# Supplementary material for: Host–guest complexation of progesterone with β-cyclodextrin derivatives: hydration structure, binding thermodynamics, and loading pathways from molecular dynamics simulations
Source: RSC Adv. 2026 Jul 30. Online ahead of print. doi: 10.1039/d6ra04566a (PMC13420253; doi:10.1039/d6ra04566a)
Supplement: RA-OLF-D6RA04566A-s001 [file RA-OLF-D6RA04566A-s001.zip › 2-MBCD/Replica_2/md.gro]

Progesterone/2MBCD in Water
13657
    12C73   C49    1   4.930   1.952   0.712 -0.4063 -0.1425 -0.2088
    12C73   O32    2   4.996   1.866   0.618  0.2401  0.2092 -0.0781
    12C73   C39    3   4.985   1.893   0.478  0.2056  0.0933 -0.0977
    12C73   H58    4   4.939   1.990   0.444 -2.0827 -0.6260  0.7243
    12C73   C38    5   4.910   1.787   0.398  0.8189 -0.5541  0.1734
    12C73   H56    6   4.953   1.684   0.413  3.3105  0.4071  0.1819
    12C73   O31    7   4.773   1.805   0.429  0.8398  0.1965 -0.1437
    12C73   H57    8   4.725   1.788   0.347 -2.8352 -0.6860  1.9764
    12C73   C37    9   4.925   1.810   0.246 -0.1861  0.4641  0.2214
    12C73   H55   10   4.880   1.909   0.219  1.1317  1.3007  0.9924
    12C73   O30   11   4.861   1.700   0.180  0.4469  0.4689 -0.4117
    12C73   C34   12   4.752   1.732   0.095  0.0756 -0.3482 -0.2445
    12C73   H50   13   4.726   1.841   0.085 -0.4808 -0.4087  0.4602
    12C73   C33   14   4.615   1.669   0.130  0.1743 -0.1279  0.5592
    12C73   H49   15   4.546   1.724   0.059 -0.9872 -0.2875  1.5398
    12C73   O27   16   4.576   1.696   0.265 -0.2622 -0.7499  0.5573
    12C73   C43   17   4.444   1.752   0.265 -0.0802 -0.3231  0.6893
    12C73   C32   18   4.600   1.522   0.090 -0.1407  0.0802 -0.1031
    12C73   H47   19   4.664   1.463   0.162 -2.7102 -0.7031  1.6933
    12C73   O26   20   4.467   1.479   0.115  0.0261 -0.0769  0.5352
    12C73   H48   21   4.418   1.469   0.031  1.4335  1.5513 -0.5435
    12C73   C31   22   4.647   1.497   5.102  0.3443  0.0309  0.0630
    12C73   H46   23   4.566   1.527   5.031 -0.1733  0.7391  0.9280
    12C73   C35   24   4.784   1.557   5.068  0.2436  0.1097 -0.2012
    12C73   O28   25   4.790   1.689   5.123 -0.5003  0.3414 -0.6531
    12C73   H51   26   4.870   1.501   5.111  1.3278  2.1993  0.4637
    12C73   C36   27   4.805   1.564   4.916 -0.0902  0.3663 -0.2370
    12C73   O29   28   4.938   1.587   4.876  0.0385 -0.2191 -0.1658
    12C73   H54   29   4.982   1.506   4.848 -0.8277 -0.2606 -1.4810
    12C73   O25   30   4.659   1.356   5.085 -0.3063 -0.0424  0.1763
    12C73   C28   31   4.611   1.245   5.012 -0.1055  0.0336 -0.0722
    12C73   H41   32   4.570   1.268   4.909  0.3501 -0.5032 -0.3809
    12C73   C27   33   4.518   1.158   5.098  0.1808 -0.1377  0.0643
    12C73   H40   34   4.486   1.076   5.028 -1.5738  1.4637 -1.1042
    12C73   O22   35   4.404   1.239   5.129 -0.0899 -0.6422  0.3961
    12C73   C44   36   4.300   1.240   5.031  0.2938  0.0939 -0.0109
    12C73   C26   37   4.591   1.105   0.065  0.1007 -0.0589  0.1451
    12C73   H38   38   4.607   1.198   0.127 -1.2795 -0.4465  1.1518
    12C73   O21   39   4.513   1.021   0.149  0.6134 -0.5348  0.1487
    12C73   H39   40   4.571   0.994   0.222 -0.1146  0.9185  1.2921
    12C73   C25   41   4.713   1.022   0.020 -0.2256 -0.2770 -0.3534
    12C73   H37   42   4.671   0.934   5.122  1.8087 -0.6744 -1.3799
    12C73   C29   43   4.805   1.093   5.077 -0.1905 -0.5313 -0.5004
    12C73   O23   44   4.725   1.167   4.984 -0.0872  0.0740 -0.1111
    12C73   H42   45   4.878   1.170   5.112  0.2245 -1.9807  2.0697
    12C73   C30   46   4.892   0.997   4.995 -0.0991 -0.2935 -0.6809
    12C73   O24   47   4.985   1.068   4.917  0.2461  0.0481  0.0321
    12C73   H45   48   5.028   1.003   4.859 -1.9195 -1.3831 -0.0974
    12C73   O20   49   4.795   1.001   0.135 -0.4148  0.4854 -0.0722
    12C73   C22   50   4.817   0.875   0.196 -0.0560  0.4770 -0.2165
    12C73   H32   51   4.743   0.795   0.166  0.7072 -0.3134 -0.0449
    12C73   C21   52   4.821   0.882   0.350 -0.2368  0.1065 -0.1934
    12C73   H31   53   4.818   0.776   0.390  3.3642  0.0282  0.2049
    12C73   O17   54   4.717   0.970   0.394 -0.3763  0.4221 -1.1287
    12C73   C45   55   4.627   0.906   0.485  0.6023  0.1936 -0.3001
    12C73   C20   56   4.954   0.925   0.412 -0.1561 -0.2350 -0.1272
    12C73   H29   57   4.975   1.032   0.381  0.0334 -0.3420 -0.3725
    12C73   O16   58   4.956   0.921   0.553 -0.2130  0.5508 -0.0998
    12C73   H30   59   5.045   0.940   0.587 -0.2668 -1.4014  1.3385
    12C73   C19   60   5.069   0.843   0.349  0.3819  0.1476  0.3432
    12C73   H28   61   5.061   0.735   0.378  0.4756  0.5278  1.8722
    12C73   C23   62   5.066   0.869   0.198 -0.4830 -0.1247  0.3053
    12C73   O18   63   4.940   0.823   0.149 -0.2961 -0.2380 -0.0736
    12C73   H33   64   5.065   0.980   0.184 -0.9153 -0.1728 -0.0433
    12C73   C24   65   0.020   0.817   0.106 -0.2380  0.3997  0.2988
    12C73   O19   66   0.138   0.892   0.118  0.0282  0.0315  0.0176
    12C73   H36   67   0.182   0.861   0.199  1.2985  1.1054 -0.2103
    12C73   O15   68   0.031   0.905   0.399  0.3872  0.5457 -0.1453
    12C73   C16   69   0.127   0.813   0.447 -0.2656 -0.3089 -0.4497
    12C73   H23   70   0.105   0.703   0.430 -0.8694 -0.2966  0.2185
    12C73   C15   71   0.138   0.828   0.599 -0.4414  0.1070 -0.4771
    12C73   H22   72   0.215   0.759   0.645  0.2140  1.6103  0.7907
    12C73   O12   73   0.011   0.811   0.662 -0.2409 -0.2778 -0.1684
    12C73   C46   74   0.000   0.688   0.734  0.2937 -0.2393 -0.0227
    12C73   C14   75   0.202   0.966   0.619 -0.4165  0.0910 -0.4484
    12C73   H20   76   0.137   1.043   0.567 -0.1771  1.5193  1.2901
    12C73   O11   77   0.210   0.996   0.757  0.2975 -0.0934 -0.4451
    12C73   H21   78   0.228   1.092   0.756 -0.2812  0.0329  0.2129
    12C73   C13   79   0.333   0.981   0.539 -0.2009  0.0475 -0.1039
    12C73   H19   80   0.403   0.907   0.585 -1.4204 -0.6546  0.6554
    12C73   C17   81   0.313   0.961   0.389 -0.1098  0.2500 -0.1438
    12C73   O13   82   0.241   0.839   0.368  0.4173 -0.1879  0.5675
    12C73   H24   83   0.261   1.048   0.339  0.0297 -0.0982 -0.9217
    12C73   C18   84   0.447   0.955   0.315  0.1197 -0.3122  0.3075
    12C73   O14   85   0.515   1.080   0.298 -0.1639 -0.2203 -0.1769
    12C73   H27   86   0.534   1.116   0.386  0.9087 -1.5896  0.2051
    12C73   O10   87   0.376   1.116   0.558 -0.2659  0.0257  0.1981
    12C73   C10   88   0.498   1.157   0.617  0.0289 -0.2321 -0.2292
    12C73   H14   89   0.577   1.077   0.632 -0.4276 -0.3415  1.9810
    12C73    C9   90   0.483   1.219   0.758 -0.1457 -0.2661 -0.2327
    12C73   H13   91   0.588   1.245   0.793 -0.9960  1.2344  1.3243
    12C73    O7   92   0.415   1.134   0.850 -0.4710 -0.1224 -0.3403
    12C73   C47   93   0.497   1.077   0.952 -0.1049  0.6122 -0.2188
    12C73    C8   94   0.399   1.346   0.747 -0.0740 -0.2134 -0.1741
    12C73   H11   95   0.296   1.320   0.708 -0.1801 -0.0915  0.0197
    12C73    O6   96   0.398   1.409   0.875 -0.4895  0.7070 -0.6209
    12C73   H12   97   0.311   1.443   0.900  0.2366  1.2517  1.2943
    12C73    C7   98   0.463   1.444   0.647 -0.0994 -0.3435 -0.3188
    12C73   H10   99   0.565   1.471   0.684  0.7595 -0.2749 -2.5968
    12C73   C11  100   0.484   1.379   0.511 -0.6048 -0.5959 -0.2768
    12C73    O8  101   0.550   1.253   0.528  0.2832 -0.0875  0.0727
    12C73   H15  102   0.389   1.362   0.452  1.5098 -1.4031 -3.7843
    12C73   C12  103   0.561   1.456   0.404 -0.2724  0.2641  0.5699
    12C73    O9  104   0.631   1.568   0.452 -0.1775  0.2719  0.4159
    12C73   H18  105   0.560   1.634   0.444  0.0376  0.2983 -2.2561
    12C73    O5  106   0.381   1.560   0.629  0.4761  0.0272 -0.5932
    12C73    C6  107   0.407   1.695   0.660  0.1179 -0.0317 -0.0175
    12C73    H9  108   0.507   1.713   0.709  0.4019  0.1532 -0.6552
    12C73    C5  109   0.288   1.744   0.746  0.5423  0.1040  0.4949
    12C73    H8  110   0.309   1.854   0.760 -0.4740  0.2950  0.5814
    12C73    O3  111   0.277   1.670   0.868  0.6006 -0.1283  0.3610
    12C73   C48  112   0.346   1.736   0.975  0.6639  0.3108  0.0537
    12C73    C4  113   0.160   1.753   0.663  0.5331  0.5501  0.5555
    12C73    H6  114   0.138   1.645   0.640 -0.3025  0.7887  0.1989
    12C73    O2  115   0.063   1.802   0.754  0.0059  0.0429  0.2756
    12C73    H7  116   5.133   1.794   0.711 -0.1843  0.7081  0.5214
    12C73    C3  117   0.176   1.838   0.536  0.2372  0.1446  0.2438
    12C73    H5  118   0.193   1.947   0.554  1.1795  0.3149 -1.4406
    12C73    C2  119   0.301   1.787   0.464  0.1112  0.1405  0.0272
    12C73    H4  120   0.276   1.684   0.423 -0.6442  0.5781 -0.6253
    12C73    O4  121   0.421   1.767   0.540  0.2201 -0.5222 -0.3045
    12C73    C1  122   0.337   1.867   0.339 -0.2420 -0.2121 -0.3009
    12C73    O1  123   0.265   1.832   0.222 -0.2347 -0.6359 -0.1821
    12C73    H1  124   0.172   1.830   0.248  0.0394  0.0321  0.9507
    12C73   O33  125   0.062   1.816   0.452 -0.0498 -0.0647  0.6877
    12C73   C40  126   5.127   1.919   0.423  0.2608  0.0244  0.0097
    12C73   H59  127   0.003   2.019   0.464  2.8263 -0.1146 -1.4729
    12C73   O34  128   5.130   1.935   0.283  0.4428 -0.0435  0.0061
    12C73   C41  129   5.073   1.825   0.211 -0.2962  0.4952 -0.2447
    12C73   H60  130   5.127   1.731   0.237  2.2035  1.6601 -0.9352
    12C73   C42  131   5.082   1.854   0.061  0.6284 -0.1062 -0.3107
    12C73   O35  132   5.085   1.729   5.154  0.2075 -0.4283  0.2846
    12C73   H63  133   4.993   1.700   5.153 -0.4650  1.5723 -0.6391
    2XWSP    O3  134   4.751   1.546   0.744 -0.9159 -0.2076 -0.6895
    2XWSP    C3  135   4.837   1.496   0.672 -0.0420 -0.1118  0.2660
    2XWSP    C2  136   4.981   1.491   0.712  0.0984  0.2381 -0.1816
    2XWSP    C1  137   5.078   1.506   0.596  0.1269 -0.3929 -0.2450
    2XWSP   C10  138   5.050   1.398   0.491 -0.2888 -0.4663 -0.0598
    2XWSP   C19  139   5.102   1.262   0.538 -0.0756 -0.2881  0.2253
    2XWSP    C5  140   4.901   1.380   0.463 -0.3820  0.4313 -0.1784
    2XWSP    C4  141   4.807   1.426   0.546 -0.2228  0.2556  0.1012
    2XWSP    H4  142   4.699   1.414   0.525 -0.4752  2.8461 -0.4014
    2XWSP    C6  143   4.859   1.293   0.350  0.2525 -0.2471  0.0947
    2XWSP    C7  144   4.940   1.315   0.223  0.0259 -0.0341 -0.0131
    2XWSP    C8  145   5.088   1.342   0.243 -0.0453  0.2183  0.1720
    2XWSP    C9  146   5.117   1.439   0.359 -0.3707  0.3519  0.1434
    2XWSP   C11  147   0.111   1.451   0.364 -0.3656  0.6968 -0.6986
    2XWSP   C12  148   0.172   1.492   0.230  0.1355  1.1494 -0.3339
    2XWSP   C13  149   0.143   1.400   0.113 -0.3157  0.2073  0.4941
    2XWSP   C18  150   0.210   1.265   0.133 -0.4161  0.0638 -0.1097
    2XWSP   C14  151   5.147   1.384   0.110 -0.2904  0.0411  0.0068
    2XWSP   C15  152   5.127   1.306   5.138  0.5572  0.2569 -0.2606
    2XWSP   C16  153   0.058   1.385   5.041  0.2157  0.1488 -0.6599
    2XWSP   C17  154   0.164   1.455   5.127 -0.0070 -0.5843  0.2277
    2XWSP   C20  155   0.303   1.464   5.069  0.1541 -0.4549  0.6309
    2XWSP   O20  156   0.363   1.371   5.014 -0.1805 -0.1936 -0.1859
    2XWSP   C21  157   0.360   1.601   5.091 -0.3957 -0.1649  0.2650
    3SOL     OW  158   2.044   3.025   4.393 -0.2940  0.7263 -0.3360
    3SOL    HW1  159   2.082   2.972   4.468 -0.1272  1.4969  0.1403
    3SOL    HW2  160   2.117   3.079   4.350 -0.0612 -0.8908 -2.0985
    4SOL     OW  161   2.256   0.898   4.325  0.1588  0.4751 -0.0033
    4SOL    HW1  162   2.219   0.861   4.240 -0.7841  1.2283  0.0629
    4SOL    HW2  163   2.324   0.967   4.305  1.7160 -1.0234 -0.1279
    5SOL     OW  164   3.033   4.239   2.169 -0.0191  1.3111  0.0518
    5SOL    HW1  165   3.011   4.336   2.181 -1.0862  0.9427  1.3351
    5SOL    HW2  166   3.052   4.197   2.258  0.8572  0.4249 -0.5253
    6SOL     OW  167   0.221   1.525   3.589  0.0774  0.5604 -0.0358
    6SOL    HW1  168   0.161   1.455   3.626  0.4897  1.7507  3.2267
    6SOL    HW2  169   0.181   1.616   3.603  1.3418  1.2145 -0.4211
    7SOL     OW  170   0.180   3.317   0.543  0.0814 -0.2235  0.3591
    7SOL    HW1  171   0.257   3.355   0.492  1.3968 -1.5521  1.2614
    7SOL    HW2  172   0.150   3.382   0.613  1.9077 -0.5395  1.4974
    8SOL     OW  173   0.546   4.994   3.760  0.1314  0.9601 -0.7148
    8SOL    HW1  174   0.552   4.966   3.664  1.9046 -0.2959 -0.2995
    8SOL    HW2  175   0.639   5.005   3.797 -0.5156  0.8929  1.0030
    9SOL     OW  176   4.327   1.787   3.584 -0.1397 -0.4330  0.6414
    9SOL    HW1  177   4.334   1.768   3.486  2.5043 -3.4374  1.2328
    9SOL    HW2  178   4.247   1.845   3.602 -0.6162  0.3604 -3.2406
   10SOL     OW  179   2.177   0.251   3.005 -0.1663 -0.6733  0.3194
   10SOL    HW1  180   2.267   0.215   2.981 -0.7058 -1.3004 -0.8423
   10SOL    HW2  181   2.161   0.237   3.103  1.5189  0.6647  0.8300
   11SOL     OW  182   1.556   0.469   1.504 -0.1434 -0.1800  0.1609
   11SOL    HW1  183   1.503   0.542   1.547 -2.5861 -1.6027 -0.2305
   11SOL    HW2  184   1.541   0.384   1.555  0.4294 -0.9731 -0.9731
   12SOL     OW  185   3.773   0.427   2.321  0.1805  0.3767 -0.1152
   12SOL    HW1  186   3.787   0.463   2.229 -0.1098 -0.9126 -0.6920
   12SOL    HW2  187   3.676   0.432   2.345  0.4809  2.3248  0.8482
   13SOL     OW  188   1.278   2.403   1.441  0.9388 -0.1988 -0.1269
   13SOL    HW1  189   1.296   2.315   1.397 -0.4339 -1.5257  1.8089
   13SOL    HW2  190   1.335   2.412   1.523  0.6849  0.4873 -0.0187
   14SOL     OW  191   1.186   4.768   0.496  0.2328 -0.2622  0.1669
   14SOL    HW1  192   1.279   4.750   0.528 -0.0870 -1.7061  0.3341
   14SOL    HW2  193   1.175   4.731   0.404  0.4813  1.9379 -0.8078
   15SOL     OW  194   2.003   0.798   2.893 -0.0211 -0.0654  0.0509
   15SOL    HW1  195   2.101   0.790   2.877 -0.2382 -1.3388 -0.7596
   15SOL    HW2  196   1.953   0.775   2.809 -1.0479 -1.1259  0.9124
   16SOL     OW  197   0.793   4.637   2.870 -0.4145 -0.3870  0.6377
   16SOL    HW1  198   0.882   4.660   2.831 -1.3040 -1.7321 -2.5751
   16SOL    HW2  199   0.729   4.712   2.852 -0.2939 -0.0240  1.6751
   17SOL     OW  200   4.950   1.697   3.827 -0.3872 -0.0841  0.2596
   17SOL    HW1  201   4.966   1.619   3.767 -0.4283 -0.8908  1.2661
   17SOL    HW2  202   4.930   1.778   3.772  0.0018 -0.6977 -0.8126
   18SOL     OW  203   4.352   2.079   0.094 -0.3138  0.1679 -0.1174
   18SOL    HW1  204   4.295   2.109   0.171  1.8491  0.3730  1.5076
   18SOL    HW2  205   4.449   2.095   0.116  0.5451 -2.0788 -1.8617
   19SOL     OW  206   2.971   3.963   1.195 -0.0265  0.2478 -0.3665
   19SOL    HW1  207   3.040   4.005   1.136  0.2950  1.6598  0.9791
   19SOL    HW2  208   2.993   3.866   1.208  0.9691  0.3739 -0.9928
   20SOL     OW  209   1.753   1.634   3.449  0.4079 -0.6603  0.1208
   20SOL    HW1  210   1.748   1.552   3.506  1.6218 -0.1445  1.0147
   20SOL    HW2  211   1.740   1.715   3.506 -1.8462 -0.2256 -0.9143
   21SOL     OW  212   1.756   0.439   3.369 -0.6038  0.3032 -0.3246
   21SOL    HW1  213   1.666   0.464   3.406 -0.3903  0.5941  0.0138
   21SOL    HW2  214   1.812   0.521   3.359  0.2112 -0.0463  1.0752
   22SOL     OW  215   4.512   1.312   4.614  0.0848 -0.3861  0.6250
   22SOL    HW1  216   4.585   1.246   4.628  1.1117  0.3291 -1.1326
   22SOL    HW2  217   4.477   1.305   4.521 -0.9959  0.3795  0.9459
   23SOL     OW  218   0.453   2.908   2.554 -0.6061 -0.3784  0.2424
   23SOL    HW1  219   0.499   2.822   2.534 -3.4531 -1.9428 -0.0859
   23SOL    HW2  220   0.435   2.956   2.468  0.3447  0.2478  0.3732
   24SOL     OW  221   0.308   2.233   1.782 -0.0788  0.4929  0.2013
   24SOL    HW1  222   0.223   2.252   1.732 -0.1209 -1.5371 -0.6057
   24SOL    HW2  223   0.385   2.269   1.729 -0.1058 -1.8132 -1.5565
   25SOL     OW  224   3.611   4.619   3.738 -0.1349  0.0102  0.2477
   25SOL    HW1  225   3.619   4.704   3.686  0.5208 -0.1405  0.0914
   25SOL    HW2  226   3.675   4.551   3.701  2.2235  0.6690  2.7461
   26SOL     OW  227   2.223   2.871   4.156 -0.2277  0.0860 -0.3116
   26SOL    HW1  228   2.221   2.806   4.232 -0.2015 -0.4381 -0.7556
   26SOL    HW2  229   2.234   2.964   4.192  1.5231 -0.3031  0.2431
   27SOL     OW  230   2.124   4.093   4.211  0.5102  0.8576  0.1113
   27SOL    HW1  231   2.059   4.091   4.287 -0.6278  0.8899 -0.8394
   27SOL    HW2  232   2.163   4.185   4.202  1.3428  0.6466  1.1836
   28SOL     OW  233   1.481   4.422   4.072 -0.7718 -0.3707 -0.1936
   28SOL    HW1  234   1.429   4.441   4.155  2.9698  1.6258  1.9734
   28SOL    HW2  235   1.439   4.469   3.995 -2.6994  0.2673  1.1661
   29SOL     OW  236   0.039   3.615   1.392  0.7127 -0.1412  0.3232
   29SOL    HW1  237   0.063   3.694   1.448 -2.0606 -0.1483  1.7267
   29SOL    HW2  238   0.000   3.544   1.451  1.1198 -1.6890 -1.1901
   30SOL     OW  239   2.699   1.798   3.817 -0.1566 -0.0664 -0.3472
   30SOL    HW1  240   2.689   1.892   3.785  2.1171 -0.6925 -3.3037
   30SOL    HW2  241   2.619   1.745   3.789 -0.2888  0.4277 -0.9330
   31SOL     OW  242   3.806   1.862   1.795  0.1823 -0.3716 -0.2201
   31SOL    HW1  243   3.903   1.879   1.777 -0.1463  1.1102 -0.7764
   31SOL    HW2  244   3.789   1.864   1.893  0.4184  1.4641 -0.1683
   32SOL     OW  245   1.913   2.572   2.787 -0.4967 -0.1423  0.6161
   32SOL    HW1  246   1.891   2.543   2.693 -1.1507  1.6635  0.1590
   32SOL    HW2  247   1.832   2.560   2.845 -1.4855  2.5058 -0.0616
   33SOL     OW  248   4.365   4.718   3.779  0.2673  0.1464  0.4446
   33SOL    HW1  249   4.465   4.724   3.784  0.2932 -0.6614  1.4496
   33SOL    HW2  250   4.325   4.791   3.834  0.3475 -0.2420  1.0429
   34SOL     OW  251   0.403   0.051   3.854  0.1284  0.2671  0.0237
   34SOL    HW1  252   0.454   5.133   3.812  1.3823 -0.0631  2.0130
   34SOL    HW2  253   0.315   0.017   3.888 -0.6331  0.4092 -1.6914
   35SOL     OW  254   4.407   2.273   1.422  0.1262  0.3382 -0.2053
   35SOL    HW1  255   4.352   2.323   1.355 -2.6395 -1.3238  0.6348
   35SOL    HW2  256   4.410   2.176   1.398  0.9770  0.0649  0.8952
   36SOL     OW  257   1.296   4.306   0.383 -0.3273 -0.0981 -0.5574
   36SOL    HW1  258   1.368   4.375   0.380 -0.7826  0.4400  0.6153
   36SOL    HW2  259   1.307   4.243   0.306  1.7817 -0.4189 -0.0470
   37SOL     OW  260   4.075   3.349   4.448  0.1766 -0.1624 -0.3115
   37SOL    HW1  261   4.098   3.261   4.491  0.8915  0.4363  0.5777
   37SOL    HW2  262   4.138   3.419   4.481 -1.2670  0.9902  0.0772
   38SOL     OW  263   2.791   4.934   3.368 -0.2443  0.0046  0.4247
   38SOL    HW1  264   2.758   4.882   3.290 -0.1769 -0.8403  0.9473
   38SOL    HW2  265   2.718   4.943   3.436  0.4035 -1.4556  1.3677
   39SOL     OW  266   1.387   0.794   3.045 -0.7034  0.1681  0.0280
   39SOL    HW1  267   1.303   0.739   3.049 -1.0456  0.6319 -0.6902
   39SOL    HW2  268   1.365   0.890   3.057 -0.1069  0.1679  1.2275
   40SOL     OW  269   3.965   2.667   1.342  0.6707  0.3252  0.2928
   40SOL    HW1  270   4.004   2.731   1.408 -2.7937  3.5113 -0.4113
   40SOL    HW2  271   3.869   2.649   1.365  0.3483 -1.3084 -1.9475
   41SOL     OW  272   0.910   4.510   0.787  0.1405 -0.3294  0.0519
   41SOL    HW1  273   0.925   4.509   0.886 -0.0296  0.7714  0.0935
   41SOL    HW2  274   0.814   4.530   0.768  0.4885  1.0476 -0.3495
   42SOL     OW  275   0.738   4.839   1.955 -0.0469 -0.4819 -0.7055
   42SOL    HW1  276   0.741   4.804   1.861 -3.2086  0.2544 -1.1866
   42SOL    HW2  277   0.647   4.822   1.994  1.1823 -0.7672  2.2794
   43SOL     OW  278   3.231   1.940   4.591  0.0339 -0.4095 -0.6193
   43SOL    HW1  279   3.307   1.878   4.573  0.2288 -1.6468  3.4421
   43SOL    HW2  280   3.267   2.030   4.617  0.0226 -0.4236 -0.5550
   44SOL     OW  281   0.070   4.867   0.140 -0.5827 -0.2576 -0.6665
   44SOL    HW1  282   0.120   4.909   0.065  0.4451 -0.6144 -0.1913
   44SOL    HW2  283   0.115   4.888   0.227 -1.3786 -0.4024 -0.2044
   45SOL     OW  284   1.914   3.699   0.695 -0.0450  0.1976  0.5699
   45SOL    HW1  285   1.834   3.712   0.754 -0.2698 -1.5991  0.7080
   45SOL    HW2  286   1.984   3.767   0.718 -0.9872  0.9103  1.3911
   46SOL     OW  287   1.341   2.376   3.153 -0.0915  0.2107  0.1879
   46SOL    HW1  288   1.288   2.460   3.143 -1.0049 -0.3425  0.3167
   46SOL    HW2  289   1.360   2.359   3.249  0.1129  0.2774  0.1601
   47SOL     OW  290   4.955   1.493   3.619  0.1739 -0.0737  0.3680
   47SOL    HW1  291   4.958   1.400   3.582  0.6803 -0.2427  0.8234
   47SOL    HW2  292   4.997   1.556   3.553 -0.4254 -0.1174 -0.0655
   48SOL     OW  293   2.317   3.281   1.901  0.3410  0.5771 -0.2275
   48SOL    HW1  294   2.383   3.212   1.872  0.0680  0.4286 -0.4965
   48SOL    HW2  295   2.236   3.236   1.938  0.1408  0.7517 -0.4496
   49SOL     OW  296   0.679   2.089   3.147  1.0219 -0.0533  0.2366
   49SOL    HW1  297   0.740   2.169   3.151  1.2387 -0.2619  1.2511
   49SOL    HW2  298   0.641   2.071   3.238  1.1301 -1.2315  0.0610
   50SOL     OW  299   3.867   2.912   2.233  0.2475  0.1507 -0.2996
   50SOL    HW1  300   3.827   2.946   2.318 -0.7533  0.7398 -0.9691
   50SOL    HW2  301   3.959   2.878   2.250  0.6170  1.5653  0.7591
   51SOL     OW  302   1.418   1.901   1.152  0.5815 -0.3911  0.1511
   51SOL    HW1  303   1.482   1.854   1.213 -1.1867  1.3860  3.7437
   51SOL    HW2  304   1.452   1.993   1.133  1.1221 -0.9380 -1.6827
   52SOL     OW  305   3.657   0.729   1.723 -0.4521  0.1351  0.3406
   52SOL    HW1  306   3.626   0.659   1.659 -1.9711 -1.1166  2.3190
   52SOL    HW2  307   3.631   0.820   1.688 -3.6047 -0.6660  0.3307
   53SOL     OW  308   1.735   2.464   3.901  0.2666 -0.0478  0.1529
   53SOL    HW1  309   1.669   2.527   3.861  0.0859  0.3715  1.0876
   53SOL    HW2  310   1.700   2.428   3.988  0.2750 -1.6019 -0.4524
   54SOL     OW  311   1.475   1.818   0.404  0.6699 -0.0778  0.1683
   54SOL    HW1  312   1.537   1.896   0.403  0.6208 -0.0397 -0.4914
   54SOL    HW2  313   1.383   1.848   0.380  1.0806 -0.6567 -2.5002
   55SOL     OW  314   3.652   3.902   2.791 -0.2111  0.1261 -0.0636
   55SOL    HW1  315   3.562   3.886   2.749 -0.1265  0.2010 -0.2749
   55SOL    HW2  316   3.715   3.937   2.722  0.8755 -2.8585 -0.6965
   56SOL     OW  317   4.747   4.113   0.742 -0.1788 -0.3329  0.0631
   56SOL    HW1  318   4.782   4.032   0.789 -0.5880 -0.6620 -0.1982
   56SOL    HW2  319   4.651   4.100   0.720 -0.0257 -0.1278 -0.7542
   57SOL     OW  320   4.620   0.923   1.563  0.0098 -0.3661 -0.0867
   57SOL    HW1  321   4.615   0.827   1.591 -1.3958 -0.1981  0.3074
   57SOL    HW2  322   4.532   0.968   1.582  0.1236  0.6105 -1.7053
   58SOL     OW  323   1.607   0.793   2.488  0.2363  0.0996  0.1371
   58SOL    HW1  324   1.628   0.885   2.521 -0.3954 -0.0225  0.8930
   58SOL    HW2  325   1.591   0.732   2.565 -1.7884 -0.0767 -0.3597
   59SOL     OW  326   5.086   4.942   1.742  0.0245 -0.3116  0.1747
   59SOL    HW1  327   5.036   4.872   1.691  2.6524 -2.3525  0.1907
   59SOL    HW2  328   5.032   4.970   1.822 -2.7829  0.6482 -1.8795
   60SOL     OW  329   2.720   4.793   5.010 -0.2343  0.5785  0.0888
   60SOL    HW1  330   2.636   4.742   4.997  0.0939  0.1395 -0.3241
   60SOL    HW2  331   2.749   4.786   5.106  0.5278 -1.1490 -0.2309
   61SOL     OW  332   4.165   0.426   3.866 -0.3894 -0.8004  0.7442
   61SOL    HW1  333   4.120   0.480   3.938 -1.5593 -0.0173 -0.5372
   61SOL    HW2  334   4.264   0.428   3.881 -0.6068 -0.8055  2.4243
   62SOL     OW  335   1.291   0.067   0.651 -0.2108 -0.6510  0.0276
   62SOL    HW1  336   1.349   5.149   0.681 -1.5154 -1.6794  0.0792
   62SOL    HW2  337   1.198   0.033   0.635 -0.9117  1.0150  0.3541
   63SOL     OW  338   0.111   4.024   0.061 -0.5835  0.0797 -0.1785
   63SOL    HW1  339   0.038   4.065   0.114  0.1198  0.6474  0.3786
   63SOL    HW2  340   0.086   3.931   0.036 -0.7663 -0.3752  1.5449
   64SOL     OW  341   1.544   3.932   4.080  0.0065  0.1880 -0.1882
   64SOL    HW1  342   1.473   3.987   4.038  1.4883  3.4832  1.2887
   64SOL    HW2  343   1.506   3.878   4.155 -1.3140 -0.0666 -1.0212
   65SOL     OW  344   3.117   0.893   0.992 -0.2159  0.6447 -0.5038
   65SOL    HW1  345   3.086   0.895   1.087  0.4631 -1.0349 -0.2055
   65SOL    HW2  346   3.137   0.986   0.961 -0.6298  1.2367  0.9290
   66SOL     OW  347   4.155   2.807   2.224  0.2373  0.1320  0.0665
   66SOL    HW1  348   4.228   2.875   2.215  1.7150 -1.2742  0.9006
   66SOL    HW2  349   4.172   2.731   2.162  0.3845 -0.9582  1.3907
   67SOL     OW  350   4.992   4.289   3.726  0.3946  0.1214 -0.2313
   67SOL    HW1  351   5.071   4.260   3.672  1.1593  1.1048  0.3202
   67SOL    HW2  352   4.913   4.234   3.702  1.1676 -0.6650 -1.0410
   68SOL     OW  353   4.721   0.875   3.361  0.1903 -0.2746  0.4513
   68SOL    HW1  354   4.666   0.949   3.399  0.1540  0.2083 -0.5081
   68SOL    HW2  355   4.768   0.827   3.435 -0.8877 -0.1916  1.2159
   69SOL     OW  356   4.920   4.657   4.657 -0.8531  0.2100 -0.0782
   69SOL    HW1  357   4.988   4.661   4.584 -0.0450  1.7713  0.6958
   69SOL    HW2  358   4.829   4.672   4.620 -1.1413 -3.6442 -1.4164
   70SOL     OW  359   3.879   3.491   0.011 -0.6065  0.0094  0.3385
   70SOL    HW1  360   3.780   3.499   0.024 -0.7932  0.3454 -1.1367
   70SOL    HW2  361   3.923   3.576   0.038 -0.5689 -0.5307  2.0937
   71SOL     OW  362   4.865   4.061   2.886  0.5729 -0.3513 -0.1308
   71SOL    HW1  363   4.940   4.126   2.880  0.9098 -0.6890  0.3459
   71SOL    HW2  364   4.844   4.025   2.795  0.1145  0.7202 -0.4548
   72SOL     OW  365   0.236   2.334   1.401 -0.0852  0.0634 -0.0044
   72SOL    HW1  366   0.226   2.234   1.399 -0.0314 -0.0925  2.9659
   72SOL    HW2  367   0.147   2.376   1.384 -0.3036 -0.5270 -0.3548
   73SOL     OW  368   5.071   3.159   3.557 -0.5287 -0.3491 -0.7172
   73SOL    HW1  369   5.099   3.194   3.467 -1.3633  2.0051 -0.1091
   73SOL    HW2  370   5.134   3.087   3.585  1.3655  0.7393 -1.9823
   74SOL     OW  371   2.191   2.704   4.370 -0.4694 -0.2223 -0.2489
   74SOL    HW1  372   2.215   2.610   4.394 -1.6474 -0.8961 -1.5715
   74SOL    HW2  373   2.195   2.761   4.452  0.2711 -1.4013  0.5827
   75SOL     OW  374   2.575   4.588   4.744  0.3090 -0.0527  0.2787
   75SOL    HW1  375   2.541   4.621   4.831  1.5747 -0.9100  1.1405
   75SOL    HW2  376   2.557   4.656   4.673 -1.8083  0.1441  0.9431
   76SOL     OW  377   0.350   0.495   3.860 -0.1785 -0.4746  0.8961
   76SOL    HW1  378   0.269   0.488   3.919  1.0072 -1.1576  2.5067
   76SOL    HW2  379   0.425   0.443   3.900  0.9009 -0.3482 -0.8794
   77SOL     OW  380   2.669   2.112   3.221  0.0375  0.6284  0.4470
   77SOL    HW1  381   2.764   2.117   3.251  0.9337 -1.8311 -1.5783
   77SOL    HW2  382   2.613   2.070   3.293  0.1815  2.9942  2.0483
   78SOL     OW  383   0.268   2.229   4.815  0.0898 -0.1216 -0.5226
   78SOL    HW1  384   0.300   2.317   4.849 -1.0648  0.3266 -0.5505
   78SOL    HW2  385   0.261   2.165   4.891 -0.7620  0.3481 -0.1859
   79SOL     OW  386   0.991   2.365   2.419  0.0407  0.4700  0.0648
   79SOL    HW1  387   0.894   2.344   2.432  0.2511 -0.0557  0.8578
   79SOL    HW2  388   1.045   2.281   2.429  0.7768  1.1072  1.8951
   80SOL     OW  389   4.647   4.380   2.889 -0.1757  0.3909 -0.3457
   80SOL    HW1  390   4.746   4.388   2.881 -0.2848  0.2434 -2.6515
   80SOL    HW2  391   4.622   4.360   2.983  1.8789  1.6711  0.5422
   81SOL     OW  392   1.913   4.033   2.945  0.2195 -0.3113  0.3689
   81SOL    HW1  393   1.854   4.081   2.879 -0.3548 -0.3324  0.8539
   81SOL    HW2  394   1.868   3.949   2.974  0.0097  0.1746  1.5104
   82SOL     OW  395   1.597   4.993   3.959  0.3142 -0.1063  0.5925
   82SOL    HW1  396   1.666   4.984   3.888 -1.3475  0.9959 -1.2418
   82SOL    HW2  397   1.639   5.030   4.042  2.1359 -0.6710 -0.0351
   83SOL     OW  398   1.076   0.749   1.556  0.5101  0.1746 -0.4784
   83SOL    HW1  399   1.059   0.830   1.612 -1.1435 -0.3440 -0.1793
   83SOL    HW2  400   1.042   0.764   1.464  2.0260  0.5288 -1.0181
   84SOL     OW  401   3.785   5.073   0.032 -0.4905  0.0575 -0.0875
   84SOL    HW1  402   3.773   5.017   5.106 -0.9303 -1.0340  0.6923
   84SOL    HW2  403   3.867   5.044   0.081 -0.7672  0.0382  0.3699
   85SOL     OW  404   0.663   1.250   1.267  0.2982 -0.2194  0.5392
   85SOL    HW1  405   0.599   1.184   1.308 -0.4283  0.2135  0.1274
   85SOL    HW2  406   0.736   1.270   1.331  1.0087 -2.0780  0.3499
   86SOL     OW  407   2.419   1.196   0.434 -0.1837 -0.7411  0.4068
   86SOL    HW1  408   2.341   1.257   0.422 -0.4245 -0.8969  1.1305
   86SOL    HW2  409   2.458   1.174   0.345  0.6574  1.4073  0.1806
   87SOL     OW  410   4.327   2.817   0.840  0.3244  0.0120 -0.5303
   87SOL    HW1  411   4.329   2.789   0.744  3.2946  0.2125 -0.6036
   87SOL    HW2  412   4.237   2.796   0.878 -0.7247 -0.6844 -3.1467
   88SOL     OW  413   3.434   1.691   1.028  0.7954 -0.2809 -0.1935
   88SOL    HW1  414   3.421   1.598   0.995  2.7237 -0.8814  0.5917
   88SOL    HW2  415   3.432   1.691   1.128  1.5004  0.3948 -0.1724
   89SOL     OW  416   4.142   4.238   3.311  0.0075 -0.0965 -0.0889
   89SOL    HW1  417   4.066   4.174   3.306  0.1719 -0.3356  0.3866
   89SOL    HW2  418   4.113   4.328   3.279 -0.6436 -0.0338  0.6455
   90SOL     OW  419   2.650   4.573   3.091  0.7589 -0.0958 -0.4729
   90SOL    HW1  420   2.560   4.550   3.055  0.4521 -0.3666  0.4354
   90SOL    HW2  421   2.689   4.492   3.136  0.8390  0.4104  0.3854
   91SOL     OW  422   4.938   3.291   2.927  0.2575  0.0587  0.1574
   91SOL    HW1  423   4.854   3.261   2.971  0.9056 -2.4504 -0.1997
   91SOL    HW2  424   5.003   3.215   2.922  1.8913  1.4491 -1.1605
   92SOL     OW  425   3.685   2.586   2.674  0.1899  0.0018 -0.0922
   92SOL    HW1  426   3.601   2.548   2.635 -0.1131 -0.7377  1.2178
   92SOL    HW2  427   3.749   2.511   2.693 -0.0612  0.2011  1.6957
   93SOL     OW  428   0.562   2.751   5.027  0.3155  0.4801  0.2901
   93SOL    HW1  429   0.528   2.667   4.985  0.5108  0.1033  0.8790
   93SOL    HW2  430   0.655   2.737   5.060  0.4235  0.9896  0.2124
   94SOL     OW  431   1.745   3.883   0.098  0.5006  0.2133  0.3873
   94SOL    HW1  432   1.704   3.949   0.035 -0.8245  2.1810  3.1263
   94SOL    HW2  433   1.743   3.792   0.057 -0.2831  1.3700 -2.3521
   95SOL     OW  434   0.284   0.574   2.008  0.4502 -0.7527 -0.6039
   95SOL    HW1  435   0.203   0.610   1.962 -0.1761 -1.0658  0.2292
   95SOL    HW2  436   0.364   0.626   1.980 -0.4379  1.3978  0.6394
   96SOL     OW  437   1.675   2.934   0.997 -0.4289  0.0094  0.1426
   96SOL    HW1  438   1.700   2.930   0.900  3.9198 -1.6524  1.0860
   96SOL    HW2  439   1.672   3.030   1.026 -1.6227  0.5270 -1.5171
   97SOL     OW  440   4.660   4.732   1.029  0.5541  0.4490 -0.5623
   97SOL    HW1  441   4.721   4.782   1.090  0.5895 -0.1468 -0.0933
   97SOL    HW2  442   4.576   4.709   1.079  1.6833 -2.4387  0.1972
   98SOL     OW  443   4.249   5.125   2.559  0.1727 -0.1395 -0.2227
   98SOL    HW1  444   4.243   0.063   2.590 -0.7352 -0.5086  0.8071
   98SOL    HW2  445   4.328   5.114   2.500 -0.3333  1.5055 -1.2572
   99SOL     OW  446   4.468   3.654   1.201  0.0221  0.0768 -0.4577
   99SOL    HW1  447   4.437   3.743   1.167 -0.8802 -0.3661 -0.8015
   99SOL    HW2  448   4.407   3.582   1.169  0.4419 -0.6176  0.2531
  100SOL     OW  449   3.895   5.063   1.228  0.1979  0.3517  0.5715
  100SOL    HW1  450   3.848   4.988   1.181 -1.9297  0.9309  1.6335
  100SOL    HW2  451   3.904   5.041   1.325  2.7198  0.0274  0.3100
  101SOL     OW  452   2.261   1.421   4.611 -0.4569 -0.5205  0.0128
  101SOL    HW1  453   2.316   1.505   4.602  0.4171 -1.1800 -1.1125
  101SOL    HW2  454   2.174   1.434   4.564 -1.0693  0.3340  1.3177
  102SOL     OW  455   2.729   4.171   4.956  0.2397 -0.3765  0.2098
  102SOL    HW1  456   2.808   4.145   5.012 -0.8607 -0.7781  1.6362
  102SOL    HW2  457   2.669   4.092   4.943  0.0876 -0.0907 -0.9073
  103SOL     OW  458   4.451   2.409   2.259  0.0887  0.2685  0.0167
  103SOL    HW1  459   4.412   2.361   2.338 -0.2225  0.5436  0.0364
  103SOL    HW2  460   4.398   2.386   2.177  1.7204 -1.7615 -0.5711
  104SOL     OW  461   1.327   3.146   1.386  0.5367 -0.0917 -0.0494
  104SOL    HW1  462   1.273   3.064   1.405 -1.5770  1.8149  2.9835
  104SOL    HW2  463   1.275   3.207   1.326 -0.5131  1.4307  2.2918
  105SOL     OW  464   1.665   3.863   0.400  0.3947  0.0585  0.3801
  105SOL    HW1  465   1.605   3.807   0.343  0.6440 -0.2553  0.4278
  105SOL    HW2  466   1.682   3.951   0.354  0.0662  0.0665  0.2729
  106SOL     OW  467   0.099   1.321   1.552  0.2458  0.1885  0.2974
  106SOL    HW1  468   0.025   1.255   1.542  1.2208 -0.8349 -0.4121
  106SOL    HW2  469   0.100   1.383   1.474 -1.0851  1.5301  1.2828
  107SOL     OW  470   5.091   3.294   0.071  0.1327 -0.2555 -0.2550
  107SOL    HW1  471   5.027   3.285   0.147 -1.0323 -1.4903 -1.3336
  107SOL    HW2  472   5.063   3.234   5.153  2.1557 -0.2749 -1.0559
  108SOL     OW  473   1.760   5.108   1.019  0.2965 -0.1094 -0.4198
  108SOL    HW1  474   1.748   5.129   0.922  1.3195 -1.4548 -0.8596
  108SOL    HW2  475   1.856   5.124   1.044  0.4633 -1.5443 -0.1054
  109SOL     OW  476   0.923   3.042   4.473 -0.5364 -0.6928  1.0989
  109SOL    HW1  477   0.828   3.011   4.475 -1.5104  1.8698 -0.4147
  109SOL    HW2  478   0.978   2.978   4.419 -2.0509 -0.8207 -0.3918
  110SOL     OW  479   3.122   1.490   1.551 -0.2425 -0.0813 -0.0100
  110SOL    HW1  480   3.210   1.476   1.598 -0.5094 -0.2653  0.4388
  110SOL    HW2  481   3.106   1.416   1.486 -0.5545 -0.6081  0.6657
  111SOL     OW  482   4.528   1.111   1.781 -0.4544  0.0273 -0.6345
  111SOL    HW1  483   4.483   1.171   1.847  1.3326 -0.1830  0.8354
  111SOL    HW2  484   4.626   1.107   1.800 -0.0485 -0.9001 -2.6548
  112SOL     OW  485   4.119   1.926   3.703  0.4517 -0.6649  0.2373
  112SOL    HW1  486   4.101   2.012   3.749 -0.9270  0.5449 -2.3175
  112SOL    HW2  487   4.042   1.864   3.718  0.2653 -0.4793  0.0665
  113SOL     OW  488   3.835   3.224   3.987  0.4789 -0.5322 -0.0616
  113SOL    HW1  489   3.795   3.262   4.071  1.6802 -2.3385  1.4161
  113SOL    HW2  490   3.813   3.283   3.910  0.2370  1.8257  1.6926
  114SOL     OW  491   2.320   1.419   1.190  0.2469  0.4448  0.0901
  114SOL    HW1  492   2.407   1.445   1.149  0.5204  0.1875  0.5044
  114SOL    HW2  493   2.315   1.320   1.200 -0.5793  0.3559 -0.9970
  115SOL     OW  494   2.057   2.289   0.284  0.3389  0.3220  0.4599
  115SOL    HW1  495   2.027   2.257   0.374  0.7863  0.6407  0.7301
  115SOL    HW2  496   1.980   2.326   0.234 -0.3098 -1.6569 -0.0731
  116SOL     OW  497   2.691   1.421   0.805  0.4463  0.1155 -0.0246
  116SOL    HW1  498   2.704   1.410   0.706  0.8119 -0.2849  0.0663
  116SOL    HW2  499   2.703   1.517   0.829  2.5405 -0.0838 -0.0706
  117SOL     OW  500   0.511   2.417   2.561  0.1456 -0.3439  0.1312
  117SOL    HW1  501   0.489   2.374   2.649  0.8947 -0.0078  0.4910
  117SOL    HW2  502   0.536   2.513   2.576  1.5466 -0.6176 -0.2792
  118SOL     OW  503   0.095   3.092   4.351 -0.5332 -0.5983 -0.4636
  118SOL    HW1  504   0.160   3.122   4.281  3.2731 -0.1968  2.8358
  118SOL    HW2  505   0.094   2.992   4.354 -3.6258 -0.8017 -3.3166
  119SOL     OW  506   2.397   1.433   0.217 -0.2076 -0.2748  0.6083
  119SOL    HW1  507   2.305   1.431   0.179 -0.1552 -1.3030  0.5225
  119SOL    HW2  508   2.464   1.427   0.143 -0.0537  0.5795  0.6603
  120SOL     OW  509   2.118   4.549   1.561 -0.0496  0.7115 -0.0866
  120SOL    HW1  510   2.035   4.569   1.509 -0.9020 -0.7419  0.6447
  120SOL    HW2  511   2.112   4.593   1.650  0.9463  2.3493 -0.7977
  121SOL     OW  512   1.292   4.838   2.711 -0.0064 -0.3388  0.0292
  121SOL    HW1  513   1.352   4.858   2.634 -1.4754 -0.0926 -1.0927
  121SOL    HW2  514   1.317   4.896   2.789 -0.9302  2.3322 -1.5302
  122SOL     OW  515   2.648   3.900   1.405 -0.3529  0.1221 -0.7144
  122SOL    HW1  516   2.669   3.803   1.392 -1.8075 -0.2494 -0.4674
  122SOL    HW2  517   2.605   3.936   1.322 -1.1155  0.1718 -0.3083
  123SOL     OW  518   1.336   3.299   3.092 -0.5733  0.6865 -0.6440
  123SOL    HW1  519   1.375   3.284   3.183 -0.5033  0.4244 -0.7155
  123SOL    HW2  520   1.399   3.356   3.038  1.2568 -2.2096 -1.7959
  124SOL     OW  521   3.006   3.167   0.868  0.1761 -0.4046 -0.2059
  124SOL    HW1  522   3.021   3.262   0.841 -0.3428 -0.2765 -0.0614
  124SOL    HW2  523   2.950   3.165   0.951  2.5985 -0.7629  1.5325
  125SOL     OW  524   2.591   4.058   4.634  0.2611  0.2127 -0.3425
  125SOL    HW1  525   2.643   3.988   4.585 -0.2438  0.4115 -1.1793
  125SOL    HW2  526   2.593   4.038   4.732 -1.7681 -2.3593 -0.6968
  126SOL     OW  527   1.563   0.590   3.940 -0.7349  0.2616 -0.7655
  126SOL    HW1  528   1.520   0.577   3.851 -2.1003  1.8017 -0.3858
  126SOL    HW2  529   1.535   0.517   4.002 -1.0793  0.0785 -1.1316
  127SOL     OW  530   3.725   1.593   0.455  0.1877  0.2360 -0.2560
  127SOL    HW1  531   3.647   1.544   0.492  0.2663 -0.7013 -1.2927
  127SOL    HW2  532   3.782   1.627   0.530 -0.7703  0.2295  0.4863
  128SOL     OW  533   3.604   4.064   4.909  0.2484 -0.0405 -0.2711
  128SOL    HW1  534   3.594   4.156   4.949  2.1864  1.0168 -1.9969
  128SOL    HW2  535   3.519   4.014   4.919 -0.4916  1.4828  1.8300
  129SOL     OW  536   0.555   0.664   1.009 -0.0973  0.1536 -0.2582
  129SOL    HW1  537   0.521   0.666   1.104  1.7010 -0.9390  0.4676
  129SOL    HW2  538   0.518   0.583   0.963  1.8140 -1.4003  0.7334
  130SOL     OW  539   1.322   3.488   2.602 -0.6663 -0.7038 -0.0296
  130SOL    HW1  540   1.253   3.443   2.545 -0.2201  0.8603 -1.9096
  130SOL    HW2  541   1.409   3.441   2.591 -0.4057  0.0201 -1.3033
  131SOL     OW  542   1.259   4.118   2.749 -0.3343 -0.1115  0.0525
  131SOL    HW1  543   1.351   4.157   2.759 -0.1315 -0.9086  1.7428
  131SOL    HW2  544   1.192   4.178   2.793 -0.2608 -0.7626  1.0804
  132SOL     OW  545   0.926   4.999   4.612 -0.2010 -0.5841  0.8055
  132SOL    HW1  546   0.926   5.089   4.568 -1.9249 -0.8927  0.1181
  132SOL    HW2  547   0.979   5.004   4.697 -2.6782  1.9286  2.3781
  133SOL     OW  548   4.447   0.652   0.601  0.3441  0.3277 -0.1796
  133SOL    HW1  549   4.384   0.608   0.537  0.2730  0.9557 -0.5509
  133SOL    HW2  550   4.399   0.677   0.685  0.6493 -1.3688  0.5386
  134SOL     OW  551   0.411   4.681   0.001 -0.0107  0.0073  0.4105
  134SOL    HW1  552   0.361   4.739   0.066  0.1810 -0.2315  0.7781
  134SOL    HW2  553   0.397   4.585   0.027 -0.4467 -0.1199 -0.2762
  135SOL     OW  554   5.031   3.614   3.361  0.3394 -0.1300 -0.4962
  135SOL    HW1  555   5.023   3.539   3.296  0.0420 -1.2189  0.7450
  135SOL    HW2  556   5.115   3.603   3.415 -0.3351 -0.3045  0.5504
  136SOL     OW  557   0.733   1.569   5.020  0.2584 -0.6197 -0.1324
  136SOL    HW1  558   0.723   1.484   5.072  1.6855 -0.4381  0.4800
  136SOL    HW2  559   0.690   1.559   4.930  0.6542 -2.0908 -0.1790
  137SOL     OW  560   1.544   4.395   4.530  0.3238  0.1902  0.5651
  137SOL    HW1  561   1.555   4.443   4.617  0.1489 -0.3558  0.8918
  137SOL    HW2  562   1.474   4.324   4.538  0.5035 -0.0578  0.0640
  138SOL     OW  563   1.112   2.577   2.317  0.1007 -0.2803  0.2836
  138SOL    HW1  564   1.075   2.491   2.352  0.1391 -0.6716 -0.6223
  138SOL    HW2  565   1.207   2.588   2.348 -0.6973  0.7638  2.6856
  139SOL     OW  566   3.848   0.754   1.301  0.7374 -0.1600 -0.0910
  139SOL    HW1  567   3.850   0.850   1.273  1.4138 -0.4483 -1.1024
  139SOL    HW2  568   3.942   0.719   1.305  0.4256 -1.1419 -1.0647
  140SOL     OW  569   2.762   0.800   5.142 -0.7279 -0.2980  0.6188
  140SOL    HW1  570   2.746   0.704   5.117  1.1913 -0.4482 -0.1741
  140SOL    HW2  571   2.687   0.832   0.043 -2.8001 -1.4409 -1.2961
  141SOL     OW  572   4.285   0.249   2.576 -0.0013 -0.0776  0.7964
  141SOL    HW1  573   4.331   0.335   2.555 -1.5162  0.6502  0.3130
  141SOL    HW2  574   4.194   0.268   2.613 -1.0779 -1.4447 -0.9523
  142SOL     OW  575   1.052   4.110   4.152  0.0144  0.1380 -0.4850
  142SOL    HW1  576   1.053   4.034   4.217 -0.1838  0.0799 -0.5500
  142SOL    HW2  577   1.128   4.171   4.171  0.5981 -0.4504 -0.8734
  143SOL     OW  578   0.668   4.967   4.727  0.6405  0.1196  0.2949
  143SOL    HW1  579   0.608   4.969   4.647  1.0206  0.1797  0.0133
  143SOL    HW2  580   0.763   4.968   4.698  0.7851  1.2058  0.7747
  144SOL     OW  581   4.271   0.215   0.824 -0.4063  0.4451  0.1224
  144SOL    HW1  582   4.249   0.118   0.821 -0.1097  0.3942 -1.0981
  144SOL    HW2  583   4.191   0.268   0.796  0.0684  0.4116 -1.4134
  145SOL     OW  584   3.738   3.572   2.550 -0.2344 -0.1035  0.3294
  145SOL    HW1  585   3.822   3.569   2.603 -1.0363  0.5326  1.6977
  145SOL    HW2  586   3.755   3.613   2.461  0.9150 -0.0973  0.5459
  146SOL     OW  587   5.084   2.956   0.921  0.0540  0.5660 -0.5618
  146SOL    HW1  588   5.109   2.928   1.013 -2.5966  0.7936  0.3014
  146SOL    HW2  589   5.109   2.883   0.856 -1.0191 -1.0732  0.7885
  147SOL     OW  590   0.833   1.141   0.379  0.1543  0.1978 -0.7044
  147SOL    HW1  591   0.924   1.163   0.415  0.1498  1.1840 -1.2470
  147SOL    HW2  592   0.767   1.209   0.412  0.0745  0.8865 -2.1953
  148SOL     OW  593   3.374   2.147   1.713 -0.0653 -0.2849 -0.4783
  148SOL    HW1  594   3.351   2.077   1.780  3.0744 -0.0159  1.0789
  148SOL    HW2  595   3.432   2.108   1.642  0.1728  0.3290 -0.6294
  149SOL     OW  596   3.334   2.546   0.835 -0.1582 -0.2687  0.4992
  149SOL    HW1  597   3.266   2.474   0.825 -0.1212 -0.5364  1.9735
  149SOL    HW2  598   3.304   2.610   0.905 -0.2170  1.2188 -0.8210
  150SOL     OW  599   2.738   3.782   4.268 -0.3901 -0.6582  0.4209
  150SOL    HW1  600   2.642   3.761   4.253 -0.3243 -1.3344  0.9025
  150SOL    HW2  601   2.793   3.747   4.192 -0.6247  0.6801 -0.3972
  151SOL     OW  602   0.435   2.810   2.870 -0.0378 -0.1376  0.1297
  151SOL    HW1  603   0.428   2.804   2.771 -1.2957 -0.4640  0.2220
  151SOL    HW2  604   0.368   2.876   2.905  0.1330 -0.2987  0.7887
  152SOL     OW  605   0.616   4.118   1.529  0.7062 -0.2043 -0.3331
  152SOL    HW1  606   0.567   4.032   1.511 -0.2166  0.4483 -1.0288
  152SOL    HW2  607   0.685   4.132   1.458 -0.0625  0.2877 -0.9908
  153SOL     OW  608   0.204   2.798   4.956 -0.1785  0.3730 -0.4438
  153SOL    HW1  609   0.304   2.792   4.959 -0.1326  1.1863 -0.0558
  153SOL    HW2  610   0.166   2.706   4.945  0.5434 -0.1394  1.0688
  154SOL     OW  611   3.251   4.692   2.267 -0.0834 -0.2410  0.3027
  154SOL    HW1  612   3.254   4.600   2.305 -1.1709 -0.3422  0.1789
  154SOL    HW2  613   3.341   4.716   2.229  0.1943 -1.2587  0.2958
  155SOL     OW  614   3.717   0.346   1.314  0.1782  0.2629 -0.0763
  155SOL    HW1  615   3.660   0.270   1.281 -1.6536  1.0428  1.1032
  155SOL    HW2  616   3.786   0.310   1.376 -0.5418 -0.4881  0.3251
  156SOL     OW  617   4.368   0.663   1.601 -0.0215 -0.2506  0.1678
  156SOL    HW1  618   4.353   0.651   1.699  0.3567 -0.3034  0.2200
  156SOL    HW2  619   4.347   0.758   1.575 -2.2094 -0.7505 -0.0963
  157SOL     OW  620   4.431   0.475   3.904 -0.0448 -0.9187  0.1399
  157SOL    HW1  621   4.448   0.531   3.986  0.3185 -0.9839  0.1089
  157SOL    HW2  622   4.500   0.496   3.834 -0.6433 -0.5060 -0.3337
  158SOL     OW  623   0.461   2.277   2.785 -0.5353 -0.2752 -0.3548
  158SOL    HW1  624   0.499   2.187   2.806 -1.8182 -0.4585  1.4319
  158SOL    HW2  625   0.362   2.276   2.802 -0.4475  1.7034  0.5842
  159SOL     OW  626   1.690   0.207   1.139  0.0962  0.0462 -0.1399
  159SOL    HW1  627   1.702   0.129   1.077  0.6863  1.0100 -1.2810
  159SOL    HW2  628   1.689   0.174   1.233  1.7440 -1.2167 -0.5061
  160SOL     OW  629   0.126   2.503   4.950 -0.4102 -0.1199  0.1232
  160SOL    HW1  630   0.038   2.552   4.948  0.5736  1.6994 -0.7270
  160SOL    HW2  631   0.124   2.435   5.023 -1.6684  1.5863  1.7742
  161SOL     OW  632   1.781   3.146   0.727  0.2505 -0.0620  0.2514
  161SOL    HW1  633   1.763   3.048   0.713  0.1690  0.1820 -1.6919
  161SOL    HW2  634   1.751   3.196   0.646  2.2019  1.3408  0.3373
  162SOL     OW  635   3.516   3.634   2.021 -0.1426 -0.0368 -0.3545
  162SOL    HW1  636   3.557   3.544   2.010 -1.5777 -0.8197  0.4771
  162SOL    HW2  637   3.518   3.682   1.933 -0.4727 -1.3712 -1.1220
  163SOL     OW  638   3.678   4.795   1.339  0.9026 -0.2568  0.4644
  163SOL    HW1  639   3.598   4.851   1.317  2.4362  1.1297 -2.1619
  163SOL    HW2  640   3.707   4.814   1.433 -0.7268  0.6529  0.8202
  164SOL     OW  641   0.420   0.916   3.946 -0.7565 -0.4058  0.5497
  164SOL    HW1  642   0.401   0.916   3.848 -1.2934 -0.5482  0.6505
  164SOL    HW2  643   0.356   0.979   3.992  0.2585  0.5739  0.6659
  165SOL     OW  644   2.309   4.445   1.077  0.0715  0.6383 -0.1666
  165SOL    HW1  645   2.319   4.346   1.087  2.2165  0.9021  0.7901
  165SOL    HW2  646   2.279   4.483   1.165  0.1240  0.9323 -0.2770
  166SOL     OW  647   4.000   0.618   0.604  0.2990 -0.1704 -0.4206
  166SOL    HW1  648   3.944   0.696   0.575  3.5997  2.2742 -0.8428
  166SOL    HW2  649   4.001   0.613   0.704 -1.2132 -0.7474 -0.4124
  167SOL     OW  650   2.970   3.053   3.817 -0.5678 -0.2712 -0.1440
  167SOL    HW1  651   2.892   3.100   3.774 -1.5450 -1.9442 -0.2929
  167SOL    HW2  652   2.971   2.958   3.787  1.9572 -0.1402 -0.6591
  168SOL     OW  653   4.502   1.448   1.296 -0.5639  0.0017 -0.0242
  168SOL    HW1  654   4.413   1.486   1.318 -0.4962 -1.4308  3.2853
  168SOL    HW2  655   4.573   1.516   1.316 -0.7568  0.5177 -0.9876
  169SOL     OW  656   0.749   1.307   0.047  0.0575  0.2995  0.0019
  169SOL    HW1  657   0.811   1.243   0.093 -1.0115 -1.0691 -0.3555
  169SOL    HW2  658   0.675   1.255   0.004 -1.1151  1.8390  0.0747
  170SOL     OW  659   4.001   4.739   2.827  0.1939  0.2199  0.3315
  170SOL    HW1  660   3.956   4.661   2.783 -3.1246  0.6503  2.5797
  170SOL    HW2  661   4.034   4.712   2.917 -0.7660  1.2974  1.0320
  171SOL     OW  662   1.810   4.386   0.515  0.0832 -0.4069  0.3817
  171SOL    HW1  663   1.764   4.321   0.575 -2.0581 -0.0543 -0.7619
  171SOL    HW2  664   1.789   4.364   0.420  1.2252  0.5975 -0.1238
  172SOL     OW  665   1.409   4.250   1.590 -0.0466 -0.1902  0.1946
  172SOL    HW1  666   1.416   4.213   1.497 -3.3707 -0.1165 -0.1948
  172SOL    HW2  667   1.353   4.189   1.646 -1.0086  1.4598  1.1075
  173SOL     OW  668   3.412   2.928   0.678  0.2103  0.0127 -0.1765
  173SOL    HW1  669   3.386   3.021   0.703  1.5093 -0.2865  2.7258
  173SOL    HW2  670   3.330   2.875   0.656 -0.8857  1.0250  1.2729
  174SOL     OW  671   0.593   3.263   0.132 -0.8489 -0.3547  0.9368
  174SOL    HW1  672   0.692   3.270   0.115 -1.2481  1.9269 -0.9174
  174SOL    HW2  673   0.561   3.171   0.108  0.5959 -0.7216  0.3213
  175SOL     OW  674   3.146   1.095   3.569  0.2487 -0.1194  0.2362
  175SOL    HW1  675   3.051   1.127   3.572 -0.4907 -2.0852 -0.4832
  175SOL    HW2  676   3.207   1.174   3.573 -1.3964  1.2132  0.6406
  176SOL     OW  677   1.606   0.713   2.890 -0.4908  0.3042  0.0697
  176SOL    HW1  678   1.533   0.731   2.955 -0.9479 -1.0332 -0.0364
  176SOL    HW2  679   1.682   0.666   2.936 -0.3684  0.3008 -0.1305
  177SOL     OW  680   2.119   1.557   1.047 -0.4525  0.0059  0.4398
  177SOL    HW1  681   2.169   1.514   1.122  0.4312  1.0884  0.4963
  177SOL    HW2  682   2.135   1.656   1.048 -2.7166  0.4296  0.5325
  178SOL     OW  683   3.460   1.918   3.560 -0.4175 -0.3081  0.0623
  178SOL    HW1  684   3.436   1.878   3.648 -0.6107 -3.4452 -1.2872
  178SOL    HW2  685   3.555   1.899   3.538 -1.1292 -2.2590 -1.6433
  179SOL     OW  686   4.040   2.360   1.454 -0.9854  0.3438  0.5162
  179SOL    HW1  687   3.985   2.278   1.469 -0.5541 -0.0676 -0.1171
  179SOL    HW2  688   4.054   2.373   1.356 -0.6551  0.9178  0.6368
  180SOL     OW  689   4.076   4.937   2.469 -0.0536 -0.2961 -0.5349
  180SOL    HW1  690   4.133   5.016   2.491 -0.5657 -0.2369  0.6830
  180SOL    HW2  691   4.128   4.853   2.485  0.1736 -0.2215 -0.8797
  181SOL     OW  692   0.505   4.352   1.608  0.2104  0.0261 -0.0793
  181SOL    HW1  693   0.492   4.339   1.707 -0.2112  1.4011  0.0566
  181SOL    HW2  694   0.518   4.262   1.565 -0.5979 -0.6745  1.0704
  182SOL     OW  695   1.157   3.309   3.663  0.0326 -0.5933  0.1398
  182SOL    HW1  696   1.067   3.341   3.636  0.5268 -0.2999 -1.2479
  182SOL    HW2  697   1.227   3.359   3.611  1.0798  0.2682  2.2485
  183SOL     OW  698   4.925   4.016   3.533  0.2967 -0.0365 -0.6551
  183SOL    HW1  699   5.005   4.077   3.526 -0.6747  1.1321 -2.2443
  183SOL    HW2  700   4.855   4.060   3.589 -0.2402  0.1240 -1.4433
  184SOL     OW  701   0.438   3.814   0.863  0.3974  0.0623  0.3860
  184SOL    HW1  702   0.381   3.780   0.788  0.9882  0.4822 -0.2626
  184SOL    HW2  703   0.382   3.822   0.946 -0.5969  0.8544 -0.3402
  185SOL     OW  704   0.069   1.201   4.368 -0.1731 -0.7474 -0.1926
  185SOL    HW1  705   0.136   1.240   4.306  0.7852 -1.4461  0.3691
  185SOL    HW2  706   5.139   1.189   4.321  0.2188 -0.2262 -1.0603
  186SOL     OW  707   3.042   3.781   0.295 -0.2087  0.4993 -0.1606
  186SOL    HW1  708   3.083   3.833   0.370 -0.8933 -2.3685  2.4179
  186SOL    HW2  709   2.945   3.804   0.286 -0.8832 -1.2128  1.9748
  187SOL     OW  710   4.054   4.983   3.916  0.0095  0.1167  0.0080
  187SOL    HW1  711   4.147   4.964   3.947 -0.0901 -0.7803 -0.2184
  187SOL    HW2  712   4.004   5.033   3.988  0.0658 -1.1147  0.9347
  188SOL     OW  713   0.789   2.272   0.873  0.2765 -0.2843  0.0314
  188SOL    HW1  714   0.827   2.185   0.903  2.0899  0.4140 -0.0937
  188SOL    HW2  715   0.840   2.347   0.916 -1.5547  0.7396  0.5187
  189SOL     OW  716   4.542   3.470   0.276  0.5106 -0.3944  0.0943
  189SOL    HW1  717   4.604   3.529   0.224 -0.9903 -0.3645 -1.7566
  189SOL    HW2  718   4.451   3.471   0.234 -0.6290 -0.9138  2.3583
  190SOL     OW  719   1.030   2.396   1.741 -0.4224  0.3997  0.6825
  190SOL    HW1  720   1.034   2.301   1.772 -0.8121  0.6789  1.6416
  190SOL    HW2  721   1.103   2.448   1.784 -0.1799  0.5285  0.1224
  191SOL     OW  722   1.629   3.209   0.039 -0.2674 -0.2323  0.5494
  191SOL    HW1  723   1.660   3.124   0.082  0.5784  0.5752  1.6082
  191SOL    HW2  724   1.597   3.190   5.103  1.9190 -1.3848 -0.0324
  192SOL     OW  725   5.086   3.587   4.806 -0.1196  0.6477 -0.6198
  192SOL    HW1  726   5.029   3.563   4.727  0.9197  0.3402 -1.2974
  192SOL    HW2  727   0.025   3.595   4.777  0.3917 -0.1744  0.7360
  193SOL     OW  728   1.064   0.700   2.147  0.5782 -0.3520  0.2860
  193SOL    HW1  729   1.067   0.699   2.047  1.1706 -0.7731  0.3054
  193SOL    HW2  730   1.049   0.607   2.181 -0.4599 -0.0926  0.5732
  194SOL     OW  731   1.194   3.583   4.705 -0.5100 -0.2638 -0.4913
  194SOL    HW1  732   1.103   3.581   4.747 -0.8557 -1.3781 -1.2462
  194SOL    HW2  733   1.199   3.512   4.635  0.7277  0.2390 -0.9232
  195SOL     OW  734   3.695   0.055   1.483 -0.4955 -0.3304  0.2519
  195SOL    HW1  735   3.775   0.002   1.455  0.3846  1.8610 -1.7648
  195SOL    HW2  736   3.716   0.109   1.564  1.5204  2.8983 -2.1448
  196SOL     OW  737   4.551   2.147   0.668 -0.1025 -0.3576 -0.0561
  196SOL    HW1  738   4.615   2.132   0.743  0.5331  0.4704 -0.4136
  196SOL    HW2  739   4.468   2.094   0.684 -0.1127  0.0523  1.3885
  197SOL     OW  740   5.049   3.828   3.173 -0.4567 -0.1720 -0.3933
  197SOL    HW1  741   5.019   3.809   3.079 -0.7807 -0.9650 -0.1377
  197SOL    HW2  742   5.043   3.744   3.227  1.3305 -0.1349 -0.0741
  198SOL     OW  743   4.467   4.955   1.672  0.3284 -0.2568  0.4714
  198SOL    HW1  744   4.433   4.884   1.734  1.5275 -1.0766  0.2208
  198SOL    HW2  745   4.429   5.044   1.699 -1.7205 -1.0667  0.3838
  199SOL     OW  746   3.510   3.557   2.684  0.1975 -0.1950 -0.0611
  199SOL    HW1  747   3.486   3.462   2.702 -1.2866 -0.2737 -2.0789
  199SOL    HW2  748   3.599   3.561   2.637  0.5520 -0.5188  0.5709
  200SOL     OW  749   4.303   0.927   0.582 -0.2945  0.0445  0.1101
  200SOL    HW1  750   4.288   0.925   0.483 -0.8353  0.7618  0.1726
  200SOL    HW2  751   4.321   0.834   0.614 -1.7346 -0.4484 -0.4212
  201SOL     OW  752   1.588   0.548   4.310 -0.0476  0.6926  0.2120
  201SOL    HW1  753   1.670   0.605   4.314  0.7425 -0.3361 -0.6432
  201SOL    HW2  754   1.582   0.492   4.392  0.3492  0.4602  0.0843
  202SOL     OW  755   1.000   1.178   2.633 -0.1678  0.2922 -0.1370
  202SOL    HW1  756   1.029   1.191   2.727 -2.6339  0.2834  0.6952
  202SOL    HW2  757   1.050   1.101   2.593  1.0741  0.4349  1.0670
  203SOL     OW  758   1.361   3.970   4.671  0.1079 -1.0001  0.0747
  203SOL    HW1  759   1.345   4.065   4.644 -1.5196 -1.1854  0.2863
  203SOL    HW2  760   1.398   3.968   4.764 -0.1053 -0.5843  0.1722
  204SOL     OW  761   1.188   2.947   2.516  0.0941 -0.2554 -0.5610
  204SOL    HW1  762   1.133   3.031   2.520 -1.0986 -1.0366 -0.2046
  204SOL    HW2  763   1.285   2.971   2.521 -0.1829  1.1706 -1.4097
  205SOL     OW  764   3.337   3.916   2.014 -1.0805 -0.5057 -0.0118
  205SOL    HW1  765   3.241   3.895   2.000 -0.5669 -2.0736 -1.6428
  205SOL    HW2  766   3.371   3.972   1.938 -0.5014 -0.7924  0.0258
  206SOL     OW  767   1.748   3.375   3.632 -1.0236  0.6027  0.0802
  206SOL    HW1  768   1.684   3.421   3.571 -0.0025  0.7040 -0.9397
  206SOL    HW2  769   1.748   3.277   3.613 -2.0817  0.3561  1.2218
  207SOL     OW  770   1.051   4.203   3.697 -0.2361 -0.0945  0.0227
  207SOL    HW1  771   1.024   4.192   3.601  0.4403  2.4068 -0.5379
  207SOL    HW2  772   0.970   4.221   3.753 -0.5097 -0.2442 -0.3262
  208SOL     OW  773   4.201   4.247   3.634 -0.3303  0.1017  0.6582
  208SOL    HW1  774   4.186   4.151   3.658  2.0752 -0.7836 -1.0643
  208SOL    HW2  775   4.171   4.263   3.540  2.1738  0.1526 -0.2008
  209SOL     OW  776   1.027   3.744   1.880  0.3801 -0.3307 -0.1325
  209SOL    HW1  777   0.929   3.735   1.862  0.4598 -0.3321 -0.5653
  209SOL    HW2  778   1.065   3.817   1.824  0.8404 -1.0665 -0.7897
  210SOL     OW  779   5.084   2.027   4.084  0.8014 -0.1114 -0.4421
  210SOL    HW1  780   5.067   1.954   4.150 -2.7308  0.2153 -0.8182
  210SOL    HW2  781   5.060   2.115   4.126  0.8261  0.3547 -1.3891
  211SOL     OW  782   4.054   3.410   2.263  0.1796  0.8957 -0.1610
  211SOL    HW1  783   4.063   3.507   2.284  1.6938  1.3131 -2.3571
  211SOL    HW2  784   3.969   3.375   2.301 -1.0073  3.3740 -0.3745
  212SOL     OW  785   0.606   3.036   2.729  0.2896 -0.2547 -0.0100
  212SOL    HW1  786   0.551   2.979   2.669 -0.6164  0.3884  0.1892
  212SOL    HW2  787   0.702   3.012   2.719 -0.0408 -1.6189 -0.1247
  213SOL     OW  788   3.593   3.552   0.872  0.1871  0.7539  0.0102
  213SOL    HW1  789   3.572   3.592   0.783  0.9493 -0.3457 -0.6938
  213SOL    HW2  790   3.639   3.619   0.929 -0.3534  1.4897 -0.3971
  214SOL     OW  791   4.269   1.211   3.262 -0.1552 -0.4135  0.0535
  214SOL    HW1  792   4.350   1.158   3.239 -1.0238 -0.6767 -2.7620
  214SOL    HW2  793   4.296   1.300   3.298  1.3835 -0.4267 -1.0025
  215SOL     OW  794   4.653   4.959   4.675  0.3684 -0.1159 -0.6806
  215SOL    HW1  795   4.718   5.034   4.666 -0.8645  1.0624 -0.0695
  215SOL    HW2  796   4.560   4.996   4.685 -0.0895 -1.6560  1.4480
  216SOL     OW  797   5.116   0.600   1.414  0.1778 -0.0784 -0.2076
  216SOL    HW1  798   5.055   0.526   1.441 -1.8675  1.6782  0.2982
  216SOL    HW2  799   5.067   0.687   1.419  2.3605  1.3008 -1.1371
  217SOL     OW  800   1.494   0.511   3.423 -0.4741  0.2571 -0.0042
  217SOL    HW1  801   1.403   0.479   3.396 -0.4846  0.9158 -0.7945
  217SOL    HW2  802   1.505   0.606   3.394  0.3994  0.2446  0.2706
  218SOL     OW  803   2.038   3.717   2.259 -0.2676  0.0127  0.2341
  218SOL    HW1  804   2.002   3.750   2.173 -0.5592 -0.0122  0.3452
  218SOL    HW2  805   2.124   3.668   2.243 -0.0926  0.3876  0.0138
  219SOL     OW  806   2.333   3.397   3.095 -0.3622 -0.1211  0.0605
  219SOL    HW1  807   2.368   3.422   3.004 -0.2253  0.0636  0.1638
  219SOL    HW2  808   2.268   3.467   3.125 -0.0841  0.0411  0.2908
  220SOL     OW  809   2.408   4.074   4.261  0.1102 -0.4345 -0.2005
  220SOL    HW1  810   2.311   4.071   4.235 -0.6561 -1.3005  2.4407
  220SOL    HW2  811   2.417   4.122   4.348  2.0482 -0.5209 -0.3265
  221SOL     OW  812   2.863   1.493   2.624  0.3638  0.1111 -0.5811
  221SOL    HW1  813   2.902   1.439   2.698 -4.1195 -0.5426  1.6375
  221SOL    HW2  814   2.851   1.588   2.654  0.1639  0.2839 -1.1780
  222SOL     OW  815   1.915   0.163   4.464 -0.2780  0.5020  0.2018
  222SOL    HW1  816   1.886   0.185   4.557  1.4020  1.9095  0.4531
  222SOL    HW2  817   2.012   0.188   4.453 -0.6339  1.0803 -2.1452
  223SOL     OW  818   0.814   2.478   3.073  0.8508 -0.2066 -0.5191
  223SOL    HW1  819   0.830   2.399   3.133 -0.9627 -1.4069 -1.5311
  223SOL    HW2  820   0.812   2.561   3.128 -1.9620 -1.3717  1.3906
  224SOL     OW  821   0.336   1.258   4.647 -0.0052 -0.0330  0.0447
  224SOL    HW1  822   0.252   1.207   4.664  0.7661 -0.7074  2.2119
  224SOL    HW2  823   0.314   1.355   4.633 -1.1891 -0.3345 -0.2998
  225SOL     OW  824   3.144   2.811   0.590  0.4069  0.4711 -0.2764
  225SOL    HW1  825   3.111   2.725   0.551 -0.5022  0.7013 -0.0342
  225SOL    HW2  826   3.199   2.859   0.521 -2.4801  1.6346 -1.9524
  226SOL     OW  827   4.925   0.534   4.096  0.0020 -0.2613 -0.0761
  226SOL    HW1  828   4.979   0.616   4.078  0.4009  0.0967  2.3556
  226SOL    HW2  829   4.834   0.545   4.058  0.5999  0.5233 -1.3472
  227SOL     OW  830   5.007   1.594   1.764  0.4026  0.1565 -0.0504
  227SOL    HW1  831   5.014   1.694   1.763  0.2836  0.1683  0.2949
  227SOL    HW2  832   5.090   1.555   1.723  1.1245  0.3682  1.1707
  228SOL     OW  833   2.950   5.025   0.357  0.0434 -0.4527  0.1950
  228SOL    HW1  834   3.003   5.098   0.399 -1.1708  0.0380  0.9537
  228SOL    HW2  835   2.976   4.937   0.397 -0.6161 -0.0656  1.5300
  229SOL     OW  836   2.851   1.368   0.294 -0.4701  0.4300  0.0294
  229SOL    HW1  837   2.834   1.447   0.235 -1.2309  0.3132  0.0822
  229SOL    HW2  838   2.943   1.332   0.276 -0.1607  1.2475 -0.0798
  230SOL     OW  839   2.512   1.565   4.838  0.0710  0.0719  0.0137
  230SOL    HW1  840   2.592   1.596   4.889 -0.1566  0.7107  0.0007
  230SOL    HW2  841   2.531   1.476   4.797  0.2396 -0.4740  1.2355
  231SOL     OW  842   1.490   0.983   4.930 -0.5190  0.1541 -0.6611
  231SOL    HW1  843   1.422   0.937   4.873  0.2118 -1.4625 -0.2861
  231SOL    HW2  844   1.574   0.995   4.878 -0.5795  0.7520 -0.6299
  232SOL     OW  845   1.588   0.477   2.038  0.3507  0.3499 -0.5540
  232SOL    HW1  846   1.623   0.503   2.128 -0.7583  1.5624 -0.4333
  232SOL    HW2  847   1.652   0.505   1.967  1.7190 -1.5112 -0.1332
  233SOL     OW  848   1.810   1.984   4.613 -0.0071  0.2883  0.0714
  233SOL    HW1  849   1.825   1.990   4.711 -1.6260 -1.0504  0.4384
  233SOL    HW2  850   1.837   1.894   4.580  1.4158  1.0333 -0.9152
  234SOL     OW  851   2.716   3.173   2.922 -0.1845 -0.0304  0.5651
  234SOL    HW1  852   2.698   3.271   2.927  0.5893  0.0769  1.8880
  234SOL    HW2  853   2.815   3.158   2.922 -0.2397 -0.7517 -1.9416
  235SOL     OW  854   3.294   4.097   3.249  0.1336 -0.6960 -0.9534
  235SOL    HW1  855   3.212   4.100   3.306 -0.0179 -2.2837 -1.0441
  235SOL    HW2  856   3.267   4.090   3.153  0.3836  2.0220 -1.2887
  236SOL     OW  857   4.401   0.493   1.382 -0.1140 -0.2279  0.6988
  236SOL    HW1  858   4.365   0.544   1.460 -2.1495 -2.5555  1.4095
  236SOL    HW2  859   4.367   0.534   1.297  0.5086  1.1527  1.0826
  237SOL     OW  860   4.061   2.961   4.727 -0.8802  0.0157 -0.2706
  237SOL    HW1  861   4.081   3.021   4.804 -0.2788 -1.1240  0.4970
  237SOL    HW2  862   4.013   3.012   4.656 -0.8002  1.2682  0.5486
  238SOL     OW  863   4.508   3.446   4.006 -0.0226 -0.0116  0.0063
  238SOL    HW1  864   4.532   3.460   4.102  2.3290  2.2439 -0.7996
  238SOL    HW2  865   4.567   3.376   3.966  0.4613  0.5745 -0.3074
  239SOL     OW  866   1.921   0.179   5.095  0.4965  0.1510  0.4589
  239SOL    HW1  867   1.867   0.256   5.062 -1.0542 -2.2787 -3.4049
  239SOL    HW2  868   1.860   0.110   5.135  0.9963 -1.2797 -1.0963
  240SOL     OW  869   1.232   4.112   1.935 -0.4120 -0.1130  0.1247
  240SOL    HW1  870   1.229   4.059   2.020  0.0812 -1.9097 -0.9127
  240SOL    HW2  871   1.296   4.188   1.945 -1.2317  0.3973  1.7153
  241SOL     OW  872   4.073   3.855   1.306 -0.1186  0.2001  0.3908
  241SOL    HW1  873   4.055   3.932   1.245  1.9615  1.1000  0.8130
  241SOL    HW2  874   4.045   3.770   1.261  0.8008  0.8733 -1.5909
  242SOL     OW  875   5.048   4.795   3.956  0.0599 -0.1681 -0.1391
  242SOL    HW1  876   5.118   4.765   4.021  1.6301 -0.7964 -1.9985
  242SOL    HW2  877   5.032   4.723   3.889 -0.5232  0.9280 -1.2229
  243SOL     OW  878   4.315   4.796   4.770 -0.0891  0.1330 -0.0221
  243SOL    HW1  879   4.318   4.735   4.850 -1.4330  1.0958  0.8097
  243SOL    HW2  880   4.367   4.755   4.695 -2.4346 -3.0135 -0.1468
  244SOL     OW  881   1.954   1.023   0.034  0.2293 -0.2230 -0.7502
  244SOL    HW1  882   1.923   1.101   5.136 -0.9082 -0.4268 -0.4247
  244SOL    HW2  883   1.986   1.057   0.123 -1.2231 -0.1864 -0.2118
  245SOL     OW  884   2.500   3.737   2.535 -0.1390 -0.7603  0.2574
  245SOL    HW1  885   2.598   3.729   2.513 -0.0214 -2.3308  1.1406
  245SOL    HW2  886   2.450   3.662   2.491 -1.0811  0.3999 -0.7232
  246SOL     OW  887   5.129   0.987   4.083  0.0675 -0.4052 -0.4861
  246SOL    HW1  888   0.042   0.949   4.144  0.7654 -1.5369 -1.9093
  246SOL    HW2  889   5.059   1.034   4.137  0.4690 -1.6301  1.2005
  247SOL     OW  890   1.785   4.031   4.110  0.3211  0.1037 -0.1637
  247SOL    HW1  891   1.844   4.010   4.189 -0.2068 -1.3091 -0.1188
  247SOL    HW2  892   1.705   3.971   4.111 -1.6873  2.6187  0.3216
  248SOL     OW  893   2.546   3.774   0.557 -0.0239 -0.3351  0.3251
  248SOL    HW1  894   2.510   3.708   0.492  1.1555 -0.3972 -0.3032
  248SOL    HW2  895   2.609   3.836   0.510 -1.5033  1.6119  0.7666
  249SOL     OW  896   0.576   4.872   2.364  0.4817 -0.2105 -0.2882
  249SOL    HW1  897   0.541   4.780   2.383  0.0020  0.4941  2.8761
  249SOL    HW2  898   0.671   4.866   2.332  0.5966 -1.8000  0.2796
  250SOL     OW  899   1.186   0.752   1.895 -0.0428  0.1189  0.5383
  250SOL    HW1  900   1.256   0.689   1.928 -0.1260 -1.1543 -1.4960
  250SOL    HW2  901   1.120   0.701   1.839 -0.8340  1.8039 -0.1177
  251SOL     OW  902   4.406   1.981   2.562 -0.2189 -0.0550 -0.0874
  251SOL    HW1  903   4.455   2.042   2.500  0.7421 -1.4790 -0.7833
  251SOL    HW2  904   4.318   2.022   2.587  0.1900  1.3827 -0.8917
  252SOL     OW  905   0.956   1.648   4.132 -0.0914 -0.5418 -0.1362
  252SOL    HW1  906   0.990   1.562   4.094 -0.7909 -0.8069 -0.1733
  252SOL    HW2  907   0.921   1.632   4.225  1.9136  0.1573  0.8050
  253SOL     OW  908   4.730   2.198   2.908 -0.0040 -0.0572 -0.2204
  253SOL    HW1  909   4.684   2.215   2.995 -1.4639 -0.0059 -0.9625
  253SOL    HW2  910   4.695   2.262   2.839  1.4622  0.2107 -0.7459
  254SOL     OW  911   1.132   0.995   0.024  0.4164 -0.0615  0.2998
  254SOL    HW1  912   1.221   1.031   0.052  0.5859 -0.1682 -0.0984
  254SOL    HW2  913   1.059   1.050   0.066  0.6621 -0.3139  1.0623
  255SOL     OW  914   2.977   0.560   4.393 -0.0282 -0.0200 -0.4908
  255SOL    HW1  915   3.037   0.612   4.332 -0.1537  0.1155 -0.4992
  255SOL    HW2  916   2.882   0.589   4.379  0.0291  0.6048  0.3590
  256SOL     OW  917   3.102   0.423   3.066  0.5389 -0.0354  0.4708
  256SOL    HW1  918   3.152   0.509   3.076 -0.4538  0.6785 -0.4277
  256SOL    HW2  919   3.048   0.406   3.148 -0.6920  1.1803 -0.0496
  257SOL     OW  920   2.636   1.484   1.963  0.2081  0.6444  0.1560
  257SOL    HW1  921   2.620   1.481   2.062  1.0078 -0.4578  0.2686
  257SOL    HW2  922   2.576   1.418   1.918  0.3346  0.6546 -0.0253
  258SOL     OW  923   1.278   0.824   2.778 -0.0170 -0.4326 -0.4211
  258SOL    HW1  924   1.222   0.764   2.835 -0.9754  0.8811  0.0520
  258SOL    HW2  925   1.351   0.864   2.833  0.4120 -0.8757 -0.6567
  259SOL     OW  926   1.930   2.609   1.438 -0.0494 -0.2410  0.0572
  259SOL    HW1  927   1.880   2.666   1.503  2.0357  0.3482  1.2511
  259SOL    HW2  928   1.922   2.649   1.346 -0.8247  0.4337  0.4056
  260SOL     OW  929   0.809   4.795   4.883  0.2415 -0.3660  0.6849
  260SOL    HW1  930   0.731   4.828   4.830  0.1559 -0.9342  0.4482
  260SOL    HW2  931   0.791   4.809   4.980 -0.0551 -0.2835  0.6203
  261SOL     OW  932   2.143   2.086   1.205  0.3485 -0.2963 -0.1935
  261SOL    HW1  933   2.165   1.989   1.197  0.9797 -0.0338 -2.0470
  261SOL    HW2  934   2.166   2.133   1.120  1.0167  1.6848  1.0113
  262SOL     OW  935   2.655   0.424   1.811 -0.0698 -0.1036  0.2881
  262SOL    HW1  936   2.726   0.473   1.860  0.2420 -0.3303  0.0675
  262SOL    HW2  937   2.687   0.400   1.719 -0.5088 -0.0161  0.1066
  263SOL     OW  938   3.361   0.736   1.567  0.0172 -0.5393  0.0238
  263SOL    HW1  939   3.402   0.807   1.510 -2.5986 -0.2016 -1.5765
  263SOL    HW2  940   3.313   0.778   1.644  0.1984 -0.7449  0.2552
  264SOL     OW  941   2.753   1.626   0.080  0.4174  0.5560 -0.0374
  264SOL    HW1  942   2.852   1.641   0.082  0.2438  1.7304  0.4946
  264SOL    HW2  943   2.708   1.691   0.142 -0.7660  0.7254 -1.0385
  265SOL     OW  944   2.810   4.257   4.159 -0.5242 -0.5056  0.2395
  265SOL    HW1  945   2.883   4.267   4.227  1.6510  0.6038 -2.0977
  265SOL    HW2  946   2.798   4.160   4.137  0.7421 -0.6698  0.1915
  266SOL     OW  947   4.204   5.079   3.689  0.3411  0.3762 -0.2209
  266SOL    HW1  948   4.171   5.013   3.757 -0.4619  2.9599  2.0772
  266SOL    HW2  949   4.130   5.142   3.665  1.6241  1.7385 -0.7251
  267SOL     OW  950   0.778   2.738   3.520  0.7954 -0.0367  0.0884
  267SOL    HW1  951   0.843   2.669   3.551  0.4353 -0.6867 -0.5706
  267SOL    HW2  952   0.815   2.829   3.539  0.6332 -0.3648  2.3284
  268SOL     OW  953   4.479   2.271   0.988  0.0267  0.1501  0.0308
  268SOL    HW1  954   4.385   2.266   0.955 -0.4865 -0.7803  1.5096
  268SOL    HW2  955   4.533   2.197   0.947  0.1763  0.7590 -0.9130
  269SOL     OW  956   1.724   1.066   4.850  0.5410 -0.4720  0.0061
  269SOL    HW1  957   1.708   1.123   4.931  1.4526 -0.2565  0.0496
  269SOL    HW2  958   1.787   1.113   4.788 -1.1709 -0.0388 -1.4913
  270SOL     OW  959   0.926   2.679   0.394 -0.4254 -0.4791 -0.2290
  270SOL    HW1  960   0.942   2.583   0.417 -0.5796 -0.4177  0.1443
  270SOL    HW2  961   0.843   2.711   0.439 -0.5388 -0.2506 -0.5890
  271SOL     OW  962   3.745   1.995   4.247 -0.2749 -0.3633 -0.0837
  271SOL    HW1  963   3.681   2.024   4.176  0.1520  1.8906  0.3622
  271SOL    HW2  964   3.833   2.041   4.232 -0.6096  1.3796  2.6811
  272SOL     OW  965   3.464   1.005   3.160  0.1075  0.2486 -0.1377
  272SOL    HW1  966   3.544   0.944   3.160 -0.8106 -0.9922 -0.6077
  272SOL    HW2  967   3.481   1.081   3.098  1.0409  0.1586 -0.0122
  273SOL     OW  968   3.557   1.436   3.674  0.2510 -0.5655 -0.0284
  273SOL    HW1  969   3.501   1.501   3.726 -1.8631 -2.4997  0.3046
  273SOL    HW2  970   3.581   1.358   3.732  2.1956 -0.4165 -0.5803
  274SOL     OW  971   2.526   0.273   3.255  0.0132  0.3713 -0.3671
  274SOL    HW1  972   2.489   0.180   3.256 -1.3528  0.8914 -0.5625
  274SOL    HW2  973   2.499   0.320   3.339 -0.0854  0.8777 -0.6821
  275SOL     OW  974   0.211   0.888   2.117  0.0567 -0.4140 -0.0031
  275SOL    HW1  975   0.310   0.887   2.102  0.2132  2.3042  0.3226
  275SOL    HW2  976   0.192   0.897   2.215 -0.4741  0.1795 -0.1533
  276SOL     OW  977   0.532   2.567   2.046  0.2486  0.5323 -1.0059
  276SOL    HW1  978   0.454   2.610   2.002  0.8866  2.5609 -0.2664
  276SOL    HW2  979   0.507   2.539   2.139  0.3317  1.0427 -0.8240
  277SOL     OW  980   0.485   4.401   4.627 -0.4603 -0.3641 -0.3962
  277SOL    HW1  981   0.448   4.409   4.720 -0.7878 -0.4122 -0.5225
  277SOL    HW2  982   0.567   4.344   4.629  2.6493  3.6956  0.7452
  278SOL     OW  983   0.300   2.617   1.904 -0.6820 -0.2063  0.0881
  278SOL    HW1  984   0.303   2.575   1.813 -0.6360  0.1845 -0.0954
  278SOL    HW2  985   0.316   2.716   1.895 -2.0701  0.0613  0.3618
  279SOL     OW  986   0.654   3.293   0.413 -0.2962  0.1593 -0.2701
  279SOL    HW1  987   0.657   3.194   0.427  1.5642  0.0860 -0.8722
  279SOL    HW2  988   0.648   3.312   0.315  2.0586  0.5866 -0.3900
  280SOL     OW  989   3.372   0.644   1.193  0.2197 -0.3744 -0.2520
  280SOL    HW1  990   3.436   0.693   1.252  0.0323  0.5608 -0.8099
  280SOL    HW2  991   3.400   0.654   1.098 -0.6335 -0.1185 -0.4871
  281SOL     OW  992   0.563   2.607   0.359  0.2759  0.4874  0.0185
  281SOL    HW1  993   0.605   2.669   0.426 -1.6452  2.5158 -0.5319
  281SOL    HW2  994   0.495   2.657   0.306 -0.0823 -1.7120 -1.7308
  282SOL     OW  995   1.909   2.211   4.520  0.1078  0.2014  0.1743
  282SOL    HW1  996   1.882   2.133   4.576  2.4709  1.1972  2.9039
  282SOL    HW2  997   2.005   2.201   4.492 -0.3210  0.9052 -1.7438
  283SOL     OW  998   4.185   2.605   2.069 -0.2451 -0.9148 -0.0329
  283SOL    HW1  999   4.137   2.642   1.990  0.2218  1.1868  0.6112
  283SOL    HW2 1000   4.183   2.505   2.066 -1.6976 -0.8696 -1.7778
  284SOL     OW 1001   2.900   3.422   2.374 -0.1088 -0.0198 -0.2479
  284SOL    HW1 1002   2.973   3.484   2.346  1.1047 -2.3240 -2.5445
  284SOL    HW2 1003   2.811   3.465   2.356  0.6651  1.6784 -0.1566
  285SOL     OW 1004   5.123   2.402   2.381 -0.2427  0.1506 -0.4753
  285SOL    HW1 1005   5.134   2.342   2.460 -1.4824  0.5987  0.0725
  285SOL    HW2 1006   5.063   2.359   2.314 -2.7206  1.4519  0.7582
  286SOL     OW 1007   4.271   2.450   2.683  0.0277 -0.0028  0.1118
  286SOL    HW1 1008   4.182   2.458   2.729  0.1197  0.6561  0.1895
  286SOL    HW2 1009   4.291   2.535   2.635 -1.1496 -1.4026 -3.1644
  287SOL     OW 1010   3.124   3.795   0.020 -0.1219 -0.1480  0.5927
  287SOL    HW1 1011   3.125   3.767   0.116 -0.2345  1.5220  1.1127
  287SOL    HW2 1012   3.065   3.875   0.009  2.2265  1.5739 -0.2664
  288SOL     OW 1013   1.986   0.063   0.352  0.2473 -0.0444  0.3490
  288SOL    HW1 1014   2.005   0.039   0.447 -0.9294 -0.2041  0.5612
  288SOL    HW2 1015   1.963   0.160   0.346 -0.0216 -0.1106  0.2865
  289SOL     OW 1016   2.280   3.159   1.423  0.1153  0.6261  0.5790
  289SOL    HW1 1017   2.365   3.155   1.370 -0.3664 -1.7739 -0.1133
  289SOL    HW2 1018   2.300   3.188   1.516  1.5228  1.0979  0.1610
  290SOL     OW 1019   0.698   4.453   1.072 -0.5613  0.2803  0.0001
  290SOL    HW1 1020   0.616   4.424   1.023 -0.3255  0.3875 -0.4688
  290SOL    HW2 1021   0.692   4.425   1.168  0.2662 -2.6255 -0.6976
  291SOL     OW 1022   1.051   0.189   1.242 -0.2833 -0.1308  0.0439
  291SOL    HW1 1023   0.994   0.201   1.162  1.1504  0.7818 -0.8734
  291SOL    HW2 1024   0.993   0.184   1.324 -1.7552 -0.9850 -0.9991
  292SOL     OW 1025   2.570   2.392   0.466 -0.0678  0.8034  0.3003
  292SOL    HW1 1026   2.527   2.476   0.433 -2.2575  0.2840  1.5836
  292SOL    HW2 1027   2.593   2.402   0.563 -0.6657 -0.1504  0.5608
  293SOL     OW 1028   2.286   3.406   0.498 -0.5956  0.2061  0.0206
  293SOL    HW1 1029   2.369   3.358   0.472 -1.1874 -1.7056  1.4354
  293SOL    HW2 1030   2.208   3.369   0.446 -0.6201  2.1076 -1.4417
  294SOL     OW 1031   1.221   2.039   4.110  0.0146 -0.2787 -0.5376
  294SOL    HW1 1032   1.257   1.965   4.053 -0.7502 -0.9951 -0.1269
  294SOL    HW2 1033   1.124   2.054   4.087 -0.3738 -0.7354  0.7007
  295SOL     OW 1034   4.649   0.664   1.628 -0.4373 -0.2350  0.5845
  295SOL    HW1 1035   4.698   0.604   1.690  0.9250 -2.4996 -2.4162
  295SOL    HW2 1036   4.556   0.630   1.615 -0.7988  0.3734  1.4809
  296SOL     OW 1037   0.328   4.941   3.032 -0.3061 -0.1015  0.0106
  296SOL    HW1 1038   0.279   4.959   2.947 -3.3754 -1.8659  1.2337
  296SOL    HW2 1039   0.348   4.844   3.039  1.5107  0.2739  0.5677
  297SOL     OW 1040   2.427   0.313   3.990 -0.6719 -0.0308 -0.4446
  297SOL    HW1 1041   2.434   0.242   3.920 -0.2220  0.8075 -1.2698
  297SOL    HW2 1042   2.501   0.380   3.977 -0.7262  0.2641  0.6839
  298SOL     OW 1043   3.447   2.313   5.074  0.0792  0.6886 -0.2966
  298SOL    HW1 1044   3.546   2.307   5.069 -0.0218 -1.6165 -1.1517
  298SOL    HW2 1045   3.411   2.352   4.989  0.1832 -1.4612 -1.4114
  299SOL     OW 1046   1.689   1.666   0.322  0.4827 -0.1891  0.2776
  299SOL    HW1 1047   1.602   1.714   0.331  0.4063  0.5358 -2.9675
  299SOL    HW2 1048   1.764   1.730   0.338  0.3653  0.9890 -3.0254
  300SOL     OW 1049   1.181   1.181   3.270 -0.0609  0.1223  0.0113
  300SOL    HW1 1050   1.103   1.234   3.304  0.3058 -0.4666  1.8960
  300SOL    HW2 1051   1.266   1.219   3.307  0.3268 -0.8021  0.0976
  301SOL     OW 1052   1.593   3.178   1.531  0.2241  0.1856 -0.4149
  301SOL    HW1 1053   1.495   3.174   1.513  0.5423  0.4565 -2.5444
  301SOL    HW2 1054   1.625   3.273   1.523  0.7902 -0.0160 -0.6296
  302SOL     OW 1055   3.867   1.177   2.988 -0.2904  0.1178 -0.0556
  302SOL    HW1 1056   3.934   1.138   3.051  2.1902  1.8425 -1.4432
  302SOL    HW2 1057   3.876   1.133   2.898 -3.6900 -2.2240  0.5871
  303SOL     OW 1058   3.979   3.136   1.306  0.1366 -0.2701  0.4509
  303SOL    HW1 1059   4.016   3.210   1.249 -1.2170  1.1213  1.2853
  303SOL    HW2 1060   4.049   3.103   1.369  0.6129  0.7199  0.4544
  304SOL     OW 1061   0.439   3.937   3.471  0.1410  0.0729 -0.0899
  304SOL    HW1 1062   0.416   3.847   3.506 -0.7603  0.3190 -0.0215
  304SOL    HW2 1063   0.510   3.978   3.528  1.5557 -1.1148 -0.9058
  305SOL     OW 1064   2.608   0.791   2.977  0.5078  0.2824  0.2151
  305SOL    HW1 1065   2.605   0.692   2.966  1.2925  0.2961 -0.2491
  305SOL    HW2 1066   2.666   0.830   2.905 -0.1141  1.1132  0.1574
  306SOL     OW 1067   1.724   2.339   4.359 -0.1244  0.0413 -0.2294
  306SOL    HW1 1068   1.679   2.400   4.425 -1.2896 -2.0418  0.9848
  306SOL    HW2 1069   1.803   2.295   4.403  2.0838  2.1887 -1.7559
  307SOL     OW 1070   3.785   3.999   2.573  0.1147 -0.0428  0.1141
  307SOL    HW1 1071   3.723   4.076   2.559 -0.1919 -0.3596 -0.2959
  307SOL    HW2 1072   3.830   3.976   2.487 -0.2038 -0.6692  0.1156
  308SOL     OW 1073   4.243   1.634   2.421  0.3593 -0.6081  0.3248
  308SOL    HW1 1074   4.328   1.672   2.386 -0.0892  0.3504  0.2398
  308SOL    HW2 1075   4.248   1.626   2.521  0.5285 -0.4993  0.3245
  309SOL     OW 1076   2.141   2.693   2.944  0.3804 -0.2907 -0.2250
  309SOL    HW1 1077   2.162   2.788   2.966 -1.7879 -0.5436  3.7901
  309SOL    HW2 1078   2.059   2.690   2.886  0.2461  0.3063 -0.0739
  310SOL     OW 1079   4.978   2.611   1.050  0.2544  0.1311 -0.4734
  310SOL    HW1 1080   4.934   2.700   1.054 -0.8342 -0.4151  0.2386
  310SOL    HW2 1081   4.917   2.542   1.088  1.5478 -0.7397  0.0807
  311SOL     OW 1082   4.247   3.995   1.796 -0.1397  0.2023  0.0474
  311SOL    HW1 1083   4.291   3.928   1.737 -2.0826 -0.7999 -0.3291
  311SOL    HW2 1084   4.211   3.949   1.877 -0.7402  0.9394  0.2089
  312SOL     OW 1085   2.135   3.781   3.583 -0.5376  0.0210  0.0420
  312SOL    HW1 1086   2.166   3.706   3.641 -0.6333  0.5148  0.7354
  312SOL    HW2 1087   2.037   3.797   3.599 -1.5121 -2.1497 -2.7878
  313SOL     OW 1088   3.058   4.769   0.434  0.5592 -0.5063  0.0053
  313SOL    HW1 1089   2.976   4.734   0.480  0.5648  0.0222  0.4342
  313SOL    HW2 1090   3.114   4.693   0.402 -0.7507 -0.8955 -1.4818
  314SOL     OW 1091   0.427   2.835   4.753  0.5919  0.8198  0.0365
  314SOL    HW1 1092   0.388   2.916   4.798 -0.2416 -0.2457  1.3332
  314SOL    HW2 1093   0.510   2.807   4.801 -0.2837 -0.3035  0.9911
  315SOL     OW 1094   4.386   1.834   3.085  0.4542 -0.1718  0.0130
  315SOL    HW1 1095   4.314   1.834   3.015  0.9262 -0.5725 -0.4846
  315SOL    HW2 1096   4.388   1.923   3.130 -0.2146 -0.0858 -0.1080
  316SOL     OW 1097   1.577   3.522   3.490 -0.1908  0.0875  0.5807
  316SOL    HW1 1098   1.591   3.579   3.570  1.6200  1.3461 -0.5542
  316SOL    HW2 1099   1.558   3.580   3.410 -0.8544 -1.0569 -0.1226
  317SOL     OW 1100   1.568   1.210   3.586 -0.5730  0.3650  0.2368
  317SOL    HW1 1101   1.522   1.259   3.511 -0.7865 -2.6504 -1.7497
  317SOL    HW2 1102   1.501   1.156   3.636  0.0220  0.0565  0.7081
  318SOL     OW 1103   3.024   3.972   3.654  0.2893  0.2302  0.1224
  318SOL    HW1 1104   2.958   4.047   3.659 -1.1881 -1.0560  0.7719
  318SOL    HW2 1105   3.017   3.928   3.564  0.0037 -0.1278  0.3183
  319SOL     OW 1106   4.723   4.686   2.859 -0.0805 -0.7437  0.0866
  319SOL    HW1 1107   4.754   4.776   2.828  0.5348 -0.7033  0.7814
  319SOL    HW2 1108   4.655   4.650   2.795 -1.0373  0.6153  0.2862
  320SOL     OW 1109   4.781   2.506   4.945  0.1668  0.3114  0.1970
  320SOL    HW1 1110   4.798   2.464   4.856 -0.9911 -0.0239  0.1166
  320SOL    HW2 1111   4.812   2.444   5.017 -3.1627 -1.6533  0.1511
  321SOL     OW 1112   3.565   0.836   1.315 -0.0379 -0.2901  0.7745
  321SOL    HW1 1113   3.642   0.774   1.302 -0.6403 -1.1019  0.9473
  321SOL    HW2 1114   3.573   0.880   1.404  0.7086  0.3506  0.4014
  322SOL     OW 1115   4.853   4.806   3.694 -0.1597 -0.5320  0.0051
  322SOL    HW1 1116   4.875   4.889   3.744 -0.2003 -0.8912  0.6242
  322SOL    HW2 1117   4.836   4.829   3.598 -2.7559  0.5613  0.6317
  323SOL     OW 1118   3.936   4.002   2.330 -0.0410  0.1713 -0.5852
  323SOL    HW1 1119   3.975   4.045   2.248  0.4467  0.6878 -0.0942
  323SOL    HW2 1120   4.010   3.969   2.388 -0.3206  1.1714  0.3643
  324SOL     OW 1121   2.888   4.442   3.565  0.3128  0.6315 -0.0177
  324SOL    HW1 1122   2.901   4.489   3.652 -1.4986 -0.7134  1.0279
  324SOL    HW2 1123   2.971   4.452   3.509  1.6437  1.2116  1.9714
  325SOL     OW 1124   1.810   2.489   2.550  0.5200 -0.0260  0.5948
  325SOL    HW1 1125   1.733   2.430   2.574  0.3332  0.4642  1.2424
  325SOL    HW2 1126   1.886   2.433   2.518 -0.2652 -0.4755 -0.5191
  326SOL     OW 1127   0.571   5.083   2.963 -0.1318 -0.2242  0.1774
  326SOL    HW1 1128   0.579   0.026   2.970  2.1721 -0.4912  3.0886
  326SOL    HW2 1129   0.491   5.052   3.014  0.6380  0.0131  1.5918
  327SOL     OW 1130   4.656   4.136   1.952  0.2212  0.2593  0.0783
  327SOL    HW1 1131   4.683   4.041   1.938  1.2526  0.4415  0.7398
  327SOL    HW2 1132   4.730   4.197   1.922 -1.2241  0.9807 -2.3906
  328SOL     OW 1133   1.658   2.854   1.322  0.2897  0.2104 -0.9140
  328SOL    HW1 1134   1.650   2.869   1.420  0.7543 -0.5342 -0.7571
  328SOL    HW2 1135   1.571   2.879   1.278 -0.8256 -1.7979 -0.0008
  329SOL     OW 1136   2.264   0.767   3.129  0.1621  0.0413 -0.0876
  329SOL    HW1 1137   2.273   0.671   3.158  1.7621  0.5473  1.2702
  329SOL    HW2 1138   2.300   0.777   3.037  1.4142 -0.4018  0.3383
  330SOL     OW 1139   2.774   3.435   0.604  0.1518  0.1143  0.3455
  330SOL    HW1 1140   2.807   3.445   0.510  0.4107 -0.0660  0.4173
  330SOL    HW2 1141   2.781   3.339   0.632  0.2086  0.1927  0.6003
  331SOL     OW 1142   4.670   1.330   4.187  0.4459 -0.6740  0.5666
  331SOL    HW1 1143   4.747   1.299   4.241  1.1489 -0.3251 -0.2106
  331SOL    HW2 1144   4.697   1.409   4.132  0.0084 -1.5305 -0.9330
  332SOL     OW 1145   2.597   1.431   1.049  0.5142 -0.5249 -0.3372
  332SOL    HW1 1146   2.641   1.355   1.097  0.7820 -0.3729 -0.3441
  332SOL    HW2 1147   2.611   1.421   0.951 -0.3512 -1.0388 -0.4183
  333SOL     OW 1148   1.172   3.373   2.374  0.5541 -0.6285  0.1341
  333SOL    HW1 1149   1.239   3.368   2.299  1.5806 -1.2735  1.0596
  333SOL    HW2 1150   1.081   3.356   2.338  0.9677 -0.4859 -1.0415
  334SOL     OW 1151   1.169   1.044   1.428  0.5514  0.4456 -0.2442
  334SOL    HW1 1152   1.139   1.042   1.524  0.8881 -0.2743 -0.1482
  334SOL    HW2 1153   1.125   0.970   1.378 -1.3314  2.1182 -1.1902
  335SOL     OW 1154   2.391   1.228   2.765 -0.3659 -0.0738 -0.7309
  335SOL    HW1 1155   2.346   1.301   2.817  1.2568 -2.2686  4.4175
  335SOL    HW2 1156   2.370   1.140   2.807  3.1611 -1.8891 -2.3361
  336SOL     OW 1157   2.166   4.814   2.401 -0.2281  0.7135  0.2176
  336SOL    HW1 1158   2.089   4.768   2.445  1.3947 -1.2538  1.1874
  336SOL    HW2 1159   2.197   4.761   2.323 -1.7882  3.1548 -2.2347
  337SOL     OW 1160   4.066   0.890   2.289  0.4498 -0.2607  0.1015
  337SOL    HW1 1161   4.049   0.959   2.358 -0.1473 -0.1860 -0.1118
  337SOL    HW2 1162   4.076   0.801   2.333  0.8201 -0.1000  0.3437
  338SOL     OW 1163   2.764   0.905   3.502  0.0187  0.2070  0.2878
  338SOL    HW1 1164   2.740   0.889   3.406  1.4815 -0.9900  0.0612
  338SOL    HW2 1165   2.698   0.858   3.561  0.4570 -1.1225 -0.2313
  339SOL     OW 1166   3.749   4.834   2.826 -0.0658  0.0086  0.4446
  339SOL    HW1 1167   3.693   4.777   2.885  0.3848  0.0681  0.9344
  339SOL    HW2 1168   3.846   4.821   2.848  0.0334  1.2500  0.8543
  340SOL     OW 1169   0.929   4.755   4.490 -0.4087  0.4330  0.4748
  340SOL    HW1 1170   0.922   4.691   4.566  1.6193 -0.9675 -0.4271
  340SOL    HW2 1171   0.928   4.849   4.526  0.6740 -0.1833  2.2645
  341SOL     OW 1172   0.203   4.095   1.996 -0.3539 -0.4188  0.4732
  341SOL    HW1 1173   0.201   4.144   1.909  0.0731 -1.1541  0.0439
  341SOL    HW2 1174   0.149   4.145   2.064 -0.1847  0.4779 -0.0439
  342SOL     OW 1175   3.474   2.762   4.650  0.1505  0.5589  0.1568
  342SOL    HW1 1176   3.393   2.784   4.596 -1.8843 -1.7707  2.0328
  342SOL    HW2 1177   3.475   2.816   4.734  0.2312  0.2143  0.3827
  343SOL     OW 1178   1.246   1.585   0.541  0.0056 -0.3451 -0.1926
  343SOL    HW1 1179   1.337   1.604   0.580 -0.6225  2.2821  0.2127
  343SOL    HW2 1180   1.229   1.648   0.466 -1.2951 -1.1709 -0.6105
  344SOL     OW 1181   4.281   1.851   4.191 -0.4202 -0.7025 -0.4358
  344SOL    HW1 1182   4.260   1.789   4.116 -0.6353  1.0258 -1.8893
  344SOL    HW2 1183   4.329   1.932   4.155 -0.5582  0.2027  1.2857
  345SOL     OW 1184   0.984   0.895   4.968  0.0849 -0.1121  0.3596
  345SOL    HW1 1185   1.033   0.939   5.043 -0.8504  0.8910  0.4078
  345SOL    HW2 1186   0.933   0.964   4.916 -1.0348 -1.0710  0.1358
  346SOL     OW 1187   3.863   3.568   3.499  0.3351  0.1885  0.0275
  346SOL    HW1 1188   3.896   3.474   3.501 -0.9136 -0.2779 -0.3235
  346SOL    HW2 1189   3.830   3.590   3.408 -2.0760 -0.0399  0.7770
  347SOL     OW 1190   1.195   1.290   2.224  0.2524  0.2287  0.3599
  347SOL    HW1 1191   1.124   1.230   2.260  2.5273 -1.8485  1.6967
  347SOL    HW2 1192   1.156   1.379   2.203 -3.3269 -1.5775 -1.6550
  348SOL     OW 1193   2.071   3.107   0.639  0.4206  0.6168  0.1154
  348SOL    HW1 1194   2.054   3.200   0.672 -0.2232  1.3159 -2.0440
  348SOL    HW2 1195   1.999   3.080   0.575  0.6016 -1.3873  0.6818
  349SOL     OW 1196   4.593   1.688   4.508 -0.0961 -0.1926  0.1737
  349SOL    HW1 1197   4.562   1.650   4.595  0.2050 -0.9121 -0.0209
  349SOL    HW2 1198   4.693   1.677   4.501 -0.1308 -0.2022 -0.2938
  350SOL     OW 1199   4.952   1.224   3.544  0.2453 -0.5987  0.1295
  350SOL    HW1 1200   4.869   1.186   3.586  1.4621 -1.6183  1.7677
  350SOL    HW2 1201   4.975   1.171   3.463 -0.9275 -0.0165 -0.6124
  351SOL     OW 1202   4.215   5.042   4.721  1.2422  0.2522  0.2130
  351SOL    HW1 1203   4.255   4.951   4.721  1.2263  0.2387  0.6651
  351SOL    HW2 1204   4.272   5.104   4.775  0.7851  0.2851  0.6722
  352SOL     OW 1205   2.941   1.121   0.853  0.7460 -0.6253 -0.0631
  352SOL    HW1 1206   2.847   1.129   0.887  0.5323 -0.1832 -0.7421
  352SOL    HW2 1207   2.940   1.075   0.764  1.0968  0.0708 -0.4316
  353SOL     OW 1208   2.064   3.428   0.672 -0.2278 -0.3833  0.6755
  353SOL    HW1 1209   2.132   3.417   0.599 -1.5292 -2.3102 -0.3370
  353SOL    HW2 1210   2.049   3.526   0.688  1.3900  0.0855 -0.3628
  354SOL     OW 1211   2.998   4.291   0.358  0.4655  0.0482 -0.9165
  354SOL    HW1 1212   3.074   4.317   0.418  1.0689 -0.0481 -1.6263
  354SOL    HW2 1213   2.916   4.278   0.413  1.0460 -0.2155 -0.0817
  355SOL     OW 1214   1.735   1.519   0.116 -0.1216  0.3800 -0.0791
  355SOL    HW1 1215   1.718   1.560   0.206  0.9411 -0.3805  0.4865
  355SOL    HW2 1216   1.805   1.572   0.068 -0.4952  0.6267 -0.3667
  356SOL     OW 1217   3.139   2.029   3.778 -1.0290 -0.6579 -0.5826
  356SOL    HW1 1218   3.181   1.979   3.703  0.7567 -2.9304  1.7450
  356SOL    HW2 1219   3.185   2.117   3.789  0.0118 -1.1342 -0.9645
  357SOL     OW 1220   4.416   3.101   1.474 -0.3882  0.0997  0.8290
  357SOL    HW1 1221   4.430   3.122   1.571 -1.0924  0.3971  0.8720
  357SOL    HW2 1222   4.446   3.180   1.419 -0.5934  0.1898  0.8445
  358SOL     OW 1223   2.750   1.645   4.423 -0.4116  0.0642 -0.2530
  358SOL    HW1 1224   2.736   1.562   4.477  0.0716  0.4981  0.5468
  358SOL    HW2 1225   2.739   1.623   4.326  1.4197 -1.3254 -0.2059
  359SOL     OW 1226   4.424   4.205   1.806  0.0098  0.5337 -0.2772
  359SOL    HW1 1227   4.357   4.130   1.806  0.0095  0.5268 -1.1757
  359SOL    HW2 1228   4.491   4.189   1.879  0.6658 -0.9434 -1.1470
  360SOL     OW 1229   4.197   4.636   3.566 -0.4096 -0.3354  0.2455
  360SOL    HW1 1230   4.255   4.680   3.634  0.1756 -1.9241  0.8122
  360SOL    HW2 1231   4.124   4.585   3.612 -1.8979  1.0748 -0.4364
  361SOL     OW 1232   5.047   2.868   3.362 -0.1110  0.6831 -0.1757
  361SOL    HW1 1233   5.106   2.793   3.331 -1.6442 -1.1133  1.0160
  361SOL    HW2 1234   5.100   2.930   3.419  0.8059 -0.4689  0.2792
  362SOL     OW 1235   0.884   3.030   5.110 -0.1378 -0.5666 -0.1117
  362SOL    HW1 1236   0.958   2.976   5.071 -0.8237 -0.6995 -1.2789
  362SOL    HW2 1237   0.812   3.042   5.042 -1.3475 -0.7187  1.1054
  363SOL     OW 1238   4.055   3.620   3.906  0.1634 -0.2043 -0.2016
  363SOL    HW1 1239   4.108   3.536   3.921  0.1789  0.0817  1.6623
  363SOL    HW2 1240   4.067   3.681   3.985 -2.5934  0.0704  0.0847
  364SOL     OW 1241   1.691   4.143   3.189 -0.0212 -0.4615 -0.2187
  364SOL    HW1 1242   1.610   4.109   3.141  1.0100 -2.8550 -0.4070
  364SOL    HW2 1243   1.723   4.073   3.252  0.6744  1.2959  1.4550
  365SOL     OW 1244   1.366   2.979   3.019  1.0001  0.2889 -0.5563
  365SOL    HW1 1245   1.430   2.956   3.093 -2.2550  1.1859  2.8781
  365SOL    HW2 1246   1.325   3.068   3.038 -2.9380 -1.2087 -1.1579
  366SOL     OW 1247   2.459   1.265   2.491 -0.0238  0.4262  0.4668
  366SOL    HW1 1248   2.538   1.327   2.488 -1.5484  2.5805  1.7545
  366SOL    HW2 1249   2.431   1.253   2.586 -0.7561 -0.9920  0.0878
  367SOL     OW 1250   1.752   1.792   4.834 -0.4135 -0.7162  0.0976
  367SOL    HW1 1251   1.777   1.787   4.737 -1.7922 -1.2091 -0.2629
  367SOL    HW2 1252   1.663   1.838   4.843  0.5447  0.9932  1.3090
  368SOL     OW 1253   4.509   2.098   4.145  0.2018 -0.7524  0.1463
  368SOL    HW1 1254   4.589   2.150   4.116  0.1350 -0.4827  0.4419
  368SOL    HW2 1255   4.538   2.013   4.190  0.3076 -1.0581 -0.4978
  369SOL     OW 1256   1.793   0.096   2.875  0.2376  0.0753  0.6100
  369SOL    HW1 1257   1.772   0.079   2.971  0.7428  0.9563  0.8950
  369SOL    HW2 1258   1.893   0.099   2.863  0.1804 -0.3303  0.0009
  370SOL     OW 1259   1.141   4.660   3.950  0.1837  0.5118 -0.4044
  370SOL    HW1 1260   1.159   4.752   3.916  0.3084  1.0529  1.0739
  370SOL    HW2 1261   1.222   4.603   3.937  1.1533  1.4373  1.3088
  371SOL     OW 1262   5.110   4.262   2.870 -0.0972 -0.7121  0.3182
  371SOL    HW1 1263   0.041   4.258   2.919  1.7002 -3.3280 -2.7655
  371SOL    HW2 1264   5.126   4.296   2.777 -2.6040 -0.2263  0.0113
  372SOL     OW 1265   4.255   3.059   3.484 -0.3249  0.0276  0.1260
  372SOL    HW1 1266   4.171   3.062   3.430 -0.6033  0.7916  0.5862
  372SOL    HW2 1267   4.319   3.128   3.451 -0.5064  0.5159  0.7787
  373SOL     OW 1268   0.766   2.457   1.987 -0.6872 -0.7815  0.1258
  373SOL    HW1 1269   0.672   2.491   1.992 -1.0419 -1.6139 -0.5783
  373SOL    HW2 1270   0.793   2.449   1.891 -0.4459 -1.9946  0.2882
  374SOL     OW 1271   4.070   0.329   0.678 -0.2754  0.2003  0.0769
  374SOL    HW1 1272   4.053   0.426   0.696 -0.0959  0.0103  1.4306
  374SOL    HW2 1273   3.995   0.291   0.624 -0.1453  1.1793 -0.8091
  375SOL     OW 1274   1.314   2.093   4.371  0.1752 -0.4290  0.2340
  375SOL    HW1 1275   1.296   2.079   4.274 -0.2521 -1.4783  0.4510
  375SOL    HW2 1276   1.398   2.045   4.397 -0.8704 -2.0005  0.8208
  376SOL     OW 1277   2.187   3.306   4.424  0.5679  0.8672  0.3493
  376SOL    HW1 1278   2.173   3.388   4.479 -3.4044  0.1704  0.6775
  376SOL    HW2 1279   2.103   3.287   4.372  1.6369 -2.5096 -0.3423
  377SOL     OW 1280   1.889   2.513   3.211 -0.2511  0.0811  0.4216
  377SOL    HW1 1281   1.879   2.455   3.291 -0.6413  0.4872  0.6748
  377SOL    HW2 1282   1.984   2.509   3.178  0.1915  0.7120  1.5348
  378SOL     OW 1283   4.037   0.618   4.375 -0.0693 -0.6786 -0.0266
  378SOL    HW1 1284   4.047   0.541   4.439  2.0175  0.2819  0.8780
  378SOL    HW2 1285   4.122   0.669   4.371 -0.5666  0.0567 -2.6710
  379SOL     OW 1286   0.363   4.105   3.917  0.4821  0.5421  0.2429
  379SOL    HW1 1287   0.318   4.049   3.986  0.0598 -1.6771 -1.7387
  379SOL    HW2 1288   0.331   4.200   3.925  0.5926  0.4271  3.1335
  380SOL     OW 1289   3.133   0.601   0.515  0.5242  0.0238 -0.5668
  380SOL    HW1 1290   3.082   0.660   0.452 -0.4873  0.1615  0.3540
  380SOL    HW2 1291   3.114   0.629   0.609  1.7762 -0.3751 -0.1760
  381SOL     OW 1292   3.305   1.762   4.350  0.5747  0.0525  0.1871
  381SOL    HW1 1293   3.214   1.721   4.345  0.0763  0.9439  1.4371
  381SOL    HW2 1294   3.306   1.849   4.302  1.0359 -0.3776 -0.6075
  382SOL     OW 1295   3.400   3.781   0.908  0.2723 -0.6027 -0.1181
  382SOL    HW1 1296   3.492   3.809   0.879  0.0228 -0.0786 -0.4127
  382SOL    HW2 1297   3.362   3.851   0.968  0.0816 -0.8370  0.0310
  383SOL     OW 1298   0.550   3.673   0.323 -0.3824  0.4194 -0.2198
  383SOL    HW1 1299   0.521   3.768   0.312 -0.7670  0.1409 -1.9610
  383SOL    HW2 1300   0.649   3.671   0.337 -0.6450  1.1691  2.1306
  384SOL     OW 1301   4.132   0.643   3.676  0.6928 -0.2202 -1.1693
  384SOL    HW1 1302   4.136   0.568   3.742  0.9881 -0.2456 -1.2134
  384SOL    HW2 1303   4.087   0.613   3.593  1.5904 -0.6186 -1.5304
  385SOL     OW 1304   4.627   1.381   1.999  0.4911  0.3314 -0.4483
  385SOL    HW1 1305   4.537   1.345   1.976  0.9945 -0.7799 -0.7118
  385SOL    HW2 1306   4.694   1.351   1.931  1.1390  0.8394 -0.0543
  386SOL     OW 1307   1.864   1.727   4.589 -0.4713 -0.0814  0.4173
  386SOL    HW1 1308   1.899   1.655   4.649  0.2856 -0.6355 -0.6597
  386SOL    HW2 1309   1.858   1.692   4.496  1.6298  1.7318 -0.4925
  387SOL     OW 1310   2.387   0.121   1.433  0.5061  0.0314 -0.8244
  387SOL    HW1 1311   2.391   0.033   1.480  1.6723  0.5651  0.1412
  387SOL    HW2 1312   2.479   0.161   1.430  0.0130  1.1618 -1.3269
  388SOL     OW 1313   2.153   3.615   4.867  0.0027  0.2056 -0.6025
  388SOL    HW1 1314   2.195   3.528   4.893 -0.3357 -0.4707 -2.2090
  388SOL    HW2 1315   2.223   3.678   4.833  0.2415  0.5841  0.5233
  389SOL     OW 1316   2.495   1.677   3.470 -0.2047 -0.3092 -0.0703
  389SOL    HW1 1317   2.427   1.750   3.460 -0.1750 -0.3464 -0.5622
  389SOL    HW2 1318   2.563   1.684   3.397  0.5100 -0.0779  0.6028
  390SOL     OW 1319   3.549   4.183   1.118  0.2195 -0.2881  0.1668
  390SOL    HW1 1320   3.529   4.210   1.024  2.6926  1.2450  0.0033
  390SOL    HW2 1321   3.503   4.246   1.181  0.3514  0.0540 -0.0754
  391SOL     OW 1322   0.427   0.198   4.679  0.0924 -0.0983 -0.5193
  391SOL    HW1 1323   0.468   0.193   4.770 -0.9525 -1.1414 -0.0737
  391SOL    HW2 1324   0.495   0.172   4.611  0.6995  0.0502  0.0162
  392SOL     OW 1325   2.304   4.993   4.790 -0.4746 -0.1832  0.1293
  392SOL    HW1 1326   2.355   4.959   4.869  0.0355 -0.0025 -0.1190
  392SOL    HW2 1327   2.367   5.036   4.726 -0.8978 -0.2565 -0.3406
  393SOL     OW 1328   1.311   1.828   0.152 -0.0070  0.5198  0.5067
  393SOL    HW1 1329   1.401   1.800   0.120  0.5753  1.4507  1.2376
  393SOL    HW2 1330   1.241   1.771   0.111  0.9879 -0.8795  0.6940
  394SOL     OW 1331   3.908   0.130   4.612 -0.4724  0.1571  0.4401
  394SOL    HW1 1332   3.825   0.168   4.572 -1.2509 -1.0701  0.8289
  394SOL    HW2 1333   3.973   0.110   4.539 -0.6638  0.7528  0.0926
  395SOL     OW 1334   1.684   2.967   0.151 -0.6067  0.5916 -0.8425
  395SOL    HW1 1335   1.640   2.996   0.236 -0.4701 -2.5388  0.4232
  395SOL    HW2 1336   1.635   2.889   0.112  1.8343 -0.8987 -1.1629
  396SOL     OW 1337   4.753   4.468   1.137  0.6891 -0.0142 -0.3684
  396SOL    HW1 1338   4.826   4.442   1.074 -0.3118 -0.7387 -1.2643
  396SOL    HW2 1339   4.714   4.556   1.108  0.4751 -0.1694 -0.5610
  397SOL     OW 1340   0.578   3.635   3.391  0.0486  0.5796  0.1328
  397SOL    HW1 1341   0.498   3.637   3.451 -1.2735  2.8672 -1.5259
  397SOL    HW2 1342   0.577   3.716   3.332  3.0158  0.0877 -0.7427
  398SOL     OW 1343   3.473   0.929   4.723  0.1340 -0.3102  0.1644
  398SOL    HW1 1344   3.439   0.991   4.794 -2.0751 -1.7840  0.4656
  398SOL    HW2 1345   3.543   0.869   4.761 -1.5418 -1.5848  1.3931
  399SOL     OW 1346   4.266   3.985   4.540 -0.0734  0.4190 -0.4475
  399SOL    HW1 1347   4.282   4.084   4.548  0.0066  0.6178 -2.5761
  399SOL    HW2 1348   4.200   3.957   4.610  0.8898  1.7035  1.0527
  400SOL     OW 1349   2.251   1.826   1.229 -0.8533 -0.3550 -0.3578
  400SOL    HW1 1350   2.187   1.787   1.296 -2.2356 -2.2535 -2.6191
  400SOL    HW2 1351   2.314   1.755   1.198  0.3324  0.7114 -0.4672
  401SOL     OW 1352   4.303   2.400   4.902 -0.3701 -0.4592  0.0995
  401SOL    HW1 1353   4.284   2.374   4.997 -0.4358  0.8140  0.4666
  401SOL    HW2 1354   4.264   2.491   4.885 -0.1139 -0.5577 -1.0637
  402SOL     OW 1355   3.039   0.969   1.243  0.2667 -0.6642  0.4732
  402SOL    HW1 1356   3.074   1.020   1.321  0.4314  1.0088 -0.6473
  402SOL    HW2 1357   2.939   0.963   1.250 -0.1126  2.4105 -0.7716
  403SOL     OW 1358   4.223   0.599   0.452  0.6816  0.2037  0.0490
  403SOL    HW1 1359   4.214   0.556   0.362  0.0865  2.7422 -1.2234
  403SOL    HW2 1360   4.138   0.588   0.503  1.9088 -3.6620  1.6101
  404SOL     OW 1361   1.852   2.725   1.829 -0.2071 -0.4843  0.4891
  404SOL    HW1 1362   1.898   2.636   1.831  0.4813 -0.1172  2.2049
  404SOL    HW2 1363   1.872   2.771   1.742  2.0505 -0.6673  0.8631
  405SOL     OW 1364   2.544   2.358   3.212 -0.2313  0.3217 -0.1616
  405SOL    HW1 1365   2.603   2.278   3.203  0.9043  0.9816  1.0327
  405SOL    HW2 1366   2.452   2.329   3.239  0.4912 -0.5341  1.5424
  406SOL     OW 1367   2.393   1.175   4.578 -0.5340 -0.0105 -0.0202
  406SOL    HW1 1368   2.466   1.167   4.646 -0.5164 -1.4559 -0.1840
  406SOL    HW2 1369   2.340   1.258   4.596  1.3887  1.3166 -0.1576
  407SOL     OW 1370   5.106   1.510   3.220 -0.4158 -0.0725  0.2170
  407SOL    HW1 1371   5.105   1.569   3.139 -0.1597  0.4545  0.6007
  407SOL    HW2 1372   5.094   1.565   3.302  1.1893 -0.3737  0.6921
  408SOL     OW 1373   1.270   5.009   3.372  0.5258  0.1691 -0.1171
  408SOL    HW1 1374   1.360   5.002   3.414  1.2277 -0.3999 -1.6464
  408SOL    HW2 1375   1.229   4.918   3.363  1.5592 -0.1083 -3.0031
  409SOL     OW 1376   2.112   3.817   2.750  0.8753 -0.4564 -0.5441
  409SOL    HW1 1377   2.079   3.858   2.665  0.4871 -0.0636 -0.2106
  409SOL    HW2 1378   2.135   3.890   2.814 -0.8834 -0.7412  0.4700
  410SOL     OW 1379   4.804   1.138   2.425  0.1013 -0.0376 -0.0097
  410SOL    HW1 1380   4.834   1.127   2.520  0.1248  1.1212  0.1245
  410SOL    HW2 1381   4.881   1.125   2.364  0.3623  0.4864  0.2037
  411SOL     OW 1382   1.944   1.954   4.291 -0.4820  0.4260  0.0399
  411SOL    HW1 1383   1.974   1.913   4.377  1.3947  0.9092 -0.3367
  411SOL    HW2 1384   2.020   2.005   4.250 -0.9363 -0.7541 -2.4807
  412SOL     OW 1385   1.578   0.946   0.612 -0.3627 -0.2300 -0.1556
  412SOL    HW1 1386   1.523   0.863   0.620  0.6360 -0.9786 -0.7691
  412SOL    HW2 1387   1.597   0.964   0.516  1.8691 -0.9856  0.0821
  413SOL     OW 1388   5.076   2.432   3.368 -0.5110 -0.1436  0.3975
  413SOL    HW1 1389   4.988   2.461   3.405 -0.5150 -1.2862  1.3317
  413SOL    HW2 1390   5.123   2.511   3.327 -2.3451  0.3050 -0.9545
  414SOL     OW 1391   0.551   2.361   5.126  0.1323  0.3810 -0.0954
  414SOL    HW1 1392   0.637   2.379   5.078  0.1957  2.4659  0.7046
  414SOL    HW2 1393   0.570   2.333   0.063 -0.0428  1.6148  0.3246
  415SOL     OW 1394   1.997   4.093   2.510  0.3390 -0.1204  0.6404
  415SOL    HW1 1395   1.901   4.070   2.529  0.4060 -0.0198  1.1187
  415SOL    HW2 1396   2.027   4.164   2.573  0.4351  0.5697 -0.1574
  416SOL     OW 1397   1.610   1.812   1.325 -0.0690  0.3428 -0.5179
  416SOL    HW1 1398   1.692   1.816   1.268 -0.3006  3.0574 -0.7812
  416SOL    HW2 1399   1.615   1.732   1.385  2.4415  0.0749 -0.9838
  417SOL     OW 1400   2.183   2.207   2.452 -0.4890  0.2613  0.1794
  417SOL    HW1 1401   2.236   2.176   2.373 -0.4889  1.9968 -0.5454
  417SOL    HW2 1402   2.088   2.225   2.424 -0.3272  1.5461  0.3627
  418SOL     OW 1403   3.514   0.233   3.033  0.3663  0.4825 -0.0276
  418SOL    HW1 1404   3.513   0.330   3.059  0.7119  0.2285  0.9839
  418SOL    HW2 1405   3.511   0.177   3.116 -1.9339 -0.4047 -0.6148
  419SOL     OW 1406   0.876   2.359   4.130  0.2894  0.1290 -0.6298
  419SOL    HW1 1407   0.900   2.344   4.034  1.3182  0.6831 -0.4710
  419SOL    HW2 1408   0.891   2.274   4.182  1.1060  0.2168 -0.7039
  420SOL     OW 1409   2.782   0.501   0.601 -0.0986  1.0025 -0.6811
  420SOL    HW1 1410   2.789   0.446   0.518 -1.6667 -1.6106  0.7906
  420SOL    HW2 1411   2.870   0.501   0.649  0.1395  0.4721 -1.1111
  421SOL     OW 1412   4.899   0.056   1.006  0.7965 -0.0042  0.4860
  421SOL    HW1 1413   4.929   0.135   0.952  0.1415  0.9174  1.4196
  421SOL    HW2 1414   4.934   0.064   1.099  0.3925 -0.6072  0.6969
  422SOL     OW 1415   5.005   3.769   2.893  0.3239  0.7161 -0.8036
  422SOL    HW1 1416   5.035   3.807   2.806 -1.0953 -0.2205 -1.7310
  422SOL    HW2 1417   5.000   3.669   2.887 -1.2283  0.7247 -0.1396
  423SOL     OW 1418   2.047   2.824   1.047 -0.3138  0.2097  0.2333
  423SOL    HW1 1419   1.961   2.805   1.095 -0.1105  0.9018  0.8961
  423SOL    HW2 1420   2.094   2.899   1.092 -1.0697  2.3134 -2.2310
  424SOL     OW 1421   1.193   0.931   3.359 -0.4205 -0.5148 -0.8792
  424SOL    HW1 1422   1.189   1.017   3.308 -0.7722 -0.3415 -0.5679
  424SOL    HW2 1423   1.285   0.920   3.398  0.3731 -1.4475 -2.8779
  425SOL     OW 1424   3.478   3.274   0.521 -0.0712  0.1788  0.0973
  425SOL    HW1 1425   3.502   3.213   0.445 -2.8192  1.0840 -1.6028
  425SOL    HW2 1426   3.430   3.222   0.591  2.0804 -0.5648  1.1118
  426SOL     OW 1427   3.923   0.714   2.108 -0.1246  0.2433  0.2287
  426SOL    HW1 1428   3.836   0.761   2.125 -0.4115 -0.4149  0.6499
  426SOL    HW2 1429   3.999   0.770   2.140 -0.4530  0.4647  0.6275
  427SOL     OW 1430   2.493   4.390   3.432  0.1622  0.2074  0.6578
  427SOL    HW1 1431   2.410   4.336   3.414  0.1489  0.1995  0.7405
  427SOL    HW2 1432   2.568   4.356   3.375  0.6641 -1.1530  2.0726
  428SOL     OW 1433   4.176   1.324   2.054  0.4929 -0.5288  0.3085
  428SOL    HW1 1434   4.146   1.233   2.082  1.4919 -0.8916  0.2261
  428SOL    HW2 1435   4.107   1.391   2.082 -0.9895 -1.4551 -0.9820
  429SOL     OW 1436   3.146   4.996   1.160 -0.1147  0.1993 -0.0677
  429SOL    HW1 1437   3.145   4.924   1.091 -0.2604  0.6389 -0.5373
  429SOL    HW2 1438   3.132   4.957   1.251 -1.4197 -0.2292 -0.4403
  430SOL     OW 1439   2.597   1.466   1.490  0.3156 -0.2913  0.5267
  430SOL    HW1 1440   2.599   1.372   1.456  0.3271  0.2742 -1.1043
  430SOL    HW2 1441   2.682   1.513   1.464 -0.4668  0.7034 -0.3320
  431SOL     OW 1442   4.141   2.569   1.575 -0.1055 -0.1822 -0.3700
  431SOL    HW1 1443   4.098   2.501   1.517 -0.6005  0.7799 -1.1717
  431SOL    HW2 1444   4.084   2.652   1.577  1.7194  1.1780 -1.5342
  432SOL     OW 1445   2.968   1.131   2.421  0.0991 -0.5208 -0.2352
  432SOL    HW1 1446   3.042   1.087   2.472  1.3518  0.6598 -0.9497
  432SOL    HW2 1447   3.008   1.190   2.350 -1.4450  2.0278  0.8929
  433SOL     OW 1448   4.357   0.122   4.823  0.0977  0.2226  0.3737
  433SOL    HW1 1449   4.336   0.165   4.735  1.2487 -0.8216 -0.4452
  433SOL    HW2 1450   4.354   0.191   4.895 -2.9722  0.7251 -0.0986
  434SOL     OW 1451   4.878   4.092   4.315  0.2532 -0.1206  0.6242
  434SOL    HW1 1452   4.791   4.135   4.291 -0.1498 -0.7465  0.9492
  434SOL    HW2 1453   4.928   4.069   4.231 -0.1567 -0.2862  0.4246
  435SOL     OW 1454   4.073   4.504   0.200 -0.0488  0.2217 -0.3001
  435SOL    HW1 1455   4.041   4.424   0.149 -0.0437  0.3249 -0.4644
  435SOL    HW2 1456   4.009   4.522   0.275 -0.2385  0.2721 -0.4719
  436SOL     OW 1457   0.176   2.672   3.723 -0.0057 -0.1448  0.1778
  436SOL    HW1 1458   0.195   2.645   3.817 -0.1189  3.3306  1.3234
  436SOL    HW2 1459   0.094   2.625   3.690  1.4071 -3.3240  0.8011
  437SOL     OW 1460   2.888   4.028   2.082  0.0248  0.2960  0.6258
  437SOL    HW1 1461   2.945   4.107   2.101 -1.6384  1.5464  0.6076
  437SOL    HW2 1462   2.801   4.036   2.131 -0.1855 -1.5456  0.6520
  438SOL     OW 1463   0.455   1.139   1.928 -0.2205 -0.1532 -0.1446
  438SOL    HW1 1464   0.369   1.090   1.911  0.9304 -1.8622 -1.4957
  438SOL    HW2 1465   0.456   1.224   1.876 -0.5681 -0.8111 -1.2788
  439SOL     OW 1466   2.972   0.148   4.244  0.4080  0.7940 -0.8422
  439SOL    HW1 1467   2.905   0.140   4.318  1.0691 -0.3150 -0.3338
  439SOL    HW2 1468   3.031   0.226   4.261  1.5351 -0.3311  0.6597
  440SOL     OW 1469   0.878   4.156   4.442  0.0363  0.7200  0.0132
  440SOL    HW1 1470   0.824   4.181   4.362  0.0194 -0.3046 -0.3156
  440SOL    HW2 1471   0.933   4.076   4.421 -1.6099 -0.9608  1.6667
  441SOL     OW 1472   0.723   2.015   1.195 -0.3342  0.2868 -0.0460
  441SOL    HW1 1473   0.753   2.000   1.101 -1.0121  1.3579 -0.4378
  441SOL    HW2 1474   0.801   2.002   1.257  0.3618  0.6146 -0.8401
  442SOL     OW 1475   2.140   3.911   1.871  0.3928 -0.5408 -0.2246
  442SOL    HW1 1476   2.198   3.840   1.832  0.9197  1.3767 -3.2306
  442SOL    HW2 1477   2.084   3.952   1.799 -2.0276  0.2092  1.9138
  443SOL     OW 1478   2.518   2.354   4.547 -0.1951  0.2278 -0.0220
  443SOL    HW1 1479   2.600   2.362   4.603 -0.0192  0.7278 -0.3416
  443SOL    HW2 1480   2.540   2.302   4.464 -0.7848 -1.7241  0.9850
  444SOL     OW 1481   0.431   2.055   2.244 -0.6739  0.1418 -0.6139
  444SOL    HW1 1482   0.454   1.992   2.317 -0.5486 -2.6005 -2.8449
  444SOL    HW2 1483   0.336   2.084   2.253 -0.2593  1.0566  1.3638
  445SOL     OW 1484   0.812   2.640   5.067  0.7055 -0.1876  0.5201
  445SOL    HW1 1485   0.883   2.636   5.137  0.2065 -1.5182  0.9945
  445SOL    HW2 1486   0.795   2.548   5.032 -0.8981  0.0707  0.5518
  446SOL     OW 1487   3.508   1.353   4.466  0.5055  0.2430  0.6512
  446SOL    HW1 1488   3.454   1.415   4.523 -1.3607 -0.2329 -0.5031
  446SOL    HW2 1489   3.605   1.374   4.476 -0.0310  3.2964  0.4048
  447SOL     OW 1490   2.878   0.975   4.268 -0.0142 -0.0552 -0.3602
  447SOL    HW1 1491   2.885   1.074   4.277 -0.5357 -0.0475 -0.0079
  447SOL    HW2 1492   2.951   0.942   4.208 -0.0662  0.5832 -0.7911
  448SOL     OW 1493   0.673   2.558   4.132  0.0163  0.0258  0.1480
  448SOL    HW1 1494   0.706   2.653   4.135  0.0066 -0.0007  1.8885
  448SOL    HW2 1495   0.751   2.496   4.131  0.0135  0.0203  0.4430
  449SOL     OW 1496   3.735   0.576   1.463  0.5583 -0.3472  0.4795
  449SOL    HW1 1497   3.778   0.639   1.398 -1.1544  0.2721 -0.1142
  449SOL    HW2 1498   3.720   0.488   1.419 -0.0604 -0.1154  0.2214
  450SOL     OW 1499   4.582   0.509   3.143  0.3540  0.4147 -0.6133
  450SOL    HW1 1500   4.598   0.417   3.180  0.1266  0.2584 -0.9044
  450SOL    HW2 1501   4.532   0.503   3.057  3.3778  0.5642 -2.5560
  451SOL     OW 1502   3.337   0.378   1.282 -0.5278  0.0399  0.8911
  451SOL    HW1 1503   3.359   0.464   1.235 -0.2329 -0.0498  0.8598
  451SOL    HW2 1504   3.408   0.310   1.261 -1.6583 -0.7636 -0.4913
  452SOL     OW 1505   0.453   1.303   2.378 -0.5864 -0.0239 -0.3292
  452SOL    HW1 1506   0.536   1.259   2.344  0.1555 -0.0591  1.4387
  452SOL    HW2 1507   0.464   1.402   2.374 -0.0615 -0.0260  0.7753
  453SOL     OW 1508   3.598   3.590   0.582 -0.4849 -0.5416 -0.0466
  453SOL    HW1 1509   3.584   3.538   0.498  1.6021 -1.2935  0.0060
  453SOL    HW2 1510   3.673   3.655   0.569  0.9084 -1.7174  1.6425
  454SOL     OW 1511   5.068   0.136   1.871 -0.2774 -0.7935 -0.2532
  454SOL    HW1 1512   5.143   0.122   1.935  0.2261 -0.6324 -0.7970
  454SOL    HW2 1513   5.098   0.199   1.799 -0.9573 -0.6813 -0.4405
  455SOL     OW 1514   0.628   1.851   4.140 -0.1691  0.1148  0.1026
  455SOL    HW1 1515   0.561   1.884   4.073  0.0517 -0.8251 -0.6030
  455SOL    HW2 1516   0.673   1.769   4.105 -2.6910 -2.7627  2.8555
  456SOL     OW 1517   0.773   3.780   4.883 -0.1549  0.5339 -0.0244
  456SOL    HW1 1518   0.844   3.850   4.883  0.6528 -0.1978  1.8098
  456SOL    HW2 1519   0.695   3.811   4.829  0.9705  1.9725 -0.8969
  457SOL     OW 1520   0.052   3.196   1.219 -0.0133  0.2692  0.3795
  457SOL    HW1 1521   5.130   3.239   1.175  0.6055  0.3987 -0.6474
  457SOL    HW2 1522   0.111   3.267   1.257 -0.8777  0.1321  2.0615
  458SOL     OW 1523   4.319   4.970   2.998 -0.3470  0.0263  0.1102
  458SOL    HW1 1524   4.292   4.951   2.903 -1.1518  0.0883  0.3197
  458SOL    HW2 1525   4.412   4.938   3.013 -0.2110  0.0179 -0.7047
  459SOL     OW 1526   5.052   0.882   3.687 -0.2199  0.6321  0.6075
  459SOL    HW1 1527   5.106   0.945   3.633 -0.0180 -1.2313 -1.5176
  459SOL    HW2 1528   4.989   0.832   3.628 -1.1161 -0.4138  2.3445
  460SOL     OW 1529   4.473   2.890   1.054  0.2517  0.0400  0.3755
  460SOL    HW1 1530   4.572   2.893   1.045  0.1622  3.8588 -1.0022
  460SOL    HW2 1531   4.432   2.851   0.972  0.5519  0.8904 -0.1823
  461SOL     OW 1532   1.076   0.454   2.614  0.1823  0.0024 -0.4166
  461SOL    HW1 1533   1.067   0.402   2.699  0.6790 -1.4255 -1.2054
  461SOL    HW2 1534   1.161   0.508   2.617  0.3639 -0.2945 -0.1381
  462SOL     OW 1535   3.621   0.626   0.227 -0.4872  0.8116 -0.0693
  462SOL    HW1 1536   3.639   0.528   0.221 -1.7049  0.5904 -0.4173
  462SOL    HW2 1537   3.688   0.676   0.173  0.1108  0.1659  0.0682
  463SOL     OW 1538   1.229   4.790   4.524 -0.1261 -0.0550 -0.1961
  463SOL    HW1 1539   1.159   4.739   4.474  0.7594 -1.2305 -0.2917
  463SOL    HW2 1540   1.268   4.732   4.595 -0.0047  0.9496  0.5833
  464SOL     OW 1541   2.530   0.065   4.794 -0.1250  0.2626 -0.1517
  464SOL    HW1 1542   2.584   5.139   4.814 -0.6122 -0.3452 -1.2770
  464SOL    HW2 1543   2.465   0.080   4.869  0.2686 -0.1146  0.2781
  465SOL     OW 1544   4.470   2.741   2.064 -0.6350 -0.3212  0.2767
  465SOL    HW1 1545   4.563   2.714   2.039 -0.9689 -1.0602 -0.2171
  465SOL    HW2 1546   4.418   2.660   2.091 -0.8212  0.2278  1.6490
  466SOL     OW 1547   3.977   2.650   4.451  0.7230 -0.1289 -0.6600
  466SOL    HW1 1548   3.898   2.712   4.451 -1.1739 -2.3761 -0.1987
  466SOL    HW2 1549   4.060   2.702   4.468 -0.8454  2.1592  0.6672
  467SOL     OW 1550   3.343   0.356   4.531 -0.2165 -0.5745  0.0803
  467SOL    HW1 1551   3.378   0.439   4.487  2.1449 -1.3894  0.2669
  467SOL    HW2 1552   3.254   0.333   4.492 -0.1586  1.1127 -1.1689
  468SOL     OW 1553   0.071   1.300   3.669 -0.3436 -0.0479  0.3264
  468SOL    HW1 1554   0.005   1.254   3.609  0.6584 -0.5852 -0.3861
  468SOL    HW2 1555   0.140   1.235   3.698  0.4555  0.7427  0.2273
  469SOL     OW 1556   3.529   1.033   3.516 -0.0061 -0.3044  0.4743
  469SOL    HW1 1557   3.504   1.126   3.489 -0.1112 -0.7685 -1.1076
  469SOL    HW2 1558   3.542   1.030   3.615  0.4609  1.4920  0.5062
  470SOL     OW 1559   3.488   2.625   2.890 -0.4242  0.3494  0.0808
  470SOL    HW1 1560   3.529   2.658   2.975  0.1657 -1.9336  0.7343
  470SOL    HW2 1561   3.559   2.619   2.819  0.3699 -2.8166  0.9850
  471SOL     OW 1562   3.757   0.607   3.340  0.5018 -0.3385  0.2969
  471SOL    HW1 1563   3.802   0.604   3.251  0.5102 -2.6813  0.3282
  471SOL    HW2 1564   3.825   0.606   3.412  0.5289  2.4186  0.4002
  472SOL     OW 1565   3.792   4.904   0.957 -0.0013  0.9831  0.3212
  472SOL    HW1 1566   3.759   4.850   0.879 -1.8257  0.1171  1.6189
  472SOL    HW2 1567   3.778   5.001   0.939 -0.0890  0.8166 -0.5517
  473SOL     OW 1568   5.141   1.641   2.971 -0.5926 -0.3791  0.2310
  473SOL    HW1 1569   0.071   1.641   2.921  0.2256  0.7712  1.5619
  473SOL    HW2 1570   5.068   1.608   2.912  0.5634 -0.3440 -1.2694
  474SOL     OW 1571   2.095   4.950   0.736  0.2130 -0.0332 -0.3890
  474SOL    HW1 1572   2.029   5.021   0.711 -0.5318 -0.0357  1.3713
  474SOL    HW2 1573   2.154   4.985   0.810  0.9854 -0.6636 -0.6929
  475SOL     OW 1574   1.458   1.434   2.175  0.0806 -0.5120  0.4202
  475SOL    HW1 1575   1.393   1.360   2.195 -1.2649  0.8497  1.2443
  475SOL    HW2 1576   1.419   1.496   2.108  1.0518 -0.3130  0.0193
  476SOL     OW 1577   3.513   1.461   4.724  0.1516  0.2540  0.1976
  476SOL    HW1 1578   3.612   1.467   4.724  0.1596  0.1735  0.7458
  476SOL    HW2 1579   3.473   1.551   4.741  0.1440  0.1983  0.4909
  477SOL     OW 1580   2.877   2.353   2.810  0.0138  0.3149 -0.0752
  477SOL    HW1 1581   2.820   2.274   2.788  2.5203 -1.4338 -0.7382
  477SOL    HW2 1582   2.915   2.343   2.902  1.2079  0.1548 -0.5643
  478SOL     OW 1583   0.116   2.674   1.127  0.1345  0.3461 -0.5121
  478SOL    HW1 1584   0.136   2.727   1.045  0.2204 -0.2745 -0.9025
  478SOL    HW2 1585   0.022   2.641   1.124 -0.1197  1.0256  0.0426
  479SOL     OW 1586   1.830   4.268   0.969  0.0616  0.1763  0.9036
  479SOL    HW1 1587   1.781   4.243   0.885  1.3089  0.9584 -0.1004
  479SOL    HW2 1588   1.768   4.319   1.029 -1.3580 -1.8804  1.2799
  480SOL     OW 1589   1.430   1.320   3.396 -0.2865  0.2726 -0.8976
  480SOL    HW1 1590   1.351   1.367   3.436  0.1721  0.8553 -0.6646
  480SOL    HW2 1591   1.481   1.383   3.338  0.7984  0.3130  0.0665
  481SOL     OW 1592   3.669   2.995   2.410  0.0901  0.0519 -0.3296
  481SOL    HW1 1593   3.645   3.088   2.437 -0.8091 -0.2274 -0.1616
  481SOL    HW2 1594   3.623   2.972   2.324  0.2436 -0.2760 -0.3248
  482SOL     OW 1595   3.956   4.019   4.482  0.5023 -0.3446 -0.2666
  482SOL    HW1 1596   3.993   3.979   4.565  2.0361 -0.3225 -0.9078
  482SOL    HW2 1597   3.943   4.118   4.495  0.5678 -0.3717 -0.0006
  483SOL     OW 1598   0.588   1.571   4.784 -0.5454  1.0041 -0.2043
  483SOL    HW1 1599   0.514   1.638   4.785 -0.6798  0.9232  2.1241
  483SOL    HW2 1600   0.572   1.503   4.713 -1.4985  2.2519 -1.2163
  484SOL     OW 1601   1.985   2.600   3.925  0.2840 -0.0542  0.3565
  484SOL    HW1 1602   2.014   2.585   4.019  0.5155  0.0794  0.3065
  484SOL    HW2 1603   1.896   2.557   3.910 -0.2119  0.7648  0.9036
  485SOL     OW 1604   2.262   2.208   5.078 -0.2467 -0.2383 -0.2971
  485SOL    HW1 1605   2.334   2.251   5.022 -0.9714 -1.3644 -2.1889
  485SOL    HW2 1606   2.178   2.260   5.070 -0.8035 -1.2810 -1.6491
  486SOL     OW 1607   4.243   0.828   4.840 -0.1055  0.2766  0.0792
  486SOL    HW1 1608   4.273   0.847   4.934  2.4551 -2.4204 -0.0404
  486SOL    HW2 1609   4.154   0.782   4.843 -0.4295  0.9111  1.0860
  487SOL     OW 1610   0.098   3.185   4.980 -0.2231  0.3188  0.2009
  487SOL    HW1 1611   0.037   3.217   4.908  1.2946  0.7160 -0.9822
  487SOL    HW2 1612   0.147   3.262   5.020  0.3886 -0.0944  0.2741
  488SOL     OW 1613   1.178   3.264   2.786 -0.9436 -0.0041 -0.2540
  488SOL    HW1 1614   1.078   3.257   2.789 -0.9540  0.4632  1.7206
  488SOL    HW2 1615   1.209   3.335   2.850  0.7293 -1.1057  0.2418
  489SOL     OW 1616   4.602   4.196   4.153 -0.4728  0.0635 -0.2595
  489SOL    HW1 1617   4.597   4.097   4.163 -2.6065  0.3164  2.0358
  489SOL    HW2 1618   4.512   4.232   4.126 -0.1315  1.4973  0.4097
  490SOL     OW 1619   0.489   3.008   0.749 -0.6794 -0.1400  0.7849
  490SOL    HW1 1620   0.479   2.910   0.764  0.7123 -0.4634 -0.2190
  490SOL    HW2 1621   0.398   3.050   0.740 -1.3837 -0.9217  3.4291
  491SOL     OW 1622   3.935   0.256   0.936 -0.1437  0.2403 -0.4464
  491SOL    HW1 1623   3.920   0.227   0.842 -1.2468 -0.8789  0.0507
  491SOL    HW2 1624   3.986   0.186   0.986 -0.3411  0.4209  0.0224
  492SOL     OW 1625   1.859   4.658   1.068 -0.1877 -0.3246  0.2653
  492SOL    HW1 1626   1.833   4.744   1.110 -1.2565 -0.7075  0.4020
  492SOL    HW2 1627   1.794   4.586   1.093  0.4239 -1.0755 -0.2123
  493SOL     OW 1628   3.465   3.326   0.968 -0.3239 -0.1558  0.5039
  493SOL    HW1 1629   3.549   3.298   1.014 -0.1825 -0.0395  0.3197
  493SOL    HW2 1630   3.474   3.421   0.938 -1.4139  0.6579  2.5708
  494SOL     OW 1631   1.296   5.016   2.904 -0.0255 -0.0305 -0.5787
  494SOL    HW1 1632   1.333   5.098   2.948  0.5974 -1.3156  1.4397
  494SOL    HW2 1633   1.197   5.026   2.893 -0.3819 -0.0067  2.0862
  495SOL     OW 1634   1.199   1.009   3.993  0.0125 -0.6345 -0.0963
  495SOL    HW1 1635   1.250   0.923   4.001 -0.4320 -0.7378  2.3693
  495SOL    HW2 1636   1.101   0.989   3.987 -0.0777 -0.2944  0.2339
  496SOL     OW 1637   5.074   4.162   0.692 -0.2307 -0.3862  0.0048
  496SOL    HW1 1638   5.146   4.178   0.760  0.9497 -1.9855 -0.8053
  496SOL    HW2 1639   4.984   4.174   0.735  0.4907 -0.1993  1.5335
  497SOL     OW 1640   3.618   1.440   4.097 -0.2656  0.6281  0.4032
  497SOL    HW1 1641   3.553   1.483   4.159  0.5037 -0.2812  1.8908
  497SOL    HW2 1642   3.708   1.435   4.141 -0.2199 -2.0867  0.1594
  498SOL     OW 1643   2.421   4.443   2.954  0.1570 -0.3086  0.0403
  498SOL    HW1 1644   2.485   4.412   2.884  0.4219 -0.3245  0.2836
  498SOL    HW2 1645   2.339   4.481   2.911 -0.7144 -2.4127 -0.2938
  499SOL     OW 1646   1.041   4.217   1.068 -0.0028  0.0929  0.3453
  499SOL    HW1 1647   0.998   4.307   1.064  2.0578  1.1410  0.4679
  499SOL    HW2 1648   1.022   4.168   0.983  1.3000  1.8662 -1.0463
  500SOL     OW 1649   4.815   2.339   2.475 -0.1209 -0.4862 -0.2527
  500SOL    HW1 1650   4.840   2.253   2.520 -0.5941 -1.1173 -1.1693
  500SOL    HW2 1651   4.823   2.414   2.541  0.5090 -1.1908  0.5010
  501SOL     OW 1652   4.109   5.099   5.008  0.4820 -0.2321  0.4398
  501SOL    HW1 1653   4.193   5.074   5.055  1.1511  0.8460 -0.1282
  501SOL    HW2 1654   4.092   5.034   4.933  2.9189  1.5736 -1.8795
  502SOL     OW 1655   1.610   2.562   4.910 -0.4541 -0.5383  0.7523
  502SOL    HW1 1656   1.692   2.542   4.857 -0.4684 -0.8491  0.8486
  502SOL    HW2 1657   1.617   2.655   4.948  1.6456 -1.8569  3.9761
  503SOL     OW 1658   3.433   3.809   2.663 -0.5731  0.0340  0.3806
  503SOL    HW1 1659   3.428   3.822   2.564 -1.8331  0.6868  0.5083
  503SOL    HW2 1660   3.462   3.715   2.683  1.3825  0.3778 -0.5815
  504SOL     OW 1661   0.932   0.452   2.393  0.7437  0.0054  0.1428
  504SOL    HW1 1662   0.981   0.436   2.307  1.4447  0.1673  0.5033
  504SOL    HW2 1663   0.994   0.438   2.470 -0.1324 -1.1197  0.6769
  505SOL     OW 1664   0.109   0.039   4.996  0.1963  0.4692  0.4284
  505SOL    HW1 1665   0.053   0.026   5.079  0.9587 -0.1148  0.8669
  505SOL    HW2 1666   0.068   0.111   4.940 -0.6158  0.5324  1.0674
  506SOL     OW 1667   0.291   3.405   3.241  0.5178 -0.2360  0.0424
  506SOL    HW1 1668   0.280   3.500   3.272  0.9075 -0.0429 -0.4040
  506SOL    HW2 1669   0.387   3.378   3.253  0.4174 -0.5574  0.1152
  507SOL     OW 1670   3.554   2.100   1.513 -0.2913 -0.3361  0.3848
  507SOL    HW1 1671   3.635   2.114   1.570 -0.8374 -0.7013  1.2654
  507SOL    HW2 1672   3.583   2.072   1.422  0.5626 -1.0053  0.8465
  508SOL     OW 1673   1.073   0.307   0.181 -0.2196 -0.1593 -0.2263
  508SOL    HW1 1674   1.061   0.301   0.280 -0.2420 -1.1999 -0.2795
  508SOL    HW2 1675   1.097   0.217   0.145 -0.6416  0.1173 -1.2303
  509SOL     OW 1676   3.309   3.604   4.832  0.3452 -0.0064 -0.4017
  509SOL    HW1 1677   3.248   3.634   4.759 -1.0160 -2.2419 -0.2721
  509SOL    HW2 1678   3.306   3.670   4.907 -1.7628  0.0826 -0.5029
  510SOL     OW 1679   1.900   2.862   1.607  0.3923  0.3711 -0.0143
  510SOL    HW1 1680   1.963   2.924   1.561  0.1917  2.3839  2.2683
  510SOL    HW2 1681   1.806   2.890   1.588  0.3078  1.1222  1.4548
  511SOL     OW 1682   1.660   2.033   2.422  0.2552  0.5999  0.7899
  511SOL    HW1 1683   1.727   1.998   2.487  0.4643  1.2557  0.9350
  511SOL    HW2 1684   1.703   2.046   2.333 -0.3023 -1.4017  0.1660
  512SOL     OW 1685   0.118   3.177   1.589  0.4458  0.0537  0.1095
  512SOL    HW1 1686   0.198   3.195   1.532  0.6693 -2.2367 -0.4143
  512SOL    HW2 1687   0.035   3.192   1.536  0.6215 -0.7065 -0.3964
  513SOL     OW 1688   4.151   0.673   3.179 -0.0621 -0.1685  0.0244
  513SOL    HW1 1689   4.196   0.593   3.137  2.0981  1.2085 -0.4460
  513SOL    HW2 1690   4.193   0.757   3.143 -2.5521  1.2296  0.1897
  514SOL     OW 1691   0.574   1.111   5.092  0.3752 -0.0236  0.2169
  514SOL    HW1 1692   0.612   1.018   5.100  0.5035  0.1221  1.5056
  514SOL    HW2 1693   0.568   1.136   4.995  1.8026 -0.7792 -0.0977
  515SOL     OW 1694   1.527   0.752   3.276  0.1152 -0.3855 -0.4406
  515SOL    HW1 1695   1.622   0.779   3.264 -0.1637  0.9079  0.1389
  515SOL    HW2 1696   1.483   0.744   3.186  0.4898  0.0425 -0.6643
  516SOL     OW 1697   1.667   2.090   3.416 -0.0162 -0.2486  0.4556
  516SOL    HW1 1698   1.654   2.189   3.411 -1.0563 -0.3699  0.4735
  516SOL    HW2 1699   1.760   2.067   3.388  0.6587  0.8348  1.6887
  517SOL     OW 1700   3.159   0.301   0.189  0.2254  0.1234 -0.3582
  517SOL    HW1 1701   3.220   0.334   0.261 -1.3558  0.5001  0.8542
  517SOL    HW2 1702   3.108   0.378   0.150 -0.0058 -0.2764 -0.8622
  518SOL     OW 1703   1.541   1.962   4.837 -0.4021 -0.0189 -0.1220
  518SOL    HW1 1704   1.530   1.995   4.931  1.2145  3.1423 -0.9286
  518SOL    HW2 1705   1.457   1.916   4.808 -1.0114 -0.9368  2.7462
  519SOL     OW 1706   0.419   3.501   1.136 -0.7571  0.1360  0.7312
  519SOL    HW1 1707   0.453   3.580   1.186  3.1870  0.7648 -2.4070
  519SOL    HW2 1708   0.486   3.427   1.142 -1.8896 -1.0428 -0.5849
  520SOL     OW 1709   4.766   4.939   2.340  0.3419  0.2150 -0.8283
  520SOL    HW1 1710   4.694   4.886   2.385  1.8091 -0.8909  0.3306
  520SOL    HW2 1711   4.749   5.036   2.354 -1.1596 -0.0051 -0.9792
  521SOL     OW 1712   1.370   1.541   2.869 -0.3369 -0.6545  0.0499
  521SOL    HW1 1713   1.361   1.454   2.821  2.0592 -1.0549  0.1600
  521SOL    HW2 1714   1.455   1.540   2.923 -0.3012  1.6985  0.1438
  522SOL     OW 1715   1.739   3.475   0.097 -0.0118  0.7740 -0.0033
  522SOL    HW1 1716   1.726   3.532   0.016 -0.8830 -0.5621 -0.8447
  522SOL    HW2 1717   1.717   3.380   0.075 -0.8304  0.4612  1.9470
  523SOL     OW 1718   1.102   2.703   0.827 -0.3054 -0.4815  0.6856
  523SOL    HW1 1719   1.152   2.683   0.911 -2.0268  2.0771  2.4386
  523SOL    HW2 1720   1.141   2.785   0.784 -0.0646 -1.2056 -0.5379
  524SOL     OW 1721   0.996   2.660   0.095 -0.1332 -0.5621 -0.3527
  524SOL    HW1 1722   1.086   2.615   0.096  1.4845  2.4541  1.3402
  524SOL    HW2 1723   0.955   2.655   0.185 -0.9999 -0.5862 -0.7386
  525SOL     OW 1724   3.697   0.779   4.841 -0.3810  0.2458 -0.3592
  525SOL    HW1 1725   3.749   0.742   4.764  0.0600 -0.0689  0.0867
  525SOL    HW2 1726   3.640   0.707   4.880 -1.0734  0.5578 -0.7706
  526SOL     OW 1727   1.242   0.725   0.026 -0.2485 -0.4390  0.3691
  526SOL    HW1 1728   1.335   0.756   0.042  0.0301 -0.5611 -0.8674
  526SOL    HW2 1729   1.181   0.805   0.024  0.5751  0.3163 -3.5489
  527SOL     OW 1730   5.039   0.515   3.314  0.3218 -0.4201  0.1003
  527SOL    HW1 1731   4.948   0.473   3.314 -0.0974  0.3117 -2.4196
  527SOL    HW2 1732   5.031   0.613   3.297  1.5344 -0.0591  1.3901
  528SOL     OW 1733   3.122   4.885   1.429  0.5523  0.6157 -0.0641
  528SOL    HW1 1734   3.101   4.792   1.461 -0.5143  0.0776 -2.1735
  528SOL    HW2 1735   3.172   4.934   1.500  0.5348 -1.3405  1.3700
  529SOL     OW 1736   4.914   1.895   4.954 -0.2596 -0.5347 -0.0697
  529SOL    HW1 1737   4.834   1.952   4.941 -0.5982 -0.8018  0.7698
  529SOL    HW2 1738   4.886   1.800   4.972  0.1977 -0.4747  1.0560
  530SOL     OW 1739   3.753   1.165   2.464  0.6158 -0.5725  0.1333
  530SOL    HW1 1740   3.841   1.119   2.475  1.2593  0.4066 -0.7825
  530SOL    HW2 1741   3.735   1.222   2.544 -0.9402 -3.4996  2.0684
  531SOL     OW 1742   1.716   2.662   0.992  0.4998 -0.1510  0.3466
  531SOL    HW1 1743   1.721   2.625   0.900  2.3095 -0.3945  0.5178
  531SOL    HW2 1744   1.690   2.759   0.987 -0.8680 -0.5233 -0.2965
  532SOL     OW 1745   2.428   2.684   0.422  0.2574 -0.1748 -0.4672
  532SOL    HW1 1746   2.382   2.701   0.510  1.5080 -1.3168  0.4509
  532SOL    HW2 1747   2.481   2.765   0.397 -0.1568  0.1858 -0.2210
  533SOL     OW 1748   0.728   0.557   1.649  0.3532 -0.0037  0.4264
  533SOL    HW1 1749   0.705   0.611   1.568 -0.8901  1.6449  1.8113
  533SOL    HW2 1750   0.746   0.618   1.726  0.1891 -1.5577  1.7507
  534SOL     OW 1751   5.157   3.682   0.644  0.2688 -0.0219 -0.6665
  534SOL    HW1 1752   5.141   3.652   0.550 -1.8231  0.3255 -0.4842
  534SOL    HW2 1753   0.013   3.603   0.703 -0.8662 -0.3917 -0.8808
  535SOL     OW 1754   3.453   3.354   4.309  0.4838 -1.0856  0.0841
  535SOL    HW1 1755   3.445   3.428   4.376 -0.7805 -0.2963 -0.9116
  535SOL    HW2 1756   3.421   3.385   4.220 -0.9932 -3.0850 -0.1652
  536SOL     OW 1757   3.469   1.191   2.966  0.3322  0.2880 -0.2134
  536SOL    HW1 1758   3.442   1.153   2.878  1.8434 -1.2975 -0.0591
  536SOL    HW2 1759   3.546   1.253   2.954  1.6089 -1.1629  0.0866
  537SOL     OW 1760   0.852   4.734   3.495 -0.1729 -0.2760  0.2806
  537SOL    HW1 1761   0.858   4.675   3.415 -1.8583 -0.9611  0.6228
  537SOL    HW2 1762   0.885   4.685   3.576 -1.6364 -0.8343  0.5770
  538SOL     OW 1763   3.943   4.821   3.725  0.4447 -0.6094  0.2002
  538SOL    HW1 1764   3.980   4.728   3.733  3.0017  0.2991 -0.2757
  538SOL    HW2 1765   3.960   4.871   3.809  0.9754  0.0373 -0.2770
  539SOL     OW 1766   4.002   3.367   4.975  0.3020  0.1506 -0.3182
  539SOL    HW1 1767   3.950   3.410   4.901  1.1422  0.5233 -0.7172
  539SOL    HW2 1768   3.972   3.404   5.063 -1.1269 -0.7393 -0.4032
  540SOL     OW 1769   4.913   2.001   2.351  0.5470  0.2751 -0.2066
  540SOL    HW1 1770   4.951   2.065   2.285 -0.8657  0.7039 -0.6451
  540SOL    HW2 1771   4.884   2.051   2.433  0.4818  0.0307 -0.0794
  541SOL     OW 1772   2.260   4.950   1.681  0.3005 -0.0977  0.5297
  541SOL    HW1 1773   2.240   5.016   1.753 -0.0783 -0.0946  0.4225
  541SOL    HW2 1774   2.175   4.915   1.643  0.4926 -1.0007  0.9098
  542SOL     OW 1775   0.310   0.299   1.389  0.3401 -0.2376  0.3895
  542SOL    HW1 1776   0.276   0.378   1.440 -0.8257  0.5627 -1.5167
  542SOL    HW2 1777   0.406   0.314   1.365  0.0279  0.8086 -0.2816
  543SOL     OW 1778   5.072   1.405   2.420  0.2794 -0.5665 -0.0969
  543SOL    HW1 1779   5.003   1.465   2.460 -1.0304 -2.0797 -0.0136
  543SOL    HW2 1780   5.098   1.440   2.330 -0.9746 -0.2441 -0.3496
  544SOL     OW 1781   4.787   3.874   2.339  0.1916 -0.2733 -0.6450
  544SOL    HW1 1782   4.834   3.821   2.268  0.1336 -0.4378 -0.5594
  544SOL    HW2 1783   4.698   3.832   2.359 -0.3272  0.4456 -1.3412
  545SOL     OW 1784   3.201   1.184   0.850  0.4348 -0.5442  0.1121
  545SOL    HW1 1785   3.108   1.148   0.841 -0.4019  1.5612 -0.0853
  545SOL    HW2 1786   3.251   1.170   0.764 -0.8136  1.2115 -0.9581
  546SOL     OW 1787   0.938   1.559   1.119  0.1590  0.1776 -0.0604
  546SOL    HW1 1788   0.847   1.538   1.085  0.1400 -0.0241  0.1099
  546SOL    HW2 1789   0.973   1.481   1.171 -0.1410  0.7870  1.0781
  547SOL     OW 1790   3.193   3.387   2.679  0.6606  0.0677  0.0209
  547SOL    HW1 1791   3.094   3.378   2.666  0.3877  1.6161  0.8285
  547SOL    HW2 1792   3.238   3.306   2.642 -1.0637 -1.7148  1.5515
  548SOL     OW 1793   3.841   2.948   4.924  0.0748 -0.4713  0.3156
  548SOL    HW1 1794   3.867   2.932   4.828 -0.3983 -0.3107  0.1558
  548SOL    HW2 1795   3.762   2.892   4.947 -0.6904  0.5208  0.1825
  549SOL     OW 1796   2.681   2.910   2.025  0.2390 -0.1691  0.8613
  549SOL    HW1 1797   2.726   2.997   2.045  1.1628 -0.8401  1.7877
  549SOL    HW2 1798   2.681   2.854   2.107 -1.5543 -0.5301  0.6482
  550SOL     OW 1799   2.312   1.137   0.746  0.0373  0.0612  0.2693
  550SOL    HW1 1800   2.408   1.123   0.721 -0.2329 -0.2685 -0.6334
  550SOL    HW2 1801   2.306   1.194   0.827  0.9682  1.3231 -0.5174
  551SOL     OW 1802   4.062   0.545   0.877 -0.4261  0.5753 -0.0733
  551SOL    HW1 1803   4.050   0.450   0.906 -0.2309  0.6534  0.2698
  551SOL    HW2 1804   4.003   0.604   0.931 -0.6270  0.6404 -0.3595
  552SOL     OW 1805   4.959   5.032   3.853  0.3512  0.0105 -0.2373
  552SOL    HW1 1806   5.009   4.966   3.908  0.3405 -1.2101 -1.6267
  552SOL    HW2 1807   5.025   5.090   3.804  0.4159 -0.6709 -0.9797
  553SOL     OW 1808   3.205   3.033   4.014  0.1639 -0.0116 -0.2719
  553SOL    HW1 1809   3.122   3.028   3.958 -0.5394  0.2042  0.7200
  553SOL    HW2 1810   3.244   2.941   4.022 -0.0699 -0.1444 -0.6091
  554SOL     OW 1811   1.231   4.464   4.518  0.0555 -0.5245  0.3322
  554SOL    HW1 1812   1.251   4.512   4.433 -0.1125  0.8828  1.0497
  554SOL    HW2 1813   1.277   4.511   4.594 -0.7437 -1.0492  1.1625
  555SOL     OW 1814   1.849   2.709   5.101  0.4720  0.1221 -0.4447
  555SOL    HW1 1815   1.890   2.703   0.035  1.1414 -1.4366 -0.8115
  555SOL    HW2 1816   1.922   2.720   5.033  0.0409  0.4463 -0.8601
  556SOL     OW 1817   3.058   0.843   2.261 -0.4247  0.6630 -0.4094
  556SOL    HW1 1818   3.140   0.826   2.315  0.5599  1.3341 -1.6422
  556SOL    HW2 1819   2.995   0.900   2.313  0.6161  1.5058 -0.0343
  557SOL     OW 1820   4.660   0.406   4.079 -0.4209  0.2390  0.3479
  557SOL    HW1 1821   4.561   0.394   4.086 -0.4635  0.4785  0.2017
  557SOL    HW2 1822   4.701   0.401   4.170 -0.8983  2.8943  0.8074
  558SOL     OW 1823   2.726   2.868   4.794  0.0256  0.0665  0.6809
  558SOL    HW1 1824   2.652   2.835   4.853 -0.3547 -1.7474 -0.7322
  558SOL    HW2 1825   2.710   2.837   4.700  1.1478  2.0108 -0.2203
  559SOL     OW 1826   2.521   4.812   4.312 -0.4958  0.3259 -0.2066
  559SOL    HW1 1827   2.593   4.795   4.245 -1.3886  0.3195 -1.1871
  559SOL    HW2 1828   2.512   4.910   4.328 -0.1826  0.3193  0.0376
  560SOL     OW 1829   2.863   2.744   0.780  0.2117 -0.0548  0.1762
  560SOL    HW1 1830   2.886   2.668   0.719  0.9228  0.7275 -0.5501
  560SOL    HW2 1831   2.942   2.804   0.790 -0.6400  1.1708 -0.1162
  561SOL     OW 1832   2.517   0.708   1.364 -0.2854 -0.0082 -0.3621
  561SOL    HW1 1833   2.550   0.623   1.405  0.7496 -0.3043 -1.7277
  561SOL    HW2 1834   2.417   0.710   1.367 -0.2765  0.0289  2.1623
  562SOL     OW 1835   3.566   0.284   2.538  0.7429 -0.5591 -0.2768
  562SOL    HW1 1836   3.662   0.257   2.545  0.3355 -2.4840 -1.3344
  562SOL    HW2 1837   3.523   0.280   2.628  1.1992 -1.6318 -0.0902
  563SOL     OW 1838   2.164   2.167   4.422  0.0981 -0.1097  0.0308
  563SOL    HW1 1839   2.183   2.070   4.440 -0.6105 -0.3105 -0.2670
  563SOL    HW2 1840   2.217   2.197   4.343  0.0354 -0.3633 -0.1106
  564SOL     OW 1841   1.450   4.330   2.723 -0.1330 -0.1229 -0.1795
  564SOL    HW1 1842   1.389   4.402   2.688 -0.2500  0.0529  0.3763
  564SOL    HW2 1843   1.533   4.326   2.667 -0.6563 -0.3743 -0.9570
  565SOL     OW 1844   1.881   1.865   0.405  0.4318 -0.3376 -0.2029
  565SOL    HW1 1845   1.981   1.870   0.404  0.4685 -1.0686 -0.3847
  565SOL    HW2 1846   1.851   1.823   0.490  0.3551 -1.5255 -0.7996
  566SOL     OW 1847   2.245   3.654   4.182  0.0867  0.2791  0.5357
  566SOL    HW1 1848   2.179   3.585   4.154  1.0301 -0.8029  0.8917
  566SOL    HW2 1849   2.225   3.741   4.136 -0.1323 -0.6633 -1.1960
  567SOL     OW 1850   0.521   3.754   2.984 -0.4545  0.5681 -0.3918
  567SOL    HW1 1851   0.598   3.690   2.975  0.5980  2.0224 -3.6226
  567SOL    HW2 1852   0.531   3.807   3.068  0.8801 -0.7758  0.3429
  568SOL     OW 1853   1.765   1.865   3.612 -0.4329 -0.1418 -0.2422
  568SOL    HW1 1854   1.742   1.945   3.556  0.7076 -0.7725 -1.6904
  568SOL    HW2 1855   1.822   1.894   3.688 -0.7528  0.5419 -0.2526
  569SOL     OW 1856   0.129   4.774   4.804 -0.5873 -0.5189 -0.4318
  569SOL    HW1 1857   0.135   4.857   4.859 -0.8048 -1.2782  0.7975
  569SOL    HW2 1858   0.141   4.796   4.708  0.5295  0.7652 -0.0273
  570SOL     OW 1859   4.575   4.978   3.882  0.6081 -0.5974 -0.1507
  570SOL    HW1 1860   4.642   5.027   3.938 -0.1018 -0.1617  0.3321
  570SOL    HW2 1861   4.610   4.887   3.861  2.2122  0.2777 -1.5349
  571SOL     OW 1862   4.125   2.209   3.557 -0.5637  0.0863  0.3374
  571SOL    HW1 1863   4.119   2.284   3.623 -0.0551 -0.1694  0.6798
  571SOL    HW2 1864   4.205   2.153   3.578 -1.2651 -0.8855  0.4299
  572SOL     OW 1865   0.268   1.028   1.576  0.1257  0.5026 -0.1546
  572SOL    HW1 1866   0.223   1.093   1.515 -0.1036  0.5088  0.0205
  572SOL    HW2 1867   0.214   1.019   1.660  0.6178  0.7568  0.1926
  573SOL     OW 1868   3.845   3.557   1.456  0.1302  0.1978 -0.1275
  573SOL    HW1 1869   3.869   3.615   1.534  0.5811 -0.5683  0.3079
  573SOL    HW2 1870   3.923   3.552   1.393  0.4944 -0.8184  0.3846
  574SOL     OW 1871   1.033   0.268   3.967 -0.2365 -0.4969  0.1882
  574SOL    HW1 1872   1.031   0.196   4.036 -1.5687 -1.4325 -0.7526
  574SOL    HW2 1873   1.082   0.235   3.886  0.0289  0.0233  0.1385
  575SOL     OW 1874   4.155   2.448   0.413  0.1061  0.0758 -0.5598
  575SOL    HW1 1875   4.236   2.504   0.395 -0.0357  0.3243 -0.4304
  575SOL    HW2 1876   4.118   2.471   0.503 -1.7790  2.0427 -1.7236
  576SOL     OW 1877   0.951   1.952   4.019  0.3132 -0.2429 -0.0181
  576SOL    HW1 1878   0.940   1.863   4.064  0.5399  0.0830  0.6969
  576SOL    HW2 1879   0.988   1.938   3.927  2.6856 -0.7618  0.9553
  577SOL     OW 1880   4.622   0.547   3.433  0.2488  0.1191  0.5158
  577SOL    HW1 1881   4.640   0.585   3.342  1.0249  0.7301  0.9179
  577SOL    HW2 1882   4.523   0.552   3.451  0.3301  2.2369  0.6496
  578SOL     OW 1883   3.000   1.432   4.148  0.1529  0.4766  0.5972
  578SOL    HW1 1884   2.995   1.375   4.066 -2.1276  2.5747 -0.8497
  578SOL    HW2 1885   2.978   1.377   4.228  0.8907 -1.2741 -0.3483
  579SOL     OW 1886   2.953   4.564   0.681  0.0549  0.3157  0.8664
  579SOL    HW1 1887   3.014   4.496   0.641 -0.0472  0.6083  0.1900
  579SOL    HW2 1888   2.858   4.531   0.677 -0.4534  1.7832 -2.5199
  580SOL     OW 1889   4.583   1.668   2.006  0.1497  0.2530  0.0979
  580SOL    HW1 1890   4.522   1.589   2.015  0.8587 -0.2039  0.9681
  580SOL    HW2 1891   4.665   1.654   2.061  0.6894  1.2162 -0.4323
  581SOL     OW 1892   2.585   1.272   3.304  0.1522  0.3437  0.2360
  581SOL    HW1 1893   2.631   1.223   3.230 -1.0960 -0.7169  0.1228
  581SOL    HW2 1894   2.653   1.311   3.366  1.3636  3.0199 -2.4696
  582SOL     OW 1895   3.686   3.698   2.969  0.6768 -0.4884 -0.6432
  582SOL    HW1 1896   3.703   3.752   3.052  0.3133 -0.0942 -0.8230
  582SOL    HW2 1897   3.675   3.759   2.891 -3.3273 -0.4772 -0.2910
  583SOL     OW 1898   1.837   3.554   3.811 -0.2801  0.4299  0.5983
  583SOL    HW1 1899   1.914   3.514   3.861  0.7210  1.4221 -0.0929
  583SOL    HW2 1900   1.800   3.486   3.748  1.2605  0.4847 -0.4120
  584SOL     OW 1901   5.145   4.776   2.187  0.9157  0.4662 -0.2867
  584SOL    HW1 1902   5.098   4.780   2.275  2.2407  1.9341  0.4012
  584SOL    HW2 1903   5.078   4.755   2.115 -0.7573  2.1209  0.6771
  585SOL     OW 1904   3.650   4.563   2.898  0.3491  0.5601  0.2742
  585SOL    HW1 1905   3.554   4.584   2.878  0.1172 -0.2322  0.5068
  585SOL    HW2 1906   3.671   4.470   2.867  0.9669  0.6254  0.4807
  586SOL     OW 1907   3.486   1.015   4.471  0.1299 -0.2365 -0.0924
  586SOL    HW1 1908   3.469   0.982   4.564 -0.9428 -0.3294 -0.3180
  586SOL    HW2 1909   3.509   1.113   4.474 -0.8522 -0.0038  0.1916
  587SOL     OW 1910   4.078   3.121   4.071  0.8815 -0.1159 -0.5630
  587SOL    HW1 1911   4.154   3.108   4.008  1.2980  1.1928 -0.3668
  587SOL    HW2 1912   3.994   3.138   4.019  0.3388 -3.1236 -0.8219
  588SOL     OW 1913   3.337   3.165   0.748 -0.0159  0.3823 -0.1556
  588SOL    HW1 1914   3.397   3.194   0.823 -1.0766 -1.1582  1.3812
  588SOL    HW2 1915   3.245   3.203   0.763 -0.2598 -0.0087 -0.6394
  589SOL     OW 1916   3.316   4.969   3.908  0.4384  0.0278  0.6454
  589SOL    HW1 1917   3.389   4.943   3.970 -0.5337  0.7867  2.1527
  589SOL    HW2 1918   3.279   5.058   3.934  0.9046  1.0375 -1.8724
  590SOL     OW 1919   2.481   2.663   1.080  0.4029 -0.3810 -0.1098
  590SOL    HW1 1920   2.483   2.589   1.146 -0.4064  0.1578  0.5415
  590SOL    HW2 1921   2.463   2.750   1.127  0.4258  0.1001 -0.9581
  591SOL     OW 1922   2.551   3.293   3.243 -0.3482  0.5447 -0.1892
  591SOL    HW1 1923   2.623   3.362   3.238  0.7225 -0.5422 -0.2311
  591SOL    HW2 1924   2.470   3.325   3.193  0.7015  1.0872 -1.5890
  592SOL     OW 1925   0.893   2.724   1.853 -0.2121 -0.2733  0.1750
  592SOL    HW1 1926   0.900   2.693   1.948  2.0860 -0.4507  0.0068
  592SOL    HW2 1927   0.985   2.735   1.815 -1.0539  1.5887 -1.4681
  593SOL     OW 1928   1.112   5.097   3.147  0.1429 -0.2799 -0.2920
  593SOL    HW1 1929   1.068   5.016   3.107 -2.2838  0.5751  0.4819
  593SOL    HW2 1930   1.145   5.074   3.239 -0.7578 -0.3794  0.0250
  594SOL     OW 1931   2.322   0.832   1.096  0.3354  0.0841  0.6350
  594SOL    HW1 1932   2.242   0.890   1.082 -0.3125 -0.5167  1.7653
  594SOL    HW2 1933   2.306   0.769   1.172  2.2185  0.5679  1.5070
  595SOL     OW 1934   2.882   2.052   1.253 -0.4938 -0.2687  0.3673
  595SOL    HW1 1935   2.864   2.113   1.330  0.1086  0.2616  0.0899
  595SOL    HW2 1936   2.918   2.104   1.177 -0.8841 -0.8274 -0.2096
  596SOL     OW 1937   0.580   4.512   4.213  0.3235  0.4397  0.3033
  596SOL    HW1 1938   0.497   4.530   4.265  0.1292 -0.3434  0.2790
  596SOL    HW2 1939   0.645   4.587   4.226  0.8132 -0.3058  2.7168
  597SOL     OW 1940   2.284   3.326   0.114 -0.6265 -0.3503 -0.3501
  597SOL    HW1 1941   2.347   3.261   0.159  0.6478 -0.4601 -2.1938
  597SOL    HW2 1942   2.190   3.295   0.128 -0.0702 -2.5598 -1.0165
  598SOL     OW 1943   2.896   1.335   1.278 -0.1035  0.6271  0.1829
  598SOL    HW1 1944   2.887   1.433   1.297 -0.4291  0.6289  0.0287
  598SOL    HW2 1945   2.832   1.285   1.336  2.1409  0.2420  2.5005
  599SOL     OW 1946   0.990   3.248   4.027  0.3298  0.1335  0.4059
  599SOL    HW1 1947   0.938   3.318   3.978 -0.4216 -0.2354  0.6511
  599SOL    HW2 1948   1.079   3.236   3.985  0.6747  1.5965  0.6682
  600SOL     OW 1949   3.341   5.052   3.497 -0.1842 -0.1882 -0.6356
  600SOL    HW1 1950   3.298   5.004   3.420  0.5101 -0.8619 -0.6125
  600SOL    HW2 1951   3.363   4.987   3.569 -1.9621  0.5892  0.7153
  601SOL     OW 1952   3.626   1.878   0.466 -0.2907  0.3017  0.8103
  601SOL    HW1 1953   3.601   1.813   0.537  1.7154 -2.2960 -0.6999
  601SOL    HW2 1954   3.703   1.934   0.497 -0.0848 -0.1119  1.0414
  602SOL     OW 1955   2.967   1.213   4.389 -0.1374  0.3504  0.5999
  602SOL    HW1 1956   3.001   1.303   4.413 -1.1779  0.6029  1.2015
  602SOL    HW2 1957   2.989   1.148   4.462 -0.3360  0.3641  0.6737
  603SOL     OW 1958   1.006   0.937   3.609  0.2162 -0.0160 -0.0189
  603SOL    HW1 1959   1.049   0.966   3.523 -3.6230 -0.2226 -2.2938
  603SOL    HW2 1960   0.983   1.018   3.663  1.5528  0.2082  0.2314
  604SOL     OW 1961   2.885   1.603   1.332  0.4503  0.3880  0.6421
  604SOL    HW1 1962   2.840   1.673   1.276 -0.4912  0.9728  2.0483
  604SOL    HW2 1963   2.884   1.633   1.428 -0.0450 -1.6144  1.2919
  605SOL     OW 1964   1.742   5.041   4.567 -0.1501 -0.3462  0.2475
  605SOL    HW1 1965   1.722   4.944   4.554 -1.0094 -0.1864  0.3084
  605SOL    HW2 1966   1.761   5.083   4.478  1.8132 -0.8827  0.3711
  606SOL     OW 1967   4.852   3.523   2.375  0.2566  0.0104 -0.0908
  606SOL    HW1 1968   4.946   3.556   2.382  0.0380  0.5645  0.3568
  606SOL    HW2 1969   4.820   3.496   2.466  0.8754 -2.7528 -0.6174
  607SOL     OW 1970   4.488   0.222   2.771  0.1252  0.8390  0.1101
  607SOL    HW1 1971   4.571   0.185   2.728 -1.5073 -0.6544 -2.0030
  607SOL    HW2 1972   4.416   0.230   2.702 -0.9158  4.2205  1.3817
  608SOL     OW 1973   5.064   0.752   2.474  0.5940  0.6836 -0.1194
  608SOL    HW1 1974   4.965   0.770   2.477  0.4513 -0.1355  0.3104
  608SOL    HW2 1975   5.101   0.757   2.567  0.7257 -0.2572 -0.1202
  609SOL     OW 1976   3.151   1.257   1.306  0.0234 -0.1121 -0.1457
  609SOL    HW1 1977   3.216   1.271   1.231  0.0663 -2.6059 -0.6598
  609SOL    HW2 1978   3.060   1.283   1.275  0.5690  2.5873  0.2933
  610SOL     OW 1979   1.016   4.340   4.607  0.3150 -0.2431 -0.3914
  610SOL    HW1 1980   1.088   4.388   4.557  1.9206 -0.5744  1.5139
  610SOL    HW2 1981   0.981   4.265   4.551  0.1705  0.9834 -2.0256
  611SOL     OW 1982   1.117   4.625   3.034 -0.0580  0.0724  0.2274
  611SOL    HW1 1983   1.208   4.658   3.011 -0.2964 -0.0181 -0.8780
  611SOL    HW2 1984   1.123   4.530   3.065  0.2920  0.2734  0.8012
  612SOL     OW 1985   4.945   5.143   0.685  0.5402 -0.2108 -0.6621
  612SOL    HW1 1986   4.906   5.099   0.766 -1.7106 -0.4811 -1.8088
  612SOL    HW2 1987   4.976   0.078   0.708 -0.3787 -0.1602  0.4393
  613SOL     OW 1988   0.841   4.129   2.449  0.4755  0.1373  0.1871
  613SOL    HW1 1989   0.934   4.158   2.428  0.4157  0.8267  0.8296
  613SOL    HW2 1990   0.784   4.140   2.368  1.3394 -2.0426 -0.7673
  614SOL     OW 1991   1.429   2.151   2.492 -0.0939 -0.0649 -0.3867
  614SOL    HW1 1992   1.510   2.114   2.447 -0.2599 -0.1841 -0.5896
  614SOL    HW2 1993   1.406   2.093   2.570  1.1044  1.0024  0.8034
  615SOL     OW 1994   0.061   0.508   0.008 -0.3085 -0.2504 -0.2611
  615SOL    HW1 1995   0.014   0.419   0.007 -0.1381 -0.3447 -1.4242
  615SOL    HW2 1996   0.101   0.523   0.098  0.9586 -2.0488 -0.4660
  616SOL     OW 1997   0.832   1.818   3.771 -0.2131 -1.1631 -0.4855
  616SOL    HW1 1998   0.783   1.826   3.684 -0.3774  0.2503 -0.2964
  616SOL    HW2 1999   0.778   1.763   3.835 -1.1230 -0.4171 -0.5874
  617SOL     OW 2000   3.112   0.709   1.245  0.0345  0.1113 -0.6122
  617SOL    HW1 2001   3.209   0.685   1.237  0.0224 -1.9938  3.1556
  617SOL    HW2 2002   3.104   0.805   1.270  1.1329  0.3086 -0.9401
  618SOL     OW 2003   4.728   1.152   1.499 -0.1113 -0.6689 -0.1753
  618SOL    HW1 2004   4.684   1.063   1.514 -1.2536  0.1823  1.9008
  618SOL    HW2 2005   4.727   1.173   1.401  1.7735 -3.6748 -0.9997
  619SOL     OW 2006   4.330   1.616   0.606  0.0623  0.2528  0.2589
  619SOL    HW1 2007   4.307   1.711   0.585 -0.8602  0.0267  0.1938
  619SOL    HW2 2008   4.248   1.559   0.598  0.4157 -0.4076  1.1369
  620SOL     OW 2009   3.593   3.925   1.129 -0.4257 -0.1511  1.0621
  620SOL    HW1 2010   3.620   3.887   1.217 -0.9779 -0.3972  1.1334
  620SOL    HW2 2011   3.601   4.025   1.131 -0.6525 -0.1400  1.4690
  621SOL     OW 2012   2.178   1.000   4.558  0.2279  0.6388 -0.5154
  621SOL    HW1 2013   2.254   1.065   4.561 -0.4856  1.5733 -1.6490
  621SOL    HW2 2014   2.194   0.932   4.487  0.2167  0.5552 -0.4379
  622SOL     OW 2015   4.356   0.370   4.221  0.3782  0.5495  0.0780
  622SOL    HW1 2016   4.260   0.374   4.193  0.4830 -0.3184 -0.4304
  622SOL    HW2 2017   4.398   0.460   4.209  0.5695  0.1155 -3.1141
  623SOL     OW 2018   1.251   3.671   2.199  0.6528  0.5513 -0.3254
  623SOL    HW1 2019   1.156   3.650   2.175  0.5054  1.7534 -0.8660
  623SOL    HW2 2020   1.306   3.588   2.192  0.1168  0.3236 -2.4532
  624SOL     OW 2021   3.645   0.745   2.390 -0.2082  0.0537  0.9752
  624SOL    HW1 2022   3.595   0.660   2.374 -0.0070  0.1141 -0.0755
  624SOL    HW2 2023   3.674   0.749   2.485 -0.6026 -0.8449  1.1483
  625SOL     OW 2024   0.173   4.219   4.971 -0.3603 -0.0070  0.0970
  625SOL    HW1 2025   0.114   4.295   5.000 -1.4763 -0.7446 -0.1970
  625SOL    HW2 2026   0.171   4.147   5.040  2.7367  1.2061  1.6846
  626SOL     OW 2027   2.142   4.582   4.385 -0.5878  0.5270  0.3937
  626SOL    HW1 2028   2.236   4.558   4.361 -0.2240  0.9738  1.3054
  626SOL    HW2 2029   2.143   4.641   4.466 -1.5592  1.8945 -0.5528
  627SOL     OW 2030   3.770   2.200   3.292  0.4699 -0.7970  0.0257
  627SOL    HW1 2031   3.827   2.281   3.276  2.1394 -1.7383  0.8724
  627SOL    HW2 2032   3.800   2.154   3.375 -2.0874 -0.9510  0.9533
  628SOL     OW 2033   1.746   0.915   1.117  0.0298  0.1069 -0.5806
  628SOL    HW1 2034   1.664   0.970   1.103  0.3052  0.9396  0.9457
  628SOL    HW2 2035   1.723   0.831   1.167 -0.2819 -0.9420 -2.3707
  629SOL     OW 2036   2.253   3.122   2.753  0.5124  0.5752 -0.4560
  629SOL    HW1 2037   2.191   3.086   2.683  2.0897  0.0290 -1.6209
  629SOL    HW2 2038   2.345   3.131   2.715  0.9491  2.4466  0.8854
  630SOL     OW 2039   4.327   4.740   2.241  0.2958 -0.2384  0.0610
  630SOL    HW1 2040   4.249   4.679   2.255 -0.0359 -0.0329 -0.7956
  630SOL    HW2 2041   4.395   4.695   2.183  1.1684 -0.6944  1.4051
  631SOL     OW 2042   0.000   3.129   0.430  0.2442  0.2208  0.0685
  631SOL    HW1 2043   0.068   3.116   0.358  0.7608 -0.1741  0.6162
  631SOL    HW2 2044   0.040   3.183   0.504 -0.9448  2.4830 -0.8593
  632SOL     OW 2045   1.025   2.107   1.096  0.1327  0.3008  0.0496
  632SOL    HW1 2046   0.980   2.114   1.185 -0.4899  0.9216 -0.2968
  632SOL    HW2 2047   0.979   2.038   1.041 -0.5570  1.0789 -0.3792
  633SOL     OW 2048   0.939   0.528   3.230  0.0770  0.1987 -0.0718
  633SOL    HW1 2049   0.922   0.597   3.300  0.3408  1.5628 -1.2924
  633SOL    HW2 2050   0.867   0.532   3.161  0.2111 -0.6032 -0.2677
  634SOL     OW 2051   1.611   3.353   4.494  0.5563  0.0082 -0.3984
  634SOL    HW1 2052   1.591   3.371   4.398  1.7449 -0.2981 -0.7236
  634SOL    HW2 2053   1.577   3.429   4.550 -2.4390 -0.9794 -0.7383
  635SOL     OW 2054   2.787   3.717   1.812 -0.1031 -0.2212  0.2710
  635SOL    HW1 2055   2.867   3.744   1.760 -0.0481  0.7884  0.8593
  635SOL    HW2 2056   2.743   3.639   1.768 -0.3192  0.8641 -1.5286
  636SOL     OW 2057   0.176   3.614   4.693  0.0686  0.0811 -0.0416
  636SOL    HW1 2058   0.203   3.587   4.601  0.6281 -1.9107  0.6725
  636SOL    HW2 2059   0.241   3.579   4.759 -3.0433 -3.2474  1.6034
  637SOL     OW 2060   1.026   4.737   2.720 -0.2813 -0.2944  0.1625
  637SOL    HW1 2061   1.124   4.753   2.709 -0.1794 -1.0559 -0.1276
  637SOL    HW2 2062   0.979   4.759   2.634 -0.0854 -1.8697 -0.3796
  638SOL     OW 2063   2.206   1.304   0.569 -0.1200  0.2853  0.6431
  638SOL    HW1 2064   2.188   1.378   0.633 -1.5453 -0.6473  1.3604
  638SOL    HW2 2065   2.260   1.233   0.614  2.3498  1.3814 -0.4079
  639SOL     OW 2066   2.206   4.362   4.197  0.2154 -0.3705 -0.4218
  639SOL    HW1 2067   2.150   4.405   4.268  2.6068  0.3336  1.1574
  639SOL    HW2 2068   2.231   4.429   4.128  0.4208 -0.2879 -0.2669
  640SOL     OW 2069   0.613   4.634   4.555 -0.3149 -0.1785  0.2535
  640SOL    HW1 2070   0.711   4.625   4.571 -0.0071 -0.8234 -1.6521
  640SOL    HW2 2071   0.568   4.546   4.570 -0.8627  0.4341  2.4627
  641SOL     OW 2072   2.670   0.220   1.327  0.4099 -0.3812 -0.1842
  641SOL    HW1 2073   2.686   0.152   1.255 -1.3065 -1.8637  0.7441
  641SOL    HW2 2074   2.732   0.201   1.404  1.3577  0.4201 -0.7228
  642SOL     OW 2075   1.883   4.014   4.882  0.5758 -0.2143 -0.3414
  642SOL    HW1 2076   1.908   3.919   4.903 -1.0555 -0.8490 -1.1062
  642SOL    HW2 2077   1.927   4.042   4.797 -0.9048 -1.1862 -1.4728
  643SOL     OW 2078   0.042   2.089   3.227 -0.3396 -0.1922 -0.2039
  643SOL    HW1 2079   0.071   2.178   3.192 -0.1527 -0.4734 -0.7808
  643SOL    HW2 2080   5.135   2.047   3.163  0.2948 -0.8797 -0.4072
  644SOL     OW 2081   2.446   1.044   2.334  0.3628  0.1549 -0.1389
  644SOL    HW1 2082   2.479   1.120   2.390 -0.5638  1.0602 -0.7791
  644SOL    HW2 2083   2.376   0.994   2.385  0.6383  0.0089  0.1028
  645SOL     OW 2084   2.556   0.686   4.095 -0.1070  0.3705  0.1469
  645SOL    HW1 2085   2.582   0.769   4.145 -0.9415  0.6950  0.0639
  645SOL    HW2 2086   2.529   0.615   4.159  1.7559 -0.2809  0.2855
  646SOL     OW 2087   0.808   4.792   0.484  0.2386 -0.2032  0.1835
  646SOL    HW1 2088   0.767   4.718   0.536 -0.5358 -0.7829 -1.1936
  646SOL    HW2 2089   0.786   4.880   0.527 -0.4762 -0.6560  0.7598
  647SOL     OW 2090   4.218   1.741   3.888 -0.0251  0.1919 -0.2362
  647SOL    HW1 2091   4.294   1.798   3.919 -0.4982  0.7179 -0.0187
  647SOL    HW2 2092   4.181   1.778   3.802 -1.5317  1.3679  0.8452
  648SOL     OW 2093   0.588   4.545   3.681 -0.2031 -0.1548  0.2286
  648SOL    HW1 2094   0.587   4.607   3.759  2.5804  0.1126  0.1493
  648SOL    HW2 2095   0.494   4.524   3.653 -1.2428  0.7762  2.7932
  649SOL     OW 2096   4.463   0.316   0.305  0.0654  0.0199  0.1980
  649SOL    HW1 2097   4.515   0.395   0.337  0.3419 -0.7525  1.7538
  649SOL    HW2 2098   4.394   0.292   0.373  1.0767 -2.0707  0.5585
  650SOL     OW 2099   2.037   2.303   2.967 -0.2258  0.1710 -0.0662
  650SOL    HW1 2100   2.127   2.261   2.953 -0.0373  0.0272  1.4662
  650SOL    HW2 2101   2.036   2.394   2.924  0.0588 -0.5027 -1.5699
  651SOL     OW 2102   3.189   3.995   2.938  1.1306  0.2989  0.5629
  651SOL    HW1 2103   3.140   3.909   2.928 -0.6995  1.4526 -1.1995
  651SOL    HW2 2104   3.221   4.026   2.848  0.1453  2.3152  0.8578
  652SOL     OW 2105   4.006   2.154   3.820 -0.0042  0.5850  0.1091
  652SOL    HW1 2106   3.929   2.096   3.845  0.8212 -0.7045 -0.2278
  652SOL    HW2 2107   3.977   2.250   3.819 -1.4896  0.1618  0.3485
  653SOL     OW 2108   0.252   3.076   1.073  0.0905  0.2500  0.7667
  653SOL    HW1 2109   0.175   3.127   1.113 -1.1058 -0.2706 -0.7831
  653SOL    HW2 2110   0.320   3.058   1.144 -1.1423  0.8448  2.1615
  654SOL     OW 2111   0.244   4.813   3.740  0.2791 -0.0179 -0.6208
  654SOL    HW1 2112   0.292   4.847   3.821 -1.0111 -0.5256  0.3921
  654SOL    HW2 2113   0.266   4.871   3.661  1.0032  0.9198  0.2466
  655SOL     OW 2114   2.923   0.341   1.905 -0.6554 -0.7221  0.5497
  655SOL    HW1 2115   2.954   0.347   1.811 -0.2980 -1.2733  0.6270
  655SOL    HW2 2116   2.870   0.423   1.928 -1.1211 -0.7841 -0.2597
  656SOL     OW 2117   0.036   0.973   3.146  0.0102  0.2036  0.3552
  656SOL    HW1 2118   0.115   0.912   3.155  0.8613  1.1077 -0.6499
  656SOL    HW2 2119   0.035   1.012   3.054 -3.3164 -2.0357 -0.7304
  657SOL     OW 2120   2.473   4.136   1.965  0.2965  0.0595 -0.0516
  657SOL    HW1 2121   2.529   4.054   1.952 -1.1355 -1.0468  0.5468
  657SOL    HW2 2122   2.516   4.213   1.918  1.4501 -1.1215 -1.0039
  658SOL     OW 2123   2.626   0.207   5.032 -0.1476 -0.1425 -0.2432
  658SOL    HW1 2124   2.620   0.175   4.938  0.1430 -0.5418 -0.1245
  658SOL    HW2 2125   2.536   0.199   5.075 -0.1116 -0.6715 -0.2567
  659SOL     OW 2126   4.520   0.274   1.510  0.0205 -0.0818  0.0205
  659SOL    HW1 2127   4.484   0.343   1.448  0.3711 -0.3011 -0.4359
  659SOL    HW2 2128   4.465   0.272   1.593 -1.0127 -0.4016 -0.6484
  660SOL     OW 2129   2.269   1.043   3.456 -0.1283  0.0286 -0.3619
  660SOL    HW1 2130   2.279   0.950   3.492 -0.6784 -0.6958 -1.9795
  660SOL    HW2 2131   2.354   1.093   3.468  1.0456 -1.5435 -1.7525
  661SOL     OW 2132   2.645   4.780   0.953 -0.3366 -0.4709 -0.5727
  661SOL    HW1 2133   2.584   4.701   0.956  0.0186 -0.8534 -2.2533
  661SOL    HW2 2134   2.712   4.773   1.027 -0.4320 -1.6464 -0.5769
  662SOL     OW 2135   2.101   1.687   0.268  0.4484  0.4433  0.7092
  662SOL    HW1 2136   2.108   1.772   0.216  1.9671 -0.2747 -0.3545
  662SOL    HW2 2137   2.192   1.662   0.302  0.0646 -0.8304  0.8518
  663SOL     OW 2138   1.461   0.397   1.224  0.2266  0.1884 -0.4884
  663SOL    HW1 2139   1.541   0.345   1.196  0.7007  0.8958 -0.4724
  663SOL    HW2 2140   1.482   0.450   1.306 -0.4012  0.0216 -0.2104
  664SOL     OW 2141   1.548   5.152   5.009 -0.1960 -0.0571  0.3442
  664SOL    HW1 2142   1.481   0.053   5.056  0.0789  2.0995 -1.7372
  664SOL    HW2 2143   1.543   0.012   4.911  0.9276 -2.5880 -0.2167
  665SOL     OW 2144   2.694   1.789   2.939  0.0765 -0.1407  0.5326
  665SOL    HW1 2145   2.727   1.737   2.860  1.9734  1.2224  0.3358
  665SOL    HW2 2146   2.773   1.827   2.988 -1.1038  4.0848 -0.4204
  666SOL     OW 2147   1.651   2.279   0.147  0.4939 -0.5355 -0.1860
  666SOL    HW1 2148   1.602   2.318   0.224 -1.2973 -0.3061 -1.3770
  666SOL    HW2 2149   1.706   2.201   0.178 -1.8761 -1.8438  1.0293
  667SOL     OW 2150   1.401   0.589   3.710 -0.4539  0.1102  0.0001
  667SOL    HW1 2151   1.409   0.530   3.630  0.4759 -1.4081  1.1570
  667SOL    HW2 2152   1.316   0.642   3.704  0.1361  0.9150 -2.5102
  668SOL     OW 2153   2.011   4.956   1.519 -0.5643  0.0789 -0.2591
  668SOL    HW1 2154   2.019   4.892   1.442  0.7027 -0.2787  0.1450
  668SOL    HW2 2155   1.943   4.921   1.584  1.1809 -1.7163  0.7093
  669SOL     OW 2156   3.036   0.176   4.937 -0.1182 -0.0355  0.3585
  669SOL    HW1 2157   2.978   0.215   5.009 -0.6656 -1.8204  0.9508
  669SOL    HW2 2158   3.080   0.094   4.972 -1.6460 -1.8906 -1.7685
  670SOL     OW 2159   4.706   3.285   3.924 -0.1566 -0.4575  0.1474
  670SOL    HW1 2160   4.714   3.189   3.951  1.1743 -0.2620  0.5275
  670SOL    HW2 2161   4.765   3.341   3.983  1.8950  0.1493 -2.2847
  671SOL     OW 2162   1.087   2.397   0.386  0.1010  0.1708 -0.1125
  671SOL    HW1 2163   1.112   2.404   0.482 -0.5990 -2.3185  0.3255
  671SOL    HW2 2164   1.154   2.341   0.338 -0.1905  0.4036 -0.8033
  672SOL     OW 2165   0.076   2.346   4.677 -0.4791 -0.6755 -0.7145
  672SOL    HW1 2166   0.155   2.306   4.724 -1.0276 -1.7233 -0.6773
  672SOL    HW2 2167   0.098   2.441   4.653  1.6521 -1.5583 -2.6696
  673SOL     OW 2168   3.447   3.102   4.397  0.0214  0.4077  0.0881
  673SOL    HW1 2169   3.461   3.100   4.496  4.2807  1.3709 -0.2767
  673SOL    HW2 2170   3.442   3.197   4.366  0.6461  0.1748 -0.7656
  674SOL     OW 2171   1.751   3.106   4.483  0.3224  0.2458  0.2645
  674SOL    HW1 2172   1.697   3.189   4.475 -0.3278 -0.1059  0.8316
  674SOL    HW2 2173   1.846   3.124   4.455 -0.2946  0.6235 -1.7338
  675SOL     OW 2174   3.760   3.144   2.986  0.8505 -0.0050 -0.1195
  675SOL    HW1 2175   3.774   3.117   2.891 -0.5112  0.3914 -0.4440
  675SOL    HW2 2176   3.759   3.244   2.992 -0.3884 -0.0204  0.0930
  676SOL     OW 2177   0.911   4.915   4.023  0.0791  0.4501 -0.0160
  676SOL    HW1 2178   0.872   4.959   3.942 -0.4907  0.6339  0.3575
  676SOL    HW2 2179   0.886   4.966   4.105 -0.5274 -0.5208  0.4235
  677SOL     OW 2180   3.524   0.909   5.127  0.2780  0.0633  0.2669
  677SOL    HW1 2181   3.465   0.848   5.074  0.4728 -1.9678  2.2348
  677SOL    HW2 2182   3.605   0.932   5.074 -0.5881 -0.0232 -1.1358
  678SOL     OW 2183   2.778   4.088   0.797 -0.0076 -0.6042  0.7222
  678SOL    HW1 2184   2.855   4.141   0.831 -0.1795  1.2738 -1.5104
  678SOL    HW2 2185   2.698   4.104   0.856 -0.2384  2.3085 -0.1951
  679SOL     OW 2186   1.561   1.533   3.268 -0.6219 -0.2322 -0.1260
  679SOL    HW1 2187   1.631   1.581   3.322 -0.6405  0.3664 -0.6182
  679SOL    HW2 2188   1.588   1.534   3.172 -1.2739 -0.0596 -0.3098
  680SOL     OW 2189   1.867   2.693   4.584  0.3416  0.5704 -0.6038
  680SOL    HW1 2190   1.858   2.650   4.494  2.4083 -1.2522 -0.0121
  680SOL    HW2 2191   1.830   2.632   4.654  0.6096  1.0639 -0.0235
  681SOL     OW 2192   3.887   1.049   1.967 -0.6139 -0.4422 -0.4935
  681SOL    HW1 2193   3.977   1.045   2.009  0.5630 -1.4995 -2.9047
  681SOL    HW2 2194   3.826   1.105   2.023  1.2070 -0.5959  1.7569
  682SOL     OW 2195   3.598   3.658   2.274 -0.0796 -0.0283  0.0170
  682SOL    HW1 2196   3.573   3.681   2.180  0.5680  1.4038  0.1794
  682SOL    HW2 2197   3.647   3.571   2.275  0.1111  0.0597 -0.9923
  683SOL     OW 2198   4.912   0.401   1.463 -0.0284 -0.3095 -0.0095
  683SOL    HW1 2199   4.894   0.381   1.560  0.5234 -0.4946  0.0586
  683SOL    HW2 2200   4.832   0.447   1.423 -0.5258 -0.8390  0.3573
  684SOL     OW 2201   1.327   2.231   1.936  0.0857  0.3174  0.4045
  684SOL    HW1 2202   1.393   2.298   1.971 -0.4175  0.3649  1.2824
  684SOL    HW2 2203   1.239   2.244   1.981  0.5348 -2.3138  2.2780
  685SOL     OW 2204   1.663   0.717   1.291 -0.6167 -0.1076 -0.1806
  685SOL    HW1 2205   1.698   0.639   1.239 -0.0756 -0.0181  0.0429
  685SOL    HW2 2206   1.701   0.714   1.384 -1.1571  0.0275  0.0495
  686SOL     OW 2207   2.664   1.438   3.901 -0.4708  0.2437 -0.2180
  686SOL    HW1 2208   2.749   1.387   3.916 -0.3931  0.8300  1.5472
  686SOL    HW2 2209   2.657   1.462   3.804  1.3938  0.2143 -0.4131
  687SOL     OW 2210   5.060   3.438   1.592 -0.2700 -0.0571 -0.1433
  687SOL    HW1 2211   5.001   3.358   1.578 -1.3029  0.4771  0.9275
  687SOL    HW2 2212   5.003   3.520   1.600  0.6625  0.5588  0.3924
  688SOL     OW 2213   0.500   0.105   3.351  0.0965 -0.5671  0.5718
  688SOL    HW1 2214   0.471   0.114   3.447  0.1246 -0.2376  0.5484
  688SOL    HW2 2215   0.558   0.182   3.326  0.7815 -1.0826  0.5360
  689SOL     OW 2216   1.469   1.957   3.028  0.0677  0.7227 -0.7871
  689SOL    HW1 2217   1.377   1.996   3.027  0.1923  1.1098  0.7280
  689SOL    HW2 2218   1.535   2.027   3.055  0.2252 -0.5517  2.6713
  690SOL     OW 2219   1.888   2.723   0.636 -0.0935 -0.0253  0.2982
  690SOL    HW1 2220   1.935   2.674   0.563 -0.6034  2.4347 -1.8392
  690SOL    HW2 2221   1.956   2.758   0.702  0.2987 -3.0534  1.6650
  691SOL     OW 2222   1.587   4.817   1.699  0.2126  0.0892  0.1887
  691SOL    HW1 2223   1.567   4.722   1.674  1.5006  0.2767 -1.8320
  691SOL    HW2 2224   1.505   4.858   1.740 -1.1202 -1.2292 -0.9858
  692SOL     OW 2225   2.746   3.125   3.678  0.0364 -0.3737 -0.0964
  692SOL    HW1 2226   2.697   3.194   3.624  2.2422  1.6334  0.2972
  692SOL    HW2 2227   2.698   3.111   3.765 -1.0816 -0.2436 -0.6680
  693SOL     OW 2228   3.230   1.188   2.298 -0.0502  0.1653 -0.3934
  693SOL    HW1 2229   3.260   1.215   2.389  1.0484  0.0083 -0.6892
  693SOL    HW2 2230   3.287   1.114   2.264 -0.2294  0.4394 -1.3389
  694SOL     OW 2231   4.703   3.618   0.118 -0.1050  0.0128 -0.4700
  694SOL    HW1 2232   4.801   3.634   0.131 -0.2902 -0.3540  1.7481
  694SOL    HW2 2233   4.680   3.628   0.021  2.2723 -0.8007 -1.1778
  695SOL     OW 2234   3.608   2.225   2.040  0.1921  0.1713 -0.1097
  695SOL    HW1 2235   3.642   2.297   1.980  1.4422 -1.6727 -1.7381
  695SOL    HW2 2236   3.603   2.139   1.989 -1.2481 -0.9244  1.7554
  696SOL     OW 2237   2.122   1.253   4.251  0.0657 -0.1927  0.4848
  696SOL    HW1 2238   2.212   1.255   4.206 -0.4988 -0.4427 -0.7093
  696SOL    HW2 2239   2.092   1.158   4.261 -0.4978 -0.0827 -0.0563
  697SOL     OW 2240   2.385   0.147   2.885 -0.5282 -0.1688 -0.3711
  697SOL    HW1 2241   2.358   0.082   2.814 -0.9552 -1.5354  0.9848
  697SOL    HW2 2242   2.485   0.152   2.890 -0.4966 -0.3957 -0.7618
  698SOL     OW 2243   1.872   3.500   4.925  0.0623  0.3856 -0.4072
  698SOL    HW1 2244   1.966   3.474   4.905 -0.1787 -1.3914  0.4499
  698SOL    HW2 2245   1.870   3.590   4.968  1.3204  0.6557 -0.8871
  699SOL     OW 2246   1.884   3.999   4.373 -0.2129 -0.3895 -0.7002
  699SOL    HW1 2247   1.946   4.019   4.449  0.0585 -0.9405 -0.7703
  699SOL    HW2 2248   1.867   3.900   4.370 -1.8559 -0.1612 -0.0870
  700SOL     OW 2249   4.921   4.482   4.866  0.6324 -0.7912 -0.4111
  700SOL    HW1 2250   4.941   4.544   4.790  1.4121 -1.1794 -0.5333
  700SOL    HW2 2251   4.827   4.448   4.857  0.8876 -1.2461 -1.4985
  701SOL     OW 2252   4.852   1.552   2.542 -0.0301  0.2839 -0.1249
  701SOL    HW1 2253   4.758   1.540   2.511  0.0975 -2.1089  0.2086
  701SOL    HW2 2254   4.854   1.556   2.642  0.2547 -0.2147 -0.1075
  702SOL     OW 2255   1.874   3.319   3.244  0.2025  0.0879  0.7919
  702SOL    HW1 2256   1.829   3.284   3.161  2.9721  1.5637 -1.5307
  702SOL    HW2 2257   1.909   3.242   3.297 -0.6375 -0.8840 -0.0161
  703SOL     OW 2258   3.290   3.098   0.241  0.2978  0.8860 -0.2199
  703SOL    HW1 2259   3.224   3.165   0.275  1.8785  2.1856  0.4301
  703SOL    HW2 2260   3.293   3.102   0.142 -0.5141  0.8875 -0.2515
  704SOL     OW 2261   0.939   1.311   3.341 -0.9301  0.2363  0.2355
  704SOL    HW1 2262   0.947   1.345   3.434 -0.6341 -0.2458  0.3849
  704SOL    HW2 2263   0.842   1.292   3.321 -1.1638  1.5464  0.0059
  705SOL     OW 2264   3.126   4.820   1.832 -0.2127  0.1304 -0.2705
  705SOL    HW1 2265   3.154   4.750   1.899 -2.0079 -0.2811  0.1231
  705SOL    HW2 2266   3.169   4.907   1.855  1.0478 -0.5378  0.0053
  706SOL     OW 2267   4.654   2.685   4.483  0.4527  0.4877  0.2546
  706SOL    HW1 2268   4.611   2.611   4.430 -1.9097  0.8855  1.5031
  706SOL    HW2 2269   4.610   2.772   4.460  0.2661  0.8545  1.9042
  707SOL     OW 2270   1.730   5.081   3.517 -0.1120 -0.4233 -0.0222
  707SOL    HW1 2271   1.759   5.004   3.573 -0.5269 -0.4404  0.1741
  707SOL    HW2 2272   1.766   5.071   3.425  1.3469  0.0635  0.4649
  708SOL     OW 2273   0.812   4.366   2.863 -0.1371  0.0261  0.1206
  708SOL    HW1 2274   0.815   4.462   2.890  0.7906 -0.2203  0.9634
  708SOL    HW2 2275   0.728   4.324   2.899 -0.6496  0.5652 -0.4360
  709SOL     OW 2276   2.208   2.232   1.438 -0.7589 -0.2304  0.1209
  709SOL    HW1 2277   2.286   2.193   1.487  0.6360  2.4564  0.2093
  709SOL    HW2 2278   2.202   2.191   1.347  2.1222  0.9227 -0.6897
  710SOL     OW 2279   3.095   3.742   2.989  0.4251 -0.0858 -0.6358
  710SOL    HW1 2280   3.110   3.782   3.079  1.8544 -1.5227 -0.1932
  710SOL    HW2 2281   3.167   3.674   2.970 -0.9832 -1.2632 -2.0130
  711SOL     OW 2282   0.689   2.288   3.504 -0.1340  0.4618  0.1480
  711SOL    HW1 2283   0.742   2.321   3.583 -1.2891  1.2218  0.6342
  711SOL    HW2 2284   0.601   2.335   3.502 -0.6241 -0.4765 -0.8873
  712SOL     OW 2285   3.093   1.260   0.200 -0.3424 -0.5047  0.4154
  712SOL    HW1 2286   3.162   1.194   0.171  0.0987  0.2010 -0.1950
  712SOL    HW2 2287   3.103   1.277   0.298 -0.9824 -1.9215  0.7456
  713SOL     OW 2288   3.123   0.050   0.463 -0.0865  0.2040  0.0343
  713SOL    HW1 2289   3.067   0.084   0.538 -1.4339  0.6303 -1.1209
  713SOL    HW2 2290   3.202   0.110   0.450 -1.3292  1.7458 -0.6427
  714SOL     OW 2291   1.820   0.149   2.054 -0.2714 -0.0472 -0.0272
  714SOL    HW1 2292   1.866   0.068   2.090  0.7464  1.0541  1.2270
  714SOL    HW2 2293   1.723   0.145   2.078 -0.2786 -0.9864 -0.1721
  715SOL     OW 2294   0.320   1.026   3.485  0.9017 -0.3769  0.1423
  715SOL    HW1 2295   0.373   0.942   3.500 -0.4057 -1.1386  0.6431
  715SOL    HW2 2296   0.310   1.075   3.571 -0.5042 -1.0475  0.3862
  716SOL     OW 2297   3.447   4.730   2.742  0.0204 -0.8412 -0.4597
  716SOL    HW1 2298   3.522   4.755   2.681 -1.0024 -0.0718 -1.4419
  716SOL    HW2 2299   3.366   4.784   2.720 -2.1370 -4.3917 -2.2500
  717SOL     OW 2300   0.715   2.825   4.139 -0.0495  0.6518  0.2315
  717SOL    HW1 2301   0.717   2.813   4.239  0.2537 -1.0549  0.0475
  717SOL    HW2 2302   0.789   2.888   4.113  0.2153  0.6929  1.0264
  718SOL     OW 2303   3.298   2.222   2.800  0.3184 -0.7309  0.1969
  718SOL    HW1 2304   3.273   2.230   2.704  0.6282  0.1203  0.1853
  718SOL    HW2 2305   3.371   2.154   2.810  0.8575 -0.2303 -0.2716
  719SOL     OW 2306   1.749   0.439   0.235 -0.3183 -0.4654  0.4592
  719SOL    HW1 2307   1.780   0.504   0.165 -1.8550 -0.8301 -0.6159
  719SOL    HW2 2308   1.725   0.490   0.318 -1.3419  0.3762 -0.3101
  720SOL     OW 2309   4.550   5.041   3.294  0.4009 -0.2450 -0.3229
  720SOL    HW1 2310   4.583   5.117   3.349  0.6170 -0.3747 -0.2736
  720SOL    HW2 2311   4.453   5.053   3.275  0.5985  0.4368 -0.9555
  721SOL     OW 2312   3.376   2.650   0.312 -0.5649 -0.2193 -0.0312
  721SOL    HW1 2313   3.362   2.577   0.378  0.5073  0.0781  0.5433
  721SOL    HW2 2314   3.299   2.652   0.248 -2.1283  0.1214  1.7801
  722SOL     OW 2315   3.440   1.881   2.402  0.7214 -0.1189 -0.4503
  722SOL    HW1 2316   3.345   1.864   2.429  1.3842 -2.2819  0.8414
  722SOL    HW2 2317   3.446   1.965   2.349 -2.3368 -1.3892 -3.0877
  723SOL     OW 2318   4.325   4.928   3.959  0.0040 -0.0272 -0.1409
  723SOL    HW1 2319   4.337   4.864   4.035 -1.8887  0.1132  0.3260
  723SOL    HW2 2320   4.409   4.980   3.946  0.9502 -1.2641  0.7054
  724SOL     OW 2321   1.829   4.293   0.015 -0.2684  0.1239  0.3039
  724SOL    HW1 2322   1.846   4.384   5.134 -0.9798  0.1772  0.1027
  724SOL    HW2 2323   1.824   4.300   0.115 -2.5713  0.7389  0.2190
  725SOL     OW 2324   4.227   0.552   5.128 -0.4304 -0.5023 -0.4148
  725SOL    HW1 2325   4.158   0.624   5.125 -0.6201 -0.6087  0.8211
  725SOL    HW2 2326   4.266   0.539   5.037 -1.7712 -0.1780 -1.0625
  726SOL     OW 2327   3.212   4.642   1.543  0.3698 -0.2590 -0.2030
  726SOL    HW1 2328   3.311   4.649   1.525  0.8584 -1.8836  1.5511
  726SOL    HW2 2329   3.194   4.662   1.639 -1.2198  1.2104 -0.7513
  727SOL     OW 2330   0.910   3.053   0.728 -0.1279  0.9177 -0.0886
  727SOL    HW1 2331   0.868   2.980   0.781  1.7263 -0.1686 -0.0401
  727SOL    HW2 2332   0.838   3.112   0.690 -1.6047 -0.0949  1.0078
  728SOL     OW 2333   0.078   1.902   1.610  0.4355 -0.1175 -0.3609
  728SOL    HW1 2334   0.160   1.863   1.651 -0.2635 -0.2954  0.9159
  728SOL    HW2 2335   0.037   1.836   1.548  0.7357 -0.3780 -0.2857
  729SOL     OW 2336   0.980   3.846   1.046 -0.2316  0.0676  0.2380
  729SOL    HW1 2337   0.959   3.920   0.982 -1.0180 -0.5520 -0.2433
  729SOL    HW2 2338   1.076   3.851   1.073  0.3338 -0.1584 -1.6373
  730SOL     OW 2339   3.972   0.922   4.009 -0.3041  0.5864 -0.6036
  730SOL    HW1 2340   4.002   0.946   3.917 -0.2753  1.2276 -0.4294
  730SOL    HW2 2341   3.995   0.995   4.072  0.8611 -0.4077  0.1690
  731SOL     OW 2342   2.740   0.664   4.339  0.1211 -0.1578 -0.0004
  731SOL    HW1 2343   2.686   0.579   4.338  0.3376 -0.3923  2.3408
  731SOL    HW2 2344   2.678   0.742   4.338 -0.2461 -0.4101  1.1288
  732SOL     OW 2345   0.378   1.597   1.838  0.0851  0.2636 -0.1129
  732SOL    HW1 2346   0.431   1.512   1.834 -0.5169 -0.1443  0.5148
  732SOL    HW2 2347   0.349   1.614   1.932 -0.6186  0.6674 -0.3988
  733SOL     OW 2348   2.637   5.125   4.088  0.1922 -0.2565  0.0993
  733SOL    HW1 2349   2.693   5.066   4.146  0.9903  2.2875  2.1160
  733SOL    HW2 2350   2.562   5.072   4.049  2.2315 -3.1065 -0.2512
  734SOL     OW 2351   0.268   4.996   4.881 -0.0571 -0.1914  0.9628
  734SOL    HW1 2352   0.207   5.067   4.918 -0.6052  0.0234 -0.3021
  734SOL    HW2 2353   0.358   5.003   4.924 -0.6058  0.1772  2.0826
  735SOL     OW 2354   0.774   2.347   1.645  0.1379 -0.4851  0.1465
  735SOL    HW1 2355   0.781   2.360   1.547 -2.4396 -1.2727 -0.2089
  735SOL    HW2 2356   0.864   2.322   1.682  0.8045 -2.0301 -2.2806
  736SOL     OW 2357   4.049   2.493   0.645  0.1719 -0.3890 -0.4824
  736SOL    HW1 2358   4.004   2.434   0.711 -0.4518 -0.0718 -0.6156
  736SOL    HW2 2359   4.055   2.586   0.682  3.2392 -0.9545  0.7260
  737SOL     OW 2360   3.808   4.884   2.385  0.3699 -0.2359 -0.1715
  737SOL    HW1 2361   3.888   4.922   2.431  0.3514 -1.5219  1.0079
  737SOL    HW2 2362   3.797   4.927   2.296  1.5551  0.9548  0.2231
  738SOL     OW 2363   1.546   3.305   1.782  0.2254  0.6061  0.2940
  738SOL    HW1 2364   1.488   3.293   1.701 -0.3538 -0.8349  0.8967
  738SOL    HW2 2365   1.552   3.219   1.832 -0.9436  1.9017  2.8300
  739SOL     OW 2366   3.122   4.116   3.961  0.2463 -0.0669  0.7387
  739SOL    HW1 2367   3.081   4.058   4.031  0.1611 -0.8370  0.0616
  739SOL    HW2 2368   3.158   4.059   3.887 -0.1636  0.7571 -0.1214
  740SOL     OW 2369   0.999   4.043   0.854 -0.1218 -0.0338  0.2285
  740SOL    HW1 2370   1.063   3.974   0.821  0.1493  0.0849  0.5022
  740SOL    HW2 2371   0.970   4.101   0.778 -0.3662 -0.4563 -0.0071
  741SOL     OW 2372   2.986   3.956   4.641 -0.5286  0.5360  0.1105
  741SOL    HW1 2373   3.038   3.987   4.562  1.0900 -0.4325  0.7501
  741SOL    HW2 2374   2.914   3.894   4.611 -1.4937  2.0180 -0.8011
  742SOL     OW 2375   4.641   2.780   3.605  0.3099 -0.2111  0.1147
  742SOL    HW1 2376   4.567   2.843   3.627 -0.4864 -1.1030  0.0463
  742SOL    HW2 2377   4.622   2.734   3.519  0.4147 -1.2227  0.6125
  743SOL     OW 2378   2.834   0.129   2.047 -0.3135 -0.2364 -0.7785
  743SOL    HW1 2379   2.748   0.133   2.098  1.2152 -2.1292  2.2589
  743SOL    HW2 2380   2.856   0.220   2.011 -4.0449  0.0769 -2.7423
  744SOL     OW 2381   1.784   0.278   4.121 -0.5263 -0.6368 -0.0883
  744SOL    HW1 2382   1.736   0.264   4.208 -1.3145 -0.9006 -0.5616
  744SOL    HW2 2383   1.868   0.328   4.138 -0.0261 -1.7797  1.0127
  745SOL     OW 2384   3.167   2.200   0.182 -0.3836 -1.1553  0.1793
  745SOL    HW1 2385   3.084   2.170   0.231 -0.5064 -0.0402  0.6752
  745SOL    HW2 2386   3.144   2.275   0.120  0.0240 -1.7084 -0.6570
  746SOL     OW 2387   2.233   5.047   0.982  0.5102 -0.2136  0.4226
  746SOL    HW1 2388   2.264   4.987   1.056  2.0875  1.0892  0.8491
  746SOL    HW2 2389   2.147   5.090   1.009  0.7720 -0.1911  1.2719
  747SOL     OW 2390   4.315   2.381   4.464 -0.3880 -0.7221 -0.1976
  747SOL    HW1 2391   4.403   2.416   4.430  0.4485 -0.6557  1.9070
  747SOL    HW2 2392   4.304   2.286   4.437  0.4943 -0.8301 -0.2063
  748SOL     OW 2393   1.995   4.809   3.855  0.1913  0.4014  0.4939
  748SOL    HW1 2394   2.079   4.847   3.815  0.4338 -0.5001  0.1187
  748SOL    HW2 2395   1.975   4.855   3.941 -0.2548  2.2960 -0.5646
  749SOL     OW 2396   4.732   1.628   1.358  0.3974  0.2093 -0.9987
  749SOL    HW1 2397   4.706   1.658   1.267  1.8700  0.1514 -1.4688
  749SOL    HW2 2398   4.812   1.681   1.389 -1.1106  1.4784  0.9933
  750SOL     OW 2399   1.959   3.115   3.401  0.8129 -0.1765  0.7871
  750SOL    HW1 2400   1.892   3.101   3.474  0.4572  0.4484  0.5923
  750SOL    HW2 2401   2.049   3.130   3.440  0.3402  1.9183  1.2144
  751SOL     OW 2402   3.841   4.723   1.145  0.3411 -0.3576  0.2359
  751SOL    HW1 2403   3.778   4.729   1.222  0.6066 -0.4925  0.4654
  751SOL    HW2 2404   3.810   4.782   1.071 -0.3977 -0.9023  0.1059
  752SOL     OW 2405   1.099   3.682   0.355  0.3603  0.1144  0.2732
  752SOL    HW1 2406   1.126   3.777   0.370  0.3180  0.2363 -0.3893
  752SOL    HW2 2407   1.165   3.637   0.295  0.1333 -0.1388  0.2074
  753SOL     OW 2408   4.396   4.191   3.960 -0.4716  0.1881  0.7424
  753SOL    HW1 2409   4.429   4.106   3.919  2.1167  0.5604  1.8483
  753SOL    HW2 2410   4.384   4.260   3.888  0.7988 -0.1191  0.2027
  754SOL     OW 2411   3.987   0.252   2.344  0.0411 -0.5810  0.2506
  754SOL    HW1 2412   3.901   0.302   2.332  0.3072  0.0173  0.8136
  754SOL    HW2 2413   4.061   0.301   2.298  0.1111 -1.0249 -0.1167
  755SOL     OW 2414   3.621   5.063   2.745  0.8532 -0.7733  0.4389
  755SOL    HW1 2415   3.680   4.990   2.779  1.5003 -0.2234  0.5258
  755SOL    HW2 2416   3.663   5.152   2.766 -0.7029 -0.3140  1.8296
  756SOL     OW 2417   0.281   4.482   2.231 -0.2938 -0.3020 -0.2588
  756SOL    HW1 2418   0.233   4.395   2.244  0.4968 -0.5647  1.1070
  756SOL    HW2 2419   0.226   4.542   2.173 -0.9129 -1.6563 -1.1252
  757SOL     OW 2420   3.972   1.576   4.441 -0.5147 -0.7132 -0.5745
  757SOL    HW1 2421   4.069   1.560   4.458 -0.7035 -0.8592  0.4003
  757SOL    HW2 2422   3.949   1.671   4.465 -0.8381 -0.9962  0.2594
  758SOL     OW 2423   0.349   4.671   3.141 -0.3153 -0.0387  0.1677
  758SOL    HW1 2424   0.373   4.619   3.223 -0.9633 -0.9361 -0.1869
  758SOL    HW2 2425   0.320   4.608   3.069  0.6731  0.7057 -0.9152
  759SOL     OW 2426   3.814   3.127   0.247  0.5049  0.4512 -0.3136
  759SOL    HW1 2427   3.719   3.120   0.279 -0.2048  1.8676 -1.9542
  759SOL    HW2 2428   3.873   3.074   0.308 -1.6122 -2.4560 -0.5481
  760SOL     OW 2429   0.451   3.527   3.839  0.5137 -0.0514 -0.0885
  760SOL    HW1 2430   0.475   3.462   3.910  1.0233 -1.7888 -1.7587
  760SOL    HW2 2431   0.520   3.600   3.836  1.6163 -1.0639 -0.1028
  761SOL     OW 2432   0.358   0.521   0.631  0.0366 -0.2013  0.6333
  761SOL    HW1 2433   0.348   0.537   0.533 -0.7113 -0.0006  0.7352
  761SOL    HW2 2434   0.444   0.562   0.663  0.0300  0.1924  0.1656
  762SOL     OW 2435   4.059   1.707   4.960 -0.3057  0.2225 -0.2240
  762SOL    HW1 2436   4.004   1.731   4.880  0.6934  0.9577 -0.7056
  762SOL    HW2 2437   4.115   1.785   4.987  3.1812 -1.4775 -1.9191
  763SOL     OW 2438   0.167   0.920   4.250  0.6682  0.3001 -0.5327
  763SOL    HW1 2439   0.263   0.905   4.274  0.6273 -0.6421 -0.9168
  763SOL    HW2 2440   0.110   0.903   4.330  0.6820 -1.0389 -0.7775
  764SOL     OW 2441   4.993   2.916   0.515  0.0907 -1.0739  0.2330
  764SOL    HW1 2442   4.917   2.975   0.545 -0.1907 -1.2137 -0.1879
  764SOL    HW2 2443   5.055   2.970   0.458  0.2367 -0.9920  0.4710
  765SOL     OW 2444   2.262   4.465   3.767 -0.1609  0.6862 -0.0905
  765SOL    HW1 2445   2.211   4.496   3.687  1.2264  1.2912 -0.7755
  765SOL    HW2 2446   2.352   4.432   3.738  0.6872  1.6803  1.2897
  766SOL     OW 2447   2.064   0.764   1.518  0.4844 -0.1172  0.1340
  766SOL    HW1 2448   2.099   0.689   1.574  0.8737 -1.0465 -1.2947
  766SOL    HW2 2449   1.976   0.795   1.555  1.3092  0.1874  1.9786
  767SOL     OW 2450   1.665   2.520   3.583  0.7361  0.0976 -0.3648
  767SOL    HW1 2451   1.632   2.610   3.612  0.8653  0.0907 -0.1941
  767SOL    HW2 2452   1.600   2.450   3.612  0.0474  0.2424 -1.5189
  768SOL     OW 2453   2.863   5.023   4.268 -0.2770 -0.5917 -0.6844
  768SOL    HW1 2454   2.926   5.101   4.263  0.3692 -1.0946 -0.5758
  768SOL    HW2 2455   2.865   4.985   4.360 -1.1201 -0.3086 -0.5489
  769SOL     OW 2456   2.037   1.054   2.617  0.3160  0.0894  0.5253
  769SOL    HW1 2457   1.975   1.089   2.546  1.3849  0.5251 -0.2189
  769SOL    HW2 2458   2.022   1.105   2.702 -0.3273  0.1987  0.3524
  770SOL     OW 2459   2.405   2.978   3.747 -0.2433  0.1751 -0.2534
  770SOL    HW1 2460   2.416   2.901   3.811  0.8661  0.7990  0.3363
  770SOL    HW2 2461   2.446   2.954   3.659 -0.1817 -0.0272 -0.1712
  771SOL     OW 2462   3.028   2.123   2.922 -0.1611 -0.0164 -0.1397
  771SOL    HW1 2463   3.083   2.149   3.001 -0.8858 -0.1899  0.4250
  771SOL    HW2 2464   3.085   2.130   2.839  0.9381 -0.9316  0.5049
  772SOL     OW 2465   1.560   1.103   2.503 -0.1994 -0.2673 -0.3051
  772SOL    HW1 2466   1.479   1.105   2.444 -1.3987 -0.3314  1.2761
  772SOL    HW2 2467   1.532   1.088   2.598  1.5932  0.6985  0.4321
  773SOL     OW 2468   0.490   4.863   3.302 -0.2952  0.0242 -0.1864
  773SOL    HW1 2469   0.447   4.795   3.242 -1.1448 -0.3337  0.7967
  773SOL    HW2 2470   0.425   4.937   3.321 -0.5706 -0.5885  1.4196
  774SOL     OW 2471   5.129   4.082   3.107  0.0057 -0.2821  0.0098
  774SOL    HW1 2472   5.081   3.994   3.116 -3.5605  1.5820  1.1798
  774SOL    HW2 2473   5.109   4.121   3.017  1.0913 -0.3715 -0.2798
  775SOL     OW 2474   0.695   2.878   4.467  0.0568 -0.1338 -0.1140
  775SOL    HW1 2475   0.609   2.927   4.481  1.1805  1.3267  2.5550
  775SOL    HW2 2476   0.703   2.806   4.536  0.6413 -0.7628 -0.8315
  776SOL     OW 2477   0.017   3.794   5.126  0.0091 -0.1414  0.0467
  776SOL    HW1 2478   0.084   3.728   5.093 -1.0529 -1.9053  1.2316
  776SOL    HW2 2479   5.083   3.768   5.093 -0.2509  1.6483 -0.7336
  777SOL     OW 2480   3.428   0.834   0.222 -0.1466 -0.4057  0.0443
  777SOL    HW1 2481   3.500   0.766   0.233  0.5562  0.2836 -0.1658
  777SOL    HW2 2482   3.454   0.897   0.148 -0.0899  0.9355  1.1716
  778SOL     OW 2483   3.920   1.878   2.559 -0.4329 -0.1063 -0.2320
  778SOL    HW1 2484   3.860   1.804   2.530  0.2467 -0.6213 -0.3446
  778SOL    HW2 2485   3.952   1.929   2.479 -0.4874 -0.0201 -0.1981
  779SOL     OW 2486   1.462   1.289   0.432  0.2684 -0.5578  0.1939
  779SOL    HW1 2487   1.484   1.365   0.494  0.2339 -0.4261  0.0442
  779SOL    HW2 2488   1.547   1.244   0.404  0.2271 -1.2998  1.1915
  780SOL     OW 2489   2.592   5.070   4.348  0.2617 -0.1806 -0.1883
  780SOL    HW1 2490   2.683   5.054   4.386 -0.0233  1.3893  1.2639
  780SOL    HW2 2491   2.599   5.135   4.272  0.4008 -0.3300 -0.3024
  781SOL     OW 2492   2.850   3.266   4.005 -0.4385  0.5043 -0.3192
  781SOL    HW1 2493   2.882   3.180   3.965 -1.8151  0.4723 -1.4443
  781SOL    HW2 2494   2.903   3.342   3.967  0.7322  0.1817  0.6238
  782SOL     OW 2495   1.085   1.592   3.260 -0.0251  0.4562  0.0755
  782SOL    HW1 2496   1.174   1.559   3.230 -0.3138  0.6750 -1.0829
  782SOL    HW2 2497   1.037   1.520   3.310 -0.3205 -0.6338 -1.7172
  783SOL     OW 2498   3.385   0.979   1.928 -0.1040  0.3991  0.3858
  783SOL    HW1 2499   3.304   0.943   1.882 -0.5034 -0.0152  1.3971
  783SOL    HW2 2500   3.467   0.943   1.883 -0.4896 -0.3622  0.2712
  784SOL     OW 2501   2.060   0.207   1.714  0.3932  0.1117 -0.3650
  784SOL    HW1 2502   2.135   0.209   1.781  0.6384 -0.2652 -0.6198
  784SOL    HW2 2503   1.973   0.217   1.761  0.6828  2.3398 -0.2384
  785SOL     OW 2504   4.672   2.345   1.348  0.2170  0.2732  0.5406
  785SOL    HW1 2505   4.729   2.285   1.403  0.5950  1.1958  1.1780
  785SOL    HW2 2506   4.576   2.319   1.359  0.2939  0.3669  1.5609
  786SOL     OW 2507   0.297   3.294   2.165  0.1215  0.4359 -0.2053
  786SOL    HW1 2508   0.358   3.371   2.184  2.2382 -1.3097  0.5008
  786SOL    HW2 2509   0.210   3.308   2.211  0.8722  1.8731  0.8462
  787SOL     OW 2510   3.962   3.455   2.760 -0.7101  0.0949 -0.0968
  787SOL    HW1 2511   4.026   3.530   2.778  0.6935 -1.5685  2.6453
  787SOL    HW2 2512   4.003   3.391   2.695 -1.1905  0.8282 -1.1407
  788SOL     OW 2513   4.390   4.408   3.738 -0.3429  0.6414  0.5035
  788SOL    HW1 2514   4.370   4.506   3.728 -0.7251  0.4100 -1.2357
  788SOL    HW2 2515   4.319   4.354   3.693  1.7700 -0.3212 -1.9495
  789SOL     OW 2516   4.110   2.818   0.288  0.1744 -0.0783  0.1389
  789SOL    HW1 2517   4.128   2.865   0.201  1.4947 -1.4115 -0.3517
  789SOL    HW2 2518   4.046   2.872   0.342  0.1178  1.2956 -1.2222
  790SOL     OW 2519   1.144   1.213   4.167  0.0270  0.3752  0.0698
  790SOL    HW1 2520   1.212   1.212   4.241  1.2251  1.1078 -0.9880
  790SOL    HW2 2521   1.163   1.138   4.104  0.2643  0.9708 -0.5773
  791SOL     OW 2522   0.347   3.343   0.196 -0.6536  0.2622 -0.1295
  791SOL    HW1 2523   0.444   3.327   0.179 -0.4466 -2.0530  2.5729
  791SOL    HW2 2524   0.336   3.409   0.270 -1.0634 -0.5075  0.5131
  792SOL     OW 2525   2.461   4.217   2.487  0.4024 -0.3666  0.0225
  792SOL    HW1 2526   2.515   4.300   2.473 -0.0779 -0.1114 -0.3183
  792SOL    HW2 2527   2.384   4.216   2.424 -1.2586  0.3320  1.9581
  793SOL     OW 2528   1.128   1.668   1.718 -0.2859  0.2878 -0.9919
  793SOL    HW1 2529   1.029   1.676   1.727 -0.3916 -0.2383 -1.5988
  793SOL    HW2 2530   1.154   1.571   1.717  0.4823  0.3964  1.5784
  794SOL     OW 2531   1.402   2.267   4.582  0.3092  0.3500  0.3420
  794SOL    HW1 2532   1.353   2.221   4.508 -0.5549  0.3099  0.9292
  794SOL    HW2 2533   1.358   2.245   4.669  1.6518 -0.0664  0.9383
  795SOL     OW 2534   0.363   3.698   1.723 -0.4099  0.1129  0.6713
  795SOL    HW1 2535   0.375   3.791   1.757 -1.4875  0.9474 -1.0999
  795SOL    HW2 2536   0.436   3.640   1.759 -0.0124  1.4909  2.2359
  796SOL     OW 2537   1.404   0.361   2.747 -0.4933  0.8082 -0.3167
  796SOL    HW1 2538   1.407   0.302   2.666 -0.3312  1.6556 -0.9463
  796SOL    HW2 2539   1.317   0.348   2.795 -1.1246  1.1873 -1.3212
  797SOL     OW 2540   3.983   1.350   0.360  0.5561 -0.2051  0.0375
  797SOL    HW1 2541   3.914   1.418   0.333  2.2565  1.6816  0.1816
  797SOL    HW2 2542   4.051   1.341   0.287  1.5065 -0.1411  0.8946
  798SOL     OW 2543   2.418   4.559   0.673 -0.4026 -0.5746 -0.3330
  798SOL    HW1 2544   2.410   4.641   0.616  0.8198 -0.3808 -0.2409
  798SOL    HW2 2545   2.334   4.505   0.665 -1.4435  0.9294  0.0038
  799SOL     OW 2546   4.794   3.003   0.221 -0.4558  0.5997 -0.7899
  799SOL    HW1 2547   4.782   2.924   0.280 -2.2546  1.9507  0.7853
  799SOL    HW2 2548   4.835   3.078   0.273 -1.2616  1.5372 -1.4592
  800SOL     OW 2549   2.333   0.110   5.039  0.2163 -0.2767 -0.4723
  800SOL    HW1 2550   2.286   0.198   5.035 -0.4182 -0.5981 -0.1677
  800SOL    HW2 2551   2.276   0.043   5.087  0.6857 -0.8614 -0.7136
  801SOL     OW 2552   2.302   3.026   0.469 -0.3559 -0.4695 -1.0595
  801SOL    HW1 2553   2.215   3.075   0.477 -0.9805 -1.4775 -1.3774
  801SOL    HW2 2554   2.297   2.941   0.521  0.5093 -0.4633 -0.9539
  802SOL     OW 2555   4.308   4.415   1.057  0.1886 -0.5167 -0.1852
  802SOL    HW1 2556   4.235   4.405   1.124  1.6405 -1.2642  1.3523
  802SOL    HW2 2557   4.381   4.350   1.077  0.6550 -0.8180 -2.5655
  803SOL     OW 2558   3.030   3.175   4.893 -0.1473 -0.2574  0.2147
  803SOL    HW1 2559   2.980   3.108   4.948  0.3315 -1.0504 -0.3214
  803SOL    HW2 2560   2.975   3.202   4.814  0.0462 -0.7103 -0.0722
  804SOL     OW 2561   4.570   4.670   0.247  0.1492 -0.1692 -0.2246
  804SOL    HW1 2562   4.470   4.661   0.245  0.0940  0.2921  0.2266
  804SOL    HW2 2563   4.600   4.720   0.166 -0.0210  0.0049 -0.1804
  805SOL     OW 2564   0.445   4.117   0.371 -0.5695  0.4813 -0.1268
  805SOL    HW1 2565   0.345   4.119   0.381 -0.4422 -0.2474  1.6378
  805SOL    HW2 2566   0.484   4.054   0.438  1.0687  0.4733 -1.0362
  806SOL     OW 2567   2.686   1.955   0.167  0.2753 -0.1928 -0.1450
  806SOL    HW1 2568   2.737   1.895   0.228 -0.6320 -2.1920 -1.2398
  806SOL    HW2 2569   2.597   1.977   0.208  0.7619  0.7306  0.4235
  807SOL     OW 2570   4.288   0.974   1.851  0.2134  0.5848  0.0439
  807SOL    HW1 2571   4.386   0.981   1.832  0.2644  0.7874  0.3676
  807SOL    HW2 2572   4.240   0.938   1.771  0.6398 -0.1352  0.1099
  808SOL     OW 2573   4.786   0.261   3.864 -0.2404  0.2231 -0.3225
  808SOL    HW1 2574   4.744   0.310   3.940 -0.8985 -0.3718 -0.3017
  808SOL    HW2 2575   4.865   0.313   3.831  0.9043 -0.1831  1.6456
  809SOL     OW 2576   0.780   1.455   1.674 -0.1385  0.4238 -0.3072
  809SOL    HW1 2577   0.789   1.552   1.698 -1.7436  0.0766  1.9568
  809SOL    HW2 2578   0.855   1.429   1.613  1.4553  2.5996  0.5939
  810SOL     OW 2579   4.187   3.756   2.979 -0.3745  0.2761 -0.3116
  810SOL    HW1 2580   4.193   3.686   2.908  1.5270 -0.8187  0.8140
  810SOL    HW2 2581   4.159   3.714   3.065  1.5586  0.6882  0.5744
  811SOL     OW 2582   4.971   3.978   4.074  0.6482  0.0465  0.3337
  811SOL    HW1 2583   4.967   3.974   3.974 -0.7336 -0.0350  0.3790
  811SOL    HW2 2584   4.969   3.885   4.111  1.1926  0.0754  0.4445
  812SOL     OW 2585   2.728   3.181   4.250 -0.0500 -0.2311 -0.0174
  812SOL    HW1 2586   2.681   3.255   4.297 -0.9169 -0.5725 -0.3307
  812SOL    HW2 2587   2.767   3.215   4.164 -0.4568 -0.1346 -0.1670
  813SOL     OW 2588   0.826   2.134   2.842 -0.4728 -0.0335 -0.2779
  813SOL    HW1 2589   0.746   2.102   2.893 -0.4702  0.1732 -0.1430
  813SOL    HW2 2590   0.808   2.128   2.744  0.4798 -3.0194 -0.3891
  814SOL     OW 2591   4.588   4.057   4.775  0.7353 -0.1765  0.9616
  814SOL    HW1 2592   4.557   4.010   4.857 -0.6397  0.4660  0.8304
  814SOL    HW2 2593   4.675   4.017   4.745 -0.6196 -3.0446  0.5375
  815SOL     OW 2594   3.251   0.250   0.982 -0.5943 -0.1214  0.2361
  815SOL    HW1 2595   3.151   0.253   0.989 -1.0320 -2.4455 -2.9745
  815SOL    HW2 2596   3.281   0.316   0.914  0.1744  0.7682  1.3933
  816SOL     OW 2597   3.290   2.201   4.678 -0.0049 -0.2675 -0.0690
  816SOL    HW1 2598   3.228   2.247   4.615  0.4193 -1.2250 -1.2261
  816SOL    HW2 2599   3.330   2.268   4.741 -0.5184  0.6906 -0.7410
  817SOL     OW 2600   2.593   0.356   2.545 -0.3624 -0.0643 -0.3132
  817SOL    HW1 2601   2.587   0.271   2.598 -0.2517 -0.0348 -0.2544
  817SOL    HW2 2602   2.652   0.421   2.592 -1.5616  0.5689  0.3492
  818SOL     OW 2603   5.037   3.324   4.335  0.3968 -0.1421 -0.2697
  818SOL    HW1 2604   5.011   3.295   4.427 -1.1012  1.0108 -0.2865
  818SOL    HW2 2605   5.109   3.264   4.300 -0.6297 -2.0592  0.7382
  819SOL     OW 2606   4.315   1.826   5.102 -0.0885  0.1005 -0.7415
  819SOL    HW1 2607   4.346   1.910   5.148 -1.1495  0.3272 -0.3908
  819SOL    HW2 2608   4.239   1.786   5.154 -1.1903  0.2406 -2.1598
  820SOL     OW 2609   2.433   4.584   1.977  0.4104  0.4224 -0.0917
  820SOL    HW1 2610   2.451   4.528   1.897  1.5337  1.1642 -0.3837
  820SOL    HW2 2611   2.491   4.554   2.053 -1.1307 -0.7280  0.7049
  821SOL     OW 2612   3.580   4.138   0.285 -0.4328  0.5649  0.4649
  821SOL    HW1 2613   3.558   4.234   0.265 -1.7652  0.0020 -0.9570
  821SOL    HW2 2614   3.583   4.086   0.200  2.4528 -0.2903  0.9940
  822SOL     OW 2615   0.734   3.570   1.321 -0.2437 -0.3905  0.2528
  822SOL    HW1 2616   0.677   3.645   1.354  0.6468  0.3106  0.2547
  822SOL    HW2 2617   0.791   3.602   1.245 -1.3803 -1.6471 -1.2119
  823SOL     OW 2618   5.015   0.570   4.979  1.2086 -0.6192 -0.2471
  823SOL    HW1 2619   5.107   0.562   5.018  0.4935  0.5948  1.8380
  823SOL    HW2 2620   4.993   0.487   4.929  1.7201 -3.0441  3.1676
  824SOL     OW 2621   1.251   1.767   2.468 -0.0029  0.1432 -0.2408
  824SOL    HW1 2622   1.160   1.806   2.457  0.2011  0.4893 -0.7847
  824SOL    HW2 2623   1.278   1.771   2.564 -0.4619  0.2691 -0.1171
  825SOL     OW 2624   2.513   1.191   3.898 -1.1196  0.2756  0.3512
  825SOL    HW1 2625   2.505   1.092   3.882 -1.1161 -0.3900  3.7131
  825SOL    HW2 2626   2.607   1.213   3.925 -1.1905  1.1750 -0.0972
  826SOL     OW 2627   0.858   1.964   0.966 -0.2788  0.0942  0.0911
  826SOL    HW1 2628   0.830   1.969   0.870  1.6697  0.5382 -0.4848
  826SOL    HW2 2629   0.925   1.891   0.977 -0.7213 -0.1666  1.2063
  827SOL     OW 2630   4.036   0.595   2.690  0.5361  0.3941  0.1287
  827SOL    HW1 2631   3.940   0.589   2.665  0.6360  2.0287 -0.8673
  827SOL    HW2 2632   4.046   0.592   2.789 -0.8195  2.6186  0.3931
  828SOL     OW 2633   3.738   0.951   3.122  0.0443  0.0805 -0.1841
  828SOL    HW1 2634   3.758   1.040   3.080 -0.8555  1.2101  1.6799
  828SOL    HW2 2635   3.801   0.882   3.085  0.1028  1.2398 -2.4205
  829SOL     OW 2636   0.531   2.112   0.213  0.1600 -0.6199  0.1182
  829SOL    HW1 2637   0.479   2.092   0.296 -1.3108  1.1012 -0.3082
  829SOL    HW2 2638   0.575   2.202   0.222  3.1012 -1.9869  0.4329
  830SOL     OW 2639   2.857   1.147   3.577 -0.6104 -0.0737 -0.5064
  830SOL    HW1 2640   2.857   1.050   3.551  2.6448 -0.4938  0.5568
  830SOL    HW2 2641   2.793   1.162   3.652  0.3180 -1.9384  0.7548
  831SOL     OW 2642   1.955   2.167   3.929 -0.0825  0.2966  0.3548
  831SOL    HW1 2643   1.951   2.251   3.875  0.1537  1.3936  2.0017
  831SOL    HW2 2644   1.863   2.140   3.958 -0.2641 -0.5454 -0.9066
  832SOL     OW 2645   1.754   4.882   3.715 -0.3733  0.1906 -0.0806
  832SOL    HW1 2646   1.720   4.798   3.672  0.0837  0.1781 -0.4209
  832SOL    HW2 2647   1.850   4.870   3.740  1.1544  2.0852 -4.2100
  833SOL     OW 2648   4.925   2.200   3.271 -0.1986 -0.1547 -0.0342
  833SOL    HW1 2649   5.005   2.252   3.299 -0.9430  0.6387  0.6658
  833SOL    HW2 2650   4.946   2.149   3.187  1.8083 -1.9051  1.4139
  834SOL     OW 2651   3.084   0.941   2.659 -0.0427  0.1471  0.1603
  834SOL    HW1 2652   3.038   0.953   2.746 -1.2705  0.4205 -0.5086
  834SOL    HW2 2653   3.111   0.845   2.649 -0.4309 -0.0070  0.5734
  835SOL     OW 2654   2.695   4.027   3.822  0.0672  1.0240  0.0306
  835SOL    HW1 2655   2.751   3.945   3.810 -0.7036 -0.1347  3.2728
  835SOL    HW2 2656   2.605   4.011   3.781  0.5692  1.1292 -1.1770
  836SOL     OW 2657   0.924   3.206   2.863  0.2604 -0.0048 -0.2560
  836SOL    HW1 2658   0.855   3.148   2.820 -0.9050  0.0768  1.4095
  836SOL    HW2 2659   0.880   3.282   2.910  1.6426  1.1626 -0.7781
  837SOL     OW 2660   2.081   2.430   1.582 -0.1876  0.0065 -0.1508
  837SOL    HW1 2661   2.136   2.357   1.541  2.0114  1.2249  0.4799
  837SOL    HW2 2662   2.038   2.483   1.510 -2.2368 -2.1366 -0.6137
  838SOL     OW 2663   2.208   4.648   2.183  0.1007  0.0482  0.0717
  838SOL    HW1 2664   2.248   4.626   2.094 -0.1490  1.3355 -0.3915
  838SOL    HW2 2665   2.216   4.570   2.244  0.3095 -0.8515 -1.0712
  839SOL     OW 2666   4.627   3.173   4.236  0.0629 -0.8276 -0.0351
  839SOL    HW1 2667   4.691   3.141   4.306  0.1127  1.1985  0.9011
  839SOL    HW2 2668   4.627   3.109   4.159  3.3757 -0.7673 -0.1912
  840SOL     OW 2669   3.319   0.788   4.986  0.0151 -0.4525 -0.5543
  840SOL    HW1 2670   3.278   0.872   5.021  0.2161  0.8529 -3.2165
  840SOL    HW2 2671   3.246   0.723   4.964 -0.3765  0.1956 -1.2415
  841SOL     OW 2672   1.435   4.069   3.109  0.1118  0.3801  0.3577
  841SOL    HW1 2673   1.395   4.000   3.048 -0.2069 -0.0059  0.9858
  841SOL    HW2 2674   1.450   4.154   3.059  1.7140 -0.5237 -0.7725
  842SOL     OW 2675   4.773   2.675   2.254 -0.2557  0.1089  0.3400
  842SOL    HW1 2676   4.743   2.611   2.183 -0.7922  1.2707 -0.5174
  842SOL    HW2 2677   4.771   2.768   2.217  1.1977  0.5636  1.3226
  843SOL     OW 2678   2.241   2.658   0.957  0.1686 -0.4847 -0.1437
  843SOL    HW1 2679   2.329   2.643   1.001  0.0827 -0.7628 -0.0658
  843SOL    HW2 2680   2.186   2.721   1.012  0.8448  0.7946 -0.8868
  844SOL     OW 2681   2.163   1.442   0.092 -0.0391 -0.1444  0.0881
  844SOL    HW1 2682   2.085   1.505   0.082 -1.3848 -1.7428  0.1233
  844SOL    HW2 2683   2.209   1.433   0.004 -0.5194  0.0260 -0.1856
  845SOL     OW 2684   2.589   1.091   0.252  0.1625  0.1058 -0.0861
  845SOL    HW1 2685   2.678   1.118   0.215  0.8073 -1.9774 -0.2061
  845SOL    HW2 2686   2.569   0.997   0.224 -0.7972 -0.4307  2.1856
  846SOL     OW 2687   0.473   1.480   3.115  0.1860  0.1022  0.2832
  846SOL    HW1 2688   0.496   1.383   3.125 -0.7677 -0.2283 -0.4555
  846SOL    HW2 2689   0.518   1.516   3.033  1.6721  0.6808  1.3225
  847SOL     OW 2690   1.688   4.760   4.516  0.2718  0.5484 -0.1065
  847SOL    HW1 2691   1.667   4.677   4.464  2.0395 -0.2877  0.4321
  847SOL    HW2 2692   1.641   4.757   4.604  0.1832  0.2049 -0.1657
  848SOL     OW 2693   2.244   3.652   0.932 -0.8894 -0.2000  0.3642
  848SOL    HW1 2694   2.308   3.592   0.884 -0.8932  1.1680 -1.4437
  848SOL    HW2 2695   2.190   3.704   0.866 -1.9826  0.6793  1.8622
  849SOL     OW 2696   1.448   1.966   1.592  0.3897  0.4218 -0.1397
  849SOL    HW1 2697   1.404   2.053   1.611  1.7607  1.0109  0.4794
  849SOL    HW2 2698   1.525   1.980   1.529  0.0847 -0.4816 -0.7346
  850SOL     OW 2699   1.440   3.702   0.736 -0.0128  0.0667 -0.1700
  850SOL    HW1 2700   1.397   3.628   0.786  0.6180  0.1132  0.4466
  850SOL    HW2 2701   1.532   3.718   0.771 -0.4433  1.7114  0.2979
  851SOL     OW 2702   0.450   5.110   4.244 -0.5967  0.2965 -0.4480
  851SOL    HW1 2703   0.481   0.044   4.218  1.2133 -0.4793 -1.1300
  851SOL    HW2 2704   0.525   5.044   4.233 -1.5249 -1.1008  1.0738
  852SOL     OW 2705   3.021   3.417   0.729  0.1958 -0.4637 -0.4007
  852SOL    HW1 2706   2.932   3.430   0.686  0.5170  0.1223 -0.8908
  852SOL    HW2 2707   3.078   3.497   0.713  1.1832 -1.2654 -0.9835
  853SOL     OW 2708   2.939   4.308   4.407  0.2404 -0.8985  0.1960
  853SOL    HW1 2709   2.857   4.298   4.463 -0.6492  2.2891 -0.3835
  853SOL    HW2 2710   2.982   4.397   4.424  1.7405 -1.1288 -1.8948
  854SOL     OW 2711   0.771   3.739   2.545  0.3382 -0.4462 -0.4804
  854SOL    HW1 2712   0.822   3.654   2.557  1.1388  0.0894 -0.0374
  854SOL    HW2 2713   0.680   3.729   2.587  1.7018  0.0875  2.9342
  855SOL     OW 2714   4.033   4.778   2.074 -0.2735  0.2670  0.4199
  855SOL    HW1 2715   4.062   4.723   2.152  0.8626 -0.0581 -0.2006
  855SOL    HW2 2716   4.081   4.747   1.992 -1.5279  0.5258 -0.4414
  856SOL     OW 2717   4.901   0.448   0.702  0.5657  0.1043 -0.3928
  856SOL    HW1 2718   4.891   0.387   0.623 -2.9589  0.8504 -0.6943
  856SOL    HW2 2719   4.887   0.542   0.673 -2.0348  0.3109  1.1613
  857SOL     OW 2720   1.424   4.022   3.384 -0.0155 -0.5125 -0.0147
  857SOL    HW1 2721   1.480   4.104   3.397  1.4499 -1.4520 -0.2067
  857SOL    HW2 2722   1.409   4.007   3.287  1.6433 -1.6881 -0.1244
  858SOL     OW 2723   2.508   0.946   1.556  0.8763  0.0972  0.0040
  858SOL    HW1 2724   2.549   0.954   1.466 -1.0482  1.0081 -0.8653
  858SOL    HW2 2725   2.505   0.849   1.583  1.1914 -0.2234 -1.0561
  859SOL     OW 2726   1.068   3.199   0.899  0.2829 -0.4964 -0.0296
  859SOL    HW1 2727   1.018   3.154   0.825 -0.3968  1.0524 -0.5470
  859SOL    HW2 2728   1.166   3.190   0.883  0.1433 -0.1010 -1.1828
  860SOL     OW 2729   1.461   1.849   3.310 -0.0352  0.1215  0.1272
  860SOL    HW1 2730   1.524   1.924   3.332  1.0246 -0.9728  0.9643
  860SOL    HW2 2731   1.428   1.859   3.216  0.0147  1.6703  0.2555
  861SOL     OW 2732   0.244   4.282   1.277 -0.3905  0.6601 -0.4230
  861SOL    HW1 2733   0.293   4.369   1.266  1.8237 -0.3881  0.4142
  861SOL    HW2 2734   0.309   4.206   1.267 -1.7576 -0.8283  1.3745
  862SOL     OW 2735   3.343   5.052   2.299 -0.3920  0.6824  0.5015
  862SOL    HW1 2736   3.402   5.007   2.233 -0.6070  1.2189 -0.0618
  862SOL    HW2 2737   3.369   5.148   2.307 -3.3869  1.9464 -2.4681
  863SOL     OW 2738   0.043   1.733   3.912 -0.3979 -0.0979  0.0489
  863SOL    HW1 2739   0.063   1.637   3.933  0.0666 -0.2048 -0.8185
  863SOL    HW2 2740   5.101   1.745   3.904 -0.4170 -0.7268 -0.7890
  864SOL     OW 2741   0.610   1.320   2.888  0.4858  0.3599 -0.2605
  864SOL    HW1 2742   0.558   1.287   2.810  0.5533 -0.6504  0.1153
  864SOL    HW2 2743   0.697   1.358   2.857  0.6713 -0.3764 -0.6396
  865SOL     OW 2744   3.482   2.112   2.270 -0.3434 -0.0483 -0.4829
  865SOL    HW1 2745   3.387   2.140   2.264  0.0241  1.0360 -2.0243
  865SOL    HW2 2746   3.525   2.122   2.180  0.6624 -2.6230 -0.3780
  866SOL     OW 2747   4.561   2.946   4.499  0.0362  0.2152  0.5251
  866SOL    HW1 2748   4.529   2.944   4.594 -2.3224  2.3612 -0.1066
  866SOL    HW2 2749   4.645   3.000   4.494  0.4065 -0.2543  1.4390
  867SOL     OW 2750   3.428   4.553   3.271 -0.5259 -0.0056 -0.4060
  867SOL    HW1 2751   3.433   4.459   3.305 -0.3772  0.3065  0.4438
  867SOL    HW2 2752   3.385   4.611   3.340  0.1456  0.7186 -0.5936
  868SOL     OW 2753   2.226   4.585   0.190 -0.0249 -0.8598 -0.2935
  868SOL    HW1 2754   2.171   4.657   0.233 -1.8940 -1.6578 -1.2048
  868SOL    HW2 2755   2.210   4.587   0.091  2.1326 -0.7327 -0.6831
  869SOL     OW 2756   1.992   1.918   3.790 -0.3066  0.3611 -0.0648
  869SOL    HW1 2757   1.975   1.828   3.830  2.2727  0.0255  0.4060
  869SOL    HW2 2758   1.972   1.989   3.857 -0.4366  0.0556  0.2229
  870SOL     OW 2759   1.527   3.437   2.947 -0.1080 -0.6219  0.0451
  870SOL    HW1 2760   1.590   3.513   2.936  1.4812 -1.5881  1.8224
  870SOL    HW2 2761   1.561   3.357   2.897  1.4921 -1.8533  2.8669
  871SOL     OW 2762   1.650   4.194   1.898  0.0301  0.1816 -0.1094
  871SOL    HW1 2763   1.627   4.103   1.865 -1.3812 -0.0841  1.4529
  871SOL    HW2 2764   1.686   4.188   1.992  0.4922  1.1818 -0.2048
  872SOL     OW 2765   4.076   2.301   1.187 -0.2040  0.2712 -0.5092
  872SOL    HW1 2766   4.063   2.215   1.139  2.4904 -1.7114  1.9721
  872SOL    HW2 2767   4.174   2.316   1.204 -0.8153  2.1151  2.0355
  873SOL     OW 2768   3.090   4.201   1.527 -0.2790  0.0927  0.0738
  873SOL    HW1 2769   3.123   4.195   1.433  0.9332 -2.0283  0.5460
  873SOL    HW2 2770   3.011   4.141   1.539  0.8206 -1.2990  0.8053
  874SOL     OW 2771   4.969   1.085   3.846 -0.6105  0.0694  0.2976
  874SOL    HW1 2772   4.983   1.022   3.769  0.1736  1.8288 -1.0720
  874SOL    HW2 2773   5.025   1.055   3.924 -0.4717 -1.0739 -0.2116
  875SOL     OW 2774   4.775   0.333   4.653  0.4128 -0.2185 -0.6631
  875SOL    HW1 2775   4.742   0.262   4.590 -0.5890 -0.2448 -0.1330
  875SOL    HW2 2776   4.755   0.423   4.614  0.6128 -0.2307 -0.7950
  876SOL     OW 2777   3.191   3.207   1.562 -0.0135 -0.0636  0.9859
  876SOL    HW1 2778   3.225   3.271   1.630 -0.3101  0.2249  0.8676
  876SOL    HW2 2779   3.093   3.223   1.547  0.3529  0.9243 -0.6245
  877SOL     OW 2780   1.807   4.386   3.119  0.2752 -0.1757  0.0243
  877SOL    HW1 2781   1.875   4.371   3.047  0.7131 -0.5560  0.5112
  877SOL    HW2 2782   1.766   4.299   3.145  1.1320 -0.2399  1.2112
  878SOL     OW 2783   4.858   3.918   0.546 -0.3753  0.1828 -0.8353
  878SOL    HW1 2784   4.815   3.991   0.599 -2.6196 -0.6102 -1.4567
  878SOL    HW2 2785   4.814   3.912   0.456 -1.4236 -2.9521 -0.2146
  879SOL     OW 2786   0.236   0.797   3.059  0.5099 -0.2689 -0.1541
  879SOL    HW1 2787   0.267   0.703   3.070  2.3261  0.2663 -0.4158
  879SOL    HW2 2788   0.296   0.845   2.995 -0.6744  0.9493 -0.4010
  880SOL     OW 2789   4.502   4.022   3.237  0.5367 -0.5227  0.3071
  880SOL    HW1 2790   4.601   4.032   3.238  0.6083 -1.2021  0.5091
  880SOL    HW2 2791   4.460   4.095   3.291  1.1007 -2.0925  3.0450
  881SOL     OW 2792   3.972   2.303   0.840  0.0911 -0.3317  0.5623
  881SOL    HW1 2793   3.905   2.229   0.840 -1.5261  1.0647 -0.2077
  881SOL    HW2 2794   3.943   2.375   0.903  0.6506  0.4596 -0.0622
  882SOL     OW 2795   1.865   2.034   2.227  0.6471 -0.0547 -0.0658
  882SOL    HW1 2796   1.921   1.985   2.294  0.7323  1.4265  0.9788
  882SOL    HW2 2797   1.924   2.066   2.153  1.0217  0.5618  0.4856
  883SOL     OW 2798   2.682   1.692   2.271  0.0577  0.3395 -0.0451
  883SOL    HW1 2799   2.768   1.641   2.262 -1.2585 -1.9191 -0.8570
  883SOL    HW2 2800   2.606   1.628   2.265 -1.6963  2.2058  1.2126
  884SOL     OW 2801   0.623   4.825   2.855 -0.2809 -0.2408 -0.2691
  884SOL    HW1 2802   0.575   4.823   2.767  0.1512 -1.7032 -0.4867
  884SOL    HW2 2803   0.629   4.920   2.886 -0.9299  0.2510 -1.5423
  885SOL     OW 2804   4.190   3.303   3.707  0.5451 -0.2036  0.1187
  885SOL    HW1 2805   4.229   3.354   3.784  1.2881  1.3626 -1.2321
  885SOL    HW2 2806   4.241   3.219   3.693 -0.8047 -1.5341  2.5030
  886SOL     OW 2807   3.489   3.433   1.563  0.0249  0.0117  0.1319
  886SOL    HW1 2808   3.585   3.404   1.573  0.0200 -0.2178 -0.4270
  886SOL    HW2 2809   3.458   3.411   1.470 -0.8612 -0.7648  0.6103
  887SOL     OW 2810   3.314   3.096   5.111  0.1057 -0.0293 -0.2643
  887SOL    HW1 2811   3.277   3.171   5.055 -1.7213 -0.5359  0.1871
  887SOL    HW2 2812   3.413   3.093   5.101  0.0938  1.6225 -1.3102
  888SOL     OW 2813   1.580   1.820   0.914 -0.3046  0.4124 -0.1728
  888SOL    HW1 2814   1.496   1.783   0.952  0.4888  0.1638  1.4467
  888SOL    HW2 2815   1.638   1.745   0.882 -0.0287  0.4657  0.1974
  889SOL     OW 2816   0.961   4.356   1.568  0.3235 -0.5507  0.3618
  889SOL    HW1 2817   0.925   4.390   1.655 -1.0703  0.4011 -0.5518
  889SOL    HW2 2818   0.993   4.262   1.580 -0.4691 -0.6768  1.7361
  890SOL     OW 2819   2.522   2.972   2.951  0.2516  0.0499 -0.0398
  890SOL    HW1 2820   2.582   3.052   2.942 -0.0387  0.2879  0.1117
  890SOL    HW2 2821   2.498   2.939   2.860 -0.6916  0.9466 -0.1334
  891SOL     OW 2822   0.750   3.339   3.077 -0.5998 -0.2094 -0.2454
  891SOL    HW1 2823   0.668   3.282   3.064 -0.4913 -0.7159  1.0873
  891SOL    HW2 2824   0.773   3.341   3.174 -0.6162  2.1719 -0.2355
  892SOL     OW 2825   1.172   1.037   0.442  0.5885  0.1946  0.4983
  892SOL    HW1 2826   1.152   0.940   0.426  2.3068 -0.3969  1.7230
  892SOL    HW2 2827   1.221   1.048   0.528 -2.1407  2.5097  1.9195
  893SOL     OW 2828   4.140   0.155   3.011 -0.1087  0.0915 -0.0336
  893SOL    HW1 2829   4.111   0.155   3.107 -0.8697 -1.6056 -0.2357
  893SOL    HW2 2830   4.218   0.093   3.000 -0.2233  0.0417 -0.5661
  894SOL     OW 2831   1.887   2.429   0.109  0.3392 -0.2397 -0.4511
  894SOL    HW1 2832   1.858   2.515   0.151  1.2757  0.1687 -0.6162
  894SOL    HW2 2833   1.809   2.366   0.105 -0.1331  0.2563  0.5138
  895SOL     OW 2834   2.033   1.233   2.272 -0.2787  0.0890  0.1125
  895SOL    HW1 2835   1.971   1.214   2.348 -1.6100  0.5594 -0.8168
  895SOL    HW2 2836   2.056   1.148   2.225 -2.3166  0.1201 -1.0798
  896SOL     OW 2837   3.521   4.263   3.616 -0.5889  0.3446 -0.0195
  896SOL    HW1 2838   3.529   4.165   3.598 -1.6007  0.6054 -2.2082
  896SOL    HW2 2839   3.427   4.284   3.643 -0.8636  0.9376 -1.3766
  897SOL     OW 2840   4.465   4.469   0.796  0.2772 -0.3597  0.1748
  897SOL    HW1 2841   4.559   4.436   0.798  0.2238 -0.4764  0.7091
  897SOL    HW2 2842   4.464   4.568   0.808  0.4250 -0.1574 -1.2605
  898SOL     OW 2843   0.055   1.779   4.211 -0.5184 -0.2568 -0.2883
  898SOL    HW1 2844   0.116   1.845   4.254  0.2277 -0.6609 -0.7198
  898SOL    HW2 2845   0.073   1.774   4.113 -0.5205 -1.1471 -0.2570
  899SOL     OW 2846   1.584   2.627   2.325  0.1078 -0.1716 -0.7458
  899SOL    HW1 2847   1.541   2.541   2.354 -0.4429  0.9674  2.0752
  899SOL    HW2 2848   1.512   2.694   2.305  0.5543  0.4860 -0.1442
  900SOL     OW 2849   2.293   4.196   0.037  0.6609  0.4746 -0.0148
  900SOL    HW1 2850   2.370   4.250   0.004  0.2599  0.6190 -0.7426
  900SOL    HW2 2851   2.213   4.213   5.135 -0.2364  1.1601  1.3449
  901SOL     OW 2852   2.256   0.743   2.861 -0.0451  0.2810 -0.2153
  901SOL    HW1 2853   2.244   0.645   2.880 -2.0548  0.3779 -0.7833
  901SOL    HW2 2854   2.273   0.756   2.764 -1.5735  0.5750 -0.4763
  902SOL     OW 2855   2.349   1.685   4.654  0.2030  0.2094  0.5260
  902SOL    HW1 2856   2.404   1.717   4.577 -0.9024  0.1553 -0.2958
  902SOL    HW2 2857   2.410   1.664   4.731  1.2486  1.0537 -0.0379
  903SOL     OW 2858   1.665   1.435   1.193 -0.1640 -0.4329  0.6178
  903SOL    HW1 2859   1.637   1.483   1.276  0.4854  0.4305  0.3560
  903SOL    HW2 2860   1.730   1.492   1.142  2.1850 -2.3418  1.2610
  904SOL     OW 2861   0.483   2.440   2.287 -0.1923 -0.1496  0.0297
  904SOL    HW1 2862   0.502   2.441   2.385 -2.5615 -0.6055  0.5459
  904SOL    HW2 2863   0.386   2.420   2.272 -0.1397  1.1024 -2.3827
  905SOL     OW 2864   1.679   2.013   0.663 -0.5282  0.0610 -0.2695
  905SOL    HW1 2865   1.621   2.089   0.635 -0.0497  1.4820  2.2768
  905SOL    HW2 2866   1.772   2.046   0.680  0.0739 -1.3992 -0.5216
  906SOL     OW 2867   2.776   3.851   1.027  0.5831  0.0873 -0.4034
  906SOL    HW1 2868   2.690   3.902   1.023 -0.3667 -1.4253 -0.1786
  906SOL    HW2 2869   2.838   3.895   1.091 -0.5226  0.5037  0.4222
  907SOL     OW 2870   4.130   0.681   4.001  0.6689 -0.4106  0.6961
  907SOL    HW1 2871   4.164   0.740   3.927  0.6264  1.4736  2.0961
  907SOL    HW2 2872   4.062   0.732   4.054  0.2124 -1.9623  1.6535
  908SOL     OW 2873   2.727   2.373   0.250 -0.9756  0.4850  0.0682
  908SOL    HW1 2874   2.675   2.400   0.331 -2.4305  0.2342 -0.7356
  908SOL    HW2 2875   2.667   2.322   0.188  0.5594 -0.8193 -0.3948
  909SOL     OW 2876   1.270   3.493   0.792  0.0572  0.1633 -0.0649
  909SOL    HW1 2877   1.298   3.415   0.736  0.1275  0.0992  0.0583
  909SOL    HW2 2878   1.191   3.538   0.750 -0.9242 -0.8581  0.6293
  910SOL     OW 2879   3.549   3.273   2.772 -0.3889 -0.0337  0.6033
  910SOL    HW1 2880   3.554   3.177   2.796  0.1712 -0.3025 -0.5122
  910SOL    HW2 2881   3.622   3.324   2.817  0.0809 -0.3631  0.2232
  911SOL     OW 2882   0.206   2.397   2.619 -0.3879  0.2108  0.3887
  911SOL    HW1 2883   0.263   2.367   2.542  3.0503  0.5752  2.5516
  911SOL    HW2 2884   0.170   2.318   2.667 -1.4063 -0.0437 -0.7453
  912SOL     OW 2885   0.560   3.511   4.931  0.3863 -0.8750  0.2886
  912SOL    HW1 2886   0.514   3.563   5.003  0.6191 -1.7211  1.0593
  912SOL    HW2 2887   0.506   3.517   4.847  0.6176  0.9548  0.2202
  913SOL     OW 2888   1.967   1.279   0.441 -0.3822 -0.6092 -0.1524
  913SOL    HW1 2889   1.912   1.359   0.464 -1.0238 -1.3123  0.9301
  913SOL    HW2 2890   2.053   1.281   0.493 -0.3005 -0.5071 -0.2933
  914SOL     OW 2891   1.667   2.281   0.548 -0.2867  0.0799 -0.3769
  914SOL    HW1 2892   1.611   2.308   0.469 -0.1383  1.3823 -0.0520
  914SOL    HW2 2893   1.691   2.362   0.601  1.3640 -0.5263 -0.1375
  915SOL     OW 2894   4.975   4.443   3.067 -0.3091 -0.2492  0.0966
  915SOL    HW1 2895   4.954   4.434   2.970 -2.3135  1.8523  0.2330
  915SOL    HW2 2896   4.910   4.391   3.122 -1.1914  1.0529  0.3472
  916SOL     OW 2897   0.147   2.407   4.291  0.6174 -0.1366 -0.3651
  916SOL    HW1 2898   0.237   2.449   4.296  0.1471  0.7814  1.0190
  916SOL    HW2 2899   0.088   2.461   4.230  0.7131 -0.1976 -0.5135
  917SOL     OW 2900   2.774   1.418   3.493  0.1096  0.2600 -0.1745
  917SOL    HW1 2901   2.713   1.457   3.562 -1.9404 -1.0280 -1.1595
  917SOL    HW2 2902   2.821   1.338   3.532 -0.0052  0.3447  0.1406
  918SOL     OW 2903   1.171   3.844   3.418  0.3544 -0.6201  0.0828
  918SOL    HW1 2904   1.174   3.827   3.319 -0.5164  0.7991 -0.2012
  918SOL    HW2 2905   1.264   3.862   3.451  0.3237  2.2393 -1.1251
  919SOL     OW 2906   4.466   4.520   2.757 -0.3473  0.5693  0.2083
  919SOL    HW1 2907   4.371   4.494   2.740 -0.0627  0.1339 -0.8208
  919SOL    HW2 2908   4.509   4.453   2.816 -1.0136  1.4441  1.7546
  920SOL     OW 2909   3.800   2.713   3.311 -0.2168  1.0449  0.2254
  920SOL    HW1 2910   3.881   2.689   3.364 -0.7579  0.7457  0.9352
  920SOL    HW2 2911   3.801   2.811   3.291 -0.2549  1.2676  1.2527
  921SOL     OW 2912   0.463   2.382   1.263 -0.5266 -0.4675  0.7242
  921SOL    HW1 2913   0.371   2.374   1.302 -0.5914  1.0308  0.9457
  921SOL    HW2 2914   0.498   2.475   1.278  0.4503 -0.5845 -0.6057
  922SOL     OW 2915   4.946   3.297   4.591 -0.5614 -0.2295 -0.1661
  922SOL    HW1 2916   4.986   3.229   4.651 -0.1993  0.5859  0.5317
  922SOL    HW2 2917   4.874   3.347   4.640 -0.1900  0.5112 -0.3633
  923SOL     OW 2918   4.150   1.035   2.070 -0.2635  0.2485  0.2696
  923SOL    HW1 2919   4.222   0.995   2.013 -0.9122 -1.9742  0.8967
  923SOL    HW2 2920   4.143   0.983   2.155 -1.2802  1.6843  1.0947
  924SOL     OW 2921   3.825   3.977   3.583  0.3836  0.6059  0.1894
  924SOL    HW1 2922   3.884   4.026   3.648  0.1003  1.3432 -0.0980
  924SOL    HW2 2923   3.790   3.894   3.627 -0.0144  1.2215  1.0849
  925SOL     OW 2924   3.519   2.270   0.875 -0.0052 -0.3260  0.4063
  925SOL    HW1 2925   3.456   2.193   0.866  1.5581 -1.5159 -0.8878
  925SOL    HW2 2926   3.515   2.326   0.792 -0.0034  0.1005  0.6909
  926SOL     OW 2927   0.280   3.737   2.693  0.1815 -0.1164  0.3612
  926SOL    HW1 2928   0.271   3.729   2.792 -2.2647 -1.0627  0.1388
  926SOL    HW2 2929   0.235   3.821   2.662  1.5209  0.5179  0.0907
  927SOL     OW 2930   2.783   0.793   3.890  0.3130 -0.4890 -0.1266
  927SOL    HW1 2931   2.820   0.718   3.944  1.1739  0.1999  0.2545
  927SOL    HW2 2932   2.686   0.805   3.911  0.7100  0.0022  1.5596
  928SOL     OW 2933   1.582   1.087   3.986  0.5828 -0.0153 -0.7018
  928SOL    HW1 2934   1.637   1.166   3.958  1.5574 -0.4485 -0.1058
  928SOL    HW2 2935   1.642   1.019   4.030 -0.1124 -1.3721 -1.7517
  929SOL     OW 2936   4.326   2.804   1.824  0.1798 -0.0442  0.0548
  929SOL    HW1 2937   4.356   2.751   1.745  1.1967  1.0030 -0.2746
  929SOL    HW2 2938   4.390   2.791   1.900  0.4022  0.6498 -0.0067
  930SOL     OW 2939   0.964   0.303   4.657 -0.0967  0.3608 -0.0772
  930SOL    HW1 2940   0.943   0.225   4.598 -0.0890  0.8525 -0.7362
  930SOL    HW2 2941   1.054   0.340   4.634 -0.6124  1.3280 -0.6153
  931SOL     OW 2942   0.005   4.029   1.575 -0.0571  0.0129  0.1295
  931SOL    HW1 2943   0.086   3.976   1.551 -0.5995 -0.5792 -0.4205
  931SOL    HW2 2944   5.097   4.028   1.499 -1.4218 -1.1371  1.2405
  932SOL     OW 2945   3.746   4.065   0.853 -0.2022  0.0688 -0.0009
  932SOL    HW1 2946   3.668   4.128   0.850 -0.3739  0.2224  3.7400
  932SOL    HW2 2947   3.711   3.971   0.861  0.0329 -0.0553 -0.4137
  933SOL     OW 2948   0.288   4.828   1.487  0.7635  0.9541  0.3826
  933SOL    HW1 2949   0.280   4.730   1.503  0.6055  0.8887 -0.0665
  933SOL    HW2 2950   0.371   4.863   1.530  0.8155  0.6239  0.5493
  934SOL     OW 2951   4.650   4.033   1.105  0.0677  0.3255  0.2657
  934SOL    HW1 2952   4.719   3.993   1.044  0.6419  0.6628  0.6840
  934SOL    HW2 2953   4.576   3.967   1.120 -0.5850  0.5790 -1.5743
  935SOL     OW 2954   2.760   4.796   2.010 -0.0854 -0.1933  0.1637
  935SOL    HW1 2955   2.738   4.883   1.968 -1.7375  0.5348  2.3562
  935SOL    HW2 2956   2.853   4.800   2.046  0.7503 -0.2664 -1.8531
  936SOL     OW 2957   4.653   3.887   0.252 -0.4458  0.7072 -0.4905
  936SOL    HW1 2958   4.575   3.884   0.314 -0.9411  1.0497 -1.0873
  936SOL    HW2 2959   4.657   3.802   0.199 -0.3704  0.6571 -0.4038
  937SOL     OW 2960   2.066   3.559   2.654 -0.7660  0.5145 -0.4651
  937SOL    HW1 2961   2.086   3.538   2.749 -0.2880  0.3388 -0.5999
  937SOL    HW2 2962   2.078   3.657   2.637  0.0422  0.4061 -0.5525
  938SOL     OW 2963   2.453   3.022   1.871 -0.0082 -0.0570 -0.2151
  938SOL    HW1 2964   2.519   2.984   1.936  1.9336  1.3598 -1.2888
  938SOL    HW2 2965   2.401   2.947   1.829  0.6456 -1.1775  0.9115
  939SOL     OW 2966   4.198   4.714   0.800  0.2850 -0.4622 -0.3748
  939SOL    HW1 2967   4.187   4.615   0.814  0.7992 -0.4334  0.2775
  939SOL    HW2 2968   4.294   4.739   0.812 -0.1242  0.3980  1.3250
  940SOL     OW 2969   0.305   0.263   4.271 -0.1686 -0.4659  0.3410
  940SOL    HW1 2970   0.253   0.230   4.192  0.3683  0.5861 -0.4811
  940SOL    HW2 2971   0.285   0.360   4.286  2.1482  0.2020 -0.5250
  941SOL     OW 2972   4.642   4.434   3.772 -0.0658 -0.6567  0.0781
  941SOL    HW1 2973   4.680   4.374   3.843 -0.3927 -2.4381 -1.1746
  941SOL    HW2 2974   4.545   4.414   3.760 -0.1741  0.1279 -0.3773
  942SOL     OW 2975   4.354   2.850   4.342 -0.1296 -0.0677 -0.0014
  942SOL    HW1 2976   4.265   2.892   4.324 -0.0950  0.3791  0.8029
  942SOL    HW2 2977   4.407   2.909   4.403  0.3156 -0.8171  0.3549
  943SOL     OW 2978   5.127   4.956   0.604 -0.2400 -0.2825 -0.2576
  943SOL    HW1 2979   5.053   5.020   0.626  0.6597  0.4885  0.6140
  943SOL    HW2 2980   5.096   4.862   0.618 -1.1067  0.0243 -0.0935
  944SOL     OW 2981   1.739   4.107   2.755 -0.5269 -0.1349 -0.3776
  944SOL    HW1 2982   1.710   4.065   2.669  0.3953  0.3352 -0.9317
  944SOL    HW2 2983   1.720   4.205   2.752 -0.3264 -0.0885 -0.1122
  945SOL     OW 2984   0.670   3.666   3.864  0.0090 -0.2884 -0.1705
  945SOL    HW1 2985   0.754   3.627   3.903 -0.7394 -1.7124  0.0644
  945SOL    HW2 2986   0.694   3.745   3.807  1.5235 -0.7602 -0.2373
  946SOL     OW 2987   3.940   4.421   4.274 -0.1974 -0.1721  0.4019
  946SOL    HW1 2988   3.969   4.516   4.274  0.2318 -0.2594  2.1278
  946SOL    HW2 2989   3.981   4.373   4.197  1.4446  0.5225  0.8102
  947SOL     OW 2990   4.594   0.532   0.388  0.0266  0.2509 -0.0742
  947SOL    HW1 2991   4.587   0.591   0.469  0.9248  0.8574 -0.4279
  947SOL    HW2 2992   4.689   0.525   0.359 -0.3451  0.5164 -1.4365
  948SOL     OW 2993   1.906   2.231   1.676 -0.1509 -0.1885 -0.4977
  948SOL    HW1 2994   1.855   2.301   1.725  1.6559  0.7219  0.1798
  948SOL    HW2 2995   1.964   2.274   1.608  0.3851 -1.1000 -0.6251
  949SOL     OW 2996   1.014   3.848   2.707  0.6763 -0.0225  0.0993
  949SOL    HW1 2997   1.090   3.846   2.643  0.4658 -0.2440 -0.1510
  949SOL    HW2 2998   0.929   3.869   2.657  0.5211 -0.1321  0.3135
  950SOL     OW 2999   3.358   0.972   2.195 -0.3587  0.4019 -0.4541
  950SOL    HW1 3000   3.371   0.969   2.096  0.4657 -0.7353 -0.3294
  950SOL    HW2 3001   3.345   0.879   2.230  4.5993 -0.0013  1.1165
  951SOL     OW 3002   1.249   2.081   0.031 -0.2203  0.0307  1.0074
  951SOL    HW1 3003   1.230   1.991   0.072 -1.2191 -0.7678 -1.0771
  951SOL    HW2 3004   1.342   2.082   5.152 -0.3419 -0.3172  0.6810
  952SOL     OW 3005   1.099   2.872   4.360  0.3585  0.0630 -0.1902
  952SOL    HW1 3006   1.174   2.884   4.424  2.6506 -2.1829 -2.2704
  952SOL    HW2 3007   1.074   2.776   4.355 -1.3974  0.5152 -0.9703
  953SOL     OW 3008   2.169   1.694   4.877  0.0590 -0.1077  0.0272
  953SOL    HW1 3009   2.186   1.695   4.975  1.8747  0.4307 -0.2469
  953SOL    HW2 3010   2.254   1.672   4.829 -1.0476 -1.5651 -1.3989
  954SOL     OW 3011   3.514   0.509   2.407 -0.0744 -0.4139 -0.2989
  954SOL    HW1 3012   3.508   0.456   2.492  1.8929  1.2208  0.9534
  954SOL    HW2 3013   3.429   0.499   2.356 -0.6604 -2.8612  0.9701
  955SOL     OW 3014   3.241   2.453   1.497 -0.1925 -0.2119 -0.4064
  955SOL    HW1 3015   3.214   2.535   1.446  1.2895 -0.4989 -1.7334
  955SOL    HW2 3016   3.165   2.422   1.553 -1.0550  1.6014 -0.4916
  956SOL     OW 3017   0.766   4.037   3.303  0.4371  0.3042  0.0987
  956SOL    HW1 3018   0.797   4.030   3.208 -1.1550 -0.1135 -0.4312
  956SOL    HW2 3019   0.721   4.125   3.317  1.0955  0.5608  0.6079
  957SOL     OW 3020   1.543   1.755   0.033  0.2518 -0.5546 -0.8683
  957SOL    HW1 3021   1.513   1.660   0.042  0.5017 -0.8026 -2.2977
  957SOL    HW2 3022   1.639   1.756   0.005 -0.3332  0.0289 -3.0440
  958SOL     OW 3023   4.706   1.722   3.323  0.0788 -0.4750 -0.7333
  958SOL    HW1 3024   4.782   1.786   3.331  0.7358 -1.4031  1.0138
  958SOL    HW2 3025   4.728   1.637   3.371 -1.2749 -1.5478 -1.8997
  959SOL     OW 3026   2.776   4.001   4.102  0.3104 -0.4215 -0.0889
  959SOL    HW1 3027   2.743   3.916   4.142 -0.4658 -0.1102 -0.0498
  959SOL    HW2 3028   2.749   4.005   4.005 -0.1765  0.0455  0.0644
  960SOL     OW 3029   2.136   1.631   3.318  0.0455  0.3413 -0.5851
  960SOL    HW1 3030   2.037   1.635   3.328  0.2764  1.0247  1.8131
  960SOL    HW2 3031   2.171   1.546   3.359  0.4266 -0.3272 -2.1784
  961SOL     OW 3032   0.371   1.180   3.058  0.7939  0.8363  0.7335
  961SOL    HW1 3033   0.399   1.159   3.152  1.5715 -0.2544  0.2796
  961SOL    HW2 3034   0.301   1.251   3.060  2.4393  2.5321  1.9968
  962SOL     OW 3035   0.286   3.433   3.650 -0.0778  0.2542 -0.0222
  962SOL    HW1 3036   0.271   3.334   3.653 -1.0481  0.3515 -1.0100
  962SOL    HW2 3037   0.343   3.460   3.728 -1.7370 -0.7361  1.6142
  963SOL     OW 3038   4.383   4.500   3.431  0.9357  0.0465  0.3043
  963SOL    HW1 3039   4.440   4.538   3.358  2.7092 -1.7375  0.6627
  963SOL    HW2 3040   4.321   4.570   3.465  1.5852  1.5395 -1.4157
  964SOL     OW 3041   1.110   5.090   1.840 -0.2454  0.5086 -0.7017
  964SOL    HW1 3042   1.023   5.061   1.799 -1.1710  0.4025  1.1800
  964SOL    HW2 3043   1.105   0.030   1.864 -0.2031  0.3088  0.1756
  965SOL     OW 3044   3.912   2.060   3.517  0.1641 -1.2856  0.4304
  965SOL    HW1 3045   3.940   1.994   3.447  1.0944 -1.9899  1.4239
  965SOL    HW2 3046   3.994   2.099   3.559 -0.3707  0.3943 -0.0066
  966SOL     OW 3047   0.428   3.014   1.323  0.1730 -0.1307  0.5991
  966SOL    HW1 3048   0.527   3.004   1.332  0.2079 -0.3127  0.0582
  966SOL    HW2 3049   0.385   2.925   1.327  0.2705 -0.3670 -1.7444
  967SOL     OW 3050   5.050   3.592   0.411 -0.2199 -0.3440  0.4108
  967SOL    HW1 3051   4.975   3.590   0.476 -2.2038 -2.3175 -1.7285
  967SOL    HW2 3052   5.016   3.622   0.322  1.5646 -1.0404 -0.5584
  968SOL     OW 3053   1.314   0.763   4.003  0.3238  0.0245 -0.5001
  968SOL    HW1 3054   1.304   0.729   3.910  0.6184  1.4248 -1.0660
  968SOL    HW2 3055   1.404   0.736   4.039 -0.4947 -2.1361  0.1254
  969SOL     OW 3056   0.782   5.063   1.120 -0.1601  0.6865 -0.0509
  969SOL    HW1 3057   0.794   5.033   1.215 -0.4825  2.9377  0.7656
  969SOL    HW2 3058   0.685   5.075   1.101 -0.2260 -1.3240 -1.2477
  970SOL     OW 3059   1.415   1.090   1.369 -0.0635  0.2186 -0.1118
  970SOL    HW1 3060   1.465   1.022   1.422  1.1960  0.5427 -0.8431
  970SOL    HW2 3061   1.317   1.072   1.374  0.1438 -0.5920  1.1334
  971SOL     OW 3062   4.437   0.717   4.524 -0.1481 -0.3028  0.4249
  971SOL    HW1 3063   4.405   0.654   4.594  1.9856  0.7662  2.4757
  971SOL    HW2 3064   4.447   0.809   4.563  0.4686  0.4902 -1.4675
  972SOL     OW 3065   1.243   1.489   2.440 -0.1701  0.0902  0.4065
  972SOL    HW1 3066   1.278   1.470   2.349 -0.2759  2.7128 -0.2597
  972SOL    HW2 3067   1.271   1.581   2.468 -0.7202 -0.3894  2.7540
  973SOL     OW 3068   2.406   3.444   2.845  0.2116  0.9711  0.2041
  973SOL    HW1 3069   2.397   3.543   2.828 -1.9912  0.9054  0.6596
  973SOL    HW2 3070   2.476   3.406   2.784 -1.9193  2.0662 -3.2383
  974SOL     OW 3071   3.321   3.486   3.147 -0.3392 -0.1499  0.0337
  974SOL    HW1 3072   3.271   3.418   3.095 -0.2987 -0.5386  0.4994
  974SOL    HW2 3073   3.342   3.564   3.088 -0.3991 -0.5280 -0.4952
  975SOL     OW 3074   4.170   4.684   2.539 -0.1731  0.0338 -0.3323
  975SOL    HW1 3075   4.226   4.621   2.592 -0.1057 -0.1801 -0.6576
  975SOL    HW2 3076   4.077   4.687   2.577  0.1546  0.6973  0.4641
  976SOL     OW 3077   2.394   4.560   1.566  0.1096  0.1227 -0.3198
  976SOL    HW1 3078   2.412   4.657   1.583 -1.2558  0.2327  0.6283
  976SOL    HW2 3079   2.297   4.541   1.578  0.5901 -1.6982  1.2165
  977SOL     OW 3080   2.081   4.261   5.015  0.0220 -0.0381 -0.0528
  977SOL    HW1 3081   2.006   4.250   5.080  1.2143 -0.5449  1.2813
  977SOL    HW2 3082   2.047   4.304   4.931 -1.4945  0.8914  1.0001
  978SOL     OW 3083   0.552   5.070   4.935  0.2450  0.2255  0.1259
  978SOL    HW1 3084   0.575   5.028   4.847 -1.5073 -0.3032 -0.1310
  978SOL    HW2 3085   0.556   0.013   4.926  1.0026  0.1653 -0.2819
  979SOL     OW 3086   2.488   2.023   3.420 -0.4318 -0.3852 -0.0845
  979SOL    HW1 3087   2.444   2.103   3.461 -0.3418 -0.1557 -0.4243
  979SOL    HW2 3088   2.426   1.946   3.422  0.2160 -0.9169  2.1745
  980SOL     OW 3089   4.893   1.102   4.245 -0.2814 -0.0239 -0.1534
  980SOL    HW1 3090   4.855   1.068   4.330 -2.0255  0.4800 -0.6794
  980SOL    HW2 3091   4.917   1.199   4.256 -0.5951  0.0672 -0.2372
  981SOL     OW 3092   4.589   0.853   1.996  0.4137  0.3296 -0.0660
  981SOL    HW1 3093   4.658   0.811   1.937  2.0833  1.2961  1.0848
  981SOL    HW2 3094   4.619   0.946   2.021 -0.5670  0.2252  1.6754
  982SOL     OW 3095   4.716   1.806   3.953  0.4248  0.2752  0.3705
  982SOL    HW1 3096   4.747   1.868   4.025 -1.2213 -0.5894  1.9047
  982SOL    HW2 3097   4.777   1.727   3.947  0.5067  0.2964  0.9108
  983SOL     OW 3098   2.481   2.876   3.202  0.3980 -0.2540  0.3032
  983SOL    HW1 3099   2.504   2.779   3.205  1.2366 -0.0443  0.7374
  983SOL    HW2 3100   2.501   2.913   3.111 -0.1218 -0.5326  0.0736
  984SOL     OW 3101   1.582   1.795   2.851  0.7642 -0.6432 -0.6186
  984SOL    HW1 3102   1.640   1.843   2.785 -0.9923  0.9159 -1.1212
  984SOL    HW2 3103   1.535   1.862   2.909 -1.0845 -1.7785 -0.7264
  985SOL     OW 3104   2.024   1.452   2.060  0.3333 -0.0857 -0.2448
  985SOL    HW1 3105   2.029   1.368   2.115  0.5321  0.0827 -0.0046
  985SOL    HW2 3106   1.984   1.525   2.115 -1.3162 -0.4186 -0.9443
  986SOL     OW 3107   1.202   2.551   4.931 -0.1096  0.0795 -0.0152
  986SOL    HW1 3108   1.280   2.488   4.927  0.2403  0.5790 -2.1194
  986SOL    HW2 3109   1.209   2.617   4.857 -2.0469  0.7498  0.3479
  987SOL     OW 3110   0.036   1.410   4.718  0.2167 -0.1162  0.0117
  987SOL    HW1 3111   0.046   1.310   4.711 -0.2643 -0.0447 -4.1563
  987SOL    HW2 3112   0.110   1.455   4.668  0.0651  1.6504  1.2836
  988SOL     OW 3113   4.502   5.065   4.910  0.1440 -0.0602 -0.3261
  988SOL    HW1 3114   4.479   5.024   4.999  3.5137  1.3475  1.3505
  988SOL    HW2 3115   4.437   5.138   4.889 -2.2205 -2.0390 -0.3666
  989SOL     OW 3116   4.110   4.312   2.495  0.0021 -0.1992  0.2385
  989SOL    HW1 3117   4.193   4.291   2.444 -0.0852 -0.8280  0.3498
  989SOL    HW2 3118   4.052   4.231   2.499  0.7849 -0.7166  2.8356
  990SOL     OW 3119   1.241   2.972   4.563  0.0933 -0.8295 -0.4475
  990SOL    HW1 3120   1.190   3.038   4.617 -1.9835 -1.2987 -1.7246
  990SOL    HW2 3121   1.336   3.001   4.556 -0.1289  0.5008  1.3511
  991SOL     OW 3122   5.055   4.701   3.305  0.4697  0.2685 -0.3168
  991SOL    HW1 3123   5.062   4.770   3.233  3.2453 -0.6054 -1.0096
  991SOL    HW2 3124   5.117   4.724   3.380 -0.5652 -0.1186  0.6919
  992SOL     OW 3125   3.137   0.223   1.352 -0.0120 -0.6513  0.5144
  992SOL    HW1 3126   3.088   0.183   1.275 -1.1030  1.2100  0.1688
  992SOL    HW2 3127   3.221   0.267   1.320 -1.5390  2.0461 -0.0902
  993SOL     OW 3128   5.011   1.102   3.294  0.2765 -0.4816 -0.1194
  993SOL    HW1 3129   4.980   1.169   3.227  1.4758  0.1921 -0.0246
  993SOL    HW2 3130   5.082   1.044   3.254  0.6489 -0.3981  0.4050
  994SOL     OW 3131   3.537   2.268   3.845  0.6463  0.5574 -0.1489
  994SOL    HW1 3132   3.559   2.365   3.834  1.7996  0.2017 -1.2514
  994SOL    HW2 3133   3.581   2.216   3.772  0.3854 -0.8548  0.6711
  995SOL     OW 3134   2.405   4.946   5.047  0.2697 -0.3614  0.0764
  995SOL    HW1 3135   2.327   4.974   5.103  0.5967 -0.4158  0.5566
  995SOL    HW2 3136   2.490   4.976   5.090  0.6026 -1.6383  0.3201
  996SOL     OW 3137   4.060   3.920   4.723 -0.3009 -0.2664 -0.1966
  996SOL    HW1 3138   4.111   3.839   4.751  1.0872  0.5271 -0.3409
  996SOL    HW2 3139   4.029   3.969   4.805 -0.6561 -0.6462 -0.1028
  997SOL     OW 3140   1.842   4.511   5.026  0.1381 -0.2710 -0.1682
  997SOL    HW1 3141   1.805   4.469   4.943 -2.6091  0.3369  0.6633
  997SOL    HW2 3142   1.910   4.580   5.000 -0.6178 -0.1236 -1.9027
  998SOL     OW 3143   2.244   2.922   0.077 -0.8508 -0.5029  0.1171
  998SOL    HW1 3144   2.181   2.969   0.014  1.7406  1.4226 -1.2189
  998SOL    HW2 3145   2.311   2.987   0.113  0.4757 -2.4568  1.4258
  999SOL     OW 3146   4.167   1.019   2.729 -0.4052 -0.1170  0.1564
  999SOL    HW1 3147   4.086   0.987   2.777 -0.2055  1.6895  1.8061
  999SOL    HW2 3148   4.247   0.968   2.760 -0.8670 -2.1465 -1.7278
 1000SOL     OW 3149   2.588   1.280   4.798 -0.1951 -0.2416 -0.6062
 1000SOL    HW1 3150   2.673   1.241   4.764  0.8550  2.8838 -1.9749
 1000SOL    HW2 3151   2.562   1.236   4.884  2.3923 -1.7749 -0.5176
 1001SOL     OW 3152   1.798   0.591   1.584 -0.5252  0.2662  0.1464
 1001SOL    HW1 3153   1.731   0.519   1.563  0.3297 -0.7921  0.9338
 1001SOL    HW2 3154   1.890   0.555   1.571 -0.0298  0.5524  2.4633
 1002SOL     OW 3155   3.945   4.124   3.805 -0.2223  0.0171 -0.0866
 1002SOL    HW1 3156   3.976   4.200   3.748 -0.3863 -0.4048 -0.7479
 1002SOL    HW2 3157   3.999   4.121   3.889 -0.0766  0.7355 -0.1445
 1003SOL     OW 3158   1.997   0.429   4.140 -0.0627 -0.4846 -1.3207
 1003SOL    HW1 3159   2.095   0.414   4.150  0.0139 -0.1788 -1.6111
 1003SOL    HW2 3160   1.980   0.494   4.066 -0.3759  1.2041  0.1537
 1004SOL     OW 3161   2.762   0.156   3.126  0.1594 -0.4397  0.2839
 1004SOL    HW1 3162   2.816   0.103   3.191  1.4026 -0.2601 -0.5702
 1004SOL    HW2 3163   2.684   0.197   3.174 -0.4024 -2.3690  1.1105
 1005SOL     OW 3164   2.956   3.802   3.431  0.1041 -0.6740 -0.3110
 1005SOL    HW1 3165   2.864   3.809   3.391  0.3939 -2.7437 -1.4942
 1005SOL    HW2 3166   3.022   3.785   3.358  1.1020 -1.4911  0.7596
 1006SOL     OW 3167   2.001   1.266   1.262  0.3043  0.4188  0.4773
 1006SOL    HW1 3168   1.992   1.292   1.166  2.3866  3.3340  0.9444
 1006SOL    HW2 3169   1.972   1.171   1.274  1.7190 -0.6822 -3.3929
 1007SOL     OW 3170   2.787   1.977   4.284  0.5028  0.1858 -0.0071
 1007SOL    HW1 3171   2.757   1.908   4.219  1.6357  1.1637 -1.6521
 1007SOL    HW2 3172   2.866   1.943   4.336  1.6403  0.4938 -1.4514
 1008SOL     OW 3173   1.028   3.924   4.360 -0.6248  0.0129  0.7549
 1008SOL    HW1 3174   1.073   3.899   4.446  1.2735  0.3696 -0.1005
 1008SOL    HW2 3175   1.021   3.844   4.301  0.3426  0.2836  0.2605
 1009SOL     OW 3176   3.469   4.461   4.432  0.3362  0.2532 -0.5468
 1009SOL    HW1 3177   3.431   4.552   4.415  0.2778  0.4530  0.6260
 1009SOL    HW2 3178   3.534   4.439   4.359 -1.0768  0.4156 -1.9146
 1010SOL     OW 3179   2.423   3.037   2.179 -0.0723  0.2755  0.3887
 1010SOL    HW1 3180   2.423   3.097   2.100 -1.4025 -0.1965  0.0041
 1010SOL    HW2 3181   2.329   3.018   2.207  0.3606  0.2361  1.9441
 1011SOL     OW 3182   3.163   3.747   4.115  0.4830  0.2702 -0.1813
 1011SOL    HW1 3183   3.106   3.828   4.128  2.4608  1.6701  0.3822
 1011SOL    HW2 3184   3.214   3.755   4.029  0.7893 -0.3047 -0.0625
 1012SOL     OW 3185   0.802   4.679   4.250 -0.0713 -0.3327 -0.0091
 1012SOL    HW1 3186   0.843   4.698   4.339 -1.0220  1.2760  0.1323
 1012SOL    HW2 3187   0.864   4.622   4.196  1.4710  0.3961  0.9104
 1013SOL     OW 3188   0.031   4.343   2.619 -0.0993  0.5064  0.4888
 1013SOL    HW1 3189   5.123   4.416   2.596 -1.6214 -0.6791  0.8780
 1013SOL    HW2 3190   0.123   4.382   2.630 -0.9710  2.4608  1.2564
 1014SOL     OW 3191   1.419   3.592   4.147 -0.0355  0.6587 -0.2487
 1014SOL    HW1 3192   1.484   3.614   4.074  1.4448 -1.3907  0.3494
 1014SOL    HW2 3193   1.421   3.664   4.217  1.0027  1.0117 -0.6263
 1015SOL     OW 3194   4.433   0.107   2.989  0.2209 -0.5306  0.1092
 1015SOL    HW1 3195   4.433   0.007   2.983  0.7585 -0.6329  1.4906
 1015SOL    HW2 3196   4.463   0.145   2.901 -1.0774 -1.5239 -0.7990
 1016SOL     OW 3197   4.746   1.485   3.436  0.4281 -0.2435 -0.5649
 1016SOL    HW1 3198   4.703   1.420   3.373  1.7363 -1.4428 -0.2745
 1016SOL    HW2 3199   4.821   1.439   3.484 -0.7436  0.5116  2.1564
 1017SOL     OW 3200   4.560   0.795   1.271  0.1705  0.3251 -0.4612
 1017SOL    HW1 3201   4.602   0.793   1.362  1.4688  0.7051 -1.0313
 1017SOL    HW2 3202   4.621   0.841   1.207 -0.3222 -0.7505 -1.7411
 1018SOL     OW 3203   4.374   4.969   5.134  0.1395  0.4509 -0.3869
 1018SOL    HW1 3204   4.338   4.881   5.104  0.9484  0.0979 -0.3482
 1018SOL    HW2 3205   4.405   4.962   0.072  2.1244  0.1716 -1.0117
 1019SOL     OW 3206   2.048   1.553   2.505 -0.3362  0.0051  0.7752
 1019SOL    HW1 3207   2.064   1.623   2.574  2.0569  1.0454 -0.7241
 1019SOL    HW2 3208   2.135   1.511   2.479 -1.1341 -0.3489 -1.5932
 1020SOL     OW 3209   2.640   2.184   2.258  0.3337  0.2547 -0.2509
 1020SOL    HW1 3210   2.625   2.263   2.318 -0.9675 -0.0842 -0.0940
 1020SOL    HW2 3211   2.552   2.140   2.239  0.7823  0.0249 -1.9643
 1021SOL     OW 3212   3.800   0.470   1.058  0.3680  0.3867  0.1435
 1021SOL    HW1 3213   3.827   0.391   1.003 -2.0643 -0.3284 -0.1262
 1021SOL    HW2 3214   3.778   0.441   1.151  1.0857  1.0491  0.5380
 1022SOL     OW 3215   5.017   4.255   1.106  0.1096 -0.1321  0.6261
 1022SOL    HW1 3216   5.048   4.175   1.055  0.0782 -0.0893  0.5400
 1022SOL    HW2 3217   4.955   4.226   1.179 -1.5658 -0.0249 -0.6669
 1023SOL     OW 3218   3.681   4.453   4.214 -0.3667 -0.0375  0.1787
 1023SOL    HW1 3219   3.778   4.436   4.232 -0.8307 -3.5626  0.0903
 1023SOL    HW2 3220   3.656   4.409   4.128 -2.4149 -0.8414  1.1331
 1024SOL     OW 3221   0.782   4.272   3.802 -0.3599  0.0799 -0.2520
 1024SOL    HW1 3222   0.780   4.354   3.745 -3.0258  0.2020 -0.1103
 1024SOL    HW2 3223   0.822   4.293   3.891 -0.3300  1.0357 -0.4888
 1025SOL     OW 3224   2.926   4.056   1.801 -0.7777 -0.7177  0.2624
 1025SOL    HW1 3225   2.895   4.008   1.718 -0.8468 -2.5394  1.2936
 1025SOL    HW2 3226   2.862   4.040   1.875  0.6214 -1.3392  1.3897
 1026SOL     OW 3227   1.146   3.885   0.697  0.0394 -0.8654  0.1062
 1026SOL    HW1 3228   1.138   3.952   0.622  0.7862  0.1785  0.9278
 1026SOL    HW2 3229   1.223   3.824   0.679 -0.1985 -1.0575 -0.2926
 1027SOL     OW 3230   1.209   3.955   2.150  0.0348  0.1249 -0.4603
 1027SOL    HW1 3231   1.110   3.959   2.162  0.2368  0.4796  1.2920
 1027SOL    HW2 3232   1.242   3.864   2.174  0.0980 -0.1488 -1.5270
 1028SOL     OW 3233   4.943   0.935   2.888 -0.1465 -0.0970  0.2901
 1028SOL    HW1 3234   4.945   0.835   2.891 -0.4467 -0.1115 -0.0274
 1028SOL    HW2 3235   5.037   0.969   2.876 -0.2294 -0.4087 -1.5166
 1029SOL     OW 3236   2.296   2.807   0.634 -0.3854  0.2234 -0.1224
 1029SOL    HW1 3237   2.346   2.732   0.678 -1.8451 -1.9860 -1.9876
 1029SOL    HW2 3238   2.226   2.840   0.696 -1.4739 -1.8603 -0.1325
 1030SOL     OW 3239   0.399   3.000   0.418 -0.3734  0.8325 -0.3841
 1030SOL    HW1 3240   0.359   3.023   0.330  0.0138  0.6847 -0.5990
 1030SOL    HW2 3241   0.333   2.946   0.472 -0.6630  1.0490 -0.5225
 1031SOL     OW 3242   1.756   2.224   1.050  0.1307 -0.1011  0.4365
 1031SOL    HW1 3243   1.801   2.234   1.139  0.0308 -0.1609  0.4938
 1031SOL    HW2 3244   1.756   2.312   1.003 -0.3851  0.0813  0.7673
 1032SOL     OW 3245   3.002   3.136   2.893 -0.2351  0.4181 -0.0498
 1032SOL    HW1 3246   3.055   3.188   2.960 -0.2173 -0.2097  0.4293
 1032SOL    HW2 3247   3.063   3.101   2.822 -0.2813  1.2440 -0.5026
 1033SOL     OW 3248   1.570   4.549   2.165 -0.0909 -0.1390 -0.2819
 1033SOL    HW1 3249   1.557   4.461   2.118 -1.6888 -1.8526  2.9928
 1033SOL    HW2 3250   1.530   4.622   2.110 -2.0401 -2.0041 -1.5485
 1034SOL     OW 3251   0.436   0.688   1.271 -0.3892  0.4767  0.4226
 1034SOL    HW1 3252   0.399   0.781   1.281 -1.9263 -0.2035  1.4904
 1034SOL    HW2 3253   0.372   0.623   1.312  1.7969 -0.8563  1.8843
 1035SOL     OW 3254   3.229   1.344   2.075 -0.2730  0.3138  0.8584
 1035SOL    HW1 3255   3.174   1.301   2.004 -1.2290  1.1978  1.0513
 1035SOL    HW2 3256   3.214   1.297   2.162  1.0003 -0.8544  0.4822
 1036SOL     OW 3257   0.895   4.957   1.718  0.1284  0.5605  0.2574
 1036SOL    HW1 3258   0.949   4.969   1.635 -2.2932  1.8844 -1.2655
 1036SOL    HW2 3259   0.858   4.864   1.721 -1.6863  1.1359 -1.5259
 1037SOL     OW 3260   2.062   2.544   1.844  0.9542  0.6859  0.0547
 1037SOL    HW1 3261   2.051   2.505   1.752  3.8911  1.4100 -0.7194
 1037SOL    HW2 3262   2.158   2.571   1.857  0.5642  0.8854  3.2574
 1038SOL     OW 3263   0.411   3.512   0.687  0.4142  0.5063 -0.2851
 1038SOL    HW1 3264   0.504   3.517   0.725  0.0463 -0.6007  0.8031
 1038SOL    HW2 3265   0.348   3.477   0.756 -0.3940 -1.0829 -1.7629
 1039SOL     OW 3266   2.579   4.983   3.520 -0.0684 -0.8174  0.3046
 1039SOL    HW1 3267   2.576   5.074   3.563  2.3217 -0.1799 -0.6827
 1039SOL    HW2 3268   2.629   4.920   3.579 -1.5390 -1.4813  0.8878
 1040SOL     OW 3269   1.593   4.760   4.989 -0.4238  0.2181  0.0854
 1040SOL    HW1 3270   1.515   4.821   5.004 -1.7611 -1.0859 -1.2498
 1040SOL    HW2 3271   1.670   4.814   4.952 -1.3320  1.2329 -0.4079
 1041SOL     OW 3272   2.920   5.055   0.697  0.2100  0.1219  0.0341
 1041SOL    HW1 3273   2.889   5.143   0.660 -0.5958  0.1481  0.7427
 1041SOL    HW2 3274   3.011   5.065   0.736 -0.2536  0.8762  0.9512
 1042SOL     OW 3275   3.420   4.195   4.077  0.2645  0.1463 -0.0164
 1042SOL    HW1 3276   3.334   4.244   4.095  0.4186  0.4397 -0.0839
 1042SOL    HW2 3277   3.486   4.256   4.034  0.8279  0.1711  0.8613
 1043SOL     OW 3278   0.750   1.973   1.760 -0.0459  0.0478  0.7451
 1043SOL    HW1 3279   0.710   1.960   1.851  1.1211 -0.0001  1.2645
 1043SOL    HW2 3280   0.817   2.047   1.764  0.2296 -0.1609 -0.0186
 1044SOL     OW 3281   0.446   4.835   2.621 -0.2563 -0.2424 -0.2008
 1044SOL    HW1 3282   0.499   4.881   2.550 -0.7529 -1.5582 -1.4785
 1044SOL    HW2 3283   0.390   4.763   2.579 -2.0631  0.2306  1.2537
 1045SOL     OW 3284   5.008   1.175   1.530  0.2196  0.3086 -0.0428
 1045SOL    HW1 3285   4.909   1.172   1.522 -0.3153  2.5633  3.4318
 1045SOL    HW2 3286   5.050   1.149   1.443 -3.2807 -2.7139 -1.0411
 1046SOL     OW 3287   3.269   4.371   3.614 -0.1358 -0.2138  0.0799
 1046SOL    HW1 3288   3.207   4.364   3.692  0.2390 -0.6157  0.3387
 1046SOL    HW2 3289   3.264   4.464   3.576 -0.2358  0.0114  0.6427
 1047SOL     OW 3290   0.379   1.651   2.531  0.1142  0.0487 -0.0134
 1047SOL    HW1 3291   0.411   1.614   2.619 -0.9886  1.5256  1.0669
 1047SOL    HW2 3292   0.280   1.664   2.535  0.2748  1.7819 -0.8299
 1048SOL     OW 3293   4.617   4.083   2.236 -0.1857 -0.2409  0.1682
 1048SOL    HW1 3294   4.637   4.110   2.141 -2.2648  0.3244 -0.1747
 1048SOL    HW2 3295   4.646   3.989   2.251  0.9284 -0.0693 -0.7767
 1049SOL     OW 3296   3.089   3.596   0.997 -0.7401  0.3175 -0.0478
 1049SOL    HW1 3297   2.992   3.618   0.987 -1.0035 -1.2451 -1.2262
 1049SOL    HW2 3298   3.137   3.617   0.912  0.1425  1.7896  0.7641
 1050SOL     OW 3299   2.819   2.063   5.103  0.7609 -0.0344 -0.0426
 1050SOL    HW1 3300   2.795   2.029   0.037 -0.7740 -0.0895 -0.4493
 1050SOL    HW2 3301   2.802   2.161   5.098 -0.0242 -0.1849 -0.5317
 1051SOL     OW 3302   5.005   3.298   1.055  0.1696 -0.3315  0.4920
 1051SOL    HW1 3303   5.021   3.252   0.967  0.7959 -2.4204  1.6262
 1051SOL    HW2 3304   4.914   3.274   1.089  0.4672 -0.7081  1.0507
 1052SOL     OW 3305   3.460   3.210   2.100 -0.1769 -0.1097  0.2058
 1052SOL    HW1 3306   3.456   3.213   2.000  1.3920 -0.2717  0.1127
 1052SOL    HW2 3307   3.426   3.121   2.131 -3.2884  0.9061  0.0439
 1053SOL     OW 3308   0.177   4.445   0.974  0.3225 -0.1357 -0.0681
 1053SOL    HW1 3309   0.117   4.434   1.054  1.5777  0.4485  1.0047
 1053SOL    HW2 3310   0.233   4.527   0.986 -0.1794  0.5492 -2.0732
 1054SOL     OW 3311   3.192   0.230   0.682 -0.1415 -0.2380  0.4494
 1054SOL    HW1 3312   3.290   0.214   0.668 -0.0296 -0.4822  1.4736
 1054SOL    HW2 3313   3.173   0.328   0.673 -0.0486 -0.3261 -1.0986
 1055SOL     OW 3314   2.412   3.109   0.235 -0.3988 -0.4177  0.1981
 1055SOL    HW1 3315   2.377   3.077   0.323 -0.6797 -0.0691  0.2109
 1055SOL    HW2 3316   2.508   3.137   0.246 -1.3257  2.7907  1.1919
 1056SOL     OW 3317   5.074   3.995   1.017 -0.0801  0.1470 -0.0834
 1056SOL    HW1 3318   5.091   3.955   0.927 -0.3659  1.7282 -0.8872
 1056SOL    HW2 3319   5.130   3.949   1.085 -0.1933 -1.3933 -0.9720
 1057SOL     OW 3320   3.639   2.372   1.103  0.0436 -0.0040  0.3770
 1057SOL    HW1 3321   3.609   2.346   1.012 -0.0222 -1.3667  0.7670
 1057SOL    HW2 3322   3.736   2.396   1.101 -0.4650  2.1987 -0.4517
 1058SOL     OW 3323   0.757   2.807   2.413 -0.0018  0.3754  0.5438
 1058SOL    HW1 3324   0.710   2.794   2.326 -0.2529  2.5496  0.2876
 1058SOL    HW2 3325   0.854   2.828   2.395  0.0319  0.4414  0.7992
 1059SOL     OW 3326   0.524   0.333   0.392 -0.4113 -0.3834 -0.1960
 1059SOL    HW1 3327   0.485   0.416   0.352 -1.3919 -0.1119  1.2186
 1059SOL    HW2 3328   0.591   0.358   0.462  0.0025 -0.8045 -0.4365
 1060SOL     OW 3329   2.881   2.422   1.230 -0.4109 -0.8284 -0.0212
 1060SOL    HW1 3330   2.807   2.485   1.208 -0.2154 -0.4786  0.3072
 1060SOL    HW2 3331   2.860   2.375   1.316  0.0107 -0.3011  0.3772
 1061SOL     OW 3332   0.052   2.413   1.647 -0.2030 -0.3204 -0.5189
 1061SOL    HW1 3333   0.028   2.403   1.551 -1.1628  0.1868 -0.3430
 1061SOL    HW2 3334   5.129   2.443   1.699  0.2917 -0.6223  0.4460
 1062SOL     OW 3335   2.101   0.872   4.981 -0.7623  0.0868  0.3525
 1062SOL    HW1 3336   2.038   0.944   5.008  1.4670  1.7324  1.5436
 1062SOL    HW2 3337   2.113   0.808   5.057 -1.8594 -0.9365 -0.3006
 1063SOL     OW 3338   4.819   5.150   4.948 -0.1211 -0.2339 -0.0652
 1063SOL    HW1 3339   4.804   5.059   4.987  0.6289  0.4416  1.9559
 1063SOL    HW2 3340   4.737   0.048   4.960  0.0956 -0.0392  0.5817
 1064SOL     OW 3341   3.767   4.369   5.131 -0.1709  0.0547 -0.0963
 1064SOL    HW1 3342   3.840   4.328   0.028 -0.4866  0.2878  0.5222
 1064SOL    HW2 3343   3.802   4.396   5.042  0.2891 -0.6014 -0.1184
 1065SOL     OW 3344   5.057   0.468   0.429  0.4508 -0.1821 -0.1150
 1065SOL    HW1 3345   5.027   0.373   0.439 -1.6657  0.5905  1.8049
 1065SOL    HW2 3346   5.129   0.487   0.496  0.1027 -0.1726  0.2634
 1066SOL     OW 3347   0.584   3.388   4.414 -0.0277 -0.3485  0.8147
 1066SOL    HW1 3348   0.670   3.385   4.464  0.5697 -2.0098 -0.2496
 1066SOL    HW2 3349   0.526   3.312   4.441  0.2784 -1.2487 -0.8987
 1067SOL     OW 3350   0.531   1.100   1.636 -0.3684  0.0808 -0.2743
 1067SOL    HW1 3351   0.438   1.064   1.642 -0.0989 -0.4106  4.0209
 1067SOL    HW2 3352   0.527   1.200   1.638 -0.8521  0.0622  1.1938
 1068SOL     OW 3353   3.282   0.780   2.406  0.1189  0.1423  0.0790
 1068SOL    HW1 3354   3.312   0.768   2.500 -3.1103 -0.6672  1.1197
 1068SOL    HW2 3355   3.288   0.693   2.358 -4.2473 -1.2933  1.6243
 1069SOL     OW 3356   2.884   1.889   3.099  0.1647 -0.6350 -0.7319
 1069SOL    HW1 3357   2.865   1.962   3.165 -0.7634 -0.1530 -1.5051
 1069SOL    HW2 3358   2.982   1.880   3.086  0.2916  0.5701 -0.7241
 1070SOL     OW 3359   4.165   4.925   3.239 -0.3376 -0.2303  0.3059
 1070SOL    HW1 3360   4.203   4.946   3.149  0.2338 -1.3457  0.2675
 1070SOL    HW2 3361   4.190   4.996   3.304  0.3667 -0.0853 -0.1170
 1071SOL     OW 3362   4.994   0.570   1.687 -0.0115 -0.1318 -0.3058
 1071SOL    HW1 3363   4.967   0.652   1.636 -0.5286 -0.2166 -0.1747
 1071SOL    HW2 3364   4.917   0.540   1.744 -0.0142 -1.0480 -0.7889
 1072SOL     OW 3365   3.819   3.297   2.385  0.4531  0.8032 -0.5556
 1072SOL    HW1 3366   3.753   3.305   2.460  0.2900  1.4720 -0.7599
 1072SOL    HW2 3367   3.773   3.316   2.298  0.7071  0.3279 -0.7940
 1073SOL     OW 3368   3.327   0.435   3.490 -0.0103  0.2113 -0.9314
 1073SOL    HW1 3369   3.361   0.415   3.582  0.9788 -0.2719 -1.3806
 1073SOL    HW2 3370   3.325   0.351   3.436 -0.0877  0.5759 -1.5057
 1074SOL     OW 3371   4.221   1.635   2.699  0.1514  0.3321 -0.3614
 1074SOL    HW1 3372   4.289   1.570   2.732 -0.3843 -0.0849 -0.0675
 1074SOL    HW2 3373   4.200   1.701   2.771 -0.5659 -0.2092 -0.0626
 1075SOL     OW 3374   0.318   0.879   4.784  0.2912  0.2962 -0.3679
 1075SOL    HW1 3375   0.320   0.916   4.877  1.7389 -0.4734 -0.0633
 1075SOL    HW2 3376   0.385   0.804   4.776  0.3176  0.4598 -2.0752
 1076SOL     OW 3377   0.339   4.098   0.731 -0.5791 -0.3451  0.0850
 1076SOL    HW1 3378   0.405   4.038   0.686  0.9268  0.0683  1.6336
 1076SOL    HW2 3379   0.331   4.183   0.680  0.5609 -0.1621  0.1865
 1077SOL     OW 3380   1.104   0.072   0.067 -0.0281 -0.2624 -0.3554
 1077SOL    HW1 3381   1.063   0.026   5.145 -1.5110 -1.7938  1.1946
 1077SOL    HW2 3382   1.099   0.011   0.147 -1.6003  2.3964  1.7340
 1078SOL     OW 3383   2.626   0.483   0.176  0.5236  0.4705 -0.0824
 1078SOL    HW1 3384   2.590   0.569   0.213  0.4925 -0.2326  1.6042
 1078SOL    HW2 3385   2.553   0.433   0.129 -0.5708 -0.4667  2.4180
 1079SOL     OW 3386   3.551   0.979   1.542  0.2050  0.1703  0.2331
 1079SOL    HW1 3387   3.579   0.993   1.637 -0.7033  0.6830  0.4409
 1079SOL    HW2 3388   3.504   1.061   1.509  0.7452  0.0999 -0.7553
 1080SOL     OW 3389   4.321   2.506   0.808 -0.0437  0.5110  0.5758
 1080SOL    HW1 3390   4.261   2.574   0.849 -0.1995  0.4003  0.5352
 1080SOL    HW2 3391   4.288   2.414   0.831  0.0373  0.4491  0.4504
 1081SOL     OW 3392   3.225   2.166   2.252 -0.0215 -0.0393  0.2990
 1081SOL    HW1 3393   3.191   2.079   2.219  0.9980 -0.8117  1.2070
 1081SOL    HW2 3394   3.151   2.233   2.252 -0.5089 -0.5003 -1.6811
 1082SOL     OW 3395   3.879   2.310   4.852 -0.3046 -0.2512  0.3139
 1082SOL    HW1 3396   3.835   2.258   4.779  1.2377 -1.2391  0.0437
 1082SOL    HW2 3397   3.913   2.397   4.815  0.3895 -0.7063 -0.1516
 1083SOL     OW 3398   5.008   3.987   1.362  0.1241 -0.3303  0.0261
 1083SOL    HW1 3399   5.070   3.962   1.287 -1.4972 -1.4756 -1.0128
 1083SOL    HW2 3400   4.947   4.060   1.332 -0.8942 -1.1642  0.0065
 1084SOL     OW 3401   3.395   5.049   2.558  0.1266 -0.1183  0.0696
 1084SOL    HW1 3402   3.484   5.050   2.605  0.2784  0.7723 -0.2160
 1084SOL    HW2 3403   3.408   5.018   2.464 -0.0386 -1.0193  0.3326
 1085SOL     OW 3404   4.720   0.105   3.369 -0.4070  0.1311  0.0176
 1085SOL    HW1 3405   4.691   0.107   3.465 -0.5735 -0.0312 -0.0283
 1085SOL    HW2 3406   4.796   0.041   3.358 -0.7712 -0.2937 -0.0613
 1086SOL     OW 3407   1.797   4.202   4.576 -0.2714  0.6653  0.0917
 1086SOL    HW1 3408   1.795   4.106   4.548 -1.4685  0.7237 -0.0713
 1086SOL    HW2 3409   1.849   4.255   4.509  0.6071  0.0956  0.3126
 1087SOL     OW 3410   4.273   0.269   0.496 -0.0663  0.1946 -0.5069
 1087SOL    HW1 3411   4.283   0.171   0.512 -0.0112  0.1558 -0.7660
 1087SOL    HW2 3412   4.208   0.308   0.561 -2.9540 -0.6928 -2.6696
 1088SOL     OW 3413   1.325   4.905   4.266 -0.2377 -0.4859  0.1988
 1088SOL    HW1 3414   1.407   4.857   4.233 -1.5209 -1.6563 -1.4116
 1088SOL    HW2 3415   1.306   4.877   4.360  2.1006  1.0733  1.2476
 1089SOL     OW 3416   2.410   1.319   3.668 -0.0548 -0.0891  0.1640
 1089SOL    HW1 3417   2.428   1.304   3.765 -2.2027 -1.3998  0.4291
 1089SOL    HW2 3418   2.449   1.243   3.615 -1.9090 -1.2979  0.4279
 1090SOL     OW 3419   0.047   0.732   2.712  0.1657 -0.0213 -0.0171
 1090SOL    HW1 3420   0.093   0.644   2.722 -1.9391 -1.1928  0.0207
 1090SOL    HW2 3421   0.114   0.804   2.696  1.8115 -1.9925 -2.7095
 1091SOL     OW 3422   0.334   2.158   4.572 -0.2445  0.0822 -0.3134
 1091SOL    HW1 3423   0.299   2.174   4.664  0.9192  0.2356  0.1189
 1091SOL    HW2 3424   0.257   2.153   4.507 -1.0527  0.2643  0.6083
 1092SOL     OW 3425   4.206   3.051   0.539  0.1865 -0.5096  0.0162
 1092SOL    HW1 3426   4.182   2.976   0.601  0.3565 -0.8505 -0.3253
 1092SOL    HW2 3427   4.303   3.045   0.515  0.4338  0.3784  0.7336
 1093SOL     OW 3428   1.614   0.075   0.800 -0.2780  0.1971 -0.2285
 1093SOL    HW1 3429   1.593   0.173   0.803  1.8727  0.7243 -0.5471
 1093SOL    HW2 3430   1.661   0.054   0.714  0.1712 -0.9118  0.2740
 1094SOL     OW 3431   4.591   1.955   2.761 -0.5273  0.0062  0.0936
 1094SOL    HW1 3432   4.560   2.025   2.825 -1.0078  0.4676 -0.6190
 1094SOL    HW2 3433   4.521   1.941   2.691 -0.6633 -1.5668  0.5081
 1095SOL     OW 3434   1.788   1.583   0.824  0.3738 -0.2839 -0.0862
 1095SOL    HW1 3435   1.817   1.579   0.920 -0.3749 -0.7833  0.1298
 1095SOL    HW2 3436   1.779   1.490   0.788  0.6010 -0.0984 -0.6296
 1096SOL     OW 3437   2.430   0.302   0.078 -0.1397 -0.4048 -0.7587
 1096SOL    HW1 3438   2.336   0.329   0.058  0.0825 -0.2561 -1.6197
 1096SOL    HW2 3439   2.430   0.222   0.138 -0.8273 -1.2808 -1.8966
 1097SOL     OW 3440   4.644   4.708   3.824  0.1539  0.4397 -0.8370
 1097SOL    HW1 3441   4.729   4.747   3.789  0.2185 -0.2240 -1.4382
 1097SOL    HW2 3442   4.648   4.608   3.819  0.1741  0.2988  1.0910
 1098SOL     OW 3443   1.234   5.041   3.665  0.2902  0.0516  0.1548
 1098SOL    HW1 3444   1.321   5.025   3.618  0.8263 -0.7807  1.3742
 1098SOL    HW2 3445   1.251   5.069   3.759 -0.7425 -1.4145  0.8169
 1099SOL     OW 3446   3.292   3.827   1.683 -0.0120  0.6723  0.4691
 1099SOL    HW1 3447   3.268   3.921   1.707  0.0362  0.5973  0.8168
 1099SOL    HW2 3448   3.209   3.771   1.682 -0.3088  1.0849 -1.4965
 1100SOL     OW 3449   1.782   1.211   1.531  0.1762  0.0083  0.3992
 1100SOL    HW1 3450   1.827   1.163   1.456  1.3809  0.6716  0.6521
 1100SOL    HW2 3451   1.701   1.259   1.496 -0.9599 -1.9934  0.1187
 1101SOL     OW 3452   2.876   3.780   3.798 -0.3684  0.2026  0.3586
 1101SOL    HW1 3453   2.934   3.852   3.760 -1.5465  0.7129 -0.5616
 1101SOL    HW2 3454   2.881   3.700   3.739 -0.0410 -0.0144  0.6805
 1102SOL     OW 3455   2.021   3.509   1.759 -0.3147  0.0006  0.5252
 1102SOL    HW1 3456   1.927   3.480   1.739  0.3612 -1.9903 -0.0378
 1102SOL    HW2 3457   2.034   3.603   1.728 -2.2797  0.5516  1.1911
 1103SOL     OW 3458   2.419   3.231   0.722 -0.0386  0.1288 -0.4072
 1103SOL    HW1 3459   2.403   3.198   0.629  0.4553  0.5094 -0.6289
 1103SOL    HW2 3460   2.429   3.330   0.721  1.2853  0.0184 -0.1451
 1104SOL     OW 3461   0.023   0.792   4.808  0.0705 -0.4729  0.2272
 1104SOL    HW1 3462   0.103   0.845   4.782  0.1593 -1.6613 -2.2681
 1104SOL    HW2 3463   0.052   0.704   4.846  0.0178 -1.1498 -1.2264
 1105SOL     OW 3464   1.836   1.521   4.303 -0.8057 -0.0775  0.4077
 1105SOL    HW1 3465   1.890   1.514   4.219  0.4871 -1.1825  1.2847
 1105SOL    HW2 3466   1.750   1.568   4.284  1.2088  3.6108 -0.7045
 1106SOL     OW 3467   0.717   2.244   2.442  0.0627 -0.6845  0.3928
 1106SOL    HW1 3468   0.699   2.253   2.344  1.6167 -0.8767  0.0735
 1106SOL    HW2 3469   0.648   2.296   2.493  0.2575  0.8757 -0.8624
 1107SOL     OW 3470   2.715   3.437   2.933  0.0403 -0.1289 -0.0909
 1107SOL    HW1 3471   2.745   3.498   2.860 -2.4728  0.5225 -0.6757
 1107SOL    HW2 3472   2.725   3.483   3.021 -1.5042  1.0860 -0.4955
 1108SOL     OW 3473   2.015   2.793   2.318 -0.5264 -0.2410  0.1980
 1108SOL    HW1 3474   1.994   2.769   2.223 -2.4932  0.6188  0.3663
 1108SOL    HW2 3475   1.940   2.764   2.377 -0.7852  1.9569  1.0477
 1109SOL     OW 3476   4.241   2.668   4.482 -0.1634 -0.1827  0.2496
 1109SOL    HW1 3477   4.294   2.732   4.426 -1.3774  0.8255  0.2164
 1109SOL    HW2 3478   4.262   2.574   4.453 -0.0971  0.2808 -1.3100
 1110SOL     OW 3479   1.330   1.799   3.999 -0.8577  0.1015  0.3356
 1110SOL    HW1 3480   1.310   1.739   4.076  4.4804 -1.7627  0.6841
 1110SOL    HW2 3481   1.310   1.752   3.914 -0.7736 -0.4332  0.6104
 1111SOL     OW 3482   4.668   2.518   3.708 -0.5592  0.2496 -0.1537
 1111SOL    HW1 3483   4.696   2.613   3.689  0.2398  0.3868  1.5414
 1111SOL    HW2 3484   4.568   2.513   3.708 -0.6474  0.5940 -2.3658
 1112SOL     OW 3485   0.663   1.935   0.759  0.3443  0.5576 -0.1589
 1112SOL    HW1 3486   0.592   2.002   0.780 -0.0129  0.2559 -0.3937
 1112SOL    HW2 3487   0.645   1.850   0.808 -0.2772 -0.0145 -1.3155
 1113SOL     OW 3488   5.097   4.271   3.295 -0.2722  0.4577 -0.8689
 1113SOL    HW1 3489   5.132   4.358   3.260 -1.8284  1.5523  0.2066
 1113SOL    HW2 3490   5.100   4.203   3.222 -0.0126  1.6833 -2.0533
 1114SOL     OW 3491   3.689   0.871   2.153 -0.1694 -0.3894 -0.1337
 1114SOL    HW1 3492   3.690   0.854   2.252  2.8336 -0.5702 -0.1092
 1114SOL    HW2 3493   3.728   0.961   2.134  0.7029 -0.9595 -1.1892
 1115SOL     OW 3494   3.795   0.685   4.270  0.0936  0.2316  0.3065
 1115SOL    HW1 3495   3.868   0.639   4.320 -0.1215  0.6279  1.0049
 1115SOL    HW2 3496   3.714   0.626   4.266  0.3257 -0.0564 -0.1364
 1116SOL     OW 3497   1.912   2.977   4.914 -0.2256  0.7182 -0.5443
 1116SOL    HW1 3498   1.968   2.895   4.917 -0.1400  0.7746 -0.6181
 1116SOL    HW2 3499   1.835   2.964   4.852 -0.5847  0.4548 -0.0513
 1117SOL     OW 3500   4.391   0.955   4.129 -0.1315 -0.0700 -0.1727
 1117SOL    HW1 3501   4.488   0.977   4.124 -0.3573  1.1297  0.2772
 1117SOL    HW2 3502   4.338   1.039   4.128 -1.1886 -0.7217 -0.6402
 1118SOL     OW 3503   4.334   4.860   0.397 -0.2251 -0.2573  0.3724
 1118SOL    HW1 3504   4.427   4.869   0.432  0.4588  3.8843 -1.8368
 1118SOL    HW2 3505   4.271   4.912   0.454 -0.0164  2.0059 -1.3264
 1119SOL     OW 3506   1.882   3.037   1.275  0.3619  0.0593 -0.2904
 1119SOL    HW1 3507   1.854   3.115   1.219  2.4073  0.8396 -0.2857
 1119SOL    HW2 3508   1.801   2.982   1.297 -1.1424  2.1110 -0.3577
 1120SOL     OW 3509   1.337   1.086   2.355  0.0860  0.6457  0.1730
 1120SOL    HW1 3510   1.268   1.151   2.324 -2.0470  0.2977  3.6368
 1120SOL    HW2 3511   1.297   0.994   2.360  1.5969 -0.0629 -0.1385
 1121SOL     OW 3512   1.595   1.770   3.921  0.3875  0.1132 -0.2890
 1121SOL    HW1 3513   1.497   1.789   3.928  0.4574  0.1078  0.7784
 1121SOL    HW2 3514   1.644   1.823   3.990  0.9928 -0.8932  0.0664
 1122SOL     OW 3515   3.278   3.120   1.313 -0.7639  0.0421 -0.4409
 1122SOL    HW1 3516   3.257   3.140   1.409 -0.8952 -0.4291 -0.3675
 1122SOL    HW2 3517   3.351   3.181   1.282  0.4457 -0.8829  0.4568
 1123SOL     OW 3518   0.155   4.608   2.048  0.3781 -0.8418 -0.3350
 1123SOL    HW1 3519   0.194   4.655   1.969 -0.7702 -2.0169 -1.6638
 1123SOL    HW2 3520   0.086   4.666   2.092 -0.0910 -0.7651 -1.1589
 1124SOL     OW 3521   3.038   3.988   4.202  0.0089  0.1533 -0.4772
 1124SOL    HW1 3522   3.076   4.045   4.275 -0.1598 -0.9462  0.4920
 1124SOL    HW2 3523   2.938   3.993   4.204  0.0138  1.6537 -1.9057
 1125SOL     OW 3524   3.326   2.670   3.551  0.1400 -0.0099 -0.2308
 1125SOL    HW1 3525   3.291   2.756   3.587 -0.2481 -1.2139  2.4821
 1125SOL    HW2 3526   3.425   2.678   3.536  0.2677  0.6499  0.8892
 1126SOL     OW 3527   4.561   4.306   4.487 -0.6664  0.1857 -0.1918
 1126SOL    HW1 3528   4.617   4.263   4.558 -1.0515 -0.6729 -0.4016
 1126SOL    HW2 3529   4.621   4.357   4.425  0.0936 -1.7979 -1.1896
 1127SOL     OW 3530   1.462   4.717   0.270  0.4926  0.6693  0.3816
 1127SOL    HW1 3531   1.497   4.670   0.189 -0.4406  0.1795  0.2479
 1127SOL    HW2 3532   1.538   4.744   0.328  1.1253  0.2453 -0.2314
 1128SOL     OW 3533   3.509   1.039   2.487  0.0554 -0.0531 -0.0030
 1128SOL    HW1 3534   3.607   1.061   2.479  0.6631 -2.1862  0.8052
 1128SOL    HW2 3535   3.486   0.966   2.423 -0.4202 -1.1902  1.4053
 1129SOL     OW 3536   4.266   3.213   2.321  0.8049  0.3394 -0.3865
 1129SOL    HW1 3537   4.256   3.124   2.277 -0.1221 -1.5554  3.3029
 1129SOL    HW2 3538   4.181   3.265   2.311  0.1953 -0.5391  0.1281
 1130SOL     OW 3539   2.384   0.506   4.890  0.1273  0.1931  0.0390
 1130SOL    HW1 3540   2.420   0.564   4.816  0.1381  0.7847  0.4958
 1130SOL    HW2 3541   2.307   0.453   4.856 -0.7098  1.4370 -0.0665
 1131SOL     OW 3542   1.946   2.229   0.523 -0.3550 -0.6097  0.0624
 1131SOL    HW1 3543   1.961   2.153   0.586 -2.7994  0.4143  2.0829
 1131SOL    HW2 3544   1.848   2.242   0.509 -0.0407  2.0882 -0.2539
 1132SOL     OW 3545   0.549   0.206   4.934  0.1257  0.7876 -0.1228
 1132SOL    HW1 3546   0.615   0.277   4.960  0.8529 -0.1627  0.7411
 1132SOL    HW2 3547   0.471   0.209   4.996 -0.0717  1.1316 -0.3849
 1133SOL     OW 3548   4.344   3.976   3.006 -0.3248  0.3847  0.0106
 1133SOL    HW1 3549   4.399   3.993   3.087  0.9967  1.2376 -1.0136
 1133SOL    HW2 3550   4.304   3.885   3.011 -0.2622  0.4158  1.5868
 1134SOL     OW 3551   0.554   4.736   3.904  0.0327  0.0249 -0.1987
 1134SOL    HW1 3552   0.526   4.810   3.843 -1.5797 -0.0566  0.4035
 1134SOL    HW2 3553   0.474   4.698   3.950  0.9765 -1.2735  0.4476
 1135SOL     OW 3554   4.016   0.999   0.286  0.3203  0.2017 -0.3785
 1135SOL    HW1 3555   3.967   1.015   0.200  1.2075  1.0455 -0.7537
 1135SOL    HW2 3556   4.104   1.047   0.284  0.4584  0.0568  0.9180
 1136SOL     OW 3557   2.612   2.774   4.531  0.0748 -0.3160 -0.4391
 1136SOL    HW1 3558   2.618   2.844   4.460 -0.3882 -0.5851 -0.7532
 1136SOL    HW2 3559   2.692   2.714   4.526  0.0623 -0.3104 -0.7085
 1137SOL     OW 3560   1.451   3.831   4.301 -0.5855  0.1801  0.1819
 1137SOL    HW1 3561   1.468   3.794   4.393 -2.7934  0.5608  0.7915
 1137SOL    HW2 3562   1.414   3.924   4.309 -1.0006  0.1445 -1.0921
 1138SOL     OW 3563   3.513   1.204   5.109  0.2022  0.0528  0.2042
 1138SOL    HW1 3564   3.597   1.238   5.153  0.3125 -0.3395  0.3078
 1138SOL    HW2 3565   3.537   1.132   5.044  0.2136  1.7080 -1.7265
 1139SOL     OW 3566   3.508   0.514   3.007 -0.2744  0.1838  1.1163
 1139SOL    HW1 3567   3.486   0.548   3.099 -0.2362 -2.2342  2.0928
 1139SOL    HW2 3568   3.426   0.521   2.949 -0.7864  0.1904  1.8247
 1140SOL     OW 3569   0.119   0.088   2.666  0.3544  0.5237  0.4019
 1140SOL    HW1 3570   0.074   0.087   2.577  0.3979  1.0891  0.3697
 1140SOL    HW2 3571   0.057   0.130   2.733  0.1878 -0.2018  0.7131
 1141SOL     OW 3572   2.549   4.827   1.324  0.3557  0.3808 -0.3196
 1141SOL    HW1 3573   2.646   4.852   1.319  0.5502 -0.5555 -1.4969
 1141SOL    HW2 3574   2.541   4.729   1.340 -0.3956  0.2656 -1.3819
 1142SOL     OW 3575   0.267   3.643   2.946  0.4151  1.0993 -0.5181
 1142SOL    HW1 3576   0.359   3.682   2.959  1.1221 -0.5181 -0.4417
 1142SOL    HW2 3577   0.198   3.711   2.973  1.6273  1.3933  2.1682
 1143SOL     OW 3578   0.527   3.966   2.150  0.6431 -0.9991  0.1700
 1143SOL    HW1 3579   0.547   3.973   2.052  1.3786 -2.6044  0.1718
 1143SOL    HW2 3580   0.444   3.911   2.162  0.0720 -0.1110  0.4483
 1144SOL     OW 3581   1.518   0.061   3.227  0.1443  0.2989 -0.4540
 1144SOL    HW1 3582   1.610   0.068   3.188  0.4757  1.0557  0.4253
 1144SOL    HW2 3583   1.518   0.099   3.319 -0.4226 -2.1749  0.6669
 1145SOL     OW 3584   0.216   1.471   1.292  0.4137  0.1209  0.0464
 1145SOL    HW1 3585   0.154   1.421   1.232  0.0764  0.2381  0.2856
 1145SOL    HW2 3586   0.200   1.569   1.282 -0.4922  0.1229  1.1687
 1146SOL     OW 3587   4.669   2.056   0.198 -0.3276  0.5770  0.1508
 1146SOL    HW1 3588   4.612   2.084   0.275 -0.5832 -1.8601  0.9427
 1146SOL    HW2 3589   4.660   2.122   0.124 -1.1945  2.2354  1.6589
 1147SOL     OW 3590   2.540   4.292   3.782 -0.3152 -0.3308 -0.0109
 1147SOL    HW1 3591   2.515   4.242   3.699 -0.4837  0.1350 -0.2460
 1147SOL    HW2 3592   2.479   4.265   3.857 -0.1623 -0.7515 -0.0353
 1148SOL     OW 3593   5.037   4.235   3.992 -0.2351 -0.3501  0.3357
 1148SOL    HW1 3594   5.024   4.140   4.020  0.0199 -0.6341 -0.4911
 1148SOL    HW2 3595   5.035   4.241   3.892  0.2423  0.4443  0.3658
 1149SOL     OW 3596   4.207   2.274   5.136 -0.4382  0.6245  0.3601
 1149SOL    HW1 3597   4.281   2.212   0.004  0.9299  2.0378  0.0050
 1149SOL    HW2 3598   4.171   2.318   0.062  0.9844  1.9179  0.3291
 1150SOL     OW 3599   1.134   0.672   2.953 -0.0672 -0.5236 -0.7623
 1150SOL    HW1 3600   1.140   0.572   2.951 -3.0007 -0.8222 -0.1496
 1150SOL    HW2 3601   1.038   0.699   2.948  0.6387  2.2980 -0.7242
 1151SOL     OW 3602   0.317   0.744   1.626 -0.0520 -0.4860 -0.0072
 1151SOL    HW1 3603   0.297   0.840   1.607  0.6863  0.3757  2.9857
 1151SOL    HW2 3604   0.388   0.738   1.696  0.3390 -3.2511 -0.5378
 1152SOL     OW 3605   1.659   3.247   2.788  0.3984  0.4096 -0.0621
 1152SOL    HW1 3606   1.620   3.173   2.733  1.8063 -0.9488  0.6925
 1152SOL    HW2 3607   1.756   3.229   2.805  1.1298  3.0602 -0.8745
 1153SOL     OW 3608   3.457   2.084   3.267 -0.3548 -0.0378 -0.6170
 1153SOL    HW1 3609   3.503   2.006   3.225  2.2818  0.9032  0.2975
 1153SOL    HW2 3610   3.494   2.099   3.359 -1.3243  1.8285 -0.4816
 1154SOL     OW 3611   0.762   1.938   0.253  0.1799 -0.1927 -0.1649
 1154SOL    HW1 3612   0.833   1.994   0.297  1.0178  0.3121 -2.0381
 1154SOL    HW2 3613   0.687   1.997   0.225 -0.3053 -0.4960  0.4790
 1155SOL     OW 3614   2.407   2.017   4.567  0.8080  0.1976  0.2191
 1155SOL    HW1 3615   2.431   2.108   4.532  0.4887  0.8822  1.7082
 1155SOL    HW2 3616   2.464   1.948   4.522  2.4368  1.3337  0.4457
 1156SOL     OW 3617   2.095   1.527   4.115 -0.0304 -0.0014 -0.4457
 1156SOL    HW1 3618   2.142   1.532   4.027 -0.2089 -1.9327 -0.7052
 1156SOL    HW2 3619   2.089   1.431   4.144 -1.3766  0.4456  0.9046
 1157SOL     OW 3620   4.381   2.005   1.374 -0.6029 -0.2459  0.3548
 1157SOL    HW1 3621   4.373   2.006   1.275  2.6443  0.8824  0.0008
 1157SOL    HW2 3622   4.410   1.913   1.404  0.8426  0.0417 -0.0662
 1158SOL     OW 3623   3.916   4.966   1.464 -0.1731 -0.5865 -0.5840
 1158SOL    HW1 3624   4.005   4.966   1.509 -0.4610 -0.0871  0.0030
 1158SOL    HW2 3625   3.854   4.906   1.514 -0.8608  0.9282  0.4761
 1159SOL     OW 3626   3.956   0.830   0.993  0.1007  0.7438  0.5090
 1159SOL    HW1 3627   4.010   0.785   1.064  0.3392 -0.2266 -0.2724
 1159SOL    HW2 3628   4.017   0.871   0.925 -0.1336 -0.0207 -0.1715
 1160SOL     OW 3629   3.200   3.119   3.100  0.0962 -0.2718 -0.5028
 1160SOL    HW1 3630   3.241   3.172   3.026 -0.1025  1.0746  0.3168
 1160SOL    HW2 3631   3.227   3.158   3.188  0.3455 -1.8538  0.1619
 1161SOL     OW 3632   0.393   4.377   4.867  0.3978 -0.2316 -0.3414
 1161SOL    HW1 3633   0.317   4.314   4.883 -1.9395  2.3320 -0.5552
 1161SOL    HW2 3634   0.417   4.424   4.952  2.8803 -2.0488  0.0748
 1162SOL     OW 3635   4.525   1.029   4.449  0.6122  0.3582 -0.4149
 1162SOL    HW1 3636   4.497   1.032   4.544  1.3181  0.6396 -0.2064
 1162SOL    HW2 3637   4.474   1.097   4.397 -1.6567 -1.5279 -0.7895
 1163SOL     OW 3638   0.697   2.801   2.124 -0.2320 -0.2670 -0.6747
 1163SOL    HW1 3639   0.793   2.770   2.123  0.3541  1.4713 -0.7641
 1163SOL    HW2 3640   0.639   2.726   2.093  0.9477 -1.7756  0.5464
 1164SOL     OW 3641   0.518   5.093   1.092 -0.0063 -0.2003 -0.2023
 1164SOL    HW1 3642   0.492   0.032   1.096 -2.1790 -0.7241 -0.6659
 1164SOL    HW2 3643   0.459   5.039   1.152  2.1087 -1.1153  1.1968
 1165SOL     OW 3644   3.360   1.562   2.013  0.8957 -0.2394 -0.2777
 1165SOL    HW1 3645   3.303   1.482   2.033  0.2901 -0.0731 -1.2321
 1165SOL    HW2 3646   3.402   1.551   1.923  2.4215 -0.3662  0.4332
 1166SOL     OW 3647   3.209   3.326   2.088  0.4590 -0.1221  0.1118
 1166SOL    HW1 3648   3.225   3.425   2.089  0.7252 -0.1251 -1.5372
 1166SOL    HW2 3649   3.293   3.279   2.114  1.5226  0.0298 -2.7185
 1167SOL     OW 3650   0.197   3.638   3.314 -0.1421 -0.3835  0.9453
 1167SOL    HW1 3651   0.155   3.632   3.404 -1.8966  0.0953  0.2003
 1167SOL    HW2 3652   0.132   3.608   3.244  1.2573 -0.9681 -0.1626
 1168SOL     OW 3653   3.173   2.262   2.536 -0.5333 -0.7480 -0.4236
 1168SOL    HW1 3654   3.209   2.274   2.444  1.0685  0.2145  0.3043
 1168SOL    HW2 3655   3.122   2.343   2.563  1.1532  0.0608  0.4558
 1169SOL     OW 3656   1.791   1.489   0.520 -0.2102 -0.1526 -0.1971
 1169SOL    HW1 3657   1.754   1.542   0.444 -0.1725 -0.0546 -0.1478
 1169SOL    HW2 3658   1.726   1.489   0.596  0.2394  0.7242  0.2030
 1170SOL     OW 3659   0.789   3.912   0.647  0.1878 -0.1879 -0.0761
 1170SOL    HW1 3660   0.832   3.836   0.696  2.1547  2.3819  2.5424
 1170SOL    HW2 3661   0.828   3.919   0.555  0.3521 -1.9475 -0.1743
 1171SOL     OW 3662   0.662   2.344   0.230  0.5247  0.7029 -0.8452
 1171SOL    HW1 3663   0.623   2.428   0.268 -0.6359 -0.2845  0.2426
 1171SOL    HW2 3664   0.753   2.363   0.194  0.4369  2.3391 -0.2844
 1172SOL     OW 3665   1.702   2.895   0.733  0.1268  0.7501  0.5467
 1172SOL    HW1 3666   1.625   2.837   0.708  0.4249  1.4648 -2.3771
 1172SOL    HW2 3667   1.788   2.848   0.710  0.3933  1.9218 -1.0088
 1173SOL     OW 3668   4.225   3.299   1.204 -0.5033 -0.8158  0.2662
 1173SOL    HW1 3669   4.312   3.346   1.212 -0.6576 -0.8017  2.2729
 1173SOL    HW2 3670   4.239   3.200   1.208 -0.5933 -0.8106  0.6995
 1174SOL     OW 3671   0.308   1.994   1.916  0.0848  0.2080  0.3416
 1174SOL    HW1 3672   0.316   2.088   1.882  3.3657 -0.9572 -2.6928
 1174SOL    HW2 3673   0.303   1.931   1.839  0.7554 -2.3158  2.2369
 1175SOL     OW 3674   4.239   0.440   3.038 -0.2274  0.5183  0.0537
 1175SOL    HW1 3675   4.321   0.454   2.983 -0.7347 -0.5138 -1.0074
 1175SOL    HW2 3676   4.221   0.342   3.047 -1.4904  0.7318  0.0331
 1176SOL     OW 3677   4.546   3.322   5.062  0.0140 -0.3710 -0.2060
 1176SOL    HW1 3678   4.630   3.375   5.064 -0.8971  1.1861 -0.9929
 1176SOL    HW2 3679   4.507   3.325   4.970 -1.5198 -0.0333  0.4216
 1177SOL     OW 3680   0.670   5.109   1.823 -0.2330 -0.4491  0.8341
 1177SOL    HW1 3681   0.598   5.044   1.799 -0.4931  0.1661 -0.1004
 1177SOL    HW2 3682   0.759   5.067   1.810 -0.3714 -0.2604 -0.9090
 1178SOL     OW 3683   4.773   2.792   0.389 -0.0057 -0.3271  0.1038
 1178SOL    HW1 3684   4.870   2.809   0.407 -0.2499  0.6450  0.5495
 1178SOL    HW2 3685   4.734   2.740   0.465 -0.2482  0.8710  0.8230
 1179SOL     OW 3686   3.659   3.822   0.793  0.3799 -0.2569 -0.2075
 1179SOL    HW1 3687   3.620   3.854   0.707  0.6023  0.4062 -0.0697
 1179SOL    HW2 3688   3.752   3.789   0.778  0.8756  1.0105 -0.0235
 1180SOL     OW 3689   1.980   0.128   4.837  0.0999  0.0789 -0.1262
 1180SOL    HW1 3690   1.909   0.179   4.788 -0.1367 -0.6119 -0.5294
 1180SOL    HW2 3691   1.955   0.120   4.933 -0.3481 -0.0894 -0.2483
 1181SOL     OW 3692   4.204   2.523   3.312 -0.1664  0.3214 -0.1044
 1181SOL    HW1 3693   4.191   2.622   3.311 -0.2778  0.3007 -0.9022
 1181SOL    HW2 3694   4.283   2.500   3.370 -0.2861  0.8501  0.2744
 1182SOL     OW 3695   2.477   2.325   4.947  0.0219  0.4737  0.1978
 1182SOL    HW1 3696   2.572   2.319   4.977  0.3278 -0.1523 -0.8437
 1182SOL    HW2 3697   2.472   2.383   4.866  0.0239 -1.8651 -1.5925
 1183SOL     OW 3698   2.889   3.115   0.412  0.6979 -0.1487  0.3941
 1183SOL    HW1 3699   2.961   3.158   0.358  1.3425 -0.6866  0.8044
 1183SOL    HW2 3700   2.886   3.157   0.503  0.2086  0.1558  0.2407
 1184SOL     OW 3701   2.174   4.096   4.810  0.2903  0.0838  0.3816
 1184SOL    HW1 3702   2.264   4.139   4.808 -0.6367  2.2099  0.8176
 1184SOL    HW2 3703   2.116   4.145   4.875 -1.5300 -0.4277 -0.7890
 1185SOL     OW 3704   4.428   3.011   2.442 -0.3619 -0.3659 -0.4979
 1185SOL    HW1 3705   4.513   2.979   2.484 -0.5385 -0.6993 -0.3913
 1185SOL    HW2 3706   4.377   3.068   2.506 -0.5579 -0.7489 -0.3104
 1186SOL     OW 3707   2.984   4.569   1.431  0.6262 -0.5543  0.2069
 1186SOL    HW1 3708   2.909   4.551   1.495 -0.2569  2.3518  0.1599
 1186SOL    HW2 3709   3.063   4.604   1.481  0.8246 -0.6247 -0.0531
 1187SOL     OW 3710   1.469   4.958   3.134  0.2115 -0.1210  0.0623
 1187SOL    HW1 3711   1.382   4.967   3.087  0.2590 -0.5243 -0.1055
 1187SOL    HW2 3712   1.491   5.044   3.180 -1.3800 -0.6931  2.0414
 1188SOL     OW 3713   1.679   1.370   2.713  0.4359 -0.1503  0.2085
 1188SOL    HW1 3714   1.582   1.352   2.693 -0.8309  3.1134  2.5496
 1188SOL    HW2 3715   1.702   1.329   2.802  1.4459 -1.3530 -0.5675
 1189SOL     OW 3716   4.437   2.313   3.594 -0.8245 -0.4107 -0.0549
 1189SOL    HW1 3717   4.450   2.337   3.497  3.4797 -0.5964  0.2872
 1189SOL    HW2 3718   4.486   2.229   3.614 -1.1335 -0.0519  2.4445
 1190SOL     OW 3719   4.407   4.698   1.138  0.2191  0.6515  0.4207
 1190SOL    HW1 3720   4.345   4.777   1.143 -0.5253  0.2326 -1.2441
 1190SOL    HW2 3721   4.359   4.622   1.095  1.7321  0.1359 -0.4218
 1191SOL     OW 3722   0.948   0.228   4.931 -0.2469 -0.2029  0.1591
 1191SOL    HW1 3723   0.946   0.128   4.930 -3.1015 -0.2242 -0.5101
 1191SOL    HW2 3724   0.938   0.262   4.838  0.6120  0.7363  0.3955
 1192SOL     OW 3725   0.149   3.405   4.220  0.2724  0.3522  0.3635
 1192SOL    HW1 3726   0.182   3.319   4.180 -2.2465 -0.3239 -0.4368
 1192SOL    HW2 3727   0.152   3.477   4.150  0.7293  0.4844  0.5157
 1193SOL     OW 3728   2.359   3.600   0.124  0.6686  0.1340 -0.1029
 1193SOL    HW1 3729   2.375   3.656   0.206 -1.4605  0.7426 -0.0311
 1193SOL    HW2 3730   2.335   3.507   0.151  3.3225 -0.6380 -0.1949
 1194SOL     OW 3731   1.875   1.699   1.619  0.9156  0.1343 -0.6720
 1194SOL    HW1 3732   1.778   1.705   1.643  0.6713 -0.6882 -1.4004
 1194SOL    HW2 3733   1.923   1.643   1.687  1.4331  2.6092  1.1408
 1195SOL     OW 3734   4.377   0.264   1.095 -0.4563  0.2708  0.7003
 1195SOL    HW1 3735   4.448   0.334   1.089  0.6402 -0.8369  0.4292
 1195SOL    HW2 3736   4.348   0.238   1.003 -1.9163  1.3651  0.8039
 1196SOL     OW 3737   0.067   4.491   3.176  0.1320 -0.3248  0.2600
 1196SOL    HW1 3738   5.144   4.481   3.116  0.0768  1.1635  0.0494
 1196SOL    HW2 3739   0.061   4.578   3.225  2.1214  0.3035 -0.5137
 1197SOL     OW 3740   1.617   4.211   2.364 -0.0884 -0.1761  0.0103
 1197SOL    HW1 3741   1.536   4.167   2.325  0.6822 -1.1629 -0.5069
 1197SOL    HW2 3742   1.684   4.229   2.292  0.0032  1.0284  0.3601
 1198SOL     OW 3743   1.558   0.168   0.453  0.3362  0.6431 -0.1125
 1198SOL    HW1 3744   1.526   0.086   0.405  0.1057  0.5287  0.2290
 1198SOL    HW2 3745   1.481   0.230   0.468  0.2315  0.3140  0.8173
 1199SOL     OW 3746   5.053   2.465   0.832  0.2901  0.1987 -0.4558
 1199SOL    HW1 3747   5.011   2.541   0.882  0.0917 -0.2688  0.0994
 1199SOL    HW2 3748   5.146   2.490   0.804  0.2661  0.5989 -0.1752
 1200SOL     OW 3749   0.365   3.980   1.766 -0.0879 -0.3483 -0.0153
 1200SOL    HW1 3750   0.336   4.038   1.689  0.2392 -0.1560  0.0066
 1200SOL    HW2 3751   0.327   4.016   1.851  0.5028  0.1183  0.0615
 1201SOL     OW 3752   4.214   2.189   0.344 -0.0240 -0.0194 -0.2435
 1201SOL    HW1 3753   4.209   2.286   0.368 -0.7360 -0.1618  0.2097
 1201SOL    HW2 3754   4.124   2.147   0.354  0.0043 -0.4584 -1.6303
 1202SOL     OW 3755   2.201   4.008   2.916  0.0925 -0.2962 -0.4377
 1202SOL    HW1 3756   2.105   4.031   2.932  0.0189  1.8726 -3.2422
 1202SOL    HW2 3757   2.258   4.054   2.985 -0.6794  1.3151 -0.8382
 1203SOL     OW 3758   3.095   3.275   0.297 -0.7724  0.4124 -0.4918
 1203SOL    HW1 3759   3.105   3.363   0.343 -0.2859 -0.6715  1.6123
 1203SOL    HW2 3760   3.090   3.289   0.198 -3.4293  3.0272 -0.1380
 1204SOL     OW 3761   4.665   2.010   1.295  0.1337  0.1632 -1.3317
 1204SOL    HW1 3762   4.754   1.993   1.336  0.3474 -1.1665 -2.2765
 1204SOL    HW2 3763   4.602   2.045   1.364  0.7661 -1.0120 -0.1149
 1205SOL     OW 3764   0.862   1.423   2.841 -0.4000  0.0241  0.4337
 1205SOL    HW1 3765   0.889   1.391   2.932 -0.1222 -1.5083 -0.1568
 1205SOL    HW2 3766   0.924   1.385   2.772 -0.0365  1.9097 -0.3441
 1206SOL     OW 3767   4.590   3.072   0.035 -0.5614  0.1815  0.1178
 1206SOL    HW1 3768   4.674   3.038   0.078 -0.4294  0.0011 -0.2784
 1206SOL    HW2 3769   4.582   3.171   0.052 -1.1554 -0.1040  1.6087
 1207SOL     OW 3770   0.123   0.354   2.144  0.2917  0.0216 -0.4003
 1207SOL    HW1 3771   0.032   0.392   2.131  0.1337 -0.7149 -1.6225
 1207SOL    HW2 3772   0.188   0.400   2.084  0.3218 -0.8284 -1.0315
 1208SOL     OW 3773   0.040   3.726   3.797  0.1664 -0.0512  0.7752
 1208SOL    HW1 3774   0.032   3.825   3.811 -1.5395  0.0034 -0.2761
 1208SOL    HW2 3775   0.081   3.709   3.707  2.2455 -0.3586  1.7090
 1209SOL     OW 3776   1.170   3.632   5.060  0.0948 -0.2859 -0.0761
 1209SOL    HW1 3777   1.080   3.675   5.059 -0.3061 -1.0229  1.0630
 1209SOL    HW2 3778   1.167   3.546   5.009 -0.1400 -0.8014  0.7751
 1210SOL     OW 3779   2.630   3.774   0.011 -0.1518 -0.1431 -0.6026
 1210SOL    HW1 3780   2.588   3.819   0.090 -1.9960  0.9187 -2.0982
 1210SOL    HW2 3781   2.599   3.679   0.007  0.9196 -0.5767  0.5748
 1211SOL     OW 3782   3.841   3.733   1.687  0.0824 -0.1163 -0.2574
 1211SOL    HW1 3783   3.748   3.736   1.723  0.4015 -0.3390  0.5916
 1211SOL    HW2 3784   3.853   3.807   1.620 -0.8662 -0.4242 -0.7944
 1212SOL     OW 3785   0.734   0.670   4.123  0.2987 -0.0011  0.4159
 1212SOL    HW1 3786   0.779   0.760   4.121  0.4591 -0.0383  1.5346
 1212SOL    HW2 3787   0.799   0.600   4.093  0.4437  0.1557  0.3611
 1213SOL     OW 3788   2.764   0.176   4.427 -0.1393  0.0199 -0.4241
 1213SOL    HW1 3789   2.722   0.219   4.507 -2.2787 -1.8625 -0.4218
 1213SOL    HW2 3790   2.722   0.213   4.344 -0.6499 -0.6818 -0.4901
 1214SOL     OW 3791   2.545   3.347   0.431 -0.0720  0.4199  0.2911
 1214SOL    HW1 3792   2.597   3.288   0.369  1.0293  2.5056 -0.8694
 1214SOL    HW2 3793   2.608   3.407   0.480 -1.2475  1.7372  0.2403
 1215SOL     OW 3794   4.096   2.957   4.310 -0.3661 -0.4303  0.2789
 1215SOL    HW1 3795   4.092   3.002   4.221 -1.2603 -0.4335  0.3135
 1215SOL    HW2 3796   4.009   2.912   4.329  0.3824 -1.9111  0.3878
 1216SOL     OW 3797   2.733   0.526   2.939 -0.6759 -0.0358 -0.0459
 1216SOL    HW1 3798   2.813   0.488   2.891 -1.2402 -0.4726 -0.6658
 1216SOL    HW2 3799   2.650   0.480   2.906 -1.3000  1.2095 -0.2471
 1217SOL     OW 3800   1.446   0.757   4.397 -0.0118 -0.3965  0.2403
 1217SOL    HW1 3801   1.466   0.756   4.495  1.5079  0.0987 -0.0427
 1217SOL    HW2 3802   1.494   0.683   4.351 -1.1714 -0.9799 -0.0690
 1218SOL     OW 3803   4.800   3.296   1.631 -0.2123 -0.1552  0.4137
 1218SOL    HW1 3804   4.756   3.320   1.718  0.8489 -0.3535  1.0281
 1218SOL    HW2 3805   4.785   3.198   1.612  2.3646 -1.0042  2.1559
 1219SOL     OW 3806   1.272   0.454   1.046  0.0427 -0.3198 -0.4513
 1219SOL    HW1 3807   1.254   0.383   0.977  0.1588 -0.1151 -0.6937
 1219SOL    HW2 3808   1.336   0.419   1.113 -2.0800 -1.4798  1.0911
 1220SOL     OW 3809   2.192   4.414   0.751 -0.0325 -0.1091 -0.1393
 1220SOL    HW1 3810   2.149   4.472   0.820 -1.6634 -0.5312 -0.7452
 1220SOL    HW2 3811   2.122   4.357   0.707  1.1260 -0.6363 -1.3784
 1221SOL     OW 3812   2.748   2.108   2.929  0.2883  0.0833  0.1311
 1221SOL    HW1 3813   2.836   2.062   2.915 -0.5743 -1.7816  0.5781
 1221SOL    HW2 3814   2.732   2.121   3.027 -0.3169 -0.3676  0.0943
 1222SOL     OW 3815   1.434   4.819   3.828 -0.2068 -0.4561 -0.6774
 1222SOL    HW1 3816   1.498   4.881   3.873 -1.8372  0.9512 -0.2044
 1222SOL    HW2 3817   1.417   4.851   3.735  1.3574 -2.0463 -1.5857
 1223SOL     OW 3818   2.149   0.698   4.501 -0.3321  0.3994 -0.2764
 1223SOL    HW1 3819   2.083   0.638   4.456 -1.1996  1.2217 -0.1382
 1223SOL    HW2 3820   2.196   0.754   4.433 -0.7440  0.7602 -0.2643
 1224SOL     OW 3821   2.818   3.698   3.078 -0.4777 -0.6460 -0.1459
 1224SOL    HW1 3822   2.888   3.696   3.006 -0.8269  1.0466 -0.5773
 1224SOL    HW2 3823   2.732   3.731   3.040 -1.0966 -1.1818  0.7389
 1225SOL     OW 3824   0.174   3.664   1.930 -0.2435 -0.1129  0.3124
 1225SOL    HW1 3825   0.091   3.668   1.874  1.0499 -1.2202 -1.7924
 1225SOL    HW2 3826   0.253   3.650   1.872  1.0821 -2.5754  2.4786
 1226SOL     OW 3827   1.610   1.667   4.266  0.1657  0.4143 -0.0224
 1226SOL    HW1 3828   1.613   1.757   4.223 -1.6143 -0.0250 -1.1448
 1226SOL    HW2 3829   1.540   1.667   4.337  0.0840 -0.1250 -0.1028
 1227SOL     OW 3830   3.678   4.616   3.167  0.0200  0.1660 -0.2180
 1227SOL    HW1 3831   3.582   4.593   3.185  0.7223 -2.0887  1.0455
 1227SOL    HW2 3832   3.698   4.601   3.070 -0.7976  0.2693 -0.4112
 1228SOL     OW 3833   4.197   0.148   0.251 -0.1628  0.7069  0.3052
 1228SOL    HW1 3834   4.182   0.206   0.171 -1.0603  0.9660  0.6564
 1228SOL    HW2 3835   4.203   0.206   0.332  0.7821  0.4471  0.4390
 1229SOL     OW 3836   2.010   0.069   2.346 -0.1000 -0.0747  0.2279
 1229SOL    HW1 3837   1.930   0.019   2.379  0.5503 -0.1825  1.7406
 1229SOL    HW2 3838   2.004   0.165   2.376  0.5043 -0.1681  0.6591
 1230SOL     OW 3839   1.497   5.129   1.651 -0.5854 -0.1752  0.0655
 1230SOL    HW1 3840   1.587   5.101   1.682  0.1270  1.4569 -0.3917
 1230SOL    HW2 3841   1.479   5.090   1.561  1.0410  1.9121 -1.2576
 1231SOL     OW 3842   4.435   3.255   0.533  0.0762 -0.2452  0.6652
 1231SOL    HW1 3843   4.497   3.286   0.460 -0.9245 -0.5708 -0.3476
 1231SOL    HW2 3844   4.370   3.328   0.554  1.0805  0.2862  2.0890
 1232SOL     OW 3845   3.053   0.620   5.063  0.1919  0.2816 -0.5000
 1232SOL    HW1 3846   2.969   0.639   5.011  0.6431  0.1676 -1.2871
 1232SOL    HW2 3847   3.097   0.539   5.026 -0.7764 -1.3341  1.6798
 1233SOL     OW 3848   2.003   3.821   0.163 -0.2532  0.0350 -0.4039
 1233SOL    HW1 3849   1.912   3.863   0.168 -0.2963 -0.1077  0.1071
 1233SOL    HW2 3850   2.025   3.781   0.252  0.7143  0.9186 -0.2204
 1234SOL     OW 3851   0.362   3.214   1.742 -0.0251 -0.1728  0.0281
 1234SOL    HW1 3852   0.273   3.211   1.697 -0.8848 -1.3576  1.6996
 1234SOL    HW2 3853   0.418   3.286   1.701 -1.0907 -0.5463 -2.2148
 1235SOL     OW 3854   1.163   0.714   4.520  0.3894  0.0299 -0.0636
 1235SOL    HW1 3855   1.195   0.695   4.427  0.0456  0.8365 -0.3526
 1235SOL    HW2 3856   1.071   0.677   4.532  0.5982 -0.4506  0.1021
 1236SOL     OW 3857   2.298   1.031   1.425  0.5223 -0.0357  0.6538
 1236SOL    HW1 3858   2.213   0.988   1.456  0.0763  2.4526  3.3945
 1236SOL    HW2 3859   2.375   0.997   1.480  0.8490 -0.2775  0.0551
 1237SOL     OW 3860   4.834   0.264   0.170 -0.3195 -0.1581 -0.1514
 1237SOL    HW1 3861   4.918   0.224   0.206  0.5811 -0.2021 -2.2199
 1237SOL    HW2 3862   4.759   0.198   0.180  0.3352 -0.9022 -0.1225
 1238SOL     OW 3863   2.783   2.532   2.506  0.2582 -0.3030 -0.2162
 1238SOL    HW1 3864   2.729   2.449   2.514 -0.2457  0.0957  0.8396
 1238SOL    HW2 3865   2.722   2.612   2.513  0.8764  0.1473  0.1688
 1239SOL     OW 3866   2.867   1.178   4.837  0.3131 -0.1232  0.1592
 1239SOL    HW1 3867   2.853   1.243   4.911  0.4772  0.1253 -0.0253
 1239SOL    HW2 3868   2.849   1.085   4.870 -0.7154  0.0796  0.2154
 1240SOL     OW 3869   0.135   4.580   3.796  0.0267 -0.1213 -0.1542
 1240SOL    HW1 3870   0.183   4.660   3.761  0.1593 -0.4170 -0.6587
 1240SOL    HW2 3871   0.036   4.593   3.785  0.0399  0.0680 -0.0337
 1241SOL     OW 3872   5.098   4.744   5.104  0.3257  0.8716 -0.2372
 1241SOL    HW1 3873   5.060   4.652   5.112 -0.3412  0.9197 -2.4146
 1241SOL    HW2 3874   0.006   4.760   0.022  1.4225 -1.8163 -0.5383
 1242SOL     OW 3875   1.504   0.826   2.043  0.3689 -0.5104  0.1593
 1242SOL    HW1 3876   1.456   0.740   2.060 -0.4132  0.1939  1.6776
 1242SOL    HW2 3877   1.573   0.841   2.114  1.0633 -0.2515 -0.5461
 1243SOL     OW 3878   2.017   3.956   1.311 -0.2056 -0.1700 -0.2664
 1243SOL    HW1 3879   2.088   3.907   1.261 -0.8236 -0.4253 -0.9214
 1243SOL    HW2 3880   1.952   3.890   1.350 -1.0549  0.0993 -1.1684
 1244SOL     OW 3881   4.567   4.677   4.996 -0.4572  0.2548  0.7094
 1244SOL    HW1 3882   4.550   4.623   4.914  0.3763  0.7614  0.1852
 1244SOL    HW2 3883   4.614   4.762   4.971  1.4939 -0.4001  1.8613
 1245SOL     OW 3884   2.633   0.289   4.616 -0.3654  0.0108  0.4363
 1245SOL    HW1 3885   2.697   0.355   4.655 -0.5546 -0.1806  1.0715
 1245SOL    HW2 3886   2.587   0.239   4.689 -1.6143  0.4988  0.0240
 1246SOL     OW 3887   4.214   1.298   2.809  0.7747  0.1893  0.2096
 1246SOL    HW1 3888   4.310   1.324   2.802  1.4276 -2.1776 -0.5363
 1246SOL    HW2 3889   4.205   1.200   2.792 -1.5737  0.0116  1.9973
 1247SOL     OW 3890   3.046   2.554   3.157  0.1637  0.7011  0.5150
 1247SOL    HW1 3891   2.949   2.532   3.143 -0.0150  1.7706  0.0174
 1247SOL    HW2 3892   3.097   2.536   3.073  0.5677 -0.6537  1.0209
 1248SOL     OW 3893   2.542   3.666   1.044 -0.2073  0.4868  0.2799
 1248SOL    HW1 3894   2.567   3.648   0.949 -2.0192  0.4215 -0.2036
 1248SOL    HW2 3895   2.530   3.764   1.057 -2.1334  0.3407 -0.1552
 1249SOL     OW 3896   4.288   3.170   2.652  0.1836 -0.0561  0.1626
 1249SOL    HW1 3897   4.303   3.083   2.699  1.0809 -0.3487 -0.6404
 1249SOL    HW2 3898   4.190   3.179   2.630 -0.1626 -0.1572  1.5654
 1250SOL     OW 3899   4.757   1.908   3.097  0.1913  0.4706 -0.2514
 1250SOL    HW1 3900   4.717   1.843   3.161  0.0419 -0.3203 -1.1313
 1250SOL    HW2 3901   4.702   1.991   3.095 -2.0411 -0.9611 -2.1543
 1251SOL     OW 3902   1.573   0.185   2.135 -0.4614 -0.0008 -0.1952
 1251SOL    HW1 3903   1.485   0.163   2.091  0.3184 -1.4936 -1.0971
 1251SOL    HW2 3904   1.589   0.284   2.129 -2.7104  0.5276  1.2526
 1252SOL     OW 3905   3.509   1.619   0.083 -0.3189  0.2225  0.3261
 1252SOL    HW1 3906   3.466   1.557   0.017 -0.3647  1.6888 -1.0822
 1252SOL    HW2 3907   3.522   1.709   0.041  1.2455  0.7223  1.7752
 1253SOL     OW 3908   0.536   4.171   5.059 -0.1427 -0.8021  0.5948
 1253SOL    HW1 3909   0.437   4.180   5.070 -0.2629 -0.2252 -0.7134
 1253SOL    HW2 3910   0.563   4.075   5.067 -1.1836 -1.3383 -1.5677
 1254SOL     OW 3911   2.288   3.137   3.401  0.4048  0.0307 -0.3055
 1254SOL    HW1 3912   2.317   3.047   3.434 -2.0885 -0.8185 -0.1465
 1254SOL    HW2 3913   2.256   3.129   3.306  0.1517  0.7465 -0.2882
 1255SOL     OW 3914   0.213   1.389   2.081  0.1167  0.0985 -0.1383
 1255SOL    HW1 3915   0.278   1.314   2.067 -0.8021 -0.7651  0.1243
 1255SOL    HW2 3916   0.263   1.474   2.093  1.1792 -0.4463 -0.5823
 1256SOL     OW 3917   0.764   4.451   3.350  0.2024  0.4909 -0.0873
 1256SOL    HW1 3918   0.842   4.410   3.303  0.8542 -0.2481  1.5413
 1256SOL    HW2 3919   0.732   4.531   3.299  0.3594 -0.6939 -2.1410
 1257SOL     OW 3920   0.966   4.986   3.603  0.1059  0.1573  0.2941
 1257SOL    HW1 3921   0.944   4.896   3.564  0.0943  0.2893 -0.0025
 1257SOL    HW2 3922   1.064   4.991   3.622  0.1008  0.0689  0.3478
 1258SOL     OW 3923   1.694   2.863   3.987  0.4623  0.2728  0.2542
 1258SOL    HW1 3924   1.780   2.891   4.030  1.6245 -2.5597 -0.0297
 1258SOL    HW2 3925   1.622   2.855   4.056  1.0511  0.3623  0.8859
 1259SOL     OW 3926   1.024   0.333   2.842 -0.2117 -0.1974  0.0231
 1259SOL    HW1 3927   1.068   0.278   2.912 -1.7255 -1.5647 -0.0537
 1259SOL    HW2 3928   0.926   0.315   2.841 -0.2565 -0.1839 -2.4027
 1260SOL     OW 3929   0.074   3.947   0.599  0.0497  0.2694 -0.2560
 1260SOL    HW1 3930   0.006   3.878   0.576 -0.4277  0.8674 -0.6648
 1260SOL    HW2 3931   0.029   4.028   0.637  0.5699  0.4723 -0.0594
 1261SOL     OW 3932   0.684   1.268   4.219  0.2442 -0.4663 -0.7358
 1261SOL    HW1 3933   0.604   1.231   4.267  0.6015  0.5705  0.7343
 1261SOL    HW2 3934   0.656   1.308   4.132 -0.9317  0.3056 -0.0227
 1262SOL     OW 3935   3.825   3.077   4.613 -0.1322 -0.7017  0.3311
 1262SOL    HW1 3936   3.808   3.119   4.702 -0.1202  0.5374 -0.2333
 1262SOL    HW2 3937   3.798   3.141   4.540  0.2452 -1.5323 -0.5586
 1263SOL     OW 3938   4.716   2.296   4.452  0.2232  0.3160 -0.1054
 1263SOL    HW1 3939   4.681   2.205   4.475  0.1063  0.3362 -0.2017
 1263SOL    HW2 3940   4.784   2.287   4.379 -0.2706  0.3717 -0.5772
 1264SOL     OW 3941   2.465   5.023   1.519  0.2273 -0.5402 -0.3070
 1264SOL    HW1 3942   2.507   4.960   1.453  2.1236  1.0650 -0.7411
 1264SOL    HW2 3943   2.381   4.983   1.555 -0.5055 -1.7895 -3.1541
 1265SOL     OW 3944   3.317   3.626   3.636 -0.0997  0.3002 -0.4980
 1265SOL    HW1 3945   3.271   3.609   3.549 -1.0785  0.6912 -0.0666
 1265SOL    HW2 3946   3.416   3.628   3.621 -0.2568  0.4512 -1.6172
 1266SOL     OW 3947   3.693   1.260   0.674  0.3120 -0.0822  0.4426
 1266SOL    HW1 3948   3.676   1.357   0.692  0.0299  0.0063 -0.2707
 1266SOL    HW2 3949   3.630   1.228   0.604  0.7360 -0.6543  0.3196
 1267SOL     OW 3950   3.068   0.559   3.321 -0.1682 -0.2599 -0.1326
 1267SOL    HW1 3951   3.064   0.651   3.283 -2.5903 -0.1675  0.2075
 1267SOL    HW2 3952   3.115   0.562   3.410 -0.6836  0.7513  0.1225
 1268SOL     OW 3953   4.589   4.591   2.520  0.3239 -0.7744 -0.4671
 1268SOL    HW1 3954   4.550   4.558   2.607 -0.4341  1.0508 -0.0480
 1268SOL    HW2 3955   4.612   4.513   2.462  0.3860 -2.0392  1.1696
 1269SOL     OW 3956   2.181   2.033   2.225  0.1343 -0.8791  0.8109
 1269SOL    HW1 3957   2.154   2.023   2.129 -0.3688 -0.4813  0.9087
 1269SOL    HW2 3958   2.125   1.972   2.281 -0.1749 -0.4711  0.9491
 1270SOL     OW 3959   3.420   1.211   1.448  0.4678 -0.4759  0.4116
 1270SOL    HW1 3960   3.464   1.280   1.390 -0.2996 -1.2907 -1.2392
 1270SOL    HW2 3961   3.329   1.191   1.412 -0.2736 -0.6458  2.2686
 1271SOL     OW 3962   3.436   0.712   3.679 -0.0652 -0.7768 -0.0803
 1271SOL    HW1 3963   3.494   0.722   3.599 -0.8168 -0.3020 -0.5781
 1271SOL    HW2 3964   3.344   0.745   3.658 -1.3166 -4.0050 -0.1800
 1272SOL     OW 3965   4.801   3.527   0.797  0.5221  0.2267 -0.1927
 1272SOL    HW1 3966   4.738   3.459   0.835 -0.5988  1.2907 -0.1023
 1272SOL    HW2 3967   4.880   3.536   0.856  0.9671 -1.4006 -0.4995
 1273SOL     OW 3968   4.108   0.412   4.855  0.0995  0.2482  0.1052
 1273SOL    HW1 3969   4.056   0.328   4.870 -0.0477  0.3378  0.0925
 1273SOL    HW2 3970   4.073   0.484   4.914 -1.9281  1.2329 -2.1395
 1274SOL     OW 3971   1.942   4.695   2.522 -0.7389  0.4226 -0.3988
 1274SOL    HW1 3972   1.889   4.691   2.437  0.0518  3.0004 -1.0990
 1274SOL    HW2 3973   1.889   4.744   2.591 -0.7919 -0.3921  0.1469
 1275SOL     OW 3974   3.329   1.176   0.600 -0.4341 -0.1248  0.1025
 1275SOL    HW1 3975   3.382   1.237   0.541 -0.4760  1.1237  1.2858
 1275SOL    HW2 3976   3.359   1.082   0.587  0.9163  0.3611 -0.4630
 1276SOL     OW 3977   2.521   3.663   4.528 -0.1879 -0.0488  0.6824
 1276SOL    HW1 3978   2.468   3.701   4.453 -1.3716 -1.5262  0.7326
 1276SOL    HW2 3979   2.463   3.650   4.608  0.1499 -1.8996  0.6763
 1277SOL     OW 3980   2.207   1.643   3.901 -0.3867 -0.2827  0.5263
 1277SOL    HW1 3981   2.233   1.739   3.885 -2.4091  0.8239  3.1111
 1277SOL    HW2 3982   2.221   1.590   3.817  0.6853  2.2756 -1.0307
 1278SOL     OW 3983   4.260   1.169   0.303 -0.1706  0.4253  0.3626
 1278SOL    HW1 3984   4.274   1.232   0.380  1.8832 -1.4755  1.6665
 1278SOL    HW2 3985   4.347   1.126   0.279 -1.0672 -0.2021 -2.0500
 1279SOL     OW 3986   4.243   4.095   2.156 -0.4094  0.4005  0.1628
 1279SOL    HW1 3987   4.313   4.026   2.135 -0.4493 -0.1555  1.7321
 1279SOL    HW2 3988   4.286   4.174   2.199 -0.4620  1.0686 -0.9832
 1280SOL     OW 3989   3.570   2.567   4.475 -0.0146 -0.1582  0.3026
 1280SOL    HW1 3990   3.539   2.650   4.521  1.3653  0.8868 -0.5757
 1280SOL    HW2 3991   3.593   2.497   4.543 -1.2846  0.1280  1.0461
 1281SOL     OW 3992   4.983   1.364   1.900  0.1317 -0.1627  0.0718
 1281SOL    HW1 3993   4.971   1.446   1.843 -0.6449  0.1608  0.6715
 1281SOL    HW2 3994   4.988   1.391   1.996 -1.1192 -0.8709  0.3653
 1282SOL     OW 3995   4.689   3.955   1.630 -0.0488 -0.3174  0.2726
 1282SOL    HW1 3996   4.697   3.931   1.727  0.1651 -0.0864  0.3140
 1282SOL    HW2 3997   4.754   3.900   1.576  1.4461  1.1031  0.5316
 1283SOL     OW 3998   4.887   5.123   4.667  0.2774 -0.2416  0.0266
 1283SOL    HW1 3999   4.882   5.136   4.766 -0.3408  0.2701 -0.0606
 1283SOL    HW2 4000   4.971   5.075   4.643  0.1185 -0.9397  0.8535
 1284SOL     OW 4001   4.254   3.972   4.999  0.0187  0.3030 -0.1249
 1284SOL    HW1 4002   4.339   4.025   5.005  1.1342 -1.4976  0.7644
 1284SOL    HW2 4003   4.274   3.881   4.963 -1.5350 -0.1798  0.1687
 1285SOL     OW 4004   0.363   0.625   4.504  0.1654  0.2902 -0.0723
 1285SOL    HW1 4005   0.441   0.567   4.477  1.4848  2.6068 -1.5587
 1285SOL    HW2 4006   0.366   0.640   4.603 -0.9811 -3.0896  0.6230
 1286SOL     OW 4007   1.183   3.115   3.830  0.2702 -0.3039 -0.2002
 1286SOL    HW1 4008   1.170   3.188   3.763  1.8313  0.5115  0.3414
 1286SOL    HW2 4009   1.170   3.026   3.786 -1.1428  0.2712 -0.9862
 1287SOL     OW 4010   3.607   0.934   3.776 -0.4219 -0.0526  0.0041
 1287SOL    HW1 4011   3.571   0.843   3.756 -0.4229  0.0383 -0.4049
 1287SOL    HW2 4012   3.563   0.970   3.859  1.0313 -1.2662  1.3708
 1288SOL     OW 4013   4.148   4.607   3.032 -0.2883  0.6780 -0.0370
 1288SOL    HW1 4014   4.123   4.613   3.129  1.7042 -0.5767  0.6062
 1288SOL    HW2 4015   4.134   4.514   3.000  3.4849 -0.2090  0.4472
 1289SOL     OW 4016   0.655   0.382   1.124  0.4411  0.1576  0.1262
 1289SOL    HW1 4017   0.716   0.306   1.100 -0.9604 -0.6612 -1.0939
 1289SOL    HW2 4018   0.695   0.468   1.094  0.3605 -0.5072 -2.0690
 1290SOL     OW 4019   1.205   2.051   2.980  0.2036  0.4190  0.1495
 1290SOL    HW1 4020   1.138   1.997   2.930 -0.9252 -0.1168  2.1335
 1290SOL    HW2 4021   1.197   2.147   2.954  0.3256  0.0393 -1.3744
 1291SOL     OW 4022   3.904   2.454   1.080 -0.3701 -0.1809  0.3025
 1291SOL    HW1 4023   3.966   2.387   1.121  0.4728  1.0281  1.0674
 1291SOL    HW2 4024   3.910   2.540   1.131  0.0545  1.1069 -1.8045
 1292SOL     OW 4025   1.745   2.352   1.856 -0.0027 -0.0758 -0.1710
 1292SOL    HW1 4026   1.755   2.272   1.916 -0.7334 -0.6508 -0.7831
 1292SOL    HW2 4027   1.743   2.435   1.911 -0.5029 -0.5759  0.5861
 1293SOL     OW 4028   4.411   1.486   1.638 -0.5088 -0.0518 -0.5291
 1293SOL    HW1 4029   4.373   1.548   1.569  1.0411  0.7867 -0.6832
 1293SOL    HW2 4030   4.479   1.535   1.693 -0.4366 -1.1862  0.4317
 1294SOL     OW 4031   1.758   3.575   2.839  0.2663  0.5752  0.4918
 1294SOL    HW1 4032   1.773   3.531   2.750  0.2573  2.1787 -0.3397
 1294SOL    HW2 4033   1.713   3.663   2.825  0.1370  0.7915  2.1119
 1295SOL     OW 4034   1.955   4.925   4.105  0.0454 -0.3125 -0.2019
 1295SOL    HW1 4035   1.947   4.982   4.188 -0.4398 -0.2835 -0.2658
 1295SOL    HW2 4036   1.962   4.829   4.132 -0.3160 -0.3201 -0.1342
 1296SOL     OW 4037   0.072   2.948   3.601 -0.6161  0.0553 -0.1683
 1296SOL    HW1 4038   0.146   2.917   3.540 -1.5346 -1.0353 -0.7627
 1296SOL    HW2 4039   0.071   2.892   3.684  0.1387  1.0354  0.5285
 1297SOL     OW 4040   4.142   4.912   1.661  0.3694  0.3808  0.2344
 1297SOL    HW1 4041   4.110   4.922   1.755  0.9436  0.5139  0.4196
 1297SOL    HW2 4042   4.192   4.994   1.634  1.7920 -0.3741  0.4489
 1298SOL     OW 4043   3.015   1.948   4.413  0.3715 -0.1235  0.1051
 1298SOL    HW1 4044   3.096   1.901   4.449  1.8943  1.3027 -1.2714
 1298SOL    HW2 4045   2.955   1.973   4.489  1.3296 -0.9950  1.1961
 1299SOL     OW 4046   2.825   2.245   4.558  0.0178  0.0452  0.6250
 1299SOL    HW1 4047   2.797   2.326   4.610 -0.6109  1.5455 -1.8900
 1299SOL    HW2 4048   2.748   2.212   4.504  0.8567 -0.9379 -0.0085
 1300SOL     OW 4049   4.742   1.455   1.618 -0.3244  0.4481 -0.0038
 1300SOL    HW1 4050   4.708   1.361   1.611  0.0134  0.2449  0.9374
 1300SOL    HW2 4051   4.792   1.479   1.535  0.5425 -0.5964  0.2076
 1301SOL     OW 4052   1.423   2.414   1.020  0.2456 -0.1774  0.0826
 1301SOL    HW1 4053   1.327   2.393   1.003  0.6482 -1.4519 -0.7593
 1301SOL    HW2 4054   1.439   2.419   1.119 -0.9235  1.3133  0.2265
 1302SOL     OW 4055   0.237   3.657   5.024  0.0942 -0.0034  0.5352
 1302SOL    HW1 4056   0.281   3.666   5.114 -0.7366  0.9532  0.8651
 1302SOL    HW2 4057   0.184   3.573   5.022 -0.3575  0.2586  1.1637
 1303SOL     OW 4058   4.904   4.490   2.814  0.4385 -0.2448 -0.0465
 1303SOL    HW1 4059   4.835   4.562   2.818 -1.2865 -1.7380 -0.9864
 1303SOL    HW2 4060   4.918   4.463   2.718  1.7641 -0.5099  0.2082
 1304SOL     OW 4061   1.799   1.835   2.668 -0.4380  0.0504  0.3780
 1304SOL    HW1 4062   1.761   1.750   2.631 -1.0093  0.7271 -0.6531
 1304SOL    HW2 4063   1.850   1.816   2.752 -0.2859 -1.3486 -0.0152
 1305SOL     OW 4064   3.785   3.300   3.729  0.3059 -0.6660  0.2355
 1305SOL    HW1 4065   3.769   3.392   3.764 -0.8066 -0.5605 -0.5052
 1305SOL    HW2 4066   3.848   3.305   3.651  0.1442 -0.5228  0.1143
 1306SOL     OW 4067   2.010   1.167   3.406  0.1526  0.2576 -0.3946
 1306SOL    HW1 4068   2.092   1.111   3.421  0.0424 -0.3975 -1.9746
 1306SOL    HW2 4069   1.932   1.126   3.455 -0.2204 -1.8135 -2.5213
 1307SOL     OW 4070   5.002   0.412   2.069 -0.0539  0.1656  0.8268
 1307SOL    HW1 4071   4.957   0.497   2.043 -0.8947 -0.8575 -1.2524
 1307SOL    HW2 4072   4.946   0.334   2.041  0.8224 -1.1108  2.4407
 1308SOL     OW 4073   0.583   0.645   0.738 -0.2627  0.3368 -0.1237
 1308SOL    HW1 4074   0.628   0.715   0.684 -1.1890  0.6650 -0.4937
 1308SOL    HW2 4075   0.578   0.674   0.834  1.7018 -0.4056  0.2373
 1309SOL     OW 4076   3.099   2.950   1.901  0.0627  0.2039  0.5815
 1309SOL    HW1 4077   3.074   2.911   1.990  1.3052  1.2330  1.4047
 1309SOL    HW2 4078   3.095   3.049   1.906 -0.2818  0.2616 -0.6599
 1310SOL     OW 4079   3.922   1.153   0.565 -0.0969 -0.0250 -0.1577
 1310SOL    HW1 4080   3.949   1.208   0.486 -1.9403 -2.0810 -2.3604
 1310SOL    HW2 4081   3.834   1.185   0.600  0.1096  0.0828  0.2746
 1311SOL     OW 4082   3.395   2.037   0.837 -0.0369 -0.1007  0.0774
 1311SOL    HW1 4083   3.457   1.959   0.843 -1.6894 -1.3734  2.6961
 1311SOL    HW2 4084   3.338   2.029   0.756  0.4511 -1.1298 -0.1788
 1312SOL     OW 4085   1.671   2.370   1.406 -0.2447  0.0723  0.2594
 1312SOL    HW1 4086   1.645   2.273   1.398  1.9519 -0.4448 -1.7304
 1312SOL    HW2 4087   1.763   2.383   1.369  0.5938  2.5212  2.8766
 1313SOL     OW 4088   2.459   1.681   2.802 -0.4477  0.2036  0.4537
 1313SOL    HW1 4089   2.495   1.654   2.713 -1.2984  0.1687  0.1193
 1313SOL    HW2 4090   2.534   1.718   2.858  0.2179 -0.3818 -0.0288
 1314SOL     OW 4091   4.396   3.910   1.151  0.4356 -0.5637 -0.6612
 1314SOL    HW1 4092   4.308   3.928   1.106  0.5521  1.1445 -0.2774
 1314SOL    HW2 4093   4.417   3.984   1.214  1.9750 -1.1434 -0.4414
 1315SOL     OW 4094   3.458   0.088   3.678  0.6951  0.0521 -0.0542
 1315SOL    HW1 4095   3.396   0.163   3.657  2.0947  0.7294 -2.0590
 1315SOL    HW2 4096   3.428   0.006   3.629  1.2339  0.3418 -0.9059
 1316SOL     OW 4097   0.540   1.922   1.585 -0.0359  0.4046 -0.2142
 1316SOL    HW1 4098   0.515   1.996   1.522  0.3077  0.2894 -0.4846
 1316SOL    HW2 4099   0.627   1.944   1.629 -0.5009  0.7146  0.5907
 1317SOL     OW 4100   2.630   1.140   1.127  0.2164 -0.4657 -0.3517
 1317SOL    HW1 4101   2.644   1.124   1.029 -0.3940 -2.9221 -0.0942
 1317SOL    HW2 4102   2.534   1.160   1.145  0.3264 -0.0235 -0.2303
 1318SOL     OW 4103   2.210   2.881   1.742 -0.1997  0.4245 -0.3338
 1318SOL    HW1 4104   2.148   2.959   1.750  2.2743  2.6252 -0.8087
 1318SOL    HW2 4105   2.219   2.856   1.646  0.8775  1.3053 -0.4945
 1319SOL     OW 4106   0.013   2.063   1.041 -0.0523  0.0507  0.4527
 1319SOL    HW1 4107   5.127   2.143   1.084  1.0069 -0.6473  3.0124
 1319SOL    HW2 4108   0.064   2.092   0.960 -2.5806  1.3635 -0.8060
 1320SOL     OW 4109   3.079   5.123   2.350  0.2826  0.7154  0.4571
 1320SOL    HW1 4110   3.109   0.051   2.394  1.8678  0.4763 -0.1044
 1320SOL    HW2 4111   3.158   5.063   2.338 -0.9448 -1.2132  1.6237
 1321SOL     OW 4112   2.994   0.115   3.970  0.1763 -0.3961  0.1065
 1321SOL    HW1 4113   2.947   0.103   4.058 -0.8066 -0.1058 -0.3601
 1321SOL    HW2 4114   2.969   0.203   3.931  0.1753 -0.7479 -0.7084
 1322SOL     OW 4115   4.840   2.800   0.780 -0.5745 -0.5943  0.2294
 1322SOL    HW1 4116   4.780   2.742   0.725 -0.5071 -1.1460  0.7278
 1322SOL    HW2 4117   4.934   2.770   0.770 -0.4998 -0.3588  0.2241
 1323SOL     OW 4118   3.956   0.186   4.882 -0.0013  0.4067 -0.1126
 1323SOL    HW1 4119   3.936   0.169   4.785  1.3469 -1.7799 -0.0772
 1323SOL    HW2 4120   3.986   0.101   4.925  1.9287  1.8582  1.6048
 1324SOL     OW 4121   3.090   2.917   3.268 -0.2947  0.7004  0.2407
 1324SOL    HW1 4122   3.115   2.995   3.210 -0.5835  0.2567 -0.4981
 1324SOL    HW2 4123   3.172   2.867   3.295 -0.2726 -0.2468 -1.4539
 1325SOL     OW 4124   4.625   4.444   0.382 -0.1958  0.1204  0.1122
 1325SOL    HW1 4125   4.607   4.506   0.306  0.1289 -0.2228 -0.2455
 1325SOL    HW2 4126   4.569   4.471   0.461 -0.4468  0.5448 -0.2075
 1326SOL     OW 4127   5.129   4.956   4.646  0.2365 -0.6310  0.0933
 1326SOL    HW1 4128   5.097   4.894   4.717 -0.8344 -1.3365 -0.9765
 1326SOL    HW2 4129   5.109   4.918   4.556 -0.0435  1.0439 -0.6014
 1327SOL     OW 4130   4.460   2.656   0.068 -0.2423  0.0875 -0.1880
 1327SOL    HW1 4131   4.410   2.617   5.148 -1.7343 -1.9589  1.6714
 1327SOL    HW2 4132   4.450   2.756   0.068  0.7680  0.2671 -3.1894
 1328SOL     OW 4133   2.161   0.342   4.844  0.4795  0.2353  0.0653
 1328SOL    HW1 4134   2.112   0.254   4.844  0.0258  0.4774  0.5491
 1328SOL    HW2 4135   2.127   0.398   4.920  3.0095 -0.4233  1.8200
 1329SOL     OW 4136   2.960   2.839   3.651  0.2634 -0.0328 -0.6065
 1329SOL    HW1 4137   2.928   2.874   3.563 -1.2580 -0.6462 -0.3296
 1329SOL    HW2 4138   2.921   2.748   3.667 -0.0745  0.3648  1.0066
 1330SOL     OW 4139   0.848   2.789   0.780 -0.1557  0.8079 -0.8389
 1330SOL    HW1 4140   0.817   2.769   0.873  0.3938  1.1129 -0.5852
 1330SOL    HW2 4141   0.946   2.766   0.772  0.1475  2.0753 -0.9327
 1331SOL     OW 4142   2.818   3.426   1.214 -0.2419 -0.0311 -0.0213
 1331SOL    HW1 4143   2.795   3.487   1.138 -0.8423  0.0361  0.2083
 1331SOL    HW2 4144   2.916   3.432   1.233 -0.2708  0.7719 -0.0873
 1332SOL     OW 4145   1.065   2.762   3.887 -0.2616 -0.5712  0.2106
 1332SOL    HW1 4146   1.165   2.773   3.887 -0.4593  1.7859 -0.6924
 1332SOL    HW2 4147   1.026   2.819   3.959 -1.1201  1.4415 -1.7230
 1333SOL     OW 4148   0.359   2.872   1.836  0.6674 -0.0534 -0.0659
 1333SOL    HW1 4149   0.346   2.942   1.906 -1.0710  2.1300 -2.3831
 1333SOL    HW2 4150   0.455   2.870   1.808  0.4058  3.4673 -1.7691
 1334SOL     OW 4151   0.209   3.580   3.977  0.0239 -0.2919  0.0957
 1334SOL    HW1 4152   0.149   3.610   3.902 -1.1346 -1.1715  0.6420
 1334SOL    HW2 4153   0.304   3.584   3.947 -0.4862 -2.0597 -1.9679
 1335SOL     OW 4154   1.242   0.923   1.078  0.3151 -0.0093 -0.2380
 1335SOL    HW1 4155   1.217   0.835   1.118  0.4819  0.2820  0.5253
 1335SOL    HW2 4156   1.339   0.941   1.093  0.6738 -0.4509 -1.8794
 1336SOL     OW 4157   0.856   0.329   1.720 -0.0631 -0.3186  0.2125
 1336SOL    HW1 4158   0.810   0.416   1.702  0.9743  0.1450 -0.2780
 1336SOL    HW2 4159   0.804   0.278   1.789 -1.0750  0.3565 -0.0217
 1337SOL     OW 4160   4.493   2.406   0.625 -0.3192 -0.4151  0.2837
 1337SOL    HW1 4161   4.401   2.438   0.648  0.3626  1.5876  0.4912
 1337SOL    HW2 4162   4.502   2.310   0.648 -2.0023 -0.3566  1.3422
 1338SOL     OW 4163   1.838   2.759   3.298  0.0415  0.1400  0.3932
 1338SOL    HW1 4164   1.829   2.672   3.250 -1.5935  0.7776 -0.5512
 1338SOL    HW2 4165   1.928   2.798   3.279 -0.5959  0.4780 -2.4899
 1339SOL     OW 4166   1.388   3.284   0.654 -0.1495 -0.4780 -0.0528
 1339SOL    HW1 4167   1.431   3.356   0.599  1.0883 -1.5849 -0.5717
 1339SOL    HW2 4168   1.366   3.206   0.596 -1.5389 -0.5245  0.4958
 1340SOL     OW 4169   3.254   1.433   3.958  0.4855  0.2292  0.3963
 1340SOL    HW1 4170   3.185   1.495   3.996 -0.4482 -1.0410  0.8824
 1340SOL    HW2 4171   3.209   1.371   3.893  1.5032  0.4134 -0.5040
 1341SOL     OW 4172   3.753   1.329   3.259  0.2646  0.2178 -0.0686
 1341SOL    HW1 4173   3.831   1.279   3.224 -0.4472  0.1193 -1.5791
 1341SOL    HW2 4174   3.684   1.340   3.187 -1.3271 -0.0976  1.3229
 1342SOL     OW 4175   0.892   3.404   3.622 -0.0448  0.0942  0.4517
 1342SOL    HW1 4176   0.822   3.367   3.561  1.7442  0.1794 -1.8003
 1342SOL    HW2 4177   0.901   3.502   3.608  1.2356 -0.0813 -0.1168
 1343SOL     OW 4178   2.026   2.493   2.182 -0.5724 -0.0209 -0.5760
 1343SOL    HW1 4179   2.061   2.582   2.211  1.1208 -0.3641 -1.3933
 1343SOL    HW2 4180   2.049   2.479   2.085 -0.6840 -1.3884 -0.4227
 1344SOL     OW 4181   4.242   2.393   4.029 -0.3281  0.2961  0.1177
 1344SOL    HW1 4182   4.248   2.376   3.930  1.4915 -3.0754  0.6554
 1344SOL    HW2 4183   4.149   2.421   4.052 -1.7260 -1.9400 -2.2369
 1345SOL     OW 4184   4.824   3.766   3.472 -0.1643  0.0955 -0.2852
 1345SOL    HW1 4185   4.866   3.856   3.480  0.4041 -0.1779 -0.1215
 1345SOL    HW2 4186   4.891   3.702   3.433  0.4509 -0.9490  2.2946
 1346SOL     OW 4187   1.080   0.005   2.700  0.0489 -0.7317 -0.1957
 1346SOL    HW1 4188   1.002   5.111   2.736 -0.5384  0.3159  0.0571
 1346SOL    HW2 4189   1.123   0.057   2.774 -0.2395  0.2590 -0.7054
 1347SOL     OW 4190   3.056   4.547   4.433  0.0867  0.0201 -0.3974
 1347SOL    HW1 4191   3.061   4.612   4.357 -0.5703 -0.4888 -0.8823
 1347SOL    HW2 4192   3.001   4.587   4.507  0.5397  0.4225 -0.2703
 1348SOL     OW 4193   0.410   0.352   2.480 -1.0706  0.2526 -0.2022
 1348SOL    HW1 4194   0.313   0.362   2.505 -0.5738  1.1305  1.5065
 1348SOL    HW2 4195   0.458   0.438   2.499  0.2710 -0.5423  0.0922
 1349SOL     OW 4196   3.255   3.272   4.636 -0.0890 -0.0268  0.6176
 1349SOL    HW1 4197   3.179   3.226   4.682  0.2021 -0.9621  0.1852
 1349SOL    HW2 4198   3.341   3.227   4.660  0.0738 -0.5475 -0.8365
 1350SOL     OW 4199   0.916   4.305   0.069 -0.1910  0.1948 -0.3595
 1350SOL    HW1 4200   0.818   4.315   0.056 -0.7050 -2.1823  1.1988
 1350SOL    HW2 4201   0.956   4.264   5.144 -0.5292  0.7838 -0.8324
 1351SOL     OW 4202   1.823   0.535   4.763 -0.1867 -0.5492  0.2921
 1351SOL    HW1 4203   1.745   0.530   4.701  0.3476 -2.1910 -0.2915
 1351SOL    HW2 4204   1.894   0.593   4.723 -0.5123 -0.2410  0.1536
 1352SOL     OW 4205   2.570   2.713   2.506  0.0506  0.2354  0.0699
 1352SOL    HW1 4206   2.509   2.634   2.503  0.1161  0.2137 -1.6981
 1352SOL    HW2 4207   2.556   2.763   2.591  0.1174 -1.7481  1.3096
 1353SOL     OW 4208   2.143   3.160   3.636  0.2201  0.0162  0.3484
 1353SOL    HW1 4209   2.215   3.185   3.571 -0.0006 -0.9084 -0.2725
 1353SOL    HW2 4210   2.134   3.061   3.639 -2.0232  0.1428 -0.6920
 1354SOL     OW 4211   1.214   2.166   3.814  0.4906 -0.0624  0.9173
 1354SOL    HW1 4212   1.160   2.227   3.872 -1.4948  0.0996 -0.9672
 1354SOL    HW2 4213   1.164   2.080   3.802  0.6355  0.0455 -0.7840
 1355SOL     OW 4214   0.603   3.086   1.813 -0.0920 -0.0858 -0.3860
 1355SOL    HW1 4215   0.541   3.145   1.760 -0.0183 -0.5066 -0.9597
 1355SOL    HW2 4216   0.618   3.001   1.762 -0.7551 -0.8998  0.7580
 1356SOL     OW 4217   1.654   2.261   4.688 -0.5551 -0.2539 -0.0076
 1356SOL    HW1 4218   1.557   2.281   4.699 -0.8766 -2.5938  2.9118
 1356SOL    HW2 4219   1.666   2.186   4.622 -0.7527 -0.1027 -0.2138
 1357SOL     OW 4220   1.703   0.311   3.868  0.0279 -0.1413  0.1914
 1357SOL    HW1 4221   1.611   0.272   3.867  0.4156 -1.0843 -0.2497
 1357SOL    HW2 4222   1.740   0.306   3.961 -0.0877 -0.4662  0.2232
 1358SOL     OW 4223   4.060   1.596   3.088  0.0079  0.7053  0.0206
 1358SOL    HW1 4224   4.077   1.617   3.184 -0.4374 -0.4016  0.3662
 1358SOL    HW2 4225   4.117   1.518   3.060  0.8052  1.5848 -0.8870
 1359SOL     OW 4226   4.029   3.868   0.299 -0.1847 -0.4721 -0.9129
 1359SOL    HW1 4227   4.093   3.904   0.231 -0.0212  2.5200  0.6546
 1359SOL    HW2 4228   3.960   3.938   0.319 -2.0373 -2.4175 -0.1690
 1360SOL     OW 4229   4.969   4.445   0.898  0.2663 -0.0677 -0.1054
 1360SOL    HW1 4230   5.048   4.497   0.866  0.7738 -1.0060 -0.4189
 1360SOL    HW2 4231   4.994   4.391   0.978 -0.1156 -0.1989 -0.0715
 1361SOL     OW 4232   1.167   1.505   4.795  0.2204  0.3686  0.3097
 1361SOL    HW1 4233   1.195   1.573   4.863  0.1755  1.3094 -0.5817
 1361SOL    HW2 4234   1.104   1.547   4.730 -0.5403 -0.7932  0.2774
 1362SOL     OW 4235   1.942   0.332   2.429  0.0984  0.6337  0.4250
 1362SOL    HW1 4236   1.845   0.321   2.449  0.3644 -1.1121  0.9717
 1362SOL    HW2 4237   1.994   0.337   2.515  0.8182 -2.3983  0.2870
 1363SOL     OW 4238   1.794   4.822   2.710  0.1739  0.1461  0.0802
 1363SOL    HW1 4239   1.705   4.813   2.754  0.8339  0.4011  1.5128
 1363SOL    HW2 4240   1.812   4.919   2.691  0.0257  0.0662 -0.4776
 1364SOL     OW 4241   4.393   3.091   4.990  0.2003  0.3057  0.5486
 1364SOL    HW1 4242   4.343   3.032   5.053 -0.1179  0.3479  0.3417
 1364SOL    HW2 4243   4.427   3.171   5.038  3.2955 -1.4644  1.5729
 1365SOL     OW 4244   3.752   4.351   2.800  0.2004 -0.4988  0.2959
 1365SOL    HW1 4245   3.803   4.432   2.772 -1.7474  0.7462  0.1658
 1365SOL    HW2 4246   3.797   4.310   2.880  0.3105  1.7316  1.4690
 1366SOL     OW 4247   1.060   3.931   3.747 -0.2923  0.0658  0.1315
 1366SOL    HW1 4248   1.089   4.026   3.733  0.3918 -0.0578  0.6401
 1366SOL    HW2 4249   1.114   3.871   3.687 -0.0103 -0.0939  0.5404
 1367SOL     OW 4250   4.009   0.426   4.581 -0.2829  0.1801 -0.3097
 1367SOL    HW1 4251   4.002   0.336   4.537 -1.1113 -0.5517  1.2436
 1367SOL    HW2 4252   4.046   0.415   4.673  0.2847  1.5415 -0.3468
 1368SOL     OW 4253   2.863   0.851   4.554 -0.7599 -0.0358  0.1326
 1368SOL    HW1 4254   2.901   0.777   4.609  1.4933  0.4860 -0.5809
 1368SOL    HW2 4255   2.845   0.818   4.461 -2.2908 -0.3199  0.5102
 1369SOL     OW 4256   2.824   4.915   4.524  0.2081  0.2419  0.3572
 1369SOL    HW1 4257   2.835   4.820   4.553  1.7308  0.2325 -0.1308
 1369SOL    HW2 4258   2.866   4.975   4.592 -1.7941  0.6790  1.2604
 1370SOL     OW 4259   2.076   3.390   2.210 -0.0670 -0.2537 -0.2199
 1370SOL    HW1 4260   2.000   3.378   2.147  0.7748 -0.3749 -1.2456
 1370SOL    HW2 4261   2.154   3.431   2.161  1.2952 -2.1885  0.1907
 1371SOL     OW 4262   3.719   0.283   3.301 -0.2885 -0.4411 -0.0714
 1371SOL    HW1 4263   3.703   0.354   3.369  0.3841 -0.4381  0.0924
 1371SOL    HW2 4264   3.647   0.213   3.308 -0.0096 -0.6563  0.9290
 1372SOL     OW 4265   3.327   0.524   4.034 -0.4102 -0.4436  0.5816
 1372SOL    HW1 4266   3.286   0.448   3.985 -0.0115 -0.8474  0.8569
 1372SOL    HW2 4267   3.422   0.535   4.004 -1.2858  1.9264 -1.7316
 1373SOL     OW 4268   5.024   4.590   3.767 -0.0125  0.1176 -0.2108
 1373SOL    HW1 4269   4.957   4.643   3.715 -0.1678 -0.6895 -0.8512
 1373SOL    HW2 4270   5.014   4.493   3.745 -0.5225 -0.3290  1.8295
 1374SOL     OW 4271   1.574   4.565   4.325  0.1634  0.4178 -0.0033
 1374SOL    HW1 4272   1.640   4.516   4.267  2.4027  0.5336  2.2877
 1374SOL    HW2 4273   1.547   4.508   4.402  1.1221  1.9179  1.5210
 1375SOL     OW 4274   3.900   3.888   5.051  0.6189  0.0471  0.0518
 1375SOL    HW1 4275   3.851   3.853   4.971  0.3006  1.0091 -0.1955
 1375SOL    HW2 4276   3.941   3.976   5.028  1.0129  0.0595  0.7851
 1376SOL     OW 4277   4.733   4.386   0.780  0.2817 -0.0113  0.6301
 1376SOL    HW1 4278   4.817   4.414   0.826  0.7779 -0.8161  0.2538
 1376SOL    HW2 4279   4.724   4.286   0.787  0.5094 -0.1845 -1.2207
 1377SOL     OW 4280   0.152   0.410   2.432  0.0998  0.0038  0.2209
 1377SOL    HW1 4281   0.145   0.369   2.341  1.8292  0.4073 -0.1339
 1377SOL    HW2 4282   0.064   0.403   2.479 -0.9869  0.2913 -1.6809
 1378SOL     OW 4283   3.718   3.106   1.386  0.8041  0.0244  0.0022
 1378SOL    HW1 4284   3.672   3.145   1.306 -0.1494  2.3745  1.5786
 1378SOL    HW2 4285   3.816   3.123   1.381  0.5055  2.0543  0.2561
 1379SOL     OW 4286   3.539   4.817   1.805 -0.0407  0.1572  0.2384
 1379SOL    HW1 4287   3.454   4.857   1.838 -1.4456 -2.4870  0.0618
 1379SOL    HW2 4288   3.526   4.720   1.787  2.9265 -0.2599 -0.2218
 1380SOL     OW 4289   0.718   0.514   3.842 -0.3697 -0.6244 -0.0704
 1380SOL    HW1 4290   0.648   0.484   3.907 -0.1056  1.8097  1.4412
 1380SOL    HW2 4291   0.804   0.469   3.863 -1.1373 -2.7569 -1.2147
 1381SOL     OW 4292   1.666   4.825   2.964 -0.4174 -0.4207 -0.3437
 1381SOL    HW1 4293   1.721   4.837   3.047 -1.1931 -2.1078  0.4654
 1381SOL    HW2 4294   1.577   4.869   2.977  0.1894  1.0701 -1.0952
 1382SOL     OW 4295   4.118   2.700   4.745 -0.3281 -0.3553 -0.1112
 1382SOL    HW1 4296   4.102   2.797   4.725 -0.8425 -0.3526  0.2995
 1382SOL    HW2 4297   4.139   2.652   4.660  0.3704  0.1979 -0.2604
 1383SOL     OW 4298   3.681   3.367   2.128 -0.6607  0.0093 -0.1805
 1383SOL    HW1 4299   3.749   3.335   2.063 -2.0378  1.1407 -2.2904
 1383SOL    HW2 4300   3.609   3.298   2.139 -1.0636  0.3113 -0.8556
 1384SOL     OW 4301   0.118   0.202   3.550  0.1878 -0.3060 -0.0305
 1384SOL    HW1 4302   0.103   0.173   3.456  0.2795  2.1613 -0.8929
 1384SOL    HW2 4303   0.069   0.288   3.567  2.6641  1.0058  1.1346
 1385SOL     OW 4304   2.670   1.162   0.875  1.0238 -0.0854 -0.0400
 1385SOL    HW1 4305   2.640   1.115   0.792  0.4612 -0.1195  0.1790
 1385SOL    HW2 4306   2.669   1.261   0.860  0.1695 -0.0591  0.1738
 1386SOL     OW 4307   3.081   4.753   4.236  0.0429  0.2902  0.1288
 1386SOL    HW1 4308   3.048   4.847   4.221 -0.2389  0.3191  0.9003
 1386SOL    HW2 4309   3.126   4.721   4.153 -0.6318  0.7856 -0.4488
 1387SOL     OW 4310   2.904   4.636   4.654 -0.1285  0.1331  0.3539
 1387SOL    HW1 4311   2.842   4.565   4.689  1.7691 -1.3626  0.7970
 1387SOL    HW2 4312   2.958   4.673   4.729  2.9731 -2.0892 -0.6241
 1388SOL     OW 4313   0.548   3.733   2.702  0.8319  0.0184 -0.1538
 1388SOL    HW1 4314   0.538   3.702   2.797  1.1124 -1.2066 -0.5104
 1388SOL    HW2 4315   0.459   3.766   2.669  0.9371  1.3950  0.8250
 1389SOL     OW 4316   3.551   4.595   2.370  0.2519 -0.3052 -0.4749
 1389SOL    HW1 4317   3.464   4.549   2.387  1.0829 -1.5179  0.6502
 1389SOL    HW2 4318   3.585   4.635   2.455  1.2946 -0.7447 -0.6647
 1390SOL     OW 4319   2.508   1.116   3.524 -0.1112  0.6404  0.0732
 1390SOL    HW1 4320   2.544   1.025   3.542  0.5718  0.8534 -0.2072
 1390SOL    HW2 4321   2.544   1.151   3.438 -1.0096  0.8468 -0.2290
 1391SOL     OW 4322   3.998   3.339   3.521 -0.0660  0.2660 -0.5871
 1391SOL    HW1 4323   4.020   3.262   3.461 -0.5230  0.3544 -0.8679
 1391SOL    HW2 4324   4.060   3.338   3.600  1.2071  0.7171 -1.5389
 1392SOL     OW 4325   2.092   1.842   0.969 -0.6135  0.1940 -0.1965
 1392SOL    HW1 4326   2.011   1.890   0.933  0.0493  1.4483 -0.0737
 1392SOL    HW2 4327   2.171   1.903   0.966  0.6439 -1.3746 -1.4593
 1393SOL     OW 4328   3.427   5.071   2.914  0.8464 -0.0319 -0.3279
 1393SOL    HW1 4329   3.492   5.078   2.838  1.3954 -0.1029  0.1284
 1393SOL    HW2 4330   3.475   5.041   2.996 -0.1556 -2.1682 -0.4784
 1394SOL     OW 4331   0.066   3.549   3.547  0.0207  0.2058 -0.6755
 1394SOL    HW1 4332   5.140   3.513   3.591 -0.8442  1.6296 -1.0774
 1394SOL    HW2 4333   0.145   3.494   3.576 -1.3091 -2.6795 -2.0877
 1395SOL     OW 4334   2.254   2.254   0.731 -0.3050  0.1305  0.7207
 1395SOL    HW1 4335   2.245   2.353   0.731 -0.1733  0.1443  1.0482
 1395SOL    HW2 4336   2.248   2.219   0.637 -1.3085  0.3598  0.6895
 1396SOL     OW 4337   0.052   4.305   1.453 -0.6852 -0.0922 -0.3124
 1396SOL    HW1 4338   0.048   4.207   1.472  0.7593 -0.1240 -0.0798
 1396SOL    HW2 4339   0.098   4.320   1.365 -1.3067  0.3650 -0.5689
 1397SOL     OW 4340   4.717   0.977   3.060  0.0513 -0.3725 -0.5867
 1397SOL    HW1 4341   4.799   0.950   3.008 -0.6638 -1.4111 -1.2260
 1397SOL    HW2 4342   4.729   0.949   3.156  0.5389 -0.2987 -0.6192
 1398SOL     OW 4343   0.391   0.254   2.804 -0.0171 -0.1478 -0.0679
 1398SOL    HW1 4344   0.330   0.175   2.809  1.6278 -1.6470 -2.1593
 1398SOL    HW2 4345   0.348   0.326   2.749 -0.1129 -1.0047 -1.1404
 1399SOL     OW 4346   5.017   2.135   2.982 -0.4999 -0.4244  0.8225
 1399SOL    HW1 4347   5.053   2.044   2.962  0.4990  0.1330 -0.0084
 1399SOL    HW2 4348   4.926   2.145   2.942  0.6407 -0.0255 -1.9509
 1400SOL     OW 4349   3.874   0.932   3.417 -0.7615 -0.1142  0.6463
 1400SOL    HW1 4350   3.809   0.955   3.344  0.2050 -1.9057 -0.8910
 1400SOL    HW2 4351   3.844   0.973   3.503 -3.2471  0.1124 -0.2442
 1401SOL     OW 4352   4.054   3.258   0.614 -0.7006 -0.4071 -0.1722
 1401SOL    HW1 4353   4.129   3.196   0.593  1.5795  2.4656 -1.3391
 1401SOL    HW2 4354   3.986   3.254   0.541 -1.2255 -2.2939  0.3736
 1402SOL     OW 4355   3.359   5.070   4.723 -0.3897 -0.1173  0.0119
 1402SOL    HW1 4356   3.378   5.125   4.642  1.9035 -0.9754 -0.0967
 1402SOL    HW2 4357   3.421   5.097   4.797 -2.6378  0.8639  1.6414
 1403SOL     OW 4358   4.228   4.924   1.197  0.2402 -0.1071 -0.0651
 1403SOL    HW1 4359   4.176   4.909   1.113 -0.0931  0.1347  0.0965
 1403SOL    HW2 4360   4.256   5.020   1.202  0.8382 -0.2713 -0.2281
 1404SOL     OW 4361   2.211   3.591   3.805 -0.4219 -0.0037 -0.1457
 1404SOL    HW1 4362   2.283   3.645   3.848  0.0943 -0.4456 -0.4395
 1404SOL    HW2 4363   2.250   3.506   3.769 -1.1712 -0.4500  0.0694
 1405SOL     OW 4364   4.289   4.420   2.092  0.1681  0.1051 -0.5725
 1405SOL    HW1 4365   4.199   4.420   2.136 -0.2819 -3.2104 -1.1996
 1405SOL    HW2 4366   4.279   4.393   1.996  1.7989  0.0896 -0.7635
 1406SOL     OW 4367   2.984   0.519   0.137 -0.0307 -0.0301  0.0629
 1406SOL    HW1 4368   3.022   0.576   0.063  2.0445 -1.1041  0.2284
 1406SOL    HW2 4369   2.911   0.462   0.101 -0.2974  0.7856 -0.7269
 1407SOL     OW 4370   1.051   0.220   3.094 -0.0394  0.4408  0.4593
 1407SOL    HW1 4371   0.979   0.229   3.162 -0.5622 -0.8851  0.1100
 1407SOL    HW2 4372   1.104   0.137   3.111 -1.0931 -0.7268 -1.5263
 1408SOL     OW 4373   0.508   1.372   1.761 -0.0969  0.6308  0.2145
 1408SOL    HW1 4374   0.454   1.407   1.685  0.4961  0.1059 -0.4575
 1408SOL    HW2 4375   0.605   1.394   1.747  0.2225 -0.7645  0.0503
 1409SOL     OW 4376   1.142   2.548   3.122 -0.7094  0.3804 -0.3447
 1409SOL    HW1 4377   1.054   2.508   3.098  0.1386 -1.7035 -0.1638
 1409SOL    HW2 4378   1.150   2.638   3.080 -1.8142 -0.5187 -2.6340
 1410SOL     OW 4379   1.573   3.163   2.137 -0.1375  0.2748  0.3039
 1410SOL    HW1 4380   1.592   3.261   2.136  0.7178  0.1221  0.7312
 1410SOL    HW2 4381   1.635   3.118   2.201  0.9724 -0.8479 -1.4792
 1411SOL     OW 4382   4.422   4.114   1.338  0.0325 -0.4847  0.3034
 1411SOL    HW1 4383   4.331   4.136   1.375  0.8380  0.1025  2.0359
 1411SOL    HW2 4384   4.479   4.196   1.342  0.9026 -1.0699  0.0110
 1412SOL     OW 4385   1.481   2.373   0.341  0.0655  0.4014 -0.3349
 1412SOL    HW1 4386   1.401   2.315   0.330  0.0968  0.3149 -0.1205
 1412SOL    HW2 4387   1.453   2.467   0.359 -0.0608 -0.1169  2.6437
 1413SOL     OW 4388   0.697   2.765   0.524  0.0703  0.3640 -0.9164
 1413SOL    HW1 4389   0.687   2.862   0.500 -2.0553  0.6734  0.8652
 1413SOL    HW2 4390   0.730   2.758   0.618 -3.0701 -0.4703  0.2558
 1414SOL     OW 4391   1.054   3.276   3.129 -0.1209 -0.5253 -0.0366
 1414SOL    HW1 4392   1.041   3.256   3.032  1.8509  1.1105 -0.7257
 1414SOL    HW2 4393   1.150   3.300   3.145 -0.3281 -1.0484  2.4009
 1415SOL     OW 4394   0.688   0.979   1.939 -0.1515 -0.3684  0.2405
 1415SOL    HW1 4395   0.776   1.018   1.910 -0.0914 -1.7781 -1.6564
 1415SOL    HW2 4396   0.616   1.048   1.928  0.2056 -0.2224 -1.4512
 1416SOL     OW 4397   3.801   2.491   3.106 -0.5805 -0.3581 -0.2347
 1416SOL    HW1 4398   3.790   2.568   3.169  1.0241  0.4159 -0.8440
 1416SOL    HW2 4399   3.730   2.422   3.124 -1.4344  0.8002  0.9806
 1417SOL     OW 4400   2.879   2.520   4.300 -0.1747 -0.8039  0.3195
 1417SOL    HW1 4401   2.881   2.421   4.284 -2.4215 -0.7714 -0.5004
 1417SOL    HW2 4402   2.815   2.563   4.237  0.2637  1.1081  1.1033
 1418SOL     OW 4403   3.190   0.869   4.722 -0.2367 -0.0276 -0.0065
 1418SOL    HW1 4404   3.132   0.932   4.670  0.6287  2.0650  1.3986
 1418SOL    HW2 4405   3.282   0.908   4.730  0.6350 -1.9782  0.1198
 1419SOL     OW 4406   2.317   3.094   4.292 -0.0986  0.1663  0.2171
 1419SOL    HW1 4407   2.294   3.162   4.362 -0.6562 -0.2761  0.4693
 1419SOL    HW2 4408   2.409   3.060   4.309  0.2106  0.8944  0.0536
 1420SOL     OW 4409   4.741   2.463   1.110 -0.2535 -0.2284  0.1297
 1420SOL    HW1 4410   4.705   2.412   1.187  0.1772 -1.4883 -0.4797
 1420SOL    HW2 4411   4.665   2.502   1.057 -0.7652 -2.2254 -0.7153
 1421SOL     OW 4412   3.555   1.671   2.247 -0.7007  0.4363 -0.0663
 1421SOL    HW1 4413   3.503   1.646   2.165  0.0174  1.7083 -0.9377
 1421SOL    HW2 4414   3.513   1.751   2.290 -1.2952 -0.4448  1.0625
 1422SOL     OW 4415   2.414   4.925   3.114 -0.3606 -0.7962  0.0922
 1422SOL    HW1 4416   2.424   4.853   3.183 -0.4301  0.4127  1.4123
 1422SOL    HW2 4417   2.502   4.943   3.072 -0.4032 -1.8610 -0.5010
 1423SOL     OW 4418   4.104   4.944   4.397  0.3532  0.1556 -0.5500
 1423SOL    HW1 4419   4.118   5.041   4.418  2.0996 -0.6189  2.6540
 1423SOL    HW2 4420   4.031   4.908   4.455  0.7042 -0.7396 -0.6515
 1424SOL     OW 4421   0.064   2.776   2.576  0.3771  0.1504  0.0312
 1424SOL    HW1 4422   0.040   2.720   2.655  2.9176  0.9104  1.4856
 1424SOL    HW2 4423   0.032   2.732   2.492  1.1814 -2.8835  1.1675
 1425SOL     OW 4424   3.939   0.761   1.757 -0.3991 -0.1103  0.7609
 1425SOL    HW1 4425   3.956   0.748   1.855  0.4654 -0.2886  0.5989
 1425SOL    HW2 4426   3.841   0.759   1.739 -0.6606  1.5487  1.8485
 1426SOL     OW 4427   2.634   3.529   2.302  0.4989 -0.1168  0.0733
 1426SOL    HW1 4428   2.633   3.589   2.222 -0.7202 -0.4933 -0.2135
 1426SOL    HW2 4429   2.541   3.520   2.339  1.0030 -0.1560  1.3802
 1427SOL     OW 4430   2.315   3.688   1.463 -0.1748 -0.2784  0.3239
 1427SOL    HW1 4431   2.216   3.683   1.475  0.0106 -0.4398  1.9479
 1427SOL    HW2 4432   2.360   3.626   1.527  0.9638 -0.6814 -0.8331
 1428SOL     OW 4433   0.270   0.512   3.101 -0.2657 -0.0446  0.4053
 1428SOL    HW1 4434   0.346   0.527   3.164 -0.1227  0.8634  0.0191
 1428SOL    HW2 4435   0.204   0.450   3.144  0.8073 -1.0618  0.6352
 1429SOL     OW 4436   2.121   4.655   1.805 -0.2497  0.2381 -0.0619
 1429SOL    HW1 4437   2.133   4.740   1.856  0.4935  0.1381 -0.0688
 1429SOL    HW2 4438   2.150   4.577   1.861  2.0869  0.2507 -1.1650
 1430SOL     OW 4439   3.249   3.618   2.086 -0.1868  0.1307  0.1601
 1430SOL    HW1 4440   3.218   3.700   2.038  2.2148 -0.0599 -1.9576
 1430SOL    HW2 4441   3.349   3.614   2.082 -0.1852 -2.3568  1.1749
 1431SOL     OW 4442   5.156   4.114   2.455 -0.6625 -0.0360 -0.2578
 1431SOL    HW1 4443   5.075   4.103   2.398  0.6906  0.8017 -2.4517
 1431SOL    HW2 4444   5.151   4.201   2.503 -1.1330 -0.0679 -0.2433
 1432SOL     OW 4445   3.939   4.157   1.300 -0.6031 -0.0200 -0.3067
 1432SOL    HW1 4446   3.873   4.226   1.328 -1.6250 -1.1329  0.1228
 1432SOL    HW2 4447   3.943   4.152   1.200 -1.9284 -0.6242 -0.3417
 1433SOL     OW 4448   0.463   3.512   4.658 -0.3419  0.2532  0.0375
 1433SOL    HW1 4449   0.482   3.575   4.583 -0.2271  0.1536 -0.0180
 1433SOL    HW2 4450   0.445   3.421   4.620 -3.8028  0.8859 -0.1969
 1434SOL     OW 4451   0.395   4.576   3.380 -0.0483 -0.1556 -0.2432
 1434SOL    HW1 4452   0.481   4.528   3.395 -0.2502 -0.0869  1.2395
 1434SOL    HW2 4453   0.334   4.560   3.457 -0.9030  0.8097 -0.7022
 1435SOL     OW 4454   1.287   2.572   2.571 -0.3108 -0.6358  0.2124
 1435SOL    HW1 4455   1.188   2.582   2.587 -0.3876 -0.6161 -0.2810
 1435SOL    HW2 4456   1.331   2.544   2.657 -0.8051 -1.0843  0.3262
 1436SOL     OW 4457   0.648   3.398   2.014 -0.9212  0.3203  0.0142
 1436SOL    HW1 4458   0.575   3.417   2.080 -0.1642 -0.6367  1.1687
 1436SOL    HW2 4459   0.677   3.303   2.023 -0.8315  0.1406 -1.7682
 1437SOL     OW 4460   0.396   1.759   4.705  0.4233 -0.0588  0.3720
 1437SOL    HW1 4461   0.459   1.809   4.645  0.5289  0.6213  1.0232
 1437SOL    HW2 4462   0.380   1.814   4.788 -1.7374  0.1995 -0.1696
 1438SOL     OW 4463   2.917   2.494   0.683  0.1112  0.2411 -0.5077
 1438SOL    HW1 4464   2.925   2.480   0.584 -0.0776 -1.0621 -0.3649
 1438SOL    HW2 4465   2.999   2.459   0.728 -0.6720 -1.1153 -0.0669
 1439SOL     OW 4466   3.436   4.831   0.452 -0.3538  0.0211  0.2229
 1439SOL    HW1 4467   3.450   4.910   0.511 -0.6856  0.3071 -0.0774
 1439SOL    HW2 4468   3.359   4.848   0.390  1.7011  0.9518 -2.2978
 1440SOL     OW 4469   3.187   3.062   4.307  0.1772 -0.4956  0.5196
 1440SOL    HW1 4470   3.284   3.081   4.325  0.0864 -0.2149  0.7227
 1440SOL    HW2 4471   3.178   3.014   4.219  0.4898 -0.4078  0.4383
 1441SOL     OW 4472   2.440   2.018   2.248  0.4745  0.0046  0.3766
 1441SOL    HW1 4473   2.341   2.014   2.233  0.2876  1.8331  0.8684
 1441SOL    HW2 4474   2.462   1.975   2.335 -0.2882  2.0252  1.6367
 1442SOL     OW 4475   3.095   4.932   3.705  0.5560  0.3979 -0.7069
 1442SOL    HW1 4476   3.187   4.939   3.744  0.0301 -3.0710  1.5531
 1442SOL    HW2 4477   3.100   4.887   3.616  1.0800  1.0474 -1.0200
 1443SOL     OW 4478   2.694   3.464   1.755  0.4109  0.2382 -0.2850
 1443SOL    HW1 4479   2.631   3.433   1.826 -0.9540  1.2997 -0.9608
 1443SOL    HW2 4480   2.783   3.420   1.767 -0.1674 -0.5932  1.2748
 1444SOL     OW 4481   0.223   0.532   2.814  0.2286 -0.3997 -0.4773
 1444SOL    HW1 4482   0.221   0.479   2.899 -2.5110  1.0110  0.4251
 1444SOL    HW2 4483   0.298   0.598   2.818  1.1392 -1.4202  0.0964
 1445SOL     OW 4484   0.816   4.414   1.339  0.1622  0.0430 -0.3726
 1445SOL    HW1 4485   0.890   4.433   1.402 -0.7996 -0.5188  0.9917
 1445SOL    HW2 4486   0.806   4.315   1.328  0.5538  0.1374 -1.7183
 1446SOL     OW 4487   4.729   4.399   4.321  0.3649 -0.5349  0.1080
 1446SOL    HW1 4488   4.722   4.328   4.251 -1.3979  0.1717 -0.5024
 1446SOL    HW2 4489   4.764   4.483   4.281  1.2522 -0.6889  0.5437
 1447SOL     OW 4490   2.374   2.492   4.714  0.1544 -0.1311  0.0142
 1447SOL    HW1 4491   2.278   2.467   4.729 -0.1832  0.4345 -1.0771
 1447SOL    HW2 4492   2.408   2.446   4.632  0.7390 -0.1262  0.2505
 1448SOL     OW 4493   1.019   2.196   5.111 -0.3706  0.0579 -0.3265
 1448SOL    HW1 4494   0.956   2.126   5.079 -0.8356  0.6766 -0.7947
 1448SOL    HW2 4495   1.103   2.153   5.144 -1.0223 -0.7784  0.3031
 1449SOL     OW 4496   0.930   3.177   1.339 -0.4636 -0.0637 -0.1893
 1449SOL    HW1 4497   0.937   3.083   1.373  1.0178 -0.2321 -0.9079
 1449SOL    HW2 4498   0.899   3.236   1.413  2.8855 -0.3795  1.6863
 1450SOL     OW 4499   1.037   3.865   4.012 -0.1866  1.0461  0.5588
 1450SOL    HW1 4500   1.064   3.955   4.046 -1.4495  1.7631 -0.2533
 1450SOL    HW2 4501   1.046   3.863   3.913  0.9917 -0.1555  0.6684
 1451SOL     OW 4502   4.481   1.743   2.407 -0.0165  0.5740  0.7079
 1451SOL    HW1 4503   4.561   1.769   2.352 -0.6567  0.9177 -0.0765
 1451SOL    HW2 4504   4.432   1.825   2.436 -0.1919  0.3597  1.0165
 1452SOL     OW 4505   4.391   5.081   0.233 -0.0171 -0.2737 -0.7267
 1452SOL    HW1 4506   4.381   5.051   0.328 -0.2289  0.6673 -0.4368
 1452SOL    HW2 4507   4.326   5.155   0.214 -1.0806 -1.4937 -2.0831
 1453SOL     OW 4508   4.340   1.935   1.707  0.1138  0.0347  0.1576
 1453SOL    HW1 4509   4.381   1.914   1.796  1.0011 -0.8652 -0.4432
 1453SOL    HW2 4510   4.333   2.034   1.697 -1.4138  0.1680  1.8325
 1454SOL     OW 4511   4.863   2.724   2.794 -0.4132  0.2264 -0.3003
 1454SOL    HW1 4512   4.837   2.803   2.851 -0.9212 -0.4148  0.3804
 1454SOL    HW2 4513   4.912   2.756   2.713 -1.0055  1.2787 -0.2636
 1455SOL     OW 4514   0.286   3.826   0.158  0.2847  0.2567  0.2184
 1455SOL    HW1 4515   0.245   3.762   0.222 -0.0003 -0.8136 -1.0050
 1455SOL    HW2 4516   0.228   3.907   0.150 -0.9532 -0.6649 -0.5037
 1456SOL     OW 4517   2.484   4.762   2.402 -0.3768 -0.3655  0.1060
 1456SOL    HW1 4518   2.570   4.774   2.352 -0.0750  0.1588  0.7335
 1456SOL    HW2 4519   2.417   4.830   2.369  0.3297  1.0700  1.4725
 1457SOL     OW 4520   2.128   0.860   0.711  0.3423 -0.1037 -0.7974
 1457SOL    HW1 4521   2.163   0.954   0.706  1.4446 -0.3095  1.6289
 1457SOL    HW2 4522   2.047   0.858   0.770 -0.1685 -0.5680 -1.5022
 1458SOL     OW 4523   0.775   0.851   0.047 -0.3443  0.2274  0.1218
 1458SOL    HW1 4524   0.810   0.774   5.151  0.2439  0.6791 -0.1567
 1458SOL    HW2 4525   0.702   0.820   0.107  0.1356 -0.6178  0.2777
 1459SOL     OW 4526   1.597   3.715   2.534  0.3264  0.6049 -0.1821
 1459SOL    HW1 4527   1.655   3.668   2.468 -1.2728 -1.1002 -0.4512
 1459SOL    HW2 4528   1.501   3.697   2.513 -0.2477 -0.4002  2.8377
 1460SOL     OW 4529   1.430   0.906   3.490  0.2577 -0.0173 -1.1745
 1460SOL    HW1 4530   1.483   0.859   3.418  0.5270  0.2278 -1.1402
 1460SOL    HW2 4531   1.478   0.898   3.577 -0.4631 -0.9936 -0.8545
 1461SOL     OW 4532   4.699   1.019   1.110 -0.2324 -0.2918  0.2245
 1461SOL    HW1 4533   4.661   1.013   1.018 -2.2122  2.0608  0.7731
 1461SOL    HW2 4534   4.677   1.108   1.149 -0.2992 -1.5327  3.3279
 1462SOL     OW 4535   0.205   4.967   2.760  0.2061  0.0416 -0.3750
 1462SOL    HW1 4536   0.264   4.914   2.699  0.7374  1.2573 -0.9737
 1462SOL    HW2 4537   0.179   5.052   2.714  0.7666  1.0855  1.1606
 1463SOL     OW 4538   3.496   2.053   2.892 -0.1902 -0.4147  0.4707
 1463SOL    HW1 4539   3.549   2.000   2.826 -1.1408  0.1554 -0.8063
 1463SOL    HW2 4540   3.490   2.003   2.978  2.5209 -0.4093  0.7386
 1464SOL     OW 4541   4.102   0.100   4.444  0.1137 -0.2736  0.1532
 1464SOL    HW1 4542   4.145   0.101   4.353  0.9435 -0.2168  0.5402
 1464SOL    HW2 4543   4.169   0.130   4.512 -0.7294  0.4230  0.6848
 1465SOL     OW 4544   4.680   2.268   2.240  0.1123 -0.3307  0.3076
 1465SOL    HW1 4545   4.722   2.299   2.325  0.5413  0.1535 -0.0773
 1465SOL    HW2 4546   4.595   2.319   2.225  0.9271  0.8468 -0.4340
 1466SOL     OW 4547   4.204   3.101   4.505  0.1662  0.2912 -0.0440
 1466SOL    HW1 4548   4.155   3.045   4.438  0.4145 -0.5508  0.4610
 1466SOL    HW2 4549   4.206   3.054   4.593  1.5304  0.4760  0.0560
 1467SOL     OW 4550   0.242   1.544   4.588  0.2089 -0.2218 -0.8491
 1467SOL    HW1 4551   0.281   1.634   4.610  0.4713 -0.2571 -1.1751
 1467SOL    HW2 4552   0.248   1.528   4.490  2.2061 -1.5338 -0.5697
 1468SOL     OW 4553   1.390   0.318   4.982 -0.3946 -0.1568 -0.1809
 1468SOL    HW1 4554   1.320   0.388   4.982 -0.6636 -0.4244  0.1600
 1468SOL    HW2 4555   1.383   0.263   5.065 -0.6774 -1.0699 -0.7956
 1469SOL     OW 4556   4.717   3.392   1.896  0.2462 -0.1976  0.4286
 1469SOL    HW1 4557   4.701   3.431   1.986  0.2941 -0.9241  0.7574
 1469SOL    HW2 4558   4.815   3.390   1.877  0.1854  0.8985 -0.0742
 1470SOL     OW 4559   2.901   1.235   2.893  0.6428 -0.2509 -0.1136
 1470SOL    HW1 4560   2.955   1.156   2.922  1.1495 -0.3144 -1.1955
 1470SOL    HW2 4561   2.835   1.206   2.823 -1.3578 -0.3405  1.7147
 1471SOL     OW 4562   1.781   1.322   1.785 -0.0727 -0.4059  0.3167
 1471SOL    HW1 4563   1.781   1.273   1.698 -1.4018 -1.5122  0.9000
 1471SOL    HW2 4564   1.771   1.257   1.860  2.4222  0.3816  1.4418
 1472SOL     OW 4565   1.202   4.346   3.084 -0.4434  0.2286 -0.3521
 1472SOL    HW1 4566   1.157   4.299   3.009 -1.2945 -0.6878  0.7087
 1472SOL    HW2 4567   1.301   4.339   3.073 -0.5604 -0.6684 -0.9188
 1473SOL     OW 4568   0.354   3.528   0.414 -0.2261 -0.2010 -0.7869
 1473SOL    HW1 4569   0.420   3.571   0.352 -1.4132 -0.9218 -2.6570
 1473SOL    HW2 4570   0.385   3.538   0.508  1.3496  1.5114 -1.4218
 1474SOL     OW 4571   1.178   4.946   4.021  0.1555  0.7325  0.1458
 1474SOL    HW1 4572   1.223   4.914   4.105  1.8417  1.0138 -0.6123
 1474SOL    HW2 4573   1.081   4.921   4.024  0.3255  0.1243  1.8571
 1475SOL     OW 4574   1.854   0.886   3.739 -0.5608  0.3502 -0.1846
 1475SOL    HW1 4575   1.893   0.813   3.682 -0.1693  2.9682 -3.5861
 1475SOL    HW2 4576   1.912   0.902   3.818  2.0676  0.2201 -1.9840
 1476SOL     OW 4577   2.774   4.388   4.811 -0.3773 -0.1744  0.2563
 1476SOL    HW1 4578   2.764   4.315   4.879 -1.0702 -0.3978 -0.0795
 1476SOL    HW2 4579   2.693   4.447   4.813 -0.9703 -0.8962 -1.2145
 1477SOL     OW 4580   2.057   1.767   1.418  0.2554 -0.0776  0.0285
 1477SOL    HW1 4581   2.116   1.810   1.486 -1.8073  0.0976  1.7838
 1477SOL    HW2 4582   1.963   1.765   1.451 -0.9024  0.2621 -2.9646
 1478SOL     OW 4583   0.979   3.627   2.124  0.5116  0.4316 -0.3491
 1478SOL    HW1 4584   1.003   3.661   2.033  1.3191 -0.0201 -0.3144
 1478SOL    HW2 4585   0.957   3.704   2.184  0.4022  0.7591 -0.8111
 1479SOL     OW 4586   2.925   1.773   2.019 -0.0249  0.2599 -0.4557
 1479SOL    HW1 4587   2.869   1.724   1.952 -0.1821 -0.3916  0.1314
 1479SOL    HW2 4588   2.930   1.719   2.103  1.8470  0.0755 -0.6306
 1480SOL     OW 4589   0.039   1.039   3.501  1.0526  0.5419  0.1752
 1480SOL    HW1 4590   0.135   1.043   3.473  1.6986  0.1401  2.1467
 1480SOL    HW2 4591   5.137   1.050   3.421  2.7312  0.6212 -1.1042
 1481SOL     OW 4592   2.162   2.408   4.816  0.3873  0.5802  0.6754
 1481SOL    HW1 4593   2.136   2.427   4.911 -0.0612  3.3048  0.0907
 1481SOL    HW2 4594   2.107   2.332   4.781 -0.4112  0.4290  2.1961
 1482SOL     OW 4595   3.803   4.765   1.615 -0.1153  0.6412 -0.1879
 1482SOL    HW1 4596   3.808   4.765   1.715 -1.5236 -0.0858 -0.0900
 1482SOL    HW2 4597   3.841   4.679   1.580  1.4481  1.3710 -0.3840
 1483SOL     OW 4598   2.592   4.531   1.391  0.0429 -0.5780  0.8805
 1483SOL    HW1 4599   2.668   4.529   1.457  0.2208  1.2728  0.7854
 1483SOL    HW2 4600   2.505   4.528   1.441  0.1793  0.3132  1.1808
 1484SOL     OW 4601   4.214   3.968   3.700  0.0710  0.0543  0.6094
 1484SOL    HW1 4602   4.154   3.891   3.679  0.8057 -0.4833  0.4474
 1484SOL    HW2 4603   4.272   3.945   3.777  1.5607 -0.2631 -0.5696
 1485SOL     OW 4604   4.606   1.310   2.358  0.0487  0.2993 -0.4703
 1485SOL    HW1 4605   4.684   1.251   2.375 -0.5182 -0.0909  0.9949
 1485SOL    HW2 4606   4.533   1.258   2.313  0.2744  0.4110 -0.9680
 1486SOL     OW 4607   4.351   4.107   0.873  0.3025  0.3289  0.1673
 1486SOL    HW1 4608   4.265   4.075   0.912 -0.6846  0.8446 -1.4951
 1486SOL    HW2 4609   4.368   4.202   0.903 -1.0632  1.1530 -1.5203
 1487SOL     OW 4610   0.821   4.643   3.930 -0.2235  0.1107  0.3281
 1487SOL    HW1 4611   0.725   4.652   3.957 -0.1083 -0.7936  1.0754
 1487SOL    HW2 4612   0.875   4.716   3.974 -0.1246 -1.0347  2.2025
 1488SOL     OW 4613   4.955   3.022   0.027 -0.3642 -0.3035  0.7059
 1488SOL    HW1 4614   4.906   3.006   0.113  1.6781 -1.7272  1.6732
 1488SOL    HW2 4615   5.045   2.980   0.031  0.1260  0.3127 -1.8536
 1489SOL     OW 4616   0.884   4.286   4.038 -0.1108  0.6837 -0.0394
 1489SOL    HW1 4617   0.943   4.220   4.085  0.3178  1.2796  0.2800
 1489SOL    HW2 4618   0.795   4.290   4.084  0.8376  2.4380  1.7989
 1490SOL     OW 4619   5.078   0.219   1.391  0.3476  0.1591  0.3167
 1490SOL    HW1 4620   5.014   0.288   1.423 -0.4988 -0.2774 -0.3803
 1490SOL    HW2 4621   5.027   0.137   1.363  1.0342  0.3749 -1.7550
 1491SOL     OW 4622   1.093   4.076   1.286 -0.1406  0.0174  0.0097
 1491SOL    HW1 4623   1.084   4.137   1.206 -1.6824 -1.8561 -1.3463
 1491SOL    HW2 4624   1.148   3.997   1.261 -2.4229 -1.6817  0.0019
 1492SOL     OW 4625   1.971   1.560   4.785 -0.2758 -0.3784 -0.1374
 1492SOL    HW1 4626   1.986   1.462   4.787 -0.1739 -0.4347 -2.0214
 1492SOL    HW2 4627   2.055   1.608   4.813 -0.1651 -0.8156  0.2805
 1493SOL     OW 4628   1.308   1.671   3.757  0.5919  0.2285 -0.0502
 1493SOL    HW1 4629   1.327   1.586   3.806 -0.5448 -0.4722 -0.7597
 1493SOL    HW2 4630   1.330   1.660   3.661 -1.5991 -0.0618 -0.5800
 1494SOL     OW 4631   2.775   4.526   1.591  0.1378 -0.5661 -0.5516
 1494SOL    HW1 4632   2.753   4.433   1.620 -1.8747  0.1306  0.3194
 1494SOL    HW2 4633   2.809   4.578   1.669  0.0860 -0.2370 -0.7461
 1495SOL     OW 4634   2.665   0.784   4.856 -0.1530 -0.4348 -0.3536
 1495SOL    HW1 4635   2.643   0.728   4.936  0.2785 -0.9190 -0.5704
 1495SOL    HW2 4636   2.762   0.808   4.857 -0.3383  0.3494 -0.2457
 1496SOL     OW 4637   4.123   0.274   0.023  0.7461 -0.4049  0.5046
 1496SOL    HW1 4638   4.059   0.247   5.108  1.5774 -0.9692 -0.0583
 1496SOL    HW2 4639   4.132   0.374   0.024  0.7129 -0.3905 -0.1726
 1497SOL     OW 4640   1.193   3.304   3.388  0.0078 -0.3528  0.3367
 1497SOL    HW1 4641   1.181   3.404   3.395 -1.5033 -0.4865  0.1484
 1497SOL    HW2 4642   1.103   3.261   3.382  0.6619 -1.6986 -0.1760
 1498SOL     OW 4643   0.402   4.522   0.375  0.1853  0.0180  0.3826
 1498SOL    HW1 4644   0.490   4.475   0.377  0.8899  1.3274  1.0332
 1498SOL    HW2 4645   0.334   4.466   0.423  0.6724 -0.9502 -0.0221
 1499SOL     OW 4646   3.271   4.010   2.675 -0.9787 -0.0922  0.3687
 1499SOL    HW1 4647   3.335   3.934   2.668 -1.2806 -0.2567 -0.7180
 1499SOL    HW2 4648   3.179   3.979   2.652 -0.8656  0.9072 -1.6460
 1500SOL     OW 4649   2.751   2.613   1.060  0.1899 -0.1347  0.0964
 1500SOL    HW1 4650   2.814   2.653   0.993  1.1331 -1.2764  0.2810
 1500SOL    HW2 4651   2.663   2.594   1.016  0.2262  0.7115 -0.3676
 1501SOL     OW 4652   3.440   0.178   2.312  0.0834  0.1808 -0.4363
 1501SOL    HW1 4653   3.494   0.198   2.394 -1.9415  3.0637  0.3489
 1501SOL    HW2 4654   3.483   0.219   2.232  0.8880 -0.7075 -0.4841
 1502SOL     OW 4655   3.176   2.178   1.524 -0.8297  0.1938  0.1135
 1502SOL    HW1 4656   3.228   2.147   1.604 -0.1232  0.5043 -0.2114
 1502SOL    HW2 4657   3.213   2.266   1.493 -1.0688  0.0523 -0.5797
 1503SOL     OW 4658   0.751   4.144   4.675 -0.3069 -0.2799  0.3334
 1503SOL    HW1 4659   0.814   4.138   4.597 -0.9758  0.1039 -0.2473
 1503SOL    HW2 4660   0.673   4.083   4.659 -0.9524  0.5618  0.2228
 1504SOL     OW 4661   1.295   1.109   3.038 -0.4824  0.1547  0.0444
 1504SOL    HW1 4662   1.389   1.140   3.050 -0.7006  0.2316  1.8416
 1504SOL    HW2 4663   1.240   1.137   3.116 -1.8454 -0.5005 -0.6371
 1505SOL     OW 4664   0.664   0.814   3.154 -0.0435 -0.3777  0.0623
 1505SOL    HW1 4665   0.645   0.806   3.252  0.0316  0.7792  0.1899
 1505SOL    HW2 4666   0.629   0.902   3.121  1.3763 -0.0364 -0.6006
 1506SOL     OW 4667   0.256   1.965   2.587  0.6257 -0.1268  0.6223
 1506SOL    HW1 4668   0.214   1.877   2.566 -1.2517  0.6605  0.9136
 1506SOL    HW2 4669   0.345   1.971   2.541 -0.1954 -1.2664 -1.2278
 1507SOL     OW 4670   3.845   4.610   2.383 -0.2376 -0.0237  0.7928
 1507SOL    HW1 4671   3.832   4.709   2.390 -1.4753  0.0979 -1.9510
 1507SOL    HW2 4672   3.760   4.568   2.353  1.5390 -1.2135 -3.1392
 1508SOL     OW 4673   2.049   1.430   4.461  0.2526  0.1644  0.1035
 1508SOL    HW1 4674   2.061   1.346   4.408  1.8995  0.8637 -0.7214
 1508SOL    HW2 4675   1.985   1.491   4.415 -0.1337 -0.2028  0.1546
 1509SOL     OW 4676   2.559   3.260   3.554 -0.2572 -0.3063 -0.4451
 1509SOL    HW1 4677   2.487   3.250   3.623 -1.3354  1.5310 -1.2528
 1509SOL    HW2 4678   2.525   3.229   3.466 -0.4880  1.5413 -1.0513
 1510SOL     OW 4679   3.925   3.528   0.578 -0.0781  0.1394  0.8367
 1510SOL    HW1 4680   3.867   3.603   0.547 -1.0540 -0.2157  1.7450
 1510SOL    HW2 4681   3.915   3.450   0.517  1.3251  0.8614 -0.4116
 1511SOL     OW 4682   1.358   2.858   1.251  0.1854  0.1657  0.1864
 1511SOL    HW1 4683   1.338   2.792   1.324 -0.3068  0.6998  0.5383
 1511SOL    HW2 4684   1.342   2.814   1.162  0.2957 -0.3286  0.4044
 1512SOL     OW 4685   2.745   0.826   1.870 -0.2624 -0.3499  0.5756
 1512SOL    HW1 4686   2.765   0.887   1.947 -2.4459  0.7962  0.2913
 1512SOL    HW2 4687   2.732   0.879   1.787  1.7154 -1.5586 -0.5924
 1513SOL     OW 4688   4.368   3.435   0.073  0.2527 -0.0859  0.1209
 1513SOL    HW1 4689   4.443   3.389   0.025 -0.0710 -0.4839 -0.0134
 1513SOL    HW2 4690   4.342   3.517   0.024 -0.0194 -0.4465 -0.3430
 1514SOL     OW 4691   5.040   5.090   2.251  0.0054  0.1415  0.1612
 1514SOL    HW1 4692   5.131   5.069   2.215  1.3470  2.3000  1.9856
 1514SOL    HW2 4693   5.004   5.011   2.299  1.2870 -0.5018  0.1007
 1515SOL     OW 4694   1.299   3.694   1.640 -0.0792  0.2683  0.1586
 1515SOL    HW1 4695   1.278   3.625   1.571  0.1523 -1.0630  1.3753
 1515SOL    HW2 4696   1.319   3.649   1.727  0.8381  1.8343  0.7996
 1516SOL     OW 4697   3.201   1.836   2.820 -0.4432  0.1498  0.0750
 1516SOL    HW1 4698   3.180   1.923   2.775  1.6971  1.3896  1.3133
 1516SOL    HW2 4699   3.260   1.782   2.761 -2.9123 -1.2128 -1.3257
 1517SOL     OW 4700   4.956   3.140   2.105  0.3060  0.1509 -0.3540
 1517SOL    HW1 4701   5.049   3.106   2.086  0.2727  0.1091 -0.4471
 1517SOL    HW2 4702   4.948   3.164   2.201  0.1835 -0.5786 -0.1734
 1518SOL     OW 4703   0.901   1.172   1.397 -0.1715 -0.1372 -0.5647
 1518SOL    HW1 4704   0.946   1.099   1.345  1.1550  0.2003  0.0857
 1518SOL    HW2 4705   0.855   1.132   1.477  2.1666 -0.0938  0.8663
 1519SOL     OW 4706   1.345   1.131   0.654  0.3681 -0.1097 -0.2655
 1519SOL    HW1 4707   1.427   1.097   0.610  0.6047 -1.4995  1.1498
 1519SOL    HW2 4708   1.349   1.231   0.660  1.4765 -0.0889 -1.0918
 1520SOL     OW 4709   0.259   0.412   1.654  0.0631  0.5966 -0.0538
 1520SOL    HW1 4710   0.270   0.511   1.651  1.0310  0.5027  0.1011
 1520SOL    HW2 4711   0.347   0.369   1.676 -0.4631 -0.2648  0.4250
 1521SOL     OW 4712   2.259   3.393   5.006  0.1944  0.2994  0.9452
 1521SOL    HW1 4713   2.194   3.322   4.978  0.9670 -0.6945  1.5883
 1521SOL    HW2 4714   2.285   3.379   5.101 -0.0568  1.7985  1.2494
 1522SOL     OW 4715   1.074   3.536   0.599  0.0128  0.1594  0.1653
 1522SOL    HW1 4716   1.079   3.591   0.516 -0.5798 -0.7268 -0.4747
 1522SOL    HW2 4717   0.997   3.474   0.593  1.5223 -1.8270  0.1849
 1523SOL     OW 4718   0.605   1.485   3.699  0.5488 -0.4164  0.2633
 1523SOL    HW1 4719   0.625   1.536   3.615 -0.0544 -3.0766 -1.6433
 1523SOL    HW2 4720   0.559   1.545   3.764 -4.4136  0.6626 -3.5506
 1524SOL     OW 4721   1.537   0.447   4.568  0.0492 -0.0736  0.2063
 1524SOL    HW1 4722   1.533   0.369   4.631 -0.3750 -0.3300 -0.1330
 1524SOL    HW2 4723   1.511   0.530   4.616 -1.5930 -0.4658  0.0595
 1525SOL     OW 4724   3.183   1.016   3.179  0.3652 -0.4780 -0.1634
 1525SOL    HW1 4725   3.282   1.013   3.166  0.1858  0.5087 -2.1589
 1525SOL    HW2 4726   3.160   1.087   3.246  0.9541  0.1999 -0.6612
 1526SOL     OW 4727   4.724   4.454   5.094 -0.4154  0.3563 -0.0266
 1526SOL    HW1 4728   4.677   4.537   5.065  0.1405  0.2976 -1.1496
 1526SOL    HW2 4729   4.818   4.477   5.122 -0.2744  0.1276 -0.2995
 1527SOL     OW 4730   4.144   3.405   0.254 -0.3032  0.1016 -0.1206
 1527SOL    HW1 4731   4.205   3.395   0.175  0.2607 -0.5857  0.3891
 1527SOL    HW2 4732   4.187   3.464   0.322  0.2487 -1.1531  0.6565
 1528SOL     OW 4733   1.576   2.001   4.411 -0.4452  0.1285 -0.7889
 1528SOL    HW1 4734   1.640   1.973   4.483 -2.3721 -0.8483  0.6466
 1528SOL    HW2 4735   1.627   2.038   4.333  1.7093  2.3303  1.4789
 1529SOL     OW 4736   4.302   2.189   1.655  0.0798 -0.4928 -0.7338
 1529SOL    HW1 4737   4.323   2.227   1.565  1.9196  0.4970  0.0644
 1529SOL    HW2 4738   4.254   2.257   1.710  0.8367 -0.3321 -0.2620
 1530SOL     OW 4739   3.672   4.884   3.614 -0.0159  0.5373 -0.5154
 1530SOL    HW1 4740   3.662   4.866   3.516  1.1543 -0.0732 -0.5342
 1530SOL    HW2 4741   3.762   4.855   3.644  0.2262  2.1788  0.4428
 1531SOL     OW 4742   3.756   2.101   1.165  0.2014  0.2949 -0.3981
 1531SOL    HW1 4743   3.709   2.178   1.122 -1.5005  0.1365  1.0655
 1531SOL    HW2 4744   3.688   2.037   1.201  1.5807 -1.7400 -1.2593
 1532SOL     OW 4745   0.214   1.569   4.320 -0.0186  0.1018  0.0373
 1532SOL    HW1 4746   0.150   1.637   4.284 -0.9954 -1.4561 -1.2970
 1532SOL    HW2 4747   0.246   1.511   4.246  0.8020 -0.9011  1.1422
 1533SOL     OW 4748   3.176   2.628   0.115  1.2142  0.1029 -0.1439
 1533SOL    HW1 4749   3.192   2.707   0.056  0.3970  1.9118  1.9286
 1533SOL    HW2 4750   3.149   2.550   0.059  0.6814  1.6397 -2.1648
 1534SOL     OW 4751   2.533   3.790   3.048  0.1949 -0.4435 -0.2922
 1534SOL    HW1 4752   2.510   3.769   3.143 -0.4801 -1.0758 -0.5845
 1534SOL    HW2 4753   2.487   3.725   2.987  1.0931 -0.4199 -1.0237
 1535SOL     OW 4754   3.070   3.991   0.511  0.0187  0.1275 -0.0774
 1535SOL    HW1 4755   3.042   3.949   0.597 -1.2809 -0.5257 -0.8066
 1535SOL    HW2 4756   3.005   4.062   0.485 -1.6458 -2.0482 -2.2695
 1536SOL     OW 4757   1.790   0.076   3.162 -0.1267  0.1035 -0.0871
 1536SOL    HW1 4758   1.842   0.135   3.224  0.9072  0.2206 -1.0408
 1536SOL    HW2 4759   1.783   5.142   3.202  1.0690  0.0061 -0.0624
 1537SOL     OW 4760   1.265   2.163   1.301 -0.0600 -0.0065  0.1121
 1537SOL    HW1 4761   1.338   2.137   1.239  1.0025  0.1134  1.2694
 1537SOL    HW2 4762   1.179   2.121   1.271  0.1390  1.0108 -2.0942
 1538SOL     OW 4763   1.804   0.151   3.672  0.5218 -0.2749 -0.2859
 1538SOL    HW1 4764   1.756   0.205   3.741 -0.3811 -1.8944  0.4129
 1538SOL    HW2 4765   1.742   0.081   3.635  1.1585  0.1684 -2.3369
 1539SOL     OW 4766   3.268   2.391   3.540  0.1687  0.3801  0.2829
 1539SOL    HW1 4767   3.239   2.486   3.554  3.0246  1.4587 -0.4239
 1539SOL    HW2 4768   3.264   2.369   3.442  1.2973  0.4410  0.2114
 1540SOL     OW 4769   2.880   2.004   4.669 -0.1572 -0.0619  0.0760
 1540SOL    HW1 4770   2.806   1.986   4.733  0.3699  0.8017  0.9644
 1540SOL    HW2 4771   2.861   2.090   4.620  0.4119  0.3533  0.5681
 1541SOL     OW 4772   1.462   2.659   0.403  0.0129  1.0936  0.3770
 1541SOL    HW1 4773   1.557   2.675   0.376  0.5720 -0.6472  1.1417
 1541SOL    HW2 4774   1.449   2.689   0.498 -0.0350  0.7570  0.4763
 1542SOL     OW 4775   3.827   1.669   1.588 -0.1456  0.4090  0.2111
 1542SOL    HW1 4776   3.781   1.722   1.659  1.1057 -1.3488  2.4507
 1542SOL    HW2 4777   3.772   1.588   1.566 -0.4423  0.8532 -0.7255
 1543SOL     OW 4778   5.015   1.319   2.791 -0.8529  0.0329 -0.1189
 1543SOL    HW1 4779   5.107   1.332   2.755 -0.7507 -0.1801  0.0599
 1543SOL    HW2 4780   4.966   1.406   2.791  0.2876  0.7773  2.4145
 1544SOL     OW 4781   4.833   2.269   1.826  0.2275 -0.1113 -0.0390
 1544SOL    HW1 4782   4.747   2.291   1.872  0.5678  0.1165  0.4974
 1544SOL    HW2 4783   4.841   2.323   1.743 -0.4831 -0.6642 -0.4791
 1545SOL     OW 4784   3.381   4.412   1.216 -0.0915 -0.2825 -0.2630
 1545SOL    HW1 4785   3.459   4.474   1.223 -0.5584  0.1722  4.8147
 1545SOL    HW2 4786   3.303   4.461   1.176  0.6100  1.2175  0.1167
 1546SOL     OW 4787   3.013   2.696   0.353  0.5740 -1.0085 -0.5033
 1546SOL    HW1 4788   2.952   2.775   0.354  1.0817 -0.6061 -0.7288
 1546SOL    HW2 4789   3.061   2.692   0.265  1.8103 -0.5760  0.1302
 1547SOL     OW 4790   0.466   4.497   2.940  0.7906 -0.1304 -0.6041
 1547SOL    HW1 4791   0.530   4.573   2.929 -0.6587  1.3965  0.9158
 1547SOL    HW2 4792   0.516   4.415   2.967  2.1025  1.1237  0.9808
 1548SOL     OW 4793   1.328   3.248   4.018 -0.0187 -0.6782 -0.5039
 1548SOL    HW1 4794   1.421   3.250   3.980  0.4740 -0.3641  0.6429
 1548SOL    HW2 4795   1.269   3.191   3.962  1.3479 -2.4493 -0.2290
 1549SOL     OW 4796   3.196   2.345   3.281 -0.0759 -0.7889  0.3888
 1549SOL    HW1 4797   3.138   2.404   3.226  1.2902 -0.1701 -0.4431
 1549SOL    HW2 4798   3.231   2.270   3.224  0.5851 -0.6932  0.6574
 1550SOL     OW 4799   4.899   3.723   2.134  0.4536 -0.3466  0.1874
 1550SOL    HW1 4800   4.873   3.635   2.093 -1.1962 -0.4645  1.3588
 1550SOL    HW2 4801   4.985   3.713   2.184  0.9801 -0.9327 -0.8037
 1551SOL     OW 4802   1.231   3.550   3.538 -0.3303 -0.0439 -0.1724
 1551SOL    HW1 4803   1.176   3.630   3.516  0.5862  1.1222  1.5546
 1551SOL    HW2 4804   1.285   3.568   3.621  0.6991 -2.0661 -0.3394
 1552SOL     OW 4805   4.736   4.900   4.951  0.0797  0.0664  0.5038
 1552SOL    HW1 4806   4.826   4.863   4.925 -0.1055  0.2549 -0.4464
 1552SOL    HW2 4807   4.690   4.935   4.869 -1.3389 -1.0545  0.7886
 1553SOL     OW 4808   3.209   2.718   2.828 -0.1156 -0.9409  0.0890
 1553SOL    HW1 4809   3.133   2.761   2.875  0.9970  1.3319 -0.0764
 1553SOL    HW2 4810   3.289   2.715   2.888  1.0708  1.2231 -1.2339
 1554SOL     OW 4811   3.211   2.098   3.160 -0.0953 -0.1433 -1.0506
 1554SOL    HW1 4812   3.305   2.104   3.192 -0.7423 -1.6619  1.3679
 1554SOL    HW2 4813   3.195   2.007   3.122 -1.2859 -0.9641  1.2449
 1555SOL     OW 4814   1.822   4.008   3.844 -0.0220  0.5618 -0.3330
 1555SOL    HW1 4815   1.789   4.094   3.804  1.7149  1.4318  0.0170
 1555SOL    HW2 4816   1.814   4.012   3.943 -2.2566 -0.7211 -0.3961
 1556SOL     OW 4817   2.841   4.159   1.375 -0.3368 -0.8086  0.2208
 1556SOL    HW1 4818   2.869   4.252   1.350  0.8668 -0.8452  1.3200
 1556SOL    HW2 4819   2.890   4.093   1.318  1.1003 -0.8315  1.3965
 1557SOL     OW 4820   2.922   4.392   1.249  0.0285 -0.1918 -0.4233
 1557SOL    HW1 4821   2.832   4.404   1.206  0.7314 -0.0635 -1.9143
 1557SOL    HW2 4822   2.941   4.470   1.307 -0.6426 -0.0098 -0.4320
 1558SOL     OW 4823   3.323   3.483   0.514  0.1584  0.3803 -0.1687
 1558SOL    HW1 4824   3.319   3.523   0.606  0.4009 -1.3488  0.6307
 1558SOL    HW2 4825   3.388   3.407   0.513 -1.8812 -1.4636 -1.0100
 1559SOL     OW 4826   3.625   2.783   1.115  0.6423  0.0861  0.1432
 1559SOL    HW1 4827   3.540   2.811   1.161  0.2407 -1.5216  0.4192
 1559SOL    HW2 4828   3.653   2.693   1.147  1.2639 -0.3729 -1.5657
 1560SOL     OW 4829   0.034   0.107   3.305 -0.2414  0.2302 -0.4571
 1560SOL    HW1 4830   5.096   0.077   3.315 -0.1534 -0.8970 -2.4648
 1560SOL    HW2 4831   0.092   0.027   3.288  1.4914  0.5913  2.8903
 1561SOL     OW 4832   1.803   0.269   1.820  0.2255 -0.0283  0.6577
 1561SOL    HW1 4833   1.818   0.368   1.827  2.6948 -0.2893 -0.1726
 1561SOL    HW2 4834   1.806   0.229   1.912  2.3313  0.3086  0.7719
 1562SOL     OW 4835   4.601   0.689   4.999 -0.4552 -0.1509  0.4990
 1562SOL    HW1 4836   4.567   0.613   4.945  0.5877 -0.5743  0.4263
 1562SOL    HW2 4837   4.682   0.661   5.050  0.7769  1.2803 -0.5918
 1563SOL     OW 4838   4.357   1.431   3.360 -0.0709  0.0823 -0.5644
 1563SOL    HW1 4839   4.311   1.434   3.449  0.8946 -0.0199 -0.0597
 1563SOL    HW2 4840   4.400   1.519   3.342  1.0053 -0.3627 -0.2413
 1564SOL     OW 4841   2.391   2.769   3.958 -0.2485 -0.7554 -0.4229
 1564SOL    HW1 4842   2.319   2.799   4.021 -1.3486  0.1740 -2.0463
 1564SOL    HW2 4843   2.421   2.677   3.982 -1.3818 -0.8305  0.7894
 1565SOL     OW 4844   2.641   4.048   2.218 -0.2462  0.7932 -0.3353
 1565SOL    HW1 4845   2.578   4.088   2.152 -1.4136  1.2428  1.0133
 1565SOL    HW2 4846   2.658   4.112   2.293 -0.0992 -0.2303  0.5457
 1566SOL     OW 4847   5.045   5.015   3.069  0.3341  0.1759  0.4056
 1566SOL    HW1 4848   5.087   4.942   3.015  0.0268 -0.2829  0.7786
 1566SOL    HW2 4849   4.977   5.063   3.014  0.5913  0.2331  0.1368
 1567SOL     OW 4850   4.037   3.675   2.353 -0.3877  0.1183 -0.0292
 1567SOL    HW1 4851   4.071   3.747   2.414  0.5894  0.8643 -1.4175
 1567SOL    HW2 4852   4.013   3.714   2.265 -0.2296 -1.1989 -0.6845
 1568SOL     OW 4853   3.063   4.361   4.772 -0.3208 -0.2402  0.3545
 1568SOL    HW1 4854   3.072   4.265   4.799 -0.4467 -0.6090 -0.8531
 1568SOL    HW2 4855   2.971   4.393   4.793 -1.1949 -1.2303 -1.7145
 1569SOL     OW 4856   3.489   4.035   4.293  0.0789  0.3775  0.3725
 1569SOL    HW1 4857   3.462   4.109   4.233 -0.4444  0.3421  0.5539
 1569SOL    HW2 4858   3.478   4.063   4.389 -1.0688 -0.2467  0.4467
 1570SOL     OW 4859   0.315   5.083   3.259  0.2365 -0.0028 -0.0432
 1570SOL    HW1 4860   0.327   5.052   3.164 -0.1198  1.2138 -0.5042
 1570SOL    HW2 4861   0.389   5.145   3.284  1.6884 -2.1521  1.3224
 1571SOL     OW 4862   1.053   3.954   2.942 -0.4839 -0.4631 -0.0066
 1571SOL    HW1 4863   1.114   3.910   3.008  0.5913  1.0984  0.1093
 1571SOL    HW2 4864   1.043   3.896   2.861  1.5772 -0.5492 -0.2371
 1572SOL     OW 4865   5.081   2.417   2.979 -0.3688  0.5073 -0.3216
 1572SOL    HW1 4866   5.048   2.323   2.974 -1.9933  1.0395  0.0395
 1572SOL    HW2 4867   0.011   2.419   3.029  0.5786 -0.9877 -1.7860
 1573SOL     OW 4868   0.628   2.840   1.718 -0.6144 -0.4365  0.0858
 1573SOL    HW1 4869   0.633   2.853   1.619 -0.3222  1.5264  0.3237
 1573SOL    HW2 4870   0.714   2.801   1.752  0.0406  0.7469 -0.1930
 1574SOL     OW 4871   0.480   0.857   3.601 -0.2288 -0.6138 -0.0621
 1574SOL    HW1 4872   0.403   0.825   3.657  1.1548 -1.7711  1.2624
 1574SOL    HW2 4873   0.565   0.849   3.653  0.6359  2.3308 -0.8147
 1575SOL     OW 4874   4.081   2.571   3.638  0.0065  0.0699  0.0198
 1575SOL    HW1 4875   4.032   2.510   3.699 -0.2247 -1.0795 -1.2575
 1575SOL    HW2 4876   4.059   2.666   3.661 -1.7066 -0.3745  0.3794
 1576SOL     OW 4877   1.856   2.711   1.209  0.3808  0.4235  0.3109
 1576SOL    HW1 4878   1.819   2.656   1.134  0.7501 -0.1066  0.5121
 1576SOL    HW2 4879   1.783   2.766   1.250 -0.1171 -0.3599  0.4948
 1577SOL     OW 4880   3.651   1.515   0.765  0.2335 -0.8736  0.0538
 1577SOL    HW1 4881   3.653   1.596   0.707 -0.2081 -0.9045 -0.0119
 1577SOL    HW2 4882   3.578   1.525   0.833  0.9076 -0.7319  0.7601
 1578SOL     OW 4883   2.738   3.635   4.835  0.8081  0.0854  0.0566
 1578SOL    HW1 4884   2.778   3.681   4.914 -0.2440  0.5619  0.3337
 1578SOL    HW2 4885   2.810   3.612   4.770  1.3012  3.1837 -0.6495
 1579SOL     OW 4886   2.380   0.245   3.728 -0.6583  0.1976 -0.4768
 1579SOL    HW1 4887   2.289   0.214   3.755 -0.6233  0.0606 -0.5142
 1579SOL    HW2 4888   2.375   0.340   3.696 -0.8408  0.0934 -0.7664
 1580SOL     OW 4889   1.948   2.351   0.844 -0.7712  0.3917 -0.4616
 1580SOL    HW1 4890   2.012   2.417   0.806  0.5232 -0.6065 -0.1067
 1580SOL    HW2 4891   1.969   2.260   0.808 -2.3784  0.1094 -0.7806
 1581SOL     OW 4892   4.767   4.792   0.394  0.1202  0.0592 -0.4297
 1581SOL    HW1 4893   4.703   4.762   0.323  0.0117 -1.0108  0.1079
 1581SOL    HW2 4894   4.860   4.770   0.365  0.2351  1.1479 -0.9756
 1582SOL     OW 4895   1.592   4.128   0.374  0.4800 -0.4076 -0.3329
 1582SOL    HW1 4896   1.526   4.127   0.298  0.5136 -1.3799 -0.3723
 1582SOL    HW2 4897   1.550   4.169   0.455 -0.6902 -2.2419  0.0584
 1583SOL     OW 4898   1.460   0.175   3.778 -0.0774 -0.9519  0.1993
 1583SOL    HW1 4899   1.406   0.101   3.817 -1.4703 -0.2113 -0.2813
 1583SOL    HW2 4900   1.400   0.248   3.746  1.2798  0.8278  1.4843
 1584SOL     OW 4901   2.176   0.582   1.721  0.0910  0.2303 -0.0195
 1584SOL    HW1 4902   2.113   0.607   1.795 -0.8807 -0.6777 -0.5015
 1584SOL    HW2 4903   2.239   0.512   1.755 -1.2315 -1.1950 -0.3773
 1585SOL     OW 4904   4.812   1.953   4.209 -0.3553  0.4307  0.3966
 1585SOL    HW1 4905   4.730   1.916   4.254 -0.8712  0.7736 -0.2334
 1585SOL    HW2 4906   4.891   1.943   4.270 -0.9164  0.3417  1.1345
 1586SOL     OW 4907   3.391   1.198   3.352  0.2653  0.3629  0.1725
 1586SOL    HW1 4908   3.402   1.109   3.310 -1.6376 -0.8554  2.0562
 1586SOL    HW2 4909   3.368   1.266   3.282  1.8573 -0.5470 -1.3045
 1587SOL     OW 4910   1.829   3.178   4.066  0.0802 -0.4119 -0.1144
 1587SOL    HW1 4911   1.889   3.169   3.987  1.1395 -0.0845  0.6348
 1587SOL    HW2 4912   1.829   3.093   4.118 -0.6597 -0.6465 -0.4830
 1588SOL     OW 4913   4.491   2.930   0.428  0.4234 -0.4120  0.0538
 1588SOL    HW1 4914   4.589   2.910   0.421  0.4923 -0.0651 -0.0038
 1588SOL    HW2 4915   4.453   2.940   0.336  0.3412 -0.5093  0.0770
 1589SOL     OW 4916   0.046   3.858   1.213  0.3780 -0.1617 -0.5778
 1589SOL    HW1 4917   0.111   3.874   1.287 -1.1735 -2.0882  1.3243
 1589SOL    HW2 4918   0.054   3.764   1.181 -2.1576 -0.8307  0.5239
 1590SOL     OW 4919   1.704   3.996   0.984  0.3663 -0.5309  0.0550
 1590SOL    HW1 4920   1.753   4.069   0.937  1.9012 -0.4124  1.7370
 1590SOL    HW2 4921   1.616   4.031   1.017  1.0189  0.5451  0.7095
 1591SOL     OW 4922   1.571   1.027   0.333 -0.2626 -0.2330 -0.1929
 1591SOL    HW1 4923   1.491   0.980   0.297 -0.6359  0.4059 -0.2111
 1591SOL    HW2 4924   1.601   1.097   0.267  2.3490 -2.6244 -1.7998
 1592SOL     OW 4925   2.011   4.770   0.277 -0.0844 -0.2976 -0.1090
 1592SOL    HW1 4926   2.074   4.806   0.346  0.6007 -0.5710 -0.5787
 1592SOL    HW2 4927   1.935   4.723   0.322  0.1421 -0.1253  0.4626
 1593SOL     OW 4928   0.894   1.340   4.736 -0.0484  0.2041 -0.1040
 1593SOL    HW1 4929   0.952   1.377   4.809  1.2980 -2.5666  0.3608
 1593SOL    HW2 4930   0.950   1.322   4.655 -0.9522  0.5296 -0.8177
 1594SOL     OW 4931   4.325   0.862   5.094  0.6069 -0.3234 -0.1013
 1594SOL    HW1 4932   4.245   0.850   5.152 -0.0990  0.2561 -0.9462
 1594SOL    HW2 4933   4.408   0.840   5.147 -0.0570 -0.3863  0.9338
 1595SOL     OW 4934   2.288   1.412   5.021 -0.0277 -0.5033  0.9198
 1595SOL    HW1 4935   2.334   1.470   4.954  0.1971  0.5010  1.9227
 1595SOL    HW2 4936   2.352   1.342   5.054 -0.0263 -0.7616  0.3830
 1596SOL     OW 4937   3.703   3.358   4.196  0.3909  0.2186  0.2156
 1596SOL    HW1 4938   3.620   3.342   4.250  0.8721 -0.3185  0.7972
 1596SOL    HW2 4939   3.690   3.440   4.140 -0.6511 -0.0234  0.0711
 1597SOL     OW 4940   2.605   5.057   1.028  0.3381 -0.1818  0.6241
 1597SOL    HW1 4941   2.624   4.962   1.003 -0.8653  0.4604 -3.3599
 1597SOL    HW2 4942   2.511   5.065   1.060  0.7464 -0.4044  1.9706
 1598SOL     OW 4943   4.435   0.830   3.226 -0.3518  0.0683  0.3998
 1598SOL    HW1 4944   4.514   0.771   3.214 -0.8174 -0.5414  0.2877
 1598SOL    HW2 4945   4.415   0.840   3.324  0.5405  1.1445  0.4862
 1599SOL     OW 4946   4.454   4.013   3.553 -0.5896  0.1293 -0.1740
 1599SOL    HW1 4947   4.445   4.112   3.540 -0.1498  0.2174  0.1376
 1599SOL    HW2 4948   4.368   3.976   3.588 -0.6424  0.4678  0.0630
 1600SOL     OW 4949   0.699   1.547   3.436  0.2234  0.0093 -0.4731
 1600SOL    HW1 4950   0.607   1.586   3.445 -0.2212 -1.5543  2.9678
 1600SOL    HW2 4951   0.708   1.505   3.345 -1.7585  1.7445 -1.5670
 1601SOL     OW 4952   3.688   3.323   1.835  0.5028  0.1901  0.3835
 1601SOL    HW1 4953   3.595   3.291   1.850  0.1583  0.0599 -1.7000
 1601SOL    HW2 4954   3.715   3.303   1.741  2.4607  0.6897  0.7972
 1602SOL     OW 4955   2.809   0.567   3.208 -0.4795 -0.4128  0.1238
 1602SOL    HW1 4956   2.814   0.563   3.108 -0.9048 -1.6804  0.1414
 1602SOL    HW2 4957   2.901   0.562   3.246 -0.3258 -0.0598 -0.1973
 1603SOL     OW 4958   3.033   4.808   2.136  0.4407 -0.2296  0.8160
 1603SOL    HW1 4959   3.047   4.905   2.116 -0.2698 -0.3556 -0.3568
 1603SOL    HW2 4960   3.097   4.779   2.207  1.8416  0.6845 -0.0303
 1604SOL     OW 4961   1.228   4.390   2.187 -0.5043 -0.2264  0.2649
 1604SOL    HW1 4962   1.287   4.356   2.115  0.5544  1.8787  0.0380
 1604SOL    HW2 4963   1.201   4.315   2.247 -0.4789 -1.8214 -1.6300
 1605SOL     OW 4964   2.711   0.911   3.222  0.1315 -0.5337  0.1684
 1605SOL    HW1 4965   2.669   0.850   3.155  1.3879 -0.8773 -0.3357
 1605SOL    HW2 4966   2.711   1.005   3.186  1.5274 -0.8424 -0.6941
 1606SOL     OW 4967   3.084   1.931   4.013 -0.7670 -0.4075  0.3800
 1606SOL    HW1 4968   3.104   1.968   3.922  0.4657 -0.8801  0.4328
 1606SOL    HW2 4969   2.986   1.937   4.031 -0.7820  1.6558 -0.1102
 1607SOL     OW 4970   3.677   2.138   3.617  0.3576 -0.0686  0.0800
 1607SOL    HW1 4971   3.655   2.070   3.687  0.2987  0.9952  1.1360
 1607SOL    HW2 4972   3.775   2.137   3.599  0.5198  0.3126  0.9093
 1608SOL     OW 4973   1.356   2.698   1.717 -0.0728  0.0112 -0.3312
 1608SOL    HW1 4974   1.438   2.736   1.759 -0.1205 -0.4511  0.1978
 1608SOL    HW2 4975   1.315   2.631   1.779 -0.9702  0.3945 -0.4929
 1609SOL     OW 4976   4.771   1.903   1.053  0.2917  0.1591  0.2422
 1609SOL    HW1 4977   4.724   1.944   1.131  2.0787  1.4033  0.7327
 1609SOL    HW2 4978   4.848   1.848   1.086 -1.4975 -2.9953 -0.4571
 1610SOL     OW 4979   3.614   2.220   2.502 -0.1065 -0.5520 -0.4288
 1610SOL    HW1 4980   3.587   2.315   2.517  0.1183 -0.1282 -2.4246
 1610SOL    HW2 4981   3.585   2.190   2.411  3.3813 -1.0018 -1.5702
 1611SOL     OW 4982   1.099   0.034   4.107  0.0549  0.3786  0.7520
 1611SOL    HW1 4983   1.145   5.126   4.046 -1.0687  1.4347 -1.3409
 1611SOL    HW2 4984   1.014   5.150   4.140 -0.0921  0.3604  0.3580
 1612SOL     OW 4985   3.582   0.577   3.987  0.6752 -0.1721  0.5855
 1612SOL    HW1 4986   3.623   0.668   3.984 -1.4300  0.8237 -1.5640
 1612SOL    HW2 4987   3.653   0.508   3.974  1.9339  1.3523 -1.0481
 1613SOL     OW 4988   0.220   4.127   4.351 -0.4163 -0.2884  0.0832
 1613SOL    HW1 4989   0.201   4.199   4.285  2.8168  0.6336 -0.0004
 1613SOL    HW2 4990   0.234   4.168   4.442 -0.5186 -1.0574  0.4579
 1614SOL     OW 4991   4.800   3.900   0.934  0.1211  0.1202  0.2959
 1614SOL    HW1 4992   4.770   3.826   0.994  0.1682  0.4819  0.7697
 1614SOL    HW2 4993   4.894   3.884   0.904  0.7573  0.8660  1.8140
 1615SOL     OW 4994   0.089   2.958   0.003  0.7910 -0.7827  0.2756
 1615SOL    HW1 4995   0.095   3.032   5.093 -0.0567 -1.4177 -0.5296
 1615SOL    HW2 4996   0.121   2.873   5.118  0.4625 -1.1425  0.7529
 1616SOL     OW 4997   2.159   4.787   4.567 -0.4818  0.6825 -0.1931
 1616SOL    HW1 4998   2.136   4.877   4.529 -0.5071  1.0607  0.6747
 1616SOL    HW2 4999   2.224   4.800   4.643  0.6678 -0.1567 -1.0012
 1617SOL     OW 5000   4.641   0.136   0.959  0.1135 -0.2129 -0.5110
 1617SOL    HW1 5001   4.737   0.110   0.947 -0.1984 -1.1251 -1.2440
 1617SOL    HW2 5002   4.630   0.186   1.044  0.7770 -2.6419  1.1192
 1618SOL     OW 5003   0.617   1.337   4.623  0.8617 -0.5918  0.3662
 1618SOL    HW1 5004   0.521   1.307   4.624  0.6977 -0.1227 -0.3538
 1618SOL    HW2 5005   0.661   1.312   4.709 -0.5181  1.1801  1.6529
 1619SOL     OW 5006   1.823   0.538   1.846 -0.3691  0.1218 -0.4223
 1619SOL    HW1 5007   1.804   0.558   1.750  1.0563  1.0427 -0.5505
 1619SOL    HW2 5008   1.824   0.624   1.898 -0.5849 -0.3138  0.3067
 1620SOL     OW 5009   4.329   2.915   2.759 -0.3759  0.3395 -0.4248
 1620SOL    HW1 5010   4.284   2.895   2.846 -2.2263  2.1526 -0.8903
 1620SOL    HW2 5011   4.414   2.965   2.776 -0.9163  1.0183  0.3633
 1621SOL     OW 5012   1.505   2.316   3.671  0.5480 -0.6825  0.1612
 1621SOL    HW1 5013   1.529   2.238   3.729  0.0717 -1.1922 -0.3134
 1621SOL    HW2 5014   1.466   2.282   3.585  0.7555  0.0757 -0.2300
 1622SOL     OW 5015   3.434   0.999   1.152 -0.7298  0.0455 -0.1604
 1622SOL    HW1 5016   3.495   0.936   1.201  0.3233  0.8335 -0.4046
 1622SOL    HW2 5017   3.393   0.951   1.074 -0.7375 -0.6155  0.2386
 1623SOL     OW 5018   4.610   2.823   3.104  0.1172  0.2367  0.3389
 1623SOL    HW1 5019   4.556   2.897   3.064  0.6625  0.5476  0.1672
 1623SOL    HW2 5020   4.571   2.734   3.077  0.5149  0.4342 -0.9525
 1624SOL     OW 5021   0.149   2.324   3.564 -0.3469 -0.2057 -0.4169
 1624SOL    HW1 5022   0.107   2.376   3.489 -2.0496 -0.5472  0.2635
 1624SOL    HW2 5023   0.081   2.265   3.606  0.2210  0.9173  2.2495
 1625SOL     OW 5024   0.227   2.350   3.910  0.0219  0.4441  0.1202
 1625SOL    HW1 5025   0.262   2.329   3.818  1.5380  0.9842  0.5519
 1625SOL    HW2 5026   0.233   2.448   3.926  0.9433  0.2201  1.2452
 1626SOL     OW 5027   0.818   0.645   2.811  0.2426 -0.1659  0.0655
 1626SOL    HW1 5028   0.867   0.689   2.735  0.5348 -1.4025 -0.4918
 1626SOL    HW2 5029   0.780   0.558   2.780  1.4753 -1.3319  1.6494
 1627SOL     OW 5030   1.950   4.796   2.122  0.4633  0.2130  0.0850
 1627SOL    HW1 5031   1.906   4.721   2.171  0.0920  0.1639 -0.3156
 1627SOL    HW2 5032   2.049   4.782   2.122  0.4716  0.2424  0.8605
 1628SOL     OW 5033   2.193   3.513   1.977  0.1234  0.5395  0.0403
 1628SOL    HW1 5034   2.125   3.510   1.904 -0.3020  2.2319  0.3174
 1628SOL    HW2 5035   2.257   3.437   1.967 -1.1005 -0.4086 -0.9136
 1629SOL     OW 5036   1.951   2.320   2.373  0.4998 -0.0869 -0.5727
 1629SOL    HW1 5037   1.997   2.377   2.305  1.7710 -0.7381 -0.2900
 1629SOL    HW2 5038   1.878   2.268   2.328 -0.3491  1.3548 -0.9217
 1630SOL     OW 5039   5.009   1.760   2.481 -0.9926  0.0214  0.8987
 1630SOL    HW1 5040   4.941   1.687   2.495 -1.5850  0.6157  1.2134
 1630SOL    HW2 5041   4.976   1.822   2.410 -0.5704  0.0700  0.7466
 1631SOL     OW 5042   2.324   4.920   1.212 -0.2188  0.0879  0.2296
 1631SOL    HW1 5043   2.245   4.862   1.231 -0.9869  1.4860  1.4767
 1631SOL    HW2 5044   2.404   4.886   1.260 -0.6399 -0.0052  0.8647
 1632SOL     OW 5045   2.869   2.945   1.395 -0.1791 -0.1512 -0.3575
 1632SOL    HW1 5046   2.933   2.997   1.338 -0.0764 -1.3855 -1.4194
 1632SOL    HW2 5047   2.921   2.887   1.459 -0.2520 -0.3847 -0.5092
 1633SOL     OW 5048   0.512   2.058   2.938  0.3789  0.5804  0.3911
 1633SOL    HW1 5049   0.570   2.054   3.019  0.7592 -2.2891  0.0677
 1633SOL    HW2 5050   0.439   1.991   2.945  0.7906 -0.2090 -1.8716
 1634SOL     OW 5051   2.338   2.640   3.682 -0.4611 -0.2218  0.1358
 1634SOL    HW1 5052   2.368   2.668   3.773 -0.1421  1.2175 -0.3943
 1634SOL    HW2 5053   2.409   2.583   3.640  0.7291  1.5142 -0.3274
 1635SOL     OW 5054   2.964   1.799   0.713 -0.4882  0.1336 -0.1997
 1635SOL    HW1 5055   2.977   1.865   0.787  2.3791 -1.3514  0.7625
 1635SOL    HW2 5056   2.891   1.736   0.737 -0.8511  0.8049  0.4938
 1636SOL     OW 5057   3.514   1.647   4.253  0.0286 -0.1823  0.1871
 1636SOL    HW1 5058   3.437   1.688   4.302  0.0390 -0.5904  0.5487
 1636SOL    HW2 5059   3.533   1.700   4.170 -1.4014 -0.7682 -0.5332
 1637SOL     OW 5060   4.316   1.071   1.026 -0.1509  0.1332 -0.2344
 1637SOL    HW1 5061   4.364   1.058   1.112 -0.7152 -2.0592 -0.1926
 1637SOL    HW2 5062   4.220   1.094   1.044  0.1297  1.4697 -0.3188
 1638SOL     OW 5063   1.621   4.704   3.573  0.7611 -0.0867 -0.7861
 1638SOL    HW1 5064   1.646   4.610   3.594  0.6163 -0.2694 -1.3982
 1638SOL    HW2 5065   1.555   4.705   3.498 -0.7681  0.4142  0.5090
 1639SOL     OW 5066   0.173   1.585   2.790 -0.6882  0.2070 -0.4241
 1639SOL    HW1 5067   0.273   1.590   2.797 -0.7384 -0.5392  1.2425
 1639SOL    HW2 5068   0.147   1.509   2.731 -0.2668 -0.4961  0.2785
 1640SOL     OW 5069   0.233   1.974   4.260 -0.4245  0.3771 -0.5776
 1640SOL    HW1 5070   0.259   2.052   4.202 -0.6144  0.1560 -0.9678
 1640SOL    HW2 5071   0.177   2.007   4.336 -0.7222  0.5914 -0.8844
 1641SOL     OW 5072   3.533   1.839   1.660 -0.0310 -0.5648 -0.0937
 1641SOL    HW1 5073   3.444   1.795   1.675 -0.0720 -0.1516  0.9779
 1641SOL    HW2 5074   3.526   1.905   1.585 -0.4299 -1.0704 -0.5102
 1642SOL     OW 5075   1.584   2.200   3.105  0.2643  0.6515 -0.2559
 1642SOL    HW1 5076   1.504   2.259   3.111 -1.0670 -1.1702  1.1120
 1642SOL    HW2 5077   1.651   2.227   3.174 -0.2959  0.6333  0.3038
 1643SOL     OW 5078   4.354   2.392   1.198  0.3722  0.2554 -0.0755
 1643SOL    HW1 5079   4.418   2.374   1.122 -0.1488  2.6584 -1.1617
 1643SOL    HW2 5080   4.332   2.489   1.201  0.5495  0.3162  3.3721
 1644SOL     OW 5081   0.606   1.890   2.737 -0.3711  0.1515 -0.1884
 1644SOL    HW1 5082   0.643   1.802   2.768 -1.4151 -0.5215 -0.7840
 1644SOL    HW2 5083   0.559   1.935   2.813 -3.4990 -1.7918 -0.7790
 1645SOL     OW 5084   4.563   1.843   4.294 -0.4841  0.1818  0.2713
 1645SOL    HW1 5085   4.583   1.776   4.365  0.0798  0.1655  0.1015
 1645SOL    HW2 5086   4.473   1.824   4.254 -0.3967 -0.3726  0.3363
 1646SOL     OW 5087   2.202   2.181   4.058 -0.3304  0.4364  0.2969
 1646SOL    HW1 5088   2.116   2.165   4.009 -0.0663  0.0195 -0.0483
 1646SOL    HW2 5089   2.210   2.277   4.082 -0.2820  0.7336 -0.8537
 1647SOL     OW 5090   3.278   5.036   1.940 -0.1603  0.3637  0.2463
 1647SOL    HW1 5091   3.216   5.101   1.984  0.5218  1.0863  0.1786
 1647SOL    HW2 5092   3.330   4.987   2.010 -2.1797 -1.7260  0.4125
 1648SOL     OW 5093   2.574   2.970   4.265 -0.1377  0.0577 -0.0602
 1648SOL    HW1 5094   2.633   3.051   4.264 -0.8146  0.6160  1.5225
 1648SOL    HW2 5095   2.620   2.895   4.218  0.0733  1.6248 -2.5574
 1649SOL     OW 5096   2.259   1.887   2.831 -0.4945  0.2908 -0.2371
 1649SOL    HW1 5097   2.292   1.976   2.799  0.2026  1.0757  2.4714
 1649SOL    HW2 5098   2.335   1.822   2.832 -0.5073  0.2780 -0.1267
 1650SOL     OW 5099   4.723   2.903   1.008  0.5107  0.2266  0.2542
 1650SOL    HW1 5100   4.744   3.000   0.997  0.4977  0.2816  0.6730
 1650SOL    HW2 5101   4.763   2.851   0.933  0.6672  0.5361  0.1213
 1651SOL     OW 5102   3.275   1.932   0.596  0.0882  0.3202  0.3725
 1651SOL    HW1 5103   3.285   1.944   0.497  1.1431  0.4391  0.4818
 1651SOL    HW2 5104   3.178   1.931   0.619 -0.4593 -3.8171 -1.2017
 1652SOL     OW 5105   2.923   2.133   0.279  0.1934  0.1502 -0.3489
 1652SOL    HW1 5106   2.865   2.210   0.303  0.5084 -0.0415  1.1641
 1652SOL    HW2 5107   2.868   2.049   0.278 -0.0038  0.2853 -1.2564
 1653SOL     OW 5108   4.996   3.566   0.137 -0.1493  0.1383 -0.1531
 1653SOL    HW1 5109   5.062   3.493   0.154  0.2064  0.7214  1.0902
 1653SOL    HW2 5110   4.990   3.584   0.038  1.3774 -0.0781 -0.3017
 1654SOL     OW 5111   1.490   1.237   4.734 -0.5142  0.1345  0.5249
 1654SOL    HW1 5112   1.554   1.311   4.710  0.2450 -0.2646  1.2817
 1654SOL    HW2 5113   1.434   1.265   4.812  0.7411 -0.5873  1.7267
 1655SOL     OW 5114   4.738   0.270   1.678 -0.2326 -0.1295 -0.3470
 1655SOL    HW1 5115   4.678   0.255   1.599 -1.3715  0.0427  0.4595
 1655SOL    HW2 5116   4.748   0.185   1.728  0.8754 -0.3519 -0.9244
 1656SOL     OW 5117   4.535   3.098   2.859  0.3101  0.3968 -0.0730
 1656SOL    HW1 5118   4.499   3.121   2.949  4.7857  1.0759  1.8051
 1656SOL    HW2 5119   4.507   3.169   2.793 -3.7545 -0.5502  0.3441
 1657SOL     OW 5120   0.312   1.826   1.705  0.3808 -0.4138  0.4237
 1657SOL    HW1 5121   0.344   1.735   1.730  0.4780 -0.7446 -0.8559
 1657SOL    HW2 5122   0.389   1.881   1.673  0.2972  0.0821  1.0518
 1658SOL     OW 5123   3.837   2.887   4.410 -0.1368  0.0778 -0.0892
 1658SOL    HW1 5124   3.828   2.942   4.493 -1.7224 -1.2021  0.6350
 1658SOL    HW2 5125   3.759   2.904   4.350 -1.1385 -1.9208  0.5397
 1659SOL     OW 5126   3.477   1.579   3.933 -0.1716 -0.2561  0.3032
 1659SOL    HW1 5127   3.389   1.539   3.961 -0.6203  0.6093  0.1734
 1659SOL    HW2 5128   3.552   1.524   3.969 -0.7321 -2.7359 -2.0286
 1660SOL     OW 5129   1.831   2.778   2.113  0.1555  0.4544 -0.2087
 1660SOL    HW1 5130   1.775   2.857   2.139  0.7265  1.1926 -1.1353
 1660SOL    HW2 5131   1.821   2.761   2.015 -0.7182 -1.2638  0.1374
 1661SOL     OW 5132   3.935   1.854   3.334  0.0767  0.3957 -0.1984
 1661SOL    HW1 5133   3.893   1.866   3.244 -1.8783  0.9381  0.7367
 1661SOL    HW2 5134   3.960   1.758   3.346  1.6645  0.5552 -1.8221
 1662SOL     OW 5135   4.290   1.630   1.343  0.0527  0.2106 -0.2931
 1662SOL    HW1 5136   4.335   1.701   1.397 -0.9627 -0.7494  1.9471
 1662SOL    HW2 5137   4.206   1.602   1.389  0.2254 -2.1882 -1.2953
 1663SOL     OW 5138   2.189   1.891   0.148 -0.2625 -0.5126 -0.4291
 1663SOL    HW1 5139   2.247   1.829   0.094 -0.7347 -0.4022 -1.0777
 1663SOL    HW2 5140   2.227   1.984   0.143  1.4606 -0.9940  1.9903
 1664SOL     OW 5141   2.925   1.573   2.214 -0.7366 -0.0317  0.2969
 1664SOL    HW1 5142   2.891   1.483   2.188 -1.5671  0.4831 -0.4611
 1664SOL    HW2 5143   3.003   1.563   2.276 -1.3197 -1.2486  0.8587
 1665SOL     OW 5144   2.111   2.863   4.603  0.0126 -0.4338  0.0891
 1665SOL    HW1 5145   2.157   2.829   4.685 -2.0951 -1.9219  0.7477
 1665SOL    HW2 5146   2.014   2.841   4.608 -1.1788  3.8796 -0.5109
 1666SOL     OW 5147   3.468   0.161   0.672  0.2471 -0.5972  0.2860
 1666SOL    HW1 5148   3.533   0.182   0.746  1.0186  0.1492 -0.5761
 1666SOL    HW2 5149   3.519   0.127   0.593 -0.1666  1.7036 -1.0552
 1667SOL     OW 5150   2.823   0.379   3.999 -0.6357 -0.0659 -0.4723
 1667SOL    HW1 5151   2.885   0.455   4.019 -0.0490 -0.3912 -0.9833
 1667SOL    HW2 5152   2.771   0.399   3.916  1.5577 -1.3471 -2.2756
 1668SOL     OW 5153   3.596   1.876   2.680  0.1478 -0.2460 -0.0465
 1668SOL    HW1 5154   3.561   1.878   2.587 -0.0397 -0.3777  0.0224
 1668SOL    HW2 5155   3.684   1.829   2.681 -0.8627 -2.2410  0.1874
 1669SOL     OW 5156   4.268   3.438   0.611 -0.0876 -0.2020  0.0419
 1669SOL    HW1 5157   4.174   3.404   0.620 -0.5818 -0.1589 -3.5660
 1669SOL    HW2 5158   4.267   3.529   0.570  1.4647 -1.1076 -2.2469
 1670SOL     OW 5159   1.262   1.940   4.823 -0.0190  0.2416  0.2014
 1670SOL    HW1 5160   1.168   1.906   4.831 -0.1347  0.7896  1.3427
 1670SOL    HW2 5161   1.261   2.039   4.808  0.3815  0.3299  0.7386
 1671SOL     OW 5162   3.711   2.369   5.076 -0.3682 -0.2434  0.4159
 1671SOL    HW1 5163   3.760   2.354   0.005  0.7893 -0.8832 -0.3268
 1671SOL    HW2 5164   3.774   2.357   5.000 -1.0765  1.5285 -0.4946
 1672SOL     OW 5165   0.999   4.002   4.827 -0.1191 -0.3636 -0.3823
 1672SOL    HW1 5166   1.025   3.940   4.753 -1.6576  0.1399 -1.3941
 1672SOL    HW2 5167   0.929   4.066   4.795 -1.7266 -0.8757  1.8096
 1673SOL     OW 5168   0.380   2.615   3.045  0.5271 -0.6262  0.0670
 1673SOL    HW1 5169   0.382   2.671   2.963  2.3154  0.2439  0.6574
 1673SOL    HW2 5170   0.455   2.549   3.042  0.0696 -1.1861  0.6096
 1674SOL     OW 5171   0.969   1.401   3.076  0.9428  0.5386  0.4867
 1674SOL    HW1 5172   1.027   1.483   3.082  1.4478  0.2122  0.1433
 1674SOL    HW2 5173   0.962   1.360   3.167 -0.0665  1.4653  0.8432
 1675SOL     OW 5174   3.154   3.789   3.247  0.0649  0.0564 -0.1874
 1675SOL    HW1 5175   3.182   3.711   3.303  0.4280  0.1567 -0.2276
 1675SOL    HW2 5176   3.234   3.845   3.226  0.0379 -0.2842 -1.2692
 1676SOL     OW 5177   4.064   3.125   1.758 -0.6032  0.4886 -0.0519
 1676SOL    HW1 5178   4.071   3.224   1.761  0.1875  0.4372  0.0602
 1676SOL    HW2 5179   4.112   3.086   1.837 -1.3697  0.0350  0.2004
 1677SOL     OW 5180   1.103   2.845   1.558 -0.2484  0.1166 -0.1342
 1677SOL    HW1 5181   1.171   2.808   1.494  0.8796  1.1429  0.4440
 1677SOL    HW2 5182   1.135   2.834   1.652  0.4717  3.0855  0.0699
 1678SOL     OW 5183   3.487   2.958   3.314  0.5674  0.3649  0.5047
 1678SOL    HW1 5184   3.489   2.873   3.367 -0.1852  0.6173  0.9562
 1678SOL    HW2 5185   3.506   2.937   3.218 -0.5628 -0.4622  0.4359
 1679SOL     OW 5186   1.897   3.110   1.813 -0.7579  0.0347 -0.1127
 1679SOL    HW1 5187   1.880   3.021   1.770 -0.0779 -0.6314  0.9456
 1679SOL    HW2 5188   1.811   3.160   1.821 -1.1431 -0.4925 -0.7822
 1680SOL     OW 5189   3.895   2.405   3.821 -0.1668  0.1248  0.1811
 1680SOL    HW1 5190   3.805   2.445   3.802  0.5920  1.4281 -0.7632
 1680SOL    HW2 5191   3.920   2.422   3.916  0.0971  1.8573 -0.1765
 1681SOL     OW 5192   1.310   3.295   4.917 -0.4455 -0.2690  0.5728
 1681SOL    HW1 5193   1.387   3.264   4.860  0.5707  0.9361  1.2390
 1681SOL    HW2 5194   1.342   3.309   5.010 -1.2832  1.0161  0.6876
 1682SOL     OW 5195   0.456   3.072   2.347  0.3700  0.0128  0.4883
 1682SOL    HW1 5196   0.382   3.126   2.306 -1.7074 -2.4137  0.7959
 1682SOL    HW2 5197   0.525   3.052   2.277  0.5902  1.9971  0.0957
 1683SOL     OW 5198   0.823   0.177   1.074  0.3787  0.3258 -0.5658
 1683SOL    HW1 5199   0.868   0.178   0.985  0.0083 -0.4237 -0.7691
 1683SOL    HW2 5200   0.791   0.085   1.095  0.4651  0.4933  0.3509
 1684SOL     OW 5201   4.759   1.462   2.995  0.1503 -0.1319  0.0955
 1684SOL    HW1 5202   4.689   1.521   3.034  1.4615  0.6279  1.4451
 1684SOL    HW2 5203   4.725   1.368   2.990 -0.6062  0.0021  1.7958
 1685SOL     OW 5204   0.727   1.122   2.580  0.6390  0.1258  0.3271
 1685SOL    HW1 5205   0.825   1.136   2.595  1.0020 -1.5407 -0.3619
 1685SOL    HW2 5206   0.713   1.052   2.510 -1.0529  1.0421 -0.3166
 1686SOL     OW 5207   1.753   2.477   2.101  0.0492 -0.0231  0.0076
 1686SOL    HW1 5208   1.853   2.480   2.110  0.0427 -1.9233  1.4098
 1686SOL    HW2 5209   1.712   2.544   2.163  0.4287  2.0487 -1.8731
 1687SOL     OW 5210   3.315   2.888   0.405 -0.1877 -0.8222  0.0321
 1687SOL    HW1 5211   3.341   2.798   0.370  0.4372 -0.6639  0.0867
 1687SOL    HW2 5212   3.305   2.951   0.328  0.3006 -0.7014  0.0668
 1688SOL     OW 5213   3.565   0.786   3.462 -0.7337  0.1761  0.3374
 1688SOL    HW1 5214   3.645   0.747   3.417 -1.3511  0.1518 -0.7864
 1688SOL    HW2 5215   3.573   0.886   3.463 -0.2648  0.1356  1.0641
 1689SOL     OW 5216   2.629   4.437   4.273  0.0439  0.3029 -0.8742
 1689SOL    HW1 5217   2.693   4.411   4.202 -1.0194 -1.0680 -1.3665
 1689SOL    HW2 5218   2.669   4.418   4.363  0.0226 -1.3058 -1.1882
 1690SOL     OW 5219   1.032   1.415   4.017 -0.8241 -0.3604 -0.5856
 1690SOL    HW1 5220   1.107   1.446   3.960 -0.2076 -0.3821  0.1927
 1690SOL    HW2 5221   1.066   1.348   4.084 -1.3579  0.2240  0.3012
 1691SOL     OW 5222   3.852   3.939   1.500  0.2267  0.2602 -0.3329
 1691SOL    HW1 5223   3.832   4.034   1.525  0.0596  0.0562  0.3357
 1691SOL    HW2 5224   3.907   3.937   1.417 -0.7516  0.9138 -1.0230
 1692SOL     OW 5225   4.107   4.380   4.958  0.6594 -0.1245  0.1837
 1692SOL    HW1 5226   4.174   4.403   5.029  0.1095  2.8422 -0.1210
 1692SOL    HW2 5227   4.147   4.395   4.868  0.2127 -0.2591 -0.0420
 1693SOL     OW 5228   4.838   2.955   3.190 -0.2537 -0.3244 -0.4100
 1693SOL    HW1 5229   4.782   2.872   3.182 -0.6182 -0.5530  3.0274
 1693SOL    HW2 5230   4.917   2.936   3.249 -0.7690  1.9177  1.1240
 1694SOL     OW 5231   3.594   1.930   0.207  0.4945  0.2857 -0.3623
 1694SOL    HW1 5232   3.613   1.893   0.298  0.7370  0.6722 -0.2580
 1694SOL    HW2 5233   3.667   1.993   0.180 -0.1596  1.0548 -0.3478
 1695SOL     OW 5234   2.287   3.284   1.009 -0.1124 -0.1037 -0.1758
 1695SOL    HW1 5235   2.323   3.239   0.927  1.0967 -0.7871  0.7082
 1695SOL    HW2 5236   2.358   3.340   1.051 -0.9171  0.7638  0.0666
 1696SOL     OW 5237   4.812   0.689   0.631 -0.2840 -0.1333  0.1314
 1696SOL    HW1 5238   4.764   0.735   0.706  0.3842 -0.9327  1.0715
 1696SOL    HW2 5239   4.890   0.745   0.601 -1.3463  0.8436 -0.9388
 1697SOL     OW 5240   3.121   2.020   2.630 -0.2960 -0.5415  0.2641
 1697SOL    HW1 5241   3.147   2.106   2.586  1.9132 -0.7015  1.0872
 1697SOL    HW2 5242   3.022   2.015   2.639 -0.4625  2.4289  1.1626
 1698SOL     OW 5243   1.998   2.539   0.487  0.2811  0.1855 -0.3724
 1698SOL    HW1 5244   2.037   2.546   0.395  1.6255  1.2847  0.2507
 1698SOL    HW2 5245   1.992   2.443   0.514  0.0071 -0.1422 -1.5404
 1699SOL     OW 5246   3.614   3.579   4.078 -0.8316  0.2230 -0.2804
 1699SOL    HW1 5247   3.527   3.555   4.036 -1.4401 -0.6241  1.3464
 1699SOL    HW2 5248   3.606   3.669   4.121 -1.9825 -1.0212  2.4052
 1700SOL     OW 5249   4.932   2.858   2.513  0.0430  0.0687  0.3723
 1700SOL    HW1 5250   4.976   2.947   2.526  0.4839 -0.2126  0.8245
 1700SOL    HW2 5251   4.999   2.791   2.482 -0.5969  0.2536 -1.5728
 1701SOL     OW 5252   3.714   1.510   3.475 -0.5461 -0.1950  0.4917
 1701SOL    HW1 5253   3.640   1.495   3.540  0.5168 -0.8506  1.6060
 1701SOL    HW2 5254   3.710   1.440   3.403 -1.0590 -0.1648  0.4902
 1702SOL     OW 5255   5.026   2.150   1.969 -0.1642 -0.4585  0.0606
 1702SOL    HW1 5256   5.045   2.057   1.938  0.0704  0.0761 -1.4522
 1702SOL    HW2 5257   4.955   2.191   1.911  0.7931  0.8155 -0.2462
 1703SOL     OW 5258   2.418   0.469   3.092  0.2227  0.0747  0.3711
 1703SOL    HW1 5259   2.500   0.420   3.123  1.4293  2.4011  1.0836
 1703SOL    HW2 5260   2.435   0.508   3.001 -0.6832 -0.6984 -0.1457
 1704SOL     OW 5261   1.993   0.622   3.913  0.0551  0.4687 -0.1871
 1704SOL    HW1 5262   2.078   0.632   3.861  1.3171  1.5614  1.9185
 1704SOL    HW2 5263   1.920   0.592   3.852  1.7081  0.4138 -2.2782
 1705SOL     OW 5264   2.102   3.137   2.517  0.2173 -0.4276 -0.1227
 1705SOL    HW1 5265   2.161   3.217   2.518  1.0324 -0.9856 -1.2645
 1705SOL    HW2 5266   2.007   3.166   2.507  0.6252  0.3728 -2.0569
 1706SOL     OW 5267   4.086   4.617   2.293  0.5312 -0.5785  0.5356
 1706SOL    HW1 5268   4.118   4.679   2.364 -1.2471  1.1972 -0.0797
 1706SOL    HW2 5269   3.988   4.599   2.306  0.2613 -0.5627 -1.1645
 1707SOL     OW 5270   3.499   2.302   0.205 -0.5431  0.3290 -0.2123
 1707SOL    HW1 5271   3.494   2.314   0.105 -1.4861  0.0579 -0.1978
 1707SOL    HW2 5272   3.419   2.343   0.248  0.3055  1.2771  0.5307
 1708SOL     OW 5273   0.979   2.949   0.321 -0.7028 -0.4212  0.5016
 1708SOL    HW1 5274   0.897   2.985   0.277  0.9152  1.6751 -1.0155
 1708SOL    HW2 5275   0.963   2.855   0.350 -2.8749 -0.8494 -1.7611
 1709SOL     OW 5276   2.019   3.543   3.329  0.5505 -0.1468  0.3122
 1709SOL    HW1 5277   1.962   3.467   3.299 -2.6825  1.7889  1.1140
 1709SOL    HW2 5278   2.050   3.527   3.423  0.5010 -0.7898  0.2192
 1710SOL     OW 5279   4.035   2.810   1.582 -0.2392  0.6693  0.6853
 1710SOL    HW1 5280   4.067   2.898   1.548  0.2536  0.6517  1.0859
 1710SOL    HW2 5281   3.944   2.820   1.623 -0.8445  0.6867 -0.6142
 1711SOL     OW 5282   4.529   3.809   2.336  0.3602 -0.2121 -0.1888
 1711SOL    HW1 5283   4.481   3.849   2.257  0.0784  1.6842  0.8896
 1711SOL    HW2 5284   4.499   3.714   2.347 -4.6588  1.2324  1.4067
 1712SOL     OW 5285   0.480   3.679   0.031 -0.3163 -0.4440 -0.0519
 1712SOL    HW1 5286   0.433   3.737   0.098 -1.1576  0.0780 -1.0622
 1712SOL    HW2 5287   0.551   3.625   0.077  0.6494  1.5316  0.9258
 1713SOL     OW 5288   2.611   1.676   2.562  0.2790 -0.1627  0.5297
 1713SOL    HW1 5289   2.586   1.764   2.521  1.1789  0.5423  1.4523
 1713SOL    HW2 5290   2.681   1.632   2.505  2.5486  1.4425  1.8767
 1714SOL     OW 5291   1.217   3.369   4.475 -0.6255 -0.8139 -0.1396
 1714SOL    HW1 5292   1.177   3.405   4.391 -0.8443  1.9155  1.0407
 1714SOL    HW2 5293   1.148   3.314   4.523 -2.0041  1.1776  0.2987
 1715SOL     OW 5294   2.985   0.957   1.665 -0.0656 -0.1094  0.2457
 1715SOL    HW1 5295   2.918   1.031   1.654  0.6777  0.6383  0.6741
 1715SOL    HW2 5296   2.949   0.874   1.621 -1.2381  0.2895  0.3999
 1716SOL     OW 5297   0.431   2.548   4.255  0.0347  0.4359 -0.3829
 1716SOL    HW1 5298   0.509   2.561   4.192  0.1507 -1.3594 -0.6630
 1716SOL    HW2 5299   0.465   2.522   4.345 -0.2326 -0.7623 -0.6149
 1717SOL     OW 5300   1.362   1.146   3.838  1.1247  0.0597  0.0078
 1717SOL    HW1 5301   1.447   1.116   3.882  0.3307  0.2365  1.7749
 1717SOL    HW2 5302   1.284   1.114   3.892  0.0708  0.2181 -1.3731
 1718SOL     OW 5303   1.656   1.545   2.305  0.1175  0.0733  0.0596
 1718SOL    HW1 5304   1.576   1.505   2.261 -1.2712  2.9419 -0.2744
 1718SOL    HW2 5305   1.632   1.572   2.398 -0.0913  2.9476 -0.7412
 1719SOL     OW 5306   3.878   4.518   4.933 -0.3167  0.2811  0.2541
 1719SOL    HW1 5307   3.890   4.583   4.857  0.5614 -0.1722 -0.0183
 1719SOL    HW2 5308   3.968   4.481   4.959 -0.5976  0.4493  1.5406
 1720SOL     OW 5309   1.221   0.531   4.952  0.0452 -0.2706  0.0451
 1720SOL    HW1 5310   1.247   0.598   5.022 -0.8862  0.9670 -0.7459
 1720SOL    HW2 5311   1.137   0.485   4.980  1.6602 -2.5414  1.4747
 1721SOL     OW 5312   4.781   3.155   2.630 -0.6617  0.4814 -0.4867
 1721SOL    HW1 5313   4.857   3.111   2.676  0.2544  1.4963 -0.9827
 1721SOL    HW2 5314   4.718   3.086   2.595 -0.7597 -0.3329  1.1999
 1722SOL     OW 5315   5.137   2.758   0.750 -0.2393 -0.1264  0.0597
 1722SOL    HW1 5316   5.100   2.715   0.668  1.1799 -0.1509 -0.6053
 1722SOL    HW2 5317   0.057   2.703   0.785  0.3849  0.8685  0.2986
 1723SOL     OW 5318   4.763   4.039   3.319  0.0021 -0.0664 -1.0405
 1723SOL    HW1 5319   4.832   4.100   3.279  1.3167 -0.9217 -0.1490
 1723SOL    HW2 5320   4.795   4.007   3.408 -1.6001 -0.4346 -0.5709
 1724SOL     OW 5321   3.914   4.539   2.638  0.5382 -0.0204  0.5678
 1724SOL    HW1 5322   3.989   4.475   2.624 -0.8232 -1.4457 -0.6177
 1724SOL    HW2 5323   3.871   4.561   2.551 -0.4710  0.7122  1.2160
 1725SOL     OW 5324   0.686   0.519   3.576  0.2687 -0.2515  0.2751
 1725SOL    HW1 5325   0.688   0.421   3.555 -4.4003 -0.4931 -0.1244
 1725SOL    HW2 5326   0.696   0.533   3.674  1.9962 -0.9417  0.2366
 1726SOL     OW 5327   3.926   5.043   4.725  0.0569  0.6299 -0.0290
 1726SOL    HW1 5328   3.905   5.131   4.683 -0.2578 -0.1117 -1.4844
 1726SOL    HW2 5329   4.023   5.023   4.716  0.1121  0.7899  0.2185
 1727SOL     OW 5330   3.345   1.094   2.724 -0.7039  0.2924  0.4447
 1727SOL    HW1 5331   3.263   1.040   2.702  0.0364 -0.4036 -0.7070
 1727SOL    HW2 5332   3.392   1.119   2.639  0.2628  0.7202  1.0913
 1728SOL     OW 5333   0.904   0.715   3.455 -0.1023 -0.2759  0.0003
 1728SOL    HW1 5334   0.906   0.811   3.482 -2.3640  0.5179 -2.2617
 1728SOL    HW2 5335   0.831   0.667   3.505 -0.5181 -0.2119 -0.5340
 1729SOL     OW 5336   2.215   5.067   2.445 -0.4686  0.0892 -0.0330
 1729SOL    HW1 5337   2.189   4.975   2.418 -1.7018  1.0646 -2.4661
 1729SOL    HW2 5338   2.146   5.132   2.413  0.5002  1.9089  1.3742
 1730SOL     OW 5339   0.359   4.601   2.478 -0.4985  0.1222 -0.2061
 1730SOL    HW1 5340   0.305   4.552   2.410 -0.2378  0.2078 -0.4789
 1730SOL    HW2 5341   0.456   4.582   2.463 -0.4610 -0.2654  0.4574
 1731SOL     OW 5342   0.300   0.535   4.239  0.3676  0.3766 -0.5839
 1731SOL    HW1 5343   0.363   0.590   4.184 -0.0403 -0.8554 -2.4013
 1731SOL    HW2 5344   0.269   0.588   4.318  0.9529  2.2747 -1.5595
 1732SOL     OW 5345   0.715   4.532   4.898  0.0960 -0.2421 -0.9337
 1732SOL    HW1 5346   0.721   4.433   4.893  1.4387 -0.2692  0.4672
 1732SOL    HW2 5347   0.624   4.562   4.871 -0.7173 -1.9469 -0.1603
 1733SOL     OW 5348   2.187   4.668   3.576  0.1768 -0.1996  0.0113
 1733SOL    HW1 5349   2.175   4.748   3.635  0.4799 -1.1833  1.4538
 1733SOL    HW2 5350   2.284   4.650   3.564  0.1247  0.2308 -1.1501
 1734SOL     OW 5351   1.079   0.367   4.309 -0.0713 -0.5693  0.6137
 1734SOL    HW1 5352   1.163   0.317   4.286  0.4121  0.1882  0.6897
 1734SOL    HW2 5353   1.075   0.451   4.255 -0.1754 -0.0085  1.4835
 1735SOL     OW 5354   0.503   2.311   1.619 -0.1828  0.1714  0.1894
 1735SOL    HW1 5355   0.593   2.333   1.656 -1.1332  1.6722  1.7805
 1735SOL    HW2 5356   0.509   2.229   1.562  2.0286 -0.1884  0.8593
 1736SOL     OW 5357   4.468   1.078   3.151 -0.4806 -0.2614 -0.0589
 1736SOL    HW1 5358   4.451   0.983   3.178  1.5288 -0.7232 -0.2607
 1736SOL    HW2 5359   4.539   1.081   3.081 -2.1000  1.2710 -1.7745
 1737SOL     OW 5360   5.019   3.570   1.140 -0.2772  0.2040 -0.1699
 1737SOL    HW1 5361   5.053   3.490   1.090 -0.8246 -0.3183  0.2800
 1737SOL    HW2 5362   5.056   3.569   1.233 -0.7475  0.1628  0.0158
 1738SOL     OW 5363   4.885   1.693   4.545  0.0099  0.4064 -0.1032
 1738SOL    HW1 5364   4.893   1.606   4.593  0.4213 -0.5138 -1.7688
 1738SOL    HW2 5365   4.976   1.734   4.534  0.3027 -0.7306 -2.4090
 1739SOL     OW 5366   1.487   3.932   1.329 -0.1075 -0.2215  0.0246
 1739SOL    HW1 5367   1.425   3.877   1.273 -0.7985 -0.0003  0.5632
 1739SOL    HW2 5368   1.469   4.029   1.313 -1.0509 -0.1399  1.4036
 1740SOL     OW 5369   0.073   3.886   4.396  0.6136 -0.1813  0.1215
 1740SOL    HW1 5370   0.113   3.977   4.385  2.0069 -0.9150 -1.3273
 1740SOL    HW2 5371   0.121   3.821   4.337 -2.4283 -1.2323 -1.4166
 1741SOL     OW 5372   0.891   3.582   1.119  0.0061 -0.1857 -0.0459
 1741SOL    HW1 5373   0.967   3.518   1.105  0.2762  0.3668 -1.3625
 1741SOL    HW2 5374   0.912   3.668   1.070 -0.6717  0.6343  1.0676
 1742SOL     OW 5375   0.492   0.658   2.642 -0.2386  0.3369  0.4830
 1742SOL    HW1 5376   0.571   0.597   2.648  0.2058  0.8901  0.3383
 1742SOL    HW2 5377   0.501   0.731   2.709  0.4570  1.6304 -0.9578
 1743SOL     OW 5378   2.192   4.289   1.673 -0.0526 -0.2453 -0.6077
 1743SOL    HW1 5379   2.268   4.309   1.735 -1.1062  0.9169  0.3556
 1743SOL    HW2 5380   2.195   4.353   1.596 -0.3606  0.1402 -0.2981
 1744SOL     OW 5381   3.663   0.051   4.154  0.1403  0.1649  0.0152
 1744SOL    HW1 5382   3.583   0.105   4.181 -0.8007 -0.6574 -1.0555
 1744SOL    HW2 5383   3.650   0.016   4.061  1.4167 -0.6142  0.1088
 1745SOL     OW 5384   4.637   1.229   2.976  0.3286  0.5232 -0.4388
 1745SOL    HW1 5385   4.687   1.149   3.009 -0.6790  0.3434  0.7227
 1745SOL    HW2 5386   4.579   1.203   2.899 -1.3065 -0.3155  1.0051
 1746SOL     OW 5387   5.023   2.183   4.527  0.3323  0.0466  0.3877
 1746SOL    HW1 5388   4.959   2.120   4.571  0.4390 -0.5047 -0.2341
 1746SOL    HW2 5389   5.054   2.251   4.594 -1.0049  0.4141  0.6634
 1747SOL     OW 5390   0.772   0.209   2.815  0.7101 -0.1097 -0.0615
 1747SOL    HW1 5391   0.692   0.206   2.875  1.7650 -2.2820  1.3415
 1747SOL    HW2 5392   0.742   0.223   2.720 -1.2636 -0.2894  0.4975
 1748SOL     OW 5393   4.255   1.517   3.607 -0.6356 -0.0309 -0.7052
 1748SOL    HW1 5394   4.284   1.612   3.613 -1.2616  0.1165  0.0635
 1748SOL    HW2 5395   4.285   1.467   3.688 -0.4656 -0.4572 -1.0205
 1749SOL     OW 5396   3.265   2.444   2.976 -0.3131 -0.0403 -0.3706
 1749SOL    HW1 5397   3.341   2.507   2.957  1.4437 -2.1336 -0.7318
 1749SOL    HW2 5398   3.275   2.363   2.918 -2.9823 -0.3182 -0.5484
 1750SOL     OW 5399   4.762   4.294   3.954  0.1616  0.9023  0.3382
 1750SOL    HW1 5400   4.856   4.279   3.984  0.5141 -2.6734 -1.9415
 1750SOL    HW2 5401   4.699   4.250   4.018  0.4262 -0.7733 -0.5152
 1751SOL     OW 5402   1.175   2.286   3.527 -0.0804  0.4214  0.0947
 1751SOL    HW1 5403   1.231   2.208   3.555  1.4916  1.1526 -0.8435
 1751SOL    HW2 5404   1.107   2.305   3.597  0.5927 -0.7427  1.1142
 1752SOL     OW 5405   3.192   3.653   0.738  0.1322  0.7374 -0.0995
 1752SOL    HW1 5406   3.276   3.688   0.779  1.4996  0.6159 -2.6100
 1752SOL    HW2 5407   3.131   3.729   0.717  0.2311  0.9620  0.4051
 1753SOL     OW 5408   2.874   3.976   1.558 -0.5355  0.0068  0.4623
 1753SOL    HW1 5409   2.811   4.020   1.493 -0.8320 -1.0483  0.0164
 1753SOL    HW2 5410   2.901   3.887   1.523 -0.6051 -0.5369  1.7409
 1754SOL     OW 5411   1.428   1.684   4.462  0.5076  0.5392 -0.1371
 1754SOL    HW1 5412   1.351   1.746   4.442 -0.0918 -0.2322 -0.2591
 1754SOL    HW2 5413   1.456   1.697   4.558 -0.8837 -0.3437  0.4217
 1755SOL     OW 5414   3.739   0.378   0.752  0.1179  0.8243 -0.4428
 1755SOL    HW1 5415   3.780   0.348   0.666  2.5189  0.2939  0.7879
 1755SOL    HW2 5416   3.678   0.456   0.736  0.7503  0.9315 -2.5491
 1756SOL     OW 5417   3.182   3.736   4.626  1.1207 -0.2669 -0.2546
 1756SOL    HW1 5418   3.108   3.800   4.650  0.2073 -2.0255  1.9220
 1756SOL    HW2 5419   3.220   3.762   4.537 -0.7838  1.8568 -0.5518
 1757SOL     OW 5420   0.845   4.210   0.421 -0.4880 -0.0305  0.3487
 1757SOL    HW1 5421   0.842   4.113   0.447  0.0588 -0.0897  0.2138
 1757SOL    HW2 5422   0.924   4.225   0.362 -1.1390  0.3019 -0.4559
 1758SOL     OW 5423   2.073   4.427   4.782 -0.1356  0.1110  0.3614
 1758SOL    HW1 5424   2.160   4.428   4.734 -0.9175 -2.6524 -1.3248
 1758SOL    HW2 5425   2.010   4.491   4.738 -0.0453 -0.5208 -0.7116
 1759SOL     OW 5426   3.567   2.676   2.336  0.0723  0.0597 -0.2952
 1759SOL    HW1 5427   3.653   2.709   2.297  0.9932 -0.0274  1.5585
 1759SOL    HW2 5428   3.498   2.670   2.264  1.0923  1.8563 -1.5020
 1760SOL     OW 5429   2.889   1.652   3.661 -0.5591  0.4842 -0.1793
 1760SOL    HW1 5430   2.943   1.717   3.607 -0.0079  0.7266  0.6428
 1760SOL    HW2 5431   2.817   1.702   3.710 -0.9714  0.2830 -0.5699
 1761SOL     OW 5432   0.546   3.826   4.430  0.5144 -0.0454 -0.6239
 1761SOL    HW1 5433   0.636   3.789   4.408 -0.0033 -0.5735 -1.9503
 1761SOL    HW2 5434   0.477   3.755   4.419 -0.0002  0.1248  1.1898
 1762SOL     OW 5435   3.432   1.443   0.936  0.2307 -0.2211 -0.2638
 1762SOL    HW1 5436   3.407   1.365   0.993 -4.1238 -0.1337 -1.6914
 1762SOL    HW2 5437   3.381   1.439   0.850 -1.1596  4.6529  0.0169
 1763SOL     OW 5438   0.681   3.470   0.838  0.3616 -0.2848  0.0864
 1763SOL    HW1 5439   0.684   3.449   0.935  1.1013  0.3010  0.2032
 1763SOL    HW2 5440   0.744   3.546   0.818  0.3207 -0.4797 -0.8658
 1764SOL     OW 5441   1.151   2.992   1.140 -0.2772  0.5326 -0.4289
 1764SOL    HW1 5442   1.153   3.090   1.163 -1.0262  0.1555  1.3983
 1764SOL    HW2 5443   1.234   2.948   1.174 -1.5016 -0.0748  1.9668
 1765SOL     OW 5444   4.147   5.142   0.786 -0.0578  0.6628 -0.0056
 1765SOL    HW1 5445   4.130   5.061   0.842  1.9453  0.3929  0.3151
 1765SOL    HW2 5446   4.081   5.146   0.711 -1.1472 -0.4047  0.8569
 1766SOL     OW 5447   4.581   1.802   3.659  0.3410  0.3421  0.7119
 1766SOL    HW1 5448   4.626   1.717   3.629  0.5123  1.2881 -2.0512
 1766SOL    HW2 5449   4.485   1.800   3.632  0.2941  0.9214  0.8254
 1767SOL     OW 5450   2.453   3.664   3.267 -0.4123 -0.6401 -0.7456
 1767SOL    HW1 5451   2.463   3.608   3.350 -0.2184 -2.0336 -1.6723
 1767SOL    HW2 5452   2.359   3.658   3.234 -0.3883 -0.4225 -0.8520
 1768SOL     OW 5453   1.630   1.729   1.722 -0.2617 -0.3912  0.0344
 1768SOL    HW1 5454   1.583   1.640   1.726  2.2012 -1.8785 -1.3886
 1768SOL    HW2 5455   1.562   1.801   1.710 -2.3921 -1.9969  1.5970
 1769SOL     OW 5456   3.225   1.754   1.683 -0.4573  0.0582 -0.2948
 1769SOL    HW1 5457   3.185   1.669   1.717  0.8665  0.4465  2.5437
 1769SOL    HW2 5458   3.184   1.832   1.731 -0.0836  0.8770 -1.2516
 1770SOL     OW 5459   4.132   3.733   0.894 -0.1930 -0.3546 -0.0903
 1770SOL    HW1 5460   4.202   3.743   0.823 -0.4739 -0.4253 -0.3840
 1770SOL    HW2 5461   4.164   3.669   0.963  0.4283  0.3464  0.2874
 1771SOL     OW 5462   4.672   2.570   2.014  0.1245 -0.4534 -0.4308
 1771SOL    HW1 5463   4.750   2.615   1.971  0.6580  0.3229  1.2671
 1771SOL    HW2 5464   4.665   2.477   1.980  0.1292  0.3032 -2.6304
 1772SOL     OW 5465   4.008   2.093   4.189 -0.3562  0.1921 -0.0687
 1772SOL    HW1 5466   4.091   2.087   4.245 -0.1227 -0.6461 -0.5014
 1772SOL    HW2 5467   4.032   2.081   4.093 -0.9233  0.4105 -0.2398
 1773SOL     OW 5468   0.102   3.984   3.846 -0.0701 -0.5840 -0.2441
 1773SOL    HW1 5469   0.119   4.010   3.942 -0.8683 -1.8277  0.2646
 1773SOL    HW2 5470   0.136   4.056   3.786  3.2398 -1.0672  0.8102
 1774SOL     OW 5471   0.899   3.758   1.566  0.1589 -0.0852 -0.3077
 1774SOL    HW1 5472   0.856   3.762   1.656 -0.0293  1.3481 -0.4350
 1774SOL    HW2 5473   0.950   3.673   1.557 -0.3452 -0.5326  0.9115
 1775SOL     OW 5474   2.204   0.300   2.618  0.1917  0.0963 -0.0304
 1775SOL    HW1 5475   2.208   0.201   2.626  0.1754  0.2560  2.5817
 1775SOL    HW2 5476   2.204   0.342   2.709 -0.4726  2.4767 -1.0339
 1776SOL     OW 5477   5.143   0.704   2.975  0.2189  0.2044 -0.2254
 1776SOL    HW1 5478   0.063   0.733   3.032 -0.1906  0.1609  0.3680
 1776SOL    HW2 5479   0.007   0.721   2.879  0.6363  0.9666 -0.0108
 1777SOL     OW 5480   2.662   2.833   0.914 -0.0870 -0.2202 -0.8385
 1777SOL    HW1 5481   2.734   2.820   0.846  1.4087  1.2353  0.3885
 1777SOL    HW2 5482   2.594   2.760   0.906  2.1219 -2.3252 -1.3024
 1778SOL     OW 5483   1.318   0.518   1.980 -0.1973 -0.1213  0.2059
 1778SOL    HW1 5484   1.303   0.498   1.883  0.2838  1.1175 -0.1488
 1778SOL    HW2 5485   1.415   0.504   2.001  0.8513  4.1855 -0.7622
 1779SOL     OW 5486   1.626   3.437   1.468  0.3394 -0.7627 -0.5594
 1779SOL    HW1 5487   1.726   3.436   1.457  0.6963  1.1956  1.7302
 1779SOL    HW2 5488   1.598   3.522   1.512 -2.3714 -1.3495 -0.9755
 1780SOL     OW 5489   1.555   3.031   3.237  0.2154  0.5417 -0.0916
 1780SOL    HW1 5490   1.556   3.110   3.299  1.9052  1.2560 -0.9573
 1780SOL    HW2 5491   1.555   2.947   3.291  1.9935  1.1335  0.9164
 1781SOL     OW 5492   0.252   3.979   0.965 -0.3436  0.0916 -0.5977
 1781SOL    HW1 5493   0.182   4.049   0.955  1.0574  1.7201  0.3921
 1781SOL    HW2 5494   0.307   3.974   0.882  0.1163  0.8405 -0.3484
 1782SOL     OW 5495   4.578   0.494   4.809  0.3766  0.2433 -0.4043
 1782SOL    HW1 5496   4.638   0.419   4.837  0.6353 -0.2320 -2.1066
 1782SOL    HW2 5497   4.618   0.540   4.729  0.0893  2.0530  0.4456
 1783SOL     OW 5498   4.606   5.063   0.695 -0.4354  0.2499  0.1701
 1783SOL    HW1 5499   4.561   5.151   0.709 -0.3183  0.2366  0.6526
 1783SOL    HW2 5500   4.685   5.056   0.756 -2.2014 -1.4146  2.5001
 1784SOL     OW 5501   3.603   0.228   0.914 -0.2483  0.0696  0.0989
 1784SOL    HW1 5502   3.654   0.296   0.861 -1.9395  0.2819 -1.3469
 1784SOL    HW2 5503   3.525   0.272   0.958 -0.4253 -0.6330  0.4958
 1785SOL     OW 5504   1.960   5.087   2.127  0.4616  0.0807  0.2437
 1785SOL    HW1 5505   2.003   5.131   2.205  0.4805 -1.5762  1.2158
 1785SOL    HW2 5506   1.975   4.988   2.132 -1.1092 -0.2526 -0.8582
 1786SOL     OW 5507   2.554   3.089   4.978 -0.3170 -0.1729  0.0488
 1786SOL    HW1 5508   2.507   3.172   4.949  0.3732  0.5746  1.0144
 1786SOL    HW2 5509   2.618   3.060   4.907 -1.2692 -0.4648 -0.7191
 1787SOL     OW 5510   2.396   4.171   4.512  0.0917 -0.1058  0.4859
 1787SOL    HW1 5511   2.464   4.116   4.559  1.3695  0.2738 -0.8431
 1787SOL    HW2 5512   2.400   4.265   4.545 -0.7643 -0.3596  1.3756
 1788SOL     OW 5513   4.597   1.091   3.472 -0.5294  0.0914 -0.0658
 1788SOL    HW1 5514   4.652   1.096   3.555  1.5343  0.0862 -1.3582
 1788SOL    HW2 5515   4.598   1.180   3.427 -0.1952 -0.3428 -0.9334
 1789SOL     OW 5516   1.301   3.569   0.140  0.0821 -0.0287 -0.5418
 1789SOL    HW1 5517   1.265   3.595   0.050 -1.1358  0.5539  0.1027
 1789SOL    HW2 5518   1.316   3.470   0.142 -2.1297 -0.4127 -0.6403
 1790SOL     OW 5519   1.016   0.158   2.483  0.4494 -0.2296 -0.0958
 1790SOL    HW1 5520   1.026   0.104   2.566 -0.9752 -1.3311 -0.5982
 1790SOL    HW2 5521   0.925   0.199   2.480  0.3471 -0.4920 -1.2577
 1791SOL     OW 5522   1.045   1.706   0.961 -0.6500 -0.1700 -0.1596
 1791SOL    HW1 5523   1.020   1.666   0.874 -2.4372 -0.1162  0.2924
 1791SOL    HW2 5524   1.014   1.647   1.036  1.2541 -0.4529  0.4754
 1792SOL     OW 5525   2.747   1.709   1.578  0.0042  0.8141 -0.0568
 1792SOL    HW1 5526   2.752   1.700   1.678 -0.3770  0.1432 -0.0929
 1792SOL    HW2 5527   2.757   1.806   1.553  1.0605  0.8886  0.5665
 1793SOL     OW 5528   0.693   2.019   4.745 -0.3056  0.2244  0.0584
 1793SOL    HW1 5529   0.622   1.984   4.684 -0.0656 -1.7460  0.8026
 1793SOL    HW2 5530   0.759   1.946   4.764  1.0216  1.5357  0.6635
 1794SOL     OW 5531   2.501   0.108   0.522  0.1267  0.1736  0.1868
 1794SOL    HW1 5532   2.442   0.052   0.579 -1.2732  0.9616 -0.4477
 1794SOL    HW2 5533   2.573   0.051   0.482 -1.4293 -1.2590 -0.6968
 1795SOL     OW 5534   4.861   0.615   2.728 -0.5496  0.4212 -0.2701
 1795SOL    HW1 5535   4.828   0.583   2.817  1.1033 -0.6711 -0.0091
 1795SOL    HW2 5536   4.850   0.542   2.661  0.8202  0.2066 -0.2842
 1796SOL     OW 5537   3.998   2.034   0.373 -0.1639 -0.3053  0.4599
 1796SOL    HW1 5538   3.936   2.060   0.447  0.6194  0.1297  0.9843
 1796SOL    HW2 5539   3.952   1.970   0.312 -1.3033  0.4449  0.5121
 1797SOL     OW 5540   3.206   4.889   2.923  0.0593  0.1132 -0.1087
 1797SOL    HW1 5541   3.254   4.976   2.933 -0.7470  0.5216  0.3268
 1797SOL    HW2 5542   3.251   4.819   2.978  1.6031 -0.1347 -1.6160
 1798SOL     OW 5543   1.384   1.615   1.987 -0.0417 -0.0500  0.2842
 1798SOL    HW1 5544   1.452   1.675   2.029 -1.1979  0.6240  1.2510
 1798SOL    HW2 5545   1.427   1.560   1.916  1.1151  1.7920 -0.5249
 1799SOL     OW 5546   3.084   3.588   2.292 -0.1840 -0.1603  0.2494
 1799SOL    HW1 5547   3.123   3.616   2.379 -0.5399  0.8951  0.0873
 1799SOL    HW2 5548   3.158   3.576   2.225  0.0080 -0.0012  0.4321
 1800SOL     OW 5549   1.877   1.551   2.967  0.0922  0.1220 -0.0124
 1800SOL    HW1 5550   1.963   1.517   3.007 -0.2040  0.2761  0.7871
 1800SOL    HW2 5551   1.882   1.650   2.958 -1.1248  0.5937  3.0476
 1801SOL     OW 5552   4.548   0.195   1.993 -0.0069  0.1802 -0.0931
 1801SOL    HW1 5553   4.590   0.104   1.994  1.2932  0.7583  0.3760
 1801SOL    HW2 5554   4.487   0.205   2.071  2.6257  0.9065  2.0313
 1802SOL     OW 5555   4.874   0.759   1.492  0.0749 -0.1003 -0.6841
 1802SOL    HW1 5556   4.872   0.840   1.434  0.1019 -0.0967 -0.6801
 1802SOL    HW2 5557   4.781   0.738   1.523  0.3070  1.0791  0.9079
 1803SOL     OW 5558   3.711   3.281   1.164 -0.0625  0.1723 -0.5359
 1803SOL    HW1 5559   3.713   3.218   1.086  1.9811 -0.1656 -0.2687
 1803SOL    HW2 5560   3.794   3.336   1.164 -0.9565  1.5613  0.3133
 1804SOL     OW 5561   1.505   1.046   1.116  0.7596  0.3102 -0.2619
 1804SOL    HW1 5562   1.535   1.132   1.075  1.5728  0.3656  0.4063
 1804SOL    HW2 5563   1.470   1.064   1.208  2.1220 -0.2117  0.3812
 1805SOL     OW 5564   3.015   3.450   3.944  0.0242  0.1942  0.3210
 1805SOL    HW1 5565   3.046   3.400   4.024 -0.2673  0.3938  0.5606
 1805SOL    HW2 5566   3.093   3.493   3.899 -0.1358  3.0133  2.4859
 1806SOL     OW 5567   3.987   1.488   2.164 -0.4682 -0.8349 -0.0439
 1806SOL    HW1 5568   4.017   1.578   2.196 -0.8545 -1.0126  0.8683
 1806SOL    HW2 5569   3.923   1.498   2.089 -0.6414 -0.3331  0.1694
 1807SOL     OW 5570   4.800   4.648   4.225 -0.6223  0.0470 -0.7276
 1807SOL    HW1 5571   4.761   4.738   4.203 -1.8977 -0.3462 -0.1800
 1807SOL    HW2 5572   4.899   4.657   4.237 -0.5892  1.1871 -1.6473
 1808SOL     OW 5573   1.953   3.733   2.981  0.2669 -0.3168  0.0595
 1808SOL    HW1 5574   1.992   3.764   2.894 -2.3051  1.7507 -0.4944
 1808SOL    HW2 5575   1.880   3.667   2.963 -0.4894  0.3536  0.5794
 1809SOL     OW 5576   1.524   0.687   4.684 -0.0893  0.4715 -0.0534
 1809SOL    HW1 5577   1.447   0.728   4.733  0.0166 -1.6504  2.0561
 1809SOL    HW2 5578   1.607   0.739   4.702 -0.2572  0.3448  1.1984
 1810SOL     OW 5579   2.476   4.622   0.308  0.1307  0.0904  0.1787
 1810SOL    HW1 5580   2.451   4.669   0.392 -0.7834 -0.7481  0.3981
 1810SOL    HW2 5581   2.393   4.589   0.263  0.7241 -0.8763 -0.2221
 1811SOL     OW 5582   2.145   4.042   4.543 -0.7044  0.3334 -0.1945
 1811SOL    HW1 5583   2.202   4.111   4.497  0.2436 -0.2814  0.0329
 1811SOL    HW2 5584   2.148   4.056   4.642  0.3604 -0.6627 -0.0671
 1812SOL     OW 5585   2.926   2.164   3.260  0.2581 -0.4101  0.6351
 1812SOL    HW1 5586   3.021   2.131   3.258 -0.0643 -1.3691  0.4055
 1812SOL    HW2 5587   2.915   2.229   3.335  1.7136  1.7011 -0.8675
 1813SOL     OW 5588   2.244   2.529   0.279  0.4942 -0.2845 -0.7006
 1813SOL    HW1 5589   2.324   2.576   0.317  0.5143 -0.9360  0.0774
 1813SOL    HW2 5590   2.271   2.437   0.249  0.4609  0.1789 -2.2255
 1814SOL     OW 5591   0.710   3.888   1.145 -0.2406  0.2781 -0.2662
 1814SOL    HW1 5592   0.700   3.920   1.051  0.0945 -0.9584 -0.7514
 1814SOL    HW2 5593   0.794   3.835   1.153 -0.6771 -0.3140  0.5240
 1815SOL     OW 5594   2.144   3.933   3.349  0.0400 -0.6442 -0.2960
 1815SOL    HW1 5595   2.135   3.886   3.436 -0.6708 -0.3234 -0.1853
 1815SOL    HW2 5596   2.084   3.890   3.281 -0.7425  0.1816 -0.1510
 1816SOL     OW 5597   4.734   2.437   4.686  0.3484  0.0555 -0.2165
 1816SOL    HW1 5598   4.650   2.492   4.683 -0.5484 -1.1726  0.7808
 1816SOL    HW2 5599   4.756   2.405   4.594 -0.2934  0.3793 -0.4950
 1817SOL     OW 5600   0.690   4.737   5.133 -0.0909  0.4961  0.1533
 1817SOL    HW1 5601   0.592   4.750   5.150 -0.1226  0.9426 -0.3446
 1817SOL    HW2 5602   0.703   4.661   5.068 -0.0673  0.0021  0.7273
 1818SOL     OW 5603   5.115   3.506   2.563 -0.4144 -0.2320  0.3176
 1818SOL    HW1 5604   5.058   3.526   2.643 -3.1700 -1.3088 -1.2280
 1818SOL    HW2 5605   0.054   3.506   2.590 -1.1341  0.8654  3.2837
 1819SOL     OW 5606   1.467   2.741   0.671  0.8683  0.6956 -0.2977
 1819SOL    HW1 5607   1.441   2.648   0.694 -0.8533  0.8772 -1.3138
 1819SOL    HW2 5608   1.409   2.805   0.721  0.8695  1.1742 -0.8978
 1820SOL     OW 5609   3.764   1.427   4.559  0.2178 -0.3592  0.0847
 1820SOL    HW1 5610   3.862   1.444   4.547  0.2744 -1.5817 -1.4757
 1820SOL    HW2 5611   3.713   1.510   4.536  0.8620  0.1802  0.5702
 1821SOL     OW 5612   4.856   4.944   2.834 -0.7714  0.3032  0.0056
 1821SOL    HW1 5613   4.818   4.982   2.919  1.1448 -0.4045  1.2377
 1821SOL    HW2 5614   4.896   5.017   2.780 -0.4393  0.5485  0.5692
 1822SOL     OW 5615   4.416   4.685   3.015 -0.2291 -0.4770  0.1134
 1822SOL    HW1 5616   4.324   4.647   3.018  0.5515 -2.6601 -1.0858
 1822SOL    HW2 5617   4.455   4.670   2.924  1.4149  0.1361  0.6780
 1823SOL     OW 5618   1.147   0.433   2.179  0.1216  0.1701 -0.1699
 1823SOL    HW1 5619   1.209   0.397   2.248 -0.3875 -3.5683 -1.4279
 1823SOL    HW2 5620   1.197   0.448   2.094 -0.1862 -0.3312 -0.4450
 1824SOL     OW 5621   1.028   4.739   1.933  0.1624  1.1090 -0.2833
 1824SOL    HW1 5622   1.104   4.803   1.950 -0.9692  2.0508  1.5851
 1824SOL    HW2 5623   0.941   4.784   1.952 -0.6529 -1.2819  2.4479
 1825SOL     OW 5624   4.951   0.762   3.239  0.4839 -0.2253  0.7289
 1825SOL    HW1 5625   4.869   0.818   3.252  1.3273  1.6593 -1.3535
 1825SOL    HW2 5626   5.029   0.822   3.218  1.5399 -2.1247 -1.1735
 1826SOL     OW 5627   4.194   0.432   0.235  0.1250  0.2765  0.4225
 1826SOL    HW1 5628   4.229   0.488   0.160  0.3547  0.2724  0.5252
 1826SOL    HW2 5629   4.269   0.381   0.276  0.3537  1.7852  1.9504
 1827SOL     OW 5630   1.408   3.634   3.744  0.8087  0.1912  0.1778
 1827SOL    HW1 5631   1.455   3.628   3.832  0.6702  1.1303  0.3297
 1827SOL    HW2 5632   1.424   3.724   3.704 -0.0527  0.1725 -0.2294
 1828SOL     OW 5633   4.957   2.243   2.215  0.6459  0.2532 -0.7413
 1828SOL    HW1 5634   4.983   2.208   2.125  1.0222 -2.9141  0.4780
 1828SOL    HW2 5635   4.858   2.256   2.219  0.3955 -1.3325 -1.1117
 1829SOL     OW 5636   3.729   1.033   4.945 -0.6603 -0.5930 -0.3210
 1829SOL    HW1 5637   3.733   0.941   4.906 -1.4395 -0.3956 -0.8906
 1829SOL    HW2 5638   3.740   1.100   4.872  1.0970 -0.2238  0.2441
 1830SOL     OW 5639   2.983   0.045   1.217  0.2190  0.2680  0.0979
 1830SOL    HW1 5640   2.909   0.054   1.150 -0.0187 -1.6621  0.0687
 1830SOL    HW2 5641   3.036   5.120   1.197  0.8634  0.3021  1.5986
 1831SOL     OW 5642   0.845   3.914   0.389 -0.3070  0.2580 -0.0235
 1831SOL    HW1 5643   0.763   3.912   0.332  0.2093  1.1653 -0.8409
 1831SOL    HW2 5644   0.926   3.919   0.330  0.3162 -0.1836  0.7775
 1832SOL     OW 5645   2.310   3.945   2.473 -0.6283 -0.4498  0.1914
 1832SOL    HW1 5646   2.399   3.900   2.466 -0.4295 -0.6956  3.0383
 1832SOL    HW2 5647   2.237   3.877   2.468 -0.5797 -0.4744 -0.2433
 1833SOL     OW 5648   4.500   1.561   3.042 -0.0646  0.3836 -0.4177
 1833SOL    HW1 5649   4.435   1.488   3.061  0.3749  0.1732  0.3147
 1833SOL    HW2 5650   4.453   1.649   3.040 -0.2478  0.3353  0.9742
 1834SOL     OW 5651   0.029   1.866   4.788  0.0105  0.4220  0.2322
 1834SOL    HW1 5652   5.103   1.842   4.839  1.2914 -2.0088  1.3332
 1834SOL    HW2 5653   0.082   1.933   4.840  0.9946 -1.5645  1.9254
 1835SOL     OW 5654   4.200   0.938   3.051 -0.3640 -0.0123 -0.3389
 1835SOL    HW1 5655   4.172   1.033   3.065 -0.5508 -0.0267 -0.5988
 1835SOL    HW2 5656   4.285   0.935   2.999 -0.5909  0.0087 -0.7211
 1836SOL     OW 5657   4.608   1.819   0.700 -0.5724  0.5106 -0.0512
 1836SOL    HW1 5658   4.599   1.868   0.613 -0.3781 -2.0091 -1.5609
 1836SOL    HW2 5659   4.669   1.741   0.689 -0.0323  0.4577  2.5562
 1837SOL     OW 5660   1.218   5.052   2.465  0.2222 -0.0018 -0.6424
 1837SOL    HW1 5661   1.177   5.100   2.543 -1.3594  1.2951 -2.1978
 1837SOL    HW2 5662   1.257   4.966   2.496  1.2518  1.2600  1.8976
 1838SOL     OW 5663   1.006   4.073   3.410 -0.4124 -0.6334 -1.0954
 1838SOL    HW1 5664   0.916   4.034   3.390 -0.9843 -0.4492  0.9713
 1838SOL    HW2 5665   1.075   4.000   3.406 -1.0510 -1.3254 -0.1163
 1839SOL     OW 5666   4.840   0.765   1.913  0.2995 -0.1316  0.8122
 1839SOL    HW1 5667   4.925   0.795   1.870  0.6400 -1.4109  0.5532
 1839SOL    HW2 5668   4.817   0.673   1.881 -1.8549  0.6546 -0.0581
 1840SOL     OW 5669   3.761   3.011   3.348  0.3596  0.6175 -0.0441
 1840SOL    HW1 5670   3.753   2.979   3.443  0.8363 -0.2007 -0.2648
 1840SOL    HW2 5671   3.674   3.049   3.318 -0.5663 -1.4032 -0.0800
 1841SOL     OW 5672   0.921   1.139   4.307  0.4115  0.1305  0.1179
 1841SOL    HW1 5673   0.997   1.132   4.242  1.2603 -0.7917  1.1585
 1841SOL    HW2 5674   0.852   1.201   4.271  0.9101 -0.2518 -1.5892
 1842SOL     OW 5675   0.455   1.555   2.792  0.2279 -0.2472 -0.5728
 1842SOL    HW1 5676   0.474   1.457   2.800  3.1035  0.3124  0.4808
 1842SOL    HW2 5677   0.538   1.607   2.811 -1.5729  2.4914  0.4173
 1843SOL     OW 5678   0.007   0.452   3.558  0.1968 -0.3359 -0.0939
 1843SOL    HW1 5679   5.113   0.471   3.474 -1.2748  0.3509  0.8972
 1843SOL    HW2 5680   0.103   0.475   3.545 -0.3188  1.5051 -1.0762
 1844SOL     OW 5681   0.194   3.964   2.584  0.0132  0.2974 -0.0281
 1844SOL    HW1 5682   0.149   4.026   2.520  1.7733 -0.4824 -2.1878
 1844SOL    HW2 5683   0.251   4.017   2.647 -1.0627  1.0352  0.3528
 1845SOL     OW 5684   1.100   2.895   4.931 -0.3207 -0.2155  0.1901
 1845SOL    HW1 5685   1.124   2.983   4.891 -2.0110  0.9280  1.5315
 1845SOL    HW2 5686   1.170   2.869   4.998 -0.7958  1.1707  1.2832
 1846SOL     OW 5687   4.295   0.259   3.447  0.2208  0.2404  0.3831
 1846SOL    HW1 5688   4.339   0.228   3.531  1.5987  1.3234  0.1013
 1846SOL    HW2 5689   4.362   0.263   3.373 -0.8012  0.0358 -0.5804
 1847SOL     OW 5690   1.547   1.294   1.405  0.9798  0.2962 -0.2842
 1847SOL    HW1 5691   1.489   1.218   1.375  0.1064  0.9612 -0.3380
 1847SOL    HW2 5692   1.587   1.338   1.325 -1.5309  2.2119 -0.6146
 1848SOL     OW 5693   0.146   5.074   3.950  0.2608  0.0680 -0.0389
 1848SOL    HW1 5694   0.084   5.058   3.874  2.6431 -2.8232 -1.5979
 1848SOL    HW2 5695   0.181   4.987   3.984  1.4420  1.4195  2.5515
 1849SOL     OW 5696   4.015   1.586   1.796 -0.0655  0.0556 -0.2283
 1849SOL    HW1 5697   4.080   1.641   1.849  0.0441  0.9135 -1.2094
 1849SOL    HW2 5698   3.996   1.632   1.709 -0.3352 -1.2371 -0.8861
 1850SOL     OW 5699   0.065   4.704   4.142 -0.1420  0.5504 -0.2780
 1850SOL    HW1 5700   0.015   4.623   4.175  1.0586  0.0193  0.2954
 1850SOL    HW2 5701   0.162   4.691   4.159  0.0932  2.0014 -0.4721
 1851SOL     OW 5702   0.817   3.862   3.680 -0.0911  0.2165 -0.4345
 1851SOL    HW1 5703   0.753   3.938   3.677 -1.2845 -0.4666  2.8755
 1851SOL    HW2 5704   0.907   3.895   3.708 -0.7028  0.4497  1.3931
 1852SOL     OW 5705   0.710   3.527   0.129 -0.0738  0.0616  0.5498
 1852SOL    HW1 5706   0.667   3.440   0.151 -3.0593  1.1888 -0.3458
 1852SOL    HW2 5707   0.743   3.570   0.214  1.8842 -2.0499  0.9485
 1853SOL     OW 5708   3.451   0.419   3.726 -0.4079 -0.0483 -0.0394
 1853SOL    HW1 5709   3.457   0.518   3.713  0.8037 -0.1832 -0.7467
 1853SOL    HW2 5710   3.539   0.385   3.760 -1.6559 -0.5277  3.1330
 1854SOL     OW 5711   1.547   0.184   3.482 -0.3129  0.7158  0.2612
 1854SOL    HW1 5712   1.598   0.269   3.476 -0.3466  0.7182 -0.0206
 1854SOL    HW2 5713   1.510   0.173   3.574 -1.0421  1.4304  0.0649
 1855SOL     OW 5714   2.921   0.617   2.242  0.4069 -0.3091  0.5060
 1855SOL    HW1 5715   2.982   0.543   2.213  0.9076  0.5856 -0.8116
 1855SOL    HW2 5716   2.971   0.703   2.245 -0.6898  0.4053 -0.3632
 1856SOL     OW 5717   2.736   4.781   2.280 -0.0770 -0.1949  0.3396
 1856SOL    HW1 5718   2.738   4.768   2.181  2.1484 -0.9429  0.4106
 1856SOL    HW2 5719   2.758   4.876   2.301 -1.0006  0.0764  0.1303
 1857SOL     OW 5720   0.321   4.063   3.089 -0.1246  0.2514 -0.5664
 1857SOL    HW1 5721   0.380   4.010   3.150  1.0020 -0.0182 -1.8318
 1857SOL    HW2 5722   0.318   4.020   2.999  0.6893  2.1803 -1.5936
 1858SOL     OW 5723   2.164   3.034   2.259  0.2952  0.1555  0.3390
 1858SOL    HW1 5724   2.127   2.942   2.272  0.9896 -0.1206  0.3994
 1858SOL    HW2 5725   2.145   3.089   2.341 -0.7978  0.3093 -0.0030
 1859SOL     OW 5726   4.030   4.849   0.235 -0.0960  0.4306  0.2599
 1859SOL    HW1 5727   4.037   4.792   0.153 -1.6986 -0.3807  0.6520
 1859SOL    HW2 5728   4.047   4.945   0.210  1.9759 -0.0965 -0.5162
 1860SOL     OW 5729   2.307   5.060   4.001  0.2872  0.1586 -0.3773
 1860SOL    HW1 5730   2.298   4.978   4.057  0.9622 -0.2552 -0.8546
 1860SOL    HW2 5731   2.257   5.135   4.043 -1.2324 -0.7495 -0.4429
 1861SOL     OW 5732   0.031   1.061   2.884  0.1520  0.3150 -0.0004
 1861SOL    HW1 5733   0.094   1.013   2.823 -0.1285 -0.2773  0.1708
 1861SOL    HW2 5734   5.152   1.142   2.838 -1.8530 -1.3551 -1.5472
 1862SOL     OW 5735   2.150   0.345   4.574  0.7833  0.4031  0.5510
 1862SOL    HW1 5736   2.137   0.357   4.672 -0.3094 -0.5943  0.5379
 1862SOL    HW2 5737   2.229   0.400   4.544  1.0286  0.8384  1.9411
 1863SOL     OW 5738   1.437   3.912   0.559 -0.2208 -0.2850 -0.6143
 1863SOL    HW1 5739   1.440   3.834   0.622  0.1984  0.5379  0.4261
 1863SOL    HW2 5740   1.520   3.913   0.504  0.0261 -0.2883 -0.2517
 1864SOL     OW 5741   1.325   3.332   1.610  0.0310  0.5664 -0.2872
 1864SOL    HW1 5742   1.263   3.329   1.689  0.1284 -0.4611 -0.2389
 1864SOL    HW2 5743   1.303   3.257   1.548  0.9444  0.4667 -0.4953
 1865SOL     OW 5744   4.463   0.464   2.881 -0.1577  0.6274 -0.0102
 1865SOL    HW1 5745   4.489   0.529   2.809  1.2999  0.5275  0.4007
 1865SOL    HW2 5746   4.471   0.371   2.846  1.5248  0.5348  0.5427
 1866SOL     OW 5747   3.703   2.909   3.616 -0.0214  0.1714 -0.3820
 1866SOL    HW1 5748   3.643   2.837   3.582 -0.2057  0.3070 -0.3427
 1866SOL    HW2 5749   3.656   2.961   3.688 -0.1823  0.8382 -0.9635
 1867SOL     OW 5750   1.418   4.510   1.570  0.8634 -0.1830  0.1959
 1867SOL    HW1 5751   1.330   4.517   1.524  0.5985 -1.0433  0.5506
 1867SOL    HW2 5752   1.437   4.415   1.592  2.2255 -0.1092 -0.5261
 1868SOL     OW 5753   1.098   1.712   5.136 -0.1549  0.1875  0.6118
 1868SOL    HW1 5754   1.125   1.732   5.041  1.8106 -0.6402  0.9537
 1868SOL    HW2 5755   1.001   1.736   5.148 -0.8824 -1.0162 -1.9851
 1869SOL     OW 5756   2.331   0.155   0.860 -0.9531  0.6794 -0.0917
 1869SOL    HW1 5757   2.411   0.192   0.813 -0.9884  0.8521 -0.0169
 1869SOL    HW2 5758   2.334   0.055   0.857 -1.9455  0.6590 -2.1820
 1870SOL     OW 5759   0.359   1.661   2.108 -0.2897 -0.0696 -0.1742
 1870SOL    HW1 5760   0.449   1.698   2.085 -0.3211 -0.6418 -1.2715
 1870SOL    HW2 5761   0.294   1.736   2.122  0.1524  0.3246 -0.2396
 1871SOL     OW 5762   4.648   0.809   2.658  0.1821  0.0662 -0.8793
 1871SOL    HW1 5763   4.672   0.849   2.570  2.4477  1.7071  0.4026
 1871SOL    HW2 5764   4.731   0.782   2.707 -1.0535 -1.5075  0.4898
 1872SOL     OW 5765   2.789   4.255   0.538  0.1289  0.6081  0.1789
 1872SOL    HW1 5766   2.759   4.328   0.600  1.6196  0.0675  1.5951
 1872SOL    HW2 5767   2.784   4.167   0.585  0.6692  0.0899 -0.7018
 1873SOL     OW 5768   1.359   2.427   3.413  0.2748 -0.2622 -0.3144
 1873SOL    HW1 5769   1.301   2.364   3.464 -0.1117  0.0684 -0.3367
 1873SOL    HW2 5770   1.361   2.516   3.460 -0.2067  0.0886 -0.9470
 1874SOL     OW 5771   3.472   1.746   0.676 -0.0889  0.3313  0.2508
 1874SOL    HW1 5772   3.407   1.819   0.654 -2.6793 -1.3493  1.7516
 1874SOL    HW2 5773   3.431   1.657   0.656  1.5052 -0.8454  1.8197
 1875SOL     OW 5774   1.635   4.191   4.361  0.4709  0.2217 -0.6912
 1875SOL    HW1 5775   1.638   4.276   4.414  1.2111 -1.0675  1.4686
 1875SOL    HW2 5776   1.715   4.186   4.301  0.5103  0.9608 -0.7062
 1876SOL     OW 5777   4.814   4.877   1.176 -0.4087  0.0254  0.5864
 1876SOL    HW1 5778   4.897   4.932   1.164 -0.3756  0.1148  1.1751
 1876SOL    HW2 5779   4.745   4.932   1.224 -0.4880 -0.3389  0.8967
 1877SOL     OW 5780   3.676   0.464   4.714 -0.7865 -0.2134 -0.0481
 1877SOL    HW1 5781   3.769   0.497   4.728  0.2913 -3.0328  0.1122
 1877SOL    HW2 5782   3.611   0.526   4.757  0.9317  2.1870 -0.7504
 1878SOL     OW 5783   3.029   2.836   4.575  0.0958  0.2248  0.2411
 1878SOL    HW1 5784   2.997   2.927   4.550  0.2339  0.1600 -0.1817
 1878SOL    HW2 5785   3.083   2.841   4.659 -1.3874  0.2784  1.2468
 1879SOL     OW 5786   2.942   0.400   0.804 -0.2717  0.6470  0.1553
 1879SOL    HW1 5787   2.987   0.338   0.869  0.5959  0.8565 -0.2336
 1879SOL    HW2 5788   2.852   0.425   0.840 -0.0577  0.2831  0.9896
 1880SOL     OW 5789   4.021   3.632   3.170  0.7622 -0.2482  0.1060
 1880SOL    HW1 5790   4.029   3.695   3.246  0.6660 -0.5654  0.3813
 1880SOL    HW2 5791   3.932   3.587   3.172  1.8734 -2.5968  1.6589
 1881SOL     OW 5792   1.788   4.223   2.143  0.2445 -0.0912  0.2591
 1881SOL    HW1 5793   1.859   4.292   2.156 -0.0548  0.1273  0.7582
 1881SOL    HW2 5794   1.823   4.133   2.171  1.0541 -0.3867 -1.5339
 1882SOL     OW 5795   3.849   0.701   0.110  0.3583 -0.0698  0.0835
 1882SOL    HW1 5796   3.943   0.722   0.135 -0.0017  0.6951  0.8687
[truncated: 542,441 more chars]
