# Supplementary material for: Host–guest complexation of progesterone with β-cyclodextrin derivatives: hydration structure, binding thermodynamics, and loading pathways from molecular dynamics simulations
Source: RSC Adv. 2026 Jul 30. Online ahead of print. doi: 10.1039/d6ra04566a (PMC13420253; doi:10.1039/d6ra04566a)
Supplement: RA-OLF-D6RA04566A-s001 [file RA-OLF-D6RA04566A-s001.zip › 2-MBCD/Replica_2/npt.gro]

Progesterone/2MBCD in Water
13657
    12C73   C49    1   3.938   2.411   1.935 -0.0690  0.1205  0.0008
    12C73   O32    2   3.885   2.464   2.057  0.0845 -0.0277  0.1326
    12C73   C39    3   3.849   2.383   2.169 -0.5792  0.3284  0.1831
    12C73   H58    4   3.939   2.320   2.194 -0.7357 -0.7311 -1.7537
    12C73   C38    5   3.735   2.283   2.151  0.3311 -0.7076  0.0650
    12C73   H56    6   3.648   2.351   2.126  0.3004 -0.2399  1.3460
    12C73   O31    7   3.757   2.189   2.048  0.2699 -0.5331 -0.1078
    12C73   H57    8   3.704   2.109   2.067  1.2198 -1.4461 -1.1067
    12C73   C37    9   3.694   2.213   2.282 -0.3303  0.0257  0.2586
    12C73   H55   10   3.777   2.144   2.312 -1.3794 -0.6351  1.7886
    12C73   O30   11   3.574   2.139   2.257 -0.4778  0.4288 -0.2321
    12C73   C34   12   3.572   2.004   2.299  0.1148  0.4422 -0.1451
    12C73   H50   13   3.669   1.970   2.346  0.5256 -0.5378 -1.6226
    12C73   C33   14   3.520   1.923   2.178 -0.0895 -0.5533  0.5988
    12C73   H49   15   3.501   1.814   2.203 -2.5483 -0.7480 -1.7024
    12C73   O27   16   3.615   1.936   2.072 -0.4497  0.2620  0.3710
    12C73   C43   17   3.634   1.812   2.003  0.7505  0.6569 -0.0217
    12C73   C32   18   3.381   1.971   2.138  0.2118 -0.0471  0.1641
    12C73   H47   19   3.401   2.081   2.119  0.3934 -0.2989 -1.2387
    12C73   O26   20   3.333   1.916   2.016  0.4080  0.5982 -0.2152
    12C73   H48   21   3.245   1.954   2.000  0.5462  0.3943 -1.5328
    12C73   C31   22   3.284   1.953   2.255  0.0421 -0.2848 -0.0129
    12C73   H46   23   3.283   1.842   2.275  0.0147 -0.4527 -0.9332
    12C73   C35   24   3.329   2.024   2.383 -0.1830 -0.0671 -0.0525
    12C73   O28   25   3.469   1.994   2.394 -0.1391 -0.0230 -0.4629
    12C73   H51   26   3.317   2.132   2.359  0.1251 -0.1071 -0.4029
    12C73   C36   27   3.251   1.985   2.509 -0.4152  0.3577 -0.0627
    12C73   O29   28   3.232   2.090   2.601  0.0515  0.1469  0.2805
    12C73   H54   29   3.167   2.156   2.574 -1.6357 -1.4975  0.1430
    12C73   O25   30   3.156   2.012   2.227  0.1175  0.1899  0.6151
    12C73   C28   31   3.042   1.937   2.192  0.2692  0.1916  0.1184
    12C73   H41   32   3.056   1.825   2.181 -1.2856  0.0332 -0.5621
    12C73   C27   33   2.982   1.990   2.060  0.3599 -0.0394 -0.0183
    12C73   H40   34   2.895   1.924   2.033 -1.3335  1.2648  1.8986
    12C73   O22   35   3.079   1.987   1.955  0.0051  0.2260 -0.3541
    12C73   C44   36   3.028   1.959   1.824  0.4280 -0.3031 -0.4079
    12C73   C26   37   2.924   2.130   2.081  0.1865 -0.1298  0.1022
    12C73   H38   38   3.014   2.193   2.105 -0.5380  0.3496  1.7279
    12C73   O21   39   2.856   2.183   1.968 -0.0306  0.0111  0.2969
    12C73   H39   40   2.783   2.244   1.986  0.6771  1.5493 -1.5999
    12C73   C25   41   2.825   2.134   2.200 -0.0143  0.1720 -0.0734
    12C73   H37   42   2.737   2.075   2.165 -0.9211  1.6370 -0.3324
    12C73   C29   43   2.882   2.079   2.330  0.1306  0.0391 -0.1929
    12C73   O23   44   2.950   1.958   2.296  0.3235  0.0358  0.1977
    12C73   H42   45   2.962   2.149   2.368  1.1798 -0.6549 -1.0639
    12C73   C30   46   2.783   2.047   2.443  0.1910  0.1233 -0.1159
    12C73   O24   47   2.777   2.153   2.536  0.0869  0.2200 -0.2325
    12C73   H45   48   2.733   2.232   2.502 -1.1039  0.5799  1.9775
    12C73   O20   49   2.784   2.267   2.232  0.1561  0.1956  0.0482
    12C73   C22   50   2.649   2.305   2.253 -0.0740 -0.6245  0.0736
    12C73   H32   51   2.578   2.218   2.263 -1.3933  0.1951 -1.5348
    12C73   C21   52   2.597   2.401   2.143  0.3619 -0.6504 -0.1562
    12C73   H31   53   2.489   2.427   2.165  0.4548 -0.0600 -0.3847
    12C73   O17   54   2.607   2.333   2.018  0.2382 -0.4781 -0.2584
    12C73   C45   55   2.493   2.268   1.961 -0.0236 -0.5244  0.3113
    12C73   C20   56   2.668   2.536   2.137 -0.4873 -0.1913  0.0976
    12C73   H29   57   2.776   2.537   2.105 -0.5436  1.9411 -0.2017
    12C73   O16   58   2.594   2.625   2.054 -0.2369  0.2137  0.3018
    12C73   H30   59   2.635   2.712   2.064  2.2024 -0.9799  1.5551
    12C73   C19   60   2.660   2.600   2.277  0.1864 -0.2477  0.1617
    12C73   H28   61   2.551   2.618   2.291  0.2600  0.0573  0.3623
    12C73   C23   62   2.719   2.502   2.380  0.3962  0.1259  0.4016
    12C73   O18   63   2.660   2.372   2.376 -0.1045  0.3674 -0.4524
    12C73   H33   64   2.824   2.475   2.352 -0.0449 -0.4614 -0.7421
    12C73   C24   65   2.707   2.553   2.524 -0.0504 -0.2282  0.4923
    12C73   O19   66   2.794   2.662   2.544 -0.1081 -0.1575  0.3646
    12C73   H36   67   2.792   2.725   2.471 -1.6552 -0.6471 -0.0389
    12C73   O15   68   2.733   2.723   2.266  0.1179 -0.1968  0.2709
    12C73   C16   69   2.675   2.847   2.300 -0.0241 -0.0737 -0.4171
    12C73   H23   70   2.573   2.841   2.348  0.4027 -0.2592  0.4847
    12C73   C15   71   2.667   2.948   2.184 -0.0213  0.4519  0.0352
    12C73   H22   72   2.626   3.043   2.228 -1.5526  0.1801 -0.7165
    12C73   O12   73   2.581   2.898   2.080 -0.1361 -0.2297  0.4495
    12C73   C46   74   2.438   2.912   2.079 -0.1539 -0.4232  0.2692
    12C73   C14   75   2.809   2.978   2.136  0.0867 -0.1589 -0.0374
    12C73   H20   76   2.861   2.883   2.103  0.2251  0.2568 -1.0177
    12C73   O11   77   2.817   3.071   2.030  0.3476 -0.0985  0.0329
    12C73   H21   78   2.900   3.084   1.982 -1.1573  3.9311 -2.0175
    12C73   C13   79   2.895   3.029   2.253 -0.1817  0.5395 -0.1435
    12C73   H19   80   2.850   3.129   2.278  0.1164  0.5661  0.2969
    12C73   C17   81   2.894   2.947   2.382  0.2391  0.3829 -0.2357
    12C73   O13   82   2.761   2.898   2.399  0.2125  0.2586 -0.7889
    12C73   H24   83   2.963   2.858   2.381  1.2646  1.1582 -0.8769
    12C73   C18   84   2.933   3.018   2.512  0.2501 -0.0791  0.0150
    12C73   O14   85   2.917   2.926   2.620 -0.2543  0.2260  0.2065
    12C73   H27   86   2.865   2.847   2.599  0.2677 -0.1168  0.1611
    12C73   O10   87   3.033   3.042   2.216 -0.0264 -0.1270  0.1891
    12C73   C10   88   3.102   3.167   2.219  0.1528 -0.2224  0.0006
    12C73   H14   89   3.033   3.255   2.234 -1.0341 -1.2968  1.1626
    12C73    C9   90   3.192   3.180   2.094  0.1305 -0.3372 -0.0285
    12C73   H13   91   3.247   3.277   2.116 -0.3813  0.1655 -0.9037
    12C73    O7   92   3.118   3.188   1.972  0.2024  0.0599 -0.0495
    12C73   C47   93   3.108   3.320   1.918  0.1129 -0.0373 -0.2712
    12C73    C8   94   3.307   3.080   2.091  0.3929 -0.0290 -0.3204
    12C73   H11   95   3.263   2.976   2.087  1.1323 -0.3396 -0.5453
    12C73    O6   96   3.398   3.092   1.982  0.3714 -0.1912 -0.3568
    12C73   H12   97   3.462   3.019   1.981 -0.1146 -0.7066  1.4111
    12C73    C7   98   3.385   3.079   2.223  0.3064 -0.1085 -0.2695
    12C73   H10   99   3.443   3.175   2.234  0.2998 -0.1665  0.2833
    12C73   C11  100   3.290   3.070   2.342  0.0660 -0.0362 -0.4560
    12C73    O8  101   3.181   3.163   2.335 -0.1598 -0.2449  0.2129
    12C73   H15  102   3.248   2.965   2.352  0.1791  0.0303  0.9580
    12C73   C12  103   3.372   3.095   2.469 -0.1704  0.3111 -0.3707
    12C73    O9  104   3.299   3.093   2.589 -0.5386  0.2966 -0.5909
    12C73   H18  105   3.334   3.022   2.646 -3.4247  0.9275  2.3133
    12C73    O5  106   3.471   2.965   2.223  0.1259 -0.2436 -0.3377
    12C73    C6  107   3.612   2.964   2.228  0.1312  0.2987 -0.3094
    12C73    H9  108   3.652   3.069   2.232 -1.7819  1.0712 -0.5079
    12C73    C5  109   3.683   2.896   2.110  0.3133  0.3239 -0.2151
    12C73    H8  110   3.791   2.919   2.131  0.4242 -1.4808  1.3680
    12C73    O3  111   3.634   2.959   1.990 -0.0590 -0.2561 -0.3699
    12C73   C48  112   3.722   2.969   1.878 -0.4939 -0.6939 -0.7559
    12C73    C4  113   3.670   2.745   2.127  0.4759  0.3227 -0.1036
    12C73    H6  114   3.559   2.725   2.131  0.5899 -0.2752  0.2904
    12C73    O2  115   3.727   2.670   2.020  0.1406 -0.3127  0.1580
    12C73    H7  116   3.756   2.583   2.051  2.7494  0.4605  0.1698
    12C73    C3  117   3.731   2.701   2.261  0.0258 -0.2331 -0.0779
    12C73    H5  118   3.838   2.731   2.271  0.3103 -1.5251  1.0905
    12C73    C2  119   3.646   2.762   2.373 -0.0715  0.2495 -0.4088
    12C73    H4  120   3.539   2.728   2.366 -0.1120  0.6772 -2.2581
    12C73    O4  121   3.654   2.902   2.348 -0.5628  0.3438 -0.0386
    12C73    C1  122   3.702   2.725   2.511 -0.1837  0.3640 -0.3328
    12C73    O1  123   3.635   2.618   2.573  0.1577  0.5753  0.4115
    12C73    H1  124   3.542   2.644   2.563  0.4596  1.1592 -1.0633
    12C73   O33  125   3.715   2.560   2.276 -0.4405 -0.1419  0.2942
    12C73   C40  126   3.826   2.474   2.292 -0.1482  0.2412  0.3291
    12C73   H59  127   3.927   2.518   2.319 -1.4520  3.0709  0.8505
    12C73   O34  128   3.793   2.398   2.406 -0.8401  0.1599  0.0755
    12C73   C41  129   3.676   2.316   2.394 -0.6989 -0.0731  0.2932
    12C73   H60  130   3.597   2.389   2.364 -0.8014 -1.0072 -1.8643
    12C73   C42  131   3.647   2.263   2.535  0.8238 -0.1101  0.6106
    12C73   O35  132   3.717   2.144   2.563  0.1019 -0.7133 -0.1049
    12C73   H63  133   3.788   2.173   2.622 -1.5126 -0.2810  1.7325
    2XWSP    O3  134   0.675   2.620   2.945  0.4857 -0.1835 -0.7349
    2XWSP    C3  135   0.788   2.623   2.993  0.1923  0.3059 -0.0472
    2XWSP    C2  136   0.873   2.499   2.999 -0.1795  0.0442 -0.1735
    2XWSP    C1  137   0.947   2.493   3.132 -0.5264 -0.0675  0.0176
    2XWSP   C10  138   1.048   2.608   3.135 -0.1600 -0.4027  0.4672
    2XWSP   C19  139   1.147   2.586   3.020  0.0675  1.2755  0.3276
    2XWSP    C5  140   0.974   2.736   3.104  0.1964 -0.4213 -0.4791
    2XWSP    C4  141   0.856   2.744   3.041  0.0920  0.4197 -0.1928
    2XWSP    H4  142   0.805   2.841   3.029 -0.5709  0.1891  0.6591
    2XWSP    C6  143   1.043   2.866   3.130 -0.1938 -0.1987 -0.5397
    2XWSP    C7  144   1.119   2.868   3.262 -0.1990 -0.2848 -0.5355
    2XWSP    C8  145   1.206   2.747   3.292  0.0393 -0.0002 -0.0769
    2XWSP    C9  146   1.122   2.621   3.270  0.1766 -0.1519  0.2595
    2XWSP   C11  147   1.192   2.491   3.307 -0.1068 -0.3384  0.1450
    2XWSP   C12  148   1.247   2.502   3.449 -0.0843  0.2524  0.0917
    2XWSP   C13  149   1.343   2.619   3.463 -0.0748  0.3077 -0.4055
    2XWSP   C18  150   1.471   2.601   3.384  0.0434  0.3187 -0.2166
    2XWSP   C14  151   1.260   2.746   3.434 -0.5582  0.1204  0.1533
    2XWSP   C15  152   1.339   2.862   3.491 -0.0471 -0.2691  0.2455
    2XWSP   C16  153   1.395   2.808   3.623  0.5504 -0.4677 -0.0853
    2XWSP   C17  154   1.385   2.655   3.607 -0.0758 -0.4154 -0.2211
    2XWSP   C20  155   1.506   2.593   3.671 -0.1582 -0.0932  0.2488
    2XWSP   O20  156   1.622   2.636   3.666 -0.3166  0.2799 -0.2902
    2XWSP   C21  157   1.480   2.474   3.758 -0.2426 -0.1854  0.0963
    3SOL     OW  158   1.603   4.961   2.061 -0.6995  0.1348  0.1108
    3SOL    HW1  159   1.594   5.053   2.021  1.8857  0.1691 -0.5649
    3SOL    HW2  160   1.678   4.961   2.127 -0.4657 -1.5892 -0.1264
    4SOL     OW  161   1.851   0.012   3.179 -0.1733  0.0089  0.0472
    4SOL    HW1  162   1.832  -0.053   3.105  3.4810  0.3145 -1.3556
    4SOL    HW2  163   1.805   0.099   3.159 -0.0918 -0.2435 -1.3229
    5SOL     OW  164   2.285   0.648   4.248 -0.1804 -0.1574  0.0365
    5SOL    HW1  165   2.196   0.616   4.281 -0.3669 -0.7150 -0.9638
    5SOL    HW2  166   2.309   0.733   4.295 -1.7057  0.5476 -0.3756
    6SOL     OW  167   4.396   1.402   0.608  0.2054 -0.1650  0.3280
    6SOL    HW1  168   4.464   1.475   0.616 -0.3812  0.5188 -0.7745
    6SOL    HW2  169   4.342   1.398   0.692  1.0985 -0.2208  0.9211
    7SOL     OW  170   5.005   1.940   2.615 -0.3223  0.6175  0.4651
    7SOL    HW1  171   5.078   1.872   2.603 -0.4893  0.1559  1.8450
    7SOL    HW2  172   5.038   2.015   2.673 -0.8504  0.5335  0.8836
    8SOL     OW  173   0.264   0.401   0.229 -0.4395  0.1244 -0.2967
    8SOL    HW1  174   0.309   0.358   0.151 -1.0616 -1.0030 -0.0621
    8SOL    HW2  175   0.205   0.334   0.275 -0.4763  0.9009  0.8433
    9SOL     OW  176   0.265   1.322   4.747 -0.4186 -0.1473 -0.0042
    9SOL    HW1  177   0.246   1.309   4.844 -1.2814  0.6370 -0.0567
    9SOL    HW2  178   0.338   1.389   4.736 -1.0091  0.5159  0.0838
   10SOL     OW  179   0.157   4.780   2.884 -0.5563 -0.0565  0.0737
   10SOL    HW1  180   0.165   4.787   2.984  0.1062  0.2050  0.0096
   10SOL    HW2  181   0.151   4.683   2.858  2.3595 -0.3834  0.1924
   11SOL     OW  182   1.545   3.647   0.435 -0.1457 -0.0770 -0.0195
   11SOL    HW1  183   1.616   3.610   0.494  0.8610  1.2719 -0.3309
   11SOL    HW2  184   1.527   3.742   0.460  1.0734  0.8987 -2.4960
   12SOL     OW  185   3.434   2.403   2.820 -0.1752 -0.4766 -0.8393
   12SOL    HW1  186   3.477   2.478   2.869 -0.7912  0.3127 -1.4888
   12SOL    HW2  187   3.451   2.317   2.869 -0.6132  0.2543  0.6491
   13SOL     OW  188   1.794   2.979   5.016 -0.3781  0.0179 -0.1157
   13SOL    HW1  189   1.844   3.025   4.943 -0.3685 -0.2633 -0.2883
   13SOL    HW2  190   1.795   3.036   5.099  1.8267 -0.7645  0.4823
   14SOL     OW  191   1.791   1.701   0.120  0.0866 -0.4390  0.1229
   14SOL    HW1  192   1.727   1.629   0.147 -0.6734 -0.2033 -0.9541
   14SOL    HW2  193   1.856   1.664   0.054 -0.6030 -0.0524 -0.8006
   15SOL     OW  194   4.809   1.602   1.551 -0.2816 -0.0106  0.0259
   15SOL    HW1  195   4.865   1.684   1.542  0.7970 -0.8204 -0.8664
   15SOL    HW2  196   4.837   1.551   1.632 -1.2647  0.7114  0.8446
   16SOL     OW  197   5.012   3.680   1.721  0.4486 -0.1620  0.3848
   16SOL    HW1  198   4.953   3.659   1.799  2.5187 -1.5010  1.6789
   16SOL    HW2  199   5.079   3.606   1.709  2.7456  1.8744 -0.1548
   17SOL     OW  200   1.515   1.157   4.453  0.0193 -0.0266  0.0872
   17SOL    HW1  201   1.465   1.212   4.385  0.3548 -0.0218 -0.1595
   17SOL    HW2  202   1.613   1.160   4.432 -0.0521 -1.6609 -0.6198
   18SOL     OW  203   1.128   4.280   3.429  0.2705  0.6440 -0.4333
   18SOL    HW1  204   1.186   4.216   3.479 -0.0638 -0.0084 -0.8653
   18SOL    HW2  205   1.121   4.366   3.480 -0.0731 -0.0114  0.6588
   19SOL     OW  206   3.791   3.018   4.376  0.1271 -0.4996 -0.7918
   19SOL    HW1  207   3.789   2.923   4.406  2.8899  0.3798  2.9756
   19SOL    HW2  208   3.697   3.051   4.365 -1.0398 -2.6996  1.5018
   20SOL     OW  209   0.664   0.361   0.932 -0.4110  0.3290 -0.1568
   20SOL    HW1  210   0.704   0.367   1.024  2.0186  0.5403 -1.1574
   20SOL    HW2  211   0.580   0.416   0.928 -0.1991  0.8523  1.7360
   21SOL     OW  212   2.742   3.945   4.748 -0.0197  0.1052  0.1463
   21SOL    HW1  213   2.741   3.860   4.695  1.3452 -0.2685  0.6834
   21SOL    HW2  214   2.744   3.924   4.846  0.3741  0.7559  0.2847
   22SOL     OW  215   0.970   1.311   3.057 -0.0387  0.2669  0.5598
   22SOL    HW1  216   0.876   1.309   3.023 -0.2373  2.5678  0.8148
   22SOL    HW2  217   1.021   1.385   3.012  2.0257 -1.6092 -0.3846
   23SOL     OW  218   3.006   0.880   2.510 -0.2190 -0.3545 -0.1491
   23SOL    HW1  219   3.093   0.831   2.514  0.3020  0.4737 -0.9018
   23SOL    HW2  220   2.931   0.815   2.512  0.4471 -1.1583 -0.7460
   24SOL     OW  221   3.069   0.142   2.696 -0.1257 -0.1095 -0.2251
   24SOL    HW1  222   3.035   0.048   2.689 -0.8495  0.0556  0.8308
   24SOL    HW2  223   3.047   0.191   2.612 -0.4282 -0.6642 -0.4798
   25SOL     OW  224   3.672   0.505   4.606 -0.4357 -0.3703  0.3092
   25SOL    HW1  225   3.588   0.481   4.556 -0.7582 -0.7980  1.0332
   25SOL    HW2  226   3.747   0.446   4.576 -1.1422 -2.1611  1.8389
   26SOL     OW  227   3.163   1.993   3.554 -0.2966 -0.2497 -0.0575
   26SOL    HW1  228   3.151   1.951   3.464  0.4334  0.9334 -0.7289
   26SOL    HW2  229   3.110   1.942   3.622 -3.7041  0.7859 -1.7111
   27SOL     OW  230   0.328   0.261   4.121  0.3719 -0.0310  0.9406
   27SOL    HW1  231   0.383   0.282   4.040 -0.6049  0.7602  0.4543
   27SOL    HW2  232   0.253   0.200   4.095  0.4728 -0.3517  1.3993
   28SOL     OW  233   4.569   2.116   1.747 -0.4918 -0.4100 -0.0471
   28SOL    HW1  234   4.521   2.113   1.659 -0.9837 -0.7323  0.2282
   28SOL    HW2  235   4.657   2.162   1.735 -1.1202  0.7455 -0.4399
   29SOL     OW  236   3.405   4.807   2.203 -0.1643  0.3273  0.1718
   29SOL    HW1  237   3.456   4.754   2.135 -0.5762  1.6002 -1.1763
   29SOL    HW2  238   3.449   4.798   2.292  1.7179  0.4435 -0.7061
   30SOL     OW  239   3.928   2.289   4.489  0.2379 -0.2764  0.1076
   30SOL    HW1  240   3.849   2.242   4.528 -3.2142  4.9635  0.4886
   30SOL    HW2  241   3.916   2.299   4.390  1.2173 -0.6316 -0.0619
   31SOL     OW  242   1.844   0.657   3.371 -0.4817 -0.0686 -0.0840
   31SOL    HW1  243   1.881   0.661   3.463 -0.9231 -0.4378  0.1132
   31SOL    HW2  244   1.908   0.699   3.307  0.4969 -1.1505  0.1699
   32SOL     OW  245   3.174   4.346   3.799 -0.0286  1.1919 -0.3562
   32SOL    HW1  246   3.203   4.257   3.765  0.8191  1.4249 -0.2836
   32SOL    HW2  247   3.239   4.377   3.869 -1.2685  1.1005  0.8553
   33SOL     OW  248   5.117   2.238   1.660 -0.1333 -0.1877 -0.0374
   33SOL    HW1  249   5.111   2.211   1.564 -0.2440 -1.8900  0.4083
   33SOL    HW2  250   5.049   2.188   1.712  1.0285 -0.5603  1.1809
   34SOL     OW  251   0.798   2.106   4.125  0.1365  0.1076 -0.1558
   34SOL    HW1  252   0.720   2.097   4.063  0.6966  0.7275 -0.9824
   34SOL    HW2  253   0.810   2.022   4.177 -1.6116  0.3178  0.6269
   35SOL     OW  254   5.017   3.421   4.580  0.8664 -0.3199 -0.6596
   35SOL    HW1  255   5.081   3.428   4.504  2.0243  0.2339  0.3353
   35SOL    HW2  256   5.054   3.360   4.650 -1.5043 -3.2609 -1.7608
   36SOL     OW  257   1.528   0.482   3.664  0.4143  0.0593 -0.7802
   36SOL    HW1  258   1.505   0.494   3.568 -0.7749 -4.0037 -1.1891
   36SOL    HW2  259   1.625   0.462   3.673  0.4271 -0.0529 -1.1767
   37SOL     OW  260   0.627   2.865   5.029  0.0101  0.6776 -0.2947
   37SOL    HW1  261   0.612   2.876   5.127 -1.6770 -0.8232 -0.3278
   37SOL    HW2  262   0.592   2.776   5.000 -0.8566  1.6718 -2.5113
   38SOL     OW  263   1.437   1.570   2.823  0.6494  0.4932  0.2009
   38SOL    HW1  264   1.535   1.557   2.841  0.9437 -0.1832 -1.6993
   38SOL    HW2  265   1.417   1.546   2.729 -1.5678 -0.4146  0.8429
   39SOL     OW  266   4.578   3.940   2.667 -0.0448 -0.2858 -0.2116
   39SOL    HW1  267   4.604   3.902   2.578  0.3400 -0.2420 -0.1156
   39SOL    HW2  268   4.645   4.008   2.695  0.1129 -0.6778  0.3638
   40SOL     OW  269   1.624   1.378   1.198 -0.0896 -0.0998 -0.2144
   40SOL    HW1  270   1.598   1.430   1.280  0.4336  0.1523 -0.1961
   40SOL    HW2  271   1.568   1.297   1.190 -0.7026  0.3041 -0.0569
   41SOL     OW  272   2.163   2.772   0.315  0.0555  0.4618  0.0008
   41SOL    HW1  273   2.133   2.681   0.287 -1.9374  1.4433 -1.2619
   41SOL    HW2  274   2.263   2.775   0.314  0.1977 -1.8041  0.4818
   42SOL     OW  275   3.841   2.237   2.862  0.1639  0.0133  0.0441
   42SOL    HW1  276   3.825   2.336   2.854 -0.6915 -0.1455 -0.3613
   42SOL    HW2  277   3.791   2.201   2.940  1.9187  0.1770  1.2969
   43SOL     OW  278   0.861   2.702   0.109 -0.3951 -0.0388  0.2994
   43SOL    HW1  279   0.874   2.633   0.038  0.2853  0.0052  0.3783
   43SOL    HW2  280   0.877   2.662   0.199  3.6283  0.9562  0.2278
   44SOL     OW  281   4.005   2.593   2.878 -0.2563 -0.7363  0.2570
   44SOL    HW1  282   3.910   2.572   2.857 -0.8170 -0.9593  2.6883
   44SOL    HW2  283   4.021   2.691   2.864 -0.9327 -0.6448  0.0824
   45SOL     OW  284   1.516   1.053   0.849  0.5426 -0.0277  0.0174
   45SOL    HW1  285   1.416   1.057   0.852  0.3652 -0.2264 -2.9083
   45SOL    HW2  286   1.547   0.960   0.871 -0.1054 -0.5220 -1.0601
   46SOL     OW  287   3.843   2.568   0.457  0.2309  0.2050 -0.3023
   46SOL    HW1  288   3.882   2.621   0.533  0.8813  1.2218 -1.3189
   46SOL    HW2  289   3.873   2.606   0.370 -2.2200  0.4207 -1.1505
   47SOL     OW  290   4.988   1.206   0.055 -0.0777 -0.2296  0.4177
   47SOL    HW1  291   4.922   1.218  -0.018  0.8543  0.6031 -0.3208
   47SOL    HW2  292   4.963   1.264   0.133 -0.4514 -0.2503  0.3124
   48SOL     OW  293   1.264   2.331   0.940  0.0543  0.4074  0.5672
   48SOL    HW1  294   1.212   2.370   0.864  1.3652  1.3591  0.1089
   48SOL    HW2  295   1.320   2.403   0.981  1.9119 -0.7941  0.2610
   49SOL     OW  296   3.629   3.046   0.434 -0.0719  0.1513 -0.3550
   49SOL    HW1  297   3.621   3.033   0.336  1.6465  1.3870 -0.7076
   49SOL    HW2  298   3.611   3.142   0.457  1.8503  0.4298  0.1867
   50SOL     OW  299   4.811   3.826   0.737 -0.0988  0.1551  0.0413
   50SOL    HW1  300   4.810   3.730   0.708  0.1324  0.7597 -2.1422
   50SOL    HW2  301   4.870   3.837   0.817 -2.3682 -1.9549  2.1936
   51SOL     OW  302   4.936   1.121   1.256 -0.2253  0.6791 -0.2289
   51SOL    HW1  303   4.865   1.082   1.314  0.7689  1.2615  1.4579
   51SOL    HW2  304   4.964   1.054   1.187  0.4664 -1.1434  1.6968
   52SOL     OW  305   3.915   4.710   3.031  0.1956 -0.4864  0.7469
   52SOL    HW1  306   4.011   4.704   3.059  0.3900  1.6063  0.6810
   52SOL    HW2  307   3.875   4.793   3.069 -0.6023  0.4819 -2.0028
   53SOL     OW  308   1.274   2.275   0.657 -0.0407 -0.2601 -0.3375
   53SOL    HW1  309   1.339   2.237   0.723  0.0945 -0.2501 -0.4644
   53SOL    HW2  310   1.310   2.361   0.620  1.3450 -1.7594 -2.7132
   54SOL     OW  311   1.925   2.490   3.598  0.3659 -0.2750 -0.1417
   54SOL    HW1  312   1.894   2.396   3.584 -2.7020  0.6908 -0.5919
   54SOL    HW2  313   1.928   2.510   3.696  0.8949 -0.7914 -0.0519
   55SOL     OW  314   4.948   2.139   2.808 -0.1695  0.0844  0.1703
   55SOL    HW1  315   4.948   2.186   2.897 -1.6053 -0.9220  0.7407
   55SOL    HW2  316   4.857   2.104   2.789  0.2818 -0.3204 -1.4106
   56SOL     OW  317   2.033   0.533   4.345  0.0902 -0.0679 -0.1208
   56SOL    HW1  318   1.935   0.548   4.340  0.5478  3.4204 -1.0230
   56SOL    HW2  319   2.057   0.496   4.435 -1.9169 -0.1519  0.4151
   57SOL     OW  320   2.559   0.423   0.880  0.1239  0.3697 -0.7796
   57SOL    HW1  321   2.650   0.433   0.840  0.9385  0.2282  0.9366
   57SOL    HW2  322   2.565   0.434   0.979 -1.3777 -1.7149 -0.3815
   58SOL     OW  323   0.266   5.121   2.593 -0.0031 -0.4445 -0.0393
   58SOL    HW1  324   0.321   5.067   2.656  0.3592 -1.4919 -1.2220
   58SOL    HW2  325   0.192   5.064   2.556 -2.0232  0.9417  1.5818
   59SOL     OW  326   0.976   1.080   1.374 -0.1332  0.1085  0.0511
   59SOL    HW1  327   0.912   1.009   1.402 -1.0090  0.7302 -0.3201
   59SOL    HW2  328   1.056   1.038   1.331 -0.8917 -0.6374 -0.6790
   60SOL     OW  329   1.722   5.083   2.724 -0.4847 -0.3890 -0.4476
   60SOL    HW1  330   1.783   5.107   2.649 -1.6299  0.0191 -1.2640
   60SOL    HW2  331   1.672   5.165   2.754 -0.6603 -0.7219  0.1910
   61SOL     OW  332   3.934   3.228   4.436 -0.5243 -0.0271  0.6888
   61SOL    HW1  333   3.893   3.138   4.423  0.4662 -0.4346  0.2134
   61SOL    HW2  334   3.867   3.299   4.414  0.1151 -0.6236 -4.4051
   62SOL     OW  335   4.520   4.694   2.070 -0.7951  0.5844  0.5102
   62SOL    HW1  336   4.493   4.677   2.165 -4.2126 -0.5576 -0.5156
   62SOL    HW2  337   4.525   4.607   2.021  2.2119  1.0412 -0.1419
   63SOL     OW  338   1.286   0.179   4.275 -0.7604  0.7951 -0.4531
   63SOL    HW1  339   1.341   0.238   4.216 -0.1068  0.3393 -0.3177
   63SOL    HW2  340   1.279   0.089   4.233 -1.5875  0.9123 -0.5670
   64SOL     OW  341   1.224   4.630   0.839 -0.3175 -0.0724  0.1745
   64SOL    HW1  342   1.158   4.604   0.909 -2.4523  1.2751 -1.2043
   64SOL    HW2  343   1.194   4.715   0.795  3.3797  1.6990  0.7233
   65SOL     OW  344   4.604   4.332   4.851 -0.2311 -0.4938  0.2096
   65SOL    HW1  345   4.545   4.328   4.932  0.6724  0.6321  0.9521
   65SOL    HW2  346   4.673   4.404   4.863  0.3641 -0.7786 -1.2695
   66SOL     OW  347   2.270   1.874   3.893  0.2419  0.4745  0.0508
   66SOL    HW1  348   2.204   1.946   3.874 -0.6043 -0.5007 -0.8451
   66SOL    HW2  349   2.223   1.795   3.932  0.9073 -0.1491 -0.3770
   67SOL     OW  350   4.091   3.572   1.921  0.7606 -0.2725 -0.1844
   67SOL    HW1  351   4.081   3.664   1.882 -2.5321 -0.3710  0.1662
   67SOL    HW2  352   4.014   3.515   1.892  0.2958 -1.5465  3.1085
   68SOL     OW  353   3.689   1.017   4.432 -0.3104 -0.3867  0.7326
   68SOL    HW1  354   3.707   1.095   4.373  1.0837 -1.3742 -0.2182
   68SOL    HW2  355   3.731   1.032   4.521  0.1551 -0.1537  0.4761
   69SOL     OW  356   2.478   2.354   3.596 -0.1592 -0.5291 -0.4877
   69SOL    HW1  357   2.429   2.330   3.680  0.7172 -0.0083  0.1904
   69SOL    HW2  358   2.448   2.294   3.522 -2.8215  0.6350 -0.4762
   70SOL     OW  359   2.863   1.820   4.223 -0.2870 -0.2594 -0.3888
   70SOL    HW1  360   2.875   1.816   4.322  0.4512 -1.4674 -0.5173
   70SOL    HW2  361   2.947   1.853   4.181 -0.1232 -1.0777 -0.7110
   71SOL     OW  362   2.115   0.955   3.975  0.3594 -0.1022  0.0403
   71SOL    HW1  363   2.171   1.037   3.961 -0.9510  1.2280  2.0982
   71SOL    HW2  364   2.169   0.874   3.952  2.3889  1.2201 -0.1401
   72SOL     OW  365   4.451   4.230   1.894  0.1298 -0.6427  0.2223
   72SOL    HW1  366   4.407   4.272   1.814  0.3256  0.2888  0.5954
   72SOL    HW2  367   4.405   4.143   1.914 -1.9426  0.5333  0.9171
   73SOL     OW  368   1.534   2.145   1.611  0.3666  0.0183 -0.9019
   73SOL    HW1  369   1.465   2.119   1.678 -0.9002  1.4575 -1.5960
   73SOL    HW2  370   1.598   2.069   1.598 -0.8593 -1.2213  0.0258
   74SOL     OW  371   4.106   0.725   3.773 -0.2101  1.0202 -0.2278
   74SOL    HW1  372   4.123   0.824   3.776 -2.3575  1.4475 -0.9558
   74SOL    HW2  373   4.040   0.705   3.702 -1.0259 -0.7716  0.9815
   75SOL     OW  374   2.924   3.567   4.154  0.5891  0.4635 -1.1600
   75SOL    HW1  375   3.004   3.535   4.103  0.8151 -0.1451 -0.4374
   75SOL    HW2  376   2.876   3.636   4.100  1.9574  1.3056 -1.3387
   76SOL     OW  377   3.113   5.016   2.490  0.0694 -0.1151 -0.2162
   76SOL    HW1  378   3.041   5.048   2.429  1.2400  0.4106 -1.3776
   76SOL    HW2  379   3.076   5.003   2.582 -1.5944 -0.3228 -0.8862
   77SOL     OW  380   4.961   4.535   3.407 -0.1828 -0.1555 -0.0744
   77SOL    HW1  381   5.060   4.543   3.415 -0.3232  1.5616  0.2930
   77SOL    HW2  382   4.931   4.571   3.319 -0.6920  2.0946  0.9335
   78SOL     OW  383   0.943   1.095   2.726  0.3946  0.2626 -0.1412
   78SOL    HW1  384   0.894   1.009   2.713  1.8336 -0.6539  0.2208
   78SOL    HW2  385   0.893   1.153   2.790  0.1873 -1.0055  0.8934
   79SOL     OW  386   3.675   1.069   3.404 -0.4386 -0.6229 -0.2921
   79SOL    HW1  387   3.592   1.125   3.406 -0.1418  0.0442 -2.6710
   79SOL    HW2  388   3.752   1.125   3.371  0.6948 -1.5481  0.6753
   80SOL     OW  389   0.836   1.768   2.261  0.6044  0.3681 -0.0383
   80SOL    HW1  390   0.819   1.703   2.335  0.8238  0.8484  0.4452
   80SOL    HW2  391   0.828   1.861   2.296  0.2861  0.6037 -0.7244
   81SOL     OW  392   1.803   4.304   0.430 -0.0932  0.5327 -0.1888
   81SOL    HW1  393   1.814   4.205   0.440 -0.0734  0.4912 -0.5963
   81SOL    HW2  394   1.857   4.350   0.500 -2.4206  0.2215  1.9124
   82SOL     OW  395   2.477   2.235   0.766  0.1035 -0.3256 -0.1012
   82SOL    HW1  396   2.415   2.177   0.820  0.9079 -1.2523 -0.1348
   82SOL    HW2  397   2.562   2.184   0.748 -0.2827 -0.2197 -2.5777
   83SOL     OW  398   3.610   2.618   4.154  0.0316 -0.0396 -0.0966
   83SOL    HW1  399   3.639   2.526   4.177  2.0687  0.2064 -1.4254
   83SOL    HW2  400   3.684   2.683   4.173 -1.3334  1.3416  0.7613
   84SOL     OW  401   0.927   1.607   4.449 -0.3565 -0.0319  0.5070
   84SOL    HW1  402   0.904   1.572   4.358  1.1207 -0.1019  0.1363
   84SOL    HW2  403   0.937   1.531   4.513 -0.2751 -0.0549  0.4657
   85SOL     OW  404   3.249   2.127   3.186 -0.3892  0.0143 -0.3315
   85SOL    HW1  405   3.276   2.160   3.277 -1.2320 -2.1456  0.7688
   85SOL    HW2  406   3.163   2.170   3.160 -0.2165  0.5429 -0.0599
   86SOL     OW  407   3.469   2.270   0.057  0.2214 -0.3056 -0.2671
   86SOL    HW1  408   3.526   2.301   0.133 -2.8803  1.3653  1.5862
   86SOL    HW2  409   3.506   2.307  -0.029  2.2092  0.1959  0.7415
   87SOL     OW  410   0.347   4.622   0.529 -0.0140  0.3814  0.7162
   87SOL    HW1  411   0.278   4.558   0.495 -0.7910  2.1634 -1.3106
   87SOL    HW2  412   0.438   4.589   0.506 -0.2459 -1.0441  1.7029
   88SOL     OW  413   2.511   1.229   2.447  0.0678  0.3367 -0.8793
   88SOL    HW1  414   2.484   1.313   2.402  0.2137  0.2695 -1.0928
   88SOL    HW2  415   2.449   1.211   2.524 -0.2861  0.3588 -1.1553
   89SOL     OW  416   0.699   4.295   0.184  0.2904 -0.3207  0.0579
   89SOL    HW1  417   0.716   4.278   0.282  0.6359  0.2955  0.1120
   89SOL    HW2  418   0.782   4.277   0.132  0.3833  0.2453 -0.0010
   90SOL     OW  419   5.139   2.170   4.395  0.1501  0.2810 -0.1454
   90SOL    HW1  420   5.230   2.134   4.415 -0.1461  0.1154  0.9927
   90SOL    HW2  421   5.144   2.232   4.317  1.4360  1.0860  0.5299
   91SOL     OW  422   1.961   3.172   2.675 -0.2122  0.1155 -0.1431
   91SOL    HW1  423   2.030   3.223   2.624  0.3255  0.6572  1.0983
   91SOL    HW2  424   1.984   3.074   2.673  0.8658  0.3379  0.6555
   92SOL     OW  425   4.974   0.443   0.776  0.3011  0.2898 -0.2679
   92SOL    HW1  426   4.949   0.365   0.719  1.8232  0.5096 -1.2942
   92SOL    HW2  427   4.994   0.411   0.869  0.4343 -0.4685 -0.5502
   93SOL     OW  428   1.656   4.815   3.634  0.0504  0.4503  0.3851
   93SOL    HW1  429   1.663   4.721   3.600 -1.0636 -0.2906  2.1041
   93SOL    HW2  430   1.743   4.841   3.676  0.7114  0.6038 -1.0027
   94SOL     OW  431   1.026   1.344   3.921 -0.1648 -0.5669  0.2770
   94SOL    HW1  432   1.088   1.391   3.984 -2.0840  2.7975 -0.1224
   94SOL    HW2  433   0.943   1.318   3.971  0.2955 -2.3893  0.1546
   95SOL     OW  434   1.198   1.063   3.975  0.2093  0.5439 -0.3621
   95SOL    HW1  435   1.296   1.043   3.964  0.4291  1.9113 -1.0873
   95SOL    HW2  436   1.187   1.154   4.015 -0.7623  0.7756 -1.1156
   96SOL     OW  437   3.984   1.197   4.213 -0.0395  0.0032  0.3911
   96SOL    HW1  438   4.037   1.243   4.285 -0.7755  0.3526  0.7145
   96SOL    HW2  439   4.032   1.113   4.185  0.6781  0.3076  0.6858
   97SOL     OW  440   0.877   5.007   2.271  0.2860  0.2219  0.1668
   97SOL    HW1  441   0.927   4.974   2.190  1.7636  1.2982  0.5848
   97SOL    HW2  442   0.933   5.075   2.319 -0.1020 -1.0984  2.6748
   98SOL     OW  443   0.795   4.508   1.319  0.0416 -0.4448 -0.5391
   98SOL    HW1  444   0.863   4.452   1.366 -1.3446 -0.6419  1.3895
   98SOL    HW2  445   0.742   4.451   1.257 -0.2388 -0.9434  0.1384
   99SOL     OW  446   1.942   2.549   1.250 -0.3231 -0.2782 -0.6826
   99SOL    HW1  447   1.956   2.480   1.321  0.6147  0.8201  0.2245
   99SOL    HW2  448   1.865   2.608   1.275  0.8297  0.9357  0.1168
  100SOL     OW  449   3.100   2.611   3.597 -0.3650 -0.0129 -0.1658
  100SOL    HW1  450   3.180   2.671   3.593 -0.0481 -0.4207  0.0198
  100SOL    HW2  451   3.118   2.536   3.660 -0.6186 -0.5124 -0.6816
  101SOL     OW  452   0.420   0.287   4.781  0.6625 -0.7562 -0.1029
  101SOL    HW1  453   0.389   0.261   4.690 -0.0587 -1.8181  0.4227
  101SOL    HW2  454   0.506   0.337   4.774  1.2856 -1.9506 -1.2825
  102SOL     OW  455   4.916   2.961   2.964  0.3353  0.2741 -0.8654
  102SOL    HW1  456   4.874   2.936   2.877 -0.2368 -1.5937 -0.1062
  102SOL    HW2  457   4.997   3.018   2.946 -0.9987  1.7859 -2.4640
  103SOL     OW  458   0.264   4.829   2.340  0.4824 -0.2096  0.3237
  103SOL    HW1  459   0.333   4.836   2.412 -0.9017  1.8757  1.5636
  103SOL    HW2  460   0.178   4.869   2.373 -1.4643 -3.0265 -1.0261
  104SOL     OW  461   2.365   1.172   1.601 -0.4858  0.2896  0.0100
  104SOL    HW1  462   2.428   1.137   1.532 -0.2394  0.0460  0.3556
  104SOL    HW2  463   2.416   1.221   1.671 -0.4870 -1.1912  1.1032
  105SOL     OW  464   2.793   0.927   1.674  0.3727 -0.5036 -0.2074
  105SOL    HW1  465   2.865   0.859   1.660  0.0729 -0.7696 -0.4940
  105SOL    HW2  466   2.711   0.899   1.623 -1.0472 -1.9032  2.6553
  106SOL     OW  467   2.366   2.927   4.274 -0.6359 -0.0440  0.1883
  106SOL    HW1  468   2.382   3.022   4.303  0.4096  0.1003 -0.7606
  106SOL    HW2  469   2.280   2.921   4.224 -1.7952 -0.0421  2.0850
  107SOL     OW  470   0.283   0.451   4.938 -0.3174 -0.3307  0.0382
  107SOL    HW1  471   0.281   0.527   4.873  0.9273 -0.3580 -0.0603
  107SOL    HW2  472   0.327   0.372   4.895  1.5378 -0.0078  1.2221
  108SOL     OW  473   5.114   3.193   4.743  0.5823  0.4832 -0.4475
  108SOL    HW1  474   5.087   3.121   4.807 -1.0935  0.7942 -0.7648
  108SOL    HW2  475   5.214   3.194   4.735  0.6871 -1.4314 -0.0051
  109SOL     OW  476   2.089   2.238   1.841  0.0579  0.4258 -0.2896
  109SOL    HW1  477   2.168   2.269   1.788  1.6307  1.0901  2.2759
  109SOL    HW2  478   2.073   2.300   1.918 -2.3147 -0.3221 -0.0747
  110SOL     OW  479   3.979   0.664   4.692  0.0170  0.2072 -0.2481
  110SOL    HW1  480   3.912   0.737   4.681  0.8289  0.9644 -0.2357
  110SOL    HW2  481   3.996   0.621   4.603 -0.8098 -0.2964 -0.1752
  111SOL     OW  482   4.467   4.636   0.540 -0.1391 -0.3017 -0.1654
  111SOL    HW1  483   4.377   4.653   0.500 -0.6845  0.7439  1.4100
  111SOL    HW2  484   4.530   4.608   0.468 -1.0998  1.3249 -1.7161
  112SOL     OW  485   0.519   3.466   1.790 -0.2714  0.2699  0.6941
  112SOL    HW1  486   0.554   3.496   1.702 -0.7464 -0.4221  0.2629
  112SOL    HW2  487   0.501   3.546   1.848 -1.1217  0.7890 -0.2775
  113SOL     OW  488   2.191   2.067   1.205  0.1638 -0.5136 -0.3156
  113SOL    HW1  489   2.233   2.141   1.152  0.2913 -0.3970 -0.0531
  113SOL    HW2  490   2.261   1.998   1.226  0.4863  0.1959  1.0383
  114SOL     OW  491   2.945   4.015   2.974 -0.0796 -0.2246  0.3493
  114SOL    HW1  492   3.000   3.972   3.045 -0.4894 -0.3983  0.5663
  114SOL    HW2  493   2.969   4.111   2.966 -1.1692  0.2140  1.8710
  115SOL     OW  494   0.491   3.544   4.217 -0.4340  0.4608 -0.8314
  115SOL    HW1  495   0.540   3.619   4.173  0.9366 -0.1821 -0.4561
  115SOL    HW2  496   0.524   3.457   4.182 -0.3871 -0.0257  0.3590
  116SOL     OW  497   0.351   3.842   3.659 -0.2544  0.4622  0.1842
  116SOL    HW1  498   0.290   3.861   3.737 -0.2801 -1.6661  0.7524
  116SOL    HW2  499   0.333   3.907   3.586 -0.6790  2.1294  1.7032
  117SOL     OW  500   0.649   4.082   3.102 -0.2715  0.3445  0.3867
  117SOL    HW1  501   0.624   4.158   3.042 -2.3394 -1.7888 -1.6536
  117SOL    HW2  502   0.571   4.061   3.162  0.7535  0.6008  1.8692
  118SOL     OW  503   2.051   2.398   3.964  0.1009 -1.1896  0.0658
  118SOL    HW1  504   2.115   2.433   4.032 -1.0319  0.9241  0.1209
  118SOL    HW2  505   1.983   2.468   3.943 -1.1140 -2.7155 -1.3472
  119SOL     OW  506   0.491   4.053   4.559 -0.2015  0.1764 -0.0504
  119SOL    HW1  507   0.551   3.995   4.614  1.2102 -0.6392 -2.2687
  119SOL    HW2  508   0.490   4.145   4.597  1.2575 -0.1761  0.9398
  120SOL     OW  509   5.092   5.141   4.303  0.1686  0.5959  0.0241
  120SOL    HW1  510   5.180   5.118   4.346  1.1513  2.6068 -0.8131
  120SOL    HW2  511   5.082   5.090   4.218 -0.4483 -1.1647  1.0919
  121SOL     OW  512   4.608   1.094   1.157  0.0661  0.2131 -0.2984
  121SOL    HW1  513   4.617   1.042   1.072 -1.2810  0.2003 -0.4656
  121SOL    HW2  514   4.669   1.173   1.154 -0.2668  0.4522 -1.4803
  122SOL     OW  515   4.738   3.494   0.898  0.2986 -0.3276 -0.0573
  122SOL    HW1  516   4.702   3.459   0.812 -0.3044  2.6109 -1.0965
  122SOL    HW2  517   4.835   3.515   0.887  0.9692 -2.6271  0.9287
  123SOL     OW  518   1.559   2.342   2.464  0.8829  0.4752 -0.0344
  123SOL    HW1  519   1.597   2.341   2.557  1.7321  1.2550 -0.3539
  123SOL    HW2  520   1.536   2.436   2.439  1.0911  0.3314 -0.7824
  124SOL     OW  521   0.895   3.476   1.603 -0.5011  0.2846 -0.0968
  124SOL    HW1  522   0.797   3.467   1.590 -0.2270 -0.8616 -1.6337
  124SOL    HW2  523   0.913   3.534   1.683 -2.4019 -1.1026  1.4134
  125SOL     OW  524   4.802   5.107   4.678  0.2119 -0.2747 -0.1922
  125SOL    HW1  525   4.752   5.093   4.764  0.4487 -2.9943 -0.3898
  125SOL    HW2  526   4.898   5.123   4.698 -0.2464  2.7276  0.0979
  126SOL     OW  527   1.426   1.314   3.210  0.2003 -0.0253 -0.1671
  126SOL    HW1  528   1.379   1.315   3.121  0.0090  0.7983 -0.0570
  126SOL    HW2  529   1.360   1.332   3.283  0.3302 -0.8408  0.1657
  127SOL     OW  530   4.141   3.067   4.086  0.9994 -0.2962 -0.3365
  127SOL    HW1  531   4.160   3.119   4.170  0.5783 -0.0623 -0.3847
  127SOL    HW2  532   4.226   3.026   4.053  1.0920 -0.7872  0.4695
  128SOL     OW  533   3.960   4.195   0.220  0.5477  0.3580 -0.0292
  128SOL    HW1  534   4.013   4.113   0.239 -0.4851 -0.6137 -1.1318
  128SOL    HW2  535   3.886   4.203   0.286  0.3964  0.1625 -0.1739
  129SOL     OW  536   4.220   4.254   3.902 -0.3159  0.1190 -0.1277
  129SOL    HW1  537   4.163   4.298   3.972 -0.9331 -1.5453  0.4746
  129SOL    HW2  538   4.293   4.203   3.947  0.3745  0.5048 -0.8050
  130SOL     OW  539   1.780   3.775   3.206 -0.3732  0.5523 -0.0533
  130SOL    HW1  540   1.803   3.821   3.120  0.1156  0.5625  0.0817
  130SOL    HW2  541   1.689   3.734   3.198 -0.1962  0.2607 -0.6992
  131SOL     OW  542   2.773   4.329   5.075 -0.0345  0.6552 -0.0639
  131SOL    HW1  543   2.814   4.241   5.053 -2.4947 -1.1701  2.0309
  131SOL    HW2  544   2.805   4.359   5.165  0.9060  2.0477 -0.8272
  132SOL     OW  545   0.757   3.067   0.794 -0.2612  0.4176 -0.2088
  132SOL    HW1  546   0.752   3.056   0.893 -0.7048 -0.3337 -0.3040
  132SOL    HW2  547   0.709   3.150   0.767 -0.0499  0.6792  0.2165
  133SOL     OW  548   2.515   3.528   2.654  0.1472 -0.3700 -0.0174
  133SOL    HW1  549   2.526   3.449   2.714 -0.5864 -0.9862 -0.6665
  133SOL    HW2  550   2.568   3.605   2.689  0.7928 -1.1217  0.6803
  134SOL     OW  551   2.768   3.665   4.636 -0.2573 -0.0145  0.1939
  134SOL    HW1  552   2.849   3.711   4.671 -0.0566 -0.4405  0.3012
  134SOL    HW2  553   2.750   3.584   4.691 -1.2534  0.5329  0.6978
  135SOL     OW  554   4.223   2.897   1.786 -0.3885  0.2614  0.3296
  135SOL    HW1  555   4.291   2.930   1.852  0.3392  0.5310 -0.5325
  135SOL    HW2  556   4.160   2.972   1.764 -0.9412  0.0258  1.0919
  136SOL     OW  557   4.325   4.549   4.309 -0.1512 -0.4175  0.2575
  136SOL    HW1  558   4.383   4.625   4.339 -0.2970 -0.0702 -0.3247
  136SOL    HW2  559   4.258   4.583   4.243  1.2878 -1.4938 -1.8208
  137SOL     OW  560   0.323   2.942   3.638  0.2038  0.5489  0.1192
  137SOL    HW1  561   0.239   2.993   3.655  0.8755  1.3797  1.0078
  137SOL    HW2  562   0.354   2.899   3.723  0.7126  0.3000 -0.1849
  138SOL     OW  563   1.920   3.023   1.487  0.3557 -0.1373  0.3513
  138SOL    HW1  564   1.940   3.117   1.460 -0.3423 -0.3142 -0.8550
  138SOL    HW2  565   1.864   3.024   1.570  0.8152  0.4874  0.6643
  139SOL     OW  566   4.770   3.777   2.487  0.2844 -0.5105  0.1683
  139SOL    HW1  567   4.775   3.716   2.566 -0.2529  0.4040  0.9280
  139SOL    HW2  568   4.820   3.861   2.506 -0.5585  0.0765 -0.1191
  140SOL     OW  569   2.710   2.876   1.526  0.0754  0.0540  0.4955
  140SOL    HW1  570   2.676   2.915   1.612 -0.9187 -0.9387  0.5754
  140SOL    HW2  571   2.706   2.776   1.532  4.5759 -0.3124  1.1672
  141SOL     OW  572   0.981   1.164   3.729 -0.3318  0.0271  0.5119
  141SOL    HW1  573   0.981   1.226   3.807  0.2798  0.1810  0.3867
  141SOL    HW2  574   1.040   1.086   3.749  0.8613  0.7051 -0.3095
  142SOL     OW  575   3.048   3.718   2.601 -0.1742  0.7206  0.7333
  142SOL    HW1  576   3.019   3.688   2.510 -1.9539 -1.5639  1.9508
  142SOL    HW2  577   3.145   3.697   2.614  0.2189  1.4772 -0.7502
  143SOL     OW  578   2.185   0.566   3.152  0.8929  0.2231  0.8896
  143SOL    HW1  579   2.222   0.526   3.236  0.2922  1.9774  2.0372
  143SOL    HW2  580   2.136   0.650   3.174  0.6596  0.6870 -1.2291
  144SOL     OW  581   1.786   3.674   0.802  0.0394  0.6018 -0.1825
  144SOL    HW1  582   1.864   3.622   0.836 -0.9284 -0.2490  0.8291
  144SOL    HW2  583   1.792   3.768   0.835 -0.5290 -0.0355  1.8946
  145SOL     OW  584   0.261   1.441   0.271 -0.1007 -0.0229 -0.3152
  145SOL    HW1  585   0.257   1.448   0.370  0.4421 -0.4685 -0.2567
  145SOL    HW2  586   0.211   1.360   0.240 -0.1024  0.0050 -0.3874
  146SOL     OW  587   2.284   1.802   0.175 -0.3681  0.0681  0.0185
  146SOL    HW1  588   2.220   1.819   0.250  0.0880  0.1764  0.3898
  146SOL    HW2  589   2.237   1.752   0.102 -0.8738  0.1458  0.2849
  147SOL     OW  590   1.735   1.979   1.607  0.0789  0.4480  0.5071
  147SOL    HW1  591   1.739   1.982   1.507  0.6176 -2.4425  0.3641
  147SOL    HW2  592   1.822   2.012   1.644  1.0526 -1.2585 -0.1410
  148SOL     OW  593   1.810   3.372   4.096 -0.1484  0.2361  0.5198
  148SOL    HW1  594   1.776   3.278   4.102 -0.5992  0.2546 -1.2640
  148SOL    HW2  595   1.904   3.371   4.063 -0.6931  0.4432 -1.1217
  149SOL     OW  596   1.570   1.827   3.258  0.2169  0.4150 -0.1810
  149SOL    HW1  597   1.536   1.734   3.245  2.4482 -0.5559  0.3913
  149SOL    HW2  598   1.667   1.823   3.282  0.0862  2.8618  0.9640
  150SOL     OW  599   0.489   1.954   2.716 -0.8476  0.4168 -0.0003
  150SOL    HW1  600   0.452   2.038   2.678  1.0594  0.5935 -1.6673
  150SOL    HW2  601   0.448   1.875   2.669  0.5118  0.5962 -1.5598
  151SOL     OW  602   1.126   4.906   2.877  0.7233 -0.0082 -0.2161
  151SOL    HW1  603   1.051   4.880   2.817  1.4989  0.9844 -1.6763
  151SOL    HW2  604   1.104   4.993   2.922  1.1281  0.4893 -0.9513
  152SOL     OW  605   2.678   3.023   3.865 -0.0066 -0.0545 -0.3009
  152SOL    HW1  606   2.676   2.988   3.959  1.0853  0.2304 -0.1643
  152SOL    HW2  607   2.669   3.123   3.867 -0.9498 -0.1207 -0.5694
  153SOL     OW  608   2.132   0.320   4.206  0.1062  0.8533 -0.6299
  153SOL    HW1  609   2.227   0.312   4.235 -0.0179  0.2185 -0.3790
  153SOL    HW2  610   2.095   0.408   4.236  0.4594  0.8799 -0.2641
  154SOL     OW  611   0.672   1.663   0.764  0.1989 -0.1551  0.2161
  154SOL    HW1  612   0.706   1.637   0.854 -0.5456 -1.0326  0.2566
  154SOL    HW2  613   0.709   1.602   0.695  0.2751  0.1300  0.0018
  155SOL     OW  614   3.030   5.015   2.746 -0.3730  0.1237  0.0035
  155SOL    HW1  615   2.953   4.950   2.747 -2.1183  2.0568  2.0337
  155SOL    HW2  616   3.079   5.010   2.833  0.0419  0.8735 -0.1829
  156SOL     OW  617   1.625   0.961   1.175  0.0523 -0.1443  0.0083
  156SOL    HW1  618   1.687   0.967   1.097  1.5247 -1.9737  0.9443
  156SOL    HW2  619   1.541   0.914   1.147 -0.2947  0.9882 -0.9137
  157SOL     OW  620   5.019   2.018   1.037  0.4605  0.1877  0.7094
  157SOL    HW1  621   4.919   2.029   1.040  0.6448  2.1974  1.3117
  157SOL    HW2  622   5.042   1.935   0.986 -1.4418  1.2912 -2.2431
  158SOL     OW  623   2.533   0.404   3.268 -0.5479  0.4666 -0.2336
  158SOL    HW1  624   2.546   0.367   3.176 -0.0423 -0.5890  0.2465
  158SOL    HW2  625   2.558   0.501   3.269  0.6179  0.1825 -0.9269
  159SOL     OW  626   2.274   2.393   3.789 -0.6933  0.3731  0.5463
  159SOL    HW1  627   2.291   2.485   3.754 -2.0459  0.6676  0.6129
  159SOL    HW2  628   2.197   2.395   3.853 -2.5059 -1.1838 -1.4311
  160SOL     OW  629   2.761   1.137   1.272 -0.5138  0.3139 -0.0137
  160SOL    HW1  630   2.734   1.101   1.183  0.3494  0.1667 -0.2314
  160SOL    HW2  631   2.812   1.222   1.259 -3.2982  2.1618  0.5488
  161SOL     OW  632   3.953   1.381   3.085  0.4002  0.7644  0.0618
  161SOL    HW1  633   3.887   1.433   3.031 -0.7259 -0.0055  0.6720
  161SOL    HW2  634   3.952   1.286   3.055  0.4085  0.5160  0.8388
  162SOL     OW  635   3.233   2.138   0.341 -0.1898 -0.4133  0.7601
  162SOL    HW1  636   3.149   2.089   0.367  0.1536 -2.5889 -1.8110
  162SOL    HW2  637   3.228   2.164   0.245  2.3841 -1.3596  0.3025
  163SOL     OW  638   0.889   3.199   1.682  0.3610  0.3003 -0.8700
  163SOL    HW1  639   0.890   3.296   1.659 -0.3544  0.4151 -0.4648
  163SOL    HW2  640   0.966   3.153   1.638  1.0625  1.1622 -0.5709
  164SOL     OW  641   4.201   2.699   5.009  0.1580  0.1430 -0.1010
  164SOL    HW1  642   4.162   2.754   5.083  0.9955  0.9490 -0.2335
  164SOL    HW2  643   4.295   2.675   5.032 -0.5656 -2.3776  0.5385
  165SOL     OW  644   2.126   3.583   0.587 -0.5272  0.7949  0.0766
  165SOL    HW1  645   2.222   3.594   0.611 -0.1930  1.0154 -1.3002
  165SOL    HW2  646   2.098   3.488   0.603  0.4947  0.2054 -1.3958
  166SOL     OW  647   3.435   0.572   3.919 -0.2312  0.0826 -0.7190
  166SOL    HW1  648   3.437   0.509   3.841 -0.2576  1.4120 -1.8249
  166SOL    HW2  649   3.345   0.569   3.961 -0.0813 -0.9775 -0.4418
  167SOL     OW  650   4.479   2.661   5.121 -0.1236 -0.1937  0.2237
  167SOL    HW1  651   4.482   2.567   5.153  0.6656 -0.6740 -1.1669
  167SOL    HW2  652   4.522   2.667   5.031 -1.0029  1.3322 -0.1322
  168SOL     OW  653   4.544   1.812   5.052 -0.5099 -0.3936  0.3998
  168SOL    HW1  654   4.521   1.714   5.053  0.0273 -0.5190  0.6250
  168SOL    HW2  655   4.581   1.838   5.141 -0.2527 -0.0764  0.1995
  169SOL     OW  656   0.393   4.018   3.205  0.1838  0.0331  0.1375
  169SOL    HW1  657   0.391   3.962   3.122 -0.3131 -0.5943  0.5628
  169SOL    HW2  658   0.324   4.090   3.199 -0.1693 -0.2992  0.1985
  170SOL     OW  659   1.752   2.471   4.576  0.3793 -0.0372  0.5441
  170SOL    HW1  660   1.724   2.396   4.637  0.4189  0.0824  0.7111
  170SOL    HW2  661   1.797   2.434   4.495  0.4854 -0.1897  0.6718
  171SOL     OW  662   3.062   4.907   4.994  0.3373 -0.3164  0.0611
  171SOL    HW1  663   3.066   5.007   4.999 -0.4220 -0.3254  1.0479
  171SOL    HW2  664   3.111   4.868   5.072  0.5410 -0.7205 -0.2656
  172SOL     OW  665   0.123   3.567   2.883 -0.8795 -0.0612 -0.2909
  172SOL    HW1  666   0.055   3.494   2.893  0.0114 -0.6689  2.0643
  172SOL    HW2  667   0.137   3.611   2.971 -0.3498  2.0535 -1.3723
  173SOL     OW  668   4.930   0.107   0.916  0.0456 -0.2958 -0.0378
  173SOL    HW1  669   4.898   0.149   0.831 -2.6271 -0.5156  0.7592
  173SOL    HW2  670   5.000   0.164   0.957  1.2684 -0.0987 -2.2626
  174SOL     OW  671   2.403   0.798   3.108 -0.1415 -0.4117 -0.1269
  174SOL    HW1  672   2.481   0.737   3.119 -0.2404 -0.7500 -1.1175
  174SOL    HW2  673   2.399   0.862   3.184  1.1290 -0.3531 -0.0857
  175SOL     OW  674   1.888   4.041   1.587 -0.1738  0.5995 -0.3488
  175SOL    HW1  675   1.976   4.034   1.633  0.1190  2.1001 -0.6408
  175SOL    HW2  676   1.872   3.958   1.533  0.6606 -0.0521  0.3794
  176SOL     OW  677   3.494   4.900   0.402 -0.6018 -0.0837  0.4749
  176SOL    HW1  678   3.452   4.809   0.401 -1.7855  0.4406  0.2266
  176SOL    HW2  679   3.486   4.941   0.311 -1.2786  0.7785  0.9072
  177SOL     OW  680   1.873   0.427   1.447 -0.1028  0.2965 -0.1970
  177SOL    HW1  681   1.833   0.436   1.539  0.8698 -2.9403  0.6918
  177SOL    HW2  682   1.951   0.489   1.438 -0.2902  0.7555  1.1263
  178SOL     OW  683   4.934   4.021   2.547  0.0770  0.0358 -0.0064
  178SOL    HW1  684   4.873   4.064   2.480  1.7130  0.2796 -1.4292
  178SOL    HW2  685   5.026   4.058   2.536  0.7741 -1.2664  1.1677
  179SOL     OW  686   3.425   1.256   2.810  0.7381 -0.0174  0.0365
  179SOL    HW1  687   3.499   1.192   2.827  1.1715  0.9403  1.9956
  179SOL    HW2  688   3.451   1.347   2.842 -1.1917  0.3798  0.5984
  180SOL     OW  689   0.196   4.776   3.161 -1.3398 -0.2124  0.5199
  180SOL    HW1  690   0.217   4.683   3.191 -0.1621 -0.1707 -0.0786
  180SOL    HW2  691   0.230   4.842   3.229  1.0157 -0.1303 -0.6268
  181SOL     OW  692   0.156   1.820   0.757 -0.1168  0.5973  0.6465
  181SOL    HW1  693   0.155   1.919   0.744  0.6776  0.3927 -1.2069
  181SOL    HW2  694   0.250   1.790   0.775 -0.0124 -0.0360 -0.8611
  182SOL     OW  695   0.952   3.526   4.973  0.0999 -0.4117  0.2587
  182SOL    HW1  696   0.987   3.476   4.894  3.4721  3.3456 -0.9892
  182SOL    HW2  697   0.999   3.495   5.056  0.8984 -0.4574 -0.2008
  183SOL     OW  698   1.409   0.896   0.373  0.6435 -0.6056  0.1140
  183SOL    HW1  699   1.341   0.893   0.447  0.7331  0.1548  0.2335
  183SOL    HW2  700   1.422   0.804   0.337  1.0644 -1.1085  1.4732
  184SOL     OW  701   3.330   3.386   1.208 -0.5186  0.2601 -0.3996
  184SOL    HW1  702   3.407   3.366   1.148  0.4177 -0.5643  0.9973
  184SOL    HW2  703   3.304   3.482   1.199 -0.5732  0.1024 -2.2637
  185SOL     OW  704   1.507   0.062   1.426  0.1427  0.4966  0.0421
  185SOL    HW1  705   1.591   0.108   1.400  0.9926  0.1798  2.0538
  185SOL    HW2  706   1.498  -0.023   1.374  1.6236  0.0117  0.5302
  186SOL     OW  707   2.262   3.056   0.925 -0.8666 -0.2900  0.0726
  186SOL    HW1  708   2.359   3.070   0.904 -1.0982  0.1734 -0.7609
  186SOL    HW2  709   2.253   3.004   1.010  0.1652 -3.3980 -1.5627
  187SOL     OW  710   1.360   3.782   1.105 -0.4928 -0.0951  0.1190
  187SOL    HW1  711   1.399   3.720   1.037 -0.6997 -1.0974  0.8871
  187SOL    HW2  712   1.347   3.733   1.192  0.7849  1.4176  1.2345
  188SOL     OW  713   1.454   3.501   3.332 -0.0650 -0.3169  0.8487
  188SOL    HW1  714   1.476   3.518   3.428 -0.5078 -1.4936  1.1798
  188SOL    HW2  715   1.356   3.485   3.323 -0.0548 -0.0143  0.1610
  189SOL     OW  716   1.184   1.451   4.931  0.2421 -0.5863  1.2028
  189SOL    HW1  717   1.173   1.531   4.990  0.7407 -0.5549  1.2583
  189SOL    HW2  718   1.150   1.370   4.978 -0.7571 -0.3366  0.9426
  190SOL     OW  719   4.399   4.748   5.017  0.1701  0.2901  0.6332
  190SOL    HW1  720   4.468   4.814   4.986 -1.4891  1.3404 -1.0753
  190SOL    HW2  721   4.438   4.690   5.088  2.3912  1.6645  0.6433
  191SOL     OW  722   0.571   2.757   0.343  0.1903  0.1454  0.1362
  191SOL    HW1  723   0.546   2.841   0.391 -0.4425 -0.2249  0.4713
  191SOL    HW2  724   0.619   2.696   0.406 -0.1744 -0.1248  0.1563
  192SOL     OW  725   2.542   2.233   0.060  0.0052 -0.0034 -0.5518
  192SOL    HW1  726   2.617   2.257   0.122 -0.4277 -1.1229  0.4370
  192SOL    HW2  727   2.458   2.276   0.092 -0.0602  0.1159 -0.8758
  193SOL     OW  728   1.552   2.746   4.052  0.1188  0.1253  0.3116
  193SOL    HW1  729   1.611   2.797   3.990 -1.8726 -0.4178 -2.1852
  193SOL    HW2  730   1.588   2.654   4.064  2.3772  1.1701  2.8877
  194SOL     OW  731   4.785   0.398   3.072 -0.2182  0.5936  0.1599
  194SOL    HW1  732   4.749   0.389   3.164 -1.0885  0.9140 -0.1359
  194SOL    HW2  733   4.800   0.308   3.032  0.6272  0.4505  0.7793
  195SOL     OW  734   0.402   0.291   0.637  0.1212  0.0485 -0.6168
  195SOL    HW1  735   0.360   0.204   0.662 -1.0995  1.1727  1.5628
  195SOL    HW2  736   0.461   0.278   0.557 -0.6981 -2.5617 -0.8954
  196SOL     OW  737   2.142   2.677   2.454  0.2891  0.0303  0.0348
  196SOL    HW1  738   2.159   2.775   2.448  1.0471 -0.0857  0.1924
  196SOL    HW2  739   2.198   2.637   2.526  0.5166 -0.6329 -0.4938
  197SOL     OW  740   3.206   2.580   3.960 -0.2911 -0.4722  0.3020
  197SOL    HW1  741   3.127   2.637   3.982 -0.4941 -0.9134  0.7336
  197SOL    HW2  742   3.181   2.515   3.887  0.4841  1.2297 -1.5563
  198SOL     OW  743   5.093   4.296   2.943 -0.3736 -0.1208  0.2764
  198SOL    HW1  744   5.017   4.337   2.992  0.3992  0.0083  1.4221
  198SOL    HW2  745   5.089   4.196   2.952  0.5843 -0.0566  1.9740
  199SOL     OW  746   3.009   0.741   0.797  0.1421  0.1842 -0.3795
  199SOL    HW1  747   3.053   0.784   0.719  0.3607  1.1018  0.2266
  199SOL    HW2  748   2.910   0.741   0.784  0.2633 -2.8410 -2.2339
  200SOL     OW  749   1.196   1.680   5.097  0.2005 -0.5217  0.1783
  200SOL    HW1  750   1.131   1.734   5.150 -0.2692  0.0316 -0.9352
  200SOL    HW2  751   1.275   1.738   5.073 -0.3478 -0.2864 -1.0978
  201SOL     OW  752   3.677   0.144   4.481 -0.4521 -0.2415  0.0981
  201SOL    HW1  753   3.728   0.227   4.504 -0.5252  0.7179 -2.8512
  201SOL    HW2  754   3.617   0.162   4.403  0.9477 -3.5203 -1.9496
  202SOL     OW  755   4.334   2.302   3.818  0.5581 -0.7631  0.6613
  202SOL    HW1  756   4.288   2.389   3.836  0.1444 -1.0267  0.8780
  202SOL    HW2  757   4.428   2.306   3.854  1.0445  0.1163 -0.6149
  203SOL     OW  758   0.840   4.971   5.096 -0.6291 -0.6907 -0.3472
  203SOL    HW1  759   0.750   5.016   5.095 -0.9125 -1.2400  0.0974
  203SOL    HW2  760   0.902   5.022   5.155 -0.3819  0.1798 -1.3265
  204SOL     OW  761   3.553   2.873   3.888 -0.2112 -0.3128  0.9168
  204SOL    HW1  762   3.604   2.885   3.973 -1.1962 -1.2639  1.6648
  204SOL    HW2  763   3.515   2.781   3.884  2.0435 -1.2648 -1.8182
  205SOL     OW  764   4.230   4.479   3.025 -0.2705  0.1824 -0.1768
  205SOL    HW1  765   4.227   4.573   3.057  0.4534  0.0050  0.4472
  205SOL    HW2  766   4.262   4.477   2.930  0.2486  0.5280 -0.0116
  206SOL     OW  767   0.888   3.624   4.208 -0.6419  0.1639 -0.1833
  206SOL    HW1  768   0.865   3.577   4.293 -0.2235 -0.6781 -0.5277
  206SOL    HW2  769   0.926   3.714   4.229 -0.6590  0.0138  0.5128
  207SOL     OW  770   2.128   5.129   1.116 -0.0631 -0.4227  0.0333
  207SOL    HW1  771   2.211   5.149   1.063  0.0856  1.3512  0.8545
  207SOL    HW2  772   2.151   5.069   1.192  0.7494  0.9393  0.9087
  208SOL     OW  773   1.207   4.032   1.558 -0.3073  0.1084 -0.4358
  208SOL    HW1  774   1.192   4.109   1.495  0.9705  1.1297  0.4567
  208SOL    HW2  775   1.192   4.063   1.652  0.9532 -0.5073 -0.0095
  209SOL     OW  776   4.865   2.701   0.269  0.1064 -0.7062  0.1703
  209SOL    HW1  777   4.791   2.766   0.253  0.2527 -0.2312  1.3263
  209SOL    HW2  778   4.907   2.719   0.358  0.1154 -2.4201  0.5469
  210SOL     OW  779   0.972   1.779   1.250  0.5003  0.0744  0.6466
  210SOL    HW1  780   1.003   1.759   1.157  1.1509 -2.6081  1.3472
  210SOL    HW2  781   0.914   1.861   1.249 -0.1393 -0.2930 -2.2378
  211SOL     OW  782   4.968   1.755   4.528 -0.2013 -0.3359  0.7376
  211SOL    HW1  783   4.954   1.807   4.612 -1.7944  0.9941 -0.3088
  211SOL    HW2  784   4.901   1.681   4.523 -0.7785  0.2269  0.1467
  212SOL     OW  785   2.480   1.134   1.958  0.2274  0.2881  0.2730
  212SOL    HW1  786   2.454   1.041   1.981  0.8270  0.2416  0.7906
  212SOL    HW2  787   2.569   1.155   1.998 -0.1613  1.2758  0.6765
  213SOL     OW  788   0.823   2.802   4.545  0.5084  0.5139  0.2328
  213SOL    HW1  789   0.872   2.732   4.494  1.5158  0.8884  0.6550
  213SOL    HW2  790   0.835   2.786   4.643 -0.4691  0.4462  0.3520
  214SOL     OW  791   2.964   2.678   0.037 -0.6478  0.1147  0.6376
  214SOL    HW1  792   2.902   2.604   0.062 -1.1551 -0.1065 -1.1562
  214SOL    HW2  793   3.059   2.647   0.045 -0.8620 -1.0977 -1.0068
  215SOL     OW  794   3.594   1.915   2.703 -0.1873 -0.7578  0.2441
  215SOL    HW1  795   3.679   1.930   2.754 -0.9349  0.0090  1.2902
  215SOL    HW2  796   3.594   1.971   2.620  0.1633 -0.4970  0.4185
  216SOL     OW  797   3.710   3.197   4.798 -0.7891 -0.1921 -0.1728
  216SOL    HW1  798   3.807   3.211   4.781 -0.7179 -1.6457 -1.1492
  216SOL    HW2  799   3.679   3.260   4.869  0.5627  1.1676 -0.7432
  217SOL     OW  800   2.428   0.495   0.539 -0.0962  0.4190  0.0734
  217SOL    HW1  801   2.524   0.500   0.570 -0.1830  0.2276  0.3802
  217SOL    HW2  802   2.400   0.399   0.535  0.2910  0.3545 -1.8085
  218SOL     OW  803   3.908   3.876   5.138  0.4259  0.8456 -0.4322
  218SOL    HW1  804   3.896   3.892   5.040 -0.1595 -0.8705 -0.6846
  218SOL    HW2  805   3.836   3.922   5.189 -0.0208  0.6910 -0.9226
  219SOL     OW  806   2.678   3.453   1.993  0.2328 -0.0142  0.5311
  219SOL    HW1  807   2.622   3.497   2.063 -0.4998 -0.2567  0.1188
  219SOL    HW2  808   2.760   3.415   2.034  0.6522  1.3122  0.9701
  220SOL     OW  809   2.613   0.178   4.710  0.6989 -0.3415  0.1615
  220SOL    HW1  810   2.651   0.259   4.754 -0.2194  0.2570 -0.1189
  220SOL    HW2  811   2.524   0.200   4.670  0.8345 -1.2603 -0.6954
  221SOL     OW  812   3.728   4.331   0.985  0.6382  0.2081 -0.3026
  221SOL    HW1  813   3.704   4.381   0.901  3.1345 -0.8078 -1.7139
  221SOL    HW2  814   3.811   4.277   0.970 -0.6293 -2.6245  1.8212
  222SOL     OW  815   2.738   1.906   2.985 -0.2475 -0.2559 -0.2689
  222SOL    HW1  816   2.765   1.987   3.036 -0.6731 -0.6258  0.5623
  222SOL    HW2  817   2.691   1.933   2.901 -2.0792  0.3583  0.9190
  223SOL     OW  818   3.347   2.725   0.129  0.0355  0.2236  0.0955
  223SOL    HW1  819   3.445   2.719   0.110 -0.4256 -1.7525 -2.1392
  223SOL    HW2  820   3.327   2.813   0.173  2.5831  1.3642 -0.8011
  224SOL     OW  821   3.933   3.401   3.508  0.0105 -0.3205 -0.0618
  224SOL    HW1  822   3.859   3.358   3.456 -0.1824 -0.9396  0.7105
  224SOL    HW2  823   3.983   3.464   3.448 -2.0072  1.2092 -0.2506
  225SOL     OW  824   0.609   3.735   3.714 -0.0836 -0.0898  0.2322
  225SOL    HW1  825   0.521   3.782   3.717  1.0690  2.2079  0.6534
  225SOL    HW2  826   0.622   3.683   3.798 -0.3807  0.9063  0.9163
  226SOL     OW  827   2.423   4.896   2.449 -0.6612  0.0174  0.6372
  226SOL    HW1  828   2.398   4.800   2.437  0.3824 -0.2981  0.9215
  226SOL    HW2  829   2.387   4.949   2.372 -1.5283 -0.5336  0.6436
  227SOL     OW  830   3.170   0.250   1.178  0.1852 -0.2098  0.3677
  227SOL    HW1  831   3.094   0.305   1.144  1.8294  1.6193 -0.6202
  227SOL    HW2  832   3.136   0.176   1.236 -2.2345  1.0650  0.6822
  228SOL     OW  833   0.949   4.968   4.788 -0.4366  0.5317  0.0304
  228SOL    HW1  834   0.925   4.981   4.885  0.2882  0.1619  0.2698
  228SOL    HW2  835   0.877   4.916   4.742 -0.0859 -0.6284  0.7498
  229SOL     OW  836   2.002   4.925   0.419  0.0801 -0.4191  0.1654
  229SOL    HW1  837   1.964   4.956   0.332  0.3576 -0.3801  0.0556
  229SOL    HW2  838   1.984   4.827   0.431 -0.4554 -0.3027  0.3302
  230SOL     OW  839   2.292   4.176   4.078  0.0269  0.1002 -0.1218
  230SOL    HW1  840   2.311   4.269   4.108  3.2987  0.0674 -1.6397
  230SOL    HW2  841   2.305   4.112   4.154 -0.2151  0.6974  0.4285
  231SOL     OW  842   3.778   4.782   2.188  0.4139  0.5031 -0.1206
  231SOL    HW1  843   3.814   4.870   2.219  0.2592  0.2821  0.7255
  231SOL    HW2  844   3.834   4.708   2.227  1.2656  0.2289 -1.7505
  232SOL     OW  845   4.110   1.955   3.246 -0.0413  0.3304  0.3548
  232SOL    HW1  846   4.122   1.887   3.174  0.4949  2.6400 -1.8969
  232SOL    HW2  847   4.130   1.914   3.335 -2.1365 -3.0612 -0.5433
  233SOL     OW  848   4.814   4.936   3.374  0.4848 -0.0364  0.5159
  233SOL    HW1  849   4.888   4.870   3.365 -0.1818 -0.7965  0.5149
  233SOL    HW2  850   4.757   4.933   3.291  1.2661  1.5821 -0.1359
  234SOL     OW  851   2.781   0.603   3.923 -0.4709  0.7342 -0.1244
  234SOL    HW1  852   2.749   0.579   4.015 -0.4188 -1.6383 -0.6756
  234SOL    HW2  853   2.760   0.529   3.860 -0.4195  2.2847 -2.0454
  235SOL     OW  854   3.426   3.770   0.966  0.3024  0.3127 -0.3634
  235SOL    HW1  855   3.520   3.798   0.984  1.5305 -1.9407 -2.7376
  235SOL    HW2  856   3.394   3.814   0.881 -0.4723  0.3508 -0.0598
  236SOL     OW  857   3.840   0.308   0.788 -0.0125  0.3490  0.6841
  236SOL    HW1  858   3.925   0.256   0.797 -0.6390 -0.5630  1.5936
  236SOL    HW2  859   3.841   0.361   0.703  0.7352 -0.9772 -0.1563
  237SOL     OW  860   1.873   2.589   3.891 -0.4377 -0.1733  0.7856
  237SOL    HW1  861   1.843   2.681   3.870 -0.4384  0.0790  1.8387
  237SOL    HW2  862   1.802   2.541   3.942  0.0014 -0.3688  1.2257
  238SOL     OW  863   4.698   4.324   0.419  0.0635 -0.3007  0.3675
  238SOL    HW1  864   4.668   4.404   0.367  1.9697 -0.1724 -0.6229
  238SOL    HW2  865   4.637   4.248   0.401 -0.5670  0.3560 -0.3329
  239SOL     OW  866   0.323   2.577   2.664 -0.6664  0.0727  0.2741
  239SOL    HW1  867   0.323   2.594   2.565 -1.1130 -0.6314  0.1440
  239SOL    HW2  868   0.402   2.520   2.688 -1.1789 -0.7203  0.1330
  240SOL     OW  869   1.780   5.039   4.480  0.2673  0.1194  0.6103
  240SOL    HW1  870   1.768   4.942   4.460 -0.8523  0.0836  1.3712
  240SOL    HW2  871   1.866   5.071   4.441  0.8670 -1.2850  0.7282
  241SOL     OW  872   2.774   3.019   1.315  0.3102 -0.8030 -0.2296
  241SOL    HW1  873   2.728   2.966   1.386 -1.2297 -0.9611 -1.3069
  241SOL    HW2  874   2.718   3.099   1.291  2.2994  1.0650  0.9385
  242SOL     OW  875   0.838   1.240   4.356  0.2735  0.8955  0.0863
  242SOL    HW1  876   0.818   1.253   4.259 -0.0534 -2.9978 -0.5126
  242SOL    HW2  877   0.753   1.250   4.409 -0.6011 -1.5236 -0.7077
  243SOL     OW  878   0.417   1.702   0.652  0.1550 -0.2473  0.2415
  243SOL    HW1  879   0.358   1.621   0.654  0.6224 -0.7810 -2.8428
  243SOL    HW2  880   0.497   1.686   0.710  0.1529 -1.9606 -0.1598
  244SOL     OW  881   1.028   3.166   0.799 -0.8405  0.1207  0.3069
  244SOL    HW1  882   0.941   3.116   0.790 -0.6008 -0.1425 -0.6402
  244SOL    HW2  883   1.026   3.246   0.740 -0.4610  0.1482  0.3340
  245SOL     OW  884   5.035   0.685   2.264 -0.0855  0.4452  0.2080
  245SOL    HW1  885   5.035   0.682   2.164 -1.0658 -1.1747  0.2373
  245SOL    HW2  886   5.080   0.604   2.300  0.1988  0.9855  1.1028
  246SOL     OW  887   1.211   2.838   1.909 -0.1910 -0.0653  0.4213
  246SOL    HW1  888   1.193   2.765   1.975  0.4175 -0.1810  0.4570
  246SOL    HW2  889   1.208   2.927   1.954  1.5354 -0.2144  0.8897
  247SOL     OW  890   0.179   0.731   1.606  0.3525 -0.4365  0.0462
  247SOL    HW1  891   0.199   0.727   1.508  0.9039 -2.3557  0.2075
  247SOL    HW2  892   0.111   0.803   1.623  0.9037  0.5409 -1.6042
  248SOL     OW  893   3.667   3.409   4.404 -0.1511  0.5048 -0.0814
  248SOL    HW1  894   3.625   3.358   4.480  0.3098  0.6534  0.2791
  248SOL    HW2  895   3.679   3.504   4.431 -0.4143  0.6622 -0.5191
  249SOL     OW  896   1.991   0.841   1.796  0.3581  0.3635 -0.3982
  249SOL    HW1  897   2.071   0.892   1.763  0.6175  0.4323  0.3145
  249SOL    HW2  898   2.007   0.743   1.783  0.8390  0.3364  0.3052
  250SOL     OW  899   4.796   1.581   4.579  0.4305 -0.4086 -0.6147
  250SOL    HW1  900   4.759   1.614   4.666 -1.3413  0.0094 -1.4593
  250SOL    HW2  901   4.773   1.485   4.568 -1.4065  0.0790 -1.5603
  251SOL     OW  902   3.686   4.764   2.646 -0.4210 -0.1793 -0.2096
  251SOL    HW1  903   3.775   4.803   2.624 -1.1969  1.1969 -1.0412
  251SOL    HW2  904   3.696   4.666   2.662  1.7363  0.3828  2.7824
  252SOL     OW  905   0.923   4.042   3.126  0.4967 -0.6323  0.2432
  252SOL    HW1  906   0.826   4.064   3.135  0.1484 -1.6753 -0.7510
  252SOL    HW2  907   0.975   4.127   3.117 -0.3104 -0.0609  0.7731
  253SOL     OW  908   4.138   0.200   2.430  0.1967 -0.1770 -0.2588
  253SOL    HW1  909   4.214   0.232   2.488  0.6672  1.0189 -1.4736
  253SOL    HW2  910   4.056   0.253   2.451 -0.2751 -1.3050  0.8828
  254SOL     OW  911   5.018   0.105   5.014 -0.2687 -0.3251  0.9664
  254SOL    HW1  912   5.013   0.202   5.035  0.1283 -0.1245  0.1715
  254SOL    HW2  913   4.927   0.065   5.021 -0.0358 -0.5105  4.0158
  255SOL     OW  914   1.772   4.744   0.649 -0.1085 -0.3376  0.8324
  255SOL    HW1  915   1.859   4.787   0.674 -1.1775  2.2682  0.4052
  255SOL    HW2  916   1.787   4.678   0.577  1.7194 -1.1462  1.8829
  256SOL     OW  917   3.208   4.053   1.064  0.2519 -0.1073 -0.4313
  256SOL    HW1  918   3.152   4.100   0.995  0.1508 -0.3164 -0.4926
  256SOL    HW2  919   3.148   4.005   1.128  0.3661 -0.4461 -0.5780
  257SOL     OW  920   4.508   3.118   0.932 -0.5887  0.3667  0.2365
  257SOL    HW1  921   4.480   3.102   0.838  0.2919  0.9171 -0.1339
  257SOL    HW2  922   4.599   3.078   0.947 -0.2059  1.3084  0.4930
  258SOL     OW  923   0.967   2.381   0.184  0.0171  0.0036  0.0734
  258SOL    HW1  924   1.006   2.405   0.095  0.8086 -1.2792  0.0415
  258SOL    HW2  925   0.988   2.452   0.250 -0.8969  1.1541 -0.8316
  259SOL     OW  926   3.925   2.431   3.903 -0.1966 -0.2986  0.1192
  259SOL    HW1  927   3.881   2.439   3.814  3.1981  0.6826 -1.6569
  259SOL    HW2  928   3.921   2.519   3.951  2.5971  0.9338 -1.6235
  260SOL     OW  929   2.031   3.152   2.220  0.2776  0.2529 -0.0894
  260SOL    HW1  930   2.088   3.212   2.276 -1.5870  2.1535 -0.1016
  260SOL    HW2  931   1.960   3.206   2.175 -1.9339 -2.0271  0.4323
  261SOL     OW  932   3.846   1.977   2.816  0.0604 -0.0231  1.2061
  261SOL    HW1  933   3.928   1.946   2.767 -0.3677  0.2449  0.2964
  261SOL    HW2  934   3.850   2.076   2.827 -0.4555  0.0763  0.5497
  262SOL     OW  935   4.464   3.825   3.963 -0.3600 -0.1227 -0.4196
  262SOL    HW1  936   4.366   3.819   3.982 -0.3306 -0.5060 -0.3822
  262SOL    HW2  937   4.489   3.755   3.896  0.3303 -1.6729  1.3646
  263SOL     OW  938   3.484   2.885   4.538  0.1223 -0.5218  0.2259
  263SOL    HW1  939   3.552   2.912   4.606  1.1686 -1.0155 -0.6094
  263SOL    HW2  940   3.487   2.948   4.460 -0.7805 -0.2144  0.4176
  264SOL     OW  941   3.472   3.079   3.166 -0.2834 -0.2623 -0.6102
  264SOL    HW1  942   3.421   3.151   3.213 -3.8424 -0.9725 -2.9529
  264SOL    HW2  943   3.478   2.999   3.224  0.7101  0.7515  0.7505
  265SOL     OW  944   0.466   3.917   2.763 -0.1357  0.1414  0.3656
  265SOL    HW1  945   0.377   3.923   2.717  0.8220 -0.9393 -1.7462
  265SOL    HW2  946   0.519   4.000   2.743  0.2687 -0.3149 -0.5277
  266SOL     OW  947   4.104   2.368   1.606 -0.2872 -0.2470  0.0990
  266SOL    HW1  948   4.164   2.312   1.549 -0.1147 -0.4496  0.4714
  266SOL    HW2  949   4.029   2.313   1.640 -1.3638  0.2840 -1.3156
  267SOL     OW  950   0.891   1.820   3.212 -0.1076  0.4768 -0.1956
  267SOL    HW1  951   0.831   1.900   3.217 -1.1361 -0.2008 -1.2328
  267SOL    HW2  952   0.840   1.738   3.235  0.5993 -0.0539 -0.4691
  268SOL     OW  953   0.807   0.778   2.434 -0.3543 -0.2447  0.1749
  268SOL    HW1  954   0.746   0.719   2.382 -0.3405 -1.1094  1.1015
  268SOL    HW2  955   0.829   0.859   2.380  0.6477 -1.6684 -1.6461
  269SOL     OW  956   1.503   2.582   0.777 -0.1203 -0.4046  0.2148
  269SOL    HW1  957   1.458   2.602   0.864 -1.0738  1.3377 -0.6320
  269SOL    HW2  958   1.559   2.661   0.749 -0.0702 -0.8119 -0.8913
  270SOL     OW  959   1.296   1.348   1.835 -0.0207  0.1076  0.3238
  270SOL    HW1  960   1.392   1.376   1.842 -0.2269  0.6574  1.0273
  270SOL    HW2  961   1.255   1.344   1.926 -0.4178 -1.0461  0.1144
  271SOL     OW  962   1.945   2.125   2.459 -0.0279  0.2976 -0.2669
  271SOL    HW1  963   1.847   2.140   2.448 -0.0550  0.6923  0.4823
  271SOL    HW2  964   1.961   2.049   2.521  0.1352 -1.3312 -2.2241
  272SOL     OW  965   0.078   2.535   3.871 -0.1341 -0.3564  0.2116
  272SOL    HW1  966   0.169   2.575   3.870  0.3020 -1.2395 -2.0054
  272SOL    HW2  967   0.010   2.607   3.887  0.7358  1.0555 -1.9361
  273SOL     OW  968   4.541   1.799   2.785  0.2203  0.2143 -0.1264
  273SOL    HW1  969   4.547   1.833   2.878  0.8155  0.4475 -0.2500
  273SOL    HW2  970   4.622   1.825   2.733 -0.2481  0.3666 -0.8067
  274SOL     OW  971   3.935   1.332   4.748  0.3447  0.3506  0.2959
  274SOL    HW1  972   3.964   1.237   4.755  0.4682  0.3262 -0.4996
  274SOL    HW2  973   3.991   1.389   4.808  1.3483  0.1569 -0.4349
  275SOL     OW  974   2.896   1.635   1.650  0.6846 -0.0919  0.4290
  275SOL    HW1  975   2.941   1.711   1.604 -0.8799  1.1142  0.7950
  275SOL    HW2  976   2.803   1.625   1.614  0.0680 -0.3180  1.9822
  276SOL     OW  977   3.509   3.211   1.614 -0.3410 -0.1783  0.2869
  276SOL    HW1  978   3.440   3.139   1.626 -1.4130  0.8889  0.6736
  276SOL    HW2  979   3.472   3.284   1.556  0.7758  0.0285 -0.1972
  277SOL     OW  980   4.805   2.410   3.902  0.2794 -0.7387  0.2603
  277SOL    HW1  981   4.881   2.475   3.910  0.7167 -1.1129 -0.6432
  277SOL    HW2  982   4.831   2.324   3.947  1.2415 -1.5636 -1.7428
  278SOL     OW  983   2.059   3.770   1.821 -0.2988 -0.6358 -0.0781
  278SOL    HW1  984   2.124   3.712   1.872  1.0487 -0.2832 -1.3155
  278SOL    HW2  985   1.974   3.777   1.873  0.8762 -0.5339  1.9857
  279SOL     OW  986   0.387   3.028   2.104 -0.7055  0.1489 -0.3753
  279SOL    HW1  987   0.478   3.028   2.147 -1.1318  1.7041  0.5962
  279SOL    HW2  988   0.325   2.971   2.158 -0.1222 -1.7032 -1.5652
  280SOL     OW  989   4.876   1.432   4.251 -0.2049  0.4873  0.1834
  280SOL    HW1  990   4.911   1.339   4.257 -0.5105  0.4329  1.2859
  280SOL    HW2  991   4.950   1.497   4.271  0.1233  0.5136 -1.0436
  281SOL     OW  992   1.236   0.778   0.587 -0.0112  0.5478 -0.0280
  281SOL    HW1  993   1.184   0.699   0.556  1.2995 -0.4753  0.3175
  281SOL    HW2  994   1.301   0.751   0.658  0.5146  1.9205  0.0586
  282SOL     OW  995   2.919   3.788   1.485  0.0477 -0.2624 -0.2376
  282SOL    HW1  996   3.006   3.767   1.440  0.9276  0.2525  1.1469
  282SOL    HW2  997   2.929   3.777   1.584 -1.3942  0.0734 -0.0264
  283SOL     OW  998   5.077   5.097   3.257 -0.3286  0.7518  0.4717
  283SOL    HW1  999   5.016   5.018   3.254 -0.6083  1.0042 -0.6325
  283SOL    HW2 1000   5.089   5.126   3.352 -1.0039 -0.0009  0.7968
  284SOL     OW 1001   1.625   3.165   3.819 -0.0683 -0.3919  0.2675
  284SOL    HW1 1002   1.646   3.262   3.814 -1.1986 -0.0335  1.6851
  284SOL    HW2 1003   1.647   3.121   3.732  0.3092  1.1559 -0.4468
  285SOL     OW 1004   5.073   2.849   3.575 -0.5390 -0.9985 -0.1344
  285SOL    HW1 1005   5.052   2.944   3.553  0.6831 -0.6966 -0.0816
  285SOL    HW2 1006   4.998   2.790   3.545 -1.7770  0.0705  0.7295
  286SOL     OW 1007   5.136   1.548   1.057  0.5755 -0.1552  0.1291
  286SOL    HW1 1008   5.103   1.464   1.101  0.1059 -0.8827 -1.5223
  286SOL    HW2 1009   5.221   1.577   1.100 -0.8348  0.3591  2.8663
  287SOL     OW 1010   3.600   3.334   4.998  0.5093 -0.2105 -0.2222
  287SOL    HW1 1011   3.501   3.342   4.989  0.6091 -0.6739 -2.2046
  287SOL    HW2 1012   3.621   3.268   5.070 -0.6567 -1.0613 -0.6211
  288SOL     OW 1013   4.551   3.199   0.532 -0.4238  0.3475 -0.1458
  288SOL    HW1 1014   4.473   3.159   0.579  0.4301 -1.9373 -0.4999
  288SOL    HW2 1015   4.536   3.195   0.433 -0.0497  0.2657 -0.2036
  289SOL     OW 1016   1.300   2.543   4.197 -0.5923  0.3452  0.4826
  289SOL    HW1 1017   1.348   2.459   4.171 -2.9265 -1.0257  0.2859
  289SOL    HW2 1018   1.245   2.576   4.120 -0.2229  1.6934  0.7746
  290SOL     OW 1019   0.089   4.361   0.048 -0.5543 -0.3260 -0.0708
  290SOL    HW1 1020   0.174   4.408   0.071 -0.5165 -0.5542  0.2568
  290SOL    HW2 1021   0.078   4.358  -0.052 -0.9145  1.0191 -0.1002
  291SOL     OW 1022   0.754   3.264   3.353 -0.9227  0.8072 -0.2559
  291SOL    HW1 1023   0.782   3.191   3.415 -0.1993  0.9290 -0.4320
  291SOL    HW2 1024   0.769   3.234   3.259 -2.2934  0.5080 -0.4013
  292SOL     OW 1025   3.683   3.700   0.319 -0.4260 -0.2693 -0.6032
  292SOL    HW1 1026   3.676   3.601   0.305  0.9995 -0.4342 -0.2997
  292SOL    HW2 1027   3.618   3.729   0.389  0.3252 -1.2718  0.5202
  293SOL     OW 1028   1.031   4.002   0.370  0.3215  0.4450 -0.2235
  293SOL    HW1 1029   1.022   4.101   0.381  0.6387  0.6230 -1.3881
  293SOL    HW2 1030   1.012   3.977   0.275 -1.0771 -0.7945  0.3413
  294SOL     OW 1031   1.125   2.375   1.331  0.0025  0.0401  0.6309
  294SOL    HW1 1032   1.216   2.332   1.332  0.1926  0.3870 -0.4200
  294SOL    HW2 1033   1.055   2.304   1.336  0.3254 -0.2908  0.5137
  295SOL     OW 1034   1.163   0.406   0.876  0.1227 -0.2692  0.0441
  295SOL    HW1 1035   1.098   0.341   0.838 -0.3319  0.2343 -0.0415
  295SOL    HW2 1036   1.236   0.356   0.924  0.6580 -0.9159 -1.3917
  296SOL     OW 1037   0.635   5.138   2.269 -0.2219 -0.2956 -0.2630
  296SOL    HW1 1038   0.732   5.117   2.257 -0.0869  0.1286  0.0727
  296SOL    HW2 1039   0.580   5.074   2.215  0.1819 -1.4886  0.6989
  297SOL     OW 1040   3.903   3.282   0.444 -0.1556 -0.4271 -0.0686
  297SOL    HW1 1041   3.915   3.192   0.486 -1.4368  0.0421  1.3771
  297SOL    HW2 1042   3.992   3.315   0.412  0.7115 -1.2667  1.3410
  298SOL     OW 1043   4.853   4.361   1.016 -0.4401  0.0337 -0.3323
  298SOL    HW1 1044   4.913   4.299   0.964  1.6035  0.1836  1.6978
  298SOL    HW2 1045   4.888   4.454   1.009 -0.4897  0.1447  0.7574
  299SOL     OW 1046   0.163   1.889   3.948  0.0834 -0.0126  0.4374
  299SOL    HW1 1047   0.173   1.974   3.896  1.7574 -0.8499 -0.7020
  299SOL    HW2 1048   0.102   1.826   3.898 -0.1408  0.0357  0.6471
  300SOL     OW 1049   1.212   2.777   0.917 -0.4130  0.2464  0.2398
  300SOL    HW1 1050   1.244   2.844   0.850 -1.9199  0.6013 -0.1726
  300SOL    HW2 1051   1.112   2.770   0.911 -0.6915  0.7809  2.8932
  301SOL     OW 1052   3.464   1.978   3.115  0.0080  0.0902 -0.2031
  301SOL    HW1 1053   3.389   2.045   3.115 -0.1250 -0.0431 -1.5941
  301SOL    HW2 1054   3.460   1.923   3.032  1.7042  0.1301 -0.3493
  302SOL     OW 1055   0.586   1.464   4.098 -0.2130  0.8782 -0.3927
  302SOL    HW1 1056   0.617   1.475   4.004  0.8937 -1.3222 -0.3554
  302SOL    HW2 1057   0.490   1.492   4.106 -0.3090  1.1261 -2.1314
  303SOL     OW 1058   4.489   4.502   3.972 -0.1362  0.3252  0.1105
  303SOL    HW1 1059   4.483   4.417   4.024 -1.5884 -0.0343 -0.5999
  303SOL    HW2 1060   4.432   4.496   3.890  2.2005  0.8230 -1.6586
  304SOL     OW 1061   3.018   1.034   2.040 -0.3260 -0.0150  0.3309
  304SOL    HW1 1062   2.967   1.064   1.960 -0.8192 -1.3190  0.1192
  304SOL    HW2 1063   3.082   0.962   2.014  0.4996  0.5061  0.8790
  305SOL     OW 1064   3.934   2.932   0.803  0.1879  0.2603 -0.4036
  305SOL    HW1 1065   4.033   2.921   0.810  0.2631  0.5443 -0.9920
  305SOL    HW2 1066   3.892   2.910   0.891  0.8327  0.8439  0.0536
  306SOL     OW 1067   3.341   0.517   0.550  0.5943  0.1512 -0.0783
  306SOL    HW1 1068   3.315   0.490   0.642  1.8167  2.7664  1.1425
  306SOL    HW2 1069   3.271   0.577   0.512  1.5038  1.5904  0.4435
  307SOL     OW 1070   2.264   3.764   2.158 -0.0686 -0.4011  0.0353
  307SOL    HW1 1071   2.301   3.842   2.108  1.8743 -1.0943  0.2862
  307SOL    HW2 1072   2.164   3.768   2.158 -0.0412  1.2845 -1.1803
  308SOL     OW 1073   0.326   3.607   4.442  0.1090  0.4521  0.6160
  308SOL    HW1 1074   0.272   3.534   4.483 -1.0608  0.6549 -0.5075
  308SOL    HW2 1075   0.394   3.568   4.380 -0.3023  0.2949  0.2617
  309SOL     OW 1076   2.294   2.296   1.117  0.2713 -0.4830  0.1547
  309SOL    HW1 1077   2.278   2.378   1.172 -0.9523  1.2769 -2.5932
  309SOL    HW2 1078   2.392   2.282   1.107  0.5137  0.9820  0.2369
  310SOL     OW 1079   2.205   3.129   4.596 -0.3334  0.0487  0.3594
  310SOL    HW1 1080   2.224   3.152   4.691 -1.0939  1.7208  0.1402
  310SOL    HW2 1081   2.110   3.098   4.588 -0.4022  0.3208  0.0910
  311SOL     OW 1082   5.000   2.652   4.009  0.2765  0.3317  0.0531
  311SOL    HW1 1083   4.982   2.742   3.968 -0.7606 -0.1525 -0.6039
  311SOL    HW2 1084   5.038   2.664   4.100  2.6014  1.4480 -0.9814
  312SOL     OW 1085   3.013   2.008   1.194 -0.0292  0.3118  0.3410
  312SOL    HW1 1086   3.067   1.923   1.195  2.5699  1.8651  1.6392
  312SOL    HW2 1087   2.940   2.001   1.262 -0.4943 -1.2237 -0.2642
  313SOL     OW 1088   0.067   2.300   2.103 -0.4720 -0.2065 -0.0657
  313SOL    HW1 1089   0.056   2.378   2.041 -0.3664 -0.5805 -0.5579
  313SOL    HW2 1090  -0.020   2.252   2.112 -0.8933  0.7278  1.2869
  314SOL     OW 1091   0.193   4.202   3.118 -0.4777 -0.1481 -0.0424
  314SOL    HW1 1092   0.132   4.142   3.067 -2.7571  2.1881 -0.2758
  314SOL    HW2 1093   0.198   4.291   3.072  2.3101  0.0932  0.5815
  315SOL     OW 1094   2.500   4.259   5.097  0.1549  0.5244  0.0078
  315SOL    HW1 1095   2.596   4.264   5.122  0.1327  0.4733  0.1052
  315SOL    HW2 1096   2.491   4.260   4.997  0.2937 -0.0336 -0.0182
  316SOL     OW 1097   1.063   4.058   3.740  0.4538  0.2757  0.6502
  316SOL    HW1 1098   0.971   4.096   3.733 -1.0391 -3.2158 -1.1681
  316SOL    HW2 1099   1.125   4.110   3.681 -1.2674  0.3727 -1.1627
  317SOL     OW 1100   4.757   4.168   2.892 -0.0468 -0.3558 -0.1374
  317SOL    HW1 1101   4.721   4.224   2.966  1.9784 -0.2315  0.8268
  317SOL    HW2 1102   4.775   4.075   2.926  0.0412 -0.5530 -0.7106
  318SOL     OW 1103   4.366   0.782   1.008  0.5072  0.4139  0.0908
  318SOL    HW1 1104   4.444   0.825   0.963  0.8429  0.8445  1.0595
  318SOL    HW2 1105   4.359   0.816   1.101 -0.3202 -0.2823  0.2907
  319SOL     OW 1106   2.012   4.830   0.746  0.1968 -0.3172  0.3590
  319SOL    HW1 1107   2.100   4.784   0.754  0.2907 -0.0617  0.9063
  319SOL    HW2 1108   1.988   4.870   0.835  0.1769  0.7678 -0.1168
  320SOL     OW 1109   4.448   4.916   4.674  0.1183 -0.2720 -0.1748
  320SOL    HW1 1110   4.419   5.000   4.720 -1.3015 -0.8761  0.1129
  320SOL    HW2 1111   4.533   4.883   4.715  1.0958  1.3832 -0.7793
  321SOL     OW 1112   2.734   3.994   0.093 -0.0283 -0.1851 -0.4397
  321SOL    HW1 1113   2.704   4.079   0.136  1.8232 -0.5294  1.6701
  321SOL    HW2 1114   2.673   3.920   0.121 -0.0418 -0.0355 -0.0632
  322SOL     OW 1115   2.284   3.311   2.779  0.2707 -0.2830 -0.2431
  322SOL    HW1 1116   2.286   3.356   2.690  0.4059  1.1730  0.4690
  322SOL    HW2 1117   2.262   3.214   2.767 -1.0043  0.1527 -1.7448
  323SOL     OW 1118   3.151   4.530   1.921  0.1881  0.3000  0.0398
  323SOL    HW1 1119   3.107   4.503   2.007 -0.6131  1.0019 -0.1455
  323SOL    HW2 1120   3.251   4.529   1.933  0.0658  1.1958  1.2180
  324SOL     OW 1121   5.028   4.657   2.543  0.3968  0.0823  0.6976
  324SOL    HW1 1122   5.075   4.666   2.631  0.1799  1.4242  0.7042
  324SOL    HW2 1123   5.096   4.642   2.471  0.9111  2.0724  0.7023
  325SOL     OW 1124   2.727   2.502   1.821 -0.5465 -0.5281  0.3579
  325SOL    HW1 1125   2.660   2.467   1.886 -0.6898 -2.4186 -0.7346
  325SOL    HW2 1126   2.763   2.426   1.766  1.2675  0.6756 -0.2113
  326SOL     OW 1127   1.247   3.822   0.175 -0.4063  0.6567  0.1342
  326SOL    HW1 1128   1.270   3.732   0.138  1.7799  1.6384 -1.0776
  326SOL    HW2 1129   1.258   3.820   0.275 -1.7968 -0.7662  0.2943
  327SOL     OW 1130   3.839   2.388   3.358 -0.0047 -0.1785  0.2927
  327SOL    HW1 1131   3.881   2.298   3.357  0.1180 -0.1239  0.5356
  327SOL    HW2 1132   3.814   2.413   3.452 -0.4313 -0.1428  0.1727
  328SOL     OW 1133   5.030   4.984   2.724  0.4096  0.4728 -0.1422
  328SOL    HW1 1134   5.062   5.024   2.809 -3.0087  0.7754  1.1459
  328SOL    HW2 1135   4.986   5.054   2.668  0.3340 -0.2111 -0.9641
  329SOL     OW 1136   1.660   3.499   1.046 -0.3592 -0.6889  0.2190
  329SOL    HW1 1137   1.713   3.422   1.011 -1.6662 -0.7341 -1.7891
  329SOL    HW2 1138   1.590   3.465   1.109  0.1170 -0.9413  0.6221
  330SOL     OW 1139   3.736   1.240   1.304 -0.3797  0.3472 -1.0252
  330SOL    HW1 1140   3.730   1.339   1.311 -0.0271  0.3319 -0.4128
  330SOL    HW2 1141   3.830   1.211   1.322 -0.3009 -0.0367 -1.9995
  331SOL     OW 1142   4.754   1.716   0.909 -0.5274  0.3688 -0.2198
  331SOL    HW1 1143   4.850   1.742   0.912 -0.5097  0.3453 -0.5313
  331SOL    HW2 1144   4.700   1.792   0.872 -0.6220  0.3660 -0.0885
  332SOL     OW 1145   0.553   0.629   2.385  0.1068  0.2008  0.1793
  332SOL    HW1 1146   0.500   0.661   2.463 -0.3873 -0.7385  0.2381
  332SOL    HW2 1147   0.497   0.635   2.302 -0.1618 -0.9231  0.2621
  333SOL     OW 1148   2.449   3.395   3.742 -0.2600 -0.2114 -0.2026
  333SOL    HW1 1149   2.457   3.473   3.681 -0.5216 -1.0615 -1.3781
  333SOL    HW2 1150   2.392   3.420   3.821 -0.3304  0.7761 -0.5508
  334SOL     OW 1151   2.242   0.343   4.945 -0.2402  0.2848 -0.1528
  334SOL    HW1 1152   2.231   0.419   5.010 -2.6865 -0.7921  0.8412
  334SOL    HW2 1153   2.294   0.270   4.988 -1.2674 -0.1459  0.4107
  335SOL     OW 1154   3.662   1.229   4.814 -0.2360  0.6043 -0.5117
  335SOL    HW1 1155   3.726   1.306   4.811  1.8801 -1.0602 -1.0509
  335SOL    HW2 1156   3.610   1.225   4.729  0.4834  0.7764 -0.9658
  336SOL     OW 1157   0.304   1.742   3.540  0.4655 -0.5209  0.2759
  336SOL    HW1 1158   0.399   1.772   3.538 -0.0641  1.4564  1.8681
  336SOL    HW2 1159   0.294   1.668   3.607  1.0654 -1.5978 -0.7906
  337SOL     OW 1160   4.644   1.674   1.360  0.1652 -0.0177 -0.2689
  337SOL    HW1 1161   4.606   1.752   1.410 -0.7882 -0.0725 -0.8679
  337SOL    HW2 1162   4.699   1.618   1.421 -0.7117  0.0902  0.6445
  338SOL     OW 1163   2.014   0.800   4.668 -0.1596 -0.6022 -0.7386
  338SOL    HW1 1164   2.004   0.897   4.646  0.1718 -0.2496  0.5815
  338SOL    HW2 1165   2.107   0.784   4.703 -1.2484 -0.6573  2.4086
  339SOL     OW 1166   0.622   4.763   4.117 -0.3251  0.4614 -0.0982
  339SOL    HW1 1167   0.589   4.687   4.172  2.0199  0.1857  1.0271
  339SOL    HW2 1168   0.572   4.765   4.030 -2.4134 -0.5663  1.0127
  340SOL     OW 1169   1.084   3.413   0.032  0.6462 -0.0227  0.0757
  340SOL    HW1 1170   1.155   3.432  -0.035  0.8950 -1.2173 -0.0138
  340SOL    HW2 1171   1.037   3.328   0.008 -2.1163  1.6571 -0.9498
  341SOL     OW 1172   2.841   1.121   5.052 -0.1207 -0.0897  0.0639
  341SOL    HW1 1173   2.760   1.066   5.072 -0.6134  0.5577 -0.1143
  341SOL    HW2 1174   2.848   1.195   5.119  0.6990 -0.5290  0.4778
  342SOL     OW 1175   2.652   1.621   1.528  0.0186 -0.1404  0.1661
  342SOL    HW1 1176   2.629   1.718   1.515 -0.5777  0.0189  2.0332
  342SOL    HW2 1177   2.579   1.576   1.578 -0.3722 -1.9585 -1.8902
  343SOL     OW 1178   4.075   3.187   0.749 -0.3133 -0.5067 -0.0671
  343SOL    HW1 1179   4.109   3.245   0.675  0.5580  0.1919  0.8335
  343SOL    HW2 1180   3.998   3.132   0.717 -0.2199  0.0826 -1.3565
  344SOL     OW 1181   4.716   3.001   4.801  0.2762  0.1285  0.2689
  344SOL    HW1 1182   4.711   3.100   4.788  1.0897  0.0957 -0.4157
  344SOL    HW2 1183   4.638   2.970   4.855  0.7263  1.3208  1.6456
  345SOL     OW 1184   2.298   1.378   3.655  0.2653 -0.2595 -0.1190
  345SOL    HW1 1185   2.214   1.432   3.648  0.2643 -0.2765 -0.2333
  345SOL    HW2 1186   2.377   1.440   3.652  0.2355 -0.1273  1.1363
  346SOL     OW 1187   3.263   2.769   3.316 -0.9406 -0.2786  0.4826
  346SOL    HW1 1188   3.356   2.730   3.317 -0.7674  0.0582 -0.9452
  346SOL    HW2 1189   3.198   2.699   3.286 -0.8308  0.0977 -0.6650
  347SOL     OW 1190   3.679   3.621   1.861 -0.1822  0.5218 -0.1405
  347SOL    HW1 1191   3.711   3.711   1.832  2.7130 -0.5881 -0.6981
  347SOL    HW2 1192   3.597   3.596   1.810 -1.9456  3.3736  1.0694
  348SOL     OW 1193   5.078   1.852   4.949 -0.1558  0.3663 -0.1595
  348SOL    HW1 1194   5.046   1.915   5.019 -0.2898  0.7288 -0.5492
  348SOL    HW2 1195   5.059   1.889   4.859 -1.3325 -0.7769 -0.4027
  349SOL     OW 1196   1.943   4.979   0.150  0.6688  0.7107  0.3850
  349SOL    HW1 1197   1.970   5.038   0.074  1.5138  1.0678  0.9581
  349SOL    HW2 1198   1.850   4.944   0.133  0.9264  0.6129 -0.9016
  350SOL     OW 1199   0.471   4.374   4.898 -0.0138 -1.0305 -0.1741
  350SOL    HW1 1200   0.473   4.349   4.801  0.4037  0.4675 -0.5763
  350SOL    HW2 1201   0.436   4.297   4.952  0.0712 -1.9998 -1.4683
  351SOL     OW 1202   3.040   1.499   2.948 -0.7132  0.6937 -0.0109
  351SOL    HW1 1203   3.016   1.596   2.948 -1.1746  0.5779 -0.7689
  351SOL    HW2 1204   2.999   1.454   2.870 -1.8977 -0.4724  1.2314
  352SOL     OW 1205   2.146   4.745   3.293  0.2680  0.3903  0.2144
  352SOL    HW1 1206   2.236   4.766   3.329  0.4187 -0.6342  0.4701
  352SOL    HW2 1207   2.090   4.828   3.291  0.9028  0.8452  0.9425
  353SOL     OW 1208   4.811   2.140   0.729 -0.6111 -0.3408  0.5014
  353SOL    HW1 1209   4.725   2.092   0.713  0.1092 -1.0159 -1.6193
  353SOL    HW2 1210   4.816   2.221   0.669  0.4871 -0.6836  0.0971
  354SOL     OW 1211   4.403   2.601   2.326 -0.3717  0.3820  0.2181
  354SOL    HW1 1212   4.333   2.537   2.294 -1.3900  0.9387  1.2796
  354SOL    HW2 1213   4.388   2.691   2.287  0.2217  0.3305 -0.1512
  355SOL     OW 1214   2.232   0.565   5.110  0.5329 -0.1596  0.1024
  355SOL    HW1 1215   2.134   0.571   5.088  0.6476 -0.1741 -0.4123
  355SOL    HW2 1216   2.269   0.656   5.125  0.1709 -0.2135  1.5267
  356SOL     OW 1217   3.182   4.981   0.737 -0.2889  0.2027 -0.5286
  356SOL    HW1 1218   3.228   5.064   0.768  0.1305  0.4534 -1.7578
  356SOL    HW2 1219   3.105   4.961   0.798  0.1227  0.9977  0.2869
  357SOL     OW 1220   3.446   2.361   0.463 -0.2608  0.1001  0.2329
  357SOL    HW1 1221   3.384   2.285   0.440 -2.5895  1.3988  1.7293
  357SOL    HW2 1222   3.403   2.447   0.437  2.4644  1.0156 -1.7248
  358SOL     OW 1223   0.639   0.113   3.871 -0.1079 -0.0131  0.0437
  358SOL    HW1 1224   0.611   0.206   3.893 -2.2293 -0.6031  0.0810
  358SOL    HW2 1225   0.559   0.053   3.872  1.3814 -2.1020  1.2967
  359SOL     OW 1226   1.335   0.084   3.662 -0.5122 -0.1919 -0.7604
  359SOL    HW1 1227   1.412   0.025   3.638  0.1618  0.5860 -0.5701
  359SOL    HW2 1228   1.291   0.116   3.578  0.4791  0.7671 -0.9352
  360SOL     OW 1229   0.570   4.076   4.921  0.0165  0.1791  0.1199
  360SOL    HW1 1230   0.607   4.055   5.012 -0.7333  1.6240  0.7896
  360SOL    HW2 1231   0.472   4.094   4.928 -0.2196 -0.4887 -1.1281
  361SOL     OW 1232   3.786   4.050   3.353  0.0142 -0.0134 -0.2835
  361SOL    HW1 1233   3.841   4.133   3.360  0.6368 -0.3404 -1.1190
  361SOL    HW2 1234   3.754   4.023   3.444  3.3430 -1.2121  0.7025
  362SOL     OW 1235   2.866   3.298   1.038 -0.0483 -0.0891  0.2465
  362SOL    HW1 1236   2.909   3.224   0.987 -0.4314 -0.5989  0.6414
  362SOL    HW2 1237   2.805   3.349   0.978 -0.5405 -0.7203  0.1981
  363SOL     OW 1238   0.741   1.261   2.889  0.2650 -0.2378 -0.1231
  363SOL    HW1 1239   0.774   1.179   2.936  0.4954 -0.1660 -0.1565
  363SOL    HW2 1240   0.641   1.265   2.894  0.2255 -0.7257 -0.4592
  364SOL     OW 1241   3.764   3.096   2.534 -0.1128  0.6657 -0.0251
  364SOL    HW1 1242   3.713   3.035   2.473  1.1120  1.9434 -2.5326
  364SOL    HW2 1243   3.845   3.131   2.485  1.4575  1.1382  2.6963
  365SOL     OW 1244   0.787   2.160   2.977  0.1579 -0.1396 -0.5878
  365SOL    HW1 1245   0.868   2.102   2.990 -0.5457 -0.8244  0.9424
  365SOL    HW2 1246   0.792   2.203   2.887  2.0469 -0.4399 -0.6743
  366SOL     OW 1247   3.850   4.065   2.123 -0.4330  0.0521  0.3436
  366SOL    HW1 1248   3.785   3.993   2.097  0.2414 -0.1059 -0.9601
  366SOL    HW2 1249   3.935   4.053   2.073 -0.1805  1.5656  0.3679
  367SOL     OW 1250   3.279   1.186   2.056 -0.2314 -0.8364 -0.0428
  367SOL    HW1 1251   3.282   1.166   1.959 -0.1659 -0.7425 -0.0605
  367SOL    HW2 1252   3.342   1.126   2.105 -0.4917 -1.0917 -0.0212
  368SOL     OW 1253   4.050   0.484   2.863 -0.4098  0.2876  0.5905
  368SOL    HW1 1254   4.031   0.554   2.931 -2.4118  1.6928 -1.2738
  368SOL    HW2 1255   3.969   0.426   2.851  0.1753 -0.4258 -0.0430
  369SOL     OW 1256   1.843   4.798   3.165  0.1022  0.1416 -0.2683
  369SOL    HW1 1257   1.783   4.845   3.230  1.2832  1.6780 -0.2505
  369SOL    HW2 1258   1.876   4.863   3.097  1.9177 -0.6185 -0.1670
  370SOL     OW 1259   3.743   4.541   0.016  0.3385  0.1670 -0.0840
  370SOL    HW1 1260   3.822   4.583   0.060  0.5063  0.6425 -0.8268
  370SOL    HW2 1261   3.668   4.607   0.011  0.4694  0.2574 -0.9044
  371SOL     OW 1262   4.853   2.110   3.177 -0.4813  0.3894 -0.4942
  371SOL    HW1 1263   4.951   2.087   3.176 -0.0468  2.1165 -1.0097
  371SOL    HW2 1264   4.814   2.083   3.265  0.5824  0.1437 -0.0772
  372SOL     OW 1265   4.393   3.205   1.756 -0.1617 -0.3488 -0.6713
  372SOL    HW1 1266   4.356   3.298   1.762  0.4192 -0.1768  0.4663
  372SOL    HW2 1267   4.398   3.165   1.848  2.0096 -0.5315 -0.8089
  373SOL     OW 1268   0.662   3.462   4.702 -0.3502  0.1821  0.3023
  373SOL    HW1 1269   0.654   3.445   4.800 -0.1330  0.7386  0.4226
  373SOL    HW2 1270   0.581   3.510   4.669 -0.4857 -0.1312  0.1828
  374SOL     OW 1271   1.833   0.960   1.000 -0.0633 -0.2304  0.3697
  374SOL    HW1 1272   1.812   0.956   0.903  0.5021 -0.9593  0.2735
  374SOL    HW2 1273   1.869   1.051   1.022  0.3775 -0.2531 -0.2247
  375SOL     OW 1274   1.203   1.891   1.360 -0.7343  0.4568  0.8787
  375SOL    HW1 1275   1.234   1.956   1.290  0.3295  1.8037  2.5180
  375SOL    HW2 1276   1.128   1.836   1.323  0.0970  0.7610 -1.4661
  376SOL     OW 1277   2.157   0.141   3.258  0.4321  0.1440  0.0638
  376SOL    HW1 1278   2.247   0.155   3.300  0.4809 -2.2930  0.8698
  376SOL    HW2 1279   2.089   0.197   3.306  1.4789  2.1535 -0.6664
  377SOL     OW 1280   4.948   1.952   4.323 -0.1121  0.7867 -0.0809
  377SOL    HW1 1281   5.031   2.005   4.339  0.1056  0.2524  0.5657
  377SOL    HW2 1282   4.940   1.879   4.391 -0.4941  0.0840 -0.8500
  378SOL     OW 1283   4.104   4.909   2.021  0.4887 -0.2595 -0.0622
  378SOL    HW1 1284   4.166   4.914   1.942  0.1279  0.7856 -0.2931
  378SOL    HW2 1285   4.042   4.831   2.010  1.0612 -0.6847 -0.3409
  379SOL     OW 1286   3.848   1.745   2.967  0.3821  0.0285 -0.4822
  379SOL    HW1 1287   3.883   1.751   3.061  0.0962  0.0293 -0.3742
  379SOL    HW2 1288   3.846   1.836   2.926  1.4280 -0.0935 -0.8323
  380SOL     OW 1289   0.552   1.791   2.346  0.3180 -0.5675  0.0044
  380SOL    HW1 1290   0.487   1.858   2.311  0.3010  0.6583  2.2462
  380SOL    HW2 1291   0.645   1.823   2.329  0.3223  0.6964  2.1303
  381SOL     OW 1292   3.730   3.711   4.855 -0.2708 -0.0475 -0.2366
  381SOL    HW1 1293   3.745   3.803   4.821  0.3522 -0.2037 -0.3847
  381SOL    HW2 1294   3.665   3.663   4.795  1.3020 -0.5445 -1.6244
  382SOL     OW 1295   3.445   2.336   1.634  0.0937  0.0528 -0.4200
  382SOL    HW1 1296   3.458   2.237   1.640  0.3377 -0.0820 -2.5201
  382SOL    HW2 1297   3.514   2.375   1.574 -1.7502  1.0766 -1.9658
  383SOL     OW 1298   2.595   3.964   0.956  0.2668  0.3896  0.7162
  383SOL    HW1 1299   2.617   4.060   0.938  0.9229  0.2007  0.4664
  383SOL    HW2 1300   2.569   3.919   0.871  1.2495  0.0303  0.5904
  384SOL     OW 1301   4.550   1.429   3.914  0.3898  0.5458  0.1083
  384SOL    HW1 1302   4.454   1.429   3.942  0.1813 -1.5566 -0.4393
  384SOL    HW2 1303   4.555   1.429   3.814  0.9649  0.3381  0.1368
  385SOL     OW 1304   1.485   4.450   1.972  0.5755 -0.5905 -0.0319
  385SOL    HW1 1305   1.413   4.402   2.023 -0.3591  1.9278  1.1459
  385SOL    HW2 1306   1.515   4.530   2.023  2.9794 -0.5640 -1.3506
  386SOL     OW 1307   3.645   1.531   1.511  0.1420 -0.2542 -0.2404
  386SOL    HW1 1308   3.719   1.517   1.445 -0.8704 -0.6703 -1.3184
  386SOL    HW2 1309   3.650   1.461   1.581 -0.7786 -1.9475 -1.7861
  387SOL     OW 1310   5.093   3.347   2.969  0.6020  0.0672 -0.1221
  387SOL    HW1 1311   5.112   3.252   2.947 -1.3526 -0.1629 -1.0214
  387SOL    HW2 1312   4.994   3.364   2.961  0.5946  1.5876  2.3441
  388SOL     OW 1313   3.912   1.689   3.233  0.0601 -0.3963 -0.3418
  388SOL    HW1 1314   3.896   1.594   3.206  1.4249 -0.1286 -2.3361
  388SOL    HW2 1315   3.978   1.691   3.308 -0.6820 -1.0340  0.3465
  389SOL     OW 1316   1.676   3.883   3.565 -0.1775  0.5424 -0.0125
  389SOL    HW1 1317   1.763   3.840   3.541 -0.0931  0.5674  0.2463
  389SOL    HW2 1318   1.691   3.952   3.636 -0.6931 -0.8999  1.5748
  390SOL     OW 1319   4.778   0.723   3.338 -0.7913  0.3039 -0.1356
  390SOL    HW1 1320   4.770   0.807   3.284 -0.6392  0.0391 -0.5770
  390SOL    HW2 1321   4.817   0.745   3.428  1.9424  0.3354 -1.2427
  391SOL     OW 1322   1.751   1.588   4.898  0.0737  0.2857 -0.4295
  391SOL    HW1 1323   1.685   1.513   4.903  0.5547 -0.1025  0.3656
  391SOL    HW2 1324   1.831   1.565   4.953  0.2386  1.3856 -0.1844
  392SOL     OW 1325   3.178   0.780   3.602 -0.2678  0.0579  0.4626
  392SOL    HW1 1326   3.272   0.781   3.635 -0.0386  1.0071 -0.1696
  392SOL    HW2 1327   3.115   0.789   3.679  0.2391  1.7518  0.7253
  393SOL     OW 1328   1.080   1.265   0.103 -0.3356 -0.2733 -0.3784
  393SOL    HW1 1329   1.039   1.251   0.013 -0.2581 -0.7412 -0.3385
  393SOL    HW2 1330   1.058   1.188   0.163 -0.6770  0.1882  0.1133
  394SOL     OW 1331   4.708   1.299   0.737 -0.8786 -0.2773  1.0245
  394SOL    HW1 1332   4.617   1.259   0.750 -0.6492 -0.4216  2.4077
  394SOL    HW2 1333   4.723   1.319   0.640 -1.6920 -1.8928  0.5205
  395SOL     OW 1334   1.815   2.258   3.283  0.5277 -0.0081  0.4228
  395SOL    HW1 1335   1.760   2.265   3.200  0.9009 -0.4510  0.1349
  395SOL    HW2 1336   1.911   2.246   3.259  0.6547 -0.0088  0.9193
  396SOL     OW 1337   4.492   2.410   0.047 -0.6888 -0.1654 -0.3185
  396SOL    HW1 1338   4.583   2.439   0.075 -0.8664 -0.5200  0.6499
  396SOL    HW2 1339   4.493   2.311   0.027 -0.8571 -0.1656 -0.3335
  397SOL     OW 1340   0.406   5.080   1.371  0.2258 -0.0998  0.1015
  397SOL    HW1 1341   0.473   5.007   1.379  0.9848  0.5711  0.0364
  397SOL    HW2 1342   0.452   5.164   1.342 -1.0372 -0.2542 -2.5840
  398SOL     OW 1343   4.668   1.128   2.392  0.4736 -0.1496  0.3931
  398SOL    HW1 1344   4.662   1.075   2.308  1.0994  0.7735 -0.2518
  398SOL    HW2 1345   4.754   1.106   2.439  0.5382 -0.0192  0.3371
  399SOL     OW 1346   2.483   0.270   3.012 -0.5373  0.0702  0.2261
  399SOL    HW1 1347   2.493   0.189   3.069 -0.2565 -0.4319 -0.5211
  399SOL    HW2 1348   2.545   0.265   2.934  0.1788  1.4593  0.6615
  400SOL     OW 1349   4.128   4.549   3.615 -0.1537  0.3855  0.6087
  400SOL    HW1 1350   4.097   4.457   3.638  1.0061  0.2120  1.6109
  400SOL    HW2 1351   4.167   4.548   3.523 -2.3768  0.4679 -0.3996
  401SOL     OW 1352   2.469   0.528   4.422 -0.2657 -0.1315 -0.3033
  401SOL    HW1 1353   2.557   0.518   4.468  0.1355 -1.1798 -1.2756
  401SOL    HW2 1354   2.466   0.617   4.375 -0.5541  0.8053  1.4168
  402SOL     OW 1355   1.285   3.382   4.972 -0.3205 -0.2721  0.1562
  402SOL    HW1 1356   1.230   3.336   4.902  0.7661  0.5405 -1.2920
  402SOL    HW2 1357   1.369   3.331   4.989 -0.9231 -0.8746  1.4809
  403SOL     OW 1358   1.966   0.457   1.987  0.2172 -0.4886  0.4618
  403SOL    HW1 1359   1.970   0.537   2.046 -1.2718 -0.1926  0.2092
  403SOL    HW2 1360   1.972   0.486   1.891 -2.1546 -0.4151  0.2631
  404SOL     OW 1361   0.373   5.000   4.693  0.2015  0.1352 -0.1084
  404SOL    HW1 1362   0.320   4.918   4.713  1.0593 -0.4046 -0.0001
  404SOL    HW2 1363   0.468   4.987   4.723  0.8578  0.3783 -1.9388
  405SOL     OW 1364   0.761   3.362   3.667 -0.0156 -0.2323  0.2975
  405SOL    HW1 1365   0.738   3.436   3.731  3.7474  1.3564  0.0687
  405SOL    HW2 1366   0.792   3.402   3.581 -0.4466 -2.2191 -0.8341
  406SOL     OW 1367   3.692   1.902   1.278 -0.1062  0.3638  0.1821
  406SOL    HW1 1368   3.602   1.923   1.240  0.5965  0.5294 -1.5199
  406SOL    HW2 1369   3.688   1.904   1.377 -2.0440  0.0374  0.1476
  407SOL     OW 1370   2.428   3.061   0.217 -0.2450  0.2718 -0.1685
  407SOL    HW1 1371   2.386   3.124   0.282 -0.3509  1.3571 -1.2454
  407SOL    HW2 1372   2.455   2.978   0.264  0.6392  1.4291  1.4824
  408SOL     OW 1373   0.063   5.127   2.218  0.0159  0.8846 -0.8986
  408SOL    HW1 1374   0.008   5.100   2.298  0.8818  1.7183  0.0087
  408SOL    HW2 1375   0.027   5.082   2.136 -0.5614 -0.4402  0.0420
  409SOL     OW 1376   0.703   1.627   3.255 -0.3028 -0.0395 -0.4986
  409SOL    HW1 1377   0.731   1.651   3.348 -0.7599 -0.0373 -0.3584
  409SOL    HW2 1378   0.693   1.528   3.248  1.7763 -0.2514 -1.1312
  410SOL     OW 1379   4.059   2.975   0.341 -0.0211  0.0184 -0.1756
  410SOL    HW1 1380   4.013   2.985   0.429 -0.1174  0.9926 -0.3338
  410SOL    HW2 1381   4.029   3.047   0.279  0.9995  0.0963 -0.5942
  411SOL     OW 1382   4.722   0.571   3.735  0.6184  0.1285 -0.3486
  411SOL    HW1 1383   4.734   0.587   3.833  0.7478 -0.8394 -0.1954
  411SOL    HW2 1384   4.754   0.651   3.684 -0.6881  1.1835  0.4397
  412SOL     OW 1385   1.061   2.028   3.709 -0.0261 -0.7974  0.6615
  412SOL    HW1 1386   1.138   2.052   3.649 -0.3843  0.8707  0.8352
  412SOL    HW2 1387   1.046   1.929   3.704 -0.0746 -0.7423 -2.0429
  413SOL     OW 1388   3.433   5.071   4.177 -0.2735 -0.0420 -0.4199
  413SOL    HW1 1389   3.499   5.080   4.102  0.6812  1.2830  0.5400
  413SOL    HW2 1390   3.451   5.140   4.246 -0.6122 -1.7272  1.4564
  414SOL     OW 1391   2.777   1.386   1.756  0.6541 -0.1305 -0.1796
  414SOL    HW1 1392   2.831   1.442   1.693 -0.2473  0.2280 -0.6671
  414SOL    HW2 1393   2.680   1.402   1.738  0.3535 -2.3287 -0.7808
  415SOL     OW 1394   1.209   1.893   1.650  0.4226  0.0654 -0.0136
  415SOL    HW1 1395   1.141   1.821   1.659 -2.1629  2.3410  0.0319
  415SOL    HW2 1396   1.212   1.923   1.554  0.2018  0.9921  0.2605
  416SOL     OW 1397   0.930   0.370   0.349 -0.2200  0.0034 -0.3844
  416SOL    HW1 1398   0.960   0.306   0.420 -0.7508  0.6144  0.3950
  416SOL    HW2 1399   0.968   0.341   0.261  1.2693 -0.2033  0.2916
  417SOL     OW 1400   0.664   0.063   4.170 -0.3092 -0.1322  1.1292
  417SOL    HW1 1401   0.669   0.041   4.073  0.3338 -2.9823  1.7146
  417SOL    HW2 1402   0.712   0.149   4.188 -1.2801  0.9655 -1.1571
  418SOL     OW 1403   0.428   1.365   1.593  0.1730 -0.3420 -0.1138
  418SOL    HW1 1404   0.513   1.409   1.565  1.2865 -0.5042  2.6642
  418SOL    HW2 1405   0.448   1.273   1.627 -0.9467 -0.0227  1.4930
  419SOL     OW 1406   0.374   3.510   2.802  0.4401 -0.6457  0.6073
  419SOL    HW1 1407   0.295   3.557   2.843  1.3571  2.3693 -0.8103
  419SOL    HW2 1408   0.346   3.467   2.717  0.1126 -0.3905  0.5802
  420SOL     OW 1409   2.126   3.296   2.516 -0.3452 -0.3101 -0.1638
  420SOL    HW1 1410   2.130   3.396   2.520 -1.1651 -0.2873  0.1136
  420SOL    HW2 1411   2.192   3.263   2.448  0.1736  0.3968 -0.0079
  421SOL     OW 1412   2.596   0.840   4.026 -0.1900  0.4272 -1.0262
  421SOL    HW1 1413   2.686   0.855   3.985 -0.0547 -0.8947 -1.2432
  421SOL    HW2 1414   2.543   0.925   4.020  0.2403  0.6201 -2.8852
  422SOL     OW 1415   0.445   4.921   1.677 -0.1944  0.3807 -0.8870
  422SOL    HW1 1416   0.358   4.920   1.628 -0.4513  2.1743 -0.5687
  422SOL    HW2 1417   0.520   4.913   1.612 -0.5742  0.1391 -1.3049
  423SOL     OW 1418   2.975   0.320   0.205  0.0405 -0.4579  0.4042
  423SOL    HW1 1419   2.894   0.293   0.152 -0.4137  1.3117  0.1283
  423SOL    HW2 1420   3.006   0.410   0.175  1.1326 -0.3946  1.6381
  424SOL     OW 1421   4.243   3.855   2.894 -0.3708 -0.2721 -0.3313
  424SOL    HW1 1422   4.306   3.933   2.892  2.2559 -2.2456  0.0892
  424SOL    HW2 1423   4.281   3.780   2.840 -0.6522 -2.7386  2.6329
  425SOL     OW 1424   0.738   0.001   0.707  0.0858  0.6858 -0.7265
  425SOL    HW1 1425   0.643  -0.018   0.733  0.4512 -0.4699 -0.1723
  425SOL    HW2 1426   0.746   0.097   0.681 -0.9460  1.1504  0.5397
  426SOL     OW 1427   4.248   1.495   4.084 -0.1163  0.7279  0.1411
  426SOL    HW1 1428   4.231   1.441   4.166  0.5826 -1.1718 -0.9070
  426SOL    HW2 1429   4.293   1.581   4.109 -0.2684  0.3607  1.7628
  427SOL     OW 1430   4.444   1.056   3.738 -0.1220 -0.2851  0.6347
  427SOL    HW1 1431   4.422   1.154   3.742 -1.0973 -0.3964 -1.1087
  427SOL    HW2 1432   4.360   1.003   3.748  0.0091 -0.8607 -1.0229
  428SOL     OW 1433   2.661   0.033   0.360  0.2733  0.3886  0.1144
  428SOL    HW1 1434   2.583  -0.012   0.316  0.1391  0.4679  0.2684
  428SOL    HW2 1435   2.638   0.129   0.378  0.3064  0.3430  0.4068
  429SOL     OW 1436   4.848   4.568   2.763 -0.0384  0.1260 -0.2043
  429SOL    HW1 1437   4.876   4.498   2.697  0.4679  0.0960  0.0390
  429SOL    HW2 1438   4.870   4.659   2.726 -0.4666  0.1460 -0.4120
  430SOL     OW 1439   2.401   0.570   2.244 -0.0751  0.2141  0.2783
  430SOL    HW1 1440   2.346   0.492   2.274 -1.4666  1.8006  2.1102
  430SOL    HW2 1441   2.476   0.537   2.187 -0.6497 -2.4305  0.8909
  431SOL     OW 1442   4.755   0.931   3.135  0.7083 -0.0574 -0.2933
  431SOL    HW1 1443   4.719   1.022   3.156 -0.8829 -0.5889 -0.6158
  431SOL    HW2 1444   4.702   0.890   3.061 -0.1193 -2.1409  1.3357
  432SOL     OW 1445   1.973   0.526   4.619  0.4405  0.5457 -0.3700
  432SOL    HW1 1446   1.972   0.626   4.623 -0.1866  0.5080  1.9136
  432SOL    HW2 1447   2.065   0.493   4.636  0.7017  0.7099 -1.3856
  433SOL     OW 1448   0.770   1.885   0.033  0.2940  1.1816 -0.6593
  433SOL    HW1 1449   0.794   1.819  -0.039  0.4688 -1.2199  1.4658
  433SOL    HW2 1450   0.684   1.930   0.010 -0.3012 -0.4461 -1.8166
  434SOL     OW 1451   0.405   4.416   2.363  0.5716 -0.3988  0.4007
  434SOL    HW1 1452   0.377   4.479   2.290 -1.3887 -0.9181  0.6480
  434SOL    HW2 1453   0.466   4.463   2.426 -0.1576  0.9914  0.1075
  435SOL     OW 1454   0.922   3.734   3.742  0.4491 -0.1652  0.5147
  435SOL    HW1 1455   0.966   3.821   3.720  0.0464  0.0035  0.3664
  435SOL    HW2 1456   0.823   3.742   3.727  0.2832 -0.3399  1.4496
  436SOL     OW 1457   3.298   0.344   0.825 -0.4485 -0.4184  0.0933
  436SOL    HW1 1458   3.212   0.329   0.873 -0.9899 -0.4024 -0.8510
  436SOL    HW2 1459   3.373   0.347   0.891 -1.4931  2.8657  1.3134
  437SOL     OW 1460   4.505   5.129   3.617  0.0629  1.1332 -0.8069
  437SOL    HW1 1461   4.560   5.049   3.596  1.6462  1.6038  1.1963
  437SOL    HW2 1462   4.521   5.200   3.549 -0.3964  0.2149 -1.8970
  438SOL     OW 1463   1.812   1.032   5.078  0.5641  0.1020  0.3816
  438SOL    HW1 1464   1.883   0.976   5.122  1.0900  0.0395 -0.5163
  438SOL    HW2 1465   1.789   0.991   4.989  0.5617  1.0015 -0.0397
  439SOL     OW 1466   2.777   3.721   3.991 -0.6212 -0.3030 -0.3198
  439SOL    HW1 1467   2.725   3.716   3.906 -0.7741 -0.7879 -0.2021
  439SOL    HW2 1468   2.739   3.794   4.049  0.1720  0.7691 -1.1151
  440SOL     OW 1469   2.313   2.992   1.632  0.5428 -0.2814 -0.4120
  440SOL    HW1 1470   2.377   2.916   1.640  2.1797  0.9212 -1.5189
  440SOL    HW2 1471   2.336   3.047   1.551 -2.1201  0.0147 -1.0727
  441SOL     OW 1472   0.236   3.158   4.696 -0.3641  0.3399 -0.3223
  441SOL    HW1 1473   0.279   3.154   4.786  0.2214  2.0070 -0.4847
  441SOL    HW2 1474   0.272   3.085   4.639  0.7992  0.4982  0.1733
  442SOL     OW 1475   5.008   4.195   0.862  0.2593 -0.0240 -0.0297
  442SOL    HW1 1476   4.958   4.233   0.784 -0.9869  0.4613  0.9584
  442SOL    HW2 1477   5.098   4.164   0.833 -0.5605 -0.7963 -1.8549
  443SOL     OW 1478   3.122   0.829   0.559 -0.2917  0.2948  0.0274
  443SOL    HW1 1479   3.215   0.833   0.523  0.0521 -1.3987  0.6567
  443SOL    HW2 1480   3.085   0.922   0.563  1.7305  1.1437  0.6865
  444SOL     OW 1481   0.645   1.531   1.832  0.3319 -0.3076  0.2800
  444SOL    HW1 1482   0.720   1.578   1.880 -0.6421  1.4269  0.1749
  444SOL    HW2 1483   0.676   1.503   1.741  1.8236 -2.5545  1.3860
  445SOL     OW 1484   4.458   0.437   0.749  0.2330  0.1040  1.1411
  445SOL    HW1 1485   4.547   0.459   0.790 -0.0465  2.1996  0.7310
  445SOL    HW2 1486   4.450   0.481   0.660 -0.6058 -1.4103  0.4296
  446SOL     OW 1487   1.615   0.042   1.705 -0.4669 -0.0966  0.3117
  446SOL    HW1 1488   1.540   0.049   1.771  0.1860 -0.1097  1.0773
  446SOL    HW2 1489   1.578   0.024   1.614 -1.5213  2.0340  0.2699
  447SOL     OW 1490   0.231   1.875   1.298  0.2752  0.2749 -0.3588
  447SOL    HW1 1491   0.292   1.810   1.344  0.5289  0.7102 -0.0790
  447SOL    HW2 1492   0.235   1.963   1.345 -2.0599 -0.2092  0.8866
  448SOL     OW 1493   2.795   4.567   1.494  0.0008 -0.3232 -0.1164
  448SOL    HW1 1494   2.713   4.544   1.441  0.6407 -0.8500 -0.9153
  448SOL    HW2 1495   2.868   4.501   1.473  2.3350  2.8837 -3.3616
  449SOL     OW 1496   4.179   4.906   4.500 -0.1990  0.4964  0.0217
  449SOL    HW1 1497   4.122   4.981   4.534  0.0378  0.5189  0.3752
  449SOL    HW2 1498   4.271   4.914   4.539 -0.0890  0.1924 -0.1735
  450SOL     OW 1499   0.295   4.830   3.452  0.2165 -0.1732  0.4128
  450SOL    HW1 1500   0.364   4.900   3.436 -0.4431  0.1781 -1.0800
  450SOL    HW2 1501   0.209   4.873   3.478  0.6464 -0.6323  2.8445
  451SOL     OW 1502   3.866   1.538   0.612  0.4105  0.1326  0.6778
  451SOL    HW1 1503   3.903   1.569   0.524 -1.3771 -1.7408 -0.8639
  451SOL    HW2 1504   3.922   1.463   0.648  1.3455  1.1342  1.3521
  452SOL     OW 1505   2.057   1.719   1.267  0.0656  0.1172 -0.1943
  452SOL    HW1 1506   2.085   1.623   1.262  0.9302  0.3860 -0.7399
  452SOL    HW2 1507   2.025   1.740   1.359  3.4168  0.2452  1.0664
  453SOL     OW 1508   0.643   4.446   3.879 -0.8902  0.4305  0.7438
  453SOL    HW1 1509   0.573   4.376   3.862 -1.3226  0.5242  1.9861
  453SOL    HW2 1510   0.616   4.500   3.959 -0.4803  1.9256 -0.1018
  454SOL     OW 1511   2.367   0.409   1.279 -0.2417  0.3212  0.8251
  454SOL    HW1 1512   2.375   0.321   1.232 -2.9998  0.7273 -0.5951
  454SOL    HW2 1513   2.356   0.393   1.377  0.3829 -0.8368  0.7296
  455SOL     OW 1514   0.473   4.859   2.524  0.9603  0.0733  0.6849
  455SOL    HW1 1515   0.465   4.903   2.614  1.3536  1.6710 -0.0312
  455SOL    HW2 1516   0.559   4.885   2.482  0.0567  0.7252 -0.8505
  456SOL     OW 1517   0.103   2.073   0.654  0.1233 -0.1001  0.4743
  456SOL    HW1 1518   0.033   2.050   0.586  1.5989 -2.1405 -0.4699
  456SOL    HW2 1519   0.082   2.162   0.695 -1.7049  0.4534 -1.4743
  457SOL     OW 1520   0.256   2.083   4.380 -0.4584  0.6998 -0.0436
  457SOL    HW1 1521   0.318   2.110   4.454  0.2982 -2.1067  0.4601
  457SOL    HW2 1522   0.308   2.070   4.296 -0.4181 -1.0794  0.2305
  458SOL     OW 1523   4.825   2.650   1.887  0.3643 -0.4998  0.1922
  458SOL    HW1 1524   4.731   2.646   1.920  0.3821 -1.5016  0.1663
  458SOL    HW2 1525   4.851   2.560   1.852  1.2770 -0.1867  0.0537
  459SOL     OW 1526   1.471   3.699   2.016  0.4414  0.1245  0.4163
  459SOL    HW1 1527   1.395   3.764   2.028  1.0714  0.8538  0.5167
  459SOL    HW2 1528   1.511   3.678   2.105 -0.2148 -0.9767  0.4687
  460SOL     OW 1529   4.191   0.959   3.329 -0.1082 -0.1196 -0.3610
  460SOL    HW1 1530   4.165   0.863   3.332  0.1766 -0.1855  2.1286
  460SOL    HW2 1531   4.272   0.970   3.271 -0.2909 -1.3316 -0.8666
  461SOL     OW 1532   1.732   4.638   1.512  0.1408 -0.3736  0.4874
  461SOL    HW1 1533   1.719   4.612   1.417  2.1458 -1.0551  0.3565
  461SOL    HW2 1534   1.650   4.684   1.546 -0.6382 -0.2079 -1.5247
  462SOL     OW 1535   2.857   1.634   0.022 -0.0238  0.5376  0.1533
  462SOL    HW1 1536   2.929   1.612  -0.044 -0.0630  1.5635 -0.2408
  462SOL    HW2 1537   2.892   1.701   0.087 -0.1561 -0.0768  0.8751
  463SOL     OW 1538   1.585   0.731   3.765  0.5402 -0.2656 -0.6819
  463SOL    HW1 1539   1.546   0.642   3.743 -0.1626  0.0945 -0.9729
  463SOL    HW2 1540   1.618   0.732   3.859 -2.5112  0.1267  0.5249
  464SOL     OW 1541   2.357   4.081   0.435  0.6101  0.2016 -0.0460
  464SOL    HW1 1542   2.430   4.070   0.502  0.2096 -1.0062  0.2255
  464SOL    HW2 1543   2.328   3.990   0.402 -1.3222  0.5928  0.4479
  465SOL     OW 1544   4.604   2.631   2.060 -0.2727  0.5999  0.0714
  465SOL    HW1 1545   4.671   2.670   2.123  1.5215 -0.5715 -1.0114
  465SOL    HW2 1546   4.573   2.542   2.094  0.1450  0.2971 -0.3308
  466SOL     OW 1547   2.335   3.582   4.219  0.2313  0.1680  0.6796
  466SOL    HW1 1548   2.381   3.658   4.173 -1.3801 -0.0004 -1.3647
  466SOL    HW2 1549   2.334   3.503   4.159 -0.9116 -0.4702  1.5084
  467SOL     OW 1550   3.372   0.036   0.815 -0.7872 -0.3742  0.0802
  467SOL    HW1 1551   3.380   0.135   0.809 -1.3838 -0.3341 -0.0296
  467SOL    HW2 1552   3.464  -0.005   0.810 -0.6505  0.0588 -1.8055
  468SOL     OW 1553   3.574   0.982   0.023 -0.2411  0.3435 -0.2252
  468SOL    HW1 1554   3.510   1.059   0.035  0.3494  0.4697  2.9959
  468SOL    HW2 1555   3.526   0.906  -0.020 -2.7342  0.3557  2.2421
  469SOL     OW 1556   3.553   3.392   3.084  0.4543 -0.0268 -0.5063
  469SOL    HW1 1557   3.558   3.293   3.090  0.2596 -0.0008  0.1419
  469SOL    HW2 1558   3.642   3.432   3.106  0.6183 -0.0701 -1.0883
  470SOL     OW 1559   2.759   2.437   4.848  0.4247 -0.4025  0.2691
  470SOL    HW1 1560   2.716   2.463   4.934  0.1669 -0.5437  0.1864
  470SOL    HW2 1561   2.779   2.519   4.794 -0.7758 -0.3746 -0.1775
  471SOL     OW 1562   3.643   2.353   0.249  0.1332 -0.6333 -0.1793
  471SOL    HW1 1563   3.630   2.447   0.219 -1.6637 -1.0470 -0.8089
  471SOL    HW2 1564   3.599   2.340   0.338  0.1536 -0.9320 -0.2119
  472SOL     OW 1565   3.855   2.864   3.351 -0.3340  0.0344 -0.0212
  472SOL    HW1 1566   3.844   2.826   3.443  0.4219  2.8092  1.3000
  472SOL    HW2 1567   3.928   2.815   3.303 -0.2936 -1.0229  1.0876
  473SOL     OW 1568   2.980   4.937   2.043 -0.7187 -0.0773 -0.1578
  473SOL    HW1 1569   2.882   4.920   2.051 -0.6836 -0.2372 -0.0768
  473SOL    HW2 1570   3.022   4.937   2.134 -1.0535  2.4500  0.0847
  474SOL     OW 1571   2.789   1.061   4.462 -0.2951  0.1132  0.0492
  474SOL    HW1 1572   2.774   1.046   4.560  1.6355  1.1679  0.5606
  474SOL    HW2 1573   2.771   0.976   4.412  1.2327 -1.2298  1.6509
  475SOL     OW 1574   0.807   1.054   2.333  0.3596 -0.6256  0.5154
  475SOL    HW1 1575   0.772   1.043   2.240  1.0879 -2.5273  0.4266
  475SOL    HW2 1576   0.741   1.106   2.388 -0.9482 -1.0935 -0.5675
  476SOL     OW 1577   4.959   0.692   2.748 -0.2096 -0.6613  1.0720
  476SOL    HW1 1578   4.900   0.744   2.687  1.4587  0.7558  0.5810
  476SOL    HW2 1579   4.968   0.740   2.835 -0.6209 -1.4117  1.5357
  477SOL     OW 1580   1.735   0.871   0.432  0.1252 -0.5381 -0.0642
  477SOL    HW1 1581   1.708   0.921   0.350  1.3612  1.0395  0.4441
  477SOL    HW2 1582   1.721   0.929   0.512 -0.4274 -1.8096  0.8099
  478SOL     OW 1583   1.060   2.632   0.288  0.5241 -0.4187 -0.0898
  478SOL    HW1 1584   1.083   2.692   0.365 -0.7168 -0.9980  0.7626
  478SOL    HW2 1585   1.145   2.600   0.245  1.2243  0.9921  0.1663
  479SOL     OW 1586   3.723   4.466   4.543 -0.2305  0.0550 -0.0344
  479SOL    HW1 1587   3.658   4.533   4.508 -0.7487  0.9857  2.5274
  479SOL    HW2 1588   3.712   4.456   4.642  1.5030 -2.0230  0.0304
  480SOL     OW 1589   3.833   0.832   2.184 -0.4477  0.0647 -0.6077
  480SOL    HW1 1590   3.793   0.795   2.100  0.7855 -0.0864 -1.1552
  480SOL    HW2 1591   3.918   0.783   2.204  1.7051  2.9957 -1.8012
  481SOL     OW 1592   1.055   0.984   2.405 -0.5612 -0.3462  0.1204
  481SOL    HW1 1593   1.106   1.050   2.461  1.2101  0.0804 -1.8686
  481SOL    HW2 1594   0.965   1.020   2.385 -0.3074  0.6030  0.6202
  482SOL     OW 1595   1.754   5.071   1.306 -0.0237  0.1748 -0.7621
  482SOL    HW1 1596   1.827   5.030   1.361 -0.2150  0.2166 -0.4752
  482SOL    HW2 1597   1.788   5.156   1.265 -0.1489  0.6141  0.0114
  483SOL     OW 1598   0.304   4.452   2.983 -0.1400 -0.4260 -0.0370
  483SOL    HW1 1599   0.250   4.469   2.900 -0.0227 -0.0841 -0.0469
  483SOL    HW2 1600   0.355   4.367   2.973 -0.8942 -0.9091  0.0876
  484SOL     OW 1601   4.187   1.232   3.347 -0.4655  0.3230 -0.3658
  484SOL    HW1 1602   4.204   1.231   3.248 -0.2611  1.7083 -0.3660
  484SOL    HW2 1603   4.164   1.140   3.378  1.8874 -0.6466 -1.2743
  485SOL     OW 1604   1.753   1.447   0.438 -0.1348 -0.1629 -0.2817
  485SOL    HW1 1605   1.682   1.396   0.487  1.2927 -2.2782 -0.2651
  485SOL    HW2 1606   1.732   1.448   0.341 -1.5152  1.5662 -0.0050
  486SOL     OW 1607   2.331   3.285   1.162  0.4314 -0.0861 -0.0916
  486SOL    HW1 1608   2.299   3.360   1.105 -0.9309 -1.5772 -1.4118
  486SOL    HW2 1609   2.423   3.258   1.135 -0.0137 -0.4579 -1.3037
  487SOL     OW 1610   4.865   2.272   0.288  0.1202  0.2565  0.4644
  487SOL    HW1 1611   4.817   2.193   0.250  0.5129  0.6738 -0.9848
  487SOL    HW2 1612   4.962   2.268   0.264  0.3576  0.6325  1.3126
  488SOL     OW 1613   3.697   2.328   0.568  0.8853  1.0153 -0.0252
  488SOL    HW1 1614   3.607   2.335   0.525  0.4399  1.5785  0.9594
  488SOL    HW2 1615   3.754   2.404   0.539  1.0940  0.5980 -0.7369
  489SOL     OW 1616   4.338   2.151   4.264  0.2270 -0.5243  0.2818
  489SOL    HW1 1617   4.252   2.193   4.233  0.0316 -0.3238  1.0842
  489SOL    HW2 1618   4.404   2.153   4.189  0.4576  1.8810  0.4542
  490SOL     OW 1619   0.057   0.376   1.795  0.4268 -0.1621 -0.2483
  490SOL    HW1 1620   0.132   0.421   1.746 -0.5820  1.7003 -0.1514
  490SOL    HW2 1621   0.038   0.288   1.751  1.9996 -0.2325 -0.8760
  491SOL     OW 1622   2.531   1.381   2.182 -0.0779 -0.0855 -0.2067
  491SOL    HW1 1623   2.511   1.419   2.091  0.7401  0.4267 -0.1847
  491SOL    HW2 1624   2.610   1.320   2.176  0.5849  0.7060  0.3224
  492SOL     OW 1625   4.430   4.325   4.225  0.1321  0.0333  0.0209
  492SOL    HW1 1626   4.393   4.414   4.252 -0.3273  0.1097 -0.8062
  492SOL    HW2 1627   4.509   4.303   4.281  0.2802  0.9926  0.2077
  493SOL     OW 1628   0.634   5.003   4.782 -0.1680 -0.2161 -0.1701
  493SOL    HW1 1629   0.660   5.093   4.747  0.9154 -0.2867  0.3949
  493SOL    HW2 1630   0.626   5.008   4.882 -0.1803 -0.7373 -0.1433
  494SOL     OW 1631   1.384   5.053   3.937  0.1754  0.9170 -0.2829
  494SOL    HW1 1632   1.362   5.058   4.035 -0.0850 -1.0769 -0.2006
  494SOL    HW2 1633   1.483   5.065   3.925  0.3840  0.0106  0.3755
  495SOL     OW 1634   1.149   2.503   4.815 -0.1319 -0.1926 -0.0961
  495SOL    HW1 1635   1.241   2.489   4.777 -0.8899  0.4425 -2.2991
  495SOL    HW2 1636   1.138   2.598   4.841 -0.4396 -0.0843 -0.6217
  496SOL     OW 1637   5.028   0.962   0.173  0.1138 -0.1851 -0.1543
  496SOL    HW1 1638   5.019   0.887   0.107 -3.3508 -0.6114  0.6005
  496SOL    HW2 1639   5.024   1.049   0.124 -2.3837 -0.4993 -0.6634
  497SOL     OW 1640   4.255   1.576   0.980 -0.7014  0.4315  0.2895
  497SOL    HW1 1641   4.196   1.656   0.977  0.8145  1.6740  1.6589
  497SOL    HW2 1642   4.336   1.593   0.924 -1.3867 -1.0875 -1.2470
  498SOL     OW 1643   1.392   3.091   3.919 -0.4940 -0.0892  0.7758
  498SOL    HW1 1644   1.314   3.117   3.861 -1.2150 -2.6205  0.5233
  498SOL    HW2 1645   1.477   3.103   3.868 -0.8266  1.1091  0.4692
  499SOL     OW 1646   0.990   3.284   2.086 -0.6471 -0.3464  0.3369
  499SOL    HW1 1647   0.907   3.308   2.036 -0.9766  0.9178  1.4274
  499SOL    HW2 1648   0.967   3.218   2.158 -0.5533 -0.6175  0.1184
  500SOL     OW 1649   3.279   0.097   0.042 -0.0132  0.0650  0.1689
  500SOL    HW1 1650   3.207   0.054  -0.013 -1.0359  0.8350  0.8685
  500SOL    HW2 1651   3.240   0.132   0.127  1.4203 -0.5122  1.1058
  501SOL     OW 1652   1.250   3.569   0.785  0.0743 -0.1131 -0.1717
  501SOL    HW1 1653   1.166   3.606   0.824 -0.0930 -0.4019 -0.2602
  501SOL    HW2 1654   1.327   3.628   0.810 -0.1236  0.0372  0.0838
  502SOL     OW 1655   3.773   0.365   4.148  0.1885 -0.7066  0.1518
  502SOL    HW1 1656   3.702   0.433   4.129  1.6877  0.7463 -0.5309
  502SOL    HW2 1657   3.757   0.284   4.091 -0.4912 -0.0940 -0.5642
  503SOL     OW 1658   4.448   2.209   2.554 -0.6843  0.1344  0.4361
  503SOL    HW1 1659   4.399   2.142   2.499  0.9783 -2.5325  1.9583
  503SOL    HW2 1660   4.391   2.238   2.631 -0.9733 -0.5846  0.4990
  504SOL     OW 1661   3.817   4.417   1.661 -0.0249 -1.0101  0.0622
  504SOL    HW1 1662   3.865   4.505   1.659 -0.0205 -0.9859  0.9280
  504SOL    HW2 1663   3.781   4.397   1.569 -3.1396  1.6617  0.4756
  505SOL     OW 1664   3.815   0.222   4.944 -0.3619  0.0541  0.3838
  505SOL    HW1 1665   3.862   0.174   5.018 -0.7845  0.1671  0.7264
  505SOL    HW2 1666   3.874   0.296   4.910  0.3959 -0.8479 -0.3135
  506SOL     OW 1667   2.367   2.852   2.925  0.5782  0.4005 -0.3481
  506SOL    HW1 1668   2.432   2.866   3.000  0.6177  0.2419 -0.3521
  506SOL    HW2 1669   2.386   2.765   2.881 -0.1953 -0.0549  0.2009
  507SOL     OW 1670   4.907   4.728   4.796  0.2044  0.2748  0.9501
  507SOL    HW1 1671   4.898   4.761   4.702  0.3755 -0.0347  0.8239
  507SOL    HW2 1672   4.977   4.781   4.843 -0.1604  0.6997  1.0301
  508SOL     OW 1673   1.069   0.149   2.793  0.5558  0.3944  0.4533
  508SOL    HW1 1674   1.151   0.101   2.761  1.0640  0.0702  2.1549
  508SOL    HW2 1675   1.056   0.232   2.739 -0.0722 -1.3223 -2.2552
  509SOL     OW 1676   2.886   2.095   3.375  0.4664  0.7886  0.0280
  509SOL    HW1 1677   2.971   2.042   3.376  0.4196  0.6307 -1.6342
  509SOL    HW2 1678   2.906   2.192   3.390  0.8420  0.6516  0.4194
  510SOL     OW 1679   2.386   4.612   1.223  0.1159  0.3257  0.0638
  510SOL    HW1 1680   2.475   4.572   1.248 -0.3172 -0.3777  0.5115
  510SOL    HW2 1681   2.315   4.576   1.283 -0.7483 -0.4299 -1.3598
  511SOL     OW 1682   5.111   0.884   2.442 -0.1507 -0.0322  0.2895
  511SOL    HW1 1683   5.035   0.948   2.436  0.4289  0.5941 -0.7338
  511SOL    HW2 1684   5.087   0.798   2.396 -0.0714  0.3458 -0.4703
  512SOL     OW 1685   3.904   3.430   4.008 -0.2430 -0.2519  0.2824
  512SOL    HW1 1686   3.922   3.348   3.955 -0.7338  0.2084 -0.6209
  512SOL    HW2 1687   3.991   3.475   4.030 -0.0440 -0.3774 -0.2409
  513SOL     OW 1688   4.168   1.000   3.751 -0.0459  0.1918 -0.2034
  513SOL    HW1 1689   4.111   1.074   3.714  1.5102  1.6178  0.0880
  513SOL    HW2 1690   4.204   1.029   3.840  0.0233 -1.2389  0.2441
  514SOL     OW 1691   2.161   1.021   4.332 -0.7261 -0.1810  0.5451
  514SOL    HW1 1692   2.078   0.985   4.289 -0.7646  1.6748 -1.0212
  514SOL    HW2 1693   2.136   1.083   4.406 -0.7369  0.2730  0.1617
  515SOL     OW 1694   1.636   0.148   4.462  0.1341 -0.4342  0.1677
  515SOL    HW1 1695   1.680   0.225   4.508 -1.0401  0.3041  0.0965
  515SOL    HW2 1696   1.699   0.070   4.460  1.2260  0.4082  0.5315
  516SOL     OW 1697   1.874   2.213   4.398 -0.2184  0.0361  0.0612
  516SOL    HW1 1698   1.963   2.258   4.387  0.1102 -0.8584 -1.2579
  516SOL    HW2 1699   1.870   2.134   4.337 -2.1928  0.4637 -0.4276
  517SOL     OW 1700   2.839   4.589   2.517 -0.0011  0.7608  0.5006
  517SOL    HW1 1701   2.865   4.657   2.449  1.1386  0.9062  1.0542
  517SOL    HW2 1702   2.745   4.560   2.501 -0.0672  1.4967 -0.5389
  518SOL     OW 1703   2.159   1.243   4.500  0.1264  0.2630 -0.1270
  518SOL    HW1 1704   2.180   1.293   4.416  0.9423  1.2363  0.6350
  518SOL    HW2 1705   2.132   1.308   4.571 -0.8475 -0.5763  0.2879
  519SOL     OW 1706   0.004   0.084   1.717  0.0697 -0.4870  0.3321
  519SOL    HW1 1707   0.086   0.030   1.731  0.5768  0.3301  0.5904
  519SOL    HW2 1708  -0.051   0.083   1.801  0.3962 -0.0762  0.5506
  520SOL     OW 1709   0.898   2.060   1.183  0.5204 -0.5481  0.2012
  520SOL    HW1 1710   0.920   2.092   1.275  1.4795 -3.1086  0.9511
  520SOL    HW2 1711   0.956   2.107   1.116  0.0285  1.1083  0.8873
  521SOL     OW 1712   3.066   3.277   0.214 -0.2870 -0.2829 -0.4392
  521SOL    HW1 1713   3.104   3.275   0.121  1.7173 -0.7183  0.3365
  521SOL    HW2 1714   2.998   3.350   0.220 -1.9585 -1.4861 -2.7535
  522SOL     OW 1715   0.191   4.935   0.305  0.2027  0.0396  0.1144
  522SOL    HW1 1716   0.143   5.019   0.282  0.1830  0.5048  1.7324
  522SOL    HW2 1717   0.175   4.866   0.234 -2.9861  0.1079  0.6626
  523SOL     OW 1718   1.290   3.550   4.067  0.2181 -0.2811 -0.6491
  523SOL    HW1 1719   1.252   3.478   4.126  0.7602 -1.2606 -1.4683
  523SOL    HW2 1720   1.239   3.554   3.981  1.4112 -1.0543 -1.4223
  524SOL     OW 1721   3.858   2.724   3.599 -0.4405 -0.4069  0.1416
  524SOL    HW1 1722   3.830   2.798   3.661  2.0376 -0.6404  1.6823
  524SOL    HW2 1723   3.953   2.698   3.619 -0.5418 -2.5710 -1.7937
  525SOL     OW 1724   0.578   3.990   1.475 -0.1612  0.2141 -0.1440
  525SOL    HW1 1725   0.531   3.931   1.409 -0.8242  0.3368  0.2034
  525SOL    HW2 1726   0.510   4.031   1.536  0.3643  0.7752  0.0707
  526SOL     OW 1727   3.700   0.650   1.045 -0.5540  0.1214  0.0959
  526SOL    HW1 1728   3.769   0.580   1.064  0.4317  1.4774  1.8597
  526SOL    HW2 1729   3.609   0.609   1.048  0.0118 -1.1396  0.8591
  527SOL     OW 1730   1.965   1.303   3.316 -0.3821 -0.2151  0.0158
  527SOL    HW1 1731   1.865   1.306   3.320 -0.4323 -2.0957  1.3435
  527SOL    HW2 1732   2.001   1.396   3.324 -1.9888  0.4361  0.2050
  528SOL     OW 1733   4.494   0.699   4.457  0.1480  0.2177 -0.5496
  528SOL    HW1 1734   4.545   0.621   4.492 -0.9181  0.1413  0.8939
  528SOL    HW2 1735   4.556   0.778   4.448  1.2311 -0.7508 -2.0299
  529SOL     OW 1736   3.709   2.017   1.747 -0.2446 -0.4597 -0.3921
  529SOL    HW1 1737   3.627   2.074   1.749 -0.5422 -0.8977  1.2860
  529SOL    HW2 1738   3.699   1.947   1.676 -0.8362  0.1876 -0.9552
  530SOL     OW 1739   1.126   2.028   4.319 -0.0780 -0.5767  0.1977
  530SOL    HW1 1740   1.097   1.981   4.402 -1.3068 -0.6766 -0.2679
  530SOL    HW2 1741   1.069   2.109   4.305 -0.6164 -1.1559 -1.1157
  531SOL     OW 1742   3.476   0.274   5.114 -0.7430 -0.4252  0.2132
  531SOL    HW1 1743   3.402   0.220   5.154 -1.9114  0.3300 -0.8418
  531SOL    HW2 1744   3.487   0.248   5.018  0.8138 -0.9685  0.5103
  532SOL     OW 1745   2.996   4.408   1.403  0.3411  0.0182 -0.2073
  532SOL    HW1 1746   3.041   4.447   1.323  0.8310 -1.3779 -0.6364
  532SOL    HW2 1747   2.946   4.326   1.377 -0.4176  0.1677  0.7221
  533SOL     OW 1748   0.781   3.960   0.717 -0.4270 -0.6568  0.1339
  533SOL    HW1 1749   0.737   3.922   0.636 -1.3660 -0.4422  0.5295
  533SOL    HW2 1750   0.722   3.946   0.797 -0.0851  0.2419  0.5563
  534SOL     OW 1751   1.135   0.865   4.489 -0.1472 -0.6579  0.7089
  534SOL    HW1 1752   1.157   0.778   4.532  0.6403 -0.5364  0.5669
  534SOL    HW2 1753   1.173   0.868   4.397  1.3793  0.4874  1.3176
  535SOL     OW 1754   1.900   1.344   1.891 -0.0240  0.3398  0.0031
  535SOL    HW1 1755   1.935   1.334   1.797 -1.8039  2.4232 -0.9569
  535SOL    HW2 1756   1.817   1.290   1.902 -0.8537  1.5120 -0.2588
  536SOL     OW 1757   1.374   1.566   0.809 -0.6503 -0.1230 -0.4101
  536SOL    HW1 1758   1.441   1.560   0.883 -0.3501  0.7136 -0.6063
  536SOL    HW2 1759   1.422   1.576   0.722 -1.0121 -0.6129 -0.6669
  537SOL     OW 1760   1.974   0.214   1.877 -0.2129 -0.3414 -0.1675
  537SOL    HW1 1761   1.944   0.304   1.910  0.9044  0.3922 -1.0797
  537SOL    HW2 1762   2.070   0.199   1.901 -0.6702 -1.7641  0.8932
  538SOL     OW 1763   0.982   0.296   1.772 -0.7038  0.6754  0.3980
  538SOL    HW1 1764   0.983   0.332   1.865  1.1615  1.8568 -0.0325
  538SOL    HW2 1765   0.905   0.232   1.762 -1.3619  1.0554  2.5150
  539SOL     OW 1766   2.020   3.086   4.305  0.4061 -0.4091 -0.0170
  539SOL    HW1 1767   1.924   3.098   4.330  0.9848  0.0035  2.2457
  539SOL    HW2 1768   2.036   2.992   4.278  0.0106 -1.4698  3.0780
  540SOL     OW 1769   1.302   0.446   0.353  0.1192  0.4865 -0.3063
  540SOL    HW1 1770   1.325   0.351   0.329 -2.3519 -0.2830  0.0748
  540SOL    HW2 1771   1.253   0.488   0.276  0.1183  1.0350 -0.0042
  541SOL     OW 1772   0.501   4.261   0.653 -0.0374 -0.8415 -0.4242
  541SOL    HW1 1773   0.422   4.266   0.714  1.1791 -0.9417  1.2528
  541SOL    HW2 1774   0.580   4.225   0.704  0.9961 -1.1354 -2.1406
  542SOL     OW 1775   2.202   4.545   1.402  0.3850  0.0385  0.0024
  542SOL    HW1 1776   2.166   4.452   1.399  1.5830 -0.4030 -1.2204
  542SOL    HW2 1777   2.201   4.577   1.497 -0.1695 -1.1586  0.4235
  543SOL     OW 1778   0.311   2.410   3.267 -0.3022 -0.2395 -0.1487
  543SOL    HW1 1779   0.320   2.437   3.172  0.1894  0.4292  0.0770
  543SOL    HW2 1780   0.238   2.462   3.310 -0.5822 -0.6034 -0.1811
  544SOL     OW 1781   5.096   0.001   4.739  0.1485 -0.5165 -0.1834
  544SOL    HW1 1782   5.183   0.000   4.690 -0.0408 -0.4073 -0.5280
  544SOL    HW2 1783   5.087   0.085   4.791  1.1028 -1.3660  1.4234
  545SOL     OW 1784   1.434   0.992   3.858 -0.4449 -0.1023 -0.2342
  545SOL    HW1 1785   1.439   0.893   3.843  0.2534 -0.2134  0.6548
  545SOL    HW2 1786   1.511   1.020   3.915 -1.1106  0.8379  0.2054
  546SOL     OW 1787   3.108   0.070   3.359  0.1431  0.0186 -0.2553
  546SOL    HW1 1788   3.198   0.109   3.380 -0.0386  0.2036  0.2004
  546SOL    HW2 1789   3.115  -0.029   3.353  0.4508  0.0592 -0.6062
  547SOL     OW 1790   1.336   0.782   0.014  0.0510  0.1268 -0.4571
  547SOL    HW1 1791   1.407   0.739   0.071  0.2284  1.1138  0.0768
  547SOL    HW2 1792   1.345   0.749  -0.080  2.2001  1.3512 -0.7348
  548SOL     OW 1793   3.848   3.036   2.787 -0.8273  0.0170 -0.3391
  548SOL    HW1 1794   3.767   3.032   2.846  0.1846 -0.1541  1.0882
  548SOL    HW2 1795   3.819   3.040   2.691 -2.5099 -2.0619  0.0052
  549SOL     OW 1796   0.721   1.409   2.668 -0.2027  0.1425  0.4851
  549SOL    HW1 1797   0.678   1.488   2.712 -0.4490 -0.3407  1.1304
  549SOL    HW2 1798   0.743   1.340   2.738  2.3716  0.6963  0.3179
  550SOL     OW 1799   4.845   4.900   0.298  0.1457  0.5708  0.0972
  550SOL    HW1 1800   4.753   4.938   0.311  0.2329  0.9888 -0.4519
  550SOL    HW2 1801   4.842   4.826   0.231  0.2839  0.9247 -0.3065
  551SOL     OW 1802   4.369   2.780   0.987  0.4826  0.6227 -0.0594
  551SOL    HW1 1803   4.461   2.809   0.963  1.0934  0.2089  1.6300
  551SOL    HW2 1804   4.370   2.683   1.010 -0.1476  0.8529  1.0115
  552SOL     OW 1805   2.070   0.192   1.480 -0.1163  0.1915  0.1853
  552SOL    HW1 1806   2.003   0.253   1.437 -1.9525 -0.6918  1.6370
  552SOL    HW2 1807   2.023   0.130   1.543  2.0027 -1.0378  0.6654
  553SOL     OW 1808   3.727   4.768   0.795  0.5052 -0.1340 -0.1680
  553SOL    HW1 1809   3.798   4.790   0.863  1.7059 -1.1012 -1.0700
  553SOL    HW2 1810   3.757   4.800   0.705  0.5228 -1.9330 -0.8229
  554SOL     OW 1811   4.006   2.303   5.093 -0.0612 -0.1668 -0.2043
  554SOL    HW1 1812   3.982   2.388   5.046 -3.7647 -1.0690 -0.3150
  554SOL    HW2 1813   3.982   2.310   5.189  0.5903 -0.7436  0.0096
  555SOL     OW 1814   2.199   0.384   0.851  0.0943  0.0397  0.2011
  555SOL    HW1 1815   2.135   0.338   0.788 -1.9079 -1.7037  3.2517
  555SOL    HW2 1816   2.282   0.329   0.859 -0.1910 -0.4218  0.0713
  556SOL     OW 1817   3.492   4.388   1.140  0.4827  0.4424 -0.2990
  556SOL    HW1 1818   3.589   4.372   1.122  0.2738 -0.9300 -0.3133
  556SOL    HW2 1819   3.437   4.338   1.073 -0.2439 -0.2828  0.7963
  557SOL     OW 1820   0.548   4.286   2.954 -0.5740 -0.1920  0.5109
  557SOL    HW1 1821   0.569   4.255   2.861  0.6465  0.9515  0.3758
  557SOL    HW2 1822   0.610   4.361   2.979 -2.1342  0.8152  1.5365
  558SOL     OW 1823   4.902   1.580   3.739  0.4166 -0.0734  0.4077
  558SOL    HW1 1824   4.915   1.528   3.655  1.1495  0.1667  0.3675
  558SOL    HW2 1825   4.891   1.517   3.816 -0.9645 -0.3087  0.0508
  559SOL     OW 1826   2.625   1.072   3.212  0.5944 -0.5226  0.3164
  559SOL    HW1 1827   2.615   1.087   3.114  1.0405  1.2214  0.5168
  559SOL    HW2 1828   2.538   1.037   3.249 -0.2517  0.8141 -0.3478
  560SOL     OW 1829   4.672   3.515   2.369 -0.4505 -0.0688 -0.4312
  560SOL    HW1 1830   4.766   3.546   2.385 -0.4706 -0.6350  0.9329
  560SOL    HW2 1831   4.608   3.590   2.388 -0.2993  0.2656 -1.1953
  561SOL     OW 1832   4.390   1.258   2.160  0.0598  0.1481  0.4269
  561SOL    HW1 1833   4.479   1.296   2.135  0.5482 -1.2107 -0.0218
  561SOL    HW2 1834   4.381   1.166   2.122 -0.8076 -0.4491  1.9698
  562SOL     OW 1835   0.744   2.245   0.270  0.0513 -0.0099 -0.4895
  562SOL    HW1 1836   0.775   2.152   0.290 -0.6152 -0.2189 -0.4056
  562SOL    HW2 1837   0.823   2.302   0.246  0.5699 -0.3936  0.2429
  563SOL     OW 1838   0.024   1.286   0.552  0.7960  0.4572  0.1723
  563SOL    HW1 1839   0.041   1.225   0.475  0.6488 -1.8600  1.8704
  563SOL    HW2 1840  -0.001   1.232   0.632 -3.4304  2.9155  0.8322
  564SOL     OW 1841   0.815   3.212   4.689 -0.6881  0.4667 -0.0830
  564SOL    HW1 1842   0.826   3.196   4.591 -1.0505  0.4483 -0.1216
  564SOL    HW2 1843   0.796   3.309   4.705 -0.9834  0.4066 -0.0626
  565SOL     OW 1844   0.354   2.589   2.089  0.3064 -0.0321  0.3007
  565SOL    HW1 1845   0.391   2.652   2.021 -3.3098  0.5322 -1.4127
  565SOL    HW2 1846   0.347   2.497   2.050 -1.1384  0.1405  0.1103
  566SOL     OW 1847   2.034   2.451   0.623  0.3303  0.5006  0.5927
  566SOL    HW1 1848   2.023   2.384   0.549 -2.8424  0.8548  0.6280
  566SOL    HW2 1849   2.052   2.403   0.709  1.1279 -0.0964  0.1065
  567SOL     OW 1850   4.912   1.397   2.762 -0.3097  0.4830 -0.0856
  567SOL    HW1 1851   4.850   1.392   2.683 -0.9875  1.8404  0.3193
  567SOL    HW2 1852   4.966   1.313   2.768 -2.1518 -0.7817 -0.4236
  568SOL     OW 1853   3.253   2.288   2.094  0.3293 -0.2478 -0.3818
  568SOL    HW1 1854   3.171   2.312   2.041  0.1792 -0.4996 -0.2614
  568SOL    HW2 1855   3.255   2.343   2.178 -0.2715 -0.9983  0.1350
  569SOL     OW 1856   0.476   0.411   1.606  0.0858  0.0356 -0.0706
  569SOL    HW1 1857   0.510   0.477   1.673  0.9686 -0.1421 -0.3352
  569SOL    HW2 1858   0.376   0.413   1.606  0.0505 -0.2117  1.4952
  570SOL     OW 1859   0.145   1.307   3.114  0.8860 -0.2162  0.4844
  570SOL    HW1 1860   0.172   1.335   3.022 -0.1361 -0.0069  0.2374
  570SOL    HW2 1861   0.211   1.343   3.180  1.7284 -0.5245 -0.1760
  571SOL     OW 1862   4.947   2.896   3.231  0.1058  0.0819 -0.6359
  571SOL    HW1 1863   4.859   2.930   3.264  0.1231 -0.3207 -0.1507
  571SOL    HW2 1864   4.949   2.900   3.131 -0.5285 -0.0546 -0.6613
  572SOL     OW 1865   1.183   3.021   2.494  0.0360  0.2592 -0.4293
  572SOL    HW1 1866   1.281   3.023   2.515 -0.1869  0.5257  0.6398
  572SOL    HW2 1867   1.168   3.054   2.400  1.0315 -0.5161 -0.8757
  573SOL     OW 1868   1.483   2.966   1.755  0.0984  0.6464  0.2684
  573SOL    HW1 1869   1.441   2.881   1.787 -0.5214  0.7636 -0.2143
  573SOL    HW2 1870   1.577   2.971   1.787  0.1252 -0.2032  0.3301
  574SOL     OW 1871   0.317   2.247   0.920 -0.5864 -0.8094  0.1529
  574SOL    HW1 1872   0.340   2.159   0.879 -1.3302 -1.3825  0.9251
  574SOL    HW2 1873   0.235   2.237   0.976 -0.9720  0.4937 -0.1374
  575SOL     OW 1874   1.944   0.591   5.059  0.4448 -0.3522 -0.3189
  575SOL    HW1 1875   1.905   0.504   5.091 -0.2558  0.3825  0.8871
  575SOL    HW2 1876   1.895   0.619   4.976 -0.9893  0.0556  0.6176
  576SOL     OW 1877   4.939   4.216   1.780 -0.8604 -0.2171  0.1072
  576SOL    HW1 1878   5.034   4.193   1.758 -0.7540  0.9471 -0.7580
  576SOL    HW2 1879   4.884   4.132   1.782  0.3312 -1.0028  1.4905
  577SOL     OW 1880   2.852   3.469   1.386  0.1419 -0.2662  0.1670
  577SOL    HW1 1881   2.919   3.478   1.313  1.3708  2.3940  1.4684
  577SOL    HW2 1882   2.762   3.496   1.352  1.0417  2.9349 -0.0420
  578SOL     OW 1883   3.516   3.949   4.532 -0.3853 -0.3077  0.5899
  578SOL    HW1 1884   3.432   3.895   4.533 -0.0649 -0.8216  0.0572
  578SOL    HW2 1885   3.495   4.041   4.500 -0.6268 -0.6465 -0.2548
  579SOL     OW 1886   4.141   0.328   4.980  0.9317  0.6645  0.4106
  579SOL    HW1 1887   4.077   0.353   4.908  2.6318  0.0147 -1.4024
  579SOL    HW2 1888   4.106   0.249   5.031  0.6294 -0.1644 -1.0461
  580SOL     OW 1889   0.868   3.510   3.388 -0.0827 -0.2737  0.1369
  580SOL    HW1 1890   0.837   3.423   3.350  1.1843 -0.7985  0.2403
  580SOL    HW2 1891   0.790   3.570   3.403 -1.3491 -2.3022  2.4748
  581SOL     OW 1892   0.981   4.768   1.626 -0.2925  0.4465 -0.1478
  581SOL    HW1 1893   0.961   4.775   1.528 -2.8317  1.0750  0.3577
  581SOL    HW2 1894   0.896   4.763   1.677  0.9215  1.9862  2.1818
  582SOL     OW 1895   4.586   0.289   4.384  0.4403 -0.0886 -0.6347
  582SOL    HW1 1896   4.578   0.190   4.377  1.2203 -0.1217 -1.1794
  582SOL    HW2 1897   4.614   0.327   4.296  0.4802  0.5850 -0.3415
  583SOL     OW 1898   3.823   3.742   0.942  0.2098  0.2242 -0.0509
  583SOL    HW1 1899   3.840   3.690   1.026  0.9322  1.8726  0.8750
  583SOL    HW2 1900   3.842   3.685   0.863 -0.6977 -1.4483  0.8818
  584SOL     OW 1901   0.426   4.054   1.227 -0.4312  0.6873  0.1539
  584SOL    HW1 1902   0.353   3.987   1.211 -1.5275  1.6080  1.0584
  584SOL    HW2 1903   0.394   4.145   1.198  0.5789  1.0204  0.0456
  585SOL     OW 1904   0.577   4.495   0.537  0.0993 -0.2953  0.2447
  585SOL    HW1 1905   0.581   4.402   0.573  2.2843  0.0939  1.2034
  585SOL    HW2 1906   0.652   4.509   0.473  0.9701  1.2982  1.5215
  586SOL     OW 1907   3.110   3.698   1.327 -0.4558 -0.7220  0.0250
  586SOL    HW1 1908   3.038   3.630   1.313 -0.9942 -0.8433  2.8346
  586SOL    HW2 1909   3.191   3.673   1.274 -1.4633 -2.2290 -0.8507
  587SOL     OW 1910   0.518   0.302   3.662  0.1349 -0.0011  0.2999
  587SOL    HW1 1911   0.456   0.227   3.640 -0.3648  0.3152  0.6013
  587SOL    HW2 1912   0.612   0.276   3.641 -0.2281 -0.0100 -1.4437
  588SOL     OW 1913   1.058   4.363   4.560 -0.0559  0.4915  0.0651
  588SOL    HW1 1914   1.009   4.298   4.502 -0.2454  1.8306 -1.3264
  588SOL    HW2 1915   0.992   4.417   4.612  0.0492  0.5007  0.1897
  589SOL     OW 1916   4.115   1.176   1.706 -0.5200  0.0997 -0.0757
  589SOL    HW1 1917   4.070   1.238   1.770  1.3963  0.3427  1.1216
  589SOL    HW2 1918   4.068   1.087   1.707 -0.8951  0.2904  1.2231
  590SOL     OW 1919   3.340   1.104   0.321  0.1574 -0.4395 -0.0282
  590SOL    HW1 1920   3.350   1.038   0.395  0.6093 -0.1776  0.1481
  590SOL    HW2 1921   3.261   1.079   0.264 -0.2593 -0.5760  0.6058
  591SOL     OW 1922   2.623   1.971   1.867  0.3751  0.2575 -0.5155
  591SOL    HW1 1923   2.677   1.889   1.885  1.1484  1.1426  1.4918
  591SOL    HW2 1924   2.543   1.973   1.928  0.8142  1.3758  0.0512
  592SOL     OW 1925   0.053   4.754   1.328 -0.6346 -0.4401  0.2570
  592SOL    HW1 1926  -0.026   4.813   1.341 -0.6944 -0.6078  0.6782
  592SOL    HW2 1927   0.129   4.807   1.289 -0.9597 -0.2862 -0.1650
  593SOL     OW 1928   4.065   0.143   0.801 -0.2355  0.8065 -0.4416
  593SOL    HW1 1929   4.096   0.097   0.884 -0.5151  1.5688  0.0982
  593SOL    HW2 1930   4.145   0.181   0.753 -0.0849  0.4779 -0.4539
  594SOL     OW 1931   1.574   4.962   0.602 -0.5959  0.2392 -0.3099
  594SOL    HW1 1932   1.646   5.028   0.576 -0.9181  0.6738 -0.1094
  594SOL    HW2 1933   1.617   4.877   0.633 -0.1830 -0.5131 -2.7277
  595SOL     OW 1934   2.927   2.676   1.773 -0.8138  0.0493 -0.1123
  595SOL    HW1 1935   2.844   2.624   1.790 -1.0357 -0.1902 -1.7152
  595SOL    HW2 1936   2.902   2.771   1.750 -0.6362  0.0156 -0.4439
  596SOL     OW 1937   0.631   2.435   3.664 -0.3473 -0.0916  0.4114
  596SOL    HW1 1938   0.563   2.491   3.617  0.3446 -0.3908 -1.0060
  596SOL    HW2 1939   0.691   2.393   3.596 -1.1597 -2.9914  1.3590
  597SOL     OW 1940   2.191   0.985   0.981 -0.0061 -0.8596 -0.0089
  597SOL    HW1 1941   2.101   0.940   0.986  0.1834 -1.2468 -0.0143
  597SOL    HW2 1942   2.179   1.083   0.971 -0.4304 -0.8685  0.3919
  598SOL     OW 1943   3.004   5.124   4.489 -0.0869 -0.3203  0.5007
  598SOL    HW1 1944   2.905   5.121   4.476  0.0388 -2.4443 -0.3023
  598SOL    HW2 1945   3.034   5.043   4.540  0.9747  1.5631  3.1029
  599SOL     OW 1946   3.522   0.012   4.656 -0.3340 -0.3844 -0.1061
  599SOL    HW1 1947   3.564   0.057   4.577 -1.6344  1.1748  0.0267
  599SOL    HW2 1948   3.473  -0.070   4.625  1.8435 -1.6641 -0.3937
  600SOL     OW 1949   2.512   2.314   3.938 -0.0466  0.2072  0.3571
  600SOL    HW1 1950   2.444   2.356   3.879  1.0059  0.5641 -0.6308
  600SOL    HW2 1951   2.554   2.384   3.996  0.1876  0.1704  0.2361
  601SOL     OW 1952   2.709   5.119   4.514 -0.1356 -0.0371  0.1337
  601SOL    HW1 1953   2.657   5.175   4.579  0.4680 -0.3899  0.9352
  601SOL    HW2 1954   2.688   5.022   4.530  1.1052 -0.2170  0.7839
  602SOL     OW 1955   4.626   1.800   1.748 -1.0854 -0.1980 -0.6628
  602SOL    HW1 1956   4.709   1.848   1.719  0.4497 -2.2824  0.0484
  602SOL    HW2 1957   4.573   1.774   1.668 -0.5954  0.3681 -1.1848
  603SOL     OW 1958   1.333   3.633   4.845  0.1141 -0.1650  0.1835
  603SOL    HW1 1959   1.318   3.553   4.903 -1.7221 -0.1397 -0.1956
  603SOL    HW2 1960   1.392   3.608   4.769  0.1417 -0.9671  0.4549
  604SOL     OW 1961   0.335   4.653   3.677 -0.0139 -0.0296  0.1010
  604SOL    HW1 1962   0.238   4.638   3.696 -0.3606  0.8655 -0.8957
  604SOL    HW2 1963   0.347   4.679   3.582  1.2233 -0.2105  0.1929
  605SOL     OW 1964   3.029   2.927   4.465  0.4321  0.1514 -0.1599
  605SOL    HW1 1965   2.955   2.982   4.502  0.2536 -0.7812  0.9103
  605SOL    HW2 1966   3.013   2.910   4.367 -0.4128  0.4989 -0.0856
  606SOL     OW 1967   0.868   0.359   1.141  0.7563 -0.2988  0.1037
  606SOL    HW1 1968   0.967   0.346   1.136  0.8031 -0.2068  0.7463
  606SOL    HW2 1969   0.848   0.457   1.137  0.6421 -0.3483 -0.7446
  607SOL     OW 1970   0.091   2.566   3.298 -0.5998  0.0284  0.3970
  607SOL    HW1 1971   0.034   2.517   3.364 -2.1972 -0.5407 -1.3226
  607SOL    HW2 1972   0.143   2.637   3.345 -0.7837 -1.1080  2.4231
  608SOL     OW 1973   2.095   2.917   2.069  0.1770 -0.0335 -0.4214
  608SOL    HW1 1974   2.120   2.833   2.117  1.3216  0.8616  0.6399
  608SOL    HW2 1975   2.079   2.990   2.136 -0.2316  0.7376 -1.3369
  609SOL     OW 1976   4.311   1.906   4.905  0.4728 -0.4469 -0.6266
  609SOL    HW1 1977   4.398   1.915   4.953  2.1868 -0.3188 -3.5401
  609SOL    HW2 1978   4.252   1.984   4.928  0.9074 -0.7204  1.6620
  610SOL     OW 1979   4.427   1.126   2.503 -0.1584  1.0004 -0.1699
  610SOL    HW1 1980   4.510   1.139   2.448 -1.3438 -0.7976 -2.5635
  610SOL    HW2 1981   4.351   1.177   2.462 -1.5911 -2.1196 -1.6973
  611SOL     OW 1982   4.085   1.895   1.291 -0.1165 -0.0106 -0.1346
  611SOL    HW1 1983   4.003   1.840   1.274 -0.4998  0.3494  0.5151
  611SOL    HW2 1984   4.156   1.870   1.225 -0.7796 -0.2630 -0.7704
  612SOL     OW 1985   4.110   1.510   4.446 -0.2866  0.2840  0.0076
  612SOL    HW1 1986   4.117   1.412   4.427 -0.7273  0.2601 -0.0506
  612SOL    HW2 1987   4.201   1.549   4.456 -0.1000 -0.0761 -0.2675
  613SOL     OW 1988   0.593   5.047   5.082 -0.3166  0.2849  0.2472
  613SOL    HW1 1989   0.571   5.145   5.088  0.4534  0.6116 -1.6327
  613SOL    HW2 1990   0.545   4.998   5.155  0.1730  2.1968  1.9634
  614SOL     OW 1991   0.060   4.208   4.944 -0.2475  0.3011  0.5051
  614SOL    HW1 1992  -0.011   4.139   4.941 -0.2311  0.2333  1.4997
  614SOL    HW2 1993   0.024   4.295   4.909 -0.2577 -0.2042 -0.7653
  615SOL     OW 1994   4.328   0.676   2.257 -0.4680  0.3554 -0.2814
  615SOL    HW1 1995   4.342   0.715   2.166 -1.1240 -0.1545 -0.6162
  615SOL    HW2 1996   4.353   0.743   2.326 -1.1314  1.2167 -0.8394
  616SOL     OW 1997   0.941   3.348   4.428 -1.1382 -0.0846  0.4545
  616SOL    HW1 1998   0.876   3.420   4.451 -1.7106 -1.2823  2.8736
  616SOL    HW2 1999   0.896   3.258   4.434 -0.0639 -0.7752 -1.0341
  617SOL     OW 2000   0.720   3.963   3.943  0.0406 -0.0566  0.0175
  617SOL    HW1 2001   0.773   3.960   3.858 -1.6925  2.6062 -1.2787
  617SOL    HW2 2002   0.768   4.017   4.012 -0.1905  0.8981 -0.5621
  618SOL     OW 2003   0.784   3.772   2.670  0.4819 -0.3601  0.0448
  618SOL    HW1 2004   0.711   3.730   2.724  0.2774 -0.0311  0.0266
  618SOL    HW2 2005   0.854   3.704   2.650 -0.4523 -1.0295 -1.0846
  619SOL     OW 2006   0.863   4.264   2.142  0.3334 -0.1620  0.0511
  619SOL    HW1 2007   0.852   4.335   2.213  3.1257  0.0531  0.3779
  619SOL    HW2 2008   0.904   4.305   2.061  0.8596 -1.1612 -0.1975
  620SOL     OW 2009   1.692   1.109   1.681 -0.0412  0.2629  0.3337
  620SOL    HW1 2010   1.713   1.011   1.691  0.5918  0.3503 -0.1045
  620SOL    HW2 2011   1.599   1.119   1.646  0.2535 -0.2213 -0.6407
  621SOL     OW 2012   3.874   3.483   4.688 -0.8814 -0.0097  0.1189
  621SOL    HW1 2013   3.792   3.509   4.637 -0.7227 -0.5172 -0.4067
  621SOL    HW2 2014   3.945   3.553   4.673 -0.7431 -0.2926 -0.5922
  622SOL     OW 2015   4.222   0.265   1.104  0.3303 -0.5177  0.5058
  622SOL    HW1 2016   4.241   0.361   1.123 -1.7383  0.2869 -1.0408
  622SOL    HW2 2017   4.129   0.242   1.133 -0.2750 -1.1955 -1.7062
  623SOL     OW 2018   3.647   1.117   2.869  0.0982 -0.5230  0.4287
  623SOL    HW1 2019   3.652   1.020   2.845 -0.3790 -0.7080  1.0482
  623SOL    HW2 2020   3.723   1.166   2.827  0.2572 -1.1374 -0.0143
  624SOL     OW 2021   4.019   0.164   4.452 -0.2298 -0.7894  0.5735
  624SOL    HW1 2022   4.066   0.163   4.364 -0.9454  0.8304  0.1342
  624SOL    HW2 2023   4.054   0.090   4.509  0.8426 -1.3542 -0.7508
  625SOL     OW 2024   5.011   3.620   0.583 -0.0640  0.4304 -0.6274
  625SOL    HW1 2025   4.996   3.565   0.500  0.5706  1.8175 -1.6957
  625SOL    HW2 2026   5.060   3.704   0.559 -0.0048  0.9386  1.1485
  626SOL     OW 2027   3.446   2.079   1.726  0.1993 -0.4727 -0.5169
  626SOL    HW1 2028   3.400   2.045   1.644 -0.9124 -1.1365  0.3666
  626SOL    HW2 2029   3.413   2.030   1.806 -1.7663  2.7716  0.9040
  627SOL     OW 2030   2.116   4.957   1.312 -0.1383 -0.2037  0.7472
  627SOL    HW1 2031   2.086   5.004   1.395 -0.6059  1.3864 -0.2859
  627SOL    HW2 2032   2.069   4.869   1.306 -1.0053  0.1853  1.5606
  628SOL     OW 2033   0.602   3.681   0.819  0.7102  0.4029 -0.2218
  628SOL    HW1 2034   0.512   3.691   0.776  1.6580 -1.2694 -2.7747
  628SOL    HW2 2035   0.609   3.591   0.861  0.8223  0.9652  1.0153
  629SOL     OW 2036   2.523   4.603   2.126 -0.0452 -0.1641 -0.4432
  629SOL    HW1 2037   2.501   4.692   2.085 -0.1707 -0.8769 -1.9562
  629SOL    HW2 2038   2.440   4.548   2.133  0.3990 -1.0626 -1.7743
  630SOL     OW 2039   4.796   3.222   1.345  0.4084  0.0169  1.1822
  630SOL    HW1 2040   4.724   3.234   1.413  0.8814  1.0092  1.5402
  630SOL    HW2 2041   4.811   3.125   1.328 -0.1783 -0.2251  2.0045
  631SOL     OW 2042   2.485   3.317   3.092 -0.1935 -0.7487  0.2009
  631SOL    HW1 2043   2.386   3.312   3.103 -0.1331  0.8967  2.1614
  631SOL    HW2 2044   2.510   3.407   3.057  0.7495  0.6671  3.9844
  632SOL     OW 2045   3.414   1.235   4.058 -0.2393 -0.0198 -0.3310
  632SOL    HW1 2046   3.361   1.151   4.047  0.6566 -0.8733  1.4258
  632SOL    HW2 2047   3.434   1.249   4.155  0.0069  2.0159 -0.6309
  633SOL     OW 2048   1.029   4.142   2.577 -0.1612  0.0292 -0.6317
  633SOL    HW1 2049   0.997   4.058   2.532 -0.0283 -0.4858  0.2046
  633SOL    HW2 2050   0.992   4.146   2.669  2.0003 -0.5245  0.3388
  634SOL     OW 2051   4.229   1.645   0.087  0.3095  0.3593 -0.2103
  634SOL    HW1 2052   4.286   1.612   0.011  0.9179  3.3504 -1.2057
  634SOL    HW2 2053   4.288   1.666   0.165  0.1513  0.4877 -0.1256
  635SOL     OW 2054   4.739   0.338   3.341  0.3613 -0.3618  0.0723
  635SOL    HW1 2055   4.790   0.273   3.397  1.4570  0.1326 -0.3199
  635SOL    HW2 2056   4.682   0.395   3.400  1.8268  0.4518  0.7708
  636SOL     OW 2057   4.224   2.482   4.144 -0.2407 -0.2421 -0.2341
  636SOL    HW1 2058   4.302   2.469   4.206 -0.5995  1.9572  0.7626
  636SOL    HW2 2059   4.257   2.484   4.050  0.9656  0.7903  0.1813
  637SOL     OW 2060   1.641   2.432   1.917  0.5175  0.5794 -0.0826
  637SOL    HW1 2061   1.610   2.449   1.824  0.5590 -1.8516 -0.6218
  637SOL    HW2 2062   1.578   2.367   1.961  1.8530 -0.2327  0.6931
  638SOL     OW 2063   0.170   0.781   4.572  0.2812  0.1151  0.3722
  638SOL    HW1 2064   0.196   0.864   4.523 -0.3185  0.3526  0.4569
  638SOL    HW2 2065   0.163   0.705   4.507  0.5332  0.1926  0.2513
  639SOL     OW 2066   4.883   3.196   3.775 -0.2172  0.4396  0.2678
  639SOL    HW1 2067   4.783   3.185   3.779 -0.2343 -0.2128 -1.0192
  639SOL    HW2 2068   4.918   3.146   3.695  1.0070  1.6083  0.0275
  640SOL     OW 2069   0.113   1.427   2.266  0.1113  0.1161 -0.1338
  640SOL    HW1 2070   0.035   1.477   2.304 -0.3708 -0.3206 -0.5373
  640SOL    HW2 2071   0.171   1.490   2.214  1.2785  0.9288  2.0159
  641SOL     OW 2072   1.531   3.273   4.997  0.0342  0.2695 -0.2356
  641SOL    HW1 2073   1.601   3.246   5.064 -1.0929 -0.8219  0.5429
  641SOL    HW2 2074   1.572   3.334   4.929  1.4228  0.7042  0.9409
  642SOL     OW 2075   2.884   3.889   2.739  0.1215 -0.4026 -0.0248
  642SOL    HW1 2076   2.967   3.851   2.699  0.3593 -0.0414  0.1095
  642SOL    HW2 2077   2.904   3.921   2.832 -0.5675 -1.7894  0.6305
  643SOL     OW 2078   2.761   0.428   2.250  0.0601  0.3065  0.1338
  643SOL    HW1 2079   2.854   0.454   2.276 -0.7910  1.7642  1.9517
  643SOL    HW2 2080   2.732   0.483   2.172  0.4059  0.4813  0.1243
  644SOL     OW 2081   4.683   3.458   4.128 -0.1547 -0.0148  0.2983
  644SOL    HW1 2082   4.596   3.410   4.129 -0.3923  0.3300 -1.2626
  644SOL    HW2 2083   4.729   3.442   4.040 -1.0374  3.9366 -1.1045
  645SOL     OW 2084   3.568   2.423   3.745  0.0995 -0.3682  0.3144
  645SOL    HW1 2085   3.519   2.480   3.811 -1.2877 -0.4082 -0.6294
  645SOL    HW2 2086   3.575   2.330   3.781 -1.8553 -0.7261 -0.1190
  646SOL     OW 2087   4.443   0.414   1.588 -0.7626  0.1721 -0.1339
  646SOL    HW1 2088   4.466   0.347   1.659  0.2136 -0.9731 -1.4796
  646SOL    HW2 2089   4.382   0.372   1.521  1.6181 -0.1940 -2.2199
  647SOL     OW 2090   3.629   0.508   0.120 -0.2346 -0.1007  0.4041
  647SOL    HW1 2091   3.558   0.573   0.151  0.2005  1.3670 -1.4841
  647SOL    HW2 2092   3.586   0.435   0.067 -0.4501  0.2261  0.1237
  648SOL     OW 2093   2.195   4.511   2.616  0.1340 -0.2289 -0.7822
  648SOL    HW1 2094   2.113   4.481   2.665  1.0156  0.6829  1.3702
  648SOL    HW2 2095   2.241   4.431   2.577 -0.6186 -0.9955 -0.1446
  649SOL     OW 2096   1.671   0.550   1.224  0.5251  0.5444 -0.1551
  649SOL    HW1 2097   1.648   0.454   1.239  0.4089  0.6806  0.5633
  649SOL    HW2 2098   1.589   0.600   1.195  0.7115  0.3182 -1.1131
  650SOL     OW 2099   4.570   4.633   3.573 -0.3745  0.5516 -0.0075
  650SOL    HW1 2100   4.624   4.717   3.562  0.5811 -0.2264 -1.6107
  650SOL    HW2 2101   4.610   4.560   3.517 -0.9066 -1.1282  1.7022
  651SOL     OW 2102   2.635   1.008   2.306 -0.1505 -0.2847 -0.6052
  651SOL    HW1 2103   2.564   1.073   2.333 -0.0872 -0.0782 -0.9329
  651SOL    HW2 2104   2.673   0.964   2.388 -0.9642 -0.7242 -0.4540
  652SOL     OW 2105   1.212   0.421   5.000  0.5380 -0.0821  0.1575
  652SOL    HW1 2106   1.277   0.345   4.997  1.3468  0.5102  1.4953
  652SOL    HW2 2107   1.135   0.403   4.939  1.5659 -1.1765 -0.8499
  653SOL     OW 2108   3.354   3.953   0.292 -0.1485 -0.1200  0.2558
  653SOL    HW1 2109   3.364   4.037   0.239 -3.9474  0.0391 -0.5163
  653SOL    HW2 2110   3.339   3.876   0.231  0.7384 -0.9240  1.0231
  654SOL     OW 2111   0.043   4.185   2.221 -0.1141 -0.1266 -0.2322
  654SOL    HW1 2112   0.074   4.278   2.202 -0.3748  0.1126  0.4675
  654SOL    HW2 2113   0.063   4.126   2.143  1.4323  0.1790 -0.1045
  655SOL     OW 2114   0.455   5.084   0.714  0.5101 -0.1005  0.1184
  655SOL    HW1 2115   0.468   5.122   0.806 -0.7992 -2.1059  1.2075
  655SOL    HW2 2116   0.458   4.985   0.719 -0.6184 -0.2736 -1.8528
  656SOL     OW 2117   3.910   2.188   1.630 -0.1107  0.5413 -0.4423
  656SOL    HW1 2118   3.867   2.115   1.684  0.5919  0.3848 -0.0900
  656SOL    HW2 2119   3.917   2.159   1.535  1.7736 -0.6079 -0.0028
  657SOL     OW 2120   0.639   4.481   3.258  0.2485 -0.1120  0.4551
  657SOL    HW1 2121   0.626   4.394   3.306 -0.1511 -0.0928  0.3842
  657SOL    HW2 2122   0.684   4.464   3.171  1.1891 -0.1222  0.9344
  658SOL     OW 2123   1.497   0.595   2.769  0.5923 -1.3316 -0.1331
  658SOL    HW1 2124   1.574   0.577   2.708 -0.7553 -2.4955 -1.6073
  658SOL    HW2 2125   1.413   0.602   2.715 -0.0589  2.5351  1.1116
  659SOL     OW 2126   0.871   1.854   0.739 -0.3189  0.0238 -0.3912
  659SOL    HW1 2127   0.779   1.820   0.724 -1.4436  1.4214  2.5341
  659SOL    HW2 2128   0.868   1.953   0.754  1.4380 -0.0960  1.0833
  660SOL     OW 2129   2.976   4.114   0.073  0.0043  0.1437  0.0773
  660SOL    HW1 2130   2.885   4.074   0.076 -0.4882  1.1146 -1.0112
  660SOL    HW2 2131   3.040   4.049   0.034 -0.5845  0.0418 -0.7546
  661SOL     OW 2132   4.043   3.813   1.737 -0.0349  0.5778  0.4385
  661SOL    HW1 2133   3.994   3.823   1.651  0.4675 -2.0560 -0.2438
  661SOL    HW2 2134   4.134   3.853   1.729 -0.9249  2.8008  0.7269
  662SOL     OW 2135   4.558   0.087   3.894  0.1008 -0.1775 -0.1598
  662SOL    HW1 2136   4.546   0.033   3.810  1.9837 -0.0748 -0.5381
  662SOL    HW2 2137   4.643   0.138   3.888  1.2018 -1.5113  2.5210
  663SOL     OW 2138   2.701   3.809   2.482  0.1236  0.4115 -0.4004
  663SOL    HW1 2139   2.748   3.812   2.394  1.8072 -1.1121  0.3980
  663SOL    HW2 2140   2.763   3.843   2.554 -0.4776 -0.3387  0.4874
  664SOL     OW 2141   3.648   3.979   2.737  0.0762  0.0258 -0.1990
  664SOL    HW1 2142   3.586   3.941   2.668 -1.6647  2.8485 -0.3715
  664SOL    HW2 2143   3.733   3.926   2.738 -0.2898 -0.9233 -3.6097
  665SOL     OW 2144   1.270   3.859   2.036  0.2283  0.4418  0.0521
  665SOL    HW1 2145   1.211   3.938   2.022  1.1024  1.0642 -0.2601
  665SOL    HW2 2146   1.215   3.778   2.052 -0.6903  1.0934  0.2567
  666SOL     OW 2147   2.858   2.856   3.727  0.1580  0.3994  0.5899
  666SOL    HW1 2148   2.811   2.930   3.774 -0.1465  1.7691 -1.7278
  666SOL    HW2 2149   2.946   2.889   3.693  0.1372 -0.3770 -0.2546
  667SOL     OW 2150   2.893   0.030   4.751 -0.8938  0.6877  0.3374
  667SOL    HW1 2151   2.851   0.120   4.742  0.0949  1.0712 -0.6384
  667SOL    HW2 2152   2.933   0.003   4.663 -0.5281 -0.3774  0.8184
  668SOL     OW 2153   0.930   2.954   0.227 -0.0797 -0.4684 -0.4455
  668SOL    HW1 2154   0.886   2.883   0.172 -0.5589  0.1405 -0.8680
  668SOL    HW2 2155   1.022   2.972   0.192 -0.8624  0.8655 -1.9462
  669SOL     OW 2156   2.920   1.403   1.986 -0.0568  0.2798  0.0562
  669SOL    HW1 2157   2.856   1.407   1.909  0.3825 -2.3282 -0.5483
  669SOL    HW2 2158   3.014   1.397   1.951  0.2432  0.3887  0.8264
  670SOL     OW 2159   3.287   1.762   4.738 -0.3195  0.3671 -0.0131
  670SOL    HW1 2160   3.205   1.811   4.769 -1.0482  0.6929 -2.3132
  670SOL    HW2 2161   3.358   1.829   4.716  0.9332  0.0662  2.7046
  671SOL     OW 2162   4.952   4.410   2.375  0.3796 -0.0993 -0.2485
  671SOL    HW1 2163   4.989   4.319   2.363 -0.7859 -0.8286  1.2659
  671SOL    HW2 2164   4.888   4.410   2.453 -0.8573  1.6286 -1.1874
  672SOL     OW 2165   3.015   1.199   4.520 -0.1250  0.0574  0.3320
  672SOL    HW1 2166   2.970   1.266   4.579 -0.4789  0.2592 -0.1629
  672SOL    HW2 2167   2.952   1.124   4.500  0.3704 -0.5980  1.1412
  673SOL     OW 2168   0.198   0.931   2.313  0.3387 -0.1436  0.3585
  673SOL    HW1 2169   0.187   0.838   2.278 -1.9608  1.0137 -2.3696
  673SOL    HW2 2170   0.119   0.954   2.370  0.3236  0.4996  0.0808
  674SOL     OW 2171   4.547   0.663   4.164  0.0421  0.4923  0.3543
  674SOL    HW1 2172   4.512   0.585   4.215  0.3867 -0.9531 -1.5041
  674SOL    HW2 2173   4.472   0.706   4.114  0.1516  0.1610 -0.1047
  675SOL     OW 2174   2.341   2.609   0.085 -0.0722  0.1085  0.3627
  675SOL    HW1 2175   2.408   2.588   0.014 -2.1421 -0.9415 -1.4068
  675SOL    HW2 2176   2.326   2.528   0.142  1.1020  0.7564  1.6693
  676SOL     OW 2177   1.334   4.310   4.641 -0.4485  0.3357 -0.1475
  676SOL    HW1 2178   1.337   4.290   4.739  1.2227 -3.0259 -0.7699
  676SOL    HW2 2179   1.239   4.307   4.609 -0.7823 -1.1474  0.9099
  677SOL     OW 2180   2.431   4.832   2.005  0.0147  0.2013 -0.2079
  677SOL    HW1 2181   2.422   4.778   1.921 -0.6339  0.9108 -0.6147
  677SOL    HW2 2182   2.385   4.920   1.993  1.5836  1.1134  0.2265
  678SOL     OW 2183   0.337   4.048   3.467 -0.2618 -0.5068 -0.3711
  678SOL    HW1 2184   0.238   4.039   3.461 -0.4028  0.0656  0.8307
  678SOL    HW2 2185   0.377   4.036   3.376 -1.4655 -0.2685 -0.9526
  679SOL     OW 2186   4.363   0.653   2.589 -0.5179 -0.6676  0.1874
  679SOL    HW1 2187   4.374   0.659   2.688  1.5527 -2.0687  0.1047
  679SOL    HW2 2188   4.423   0.719   2.544 -0.3085 -1.0858 -0.1545
  680SOL     OW 2189   0.754   5.121   0.319 -0.3191  0.0648 -0.5147
  680SOL    HW1 2190   0.696   5.197   0.347 -1.1424 -0.5716 -0.4820
  680SOL    HW2 2191   0.708   5.034   0.338  0.4220 -0.4365 -0.9595
  681SOL     OW 2192   0.564   1.958   2.962  0.1097 -0.4849 -0.4356
  681SOL    HW1 2193   0.643   2.016   2.983  0.3823 -0.3283 -1.7838
  681SOL    HW2 2194   0.542   1.966   2.864 -2.0619  0.0502  0.0510
  682SOL     OW 2195   1.320   3.997   4.676  0.5424  0.2708  0.9126
  682SOL    HW1 2196   1.227   4.002   4.638  1.1575  0.8336 -0.5752
  682SOL    HW2 2197   1.321   4.037   4.768 -0.4328  1.3834  0.4538
  683SOL     OW 2198   3.366   1.441   2.049  0.1751 -0.2613  0.3865
  683SOL    HW1 2199   3.320   1.353   2.058 -2.4471  0.8973 -0.5055
  683SOL    HW2 2200   3.361   1.490   2.136 -2.1235  0.6085 -0.1600
  684SOL     OW 2201   3.136   3.267   3.492  0.6919 -0.0833 -0.1272
  684SOL    HW1 2202   3.219   3.215   3.512  2.4891  1.7773 -2.1835
  684SOL    HW2 2203   3.063   3.204   3.464  1.9597 -1.6559 -0.0477
  685SOL     OW 2204   2.531   2.848   2.637 -0.1982  0.6580  0.2041
  685SOL    HW1 2205   2.554   2.764   2.687 -0.5959 -0.1780 -0.9653
  685SOL    HW2 2206   2.585   2.924   2.672  1.3008 -0.4036  0.2698
  686SOL     OW 2207   1.028   2.901   3.816  0.0221  0.4648 -0.0318
  686SOL    HW1 2208   0.967   2.974   3.784 -1.9631  0.0644  2.4880
  686SOL    HW2 2209   1.042   2.910   3.915  1.7084 -1.1985 -0.0594
  687SOL     OW 2210   2.775   4.746   0.820 -0.3310  0.3887  0.6939
  687SOL    HW1 2211   2.798   4.654   0.789  1.2880  0.0950  2.5856
  687SOL    HW2 2212   2.691   4.776   0.775  0.6591 -0.8169 -2.2012
  688SOL     OW 2213   2.000   1.883   1.931  0.0760 -0.2058 -0.3091
  688SOL    HW1 2214   1.993   1.922   1.840 -1.4681 -1.4582 -0.7725
  688SOL    HW2 2215   2.038   1.951   1.994 -0.4516  1.2582 -1.5115
  689SOL     OW 2216   4.504   1.084   2.764 -0.5950 -0.0925 -0.3135
  689SOL    HW1 2217   4.475   1.095   2.669  0.3973  0.7831 -0.5322
  689SOL    HW2 2218   4.493   1.171   2.812 -0.5645 -0.3857  0.2322
  690SOL     OW 2219   4.757   0.621   3.994  0.5243 -0.5869  0.3664
  690SOL    HW1 2220   4.690   0.667   4.052  0.2357  2.3958 -2.1133
  690SOL    HW2 2221   4.849   0.646   4.024  0.4788 -1.3508  1.2063
  691SOL     OW 2222   2.318   0.885   1.957 -0.2887 -0.4272  0.2608
  691SOL    HW1 2223   2.263   0.809   1.993 -1.2077  0.0940 -0.0252
  691SOL    HW2 2224   2.415   0.867   1.975 -0.4563 -1.8732 -0.1925
  692SOL     OW 2225   3.387   3.543   2.931  0.1254  0.2210 -0.3800
  692SOL    HW1 2226   3.289   3.526   2.942 -0.0547 -0.9781 -3.0353
  692SOL    HW2 2227   3.439   3.476   2.985 -0.5497 -0.4021 -0.4911
  693SOL     OW 2228   4.908   4.922   1.247 -0.3937 -0.5569 -0.4341
  693SOL    HW1 2229   4.919   4.824   1.267  0.0487 -0.2233  1.0423
  693SOL    HW2 2230   4.924   4.937   1.149  0.7830 -1.7874 -0.4722
  694SOL     OW 2231   4.335   3.067   0.721  0.4503 -0.1685  0.1214
  694SOL    HW1 2232   4.324   2.968   0.726 -2.1862  0.0669  0.8704
  694SOL    HW2 2233   4.246   3.111   0.739  1.3598  2.3145 -1.0049
  695SOL     OW 2234   0.661   3.850   1.046 -0.1192  0.3828 -0.7952
  695SOL    HW1 2235   0.655   3.786   0.970  1.1559  1.3254 -1.7360
  695SOL    HW2 2236   0.629   3.806   1.130  1.0895 -1.6040 -1.3200
  696SOL     OW 2237   4.653   0.499   4.521 -0.0693 -0.2065  0.0146
  696SOL    HW1 2238   4.633   0.419   4.464  0.0480 -0.6978  0.6482
  696SOL    HW2 2239   4.751   0.502   4.541 -0.0049  0.3549 -0.3831
  697SOL     OW 2240   4.718   2.981   0.545 -0.2436 -0.1413 -0.0416
  697SOL    HW1 2241   4.663   3.060   0.570 -0.7853 -0.7389  0.7053
  697SOL    HW2 2242   4.696   2.953   0.451 -1.7959 -0.8138  0.4837
  698SOL     OW 2243   3.636   4.369   0.239 -0.3294  0.4187 -0.4607
  698SOL    HW1 2244   3.680   4.423   0.168 -1.1603  0.0669 -1.2537
  698SOL    HW2 2245   3.542   4.400   0.252 -0.3100  0.2181  0.2022
  699SOL     OW 2246   1.907   1.252   4.209  0.0238  0.0081 -0.0043
  699SOL    HW1 2247   1.929   1.254   4.111 -0.4282 -0.8940 -0.1265
  699SOL    HW2 2248   1.933   1.340   4.250  1.0028  0.0826 -0.7555
  700SOL     OW 2249   2.168   3.767   4.412 -0.6083  0.6056  0.2290
  700SOL    HW1 2250   2.125   3.765   4.321  0.4579 -0.3505 -0.2798
  700SOL    HW2 2251   2.099   3.749   4.482 -1.5155  1.7346 -0.3419
  701SOL     OW 2252   1.087   2.365   4.292  0.1347 -0.1311 -0.1897
  701SOL    HW1 2253   1.182   2.382   4.268 -0.3349  2.0611 -0.7820
  701SOL    HW2 2254   1.034   2.349   4.209 -0.2341  0.0231  0.0116
  702SOL     OW 2255   3.533   4.005   4.204 -0.2762  0.1910  0.3546
  702SOL    HW1 2256   3.445   4.018   4.251 -0.4156 -1.6319  0.6695
  702SOL    HW2 2257   3.591   4.085   4.220 -2.5421  2.3927 -1.4767
  703SOL     OW 2258   2.364   3.242   3.532  0.3338  0.2546 -0.0105
  703SOL    HW1 2259   2.431   3.254   3.459  1.2202 -0.5660  0.6331
  703SOL    HW2 2260   2.403   3.272   3.619 -0.7649  1.3666  0.1209
  704SOL     OW 2261   2.229   1.387   3.949 -0.0895  0.1995 -0.5091
  704SOL    HW1 2262   2.305   1.430   3.901 -0.6390  2.7305  0.7288
  704SOL    HW2 2263   2.264   1.315   4.009  1.5787  2.1638  1.0204
  705SOL     OW 2264   4.131   4.812   3.739  0.2126 -0.3523 -0.1571
  705SOL    HW1 2265   4.039   4.849   3.748  0.0365 -1.0656  1.2151
  705SOL    HW2 2266   4.126   4.720   3.699  0.3492 -0.3202 -0.2512
  706SOL     OW 2267   4.321   1.298   3.565 -0.2345 -0.0184  0.0897
  706SOL    HW1 2268   4.265   1.281   3.484  1.0769  0.5514 -0.9549
  706SOL    HW2 2269   4.262   1.295   3.646 -1.2739 -2.4919 -0.6488
  707SOL     OW 2270   4.309   4.870   3.542  0.0509  0.2277  0.0192
  707SOL    HW1 2271   4.386   4.828   3.590 -0.4158  0.6278  1.1422
  707SOL    HW2 2272   4.233   4.884   3.605 -0.8923  0.0209 -1.0262
  708SOL     OW 2273   3.554   1.724   4.423 -0.3805 -0.3049  0.2727
  708SOL    HW1 2274   3.557   1.748   4.520  0.9620  1.8908 -0.2422
  708SOL    HW2 2275   3.646   1.702   4.391 -0.2490  1.9541 -1.1129
  709SOL     OW 2276   2.057   2.502   0.272 -0.2428  0.2857 -0.5683
  709SOL    HW1 2277   2.023   2.490   0.179  0.6625 -1.1329 -0.7475
  709SOL    HW2 2278   1.993   2.460   0.336  0.0729 -0.4532 -0.7257
  710SOL     OW 2279   3.161   3.035   0.746  0.0827 -0.0520 -0.1419
  710SOL    HW1 2280   3.244   3.078   0.782  0.6902 -1.9728  0.8909
  710SOL    HW2 2281   3.154   2.942   0.781 -1.7935 -0.4160 -1.3468
  711SOL     OW 2282   4.437   3.489   0.040 -0.4329  0.4974  0.3300
  711SOL    HW1 2283   4.509   3.420   0.032 -0.8567  0.0748  0.1023
  711SOL    HW2 2284   4.348   3.445   0.030 -0.7351  0.9790  0.8587
  712SOL     OW 2285   0.099   1.192   4.310  0.0127 -0.2702  0.1375
  712SOL    HW1 2286   0.089   1.244   4.395  0.4808 -0.9387  0.6067
  712SOL    HW2 2287   0.008   1.167   4.275 -0.1603 -2.3249  1.8976
  713SOL     OW 2288   3.098   4.235   2.329  0.1854 -0.3385  0.6174
  713SOL    HW1 2289   3.169   4.305   2.326  0.1551 -0.3345 -0.7955
  713SOL    HW2 2290   3.008   4.279   2.339  0.0674 -0.0526 -1.2926
  714SOL     OW 2291   4.185   2.837   0.781  0.2187 -0.3783  0.7119
  714SOL    HW1 2292   4.251   2.820   0.855  1.1599  0.6501  0.1360
  714SOL    HW2 2293   4.171   2.753   0.729  0.3904 -0.8359  1.3931
  715SOL     OW 2294   1.313   4.905   1.453  0.0670 -0.8784 -0.0381
  715SOL    HW1 2295   1.221   4.904   1.413 -0.4647  0.4627  1.0711
  715SOL    HW2 2296   1.381   4.904   1.380 -0.8139 -1.7711 -0.8805
  716SOL     OW 2297   5.152   1.197   4.833  0.1715 -0.0901 -0.2276
  716SOL    HW1 2298   5.156   1.296   4.838 -1.8569  0.0699 -1.0014
  716SOL    HW2 2299   5.162   1.168   4.737  1.8559 -0.7455  0.0975
  717SOL     OW 2300   3.370   3.573   0.728 -0.2908 -0.2991 -0.3801
  717SOL    HW1 2301   3.305   3.497   0.738  0.0876 -0.5617  0.1496
  717SOL    HW2 2302   3.319   3.659   0.723 -0.6811 -0.4804  0.2422
  718SOL     OW 2303   3.042   3.680   1.741 -0.6085 -0.4730 -0.0978
  718SOL    HW1 2304   2.953   3.656   1.779 -2.7235  2.7390 -2.4277
  718SOL    HW2 2305   3.084   3.752   1.797 -2.0615  1.7305 -1.6883
  719SOL     OW 2306   0.724   4.464   0.905 -0.1143 -0.1420 -0.0850
  719SOL    HW1 2307   0.645   4.515   0.872 -0.6120 -1.4842 -1.0564
  719SOL    HW2 2308   0.743   4.388   0.843  0.8494 -0.8979  1.0964
  720SOL     OW 2309   4.307   2.209   2.781  0.4833  0.0281 -0.1268
  720SOL    HW1 2310   4.308   2.130   2.843  0.0549 -2.3399 -2.9276
  720SOL    HW2 2311   4.222   2.261   2.794 -0.1903 -1.1648  0.3822
  721SOL     OW 2312   3.422   0.455   2.747  0.5876 -0.2264  0.9713
  721SOL    HW1 2313   3.394   0.405   2.665  0.7836 -3.1389  2.5521
  721SOL    HW2 2314   3.344   0.504   2.783  0.1699  0.0318 -0.2193
  722SOL     OW 2315   0.567   1.730   0.410  0.0185 -0.2730 -0.2445
  722SOL    HW1 2316   0.533   1.654   0.355 -0.6374 -0.7059  0.7219
  722SOL    HW2 2317   0.534   1.720   0.504  2.3176 -0.3764  0.6274
  723SOL     OW 2318   1.556   3.970   0.772 -0.4574 -0.8135  0.4126
  723SOL    HW1 2319   1.532   3.976   0.869  2.3121 -2.1672  1.2806
  723SOL    HW2 2320   1.655   3.981   0.761 -0.8671  0.9809 -2.4903
  724SOL     OW 2321   2.386   3.617   0.635  0.4845 -0.6437 -0.0258
  724SOL    HW1 2322   2.416   3.546   0.698  0.1986 -0.2181  0.6141
  724SOL    HW2 2323   2.434   3.609   0.548  0.3006 -1.7389 -0.0334
  725SOL     OW 2324   4.638   2.935   3.918 -0.6913  0.0971 -0.1667
  725SOL    HW1 2325   4.683   2.944   4.007  0.5237  0.4420 -0.7767
  725SOL    HW2 2326   4.679   2.859   3.868 -1.3187 -0.0516 -0.4545
  726SOL     OW 2327   2.013   3.842   0.639  0.9948 -0.3831  0.3917
  726SOL    HW1 2328   1.968   3.776   0.699 -0.3543  0.3602  0.2374
  726SOL    HW2 2329   2.098   3.803   0.604 -0.1047 -2.3168 -0.2734
  727SOL     OW 2330   2.038   5.059   4.399  0.4108  0.5196  0.1345
  727SOL    HW1 2331   2.129   5.090   4.426  2.0253 -2.9991 -0.7375
  727SOL    HW2 2332   2.034   5.048   4.300 -0.9650  0.5101  0.1663
  728SOL     OW 2333   2.963   2.558   1.106  0.2225 -0.3787  0.2620
  728SOL    HW1 2334   2.913   2.541   1.190 -0.2238 -0.6843 -0.0577
  728SOL    HW2 2335   2.900   2.593   1.036  0.9255  1.6547  0.5941
  729SOL     OW 2336   1.700   0.835   4.384 -0.1977 -0.6566 -0.8404
  729SOL    HW1 2337   1.731   0.929   4.396  0.4240 -0.9030 -0.4132
  729SOL    HW2 2338   1.658   0.803   4.469  1.0140 -1.2597 -0.4326
  730SOL     OW 2339   1.685   2.747   0.318 -0.3398 -0.4529 -0.2797
  730SOL    HW1 2340   1.723   2.674   0.375 -0.1248 -3.1168 -3.5272
  730SOL    HW2 2341   1.757   2.786   0.261 -0.2443  3.1924  2.0364
  731SOL     OW 2342   2.891   0.419   3.681  0.1014  0.2883  0.4855
  731SOL    HW1 2343   2.815   0.478   3.656 -0.0920  1.0937  2.7339
  731SOL    HW2 2344   2.971   0.441   3.624 -1.9285 -2.5898 -4.0651
  732SOL     OW 2345   4.383   4.280   5.012  0.0940 -0.0025  0.1903
  732SOL    HW1 2346   4.338   4.368   5.027 -2.5320 -1.3895  1.2787
  732SOL    HW2 2347   4.382   4.227   5.097 -0.5388 -1.9586 -0.9548
  733SOL     OW 2348   2.201   2.508   1.225 -0.0886  0.3566  0.0015
  733SOL    HW1 2349   2.102   2.526   1.230 -0.2735 -0.6594  0.2087
  733SOL    HW2 2350   2.239   2.554   1.145 -0.5551  1.4926  0.4018
  734SOL     OW 2351   2.450   2.056   2.973  0.0025  0.4532 -0.6820
  734SOL    HW1 2352   2.357   2.028   2.946  0.3162 -0.4576 -0.8563
  734SOL    HW2 2353   2.511   2.048   2.895  0.5193 -0.3449 -0.2119
  735SOL     OW 2354   0.190   4.873   5.054 -0.1433 -0.2623 -0.5039
  735SOL    HW1 2355   0.217   4.843   4.963  1.1132 -0.8942  0.0569
  735SOL    HW2 2356   0.199   4.972   5.060  1.8143 -0.4018 -0.4568
  736SOL     OW 2357   4.399   0.862   4.685 -0.5087 -0.1474 -0.0989
  736SOL    HW1 2358   4.405   0.782   4.625 -0.2503  0.0033 -0.2756
  736SOL    HW2 2359   4.487   0.909   4.686 -1.0571  0.9808 -1.1748
  737SOL     OW 2360   5.153   2.280   3.866  0.1780 -0.1075 -0.5053
  737SOL    HW1 2361   5.229   2.219   3.843 -0.1975 -0.8748  0.2315
  737SOL    HW2 2362   5.182   2.375   3.858  2.0065 -0.3422  2.1026
  738SOL     OW 2363   0.848   0.957   0.691  0.2464 -0.2498 -0.4041
  738SOL    HW1 2364   0.924   0.988   0.634 -0.6380  0.3375 -1.2788
  738SOL    HW2 2365   0.838   0.858   0.681  2.1094 -0.6709  1.2295
  739SOL     OW 2366   3.393   3.599   3.939  0.5753  0.3578  0.0451
  739SOL    HW1 2367   3.416   3.526   3.875 -0.8040 -1.3769  1.4352
  739SOL    HW2 2368   3.424   3.574   4.031 -0.5372  1.1742  0.6678
  740SOL     OW 2369   3.986   1.472   1.119 -0.2084  0.1978 -0.0488
  740SOL    HW1 2370   3.961   1.377   1.141 -1.5509  0.7842  1.0828
  740SOL    HW2 2371   4.083   1.476   1.095 -0.0221 -1.3884  0.3216
  741SOL     OW 2372   3.903   1.346   3.518  0.2141  0.0686 -0.0976
  741SOL    HW1 2373   3.996   1.383   3.514  0.1564  0.2409  0.1074
  741SOL    HW2 2374   3.854   1.372   3.435  0.6737 -0.9155 -0.6921
  742SOL     OW 2375   2.717   3.243   4.974 -0.3896 -0.7142  0.1439
  742SOL    HW1 2376   2.763   3.221   5.060 -1.4561  1.1706  1.2669
  742SOL    HW2 2377   2.677   3.160   4.935 -1.6366 -1.3262  2.5632
  743SOL     OW 2378   4.457   4.721   1.229 -0.2835 -0.3603  0.3744
  743SOL    HW1 2379   4.459   4.664   1.147 -0.2127 -0.6906  0.6042
  743SOL    HW2 2380   4.504   4.674   1.304 -0.6697 -0.2270  0.7075
  744SOL     OW 2381   1.983   1.577   0.442 -0.0002  0.5137  0.7388
  744SOL    HW1 2382   1.937   1.656   0.481  1.2515  1.6636 -0.0206
  744SOL    HW2 2383   1.915   1.517   0.399 -0.9124  1.5135  0.7368
  745SOL     OW 2384   3.803   4.957   0.611  0.3070  0.0400 -0.3612
  745SOL    HW1 2385   3.824   4.987   0.518 -0.0110 -0.1509 -0.4995
  745SOL    HW2 2386   3.750   5.027   0.659  0.5462  0.1748 -0.2949
  746SOL     OW 2387   3.649   2.163   3.028  0.0628  0.1198 -0.3868
  746SOL    HW1 2388   3.612   2.075   3.057  0.3438  0.4479  1.0934
  746SOL    HW2 2389   3.591   2.237   3.065  0.6438  0.5757 -0.3652
  747SOL     OW 2390   0.830   3.984   2.827 -0.8130 -0.3723 -0.2275
  747SOL    HW1 2391   0.830   3.905   2.765  0.4691  0.4329 -1.3266
  747SOL    HW2 2392   0.813   3.954   2.920 -1.7146 -1.7657 -0.8167
  748SOL     OW 2393   2.918   2.172   1.540  0.3077  0.0928  0.6480
  748SOL    HW1 2394   2.867   2.190   1.455 -0.5899 -2.0679  0.6729
  748SOL    HW2 2395   2.988   2.242   1.552 -0.0449  0.8832 -1.4862
  749SOL     OW 2396   2.989   1.081   0.486  0.1044  0.2386 -0.5676
  749SOL    HW1 2397   3.037   1.167   0.506  0.1937  0.2909 -0.9874
  749SOL    HW2 2398   2.936   1.092   0.401 -1.0027  0.3204  0.1157
  750SOL     OW 2399   1.808   0.920   2.904 -0.2577 -0.8756 -0.0947
  750SOL    HW1 2400   1.780   0.833   2.945 -1.1777 -1.1259 -1.1905
  750SOL    HW2 2401   1.836   0.904   2.809 -1.1970  0.1206 -0.5627
  751SOL     OW 2402   1.624   3.397   1.730  0.1640 -0.0660  0.5673
  751SOL    HW1 2403   1.696   3.380   1.798  0.3178 -0.1868  0.3768
  751SOL    HW2 2404   1.592   3.491   1.739  1.4604  0.5036 -0.3652
  752SOL     OW 2405   3.336   1.587   1.807  0.0368 -0.5076  0.5423
  752SOL    HW1 2406   3.356   1.570   1.903 -0.9833  0.4982  0.9466
  752SOL    HW2 2407   3.243   1.557   1.787 -0.1557  0.3328  0.1486
  753SOL     OW 2408   2.682   2.472   4.343 -0.0414 -0.4124  0.3372
  753SOL    HW1 2409   2.609   2.413   4.379 -0.1386  0.4348  1.5848
  753SOL    HW2 2410   2.761   2.468   4.404  0.2678  0.1015 -0.0275
  754SOL     OW 2411   3.162   1.239   2.289  0.7149  0.5392 -0.0743
  754SOL    HW1 2412   3.195   1.222   2.195  2.1681 -1.3461  0.6903
  754SOL    HW2 2413   3.068   1.206   2.297 -0.2331  2.7106 -1.3784
  755SOL     OW 2414   4.105   2.158   4.626  0.7942 -0.4055 -0.5200
  755SOL    HW1 2415   4.070   2.144   4.718  1.0486  1.8051 -0.0279
  755SOL    HW2 2416   4.035   2.204   4.570  1.7441  1.2504 -0.4243
  756SOL     OW 2417   1.434   4.502   0.526  0.2022  0.7482  0.2212
  756SOL    HW1 2418   1.458   4.531   0.618 -0.0614 -0.3347  0.6488
  756SOL    HW2 2419   1.403   4.407   0.528 -0.5984  0.9644 -0.8594
  757SOL     OW 2420   1.446   0.321   4.094  0.5028 -0.0666  0.2949
  757SOL    HW1 2421   1.435   0.303   3.996  2.7094 -0.3819  0.0504
  757SOL    HW2 2422   1.419   0.415   4.113 -0.0777 -0.0393 -0.5715
  758SOL     OW 2423   3.008   4.394   0.520  0.1799 -0.2923 -0.0979
  758SOL    HW1 2424   3.071   4.407   0.596 -1.0876  0.4929  0.8718
  758SOL    HW2 2425   3.046   4.328   0.455  1.3220 -0.9484  1.1881
  759SOL     OW 2426   4.132   0.173   4.201  0.2624 -0.1411  0.4576
  759SOL    HW1 2427   4.076   0.222   4.135  0.8217  1.5330  1.1667
  759SOL    HW2 2428   4.226   0.207   4.196  0.8403 -1.6569  0.5072
  760SOL     OW 2429   4.933   4.338   3.689  0.6360  0.4854 -0.4130
  760SOL    HW1 2430   4.877   4.290   3.622  3.3459  0.5158 -2.9101
  760SOL    HW2 2431   4.919   4.437   3.680 -0.5077  0.4267  0.5450
  761SOL     OW 2432   1.623   4.466   3.768 -0.1340 -0.3688  0.4110
  761SOL    HW1 2433   1.612   4.512   3.680 -0.9121 -0.6146  0.3702
  761SOL    HW2 2434   1.535   4.431   3.798  0.4601 -2.0310  0.3366
  762SOL     OW 2435   2.260   1.216   1.335 -0.1815  0.4191 -0.5674
  762SOL    HW1 2436   2.170   1.172   1.332 -1.0561  1.9380  1.3486
  762SOL    HW2 2437   2.293   1.218   1.429  1.1192  1.3267 -1.0189
  763SOL     OW 2438   2.433   4.769   2.761  0.3306 -0.2822 -0.0223
  763SOL    HW1 2439   2.343   4.771   2.805  0.6212  0.5196  0.5568
  763SOL    HW2 2440   2.449   4.855   2.714 -0.1417 -1.2740 -2.1198
  764SOL     OW 2441   1.751   2.862   3.887 -0.0568 -0.0145  0.1129
  764SOL    HW1 2442   1.725   2.899   3.797 -1.2239  0.9621  0.8319
  764SOL    HW2 2443   1.838   2.902   3.915  0.7103 -0.9032 -0.9011
  765SOL     OW 2444   0.969   5.084   0.163  0.3887 -0.2341 -0.0365
  765SOL    HW1 2445   1.029   5.011   0.195  0.3528 -0.0365  0.4937
  765SOL    HW2 2446   0.878   5.074   0.204  1.1308  1.6701  2.3184
  766SOL     OW 2447   1.412   1.552   0.155 -0.0610 -0.0814  0.0958
  766SOL    HW1 2448   1.377   1.466   0.119  0.0676  0.4102 -1.2477
  766SOL    HW2 2449   1.431   1.615   0.080 -0.4879  1.2544  1.0625
  767SOL     OW 2450   3.746   5.020   3.430  0.2316 -0.4840 -0.0446
  767SOL    HW1 2451   3.821   5.084   3.444  0.4466 -0.7119 -0.1523
  767SOL    HW2 2452   3.697   5.006   3.516 -0.5225  0.6957 -0.2546
  768SOL     OW 2453   4.443   0.652   3.783 -0.2850  0.0252 -0.0155
  768SOL    HW1 2454   4.540   0.629   3.795 -0.5993 -1.4047 -0.0403
  768SOL    HW2 2455   4.421   0.732   3.840  0.9849  0.6301 -0.3222
  769SOL     OW 2456   1.320   4.142   3.614 -0.6489  0.1239 -0.3755
  769SOL    HW1 2457   1.319   4.225   3.670 -0.0877 -1.1704  1.7078
  769SOL    HW2 2458   1.408   4.133   3.568 -0.3504  0.2413  0.1609
  770SOL     OW 2459   2.346   2.275   4.924  1.0649 -0.7920  0.0634
  770SOL    HW1 2460   2.265   2.312   4.879  2.7312  0.0302 -2.3824
  770SOL    HW2 2461   2.325   2.260   5.021 -1.5952  0.5747 -0.2049
  771SOL     OW 2462   1.519   0.925   2.757  0.3014 -0.1981  0.2694
  771SOL    HW1 2463   1.535   0.871   2.840 -0.3753  1.2576  1.3916
  771SOL    HW2 2464   1.594   0.990   2.744 -0.2496  0.5007  0.5136
  772SOL     OW 2465   2.185   3.285   4.304 -1.1220  0.6969  0.1595
  772SOL    HW1 2466   2.125   3.211   4.334  1.3024 -1.3866  0.1393
  772SOL    HW2 2467   2.257   3.299   4.372  0.7938  0.2125 -1.6853
  773SOL     OW 2468   0.768   2.055   3.267  0.0088 -0.0001 -0.0031
  773SOL    HW1 2469   0.728   2.119   3.333  2.0137  0.7150  0.5839
  773SOL    HW2 2470   0.768   2.096   3.176 -3.7871 -1.4053 -0.8631
  774SOL     OW 2471   3.406   2.702   4.324  0.1269 -0.0588  0.3603
  774SOL    HW1 2472   3.455   2.740   4.403  0.2253 -2.6104  1.6177
  774SOL    HW2 2473   3.470   2.659   4.261  0.0028  1.6103 -0.9764
  775SOL     OW 2474   4.041   2.599   1.298 -0.2168  0.1770  0.1461
  775SOL    HW1 2475   4.098   2.680   1.307  1.3904 -0.7392 -1.2064
  775SOL    HW2 2476   3.993   2.582   1.384  0.2335  1.9244  0.7868
  776SOL     OW 2477   1.620   2.722   4.317  0.2459 -0.2921  0.4523
  776SOL    HW1 2478   1.579   2.747   4.229 -2.9387  0.4275  1.9932
  776SOL    HW2 2479   1.636   2.623   4.320 -1.5875 -0.6403 -0.2158
  777SOL     OW 2480   0.171   2.413   3.609 -0.1091  0.1517  0.0469
  777SOL    HW1 2481   0.157   2.457   3.698 -1.3511 -2.8960  1.4901
  777SOL    HW2 2482   0.241   2.342   3.618  0.5769  0.5410 -1.7598
  778SOL     OW 2483   1.682   2.698   1.945  0.1908  0.3223  0.3686
  778SOL    HW1 2484   1.763   2.722   1.892  1.1137 -2.3712  0.4322
  778SOL    HW2 2485   1.646   2.610   1.914 -3.7777  2.1428 -0.7886
  779SOL     OW 2486   3.561   4.979   2.981  0.4175  0.3376 -0.2409
  779SOL    HW1 2487   3.558   4.962   2.883 -0.3639 -0.2355 -0.1281
  779SOL    HW2 2488   3.486   5.041   3.006 -0.2221 -0.5670  0.1714
  780SOL     OW 2489   1.407   4.359   1.005 -0.3271 -0.4190  0.3621
  780SOL    HW1 2490   1.487   4.376   0.947 -1.4915 -0.4669 -1.3536
  780SOL    HW2 2491   1.360   4.276   0.974 -1.3472 -0.0796  0.9478
  781SOL     OW 2492   0.911   0.667   0.719 -0.8308 -0.8226 -0.2686
  781SOL    HW1 2493   1.000   0.633   0.689 -0.9291 -1.5781  0.2602
  781SOL    HW2 2494   0.904   0.658   0.818 -0.9795  0.5058 -0.1420
  782SOL     OW 2495   1.394   4.543   0.145  0.0036 -0.0686  0.5249
  782SOL    HW1 2496   1.329   4.477   0.182 -0.3333 -0.1170 -0.1432
  782SOL    HW2 2497   1.474   4.547   0.205  0.5183 -1.8921  0.0244
  783SOL     OW 2498   2.255   2.771   3.331  0.5086 -0.5469  0.3820
  783SOL    HW1 2499   2.204   2.744   3.249  1.7992  0.1214 -0.6887
  783SOL    HW2 2500   2.323   2.701   3.353  1.6785  0.2765 -0.4854
  784SOL     OW 2501   0.791   5.116   2.902  0.3604 -0.4346  0.2190
  784SOL    HW1 2502   0.815   5.164   2.818 -1.0348  1.0909  0.6273
  784SOL    HW2 2503   0.867   5.120   2.967  2.4192 -3.7328 -1.7378
  785SOL     OW 2504   5.140   0.699   0.867  0.2294 -0.1373  0.3680
  785SOL    HW1 2505   5.074   0.666   0.800  1.0136 -0.2378 -0.3823
  785SOL    HW2 2506   5.184   0.622   0.913  2.7937 -0.3342 -2.1021
  786SOL     OW 2507   0.534   0.106   0.939 -0.4939 -0.1680 -0.2644
  786SOL    HW1 2508   0.590   0.067   1.011 -0.7197 -1.2541 -0.6614
  786SOL    HW2 2509   0.565   0.199   0.920  1.4038 -0.8349 -0.6970
  787SOL     OW 2510   4.233   0.821   0.155 -0.0162  0.7367  0.5005
  787SOL    HW1 2511   4.159   0.777   0.205 -2.0961 -0.6146 -3.3930
  787SOL    HW2 2512   4.199   0.902   0.107  1.1360  0.4335 -0.9139
  788SOL     OW 2513   3.950   3.169   3.931 -0.6835  0.1450  0.4513
  788SOL    HW1 2514   3.897   3.105   3.986 -1.6582  0.8288  0.3316
  788SOL    HW2 2515   4.048   3.150   3.942 -0.9264 -0.7310  1.1669
  789SOL     OW 2516   2.543   2.987   3.536 -0.4375  0.8660 -0.0683
  789SOL    HW1 2517   2.475   3.056   3.514  0.3130  1.1361 -1.6532
  789SOL    HW2 2518   2.630   3.032   3.557 -0.4794  0.4815  1.0013
  790SOL     OW 2519   0.383   0.578   2.931 -0.1055  0.0833  0.2503
  790SOL    HW1 2520   0.462   0.638   2.916  0.8674 -0.5658  2.4442
  790SOL    HW2 2521   0.343   0.597   3.020 -0.8482 -1.3474  0.2498
  791SOL     OW 2522   2.060   3.315   0.235 -0.6202 -0.1907  0.4858
  791SOL    HW1 2523   2.147   3.364   0.238 -1.1654  0.8733 -0.2753
  791SOL    HW2 2524   1.987   3.374   0.271 -1.6137  0.3491 -2.1798
  792SOL     OW 2525   4.674   3.463   3.731 -0.2242  0.3478  0.0391
  792SOL    HW1 2526   4.598   3.504   3.782 -0.3318 -0.5839  0.6685
  792SOL    HW2 2527   4.662   3.364   3.728  2.5918 -0.2754  3.0516
  793SOL     OW 2528   1.018   4.680   0.386 -0.1572  0.2143  0.4471
  793SOL    HW1 2529   0.999   4.661   0.290 -2.5976  0.5921  0.7938
  793SOL    HW2 2530   1.116   4.697   0.397  0.3772 -1.0404 -1.7320
  794SOL     OW 2531   0.880   2.710   2.559  0.2499  0.6404 -0.0911
  794SOL    HW1 2532   0.878   2.741   2.464  1.5644 -1.2430 -0.7939
  794SOL    HW2 2533   0.799   2.656   2.579  0.2288  0.5944 -0.3048
  795SOL     OW 2534   3.567   0.224   1.604 -0.4566  0.1417 -0.1297
  795SOL    HW1 2535   3.612   0.281   1.536 -0.7265  0.8417  0.2720
  795SOL    HW2 2536   3.635   0.168   1.651 -0.2066  0.0359 -0.6082
  796SOL     OW 2537   4.141   4.167   4.591 -0.4082  0.2196 -0.5031
  796SOL    HW1 2538   4.085   4.245   4.619  1.4495  1.8066 -0.9767
  796SOL    HW2 2539   4.201   4.140   4.666  0.3967  0.6270 -0.9787
  797SOL     OW 2540   4.986   0.788   3.004  0.4781  0.6245  0.2149
  797SOL    HW1 2541   4.916   0.796   3.074  0.3325 -1.2469  0.3307
  797SOL    HW2 2542   5.076   0.786   3.048  0.3427 -1.4106  0.4574
  798SOL     OW 2543   4.392   1.631   4.568 -0.0143  0.0150 -0.1777
  798SOL    HW1 2544   4.421   1.546   4.524  1.0295  1.1897 -1.8559
  798SOL    HW2 2545   4.395   1.706   4.502 -1.1320  1.3329  1.2009
  799SOL     OW 2546   3.455   2.036   1.212  0.5236 -0.2324  0.2207
  799SOL    HW1 2547   3.534   2.092   1.188 -0.9264  1.6882 -0.3199
  799SOL    HW2 2548   3.427   1.982   1.133  1.0231 -0.5761  0.2784
  800SOL     OW 2549   1.939   1.963   0.135  0.1494  0.6305  0.0712
  800SOL    HW1 2550   1.965   1.946   0.230 -2.2681  2.9020  1.2776
  800SOL    HW2 2551   1.879   1.890   0.103 -0.6344  0.8238  1.0320
  801SOL     OW 2552   0.126   2.872   1.799 -0.2116  0.3485  0.5182
  801SOL    HW1 2553   0.210   2.867   1.853 -1.2055  2.7008  2.4992
  801SOL    HW2 2554   0.049   2.838   1.854 -0.8108 -0.2168 -0.6402
  802SOL     OW 2555   4.769   1.775   3.539 -0.5060 -0.2104  0.5407
  802SOL    HW1 2556   4.684   1.723   3.546 -0.1162 -0.7048  1.9318
  802SOL    HW2 2557   4.817   1.774   3.627  2.1948 -2.0576 -0.7972
  803SOL     OW 2558   1.776   0.417   3.739 -0.2453  0.4772 -0.1427
  803SOL    HW1 2559   1.781   0.444   3.835 -1.3356  1.8847 -0.4504
  803SOL    HW2 2560   1.824   0.330   3.726 -1.0879 -0.3446  1.8756
  804SOL     OW 2561   2.215   0.472   4.705  0.3960 -0.2201  0.0604
  804SOL    HW1 2562   2.273   0.552   4.699 -0.3049  0.3649  0.7953
  804SOL    HW2 2563   2.227   0.428   4.795  0.2268 -0.5051 -0.0534
  805SOL     OW 2564   3.307   2.129   4.906 -0.3026  0.1979  0.0618
  805SOL    HW1 2565   3.342   2.218   4.878  1.0343 -0.0324  0.9006
  805SOL    HW2 2566   3.275   2.134   5.000  0.7690 -0.4391  0.4807
  806SOL     OW 2567   1.673   1.043   0.632  0.0198  0.5182  0.2003
  806SOL    HW1 2568   1.640   1.133   0.603  1.0646  0.9425  0.3094
  806SOL    HW2 2569   1.603   0.998   0.687 -0.0369  1.7702  1.1814
  807SOL     OW 2570   0.641   2.156   3.889 -0.2274  0.1928  0.3891
  807SOL    HW1 2571   0.632   2.058   3.871 -1.3038  0.4496 -0.6188
  807SOL    HW2 2572   0.710   2.194   3.828 -1.1296  0.3684 -0.5596
  808SOL     OW 2573   3.605   4.015   0.729 -0.2610  0.2912 -0.3076
  808SOL    HW1 2574   3.588   4.114   0.729 -2.1706  0.0982 -3.0458
  808SOL    HW2 2575   3.600   3.980   0.822 -2.3996  2.4160  0.4828
  809SOL     OW 2576   0.391   3.196   4.330  0.4013 -0.1915 -0.4033
  809SOL    HW1 2577   0.435   3.170   4.416 -0.1423 -0.5146 -0.2174
  809SOL    HW2 2578   0.459   3.204   4.258  0.7570 -0.7146 -0.1285
  810SOL     OW 2579   2.168   0.646   2.762 -0.3969  0.2103  0.3119
  810SOL    HW1 2580   2.157   0.598   2.675  1.5673 -1.3237  0.8402
  810SOL    HW2 2581   2.256   0.622   2.803 -0.4489  2.3537  1.8597
  811SOL     OW 2582   3.290   1.804   3.913  0.4172 -0.1448  0.2559
  811SOL    HW1 2583   3.267   1.765   4.002  3.0749  2.6419  2.3793
  811SOL    HW2 2584   3.382   1.843   3.916 -0.7342  3.3687 -2.5313
  812SOL     OW 2585   1.031   0.739   1.740  0.3653 -0.0874 -0.3346
  812SOL    HW1 2586   0.965   0.803   1.778  0.3698  1.1433 -2.2827
  812SOL    HW2 2587   0.983   0.669   1.688  0.4076 -1.3766  1.2615
  813SOL     OW 2588   2.409   0.318   2.624 -0.1073 -0.4749  0.4241
  813SOL    HW1 2589   2.492   0.333   2.678 -0.4137 -0.3977  0.8828
  813SOL    HW2 2590   2.330   0.314   2.686 -0.4627 -0.3853 -0.0243
  814SOL     OW 2591   0.878   5.107   1.882  0.4863  0.3760 -0.1187
  814SOL    HW1 2592   0.933   5.067   1.955  1.4882 -0.1105 -1.1180
  814SOL    HW2 2593   0.811   5.040   1.850  2.0680 -0.5413 -1.6923
  815SOL     OW 2594   2.905   3.071   3.476  0.7921  0.6388  0.1067
  815SOL    HW1 2595   2.861   3.160   3.488  1.7371  1.3904 -1.5784
  815SOL    HW2 2596   2.911   3.024   3.564  0.5349  2.3609  1.0882
  816SOL     OW 2597   1.381   1.525   2.558  0.1996  0.2605 -0.0994
  816SOL    HW1 2598   1.342   1.454   2.499  0.9786 -1.5310  1.4162
  816SOL    HW2 2599   1.447   1.579   2.506 -1.1076  0.5379 -1.5461
  817SOL     OW 2600   4.364   4.025   0.721 -0.6451 -0.1974 -0.1145
  817SOL    HW1 2601   4.426   4.100   0.744 -0.9045  0.1255 -0.4517
  817SOL    HW2 2602   4.331   4.036   0.627 -1.0794 -0.4511  0.0022
  818SOL     OW 2603   2.785   1.326   0.629 -0.4843 -0.1885  0.3119
  818SOL    HW1 2604   2.725   1.329   0.549 -0.5754 -1.0428  0.3437
  818SOL    HW2 2605   2.880   1.337   0.600 -0.4581 -1.1725  0.0041
  819SOL     OW 2606   0.796   2.235   2.218  0.3788 -0.2557 -0.5145
  819SOL    HW1 2607   0.781   2.283   2.132 -0.2102  1.6262  0.5832
  819SOL    HW2 2608   0.861   2.286   2.274  0.9849 -1.6066  0.0680
  820SOL     OW 2609   2.275   3.604   1.903  0.4495  0.4307 -1.1935
  820SOL    HW1 2610   2.296   3.585   1.999  0.5532  1.0751 -1.0826
  820SOL    HW2 2611   2.303   3.526   1.847  0.7788  0.2202 -0.7480
  821SOL     OW 2612   3.460   3.554   4.197  0.1911  0.1446  0.4067
  821SOL    HW1 2613   3.485   3.594   4.285  1.3782  0.3001  0.0116
  821SOL    HW2 2614   3.535   3.498   4.163  0.9054  2.3009 -1.8203
  822SOL     OW 2615   0.318   4.190   5.051 -0.5530  0.2306  0.1276
  822SOL    HW1 2616   0.219   4.205   5.060 -0.6940 -0.1530 -0.6575
  822SOL    HW2 2617   0.355   4.157   5.138 -1.0315  0.8278  0.5600
  823SOL     OW 2618   1.331   3.632   1.327 -0.1706  0.2658 -0.4985
  823SOL    HW1 2619   1.245   3.624   1.378  0.1332  0.0673 -0.0105
  823SOL    HW2 2620   1.393   3.558   1.354 -0.2511 -0.2380 -1.6423
  824SOL     OW 2621   5.001   1.755   3.380 -0.1599  0.4602 -0.0148
  824SOL    HW1 2622   5.044   1.815   3.448 -0.5793 -0.0874  0.7301
  824SOL    HW2 2623   4.910   1.729   3.410 -0.0290 -0.4645 -0.3898
  825SOL     OW 2624   1.369   0.325   1.045  0.2815 -0.4501  0.2763
  825SOL    HW1 2625   1.428   0.247   1.022  1.7586  0.9706 -1.0671
  825SOL    HW2 2626   1.426   0.405   1.064 -1.1927  0.9696 -0.9976
  826SOL     OW 2627   2.045   1.451   3.620  0.2022  0.0274  0.1836
  826SOL    HW1 2628   2.014   1.355   3.625  0.2697 -0.0152 -0.1893
  826SOL    HW2 2629   2.016   1.490   3.533 -0.7933  0.6856  0.7905
  827SOL     OW 2630   5.045   2.338   5.153 -0.4648  0.1180  0.2823
  827SOL    HW1 2631   5.040   2.435   5.132 -0.5269 -0.0503 -0.5148
  827SOL    HW2 2632   5.088   2.325   5.242 -3.1291  1.0082  1.7995
  828SOL     OW 2633   3.086   4.330   1.674 -0.1432 -0.1039 -0.3800
  828SOL    HW1 2634   3.030   4.348   1.593 -0.2309  0.9873 -0.0935
  828SOL    HW2 2635   3.082   4.409   1.735  0.4008 -0.6774  0.4137
  829SOL     OW 2636   3.906   1.898   5.017 -0.5327 -0.4931  0.6571
  829SOL    HW1 2637   3.848   1.956   5.073  1.4871  1.5319  0.7981
  829SOL    HW2 2638   3.967   1.845   5.076 -0.3662 -0.5175  0.4657
  830SOL     OW 2639   4.342   2.178   1.900  0.1696  0.0322  0.1411
  830SOL    HW1 2640   4.263   2.119   1.882 -0.8484  1.3752  0.0076
  830SOL    HW2 2641   4.418   2.150   1.840 -1.1306  0.4661 -1.8268
  831SOL     OW 2642   4.097   0.091   0.532  0.2019 -0.2688  0.3089
  831SOL    HW1 2643   4.044   0.092   0.617 -0.3967 -2.5892  0.0297
  831SOL    HW2 2644   4.170   0.159   0.538 -1.3701  1.4151  1.6249
  832SOL     OW 2645   3.378   1.507   2.341 -0.4163 -0.1896  0.1618
  832SOL    HW1 2646   3.420   1.573   2.403 -2.3247  0.4022  0.9121
  832SOL    HW2 2647   3.278   1.520   2.341 -0.7813 -2.5101 -0.3343
  833SOL     OW 2648   3.807   4.302   5.023 -0.2855 -0.3167 -0.5076
  833SOL    HW1 2649   3.753   4.231   5.068  1.0172 -0.3988  1.0087
  833SOL    HW2 2650   3.787   4.391   5.065  1.1960 -0.4454  0.5696
  834SOL     OW 2651   0.137   0.506   2.757 -0.0590  0.4926  0.2610
  834SOL    HW1 2652   0.224   0.515   2.804  1.0865 -0.8388 -1.4705
  834SOL    HW2 2653   0.075   0.449   2.811  1.1843 -0.9249  0.2505
  835SOL     OW 2654   4.505   4.155   0.341  0.0185  0.0421  0.1487
  835SOL    HW1 2655   4.478   4.154   0.245 -1.6375 -0.5909  0.5777
  835SOL    HW2 2656   4.456   4.082   0.390  0.9415  0.2518  1.4461
  836SOL     OW 2657   2.243   3.781   2.438 -0.0503 -0.1586 -0.1904
  836SOL    HW1 2658   2.246   3.731   2.351 -0.0698  1.8932 -1.4293
  836SOL    HW2 2659   2.245   3.716   2.513  0.4022 -1.9922 -1.7073
  837SOL     OW 2660   1.909   4.348   4.058 -0.4348 -0.0898 -0.3622
  837SOL    HW1 2661   1.919   4.252   4.084 -1.2923 -0.2111 -0.4675
  837SOL    HW2 2662   1.878   4.401   4.136  0.6095  0.2203 -0.1406
  838SOL     OW 2663   3.272   0.544   2.152 -0.1699  0.0779 -0.1150
  838SOL    HW1 2664   3.284   0.644   2.159 -1.6675  0.3756 -1.3178
  838SOL    HW2 2665   3.294   0.514   2.059 -1.9097 -0.3379 -0.4285
  839SOL     OW 2666   1.039   2.049   1.998  0.4577 -0.8451 -0.6727
  839SOL    HW1 2667   1.039   2.148   1.985 -1.1186 -0.4553  1.7084
  839SOL    HW2 2668   0.948   2.012   1.978 -0.5535 -0.9369  3.2553
  840SOL     OW 2669   0.758   0.158   3.634  0.6616  0.7203  0.2279
  840SOL    HW1 2670   0.856   0.140   3.628  0.6216  0.2443  0.8678
  840SOL    HW2 2671   0.725   0.131   3.724 -0.0708  0.8052 -0.0092
  841SOL     OW 2672   0.911   0.006   2.631  0.4209  0.1134  0.2408
  841SOL    HW1 2673   0.954  -0.008   2.542  2.0979 -0.2825  1.0676
  841SOL    HW2 2674   0.968   0.066   2.687 -0.7397  0.5743  0.9687
  842SOL     OW 2675   0.029   3.691   4.317 -0.4665  0.3540  0.1831
  842SOL    HW1 2676   0.035   3.676   4.415 -2.1892  1.6119  0.5305
  842SOL    HW2 2677  -0.066   3.681   4.287 -0.2873  1.7876 -1.0008
  843SOL     OW 2678   0.954   4.210   2.833 -0.5169  0.2226  0.7111
  843SOL    HW1 2679   0.892   4.132   2.831  0.8068 -0.8770 -0.1285
  843SOL    HW2 2680   0.982   4.228   2.927  0.8174 -1.7629  0.7649
  844SOL     OW 2681   3.383   3.793   1.505  0.4522  0.0369  0.1579
  844SOL    HW1 2682   3.371   3.751   1.596 -0.1816 -0.9254 -0.3498
  844SOL    HW2 2683   3.354   3.728   1.435  0.4928  0.9494 -0.7190
  845SOL     OW 2684   4.493   2.225   3.496 -0.2131  0.3888 -0.1235
  845SOL    HW1 2685   4.565   2.162   3.468 -0.4649  1.0698 -2.5275
  845SOL    HW2 2686   4.409   2.173   3.514 -0.2172 -0.0606 -1.3570
  846SOL     OW 2687   3.086   4.382   3.361  0.4759  0.2797  0.2728
  846SOL    HW1 2688   3.093   4.467   3.309 -2.5784  0.5095  0.0547
  846SOL    HW2 2689   3.113   4.305   3.303 -0.5065  0.7713 -0.8845
  847SOL     OW 2690   1.181   3.618   2.307  0.1258  0.1931  0.4264
  847SOL    HW1 2691   1.132   3.641   2.223 -1.7664 -0.5441  1.2761
  847SOL    HW2 2692   1.234   3.697   2.337 -0.4001  0.9752 -0.6264
  848SOL     OW 2693   1.623   1.859   2.750 -0.2038 -0.0310 -0.4789
  848SOL    HW1 2694   1.646   1.834   2.844  0.3569 -2.2287 -1.1418
  848SOL    HW2 2695   1.659   1.790   2.688 -2.0985  0.4181 -2.1819
  849SOL     OW 2696   2.371   0.283   4.576  0.2896 -0.0177  0.1524
  849SOL    HW1 2697   2.278   0.314   4.597 -0.5246 -0.7167 -2.0507
  849SOL    HW2 2698   2.433   0.362   4.575 -0.6131  0.7148  0.0774
  850SOL     OW 2699   2.866   4.979   4.166  0.5409 -0.0471 -0.1822
  850SOL    HW1 2700   2.873   4.955   4.069 -1.2690  1.9857 -0.8902
  850SOL    HW2 2701   2.903   5.071   4.180 -0.3041  0.1512  0.8419
  851SOL     OW 2702   4.680   1.409   0.134 -0.0078  0.1328  0.4742
  851SOL    HW1 2703   4.760   1.463   0.158 -0.7058  0.3660  2.4443
  851SOL    HW2 2704   4.662   1.341   0.205 -0.8770 -0.7206 -0.5172
  852SOL     OW 2705   0.452   0.338   3.168  0.0155  0.3549  0.0363
  852SOL    HW1 2706   0.393   0.415   3.192 -2.1915 -1.8486  2.3004
  852SOL    HW2 2707   0.462   0.334   3.068  0.9652  3.9631 -0.1529
  853SOL     OW 2708   3.368   4.645   3.502  0.0173  0.3654 -0.2810
  853SOL    HW1 2709   3.370   4.554   3.461 -1.2303 -0.7459  1.9544
  853SOL    HW2 2710   3.273   4.679   3.504  0.4795  1.7994 -1.1988
  854SOL     OW 2711   4.975   1.818   0.189 -0.6736 -0.1399 -0.7749
  854SOL    HW1 2712   5.034   1.739   0.177 -0.1738 -0.4435  2.5786
  854SOL    HW2 2713   5.026   1.902   0.170 -0.2493 -0.5172 -1.3027
  855SOL     OW 2714   3.504   4.817   2.455 -0.0135  0.5358  0.0836
  855SOL    HW1 2715   3.488   4.916   2.453 -2.6209  0.3761  3.3105
  855SOL    HW2 2716   3.585   4.797   2.510 -0.9091  0.8855  1.5904
  856SOL     OW 2717   0.920   2.202   1.400 -0.4032 -0.1011 -0.7431
  856SOL    HW1 2718   0.964   2.188   1.489 -1.3088  1.2655 -0.0554
  856SOL    HW2 2719   0.823   2.222   1.414 -1.2594 -2.7134 -2.2053
  857SOL     OW 2720   0.268   0.130   2.267  0.2345  0.7277  0.0526
  857SOL    HW1 2721   0.296   0.121   2.363  3.1045 -0.5128 -0.8102
  857SOL    HW2 2722   0.196   0.063   2.247 -2.3529  2.7583  1.8958
  858SOL     OW 2723   2.978   3.600   0.533  0.9272  0.1789 -0.5735
  858SOL    HW1 2724   2.899   3.591   0.472  1.4341 -0.3454 -1.1573
  858SOL    HW2 2725   3.037   3.674   0.501  1.1539 -0.0433 -0.6666
  859SOL     OW 2726   3.465   4.260   4.738  0.2090 -0.0052 -0.8231
  859SOL    HW1 2727   3.398   4.333   4.724 -1.5896 -1.3457  0.4288
  859SOL    HW2 2728   3.464   4.198   4.660  0.9281  0.6511 -1.3711
  860SOL     OW 2729   3.179   1.910   2.995 -0.2958 -0.1565  0.2239
  860SOL    HW1 2730   3.256   1.846   2.989 -1.2174 -1.4384  1.2469
  860SOL    HW2 2731   3.209   2.002   2.970  1.6154 -0.5849  0.7715
  861SOL     OW 2732   0.749   4.080   1.181 -0.2299  0.4633 -0.1474
  861SOL    HW1 2733   0.675   4.089   1.248  0.1573  0.8603  0.2380
  861SOL    HW2 2734   0.727   4.007   1.116 -1.1876  0.9098 -0.3391
  862SOL     OW 2735   1.045   2.459   1.591 -0.7657  0.0735 -0.2764
  862SOL    HW1 2736   1.068   2.461   1.494  1.8627 -1.0919  0.2528
  862SOL    HW2 2737   1.039   2.364   1.622 -0.5141  0.4338  0.9271
  863SOL     OW 2738   1.940   5.074   2.328 -0.0568 -0.4141  0.4899
  863SOL    HW1 2739   1.916   4.991   2.278  0.2070 -0.1124 -0.1457
  863SOL    HW2 2740   1.860   5.134   2.336  0.4111  0.5573 -1.5590
  864SOL     OW 2741   3.709   3.964   3.110 -0.5779  0.1317  0.1102
  864SOL    HW1 2742   3.742   4.013   3.191 -1.2491  1.5302 -0.4345
  864SOL    HW2 2743   3.772   3.980   3.034 -1.1116  0.6726 -0.2290
  865SOL     OW 2744   3.827   4.949   4.204 -0.2028 -0.3386  0.4201
  865SOL    HW1 2745   3.825   4.851   4.225 -1.4728 -0.0439  1.8847
  865SOL    HW2 2746   3.806   5.001   4.287 -2.5694  1.0485 -0.9176
  866SOL     OW 2747   2.131   0.516   2.503 -0.3029  0.4851 -0.3052
  866SOL    HW1 2748   2.179   0.459   2.435  1.8085  1.1225  0.5795
  866SOL    HW2 2749   2.089   0.594   2.457  0.2366  0.3710 -1.0144
  867SOL     OW 2750   1.136   3.110   1.582 -0.1180  0.2400 -0.3507
  867SOL    HW1 2751   1.133   3.173   1.505 -1.1687  1.1105  0.3668
  867SOL    HW2 2752   1.203   3.142   1.649  0.5334 -0.3159 -0.7310
  868SOL     OW 2753   2.014   2.339   2.644 -0.5519  0.0256  0.6768
  868SOL    HW1 2754   2.110   2.315   2.661 -0.6979 -0.5026  0.7939
  868SOL    HW2 2755   1.981   2.287   2.565 -1.2336 -1.1391  1.6780
  869SOL     OW 2756   0.096   2.001   2.960 -0.3929 -0.0504  0.0104
  869SOL    HW1 2757   0.023   2.029   3.023 -1.3077 -0.9116 -0.6395
  869SOL    HW2 2758   0.086   1.904   2.938  1.7913 -0.5626  0.9934
  870SOL     OW 2759   2.555   3.356   0.254 -0.6636 -0.1261 -0.1761
  870SOL    HW1 2760   2.616   3.287   0.292  0.3312  0.0211 -1.4230
  870SOL    HW2 2761   2.518   3.322   0.167  0.5798  1.2386 -1.2911
  871SOL     OW 2762   3.111   4.783   0.500  0.5554 -0.0289 -0.5070
  871SOL    HW1 2763   3.028   4.782   0.444  1.6119 -0.4719 -2.1119
  871SOL    HW2 2764   3.090   4.825   0.589 -1.8276 -1.8141 -0.1277
  872SOL     OW 2765   1.262   2.970   0.724 -0.4908 -0.2608 -0.2366
  872SOL    HW1 2766   1.214   3.058   0.724 -0.9971 -0.4726  2.0696
  872SOL    HW2 2767   1.349   2.979   0.676 -0.1815  1.7055  0.6161
  873SOL     OW 2768   1.135   4.861   0.713  0.0511  0.0729 -0.3339
  873SOL    HW1 2769   1.183   4.931   0.660 -2.9604  1.9440 -0.8080
  873SOL    HW2 2770   1.052   4.833   0.665 -0.4458 -1.5686  1.3391
  874SOL     OW 2771   1.928   3.067   4.618  0.3610 -0.0200  0.0516
  874SOL    HW1 2772   1.903   3.114   4.534  3.0815 -1.0833 -1.5177
  874SOL    HW2 2773   1.934   2.968   4.600 -1.5890 -0.6352  2.2657
  875SOL     OW 2774   4.835   3.917   3.003  0.2533 -0.0417 -0.3532
  875SOL    HW1 2775   4.901   3.917   2.928  0.9400 -0.9727  0.2406
  875SOL    HW2 2776   4.883   3.925   3.090 -0.3657 -1.2902  0.1217
  876SOL     OW 2777   4.241   1.175   5.039  0.4675 -0.0243 -0.3347
  876SOL    HW1 2778   4.185   1.153   5.119 -0.5755 -1.8141 -1.4985
  876SOL    HW2 2779   4.337   1.179   5.066 -0.0790  2.5431  1.5881
  877SOL     OW 2780   4.412   3.252   4.191 -0.4021 -0.4324  0.1549
  877SOL    HW1 2781   4.421   3.173   4.130  2.4098 -0.7829  0.8974
  877SOL    HW2 2782   4.335   3.238   4.253  0.1745 -2.7576  0.4423
  878SOL     OW 2783   4.285   3.047   0.053 -0.0036 -0.0593 -0.1544
  878SOL    HW1 2784   4.193   3.029   0.088 -0.1264  2.0413  0.7502
  878SOL    HW2 2785   4.352   2.994   0.106 -0.6385 -1.4645 -0.7059
  879SOL     OW 2786   3.922   2.731   0.284  0.0663  0.1205  0.0658
  879SOL    HW1 2787   3.971   2.803   0.333  1.1335 -0.6520  0.1681
  879SOL    HW2 2788   3.945   2.736   0.187  0.8935 -0.6635  0.2150
  880SOL     OW 2789   4.859   4.426   4.088  0.1683 -0.2441 -0.3558
  880SOL    HW1 2790   4.876   4.487   4.166  3.1461 -0.3984 -0.7505
  880SOL    HW2 2791   4.833   4.481   4.009 -0.8426  0.1170  0.2095
  881SOL     OW 2792   2.833   0.007   5.141 -0.3418  0.1994  0.1748
  881SOL    HW1 2793   2.818  -0.049   5.059  1.9319 -0.6350  0.2416
  881SOL    HW2 2794   2.793   0.098   5.127  0.6222  0.3464 -2.2217
  882SOL     OW 2795   1.169   1.368   4.395 -0.0042  0.1250  0.0355
  882SOL    HW1 2796   1.208   1.430   4.463  1.3322  0.0254 -0.6024
  882SOL    HW2 2797   1.116   1.297   4.441  1.0819 -0.0873  1.0146
  883SOL     OW 2798   4.971   0.436   0.343  0.3247 -0.1154  0.4256
  883SOL    HW1 2799   4.882   0.407   0.308  0.3157  0.0051  0.3462
  883SOL    HW2 2800   5.023   0.356   0.373  0.1127 -0.1666  0.6588
  884SOL     OW 2801   1.288   0.012   2.707  0.3080  0.2643 -0.5879
  884SOL    HW1 2802   1.301  -0.084   2.732  0.6670  0.5221  0.2637
  884SOL    HW2 2803   1.377   0.058   2.708 -0.0191  0.9123  0.3942
  885SOL     OW 2804   3.119   2.717   4.769 -0.2304  0.2075  0.1410
  885SOL    HW1 2805   3.193   2.661   4.808  0.8294  1.6312  0.2762
  885SOL    HW2 2806   3.159   2.798   4.725 -1.6872  0.6630 -0.3917
  886SOL     OW 2807   3.090   1.488   1.748 -0.9499 -0.5450  0.1294
  886SOL    HW1 2808   3.008   1.540   1.723 -0.9197 -0.6655 -0.2247
  886SOL    HW2 2809   3.089   1.399   1.702  0.3830  0.2600 -1.5787
  887SOL     OW 2810   1.806   2.670   3.415  0.2893  0.3664 -0.4889
  887SOL    HW1 2811   1.708   2.671   3.439  0.4928  1.1483  0.3601
  887SOL    HW2 2812   1.855   2.610   3.479  0.3933  0.1297 -0.7923
  888SOL     OW 2813   0.708   3.064   1.058 -0.2711  0.1460  0.1502
  888SOL    HW1 2814   0.721   2.970   1.088  1.5859  0.2082 -0.3612
  888SOL    HW2 2815   0.763   3.125   1.114 -0.5516  0.8048 -0.2812
  889SOL     OW 2816   5.125   0.337   2.884  0.1679  0.4940  0.9754
  889SOL    HW1 2817   5.044   0.395   2.884 -0.6414 -0.5868 -0.7145
  889SOL    HW2 2818   5.116   0.265   2.815  1.9605 -0.5137  1.7154
  890SOL     OW 2819   2.310   3.573   1.066 -0.7929  0.4927 -0.4763
  890SOL    HW1 2820   2.356   3.518   0.996  0.3667 -0.4398  0.9482
  890SOL    HW2 2821   2.369   3.649   1.092 -0.1102 -0.5510  1.1664
  891SOL     OW 2822   2.434   0.972   2.649  1.0548  0.2099 -0.2865
  891SOL    HW1 2823   2.401   0.934   2.735  0.3083  1.2396 -0.1009
  891SOL    HW2 2824   2.527   0.939   2.631  0.2412 -2.1362 -0.4413
  892SOL     OW 2825   1.956   0.939   2.055  0.5203 -0.4089 -0.8721
  892SOL    HW1 2826   1.857   0.947   2.068  0.6186 -0.1210 -0.2473
  892SOL    HW2 2827   1.975   0.908   1.962 -0.2093 -1.8362 -0.5877
  893SOL     OW 2828   1.266   0.366   2.165 -0.0660  0.2758 -0.0828
  893SOL    HW1 2829   1.285   0.435   2.234 -0.1949  0.1840  0.0459
  893SOL    HW2 2830   1.176   0.382   2.125 -0.2416 -0.0110  0.1861
  894SOL     OW 2831   0.150   3.951   4.240 -0.0066  0.1142 -0.6567
  894SOL    HW1 2832   0.085   3.878   4.261 -1.0460  1.5062  1.3016
  894SOL    HW2 2833   0.235   3.935   4.290 -0.4878  0.5590  0.3391
  895SOL     OW 2834   2.414   1.232   1.106  0.6280  0.3626  0.4307
  895SOL    HW1 2835   2.382   1.233   1.200 -2.9427 -1.3562 -0.5903
  895SOL    HW2 2836   2.493   1.171   1.097  1.5915  1.2501  2.3615
  896SOL     OW 2837   4.867   1.104   0.855  0.1066 -0.1294  0.0089
  896SOL    HW1 2838   4.824   1.181   0.807 -0.0765  0.2668  0.7729
  896SOL    HW2 2839   4.943   1.138   0.910  0.8256 -0.6939 -0.6193
  897SOL     OW 2840   3.867   4.677   0.215 -0.9123  0.0333 -0.5885
  897SOL    HW1 2841   3.913   4.762   0.187  0.2187 -0.3388  0.1066
  897SOL    HW2 2842   3.796   4.699   0.282  0.6025  0.2674  0.9889
  898SOL     OW 2843   2.028   2.707   1.643 -0.6037  0.4492  0.4172
  898SOL    HW1 2844   1.939   2.675   1.610  0.2121  0.8279 -2.4099
  898SOL    HW2 2845   2.027   2.807   1.648 -0.1508  0.4890 -0.2470
  899SOL     OW 2846   1.474   1.784   1.440  0.2735  0.2785 -0.3244
  899SOL    HW1 2847   1.478   1.761   1.342 -2.2325  0.5096 -0.5680
  899SOL    HW2 2848   1.388   1.832   1.458 -0.3327 -1.6169  2.3781
  900SOL     OW 2849   2.440   0.605   4.009 -0.0642  0.5696 -0.4647
  900SOL    HW1 2850   2.507   0.678   4.021  0.1942  0.2863 -0.1504
  900SOL    HW2 2851   2.376   0.605   4.086 -0.4983  0.9124 -0.8224
  901SOL     OW 2852   5.086   4.780   4.002 -0.3308  0.1584  0.0801
  901SOL    HW1 2853   5.170   4.748   4.046  0.0542  0.9220 -0.0875
  901SOL    HW2 2854   5.008   4.727   4.036  0.2000 -0.4996  0.3009
  902SOL     OW 2855   0.404   5.141   3.840 -0.3412  0.2227 -0.4801
  902SOL    HW1 2856   0.348   5.107   3.915  0.1439  1.9788  0.7330
  902SOL    HW2 2857   0.346   5.178   3.768 -0.7765 -0.0546 -0.2748
  903SOL     OW 2858   5.130   4.493   1.394  0.1507  0.0085 -0.3378
  903SOL    HW1 2859   5.190   4.436   1.450  0.3812  1.3176  0.7977
  903SOL    HW2 2860   5.165   4.587   1.392 -1.4826  0.6559 -0.2097
  904SOL     OW 2861   5.095   2.352   3.485  0.6038 -0.1939  0.0886
  904SOL    HW1 2862   5.183   2.379   3.524  0.7076  1.7700 -1.3498
  904SOL    HW2 2863   5.040   2.306   3.555  1.1131  2.3180  2.3229
  905SOL     OW 2864   2.603   2.964   0.915  0.1625  0.7277 -0.1477
  905SOL    HW1 2865   2.698   2.946   0.942  0.7815  1.2567 -1.8448
  905SOL    HW2 2866   2.574   2.895   0.849 -0.8180  0.3026  0.6992
  906SOL     OW 2867   0.865   4.512   4.313 -0.5019 -0.1220 -0.5987
  906SOL    HW1 2868   0.918   4.594   4.331 -0.9923 -0.2877  2.0465
  906SOL    HW2 2869   0.829   4.515   4.220  0.4322  2.0825 -0.9498
  907SOL     OW 2870   0.601   2.242   0.038 -0.0549 -0.1107 -0.1168
  907SOL    HW1 2871   0.578   2.335   0.010 -1.8768  0.3867  2.6500
  907SOL    HW2 2872   0.671   2.246   0.110 -0.5568 -0.8260  0.4191
  908SOL     OW 2873   4.574   1.929   2.244  0.0962 -0.2415 -0.3249
  908SOL    HW1 2874   4.585   1.918   2.145  0.5173 -0.5012 -0.2502
  908SOL    HW2 2875   4.476   1.933   2.266  0.0085  1.1891 -0.8890
  909SOL     OW 2876   2.071   2.920   0.801 -0.0556  0.0433  0.2087
  909SOL    HW1 2877   2.149   2.979   0.822 -1.0214  1.8182 -0.9092
  909SOL    HW2 2878   2.090   2.866   0.720  1.2382 -2.0602  1.8272
  910SOL     OW 2879   2.040   1.548   3.368 -0.0939 -0.7777  0.3554
  910SOL    HW1 2880   2.028   1.594   3.280  0.6076 -1.6367 -0.2030
  910SOL    HW2 2881   2.097   1.605   3.427  0.2653 -0.6474 -0.1071
  911SOL     OW 2882   0.328   2.109   3.008 -0.0770 -0.2682 -0.6741
  911SOL    HW1 2883   0.405   2.045   3.003 -0.5882 -1.1217  1.4457
  911SOL    HW2 2884   0.245   2.065   2.974 -0.7784 -1.4418  2.2307
  912SOL     OW 2885   4.687   4.174   2.119  0.2067  0.5768 -0.4546
  912SOL    HW1 2886   4.588   4.188   2.108  0.2367  0.0576 -1.5212
  912SOL    HW2 2887   4.737   4.243   2.068  0.3830  0.0318 -1.0313
  913SOL     OW 2888   1.644   0.229   0.670 -0.2319  0.0616 -0.6064
  913SOL    HW1 2889   1.661   0.271   0.581  0.6898 -1.6927 -1.2974
  913SOL    HW2 2890   1.622   0.132   0.658  0.8419 -0.4420  1.1299
  914SOL     OW 2891   1.361   3.409   2.251  1.2548  0.0368  0.0159
  914SOL    HW1 2892   1.307   3.470   2.309  2.1777  0.2120  0.6969
  914SOL    HW2 2893   1.351   3.438   2.156 -1.2339 -0.9739 -0.1138
  915SOL     OW 2894   0.247   1.423   0.552 -0.5051 -0.2787  0.0991
  915SOL    HW1 2895   0.328   1.367   0.571 -0.6052 -0.5956 -0.4098
  915SOL    HW2 2896   0.164   1.368   0.564 -0.6451  0.0073  0.4784
  916SOL     OW 2897   4.486   0.224   1.273  0.6537 -0.3754 -0.0059
  916SOL    HW1 2898   4.500   0.322   1.265  0.6256 -0.4321 -0.8614
  916SOL    HW2 2899   4.396   0.205   1.311  0.3261 -0.0819 -0.6429
  917SOL     OW 2900   0.340   2.308   2.002 -0.1748 -0.1027 -0.1925
  917SOL    HW1 2901   0.253   2.266   2.029  0.1165 -0.8159 -0.3298
  917SOL    HW2 2902   0.414   2.242   2.016 -0.0091 -0.5838 -2.7789
  918SOL     OW 2903   2.372   2.577   2.948 -0.1642 -0.3955  0.4688
  918SOL    HW1 2904   2.344   2.621   3.033  1.8414  0.3885  0.7771
  918SOL    HW2 2905   2.463   2.610   2.921 -0.2585 -1.4814 -1.3741
  919SOL     OW 2906   0.586   0.637   4.945  0.1712  0.6059  0.3640
  919SOL    HW1 2907   0.622   0.545   4.931  0.1029  0.2442  2.3671
  919SOL    HW2 2908   0.494   0.643   4.906  0.5306  0.1197 -0.5890
  920SOL     OW 2909   4.059   0.949   0.463 -0.7498 -0.1495 -0.0761
  920SOL    HW1 2910   4.019   1.038   0.442 -1.4289 -0.6369 -0.9907
  920SOL    HW2 2911   4.043   0.887   0.385 -1.3490 -1.4095  1.0026
  921SOL     OW 2912   1.689   4.413   2.919 -0.2152 -0.0916  0.1947
  921SOL    HW1 2913   1.730   4.328   2.952 -1.6084 -0.6111  0.6281
  921SOL    HW2 2914   1.755   4.488   2.932  1.7688 -1.3375 -1.9129
  922SOL     OW 2915   0.885   0.259   3.401 -0.0605 -0.2661 -0.3032
  922SOL    HW1 2916   0.850   0.301   3.317  0.4620 -0.8421 -0.8215
  922SOL    HW2 2917   0.811   0.249   3.467 -0.3169  0.9014 -0.3991
  923SOL     OW 2918   2.863   1.730   1.117 -0.1780 -0.4263  0.3367
  923SOL    HW1 2919   2.820   1.686   1.195 -0.1477 -0.4083  0.3635
  923SOL    HW2 2920   2.799   1.794   1.075 -0.0333 -0.0810  0.6349
  924SOL     OW 2921   1.706   3.180   3.115 -0.1173  0.3768 -0.0507
  924SOL    HW1 2922   1.747   3.119   3.048 -0.7593  1.1241 -1.1644
  924SOL    HW2 2923   1.770   3.254   3.137  0.3710 -0.2687  0.7256
  925SOL     OW 2924   1.836   4.870   2.162  0.5403  0.0395 -0.0003
  925SOL    HW1 2925   1.919   4.814   2.156 -0.1604 -0.9476 -1.1139
  925SOL    HW2 2926   1.765   4.818   2.211 -0.1700 -0.1383 -1.1892
  926SOL     OW 2927   4.564   0.872   2.947  0.3107  0.2317 -0.1856
  926SOL    HW1 2928   4.549   0.943   2.879  0.0713 -0.8797 -1.3207
  926SOL    HW2 2929   4.509   0.791   2.924 -0.6774  0.2196  1.9514
  927SOL     OW 2930   2.255   3.131   4.878  0.6718  0.4047 -0.0169
  927SOL    HW1 2931   2.299   3.043   4.860  1.6410  0.8735 -0.0324
  927SOL    HW2 2932   2.264   3.153   4.975 -0.9967 -0.2520  0.3072
  928SOL     OW 2933   2.713   2.958   0.121  0.5300  0.1921  0.0075
  928SOL    HW1 2934   2.737   3.055   0.114  0.0991  0.2349 -1.1993
  928SOL    HW2 2935   2.624   2.949   0.165  1.3665  0.2110  1.7824
  929SOL     OW 2936   1.533   0.105   0.997  0.0476  0.4901 -0.0640
  929SOL    HW1 2937   1.547   0.058   1.084  0.5730  1.1926  0.2415
  929SOL    HW2 2938   1.589   0.188   0.995  0.6262  0.0838 -1.3828
  930SOL     OW 2939   4.242   5.139   3.647 -0.2866 -0.4513  0.2226
  930SOL    HW1 2940   4.340   5.120   3.650 -0.4273 -1.0651  1.1659
  930SOL    HW2 2941   4.221   5.190   3.564  0.7403 -0.8362 -0.2927
  931SOL     OW 2942   4.364   3.513   4.126 -0.4894 -0.3356 -0.2289
  931SOL    HW1 2943   4.426   3.562   4.188  0.5312  0.6322 -1.9351
  931SOL    HW2 2944   4.353   3.419   4.158  0.0971  0.0935  1.3321
  932SOL     OW 2945   0.055   4.630   3.659 -0.2217  0.1396  0.3485
  932SOL    HW1 2946  -0.029   4.674   3.689 -0.5631  0.4165 -0.9384
  932SOL    HW2 2947   0.040   4.586   3.570  0.7891 -0.4374  0.4447
  933SOL     OW 2948   3.308   0.144   2.817 -0.3092 -0.1910 -0.2165
  933SOL    HW1 2949   3.214   0.154   2.787 -0.3411 -1.6731 -0.6793
  933SOL    HW2 2950   3.368   0.137   2.737 -0.1143 -1.7177  0.0341
  934SOL     OW 2951   4.840   4.829   4.535  0.3859  1.0376 -0.2074
  934SOL    HW1 2952   4.774   4.905   4.534  1.6203  2.2082  1.4679
  934SOL    HW2 2953   4.811   4.759   4.471 -2.3098  1.6623  0.2020
  935SOL     OW 2954   1.698   0.618   0.494  0.7125  0.1490 -0.5309
  935SOL    HW1 2955   1.663   0.612   0.587 -0.1360 -0.9666 -0.8965
  935SOL    HW2 2956   1.708   0.714   0.468  0.7091  0.4688  0.6067
  936SOL     OW 2957   2.643   2.561   5.070 -0.1330  0.3564  0.2588
  936SOL    HW1 2958   2.720   2.542   5.131 -1.0918  1.5862  1.9586
  936SOL    HW2 2959   2.619   2.658   5.076 -0.8633  0.3104 -1.4034
  937SOL     OW 2960   0.291   1.654   4.876 -0.2314 -0.0620 -0.2188
  937SOL    HW1 2961   0.259   1.575   4.928 -1.3943 -0.1631 -1.0574
  937SOL    HW2 2962   0.267   1.738   4.925  1.6499 -0.1898  1.0391
  938SOL     OW 2963   1.555   3.662   2.276  0.3446  0.5128 -0.7415
  938SOL    HW1 2964   1.601   3.586   2.231 -1.9567 -1.5442  0.1312
  938SOL    HW2 2965   1.623   3.725   2.313  2.3626 -1.1743 -1.3863
  939SOL     OW 2966   3.569   2.988   0.181 -0.0741  0.1458 -0.2529
  939SOL    HW1 2967   3.604   2.924   0.114  2.9540  0.4444  0.8583
  939SOL    HW2 2968   3.472   2.971   0.197 -0.0803 -2.0966 -2.1893
  940SOL     OW 2969   3.399   1.627   1.553 -0.4583  0.7091 -0.2660
  940SOL    HW1 2970   3.493   1.601   1.530 -0.4743  0.7686 -0.3992
  940SOL    HW2 2971   3.384   1.612   1.650 -0.3351  0.6230 -0.2588
  941SOL     OW 2972   3.836   4.156   2.370 -0.5493 -0.2913  0.3816
  941SOL    HW1 2973   3.822   4.125   2.276  1.2648 -2.4913  0.7476
  941SOL    HW2 2974   3.749   4.155   2.419 -1.3509 -0.0683 -0.9953
  942SOL     OW 2975   0.830   4.870   3.775 -0.2323  0.1898 -0.2278
  942SOL    HW1 2976   0.841   4.959   3.820 -0.3691 -0.8537  1.9837
  942SOL    HW2 2977   0.753   4.874   3.711  0.2580  1.8544 -0.7680
  943SOL     OW 2978   3.042   4.846   4.554 -0.2753  0.1207  0.3365
  943SOL    HW1 2979   3.010   4.816   4.644 -0.4767  0.7131  0.4681
  943SOL    HW2 2980   2.967   4.839   4.488  0.3611 -2.1159 -0.2484
  944SOL     OW 2981   0.238   0.663   1.869  0.4536  0.2178 -0.0474
  944SOL    HW1 2982   0.209   0.704   1.782 -1.6852 -0.7956  0.1156
  944SOL    HW2 2983   0.312   0.599   1.852  1.1319  1.1791 -0.8726
  945SOL     OW 2984   2.141   2.674   2.190  0.6626  0.2715  0.3772
  945SOL    HW1 2985   2.099   2.585   2.172 -0.3397  0.7955  0.0365
  945SOL    HW2 2986   2.151   2.686   2.289  0.8454 -0.2347  0.4243
  946SOL     OW 2987   5.064   0.884   0.512  0.2282  0.0379 -0.2560
  946SOL    HW1 2988   4.982   0.888   0.455 -0.2007 -0.9877  0.2683
  946SOL    HW2 2989   5.130   0.952   0.480  0.0131 -0.5117 -1.9921
  947SOL     OW 2990   2.138   0.485   1.102  0.2942  0.4092  0.0875
  947SOL    HW1 2991   2.170   0.429   1.178  0.4869  1.0025  0.4529
  947SOL    HW2 2992   2.164   0.442   1.016 -0.0361 -0.3331  0.3473
  948SOL     OW 2993   2.428   3.391   1.847  0.1865  0.3874 -0.0757
  948SOL    HW1 2994   2.512   3.412   1.898 -0.6672 -0.7209  1.9145
  948SOL    HW2 2995   2.444   3.313   1.787  0.6920  0.4076  0.0316
  949SOL     OW 2996   1.879   0.302   5.099 -0.0018 -0.6657  0.0384
  949SOL    HW1 2997   1.914   0.234   5.163  0.5150 -0.4821 -0.0486
  949SOL    HW2 2998   1.885   0.266   5.006 -0.8207 -0.9619  0.0882
  950SOL     OW 2999   5.119   4.688   4.294 -0.0338 -0.3335  0.5256
  950SOL    HW1 3000   5.150   4.771   4.339  1.8209 -0.2865 -0.7337
  950SOL    HW2 3001   5.198   4.636   4.261 -1.2216 -0.5890 -2.2055
  951SOL     OW 3002   0.527   2.111   2.044 -0.5190 -0.5595 -0.1581
  951SOL    HW1 3003   0.476   2.065   2.117 -1.3787  1.0624  0.3167
  951SOL    HW2 3004   0.617   2.138   2.078 -1.0887  0.6007  0.4865
  952SOL     OW 3005   1.985   0.582   0.433  0.1570 -0.2172  0.2837
  952SOL    HW1 3006   1.889   0.597   0.457 -0.0898  0.1578 -0.8498
  952SOL    HW2 3007   2.000   0.484   0.416  0.3901 -0.5220  2.0684
  953SOL     OW 3008   2.104   3.369   3.344 -0.6484  0.5997  0.3900
  953SOL    HW1 3009   2.144   3.299   3.404  0.3601  1.9691  1.3952
  953SOL    HW2 3010   2.131   3.350   3.249 -2.4241 -1.7130  0.2572
  954SOL     OW 3011   1.676   3.538   1.438 -0.4906 -0.0158 -0.3999
  954SOL    HW1 3012   1.675   3.503   1.532 -0.5860  0.6986 -0.1248
  954SOL    HW2 3013   1.770   3.556   1.410 -0.4187 -0.7475 -0.6456
  955SOL     OW 3014   0.325   2.634   0.345  0.2063  0.5522  0.4200
  955SOL    HW1 3015   0.282   2.672   0.426  1.0214 -0.6999  1.4840
  955SOL    HW2 3016   0.421   2.659   0.343  0.5726 -0.7230  0.7270
  956SOL     OW 3017   0.111   3.710   2.653 -0.3795  0.3952  0.1717
  956SOL    HW1 3018   0.130   3.642   2.725 -1.5253  0.8031  0.8927
  956SOL    HW2 3019   0.085   3.663   2.569  3.5486 -0.2070 -0.8844
  957SOL     OW 3020   4.350   4.290   2.243 -0.3574  0.0088  0.5383
  957SOL    HW1 3021   4.328   4.370   2.187 -2.8690 -0.9967 -0.0352
  957SOL    HW2 3022   4.266   4.250   2.280  0.6535 -2.8965  0.0264
  958SOL     OW 3023   2.914   2.857   0.255  0.0102 -0.5105  0.3622
  958SOL    HW1 3024   2.847   2.894   0.190  1.7458  3.8838  0.6991
  958SOL    HW2 3025   2.980   2.800   0.207 -0.0808  0.7290 -1.3211
  959SOL     OW 3026   4.826   3.619   2.698  0.2816 -0.0579  0.5980
  959SOL    HW1 3027   4.809   3.587   2.791  1.7089  1.5601  1.4776
  959SOL    HW2 3028   4.911   3.580   2.664  0.2386  0.0864  0.3169
  960SOL     OW 3029   4.567   0.494   4.776  0.1503  0.0533  0.2506
  960SOL    HW1 3030   4.660   0.462   4.794  0.6236  1.2687  0.0705
  960SOL    HW2 3031   4.547   0.483   4.679 -0.3847 -1.3937  0.4987
  961SOL     OW 3032   4.273   3.477   4.745 -0.3166 -0.2283 -0.8989
  961SOL    HW1 3033   4.315   3.568   4.748 -0.5781 -0.1247  0.3735
  961SOL    HW2 3034   4.202   3.471   4.815 -1.6070 -0.8036 -2.2176
  962SOL     OW 3035   3.507   2.661   3.323  0.6846  0.4968  0.0018
  962SOL    HW1 3036   3.488   2.598   3.398 -1.6958 -0.8503 -1.5969
  962SOL    HW2 3037   3.588   2.630   3.272  0.1352 -0.7404 -0.1561
  963SOL     OW 3038   3.537   1.610   0.382  0.1547  0.1144 -0.0716
  963SOL    HW1 3039   3.545   1.604   0.481  0.0999 -0.3477 -0.0929
  963SOL    HW2 3040   3.461   1.552   0.351  0.2987  0.1008 -0.4040
  964SOL     OW 3041   2.815   2.245   1.308  0.2275 -0.5045 -0.0484
  964SOL    HW1 3042   2.790   2.233   1.212  0.7659 -0.2364 -0.2239
  964SOL    HW2 3043   2.811   2.342   1.331 -0.1147 -0.5911  0.2609
  965SOL     OW 3044   0.258   4.673   1.712  0.0715  0.1085 -0.3740
  965SOL    HW1 3045   0.255   4.746   1.644 -0.9286 -0.9722 -1.5420
  965SOL    HW2 3046   0.170   4.624   1.712 -0.5021  0.8764  2.6296
  966SOL     OW 3047   5.050   1.649   4.288 -0.2222 -0.0597  0.1772
  966SOL    HW1 3048   5.030   1.672   4.383  1.0647 -1.3778  0.8048
  966SOL    HW2 3049   5.124   1.708   4.255  1.5080 -1.6513  1.0524
  967SOL     OW 3050   0.607   2.515   5.086  0.1560 -0.5273 -0.0012
  967SOL    HW1 3051   0.534   2.575   5.055  0.2698 -0.1087  0.5278
  967SOL    HW2 3052   0.622   2.443   5.018 -0.3134 -0.2475 -0.4080
  968SOL     OW 3053   2.136   4.290   1.394  0.1489 -0.4766 -0.2845
  968SOL    HW1 3054   2.120   4.198   1.361  1.6023 -1.2362  1.0084
  968SOL    HW2 3055   2.192   4.287   1.477  0.6186  1.5870 -0.4608
  969SOL     OW 3056   4.696   2.158   3.702  0.1032  0.4787 -0.5167
  969SOL    HW1 3057   4.718   2.064   3.728  0.4464  0.4464 -0.9087
  969SOL    HW2 3058   4.597   2.168   3.694  0.0457  0.2433 -0.1320
  970SOL     OW 3059   2.008   0.829   0.681  0.0628  0.2985 -0.0554
  970SOL    HW1 3060   2.076   0.804   0.613 -0.3313 -0.4706 -0.1707
  970SOL    HW2 3061   2.006   0.929   0.690  0.2631  0.3971 -1.0153
  971SOL     OW 3062   4.982   3.092   4.522 -0.0141 -0.2044  0.0876
  971SOL    HW1 3063   4.981   3.166   4.455  1.6459 -1.4370 -1.4121
  971SOL    HW2 3064   5.036   3.119   4.601  0.9213  0.0846 -0.6293
  972SOL     OW 3065   0.128   4.447   0.461  0.0789 -0.2922  0.1459
  972SOL    HW1 3066   0.067   4.443   0.382  1.1336 -1.0303 -0.6649
  972SOL    HW2 3067   0.085   4.400   0.538 -0.4986 -0.5562 -0.3241
  973SOL     OW 3068   0.125   3.230   2.412 -0.1524 -0.1720 -0.1016
  973SOL    HW1 3069   0.053   3.201   2.476 -0.5535  0.7475 -0.1148
  973SOL    HW2 3070   0.172   3.150   2.375 -0.4882 -0.7455  0.6964
  974SOL     OW 3071   3.783   0.023   2.868 -0.2425 -0.3471  0.4175
  974SOL    HW1 3072   3.722   0.032   2.789  0.5348 -0.7048 -0.2316
  974SOL    HW2 3073   3.739  -0.034   2.937 -1.5931  1.2445  0.9372
  975SOL     OW 3074   2.502   4.456   3.685 -0.6873  0.9076  0.2879
  975SOL    HW1 3075   2.564   4.502   3.749  0.2744  0.3395 -0.2102
  975SOL    HW2 3076   2.415   4.437   3.731  0.0493  0.3253  1.5026
  976SOL     OW 3077   2.508   0.022   3.695  0.5392 -0.3712  0.1914
  976SOL    HW1 3078   2.581   0.058   3.638  0.6884  0.0081  0.6193
  976SOL    HW2 3079   2.452   0.097   3.731 -1.4624 -0.7280 -1.9202
  977SOL     OW 3080   1.093   1.851   2.176 -0.4866  0.6341 -0.1913
  977SOL    HW1 3081   1.010   1.821   2.222 -1.2050  0.9588 -1.2284
  977SOL    HW2 3082   1.070   1.924   2.111  0.3321 -0.3675 -1.6556
  978SOL     OW 3083   0.406   1.809   4.021  0.3521 -0.2003 -0.1303
  978SOL    HW1 3084   0.412   1.719   4.064  2.2569 -0.0246  0.0466
  978SOL    HW2 3085   0.312   1.825   3.990 -0.5069 -1.3684  1.6957
  979SOL     OW 3086   2.655   1.965   3.451  0.1546 -0.2244  0.2195
  979SOL    HW1 3087   2.676   1.889   3.512  1.8496 -0.5858 -0.7483
  979SOL    HW2 3088   2.740   2.011   3.423 -0.6835  0.8692 -0.6687
  980SOL     OW 3089   2.279   0.468   1.830 -0.6282  0.3319  0.5821
  980SOL    HW1 3090   2.249   0.550   1.781 -1.0958  0.2669  0.7572
  980SOL    HW2 3091   2.321   0.494   1.917 -0.2056  0.4203  0.3556
  981SOL     OW 3092   2.701   3.731   1.344 -0.1182  0.3732  0.3736
  981SOL    HW1 3093   2.785   3.749   1.395  1.2952 -3.2186 -0.3363
  981SOL    HW2 3094   2.624   3.727   1.408  0.6053  1.5253  1.3664
  982SOL     OW 3095   1.382   4.397   1.521  0.3173 -0.5399  0.3808
  982SOL    HW1 3096   1.465   4.341   1.514  1.1582  0.7673 -0.4377
  982SOL    HW2 3097   1.389   4.457   1.600  0.4542  0.0280 -0.0559
  983SOL     OW 3098   2.140   0.081   2.393  0.1690 -0.2828 -0.1530
  983SOL    HW1 3099   2.077   0.012   2.357  1.0905 -2.0649  1.4992
  983SOL    HW2 3100   2.150   0.070   2.491  2.5044  0.3889 -0.2511
  984SOL     OW 3101   3.319   0.468   1.896  0.1123  0.1883 -0.1968
  984SOL    HW1 3102   3.321   0.489   1.798 -1.2248 -1.2535 -0.5672
  984SOL    HW2 3103   3.351   0.374   1.911 -0.8211 -0.0283  0.5892
  985SOL     OW 3104   5.139   0.661   4.753 -0.5532  0.3977  0.2001
  985SOL    HW1 3105   5.147   0.706   4.842 -1.5615 -0.1913  0.6101
  985SOL    HW2 3106   5.193   0.711   4.685  0.3279  0.7952  1.1571
  986SOL     OW 3107   0.283   0.042   4.882  0.0291 -0.1708 -0.3583
  986SOL    HW1 3108   0.318  -0.039   4.835  1.5176 -0.6424  1.4598
  986SOL    HW2 3109   0.315   0.124   4.835  0.8880 -0.6328 -0.5939
  987SOL     OW 3110   4.992   1.151   2.333  0.1253 -0.6619  0.2629
  987SOL    HW1 3111   4.941   1.114   2.411 -1.8760 -1.3956 -1.3171
  987SOL    HW2 3112   5.087   1.166   2.360 -0.2068 -2.0617  2.4671
  988SOL     OW 3113   3.004   2.842   4.984  0.1523 -0.6408 -0.7996
  988SOL    HW1 3114   3.039   2.786   4.909 -1.8679 -1.5379 -1.1405
  988SOL    HW2 3115   2.962   2.782   5.053 -1.4793  0.3737 -0.8506
  989SOL     OW 3116   3.368   3.709   1.238  0.0234 -0.2823  0.0533
  989SOL    HW1 3117   3.367   3.769   1.157 -1.4134  0.9017  0.8828
  989SOL    HW2 3118   3.457   3.665   1.246 -0.1992 -1.4954 -2.9067
  990SOL     OW 3119   2.760   1.417   3.048 -0.4587 -0.0085  0.1686
  990SOL    HW1 3120   2.750   1.389   3.144 -0.0048  0.0193  0.2249
  990SOL    HW2 3121   2.857   1.427   3.026 -0.5851  1.0223  0.0042
  991SOL     OW 3122   2.886   3.557   3.628  0.1447  0.5182  0.3771
  991SOL    HW1 3123   2.913   3.530   3.536  0.1376 -0.2912  0.6044
  991SOL    HW2 3124   2.862   3.654   3.629 -0.1996  0.4482 -0.5495
  992SOL     OW 3125   1.721   0.252   3.128 -0.7656 -0.1222  0.5909
  992SOL    HW1 3126   1.698   0.322   3.196 -0.0219 -1.0863  1.8837
  992SOL    HW2 3127   1.731   0.296   3.038 -0.0958  1.4956  1.3934
  993SOL     OW 3128   0.351   2.617   3.966  0.0357  0.1006 -0.1810
  993SOL    HW1 3129   0.437   2.566   3.957  0.1930 -0.5288  3.4800
  993SOL    HW2 3130   0.369   2.714   3.953  0.9376 -0.1571 -1.0511
  994SOL     OW 3131   2.522   2.411   4.707 -0.2638 -0.4146 -0.1586
  994SOL    HW1 3132   2.606   2.434   4.756  0.3991 -0.6111 -1.1628
  994SOL    HW2 3133   2.464   2.355   4.765  0.3711 -0.4105  0.4996
  995SOL     OW 3134   3.650   3.197   0.759 -0.5617  0.4913 -0.6880
  995SOL    HW1 3135   3.666   3.281   0.810 -0.9184  0.8355 -1.1344
  995SOL    HW2 3136   3.640   3.218   0.662 -1.6458  0.0624 -0.6886
  996SOL     OW 3137   0.066   5.153   0.189 -0.0566 -0.0906  0.4887
  996SOL    HW1 3138   0.091   5.195   0.102 -1.6430  0.0378  0.0491
  996SOL    HW2 3139  -0.033   5.136   0.190  0.2019 -1.7168  1.5692
  997SOL     OW 3140   2.957   0.668   0.416 -0.7563  0.2166 -0.1913
  997SOL    HW1 3141   2.870   0.714   0.433 -0.2260  1.0512  0.2990
  997SOL    HW2 3142   3.026   0.701   0.480  0.7976  2.0235 -2.6144
  998SOL     OW 3143   0.353   3.259   1.045  0.6289 -0.3517 -0.4498
  998SOL    HW1 3144   0.385   3.167   1.022 -3.5460 -2.0012 -0.4666
  998SOL    HW2 3145   0.338   3.266   1.144  2.1534  0.8584 -0.2560
  999SOL     OW 3146   0.387   3.541   2.425  0.7310 -0.7041  0.0675
  999SOL    HW1 3147   0.300   3.585   2.402  1.9322  1.1344 -1.2730
  999SOL    HW2 3148   0.446   3.607   2.472  1.7036 -1.6704  0.2419
 1000SOL     OW 3149   3.241   4.442   4.712 -0.0396 -0.1899 -0.2623
 1000SOL    HW1 3150   3.188   4.403   4.787  1.5805  0.1882  1.1480
 1000SOL    HW2 3151   3.230   4.541   4.712  2.4533  0.1647  1.5904
 1001SOL     OW 3152   2.947   1.863   1.502 -0.1748  0.0030  0.1240
 1001SOL    HW1 3153   3.044   1.857   1.480  0.0566 -1.7246  1.3620
 1001SOL    HW2 3154   2.932   1.938   1.567  0.1199  1.0061 -0.9317
 1002SOL     OW 3155   2.034   4.660   3.894 -0.1196  0.4824  0.0668
 1002SOL    HW1 3156   2.055   4.626   3.802  0.5744 -0.8603  0.7038
 1002SOL    HW2 3157   1.939   4.639   3.916  0.0833 -0.3804  0.1533
 1003SOL     OW 3158   4.666   3.880   3.581 -0.3701 -0.4353  1.3322
 1003SOL    HW1 3159   4.577   3.836   3.574  0.1797 -1.3420 -0.8743
 1003SOL    HW2 3160   4.738   3.814   3.562  0.6266  0.8169  0.5297
 1004SOL     OW 3161   1.988   3.325   0.615 -0.2147 -0.3792  0.0573
 1004SOL    HW1 3162   1.898   3.368   0.615 -0.5579 -0.7890 -3.5332
 1004SOL    HW2 3163   1.977   3.227   0.598  0.8797 -0.0748 -2.9285
 1005SOL     OW 3164   1.094   2.852   2.671  0.6787 -0.1459 -0.1569
 1005SOL    HW1 3165   1.029   2.791   2.625 -1.7641  2.2684 -0.1400
 1005SOL    HW2 3166   1.146   2.903   2.603 -0.7150  1.1588 -0.2956
 1006SOL     OW 3167   4.248   2.175   5.085 -0.3074 -0.0845  0.7414
 1006SOL    HW1 3168   4.167   2.233   5.096 -0.2329  0.5097 -1.4290
 1006SOL    HW2 3169   4.302   2.208   5.008  1.8791 -0.6517  1.9640
 1007SOL     OW 3170   1.865   4.218   5.124 -0.1403 -0.3034  0.0248
 1007SOL    HW1 3171   1.908   4.228   5.034  0.1439  1.5894  0.3303
 1007SOL    HW2 3172   1.872   4.123   5.154  2.2802 -0.4200 -0.7228
 1008SOL     OW 3173   1.996   1.063   4.622  0.2622 -0.3974  0.3767
 1008SOL    HW1 3174   1.925   1.105   4.679 -1.0171  0.9225 -2.0093
 1008SOL    HW2 3175   2.052   1.135   4.582  1.0471 -1.2799 -0.1293
 1009SOL     OW 3176   2.515   0.457   3.797 -0.5731 -0.2004  0.2306
 1009SOL    HW1 3177   2.489   0.512   3.877 -0.5903 -0.5006  0.4336
 1009SOL    HW2 3178   2.448   0.384   3.784  0.2800 -1.1191  0.8911
 1010SOL     OW 3179   1.417   1.420   4.044  0.2032 -0.9835 -0.1130
 1010SOL    HW1 3180   1.421   1.392   3.948 -1.5347 -2.2978  0.1399
 1010SOL    HW2 3181   1.324   1.452   4.064  0.8831  0.4522  0.8418
 1011SOL     OW 3182   1.006   4.315   0.836 -0.3859 -0.9600 -0.3068
 1011SOL    HW1 3183   1.041   4.307   0.929 -1.1932 -0.0977  0.0907
 1011SOL    HW2 3184   1.071   4.366   0.780 -0.1569 -0.9907 -0.0673
 1012SOL     OW 3185   4.463   3.168   4.550 -0.3573  0.3465 -0.2038
 1012SOL    HW1 3186   4.412   3.243   4.507 -1.3284  0.2271  0.6922
 1012SOL    HW2 3187   4.557   3.168   4.516 -0.3176  2.0127 -0.1743
 1013SOL     OW 3188   0.395   0.051   0.456  0.7616 -0.3866  0.2182
 1013SOL    HW1 3189   0.421   0.026   0.549 -1.2917 -0.3303  0.8657
 1013SOL    HW2 3190   0.336  -0.020   0.418 -0.7380  0.8953  0.0591
 1014SOL     OW 3191   3.719   4.490   2.668  0.6636  0.7407 -0.2414
 1014SOL    HW1 3192   3.735   4.455   2.760  0.8490 -0.6704 -0.7931
 1014SOL    HW2 3193   3.791   4.457   2.606 -0.7552 -0.3666 -1.3962
 1015SOL     OW 3194   3.588   0.116   2.678  0.4383  0.5798  0.3359
 1015SOL    HW1 3195   3.552   0.026   2.653 -1.3137  0.6000  2.4879
 1015SOL    HW2 3196   3.552   0.185   2.615  1.6296 -0.1596 -1.2012
 1016SOL     OW 3197   4.863   2.838   2.484 -0.5656 -0.3553 -0.1829
 1016SOL    HW1 3198   4.872   2.763   2.418 -1.8571  0.6248 -1.5522
 1016SOL    HW2 3199   4.828   2.919   2.437  2.0289  1.5627  0.9473
 1017SOL     OW 3200   2.263   1.487   0.211 -0.2630 -0.2062 -0.6423
 1017SOL    HW1 3201   2.317   1.514   0.291  0.5839  0.1198 -1.3052
 1017SOL    HW2 3202   2.170   1.467   0.239 -0.0911  0.3300  0.3621
 1018SOL     OW 3203   3.312   1.492   0.299  0.1512 -0.9486 -0.0695
 1018SOL    HW1 3204   3.212   1.482   0.299  0.1589 -1.4313  1.7770
 1018SOL    HW2 3205   3.344   1.506   0.206 -1.5412 -1.7473 -0.8178
 1019SOL     OW 3206   2.286   1.191   4.123  0.8754 -0.5216  0.0217
 1019SOL    HW1 3207   2.359   1.153   4.066  1.3025 -0.1813  0.3274
 1019SOL    HW2 3208   2.241   1.117   4.173  0.0012 -0.9072 -1.2984
 1020SOL     OW 3209   4.954   3.786   4.975 -0.3088 -0.5713  0.2932
 1020SOL    HW1 3210   5.001   3.742   5.051 -0.8167 -1.2526  0.2284
 1020SOL    HW2 3211   4.877   3.840   5.010  1.6495  2.2245  0.6021
 1021SOL     OW 3212   3.781   4.109   1.640 -0.0146 -0.0254  0.0675
 1021SOL    HW1 3213   3.764   4.200   1.678  0.5100 -0.3057  1.0218
 1021SOL    HW2 3214   3.788   4.115   1.541 -3.1506  0.4739 -0.2326
 1022SOL     OW 3215   3.453   1.092   3.068  0.1805  0.4316  0.5823
 1022SOL    HW1 3216   3.498   1.016   3.115  1.4390  0.5857 -0.3007
 1022SOL    HW2 3217   3.521   1.141   3.013 -0.7856  1.6734  0.4651
 1023SOL     OW 3218   0.611   2.301   3.146 -0.6067 -0.7092  0.1712
 1023SOL    HW1 3219   0.662   2.260   3.071  0.2038  0.6602 -0.0565
 1023SOL    HW2 3220   0.517   2.318   3.117 -0.6716 -1.4351 -0.0649
 1024SOL     OW 3221   3.725   2.569   3.199  0.1472 -0.1294  1.1657
 1024SOL    HW1 3222   3.764   2.485   3.235 -0.1339 -1.1365 -0.7663
 1024SOL    HW2 3223   3.798   2.629   3.167  0.2540 -0.5466  0.6305
 1025SOL     OW 3224   0.547   3.158   4.558 -0.8305  0.1113  0.2175
 1025SOL    HW1 3225   0.563   3.195   4.650 -0.7647 -0.5158  0.4633
 1025SOL    HW2 3226   0.566   3.060   4.558 -0.2041  0.2223 -0.6311
 1026SOL     OW 3227   0.818   4.109   4.161 -0.1591  0.3496 -0.3224
 1026SOL    HW1 3228   0.770   4.196   4.151 -0.3283  0.1839 -1.0423
 1026SOL    HW2 3229   0.915   4.122   4.143  0.1725  0.7713  1.5724
 1027SOL     OW 3230   0.978   0.751   4.940  0.2586  0.1300 -0.2616
 1027SOL    HW1 3231   0.945   0.762   5.034  0.6046  1.3315 -0.2591
 1027SOL    HW2 3232   0.990   0.841   4.899  1.5214 -0.3429 -0.9696
 1028SOL     OW 3233   3.750   1.864   3.362  0.3155 -0.1462 -0.1418
 1028SOL    HW1 3234   3.656   1.857   3.328  0.7414 -3.3740 -1.0136
 1028SOL    HW2 3235   3.807   1.796   3.315  3.2858  2.1773 -0.1466
 1029SOL     OW 3236   4.143   3.614   4.980  0.1311  0.4304 -0.2328
 1029SOL    HW1 3237   4.127   3.698   4.927  1.9976  1.1670  0.2856
 1029SOL    HW2 3238   4.178   3.638   5.070  1.0016 -0.9073 -0.1799
 1030SOL     OW 3239   1.961   0.506   3.048  0.6933 -0.3733 -0.1395
 1030SOL    HW1 3240   1.962   0.578   2.979  0.2233  1.7048  1.8748
 1030SOL    HW2 3241   2.045   0.511   3.102  2.9482 -4.4654 -2.7755
 1031SOL     OW 3242   3.992   0.450   3.615 -0.2910 -0.3077  0.1509
 1031SOL    HW1 3243   4.091   0.460   3.625 -0.5441  0.0633  3.0419
 1031SOL    HW2 3244   3.949   0.540   3.616 -0.7163 -0.4999 -0.4184
 1032SOL     OW 3245   2.873   1.745   2.659 -0.1066  0.4804  0.2893
 1032SOL    HW1 3246   2.838   1.697   2.740 -1.3039  2.0761  0.7731
 1032SOL    HW2 3247   2.837   1.703   2.576  0.7956 -0.9097  0.5733
 1033SOL     OW 3248   1.808   3.903   0.938 -0.6043  0.4298  0.0608
 1033SOL    HW1 3249   1.786   3.996   0.968 -0.4610  0.1845  0.9689
 1033SOL    HW2 3250   1.819   3.844   1.019 -1.3370 -0.5277 -0.5108
 1034SOL     OW 3251   1.917   2.865   0.227  0.3931 -0.3559 -0.0161
 1034SOL    HW1 3252   2.009   2.829   0.245  0.7732  1.6056  2.5920
 1034SOL    HW2 3253   1.925   2.949   0.174  0.1218 -0.0834  0.3760
 1035SOL     OW 3254   2.656   3.073   2.731  0.4530  0.9440  0.5351
 1035SOL    HW1 3255   2.746   3.078   2.775 -0.5840  1.3067  2.7217
 1035SOL    HW2 3256   2.611   3.163   2.736 -0.5669  0.4408  0.6641
 1036SOL     OW 3257   0.882   2.718   1.986  0.3731  0.1964  0.1323
 1036SOL    HW1 3258   0.903   2.809   2.022  2.4696  0.3541 -1.2941
 1036SOL    HW2 3259   0.866   2.723   1.888 -2.1405 -0.6560  0.4289
 1037SOL     OW 3260   1.945   3.555   1.356 -0.3360 -0.2608  0.0754
 1037SOL    HW1 3261   1.979   3.606   1.435  1.6889  0.6432 -1.2948
 1037SOL    HW2 3262   1.931   3.617   1.279 -1.0811 -1.3011 -0.6676
 1038SOL     OW 3263   3.568   0.752   0.320  0.0371  0.8777  0.7654
 1038SOL    HW1 3264   3.644   0.803   0.280  1.1196 -0.9977  0.3120
 1038SOL    HW2 3265   3.594   0.716   0.409 -0.5446  0.7268  0.8805
 1039SOL     OW 3266   1.960   5.020   1.522 -0.5183 -0.4667  0.6204
 1039SOL    HW1 3267   2.013   4.985   1.599  2.5535  3.2129  0.5038
 1039SOL    HW2 3268   1.916   5.106   1.549 -0.8839 -0.0390 -1.1945
 1040SOL     OW 3269   4.161   3.643   0.273 -0.0204  0.8025 -0.0987
 1040SOL    HW1 3270   4.161   3.683   0.182 -2.5136 -1.0786 -1.0390
 1040SOL    HW2 3271   4.094   3.689   0.331  0.0516  0.6290  0.1270
 1041SOL     OW 3272   0.982   0.815   0.968 -0.0498 -0.6833  0.3401
 1041SOL    HW1 3273   1.066   0.763   0.981  0.0475 -0.4800  0.5279
 1041SOL    HW2 3274   1.001   0.913   0.977  0.3593 -0.3678 -2.7587
 1042SOL     OW 3275   3.403   0.254   2.514 -0.3041 -0.4851  0.0158
 1042SOL    HW1 3276   3.445   0.338   2.481 -0.6123  0.3419  1.6192
 1042SOL    HW2 3277   3.342   0.217   2.444 -1.5062  1.5843 -0.0987
 1043SOL     OW 3278   1.894   3.917   1.253 -0.4441 -0.0989  0.1560
 1043SOL    HW1 3279   1.802   3.956   1.246  0.2929  1.4984 -1.4017
 1043SOL    HW2 3280   1.902   3.840   1.190 -0.1543  1.0416 -1.2611
 1044SOL     OW 3281   0.370   1.998   2.232 -0.0854 -0.2884 -0.1697
 1044SOL    HW1 3282   0.300   1.943   2.186  0.3529 -0.2790 -0.8615
 1044SOL    HW2 3283   0.326   2.069   2.288 -0.6295 -0.3044 -0.5730
 1045SOL     OW 3284   3.963   3.755   0.402  0.1077 -0.2903  0.2476
 1045SOL    HW1 3285   3.920   3.803   0.478  2.6803  0.9722  1.0130
 1045SOL    HW2 3286   3.892   3.718   0.341 -1.9873  0.7611  1.9285
 1046SOL     OW 3287   3.898   3.299   2.887 -0.0163  0.2517 -0.2798
 1046SOL    HW1 3288   3.877   3.204   2.912  1.4881 -0.0471 -0.0439
 1046SOL    HW2 3289   3.904   3.306   2.787 -1.3377  0.3871 -0.3637
 1047SOL     OW 3290   3.268   1.046   1.795 -0.2399  0.0590 -0.7028
 1047SOL    HW1 3291   3.235   0.963   1.840 -0.6269  1.0125  0.8727
 1047SOL    HW2 3292   3.368   1.043   1.786  0.0963  0.5588  1.9451
 1048SOL     OW 3293   0.103   0.785   2.665  0.3471  0.0823 -0.4046
 1048SOL    HW1 3294   0.109   0.692   2.700 -1.8046  0.5535  1.4627
 1048SOL    HW2 3295   0.033   0.789   2.593 -0.9039  0.5327  0.7925
 1049SOL     OW 3296   0.468   1.294   2.879  0.0086 -0.4269 -0.2389
 1049SOL    HW1 3297   0.447   1.329   2.788 -1.2777 -0.0755  0.1705
 1049SOL    HW2 3298   0.415   1.210   2.896 -0.2029 -0.1741  0.3953
 1050SOL     OW 3299   0.476   0.818   3.589 -0.5605  0.0962  0.1267
 1050SOL    HW1 3300   0.462   0.770   3.502 -0.9765 -0.0278  0.2614
 1050SOL    HW2 3301   0.388   0.829   3.636 -0.3121  0.0021  0.6203
 1051SOL     OW 3302   1.046   4.297   3.091  0.5171 -0.1128  0.0704
 1051SOL    HW1 3303   1.044   4.396   3.107  0.4139 -0.3905  1.9590
 1051SOL    HW2 3304   1.137   4.262   3.112  0.4458 -0.4850 -0.2325
 1052SOL     OW 3305   1.936   3.899   4.278  0.0472  0.6634 -0.3212
 1052SOL    HW1 3306   1.864   3.839   4.242  2.7777 -2.0834 -1.6390
 1052SOL    HW2 3307   1.924   3.909   4.377 -1.3058 -0.9365 -0.2770
 1053SOL     OW 3308   3.905   0.522   0.186 -0.1915  0.0568 -0.2839
 1053SOL    HW1 3309   3.808   0.535   0.167 -0.1302  2.0047  0.4332
 1053SOL    HW2 3310   3.919   0.434   0.231 -1.2449 -1.4107 -2.6318
 1054SOL     OW 3311   2.415   1.351   3.049 -0.1090 -0.4487  0.0360
 1054SOL    HW1 3312   2.327   1.314   3.080 -1.4822  2.1863 -0.3730
 1054SOL    HW2 3313   2.462   1.395   3.126 -0.0601 -0.2175 -0.1245
 1055SOL     OW 3314   2.785   4.454   0.764 -0.3594  0.0183  0.1573
 1055SOL    HW1 3315   2.741   4.471   0.675 -0.9793  0.2446  0.5036
 1055SOL    HW2 3316   2.882   4.432   0.749 -0.3704  0.4016 -0.5546
 1056SOL     OW 3317   1.553   1.983   3.677  0.4019  0.2069 -0.1832
 1056SOL    HW1 3318   1.590   1.974   3.585  1.3818 -1.3505  0.3131
 1056SOL    HW2 3319   1.497   1.904   3.699  0.9461  0.0833  0.8643
 1057SOL     OW 3320   1.837   1.188   2.618  0.1142  0.4383 -0.1626
 1057SOL    HW1 3321   1.832   1.242   2.534 -0.7653 -0.7140 -0.8891
 1057SOL    HW2 3322   1.927   1.198   2.659  0.4146  1.3617 -1.0139
 1058SOL     OW 3323   3.984   0.732   1.973  0.2438  0.4208 -0.2087
 1058SOL    HW1 3324   4.003   0.663   2.043 -0.7823 -0.2064 -0.5363
 1058SOL    HW2 3325   4.030   0.706   1.888  0.9209  0.8266  0.0225
 1059SOL     OW 3326   3.037   0.584   1.903 -0.3098  0.0218 -0.3792
 1059SOL    HW1 3327   2.985   0.523   1.844 -0.2994 -1.1653  0.8061
 1059SOL    HW2 3328   3.123   0.540   1.929 -1.1020 -0.2325  1.9493
 1060SOL     OW 3329   2.294   2.643   3.722  0.3709  0.3792  0.1587
 1060SOL    HW1 3330   2.194   2.653   3.728  0.4529  0.7305  1.1167
 1060SOL    HW2 3331   2.338   2.727   3.753  0.9819 -0.3642  1.4023
 1061SOL     OW 3332   3.034   2.469   1.984 -0.3951  0.1343 -0.2733
 1061SOL    HW1 3333   2.967   2.412   1.937 -1.1981  0.8207  0.0105
 1061SOL    HW2 3334   3.047   2.554   1.933  1.4954 -0.6544 -1.2016
 1062SOL     OW 3335   3.255   4.114   3.718  0.3396  0.7300  0.1675
 1062SOL    HW1 3336   3.211   4.080   3.635  0.7527 -0.5810  0.4526
 1062SOL    HW2 3337   3.349   4.080   3.722  0.3937  0.9454  1.0661
 1063SOL     OW 3338   2.099   4.286   3.703  0.5887  0.1741 -0.1688
 1063SOL    HW1 3339   2.173   4.345   3.733  1.1006 -0.6030  0.1209
 1063SOL    HW2 3340   2.011   4.330   3.721  0.9518  0.6658  0.4194
 1064SOL     OW 3341   1.746   4.474   1.753  0.4032  0.0459 -0.0396
 1064SOL    HW1 3342   1.748   4.512   1.660  0.4731  1.3808  0.4860
 1064SOL    HW2 3343   1.652   4.476   1.787  0.6028  0.9791  0.4735
 1065SOL     OW 3344   5.027   2.726   1.020  0.3819 -0.6144 -0.3116
 1065SOL    HW1 3345   4.940   2.713   0.973 -0.0940  0.3476  0.2957
 1065SOL    HW2 3346   5.085   2.788   0.966  0.6404 -1.1172 -0.6277
 1066SOL     OW 3347   4.554   1.065   0.053 -0.0030 -0.0028  0.4440
 1066SOL    HW1 3348   4.652   1.079   0.067  0.2494  1.1706 -2.0121
 1066SOL    HW2 3349   4.504   1.101   0.131  1.4675  0.1534  1.3525
 1067SOL     OW 3350   4.931   3.530   4.837  0.1033  0.0004 -0.3227
 1067SOL    HW1 3351   4.933   3.625   4.869 -0.7949 -0.1721  0.3111
 1067SOL    HW2 3352   4.981   3.522   4.751 -0.0539  1.1098 -0.5353
 1068SOL     OW 3353   4.641   4.307   3.086  0.1481 -0.0845  0.1632
 1068SOL    HW1 3354   4.558   4.361   3.101  0.8332  1.4777 -1.3396
 1068SOL    HW2 3355   4.649   4.239   3.159 -3.1325 -1.2120 -0.3389
 1069SOL     OW 3356   2.148   0.396   3.950  0.0779 -0.3962  0.4744
 1069SOL    HW1 3357   2.052   0.415   3.929  0.7388  1.9010 -0.8121
 1069SOL    HW2 3358   2.159   0.385   4.049 -1.6560 -2.0050  0.5578
 1070SOL     OW 3359   1.001   1.629   3.455 -0.8142  0.1221  0.0788
 1070SOL    HW1 3360   1.006   1.533   3.481  1.0082  0.0333 -0.4518
 1070SOL    HW2 3361   1.047   1.642   3.367  0.7238  1.7754  1.0598
 1071SOL     OW 3362   0.482   2.990   0.447  0.3132  0.4984 -0.0880
 1071SOL    HW1 3363   0.543   3.063   0.415 -0.0848  0.5707 -0.6972
 1071SOL    HW2 3364   0.387   3.013   0.422  0.0542  0.3161  0.7154
 1072SOL     OW 3365   1.273   1.321   2.366 -0.2365 -0.3692 -0.1460
 1072SOL    HW1 3366   1.357   1.280   2.331  0.6827  1.9791 -0.9108
 1072SOL    HW2 3367   1.234   1.263   2.437  1.4417 -2.0393 -0.5209
 1073SOL     OW 3368   3.966   2.722   3.927  0.4689 -0.0578  0.5344
 1073SOL    HW1 3369   3.996   2.764   4.013 -0.0573  1.7615 -0.1161
 1073SOL    HW2 3370   3.983   2.785   3.852 -0.9441 -0.7680 -0.4345
 1074SOL     OW 3371   2.163   1.046   5.008 -0.2511 -0.4050 -0.6578
 1074SOL    HW1 3372   2.127   0.998   5.089 -0.6796  2.4802  0.9886
 1074SOL    HW2 3373   2.109   1.128   4.992  1.8307  0.7724 -1.9617
 1075SOL     OW 3374   0.639   3.539   1.576  0.7854  0.1571 -0.3402
 1075SOL    HW1 3375   0.687   3.626   1.565  2.1672 -0.4246  0.7659
 1075SOL    HW2 3376   0.613   3.504   1.486  0.8589  1.3583 -0.8418
 1076SOL     OW 3377   1.574   0.408   4.670  0.4019  0.2013  0.1206
 1076SOL    HW1 3378   1.526   0.410   4.582  0.1523 -1.6112  0.1706
 1076SOL    HW2 3379   1.670   0.387   4.656  0.4784  0.4803  0.2344
 1077SOL     OW 3380   4.768   3.085   4.161  0.8300 -0.1754  1.0991
 1077SOL    HW1 3381   4.852   3.138   4.149  1.4332 -1.2991  0.2663
 1077SOL    HW2 3382   4.791   2.989   4.178 -0.2903 -0.7726 -0.5175
 1078SOL     OW 3383   0.016   0.277   4.475  0.2713 -0.2840 -0.0436
 1078SOL    HW1 3384   0.111   0.290   4.504  0.6481  1.6473 -1.9560
 1078SOL    HW2 3385   0.013   0.213   4.399 -0.1926 -1.6489  1.0832
 1079SOL     OW 3386   1.377   2.299   4.069  0.2392  0.2793 -0.3311
 1079SOL    HW1 3387   1.425   2.230   4.014  0.2563 -1.1543  1.3822
 1079SOL    HW2 3388   1.297   2.331   4.019  0.7565 -0.2954 -1.5674
 1080SOL     OW 3389   1.939   0.114   3.595  0.1497 -0.1642 -0.1786
 1080SOL    HW1 3390   1.907   0.137   3.687  0.1886  0.3130 -0.2822
 1080SOL    HW2 3391   2.001   0.035   3.600  0.8154  0.3759  0.3128
 1081SOL     OW 3392   3.895   2.821   1.113 -0.5928  0.0220  0.2542
 1081SOL    HW1 3393   3.937   2.740   1.153 -0.8802 -0.4867 -0.4522
 1081SOL    HW2 3394   3.799   2.827   1.141 -0.8209 -0.3872 -0.4114
 1082SOL     OW 3395   4.602   2.644   4.868  0.1002  0.0831 -0.0661
 1082SOL    HW1 3396   4.670   2.594   4.921 -0.9832  0.5632  1.8306
 1082SOL    HW2 3397   4.644   2.675   4.782  2.1931  0.1437  0.9218
 1083SOL     OW 3398   4.647   3.780   2.247 -0.6945 -0.2945  0.1737
 1083SOL    HW1 3399   4.674   3.780   2.343 -0.6147 -1.3676  0.1607
 1083SOL    HW2 3400   4.697   3.852   2.199 -2.5211  1.9264  1.3907
 1084SOL     OW 3401   3.812   1.590   2.199 -0.2663 -0.6466 -0.2412
 1084SOL    HW1 3402   3.772   1.627   2.283  0.1878 -0.9317  0.1057
 1084SOL    HW2 3403   3.772   1.501   2.180 -0.0655 -0.7663 -0.0995
 1085SOL     OW 3404   1.553   2.081   4.517  0.4688 -0.2471  0.0403
 1085SOL    HW1 3405   1.524   2.120   4.429  1.0953 -2.2390 -1.0994
 1085SOL    HW2 3406   1.608   2.000   4.501  0.0094 -1.0760  2.3045
 1086SOL     OW 3407   3.001   3.631   2.351  0.2151  0.1050  0.4018
 1086SOL    HW1 3408   3.094   3.620   2.318  1.0301  2.8436  1.4490
 1086SOL    HW2 3409   2.946   3.677   2.281 -0.1534 -0.7943  0.0880
 1087SOL     OW 3410   4.799   4.650   1.064 -0.4024  0.0921  0.4222
 1087SOL    HW1 3411   4.812   4.638   1.162 -2.1611 -0.4576  0.6069
 1087SOL    HW2 3412   4.888   4.667   1.021  0.3962  0.2998  2.0844
 1088SOL     OW 3413   1.882   2.553   2.420  0.1059  0.0308  0.4632
 1088SOL    HW1 3414   1.817   2.624   2.393  0.7097 -0.0189 -1.2152
 1088SOL    HW2 3415   1.974   2.592   2.424  0.3129 -0.4518  0.4549
 1089SOL     OW 3416   3.709   2.054   0.006 -0.0379  0.0725 -0.0608
 1089SOL    HW1 3417   3.716   1.990   0.082 -0.4337 -0.0739 -0.1466
 1089SOL    HW2 3418   3.617   2.093   0.003  0.1023  0.3977 -0.2072
 1090SOL     OW 3419   0.195   1.975   3.540  0.1263 -0.5474 -0.1684
 1090SOL    HW1 3420   0.226   1.880   3.532  1.3761 -0.1344 -0.5875
 1090SOL    HW2 3421   0.256   2.034   3.486 -1.6435  0.3005 -1.3359
 1091SOL     OW 3422   5.023   4.767   3.013 -0.1101 -0.0902  0.0596
 1091SOL    HW1 3423   5.093   4.701   2.985  0.6516  0.3760  0.8266
 1091SOL    HW2 3424   5.017   4.840   2.945 -0.1189 -0.3246 -0.1922
 1092SOL     OW 3425   2.161   4.578   5.140 -0.0252 -0.2405  0.1616
 1092SOL    HW1 3426   2.076   4.592   5.190 -0.5796  0.5920 -0.9673
 1092SOL    HW2 3427   2.143   4.519   5.061  0.2179  0.7649 -0.6546
 1093SOL     OW 3428   3.889   2.221   1.072  0.9092  0.3251 -0.0073
 1093SOL    HW1 3429   3.855   2.144   1.017  1.8551  0.3237 -0.6132
 1093SOL    HW2 3430   3.916   2.295   1.011  0.5828  0.9096  0.5480
 1094SOL     OW 3431   0.455   2.019   3.372 -0.1346 -0.5996 -0.1074
 1094SOL    HW1 3432   0.521   1.966   3.424 -1.0943 -1.0832  0.6446
 1094SOL    HW2 3433   0.430   1.970   3.288  0.1160 -0.6217 -0.1695
 1095SOL     OW 3434   4.407   4.340   0.539 -0.7856  0.1959 -0.0259
 1095SOL    HW1 3435   4.460   4.397   0.603 -1.7232  3.6328 -2.0619
 1095SOL    HW2 3436   4.470   4.291   0.478  0.0906  1.1470  0.0792
 1096SOL     OW 3437   4.170   3.346   0.560  0.0363 -0.3225  0.3494
 1096SOL    HW1 3438   4.166   3.373   0.464  2.0521 -1.1152 -0.0031
 1096SOL    HW2 3439   4.166   3.428   0.618  3.2579  0.6697 -0.6030
 1097SOL     OW 3440   0.264   0.976   4.403 -0.1667 -0.0319 -0.8349
 1097SOL    HW1 3441   0.218   1.060   4.375  2.4662  2.1652  0.9233
 1097SOL    HW2 3442   0.303   0.931   4.323  0.6550  1.9014 -1.5819
 1098SOL     OW 3443   4.675   0.838   1.754 -0.0877 -0.4535 -0.5728
 1098SOL    HW1 3444   4.751   0.881   1.705  1.1784 -2.4079 -0.4501
 1098SOL    HW2 3445   4.648   0.755   1.705 -0.7444 -0.8829  0.4915
 1099SOL     OW 3446   0.283   2.997   4.170  0.5364  0.5394  0.3535
 1099SOL    HW1 3447   0.184   3.003   4.182  0.7553  1.5730  1.9285
 1099SOL    HW2 3448   0.326   3.081   4.203  1.9486  0.1321 -0.3555
 1100SOL     OW 3449   3.611   0.568   4.891  0.1469 -0.1223  0.2458
 1100SOL    HW1 3450   3.560   0.486   4.918  0.2606  0.4363  2.3238
 1100SOL    HW2 3451   3.661   0.550   4.807 -2.1266 -1.2219 -0.9609
 1101SOL     OW 3452   3.237   0.276   2.293 -0.6661 -0.3068  0.5396
 1101SOL    HW1 3453   3.264   0.215   2.219  2.5472 -0.5457  1.7641
 1101SOL    HW2 3454   3.272   0.368   2.276 -0.0185 -0.3309  1.6353
 1102SOL     OW 3455   2.297   5.063   1.951  0.4952 -0.1617  0.0037
 1102SOL    HW1 3456   2.303   5.135   1.883  2.3206 -0.8659 -0.6241
 1102SOL    HW2 3457   2.200   5.045   1.971 -0.0268  2.5431  0.3413
 1103SOL     OW 3458   1.095   3.755   4.859  0.6857 -0.2015  0.2585
 1103SOL    HW1 3459   1.053   3.688   4.920 -1.0297  0.5699 -0.0173
 1103SOL    HW2 3460   1.193   3.740   4.855  0.7121 -0.9180  2.4180
 1104SOL     OW 3461   2.487   3.646   1.497 -0.0355 -0.0442 -0.0798
 1104SOL    HW1 3462   2.462   3.687   1.584 -0.4440 -1.5214  0.5134
 1104SOL    HW2 3463   2.404   3.626   1.444  0.2220  1.4481 -1.1348
 1105SOL     OW 3464   4.841   2.468   1.105  0.5043  0.0501  0.2821
 1105SOL    HW1 3465   4.911   2.477   1.176  1.7298  0.6058 -0.9505
 1105SOL    HW2 3466   4.760   2.519   1.132  1.2899  1.0166  0.8814
 1106SOL     OW 3467   3.226   2.133   0.052 -0.2559 -0.1292  0.4303
 1106SOL    HW1 3468   3.226   2.033   0.047 -0.6439 -0.0995 -0.5482
 1106SOL    HW2 3469   3.320   2.167   0.057 -0.0667 -0.5086 -0.4298
 1107SOL     OW 3470   2.502   3.002   4.581 -0.1423 -0.1431  0.1775
 1107SOL    HW1 3471   2.541   3.052   4.504 -1.1820  2.2452  1.1072
 1107SOL    HW2 3472   2.405   2.984   4.562 -0.3456  0.2607  0.8008
 1108SOL     OW 3473   1.685   0.109   4.883 -0.5844  0.1175 -0.3238
 1108SOL    HW1 3474   1.766   0.162   4.858  0.1695 -0.0422  1.5903
 1108SOL    HW2 3475   1.603   0.161   4.862  0.0418  0.7941 -1.1794
 1109SOL     OW 3476   3.920   3.614   1.170 -0.3316  0.1196  0.2528
 1109SOL    HW1 3477   4.012   3.640   1.141 -0.4861  0.7658  0.3326
 1109SOL    HW2 3478   3.924   3.525   1.215  0.0509 -0.4666 -0.8894
 1110SOL     OW 3479   3.089   3.868   0.016  0.3119  0.4979 -0.3383
 1110SOL    HW1 3480   3.013   3.807  -0.005 -0.0607  1.4937 -2.0241
 1110SOL    HW2 3481   3.146   3.879  -0.066  1.3813  1.0222  0.4555
 1111SOL     OW 3482   1.643   2.816   0.719 -0.2457 -0.5516 -0.2321
 1111SOL    HW1 3483   1.699   2.862   0.787 -0.3452 -0.3268 -0.3026
 1111SOL    HW2 3484   1.595   2.884   0.663 -0.8480 -0.7445  0.0418
 1112SOL     OW 3485   0.818   1.554   2.454  0.0929 -0.5141  0.1982
 1112SOL    HW1 3486   0.796   1.505   2.538  0.8390 -2.9977 -0.9542
 1112SOL    HW2 3487   0.773   1.509   2.377  0.6343  0.7931 -0.9212
 1113SOL     OW 3488   1.648   4.353   0.855  0.3288  0.0026  0.0837
 1113SOL    HW1 3489   1.633   4.440   0.807 -0.4918 -0.4117 -0.4414
 1113SOL    HW2 3490   1.680   4.284   0.789  0.7290 -0.1642  0.4479
 1114SOL     OW 3491   3.744   4.893   4.917  0.0125 -0.0396 -0.0166
 1114SOL    HW1 3492   3.714   4.820   4.856 -0.4425  0.0892  0.0541
 1114SOL    HW2 3493   3.763   4.975   4.863 -3.7865  1.2263  0.2807
 1115SOL     OW 3494   5.032   3.567   2.090  0.4273  0.6885  0.4406
 1115SOL    HW1 3495   5.084   3.633   2.145  1.4681 -0.9416  1.4867
 1115SOL    HW2 3496   5.039   3.476   2.131 -3.2530  0.3186  0.6056
 1116SOL     OW 3497   4.270   5.116   1.227  0.3164 -0.3027  0.1695
 1116SOL    HW1 3498   4.362   5.126   1.187 -0.3289 -1.3666 -1.7207
 1116SOL    HW2 3499   4.202   5.130   1.156 -1.1779  3.2599  2.0744
 1117SOL     OW 3500   2.692   4.248   2.316 -0.8462 -0.1184 -0.5897
 1117SOL    HW1 3501   2.643   4.222   2.399  1.5075 -0.9558  0.6439
 1117SOL    HW2 3502   2.747   4.330   2.335 -1.1789  0.3805 -1.7035
 1118SOL     OW 3503   4.237   0.299   0.661 -0.2875  0.5487  0.2983
 1118SOL    HW1 3504   4.199   0.374   0.608  0.0027 -0.2505 -1.0785
 1118SOL    HW2 3505   4.325   0.328   0.700  0.7129  0.3919 -1.7137
 1119SOL     OW 3506   0.422   4.396   3.714  0.3458 -0.0550  0.2880
 1119SOL    HW1 3507   0.417   4.492   3.685  0.5258 -0.0648  0.2250
 1119SOL    HW2 3508   0.333   4.353   3.700  0.2673  0.0991  0.3040
 1120SOL     OW 3509   0.778   0.935   0.307  0.1686  0.1056  0.0012
 1120SOL    HW1 3510   0.714   0.931   0.383  0.5145 -0.4120  0.2700
 1120SOL    HW2 3511   0.824   0.847   0.297 -0.4235 -0.0716 -1.2950
 1121SOL     OW 3512   0.977   1.076   4.561  0.1747 -0.1077 -0.5267
 1121SOL    HW1 3513   0.906   1.099   4.495 -0.3242 -0.1436 -0.0098
 1121SOL    HW2 3514   1.029   0.997   4.528 -0.1155 -0.1656 -0.8457
 1122SOL     OW 3515   2.032   3.906   3.216 -0.4260 -0.7277 -0.3872
 1122SOL    HW1 3516   2.020   4.005   3.231  0.3149 -0.6463 -0.3264
 1122SOL    HW2 3517   1.943   3.861   3.225 -0.7625 -0.0755 -0.3501
 1123SOL     OW 3518   4.514   3.412   2.137 -0.3578 -0.1544  0.0457
 1123SOL    HW1 3519   4.571   3.409   2.219  1.1641 -0.8138 -0.9846
 1123SOL    HW2 3520   4.501   3.320   2.102 -0.1228  0.1992 -1.0131
 1124SOL     OW 3521   0.064   3.714   0.354 -0.5232  1.1752  0.2510
 1124SOL    HW1 3522   0.118   3.793   0.328  0.3750  0.5284  0.1091
 1124SOL    HW2 3523  -0.018   3.708   0.296 -0.2130  1.5711 -0.2332
 1125SOL     OW 3524   3.384   5.081   2.506  0.0366 -0.2777 -0.1372
 1125SOL    HW1 3525   3.392   5.136   2.423  0.1948  2.3867  1.5496
 1125SOL    HW2 3526   3.288   5.058   2.522 -0.0322 -0.5057 -0.8395
 1126SOL     OW 3527   1.611   3.235   0.272 -0.4183 -0.4083  0.0600
 1126SOL    HW1 3528   1.562   3.323   0.269 -0.1198 -0.2224  0.5224
 1126SOL    HW2 3529   1.545   3.160   0.272 -0.6711 -0.1995 -0.7728
 1127SOL     OW 3530   0.486   3.074   3.444 -0.3259 -0.8264 -0.5832
 1127SOL    HW1 3531   0.427   3.010   3.493 -2.6749  0.5183 -1.4549
 1127SOL    HW2 3532   0.495   3.159   3.496  1.3597 -1.1944 -0.2147
 1128SOL     OW 3533   4.806   5.042   4.061  0.2335  0.2313 -0.2332
 1128SOL    HW1 3534   4.798   4.978   4.138 -3.2843  0.1671 -0.4644
 1128SOL    HW2 3535   4.777   5.133   4.090  1.2215  0.7835 -0.9223
 1129SOL     OW 3536   1.593   1.631   3.970 -0.5830 -0.6254  0.2315
 1129SOL    HW1 3537   1.653   1.575   3.913 -0.9548 -1.7623  0.9104
 1129SOL    HW2 3538   1.529   1.571   4.020 -2.9590  0.5722 -1.1861
 1130SOL     OW 3539   2.772   2.440   2.839  0.4250 -0.2144  0.0954
 1130SOL    HW1 3540   2.847   2.397   2.788 -0.8163 -1.7410 -0.5226
 1130SOL    HW2 3541   2.686   2.395   2.816 -1.0200  2.7366 -0.6552
 1131SOL     OW 3542   1.148   1.688   0.291  0.0973 -0.2025 -0.1942
 1131SOL    HW1 3543   1.078   1.751   0.257  0.2283 -1.2204 -2.5518
 1131SOL    HW2 3544   1.236   1.736   0.296  0.3392 -0.2725 -2.6137
 1132SOL     OW 3545   2.198   1.008   1.743  0.1600  0.0659 -0.7396
 1132SOL    HW1 3546   2.258   1.081   1.710 -0.1783  0.7747  0.1559
 1132SOL    HW2 3547   2.234   0.972   1.829 -0.3692  0.0951 -0.4971
 1133SOL     OW 3548   4.295   2.272   2.178 -0.0954  0.0846  0.5056
 1133SOL    HW1 3549   4.307   2.244   2.082 -1.2925  1.6455 -0.1439
 1133SOL    HW2 3550   4.276   2.192   2.233  0.5063 -0.8403 -0.5770
 1134SOL     OW 3551   0.401   2.172   0.238 -0.2501 -0.2494  0.0929
 1134SOL    HW1 3552   0.391   2.230   0.319 -1.8503 -0.2414 -0.0802
 1134SOL    HW2 3553   0.487   2.195   0.191  0.0029  0.7313  1.0032
 1135SOL     OW 3554   0.631   2.576   3.264 -0.1446  0.2653  0.1947
 1135SOL    HW1 3555   0.608   2.485   3.228  0.4442  0.5249 -0.8875
 1135SOL    HW2 3556   0.560   2.641   3.238  0.5744  0.5760 -1.0662
 1136SOL     OW 3557   2.667   1.081   1.028  0.2743 -0.5090  0.6034
 1136SOL    HW1 3558   2.689   1.150   0.960 -1.3008 -0.1770  0.3982
 1136SOL    HW2 3559   2.620   1.004   0.984  1.3658 -1.4095  0.9448
 1137SOL     OW 3560   4.446   3.690   2.683  0.3778 -0.9471  0.1360
 1137SOL    HW1 3561   4.514   3.759   2.708  0.5113 -0.7002 -0.8790
 1137SOL    HW2 3562   4.430   3.693   2.584 -2.0316 -0.1553  0.4950
 1138SOL     OW 3563   2.595   3.211   1.640  0.0191  0.5048 -0.0907
 1138SOL    HW1 3564   2.573   3.133   1.699  0.7212  0.0676 -0.3909
 1138SOL    HW2 3565   2.694   3.224   1.639 -0.0465  0.9834 -0.5808
 1139SOL     OW 3566   3.700   4.902   1.355  0.0216 -0.4260 -0.5368
 1139SOL    HW1 3567   3.707   4.892   1.256 -1.0683  0.6659 -0.7449
 1139SOL    HW2 3568   3.686   4.811   1.396 -0.0825 -0.8284 -1.4359
 1140SOL     OW 3569   2.042   4.215   4.360 -0.1022 -0.4696  0.5817
 1140SOL    HW1 3570   2.001   4.306   4.353  1.0188  0.0778  0.9286
 1140SOL    HW2 3571   1.994   4.162   4.430 -0.6980 -0.1225  0.4474
 1141SOL     OW 3572   4.245   3.841   2.175  0.3131 -0.3900  0.1663
 1141SOL    HW1 3573   4.187   3.858   2.254  0.6151 -0.6717  0.4512
 1141SOL    HW2 3574   4.259   3.743   2.164  2.5063 -0.2881  1.4233
 1142SOL     OW 3575   5.065   0.345   1.026  0.0186 -0.3603  0.7115
 1142SOL    HW1 3576   5.043   0.308   1.117  1.4798  0.3507  1.3814
 1142SOL    HW2 3577   5.158   0.381   1.026 -0.5757  1.2846 -0.5552
 1143SOL     OW 3578   4.804   2.245   1.721  0.3641 -0.0645  0.1401
 1143SOL    HW1 3579   4.782   2.279   1.812 -2.7049 -1.3667  0.0086
 1143SOL    HW2 3580   4.767   2.308   1.652  0.9182 -0.1089 -0.2079
 1144SOL     OW 3581   3.692   3.953   0.200  0.2110 -0.0747 -0.2509
 1144SOL    HW1 3582   3.637   4.009   0.262  1.9596  0.0916  1.2196
 1144SOL    HW2 3583   3.695   3.859   0.234  0.0163 -0.3270 -0.9024
 1145SOL     OW 3584   0.102   0.497   2.269  0.9226 -0.1422 -0.3010
 1145SOL    HW1 3585   0.102   0.469   2.365  1.8803  0.7745 -0.0127
 1145SOL    HW2 3586   0.106   0.416   2.211  0.1338 -0.7179  0.4157
 1146SOL     OW 3587   1.446   0.648   0.252 -0.1231 -0.8647 -0.0570
 1146SOL    HW1 3588   1.541   0.647   0.286 -0.0546 -1.4826 -0.2600
 1146SOL    HW2 3589   1.401   0.563   0.277 -1.0207 -0.0732  1.1241
 1147SOL     OW 3590   1.405   0.043   1.902 -0.3147  0.8052 -0.5465
 1147SOL    HW1 3591   1.310   0.051   1.873  0.0797  3.3102 -1.4047
 1147SOL    HW2 3592   1.435   0.130   1.941  1.4897 -0.0831  0.1319
 1148SOL     OW 3593   0.066   3.993   2.995 -1.0920  0.0093  0.6409
 1148SOL    HW1 3594   0.019   3.943   2.922 -0.4784  1.0783 -0.5200
 1148SOL    HW2 3595   0.105   3.928   3.060 -0.1306 -1.0606 -0.9283
 1149SOL     OW 3596   1.545   0.446   2.372  0.4255 -0.4787  0.3534
 1149SOL    HW1 3597   1.466   0.506   2.363  0.0230 -1.0608 -0.1334
 1149SOL    HW2 3598   1.614   0.471   2.303 -0.6234 -1.8640 -1.2860
 1150SOL     OW 3599   2.720   2.219   1.737  0.4948 -0.0393 -0.1459
 1150SOL    HW1 3600   2.746   2.162   1.815  1.4142  1.3367  0.6032
 1150SOL    HW2 3601   2.768   2.186   1.655 -1.8441 -2.6159 -0.6304
 1151SOL     OW 3602   0.387   1.755   1.752 -0.3471 -0.2943 -0.0381
 1151SOL    HW1 3603   0.451   1.813   1.803  0.4053 -1.3898  0.2831
 1151SOL    HW2 3604   0.402   1.659   1.776 -0.3749 -0.7905 -1.8989
 1152SOL     OW 3605   1.638   5.024   4.727 -0.2085 -0.0496  0.7074
 1152SOL    HW1 3606   1.634   5.083   4.808 -2.0776  0.8393  0.0231
 1152SOL    HW2 3607   1.683   5.074   4.652  0.8220 -0.5888  0.9501
 1153SOL     OW 3608   1.166   4.710   2.499  0.1865  0.0087 -0.0843
 1153SOL    HW1 3609   1.196   4.691   2.593  2.0199 -1.8880 -0.9727
 1153SOL    HW2 3610   1.190   4.803   2.474  2.0895 -0.2956  0.4848
 1154SOL     OW 3611   2.120   1.082   2.974 -0.0204  0.0932 -0.2443
 1154SOL    HW1 3612   2.039   1.051   3.024  0.6038 -0.0546  0.7172
 1154SOL    HW2 3613   2.166   1.003   2.932  0.0532  0.0746 -0.1290
 1155SOL     OW 3614   0.639   0.256   2.230  0.2405  0.3279  0.6408
 1155SOL    HW1 3615   0.634   0.161   2.260  1.6929  0.1548  0.3839
 1155SOL    HW2 3616   0.548   0.287   2.202  0.1871 -1.8635 -1.9378
 1156SOL     OW 3617   1.641   2.231   0.268  0.7315  0.3118  0.1079
 1156SOL    HW1 3618   1.651   2.134   0.246 -0.1056  0.2039  0.1755
 1156SOL    HW2 3619   1.629   2.242   0.366 -0.3025  0.3761 -0.0136
 1157SOL     OW 3620   4.796   3.954   3.829  0.1185  0.1583 -0.4114
 1157SOL    HW1 3621   4.756   3.944   3.738  0.9720  2.4381 -1.0965
 1157SOL    HW2 3622   4.826   4.048   3.842  0.7400 -0.3128  1.9560
 1158SOL     OW 3623   3.807   3.504   2.054 -0.1374 -0.3609 -0.6526
 1158SOL    HW1 3624   3.756   3.540   1.976  0.8453 -0.7313 -1.4873
 1158SOL    HW2 3625   3.812   3.573   2.126 -0.6799  0.1366 -1.0896
 1159SOL     OW 3626   0.434   1.557   2.215  0.7479  0.5931  0.8380
 1159SOL    HW1 3627   0.421   1.645   2.261 -0.4702  1.7952 -1.5565
 1159SOL    HW2 3628   0.374   1.553   2.134  1.8390 -1.8514  0.0494
 1160SOL     OW 3629   1.684   1.304   3.327 -0.0221  0.0898  0.5147
 1160SOL    HW1 3630   1.601   1.300   3.270  1.0040 -0.7661 -0.9783
 1160SOL    HW2 3631   1.667   1.256   3.413 -0.5377 -1.7297 -0.5382
 1161SOL     OW 3632   4.845   4.525   0.680  0.3218 -0.1679  0.5192
 1161SOL    HW1 3633   4.857   4.571   0.768  1.8451  0.9183 -0.2124
 1161SOL    HW2 3634   4.876   4.585   0.606 -1.7874 -0.6690 -0.8891
 1162SOL     OW 3635   1.124   2.232   2.811  0.3187 -0.3468  0.1853
 1162SOL    HW1 3636   1.104   2.313   2.756 -0.5707 -0.0466  0.9132
 1162SOL    HW2 3637   1.192   2.176   2.765 -1.8081 -1.1375 -2.2201
 1163SOL     OW 3638   2.182   0.678   2.064 -0.4644 -0.4326  0.0735
 1163SOL    HW1 3639   2.102   0.707   2.116 -0.1011 -0.4925  0.6820
 1163SOL    HW2 3640   2.242   0.623   2.123 -0.4562 -1.2333 -0.6599
 1164SOL     OW 3641   2.873   2.825   0.664  0.0133  0.1137 -0.2965
 1164SOL    HW1 3642   2.925   2.746   0.634 -1.4845 -0.3773 -1.7373
 1164SOL    HW2 3643   2.874   2.829   0.764  0.2948 -1.6010 -0.1957
 1165SOL     OW 3644   0.764   3.177   3.085  0.0365  0.1778  0.1840
 1165SOL    HW1 3645   0.699   3.222   3.024 -0.4179  2.6669  2.3383
 1165SOL    HW2 3646   0.851   3.164   3.038 -1.2660 -1.1102 -2.0107
 1166SOL     OW 3647   4.896   4.604   3.664 -0.2631 -0.0823  0.3385
 1166SOL    HW1 3648   4.889   4.579   3.568 -1.6213 -1.3080  0.7189
 1166SOL    HW2 3649   4.909   4.703   3.672 -0.2847  0.0546 -1.0992
 1167SOL     OW 3650   1.894   4.854   3.745  0.4488  0.0527 -0.2514
 1167SOL    HW1 3651   1.948   4.808   3.815  0.6571  0.8483  0.1254
 1167SOL    HW2 3652   1.951   4.922   3.698 -0.0748  0.5240 -0.2193
 1168SOL     OW 3653   4.932   3.460   1.512  0.0666  0.0496  0.3846
 1168SOL    HW1 3654   4.841   3.471   1.472  0.5781 -1.3117 -1.3025
 1168SOL    HW2 3655   4.987   3.541   1.493  0.5011 -0.7831 -2.4434
 1169SOL     OW 3656   1.131   4.890   4.138 -0.4086  0.6118 -0.1154
 1169SOL    HW1 3657   1.185   4.819   4.093  0.4837  1.7873 -0.9694
 1169SOL    HW2 3658   1.037   4.887   4.104 -0.5305 -0.5264  0.2988
 1170SOL     OW 3659   3.590   2.921   3.355 -0.6462 -0.6519  0.5275
 1170SOL    HW1 3660   3.684   2.909   3.323 -0.6651  0.3621  0.0554
 1170SOL    HW2 3661   3.542   2.833   3.353 -0.0105 -0.9909 -0.1670
 1171SOL     OW 3662   1.327   2.835   2.856  0.1216  0.4631  0.1962
 1171SOL    HW1 3663   1.238   2.820   2.813 -0.0367 -1.7612  1.1397
 1171SOL    HW2 3664   1.397   2.782   2.809  0.5487  0.5609  0.7045
 1172SOL     OW 3665   2.154   1.318   2.448  0.3477  0.1792  0.1276
 1172SOL    HW1 3666   2.103   1.245   2.404 -0.3535  0.5049  0.3935
 1172SOL    HW2 3667   2.188   1.286   2.537 -1.7665  0.7991  1.2375
 1173SOL     OW 3668   0.628   4.306   4.154 -0.2926  0.0111  0.7789
 1173SOL    HW1 3669   0.570   4.256   4.090  0.0466 -0.2360  0.6591
 1173SOL    HW2 3670   0.576   4.379   4.197 -0.4266  0.4335 -0.0757
 1174SOL     OW 3671   0.894   0.516   1.622 -0.0437 -0.0824 -0.4166
 1174SOL    HW1 3672   0.805   0.494   1.584  0.4383 -0.0745 -1.5943
 1174SOL    HW2 3673   0.932   0.436   1.668 -1.1900  0.2749  1.2326
 1175SOL     OW 3674   0.211   5.075   4.295  0.4900 -0.0502 -0.2629
 1175SOL    HW1 3675   0.240   4.992   4.343  0.0743  1.2858  2.4992
 1175SOL    HW2 3676   0.256   5.154   4.335 -1.1328  1.3228 -1.0026
 1176SOL     OW 3677   4.429   1.712   0.251 -0.2936 -0.1459  0.1463
 1176SOL    HW1 3678   4.442   1.660   0.336  1.0072  0.3487  0.2648
 1176SOL    HW2 3679   4.517   1.738   0.214 -0.8276 -0.5278 -1.4946
 1177SOL     OW 3680   1.174   4.952   1.687  0.6768  0.0357 -0.6655
 1177SOL    HW1 3681   1.245   4.954   1.616  0.5088  0.0480 -0.8326
 1177SOL    HW2 3682   1.107   4.882   1.666  0.8122 -0.1972 -0.3356
 1178SOL     OW 3683   3.358   2.739   2.583  0.4395 -0.3824 -0.7355
 1178SOL    HW1 3684   3.332   2.649   2.617  3.9909 -1.3508 -0.1632
 1178SOL    HW2 3685   3.383   2.798   2.661 -2.2665  1.3789 -1.0574
 1179SOL     OW 3686   1.217   0.349   4.663 -0.0794  0.2035  0.1903
 1179SOL    HW1 3687   1.266   0.273   4.619  1.0959  1.6710 -1.1440
 1179SOL    HW2 3688   1.157   0.312   4.734  1.8928 -1.8186  0.9461
 1180SOL     OW 3689   0.979   0.195   0.561 -0.3339 -0.5631  0.3213
 1180SOL    HW1 3690   1.029   0.159   0.640  0.5133  2.5999  1.3880
 1180SOL    HW2 3691   0.897   0.242   0.592 -0.7290 -0.4820 -0.8223
 1181SOL     OW 3692   3.090   1.488   4.058  0.1017 -0.0388  0.4824
 1181SOL    HW1 3693   3.129   1.578   4.078 -0.8184  0.3784  0.4257
 1181SOL    HW2 3694   3.055   1.448   4.142  0.6608 -0.4230  0.5364
 1182SOL     OW 3695   4.798   0.788   4.523 -0.0724 -0.1481 -0.3857
 1182SOL    HW1 3696   4.853   0.715   4.562 -0.1368 -0.5553 -1.0488
 1182SOL    HW2 3697   4.734   0.823   4.593  1.7175  1.0678  0.7262
 1183SOL     OW 3698   0.726   5.053   3.349  0.5202  0.0726  0.0385
 1183SOL    HW1 3699   0.755   5.147   3.366 -0.0809  0.1918  0.4389
 1183SOL    HW2 3700   0.806   4.996   3.330  0.8748  0.6873 -0.3162
 1184SOL     OW 3701   3.022   4.052   3.852 -0.1546  0.3961 -0.0970
 1184SOL    HW1 3702   3.109   4.080   3.813  0.0693 -0.5873 -0.3266
 1184SOL    HW2 3703   3.010   3.954   3.839  0.9355 -0.4950  4.2185
 1185SOL     OW 3704   0.066   0.787   4.976 -0.2075 -0.7528  0.2000
 1185SOL    HW1 3705   0.117   0.869   5.004 -0.9387 -0.2066 -0.0145
 1185SOL    HW2 3706   0.008   0.757   5.051 -0.4344 -0.6701  0.0611
 1186SOL     OW 3707   2.714   3.383   4.288  0.2543 -0.0347 -0.5388
 1186SOL    HW1 3708   2.724   3.415   4.382  1.6949 -1.9599  0.0359
 1186SOL    HW2 3709   2.779   3.431   4.229  1.5582 -0.9430  0.0856
 1187SOL     OW 3710   2.595   4.892   4.531 -0.2108 -0.1937 -0.2462
 1187SOL    HW1 3711   2.524   4.838   4.486 -0.4992 -0.2723  0.2855
 1187SOL    HW2 3712   2.593   4.872   4.629  1.0789 -0.8144 -0.3234
 1188SOL     OW 3713   1.696   0.266   1.298  0.1667  0.1732  0.5529
 1188SOL    HW1 3714   1.744   0.313   1.373 -1.0294  0.7587  0.9794
 1188SOL    HW2 3715   1.761   0.209   1.248  0.8047 -1.1530  2.7236
 1189SOL     OW 3716   4.680   1.646   1.950  0.0076  0.8796 -0.0103
 1189SOL    HW1 3717   4.637   1.686   1.870  1.1612  0.1977 -0.9973
 1189SOL    HW2 3718   4.761   1.594   1.923  0.2484  0.3663  1.5602
 1190SOL     OW 3719   3.650   1.810   3.960 -0.1258 -0.6210  0.0561
 1190SOL    HW1 3720   3.747   1.821   3.979  0.0752  1.3783 -1.6756
 1190SOL    HW2 3721   3.638   1.778   3.866 -1.1410 -1.2453  0.3877
 1191SOL     OW 3722   3.742   4.400   1.390 -0.2907  0.6103  0.3391
 1191SOL    HW1 3723   3.829   4.416   1.342 -0.3583  1.8421  0.5890
 1191SOL    HW2 3724   3.717   4.303   1.383  0.9278  0.3052 -0.0277
 1192SOL     OW 3725   3.168   1.227   4.981  0.1365 -0.5478 -0.2682
 1192SOL    HW1 3726   3.132   1.134   4.976 -0.9234 -0.1229 -0.8076
 1192SOL    HW2 3727   3.264   1.227   4.953  0.2921 -1.5437  0.2057
 1193SOL     OW 3728   1.157   3.033   0.082  0.2121 -0.5056  0.5677
 1193SOL    HW1 3729   1.178   2.979  -0.000  0.0684  0.3685 -0.0528
 1193SOL    HW2 3730   1.242   3.050   0.132  0.2891 -1.1159  0.6639
 1194SOL     OW 3731   1.568   1.256   0.496 -0.2850  0.1951 -0.0359
 1194SOL    HW1 3732   1.596   1.203   0.416  0.0983  0.7482 -0.2728
 1194SOL    HW2 3733   1.471   1.239   0.514 -0.2626 -0.2935 -0.3310
 1195SOL     OW 3734   2.043   1.049   1.315 -0.2748 -0.4692 -0.2891
 1195SOL    HW1 3735   1.986   1.096   1.382 -0.6484  1.3195 -1.7617
 1195SOL    HW2 3736   1.991   0.974   1.273 -0.2651 -1.1612  0.9011
 1196SOL     OW 3737   5.109   2.686   0.590 -0.5268  0.8246  0.6194
 1196SOL    HW1 3738   5.023   2.652   0.627 -1.5124  0.8491 -1.5604
 1196SOL    HW2 3739   5.094   2.727   0.500  2.1816 -2.0488 -1.3660
 1197SOL     OW 3740   3.814   5.075   4.437 -0.1280 -0.5521 -1.2036
 1197SOL    HW1 3741   3.741   5.143   4.448 -0.3074 -0.5202 -2.4758
 1197SOL    HW2 3742   3.902   5.123   4.429  0.1245 -0.6034  0.7310
 1198SOL     OW 3743   1.830   3.112   1.078  0.0354  0.2599 -0.2851
 1198SOL    HW1 3744   1.911   3.162   1.110  0.4792 -1.0328  0.6757
 1198SOL    HW2 3745   1.806   3.042   1.145 -0.8256 -0.5406 -1.4047
 1199SOL     OW 3746   1.428   1.359   3.785  0.1505 -0.5982  0.0914
 1199SOL    HW1 3747   1.448   1.274   3.736 -0.2806 -1.2757  1.0532
 1199SOL    HW2 3748   1.511   1.415   3.790  0.2586 -0.6090 -1.1889
 1200SOL     OW 3749   3.971   3.126   0.069 -0.0741  0.0118 -0.6455
 1200SOL    HW1 3750   3.990   3.180  -0.014 -1.6042  0.8250 -0.5018
 1200SOL    HW2 3751   3.875   3.136   0.094 -0.4541 -2.8639 -0.6229
 1201SOL     OW 3752   0.161   4.424   4.452 -0.1652  0.1382 -0.5472
 1201SOL    HW1 3753   0.081   4.418   4.392 -0.8764 -0.8577  0.4590
 1201SOL    HW2 3754   0.212   4.339   4.448  0.6949  0.6635 -0.9539
 1202SOL     OW 3755   2.724   2.202   1.028 -0.3302  0.2430  0.2190
 1202SOL    HW1 3756   2.817   2.192   0.993 -0.1100  1.4704  0.3909
 1202SOL    HW2 3757   2.697   2.299   1.025 -1.9609 -0.2038 -0.7102
 1203SOL     OW 3758   2.978   4.443   2.923  0.1241  0.1208  0.0953
 1203SOL    HW1 3759   2.974   4.543   2.919  1.6259  0.2096  0.0320
 1203SOL    HW2 3760   3.005   4.408   2.833  0.3640 -0.2911  0.3262
 1204SOL     OW 3761   4.669   1.286   2.140  0.5400 -0.0557  0.0277
 1204SOL    HW1 3762   4.763   1.263   2.117  0.2327 -0.6964 -0.6100
 1204SOL    HW2 3763   4.644   1.241   2.226  0.8007  0.0751  0.1708
 1205SOL     OW 3764   2.324   4.443   2.186  0.0139 -0.4371 -0.3769
 1205SOL    HW1 3765   2.364   4.353   2.202  1.0049  0.0315 -0.2011
 1205SOL    HW2 3766   2.225   4.432   2.170 -0.4586 -1.3063  2.5335
 1206SOL     OW 3767   5.056   4.910   4.915 -0.4308  0.8584 -0.2801
 1206SOL    HW1 3768   5.087   4.954   4.831 -2.1724  1.3357 -0.7029
 1206SOL    HW2 3769   5.123   4.926   4.987 -0.2141  2.8422 -0.8483
 1207SOL     OW 3770   2.378   0.771   5.136  0.0963 -0.1637 -0.2327
 1207SOL    HW1 3771   2.443   0.803   5.205  0.0074 -0.1631 -0.1488
 1207SOL    HW2 3772   2.423   0.764   5.048  0.4245 -0.9292 -0.0172
 1208SOL     OW 3773   0.064   1.060   3.043  0.7755  0.7481  0.0897
 1208SOL    HW1 3774  -0.036   1.064   3.050  0.8702  1.0895  1.5476
 1208SOL    HW2 3775   0.102   1.150   3.064  1.4414  0.3215  0.7558
 1209SOL     OW 3776   3.489   3.622   0.095 -0.1531  0.1384 -0.2699
 1209SOL    HW1 3777   3.510   3.531   0.060 -1.6911 -0.0952 -0.6542
 1209SOL    HW2 3778   3.562   3.651   0.158  1.1674 -0.6556 -1.3831
 1210SOL     OW 3779   1.122   0.412   3.735  0.1281  0.0455  0.1227
 1210SOL    HW1 3780   1.203   0.414   3.793 -0.1549  0.6011  0.5130
 1210SOL    HW2 3781   1.070   0.329   3.753  0.8212 -0.5172 -0.4324
 1211SOL     OW 3782   4.080   4.029   3.497  0.0111  0.5562 -0.2431
 1211SOL    HW1 3783   4.020   4.100   3.461  0.7681  0.5193 -1.6416
 1211SOL    HW2 3784   4.136   3.992   3.423  0.5169 -0.6332  0.6983
 1212SOL     OW 3785   2.478   1.719   4.541 -0.2122 -0.0219  0.4784
 1212SOL    HW1 3786   2.487   1.788   4.469 -1.4958 -0.7189 -0.3843
 1212SOL    HW2 3787   2.568   1.683   4.564  0.4133  1.4686  0.5020
 1213SOL     OW 3788   3.870   3.847   2.755  0.5040 -0.4151 -0.8664
 1213SOL    HW1 3789   3.957   3.877   2.715 -0.3620 -0.2326 -2.7521
 1213SOL    HW2 3790   3.861   3.748   2.744  1.9808 -1.0680  2.5571
 1214SOL     OW 3791   0.646   2.549   4.730 -0.2785 -0.3822 -0.8522
 1214SOL    HW1 3792   0.715   2.610   4.768 -2.7298  1.9926  0.2132
 1214SOL    HW2 3793   0.633   2.470   4.790 -0.2195  0.4721  0.3223
 1215SOL     OW 3794   0.428   2.277   3.493 -0.0911  0.1821 -0.3046
 1215SOL    HW1 3795   0.389   2.352   3.440  0.9975  1.0411  0.0447
 1215SOL    HW2 3796   0.421   2.192   3.442 -1.9720  0.3725 -0.4256
 1216SOL     OW 3797   2.277   0.428   1.534 -0.7862  1.0978 -0.3244
 1216SOL    HW1 3798   2.244   0.334   1.519 -1.7881  1.3976 -0.0885
 1216SOL    HW2 3799   2.320   0.433   1.624 -1.3125  1.0039 -0.0597
 1217SOL     OW 3800   0.661   3.990   5.146 -0.1949 -0.2022 -0.3837
 1217SOL    HW1 3801   0.641   4.022   5.239  2.0300 -1.2064  0.5123
 1217SOL    HW2 3802   0.699   3.898   5.150  1.0074  0.1662 -2.1936
 1218SOL     OW 3803   2.654   1.956   1.088 -0.4297  0.0782  0.7692
 1218SOL    HW1 3804   2.687   2.043   1.050 -0.4840  0.2762  1.1705
 1218SOL    HW2 3805   2.670   1.955   1.187  0.1829 -0.6424  0.6759
 1219SOL     OW 3806   0.999   1.245   5.008  0.2302  0.1754  0.1259
 1219SOL    HW1 3807   0.978   1.174   4.941  0.5805  0.7694 -0.6280
 1219SOL    HW2 3808   0.954   1.330   4.982 -0.2271  0.2306  1.0546
 1220SOL     OW 3809   4.183   5.090   4.080 -0.0931 -0.1539  0.1587
 1220SOL    HW1 3810   4.274   5.098   4.121 -0.4507 -0.9840  1.1692
 1220SOL    HW2 3811   4.127   5.167   4.108 -0.1960 -0.4880  0.9155
 1221SOL     OW 3812   2.686   4.505   4.520 -0.8864  0.4115  0.0365
 1221SOL    HW1 3813   2.763   4.560   4.553  0.4703 -0.8229 -0.9029
 1221SOL    HW2 3814   2.696   4.411   4.552 -1.8111  0.1475 -0.4039
 1222SOL     OW 3815   0.184   1.328   2.833  0.4408  0.6026 -0.2896
 1222SOL    HW1 3816   0.162   1.241   2.789 -1.7792  1.7504 -1.6569
 1222SOL    HW2 3817   0.256   1.375   2.782  1.7807 -0.4483  0.5622
 1223SOL     OW 3818   1.042   4.429   1.923  0.6644 -0.0494  0.3358
 1223SOL    HW1 3819   1.076   4.519   1.894 -2.1450  1.5274  1.5247
 1223SOL    HW2 3820   1.058   4.363   1.850  4.5991  0.8310  0.1599
 1224SOL     OW 3821   3.323   5.009   2.025  0.4727 -0.6288  0.5130
 1224SOL    HW1 3822   3.341   4.927   2.080 -0.1998 -0.7935  0.4947
 1224SOL    HW2 3823   3.254   4.989   1.955  0.5759 -0.1474  0.2665
 1225SOL     OW 3824   1.813   2.187   0.054 -0.1970  0.2232 -0.1746
 1225SOL    HW1 3825   1.783   2.243   0.131  1.4442  1.9171 -0.6814
 1225SOL    HW2 3826   1.860   2.106   0.087 -2.8014 -1.0868  0.5823
 1226SOL     OW 3827   4.410   4.083   0.094 -0.5867  0.3616 -0.0688
 1226SOL    HW1 3828   4.418   4.033   0.007 -0.0607  0.7898 -0.2768
 1226SOL    HW2 3829   4.323   4.132   0.097  0.1152  1.7434 -1.1255
 1227SOL     OW 3830   4.741   3.253   1.040  0.5661  0.5759  0.4691
 1227SOL    HW1 3831   4.732   3.328   0.975 -0.6406 -0.4974 -0.6279
 1227SOL    HW2 3832   4.804   3.281   1.113  1.3536  2.0779 -0.7190
 1228SOL     OW 3833   3.429   4.164   0.979  0.3233 -0.2946 -0.4453
 1228SOL    HW1 3834   3.344   4.113   0.995  0.4005  0.1190  1.5161
 1228SOL    HW2 3835   3.507   4.102   0.990  0.3872  0.0448  1.2058
 1229SOL     OW 3836   2.357   0.942   1.230 -0.3027 -0.1491  0.6100
 1229SOL    HW1 3837   2.295   1.000   1.177  1.8509  1.4163 -0.3249
 1229SOL    HW2 3838   2.363   0.852   1.188 -2.6424 -0.6980  1.2993
 1230SOL     OW 3839   0.509   4.596   0.794 -0.3093 -0.5991  0.5140
 1230SOL    HW1 3840   0.512   4.560   0.701  0.3358  0.3643  0.1449
 1230SOL    HW2 3841   0.414   4.599   0.825 -0.8383  1.2881 -1.0400
 1231SOL     OW 3842   2.510   3.607   3.593  0.3546 -0.6836  0.0792
 1231SOL    HW1 3843   2.567   3.616   3.511 -0.4049 -0.2528 -0.4166
 1231SOL    HW2 3844   2.420   3.648   3.576  0.3067 -0.2484  1.2533
 1232SOL     OW 3845   4.540   1.416   3.636 -0.4880 -0.2126  0.4078
 1232SOL    HW1 3846   4.565   1.494   3.579 -2.1933  0.7517  0.9201
 1232SOL    HW2 3847   4.459   1.371   3.598 -2.4789  1.2404  2.6492
 1233SOL     OW 3848   0.480   2.025   5.066 -0.2413 -0.6048 -0.2863
 1233SOL    HW1 3849   0.523   2.107   5.104 -0.0454 -0.8021 -0.0833
 1233SOL    HW2 3850   0.388   2.016   5.103 -0.5864 -0.0021 -0.9710
 1234SOL     OW 3851   0.790   1.513   4.240 -0.2498 -0.2465  0.3218
 1234SOL    HW1 3852   0.838   1.584   4.188 -1.8425  0.3589 -0.3993
 1234SOL    HW2 3853   0.699   1.500   4.201 -1.4833  0.1285  2.9168
 1235SOL     OW 3854   1.344   0.400   3.176  0.4170  0.5195  0.5247
 1235SOL    HW1 3855   1.257   0.448   3.169 -0.5201 -0.9997  1.1298
 1235SOL    HW2 3856   1.367   0.358   3.088  0.7397  1.2183  0.2673
 1236SOL     OW 3857   1.388   1.620   3.511 -0.0088  0.5538 -0.7172
 1236SOL    HW1 3858   1.476   1.576   3.493 -0.2771 -0.1928 -0.2453
 1236SOL    HW2 3859   1.377   1.698   3.450  0.9361  0.5930 -0.8532
 1237SOL     OW 3860   3.601   2.551   1.784  0.2000 -0.4984 -0.2049
 1237SOL    HW1 3861   3.510   2.515   1.806  0.0503  0.3645  0.6996
 1237SOL    HW2 3862   3.643   2.495   1.713 -1.8005  0.1619 -2.0495
 1238SOL     OW 3863   5.062   3.423   3.218 -0.4330  0.5063  0.0438
 1238SOL    HW1 3864   5.036   3.519   3.211 -4.1107 -0.3644 -0.0628
 1238SOL    HW2 3865   5.079   3.386   3.127 -1.2134  0.5496 -0.1241
 1239SOL     OW 3866   0.786   4.905   0.684  0.7587  0.5652 -0.7741
 1239SOL    HW1 3867   0.790   5.005   0.692  0.6741  0.6498 -1.7428
 1239SOL    HW2 3868   0.700   4.873   0.724  0.4789  0.9484 -1.0524
 1240SOL     OW 3869   4.869   0.943   1.591 -0.2651 -0.0633 -0.2893
 1240SOL    HW1 3870   4.949   0.883   1.588 -0.2865 -0.0839 -0.4506
 1240SOL    HW2 3871   4.898   1.035   1.615 -0.0923  0.0983 -1.0931
 1241SOL     OW 3872   3.476   2.607   3.930 -0.0141 -0.1297  0.5416
 1241SOL    HW1 3873   3.532   2.603   4.013  1.3272 -0.1143 -0.3393
 1241SOL    HW2 3874   3.382   2.580   3.952 -0.5512  3.0117  2.7529
 1242SOL     OW 3875   4.618   0.941   3.942  0.1221 -0.3118  0.0264
 1242SOL    HW1 3876   4.711   0.978   3.955  0.0060 -0.3272  0.9372
 1242SOL    HW2 3877   4.579   0.981   3.859  0.6977  0.1975 -0.0123
 1243SOL     OW 3878   0.391   1.489   1.832 -0.1458  0.1578  0.5052
 1243SOL    HW1 3879   0.491   1.492   1.831 -0.0176 -2.3450  0.1550
 1243SOL    HW2 3880   0.359   1.420   1.767 -2.1163  0.9104  0.6159
 1244SOL     OW 3881   4.923   3.365   1.765  0.7608  0.0346 -0.3894
 1244SOL    HW1 3882   4.922   3.414   1.678  0.3127  0.7257  0.0006
 1244SOL    HW2 3883   4.913   3.430   1.841 -1.0445 -0.7345  0.0846
 1245SOL     OW 3884   2.047   4.072   0.767 -0.3457 -0.8676 -0.4057
 1245SOL    HW1 3885   2.131   4.123   0.748 -0.6534 -0.4646 -0.7037
 1245SOL    HW2 3886   2.044   3.989   0.711  0.1042 -1.1551 -0.0024
 1246SOL     OW 3887   3.436   1.049   2.213  0.1729 -0.2407  0.4123
 1246SOL    HW1 3888   3.391   1.085   2.295 -0.5317  1.5593 -0.6855
 1246SOL    HW2 3889   3.529   1.083   2.208  0.3513 -0.6878  0.6672
 1247SOL     OW 3890   3.790   4.850   4.606 -0.6059  0.0958 -0.0286
 1247SOL    HW1 3891   3.883   4.831   4.637 -1.0916 -1.9129  0.3246
 1247SOL    HW2 3892   3.787   4.940   4.561  1.1430  0.9038  1.3606
 1248SOL     OW 3893   1.889   1.958   4.222 -0.1070 -0.1838  0.4693
 1248SOL    HW1 3894   1.925   2.030   4.162  0.1499  0.6468  1.5943
 1248SOL    HW2 3895   1.804   1.923   4.184 -0.1339  0.5758 -0.1991
 1249SOL     OW 3896   0.397   0.684   4.068  0.5957  0.0303  0.1779
 1249SOL    HW1 3897   0.490   0.671   4.035  0.1669  0.3778 -1.2519
 1249SOL    HW2 3898   0.333   0.677   3.991 -0.6233 -0.8113  1.2230
 1250SOL     OW 3899   3.451   4.743   1.598  0.5164  0.1615 -0.4004
 1250SOL    HW1 3900   3.519   4.708   1.534  1.5569  0.9064  0.2580
 1250SOL    HW2 3901   3.361   4.705   1.575  1.1615 -0.9628 -1.1971
 1251SOL     OW 3902   3.779   1.366   3.292 -0.0166  0.0318 -0.0554
 1251SOL    HW1 3903   3.852   1.352   3.225 -0.4437 -1.1137 -0.2994
 1251SOL    HW2 3904   3.690   1.356   3.247 -0.3058 -1.1799  0.7575
 1252SOL     OW 3905   3.325   4.345   0.591  0.0970 -0.8152 -0.3069
 1252SOL    HW1 3906   3.404   4.324   0.648  0.0245  2.7175  1.3158
 1252SOL    HW2 3907   3.356   4.389   0.506 -0.0626  0.7646  0.4234
 1253SOL     OW 3908   0.916   2.686   3.688  0.9642  0.3249  0.1756
 1253SOL    HW1 3909   0.941   2.778   3.718 -3.8742  1.2649  2.3313
 1253SOL    HW2 3910   0.894   2.688   3.590  2.8968  0.8652 -0.2893
 1254SOL     OW 3911   4.244   4.235   3.181 -0.1092 -0.1694  0.5632
 1254SOL    HW1 3912   4.293   4.204   3.099  0.8618 -0.4276  1.2174
 1254SOL    HW2 3913   4.204   4.325   3.164 -0.2390 -0.3843 -0.3166
 1255SOL     OW 3914   4.413   3.712   4.706  0.6523 -0.0561 -0.3408
 1255SOL    HW1 3915   4.393   3.806   4.677 -0.6703 -0.0676  0.4496
 1255SOL    HW2 3916   4.511   3.694   4.695  1.0345  1.6021  0.0112
 1256SOL     OW 3917   4.342   4.063   4.773  0.3364  0.7696  0.6189
 1256SOL    HW1 3918   4.387   4.129   4.832  0.8406 -0.5445  1.7686
 1256SOL    HW2 3919   4.407   4.027   4.706  0.0723  1.3945  0.0171
 1257SOL     OW 3920   2.126   1.968   2.294 -0.0473  0.1255 -0.1040
 1257SOL    HW1 3921   2.212   2.016   2.306  0.8681 -0.8983 -2.0353
 1257SOL    HW2 3922   2.050   2.027   2.320  1.1716  1.5285  0.3605
 1258SOL     OW 3923   1.224   1.928   3.921 -0.2193 -0.1143 -0.0659
 1258SOL    HW1 3924   1.148   1.984   3.888  1.1526  2.2909  0.6361
 1258SOL    HW2 3925   1.252   1.864   3.849 -0.3593  1.7007 -1.8127
 1259SOL     OW 3926   3.297   2.696   2.217 -0.2049  0.4549 -0.0698
 1259SOL    HW1 3927   3.365   2.646   2.163 -1.8797 -0.9078 -1.0008
 1259SOL    HW2 3928   3.342   2.771   2.265  2.0503 -0.7638 -0.1492
 1260SOL     OW 3929   0.808   3.084   3.733 -0.3758 -0.4990 -0.2935
 1260SOL    HW1 3930   0.808   3.044   3.641 -0.0524 -0.4334 -0.3227
 1260SOL    HW2 3931   0.761   3.172   3.731  0.1091 -0.2466 -0.5041
 1261SOL     OW 3932   3.995   1.629   0.407  0.0820 -0.3998 -0.3011
 1261SOL    HW1 3933   3.922   1.636   0.340 -1.3114  0.0724  1.2029
 1261SOL    HW2 3934   4.051   1.548   0.388 -2.7519 -2.6520  0.3344
 1262SOL     OW 3935   0.022   4.742   0.461 -0.4634  0.6989  0.8744
 1262SOL    HW1 3936   0.053   4.650   0.438 -1.0618  0.5129  0.8056
 1262SOL    HW2 3937   0.085   4.809   0.422 -0.9195  0.3692 -0.4926
 1263SOL     OW 3938   3.085   2.234   2.972  0.0598  0.3527  0.2933
 1263SOL    HW1 3939   3.078   2.268   2.878  3.9065  0.4710 -0.1019
 1263SOL    HW2 3940   3.133   2.301   3.029 -0.5954 -0.4799  1.9122
 1264SOL     OW 3941   4.954   1.420   3.527  0.1107  0.4606  0.2888
 1264SOL    HW1 3942   4.875   1.358   3.523  1.9032 -1.9368 -2.5402
 1264SOL    HW2 3943   4.998   1.423   3.437  3.2838  1.6089  1.7438
 1265SOL     OW 3944   0.135   4.559   1.114 -0.0836 -0.5610 -0.3204
 1265SOL    HW1 3945   0.174   4.478   1.157 -0.2242 -0.8318 -0.6945
 1265SOL    HW2 3946   0.120   4.630   1.183  0.7247 -0.5829 -0.1197
 1266SOL     OW 3947   3.035   3.484   1.162 -0.0083  0.3144 -0.2898
 1266SOL    HW1 3948   2.986   3.415   1.109 -1.3184  0.6865  0.3811
 1266SOL    HW2 3949   3.111   3.520   1.108  1.6601 -2.6480 -0.1562
 1267SOL     OW 3950   0.137   1.955   1.840  0.0637  0.7541 -0.5651
 1267SOL    HW1 3951   0.043   1.920   1.846 -0.4744  2.3147  1.5013
 1267SOL    HW2 3952   0.201   1.884   1.869 -0.6832  0.3284  0.0676
 1268SOL     OW 3953   1.921   2.195   1.207 -0.1019 -0.2403 -0.3562
 1268SOL    HW1 3954   2.012   2.160   1.188  0.1659  0.8115 -1.0900
 1268SOL    HW2 3955   1.909   2.285   1.164 -1.0757  0.1758  0.7096
 1269SOL     OW 3956   1.591   4.173   3.521  0.7961  0.1310 -0.1247
 1269SOL    HW1 3957   1.594   4.114   3.441  1.4145 -0.0065 -0.0048
 1269SOL    HW2 3958   1.655   4.140   3.590 -0.5009 -0.3748  0.8738
 1270SOL     OW 3959   2.216   1.243   3.164  0.6133  0.0250 -0.3492
 1270SOL    HW1 3960   2.188   1.176   3.095  1.0484 -0.2060 -0.3103
 1270SOL    HW2 3961   2.135   1.279   3.211  0.2927  0.4192 -1.1935
 1271SOL     OW 3962   2.976   1.342   4.279 -0.1661 -0.1618  0.1670
 1271SOL    HW1 3963   2.887   1.387   4.289 -0.0616  0.0271  0.2623
 1271SOL    HW2 3964   3.000   1.295   4.363 -0.1245 -0.1165  0.1810
 1272SOL     OW 3965   2.795   0.570   1.434 -0.1126 -0.4318  0.0062
 1272SOL    HW1 3966   2.788   0.634   1.357  1.2438  0.1139  0.3141
 1272SOL    HW2 3967   2.890   0.546   1.449 -0.4934 -1.5555  0.7058
 1273SOL     OW 3968   4.020   2.925   3.751  0.0046 -0.3699 -0.2299
 1273SOL    HW1 3969   3.934   2.970   3.778  0.1628 -0.2074  0.0125
 1273SOL    HW2 3970   4.046   2.955   3.659  0.0846  0.0021 -0.0875
 1274SOL     OW 3971   0.226   4.781   4.769 -0.1076  0.8447 -0.4841
 1274SOL    HW1 3972   0.181   4.725   4.700 -1.3866  1.3678 -0.1062
 1274SOL    HW2 3973   0.295   4.727   4.817 -0.2730  0.0412 -1.1336
 1275SOL     OW 3974   1.284   4.963   3.701  0.7113 -0.1252  0.3139
 1275SOL    HW1 3975   1.296   5.005   3.791  0.9384  0.1074  0.1797
 1275SOL    HW2 3976   1.347   5.006   3.636 -1.8194  2.1892 -0.7929
 1276SOL     OW 3977   1.156   4.179   1.798 -0.2086 -0.1300 -0.0353
 1276SOL    HW1 3978   1.116   4.129   1.875  0.3712  0.0812  0.4124
 1276SOL    HW2 3979   1.255   4.180   1.808 -0.1332 -0.0583 -0.7680
 1277SOL     OW 3980   4.981   0.576   3.239 -0.3378  0.2498 -1.2444
 1277SOL    HW1 3981   4.911   0.641   3.268  1.1108  1.8760 -1.2480
 1277SOL    HW2 3982   4.937   0.492   3.207 -2.2420  1.0069 -0.7515
 1278SOL     OW 3983   3.685   0.719   1.973  0.1759  0.3827  0.1271
 1278SOL    HW1 3984   3.625   0.748   1.898  0.3364  0.6447  0.1019
 1278SOL    HW2 3985   3.777   0.702   1.938  0.2399  0.4607  0.2581
 1279SOL     OW 3986   3.380   3.121   2.915 -0.4154 -0.1520  0.2485
 1279SOL    HW1 3987   3.419   3.206   2.880  0.0209 -0.6318 -0.4437
 1279SOL    HW2 3988   3.419   3.100   3.005  1.6927 -1.1273 -0.8382
 1280SOL     OW 3989   0.809   1.259   4.046  0.0278 -0.3747  0.7991
 1280SOL    HW1 3990   0.773   1.189   3.984 -0.0006 -1.2921  1.8205
 1280SOL    HW2 3991   0.743   1.333   4.055  0.5514  0.4035 -1.2135
 1281SOL     OW 3992   2.510   0.731   4.915  0.3381 -0.2519  0.0235
 1281SOL    HW1 3993   2.583   0.784   4.872 -0.3938  1.4273  0.7583
 1281SOL    HW2 3994   2.535   0.634   4.914  1.8802  0.1078 -1.0704
 1282SOL     OW 3995   1.444   1.216   2.130 -0.0636 -0.8949  0.2279
 1282SOL    HW1 3996   1.487   1.149   2.189 -0.4069 -1.1094  0.2352
 1282SOL    HW2 3997   1.511   1.287   2.105  0.3972 -1.4233 -0.0629
 1283SOL     OW 3998   0.932   4.653   4.609  0.3419  0.2748 -0.5517
 1283SOL    HW1 3999   0.859   4.697   4.661  0.4491  0.4441 -0.5446
 1283SOL    HW2 4000   0.937   4.694   4.518  1.5624  1.4693  0.0178
 1284SOL     OW 4001   0.457   1.251   0.659  0.7357 -0.3447 -0.3454
 1284SOL    HW1 4002   0.400   1.170   0.666  0.9708 -0.6605 -1.8260
 1284SOL    HW2 4003   0.545   1.234   0.704 -0.2638  0.1379  1.9231
 1285SOL     OW 4004   4.293   3.852   1.640  0.0216  0.3415  0.0015
 1285SOL    HW1 4005   4.285   3.779   1.573  0.0407 -0.7139  1.0998
 1285SOL    HW2 4006   4.360   3.826   1.709 -0.0840  1.3361  0.4900
 1286SOL     OW 4007   4.687   5.029   1.380 -0.2415  0.7369  0.6231
 1286SOL    HW1 4008   4.746   4.971   1.324 -1.4900 -0.9390  0.9540
 1286SOL    HW2 4009   4.705   5.012   1.477 -1.0271  0.4224  0.7267
 1287SOL     OW 4010   2.022   4.635   0.437 -0.9896 -1.0773  0.1804
 1287SOL    HW1 4011   2.118   4.661   0.448 -0.8616 -1.6622  0.4720
 1287SOL    HW2 4012   1.998   4.565   0.504 -2.1266  0.3602  1.3408
 1288SOL     OW 4013   1.843   0.910   2.623 -0.2403 -0.0660 -0.2589
 1288SOL    HW1 4014   1.762   0.878   2.574 -2.0907 -0.0170  2.5730
 1288SOL    HW2 4015   1.857   1.007   2.603 -0.1280 -0.3395 -1.6608
 1289SOL     OW 4016   2.543   3.311   2.807  0.3745  0.2042  0.2454
 1289SOL    HW1 4017   2.575   3.318   2.902  2.0149  3.4105 -0.4144
 1289SOL    HW2 4018   2.444   3.302   2.806  0.3368 -0.0085  2.2602
 1290SOL     OW 4019   3.958   1.350   1.848  0.5665  0.0145  0.4281
 1290SOL    HW1 4020   3.897   1.321   1.923  0.0621  0.0291  0.0263
 1290SOL    HW2 4021   4.009   1.431   1.877  0.1705  0.1845  0.6587
 1291SOL     OW 4022   0.230   2.171   1.686 -0.1596  0.1874 -0.5734
 1291SOL    HW1 4023   0.153   2.234   1.677 -0.5918  0.3257  2.7008
 1291SOL    HW2 4024   0.204   2.095   1.747  1.6286 -0.9726 -1.1599
 1292SOL     OW 4025   2.594   4.748   4.156 -0.2898 -0.1748 -0.5590
 1292SOL    HW1 4026   2.682   4.782   4.191 -0.3357  0.2442 -0.8485
 1292SOL    HW2 4027   2.527   4.822   4.159 -0.6118 -0.4710 -0.4219
 1293SOL     OW 4028   1.374   4.747   4.045  0.5320  0.2285 -0.0756
 1293SOL    HW1 4029   1.364   4.650   4.064  2.6689 -0.0009  0.1748
 1293SOL    HW2 4030   1.400   4.760   3.949 -1.4837  0.7182 -0.5944
 1294SOL     OW 4031   4.621   3.268   2.515 -0.5033 -0.4706 -0.3195
 1294SOL    HW1 4032   4.626   3.361   2.478  0.9154 -0.1853  0.5294
 1294SOL    HW2 4033   4.526   3.237   2.515 -0.8933  0.6417 -1.4113
 1295SOL     OW 4034   3.498   2.249   0.886  0.3910  0.2382  0.4429
 1295SOL    HW1 4035   3.477   2.341   0.853  0.1404  0.1820  0.4450
 1295SOL    HW2 4036   3.497   2.248   0.986  0.2277  0.1962  0.4416
 1296SOL     OW 4037   1.928   1.575   3.821 -0.3286 -0.0755  0.3908
 1296SOL    HW1 4038   1.971   1.535   3.740 -2.6065 -0.0685 -0.8965
 1296SOL    HW2 4039   1.997   1.625   3.873  1.2932 -0.4202 -1.2956
 1297SOL     OW 4040   1.133   4.430   0.018 -0.1169  0.1720 -0.1259
 1297SOL    HW1 4041   1.082   4.348   0.040 -1.4459  0.3079 -2.4199
 1297SOL    HW2 4042   1.094   4.508   0.067 -0.1609 -0.2105  0.4593
 1298SOL     OW 4043   3.977   3.249   4.707 -0.4952 -0.2165  0.2635
 1298SOL    HW1 4044   3.943   3.342   4.713 -3.0682 -1.1241  1.1758
 1298SOL    HW2 4045   3.968   3.215   4.613 -1.3246 -0.1564  0.3200
 1299SOL     OW 4046   3.195   3.986   4.922 -0.1513  0.4703 -0.6330
 1299SOL    HW1 4047   3.120   4.029   4.871 -0.9608 -0.9134 -0.6622
 1299SOL    HW2 4048   3.220   3.900   4.878  0.3727  0.1386  0.2908
 1300SOL     OW 4049   2.353   0.707   1.117 -0.6389  0.1838 -0.5084
 1300SOL    HW1 4050   2.354   0.680   1.021 -0.1348 -0.2327 -0.3889
 1300SOL    HW2 4051   2.290   0.647   1.167  0.9170 -1.1946 -0.1336
 1301SOL     OW 4052   0.107   1.578   4.001 -0.4982 -0.2177 -0.2162
 1301SOL    HW1 4053   0.085   1.510   3.931  0.0883  1.2633 -1.9106
 1301SOL    HW2 4054   0.029   1.640   4.013 -1.2059 -1.3808  1.6472
 1302SOL     OW 4055   5.020   2.228   4.640  0.3500  0.6120 -0.3713
 1302SOL    HW1 4056   5.064   2.195   4.557 -1.2419 -0.2098 -0.9211
 1302SOL    HW2 4057   4.965   2.309   4.619 -1.0548 -0.3183 -0.4237
 1303SOL     OW 4058   0.489   1.494   4.721 -0.0994  0.4522  0.0590
 1303SOL    HW1 4059   0.460   1.566   4.784 -0.9216  1.4077 -1.3345
 1303SOL    HW2 4060   0.560   1.530   4.660  0.4528 -0.3413  0.2327
 1304SOL     OW 4061   1.623   2.073   3.416  0.1678  0.1177  0.0271
 1304SOL    HW1 4062   1.594   1.988   3.372 -1.7971  1.1524 -0.7935
 1304SOL    HW2 4063   1.687   2.121   3.356  1.2308 -0.7033  0.4633
 1305SOL     OW 4064   0.448   2.599   3.493  0.1218  0.2171 -0.3361
 1305SOL    HW1 4065   0.465   2.590   3.395 -2.6654  0.1446 -0.8989
 1305SOL    HW2 4066   0.396   2.682   3.511 -0.1800 -0.2166  0.9606
 1306SOL     OW 4067   4.218   2.790   1.224 -0.0131 -0.0455 -0.3433
 1306SOL    HW1 4068   4.187   2.881   1.254  1.2903  0.1884  0.3638
 1306SOL    HW2 4069   4.279   2.801   1.146  2.1594 -0.0680  1.2828
 1307SOL     OW 4070   0.960   3.299   2.476 -0.3190  0.1653 -0.0172
 1307SOL    HW1 4071   1.020   3.222   2.499 -0.9018 -0.5424 -0.7687
 1307SOL    HW2 4072   0.895   3.314   2.550 -0.9591 -0.8504 -0.3483
 1308SOL     OW 4073   4.768   1.032   3.450  0.2029 -0.0197  0.0152
 1308SOL    HW1 4074   4.829   1.046   3.371 -1.0025 -0.9862 -1.1290
 1308SOL    HW2 4075   4.772   1.112   3.510  1.3518  0.6266 -0.8832
 1309SOL     OW 4076   1.785   1.133   4.424  0.5120  0.2436 -0.2778
 1309SOL    HW1 4077   1.821   1.184   4.346  2.0404 -0.1068  0.1566
 1309SOL    HW2 4078   1.857   1.121   4.493  0.1655 -2.2386 -0.2271
 1310SOL     OW 4079   3.770   1.591   0.288 -0.1663 -0.4948  0.3173
 1310SOL    HW1 4080   3.677   1.595   0.325 -1.3157  0.7429 -2.3930
 1310SOL    HW2 4081   3.779   1.509   0.231 -0.6766  0.8122 -1.7713
 1311SOL     OW 4082   4.679   1.183   3.166 -0.1449 -0.4672  0.0003
 1311SOL    HW1 4083   4.607   1.220   3.225 -0.0299 -0.5012  0.1616
 1311SOL    HW2 4084   4.751   1.251   3.155 -0.3183 -0.3364 -0.3676
 1312SOL     OW 4085   0.587   4.912   0.376 -0.3978  0.3967  0.5543
 1312SOL    HW1 4086   0.632   4.829   0.409 -0.3368 -0.5260 -1.6734
 1312SOL    HW2 4087   0.501   4.926   0.425  0.5970  0.2166  2.4099
 1313SOL     OW 4088   3.794   1.665   4.319  0.1972 -0.6565 -0.0034
 1313SOL    HW1 4089   3.823   1.667   4.223  2.0983 -0.8263  0.5321
 1313SOL    HW2 4090   3.836   1.587   4.365 -3.2239 -2.5136  0.2781
 1314SOL     OW 4091   5.013   4.845   3.739  0.0986 -0.1188 -0.1269
 1314SOL    HW1 4092   5.038   4.833   3.835 -0.0413  1.1994  0.0927
 1314SOL    HW2 4093   4.956   4.926   3.730 -0.2100 -0.4479 -1.2807
 1315SOL     OW 4094   0.281   3.137   1.515 -0.0466 -0.1161 -0.1455
 1315SOL    HW1 4095   0.307   3.176   1.603  0.0471  1.6467 -0.9145
 1315SOL    HW2 4096   0.215   3.063   1.530  0.4275 -0.2635  1.4248
 1316SOL     OW 4097   0.104   3.599   3.641 -0.5975  0.7827 -0.1910
 1316SOL    HW1 4098   0.057   3.518   3.676 -1.8298  0.3540 -2.6123
 1316SOL    HW2 4099   0.049   3.680   3.660 -0.0318  0.9184  0.9991
 1317SOL     OW 4100   1.017   3.986   4.923 -0.0563  0.3881 -0.4500
 1317SOL    HW1 4101   0.981   3.977   5.015 -0.9534  0.9232 -0.7406
 1317SOL    HW2 4102   1.048   3.896   4.890 -2.4879 -0.4150 -0.7337
 1318SOL     OW 4103   3.005   3.765   3.844  0.4583  0.3333 -0.4813
 1318SOL    HW1 4104   2.941   3.709   3.898  0.5277 -0.0313 -0.7699
 1318SOL    HW2 4105   2.972   3.771   3.750  1.6295 -1.1667 -1.0226
 1319SOL     OW 4106   2.392   4.293   0.268  0.5052 -0.6621  0.2144
 1319SOL    HW1 4107   2.324   4.273   0.198 -0.0061 -1.0075  0.8022
 1319SOL    HW2 4108   2.389   4.222   0.339  1.1636 -0.4339  0.4805
 1320SOL     OW 4109   0.606   2.089   4.390  0.0853  0.4956 -0.4997
 1320SOL    HW1 4110   0.564   2.094   4.299  0.0181 -0.3733 -0.5195
 1320SOL    HW2 4111   0.556   2.148   4.453 -0.6207  0.1658 -0.7398
 1321SOL     OW 4112   1.685   4.274   4.361 -0.1710 -0.1844 -0.2942
 1321SOL    HW1 4113   1.625   4.340   4.405  0.2115 -0.1903  0.2431
 1321SOL    HW2 4114   1.645   4.182   4.367 -0.1630 -0.1702 -0.0433
 1322SOL     OW 4115   1.306   1.005   4.243  0.3988  0.7326 -0.3799
 1322SOL    HW1 4116   1.319   1.100   4.271 -0.1470  0.5035  0.6833
 1322SOL    HW2 4117   1.217   0.996   4.198  0.7959  0.8748 -1.2131
 1323SOL     OW 4118   0.008   1.700   3.167 -0.3179  0.3790 -0.0891
 1323SOL    HW1 4119  -0.053   1.715   3.245 -0.5407  0.9978 -0.3763
 1323SOL    HW2 4120   0.102   1.686   3.200 -0.3938  0.7367  0.2847
 1324SOL     OW 4121   5.090   1.399   3.264 -0.0459  0.3237 -0.1919
 1324SOL    HW1 4122   5.082   1.496   3.241  0.3752 -0.0237 -2.0034
 1324SOL    HW2 4123   5.158   1.356   3.203  1.8232 -0.5671  2.3357
 1325SOL     OW 4124   4.540   3.252   0.270  0.4482 -0.2933  0.6569
 1325SOL    HW1 4125   4.580   3.239   0.179 -0.9870  2.1759 -0.4147
 1325SOL    HW2 4126   4.495   3.341   0.275 -1.8550 -1.4391  2.9376
 1326SOL     OW 4127   2.499   3.997   3.690  0.2415  0.3598  0.2934
 1326SOL    HW1 4128   2.507   4.065   3.618 -0.5750 -1.0435 -1.1796
 1326SOL    HW2 4129   2.414   4.012   3.741 -0.1344  0.2340 -0.2806
 1327SOL     OW 4130   2.012   1.271   4.960  0.1492  0.0733 -0.5235
 1327SOL    HW1 4131   1.945   1.258   4.886  1.0706  1.4489 -1.6512
 1327SOL    HW2 4132   1.971   1.326   5.033  0.1095  1.2264 -1.3763
 1328SOL     OW 4133   2.000   2.921   3.939  0.0456  0.2299 -0.2076
 1328SOL    HW1 4134   2.070   2.974   3.893 -1.0226 -0.6799 -3.1545
 1328SOL    HW2 4135   2.042   2.853   3.998  1.5334  1.2846 -0.0190
 1329SOL     OW 4136   1.809   4.471   2.006  0.0110 -0.2948 -0.1669
 1329SOL    HW1 4137   1.756   4.545   2.049 -0.7580 -0.4431 -0.8431
 1329SOL    HW2 4138   1.807   4.482   1.907  4.3197  1.8596 -0.2472
 1330SOL     OW 4139   4.757   1.234   3.608  0.1111  0.0971 -0.2053
 1330SOL    HW1 4140   4.684   1.299   3.630 -0.1506 -0.2689  0.0092
 1330SOL    HW2 4141   4.812   1.217   3.690 -0.0418 -0.2331 -0.1733
 1331SOL     OW 4142   1.109   4.843   3.527 -0.0890 -0.1801  0.3781
 1331SOL    HW1 4143   1.167   4.864   3.606 -0.6151 -1.7851  1.2461
 1331SOL    HW2 4144   1.013   4.851   3.553 -0.2724  0.2399 -0.4002
 1332SOL     OW 4145   1.265   4.151   0.826 -0.2152 -0.0298 -0.3976
 1332SOL    HW1 4146   1.183   4.095   0.823 -0.8332  0.8314 -0.0273
 1332SOL    HW2 4147   1.343   4.096   0.856 -0.8840 -0.6036  0.3137
 1333SOL     OW 4148   0.756   4.715   0.481  0.2589  0.2662 -0.5470
 1333SOL    HW1 4149   0.759   4.739   0.578 -0.7224 -1.2996 -0.0947
 1333SOL    HW2 4150   0.850   4.710   0.446  0.6612  0.2061  0.4873
 1334SOL     OW 4151   3.745   1.502   2.951  0.4986 -0.2933 -0.1347
 1334SOL    HW1 4152   3.647   1.499   2.931  0.5534 -0.7652 -0.3418
 1334SOL    HW2 4153   3.776   1.597   2.950  0.0614 -0.1492 -0.1634
 1335SOL     OW 4154   0.688   3.715   3.438 -0.3874 -0.2921  0.1295
 1335SOL    HW1 4155   0.672   3.727   3.536  0.5877  0.2404  0.2400
 1335SOL    HW2 4156   0.762   3.776   3.409 -0.5899 -0.5320 -0.9148
 1336SOL     OW 4157   0.695   3.703   3.053 -0.0546  0.3409 -0.0481
 1336SOL    HW1 4158   0.723   3.776   3.115  0.1169  0.0428  0.2258
 1336SOL    HW2 4159   0.769   3.636   3.043 -0.5790 -0.3434  0.5290
 1337SOL     OW 4160   4.706   1.322   4.518  0.4195  0.0835 -0.0525
 1337SOL    HW1 4161   4.777   1.256   4.493 -0.9058 -1.2930 -0.3344
 1337SOL    HW2 4162   4.682   1.378   4.439 -0.1547 -0.7595 -0.4767
 1338SOL     OW 4163   3.894   0.305   1.850 -0.0384 -0.6670 -0.0791
 1338SOL    HW1 4164   3.960   0.336   1.782 -0.3138  0.8430  0.3046
 1338SOL    HW2 4165   3.915   0.212   1.877  2.7366  0.1588  0.9565
 1339SOL     OW 4166   4.574   2.686   3.618  0.1790 -0.0972 -0.0568
 1339SOL    HW1 4167   4.623   2.599   3.627  0.2139 -0.2047 -1.2215
 1339SOL    HW2 4168   4.640   2.761   3.610  0.1537 -0.1293 -0.5785
 1340SOL     OW 4169   4.696   2.995   1.910 -0.3012 -0.0152  0.2240
 1340SOL    HW1 4170   4.747   3.030   1.831  1.7606  0.1703  1.5635
 1340SOL    HW2 4171   4.695   2.895   1.907 -0.4868 -0.0038 -0.1786
 1341SOL     OW 4172   3.355   3.820   3.122  0.0118  0.0991 -0.4793
 1341SOL    HW1 4173   3.366   3.900   3.063 -0.0658 -0.0445 -0.6884
 1341SOL    HW2 4174   3.421   3.825   3.197 -2.0235  1.9527  1.3111
 1342SOL     OW 4175   2.599   4.924   1.476  0.2743 -0.3776 -0.7653
 1342SOL    HW1 4176   2.623   4.912   1.380 -0.2010 -0.7988 -0.8335
 1342SOL    HW2 4177   2.506   4.892   1.492  0.7954 -1.5620  0.0923
 1343SOL     OW 4178   4.119   0.496   0.478  0.0352 -0.1501 -0.0119
 1343SOL    HW1 4179   4.148   0.591   0.490 -0.8044  0.7411 -3.7038
 1343SOL    HW2 4180   4.025   0.485   0.508 -0.3910  0.6564 -0.9834
 1344SOL     OW 4181   4.565   0.731   1.323  0.2848 -0.0677  0.6617
 1344SOL    HW1 4182   4.557   0.656   1.258  2.0424 -0.4192  0.8275
 1344SOL    HW2 4183   4.492   0.798   1.305 -1.9095 -2.2103  1.1254
 1345SOL     OW 4184   0.945   0.685   1.415  0.4518 -0.1216  0.2288
 1345SOL    HW1 4185   0.916   0.611   1.475  0.2557 -0.0353  0.2409
 1345SOL    HW2 4186   0.878   0.760   1.419 -1.4500 -1.4872 -2.7253
 1346SOL     OW 4187   1.217   4.118   4.359  0.4675 -0.3407  0.2838
 1346SOL    HW1 4188   1.173   4.061   4.429  0.3905 -0.1497  0.3910
 1346SOL    HW2 4189   1.248   4.203   4.400  0.4125 -0.2231  0.0831
 1347SOL     OW 4190   4.180   1.264   4.385 -0.0155 -0.4273 -0.3521
 1347SOL    HW1 4191   4.262   1.276   4.330 -0.4424 -0.1466 -0.9438
 1347SOL    HW2 4192   4.200   1.206   4.464  0.3011 -1.8766 -1.4718
 1348SOL     OW 4193   2.244   4.548   0.956  0.2935 -0.1244  0.1951
 1348SOL    HW1 4194   2.278   4.571   1.048 -0.5503 -1.1120  0.7743
 1348SOL    HW2 4195   2.153   4.507   0.964  0.2318 -0.2610 -1.0935
 1349SOL     OW 4196   3.600   4.850   1.808  0.5129 -0.0075 -0.3526
 1349SOL    HW1 4197   3.574   4.940   1.844  2.9819  2.0916 -3.2302
 1349SOL    HW2 4198   3.531   4.819   1.744  0.9334  1.3514 -1.5270
 1350SOL     OW 4199   2.604   0.431   1.530  0.4022  0.0900 -0.2851
 1350SOL    HW1 4200   2.679   0.481   1.486 -1.4715  2.4482 -1.0451
 1350SOL    HW2 4201   2.577   0.478   1.614  2.5240 -3.1904  2.4646
 1351SOL     OW 4202   4.748   4.928   1.635  0.3058  0.1430 -0.1919
 1351SOL    HW1 4203   4.773   4.832   1.636  0.6944  0.2447  0.5300
 1351SOL    HW2 4204   4.680   4.946   1.706 -0.4958  0.2227 -0.9560
 1352SOL     OW 4205   4.816   0.103   2.221  0.3777 -0.2520 -0.1481
 1352SOL    HW1 4206   4.781   0.009   2.219  1.1728 -0.5540 -0.9250
 1352SOL    HW2 4207   4.825   0.136   2.127  2.1205 -0.1919  0.0065
 1353SOL     OW 4208   4.079   3.890   2.589 -0.1506  0.6163 -0.4267
 1353SOL    HW1 4209   4.166   3.936   2.572  0.0591  0.3843  0.0357
 1353SOL    HW2 4210   4.095   3.793   2.608 -0.2451  1.1123  2.4995
 1354SOL     OW 4211   0.838   1.753   3.898  0.0538 -0.6692  0.4781
 1354SOL    HW1 4212   0.920   1.755   3.841  0.5054  2.3904  1.0692
 1354SOL    HW2 4213   0.864   1.731   3.992  0.2505  0.3511  0.6761
 1355SOL     OW 4214   0.656   3.467   0.379 -0.0779 -0.1961  0.1695
 1355SOL    HW1 4215   0.695   3.386   0.422  0.9460  0.1437 -0.0970
 1355SOL    HW2 4216   0.566   3.444   0.341 -0.1010 -1.0222  0.6978
 1356SOL     OW 4217   1.910   4.456   4.363  0.4318 -0.3380 -0.0986
 1356SOL    HW1 4218   1.835   4.390   4.370  1.1800 -1.0750  1.1296
 1356SOL    HW2 4219   1.913   4.512   4.446 -0.5451  1.6879 -1.3312
 1357SOL     OW 4220   0.972   0.277   4.378 -0.0933  0.4875  0.8290
 1357SOL    HW1 4221   1.005   0.357   4.428 -2.6135  1.5802  0.9052
 1357SOL    HW2 4222   0.931   0.212   4.442 -0.4618  0.3904  0.4966
 1358SOL     OW 4223   2.047   2.089   3.448  0.2977  0.2417 -0.1426
 1358SOL    HW1 4224   2.055   1.998   3.490  1.1984  1.1991  1.8919
 1358SOL    HW2 4225   2.112   2.151   3.491 -1.8186  2.4417  0.0927
 1359SOL     OW 4226   1.024   3.350   3.773  0.0095 -0.3501  0.5111
 1359SOL    HW1 4227   0.945   3.324   3.718 -0.2027 -1.0362  1.1246
 1359SOL    HW2 4228   1.104   3.298   3.742 -0.2833 -1.3312  1.3458
 1360SOL     OW 4229   5.150   1.227   0.843 -0.3039  0.0234  0.0174
 1360SOL    HW1 4230   5.186   1.256   0.932 -2.5119  0.9558  0.6804
 1360SOL    HW2 4231   5.149   1.127   0.838  0.3432 -0.0327  0.8218
 1361SOL     OW 4232   0.514   4.728   3.869 -0.4505 -0.2936 -0.2354
 1361SOL    HW1 4233   0.537   4.797   3.800 -1.6893 -0.7297 -1.1178
 1361SOL    HW2 4234   0.432   4.678   3.840  0.1619 -1.8440  0.5911
 1362SOL     OW 4235   0.451   2.933   0.738 -0.0638  0.4973  0.2596
 1362SOL    HW1 4236   0.492   2.845   0.761 -1.1957 -0.8128 -2.2965
 1362SOL    HW2 4237   0.467   2.953   0.641 -2.2417  1.7118  0.0739
 1363SOL     OW 4238   4.412   1.012   3.172  0.6759  0.4133 -0.6658
 1363SOL    HW1 4239   4.477   1.001   3.247  0.2745 -0.5766 -0.4503
 1363SOL    HW2 4240   4.439   0.954   3.095 -1.1655 -1.8658  0.2778
 1364SOL     OW 4241   4.850   0.910   0.366  0.4780 -0.3153  0.4377
 1364SOL    HW1 4242   4.776   0.868   0.314  0.1741  0.3449  0.3228
 1364SOL    HW2 4243   4.917   0.948   0.303  0.4740 -0.1480  0.5340
 1365SOL     OW 4244   3.784   0.989   0.843  0.4814  0.9507  0.1643
 1365SOL    HW1 4245   3.806   0.955   0.934  0.6508  1.6447  0.3864
 1365SOL    HW2 4246   3.745   1.081   0.850  0.1216  0.8528 -0.4360
 1366SOL     OW 4247   4.992   2.348   2.429 -0.7461  0.1260  0.3087
 1366SOL    HW1 4248   4.900   2.376   2.456 -0.7483  0.7029 -0.2730
 1366SOL    HW2 4249   5.051   2.345   2.510 -0.5997  2.4262  0.3453
 1367SOL     OW 4250   0.063   4.166   1.742 -0.2703  0.7195 -0.2769
 1367SOL    HW1 4251   0.026   4.076   1.719 -0.2268  1.3420 -3.2382
 1367SOL    HW2 4252   0.143   4.155   1.801 -1.4907 -1.0035  1.1576
 1368SOL     OW 4253   3.411   0.766   2.089 -0.2935 -0.2482  0.6078
 1368SOL    HW1 4254   3.417   0.837   2.160 -1.2921 -0.4475  0.9043
 1368SOL    HW2 4255   3.499   0.720   2.081  0.4672  1.1999  0.2181
 1369SOL     OW 4256   1.145   0.052   3.927  0.4824  0.2697 -0.4244
 1369SOL    HW1 4257   1.153  -0.045   3.950 -1.8009  0.2711  0.6332
 1369SOL    HW2 4258   1.222   0.078   3.870  2.2743 -1.6519  0.9248
 1370SOL     OW 4259   2.269   0.872   2.887 -0.1784 -0.3181  0.2056
 1370SOL    HW1 4260   2.220   0.798   2.842  1.6067 -0.6128 -1.3945
 1370SOL    HW2 4261   2.308   0.839   2.974 -0.2700 -0.9514  0.0070
 1371SOL     OW 4262   1.364   2.163   3.308 -0.3975  0.2570 -0.4579
 1371SOL    HW1 4263   1.453   2.152   3.351 -0.2731 -2.2202 -1.1643
 1371SOL    HW2 4264   1.374   2.212   3.221  0.0942  0.9199 -0.0297
 1372SOL     OW 4265   5.013   2.626   0.056  0.1276 -0.1070 -0.0121
 1372SOL    HW1 4266   5.109   2.616   0.082  0.6151  3.3536 -0.0408
 1372SOL    HW2 4267   4.960   2.658   0.134 -0.3881  0.8031 -0.7124
 1373SOL     OW 4268   0.333   3.772   4.049 -0.5059 -0.0216 -0.0572
 1373SOL    HW1 4269   0.306   3.770   4.146  1.0753  0.8381  0.4511
 1373SOL    HW2 4270   0.433   3.762   4.043 -0.3786  1.6285 -1.4634
 1374SOL     OW 4271   0.212   4.849   3.835  0.4205 -0.1966  0.0500
 1374SOL    HW1 4272   0.139   4.848   3.766 -0.2460  0.8663  0.7188
 1374SOL    HW2 4273   0.300   4.829   3.790 -0.2372 -1.3667 -0.7858
 1375SOL     OW 4274   4.565   4.735   1.738 -0.4516 -0.7657 -0.1665
 1375SOL    HW1 4275   4.483   4.787   1.761 -0.4512 -0.6346 -0.4538
 1375SOL    HW2 4276   4.577   4.660   1.802 -0.6188 -0.5893  0.0703
 1376SOL     OW 4277   3.879   0.498   0.589 -0.4589 -0.2378  0.1171
 1376SOL    HW1 4278   3.928   0.556   0.653 -2.1401 -0.9461  2.1768
 1376SOL    HW2 4279   3.798   0.546   0.556 -0.9011 -0.7381  0.4505
 1377SOL     OW 4280   0.104   0.055   5.092  0.0606  0.0547  0.4731
 1377SOL    HW1 4281   0.162   0.043   5.011  0.9610 -0.9428  1.2356
 1377SOL    HW2 4282   0.010   0.071   5.064  0.7128  1.9275 -0.8070
 1378SOL     OW 4283   0.223   3.551   3.902  0.3771  0.6019 -0.1710
 1378SOL    HW1 4284   0.304   3.520   3.854 -0.2957  0.9144 -1.5612
 1378SOL    HW2 4285   0.250   3.612   3.977  1.5052 -0.7812  0.5921
 1379SOL     OW 4286   2.065   1.694   4.261  0.0355  0.1177 -0.1755
 1379SOL    HW1 4287   2.016   1.781   4.252  0.2458  0.5568  2.2766
 1379SOL    HW2 4288   2.000   1.621   4.285  0.2122  0.2042  0.6103
 1380SOL     OW 4289   4.104   3.977   0.280  0.1727 -0.4485  0.6412
 1380SOL    HW1 4290   4.051   3.906   0.326  0.2362 -0.4089  0.7775
 1380SOL    HW2 4291   4.128   3.946   0.188 -1.5367  0.2206 -0.0606
 1381SOL     OW 4292   4.146   3.564   3.373 -0.7495  0.1952  0.3566
 1381SOL    HW1 4293   4.242   3.542   3.357 -1.1760 -0.2207 -1.9761
 1381SOL    HW2 4294   4.138   3.619   3.457  1.5498  0.5398  0.4170
 1382SOL     OW 4295   4.019   3.143   2.436  0.3216 -0.0598  0.0385
 1382SOL    HW1 4296   4.064   3.061   2.402 -1.7113 -1.2489  0.0349
 1382SOL    HW2 4297   4.014   3.212   2.364  2.8103  0.4677  0.2934
 1383SOL     OW 4298   0.511   1.062   4.950  0.2564  0.0601 -0.2645
 1383SOL    HW1 4299   0.577   0.990   4.928 -0.3872 -0.1972 -1.3904
 1383SOL    HW2 4300   0.492   1.116   4.868  0.4404  1.2807  0.4782
 1384SOL     OW 4301   5.017   0.060   1.959 -0.4462  0.4263  0.3298
 1384SOL    HW1 4302   4.936   0.118   1.961 -1.0083 -0.3318  0.1379
 1384SOL    HW2 4303   4.989  -0.035   1.944  0.5021  0.2028 -0.0781
 1385SOL     OW 4304   4.237   1.575   1.405 -0.3049  0.2595  0.2284
 1385SOL    HW1 4305   4.290   1.570   1.321 -3.3292  0.3878 -1.8606
 1385SOL    HW2 4306   4.248   1.490   1.457  1.5843  0.1672 -0.2553
 1386SOL     OW 4307   2.416   0.808   2.364  0.1717  0.7616  0.2023
 1386SOL    HW1 4308   2.403   0.716   2.328 -0.4898  0.8414  0.2229
 1386SOL    HW2 4309   2.472   0.861   2.301  0.7235  0.2880  0.2880
 1387SOL     OW 4310   0.255   0.430   3.649  0.0083 -0.0128  0.0836
 1387SOL    HW1 4311   0.354   0.422   3.665  0.1451  2.9234  1.4113
 1387SOL    HW2 4312   0.235   0.411   3.553  2.2197  1.3623 -0.7287
 1388SOL     OW 4313   1.258   4.595   2.766  0.0179  0.1797 -0.1248
 1388SOL    HW1 4314   1.314   4.513   2.754  0.4193  0.6552 -1.7401
 1388SOL    HW2 4315   1.298   4.653   2.837  0.2100 -0.6080  0.4182
 1389SOL     OW 4316   0.451   2.191   2.578  0.3929  0.1078 -0.2801
 1389SOL    HW1 4317   0.356   2.202   2.551  0.1258  1.0694  0.9057
 1389SOL    HW2 4318   0.475   2.264   2.643  1.2445 -1.4510  1.2486
 1390SOL     OW 4319   4.265   3.975   0.968  0.1605 -0.0152 -0.2525
 1390SOL    HW1 4320   4.309   4.057   1.004  0.7579 -0.2786 -0.3758
 1390SOL    HW2 4321   4.303   3.953   0.878  0.2311 -0.6004 -0.0885
 1391SOL     OW 4322   3.439   1.503   0.050 -0.1478  0.3709  0.4551
 1391SOL    HW1 4323   3.516   1.443   0.027  0.2309  0.6727  0.9185
 1391SOL    HW2 4324   3.400   1.541  -0.033 -2.2431 -2.7501 -0.1658
 1392SOL     OW 4325   3.273   1.140   4.462  0.7414  0.0612 -0.4013
 1392SOL    HW1 4326   3.316   1.209   4.404  1.0486  1.8557  1.7913
 1392SOL    HW2 4327   3.183   1.171   4.491  0.4713 -0.9115 -0.1501
 1393SOL     OW 4328   2.774   4.461   3.154  0.0742  0.5267 -0.3276
 1393SOL    HW1 4329   2.752   4.463   3.057 -1.3863  0.4227 -0.0235
 1393SOL    HW2 4330   2.704   4.512   3.205  0.6700  0.3451  0.6981
 1394SOL     OW 4331   1.602   4.568   2.552 -0.3054 -0.5893 -0.6920
 1394SOL    HW1 4332   1.577   4.606   2.641 -0.8029 -2.0806 -0.1654
 1394SOL    HW2 4333   1.523   4.520   2.513  0.1427 -0.6243 -1.5685
 1395SOL     OW 4334   0.475   4.258   1.455 -0.0954 -0.9386 -0.0166
 1395SOL    HW1 4335   0.551   4.312   1.418  0.7184 -0.3965  2.2782
 1395SOL    HW2 4336   0.491   4.161   1.438  2.3609 -1.0568  2.3481
 1396SOL     OW 4337   0.586   4.506   2.750  0.0532 -0.2733  0.4008
 1396SOL    HW1 4338   0.515   4.539   2.813  0.6004  0.5372  0.6045
 1396SOL    HW2 4339   0.564   4.535   2.657 -0.3639 -0.8273  0.3212
 1397SOL     OW 4340   2.349   2.698   1.373 -0.4161  0.3157  0.0496
 1397SOL    HW1 4341   2.287   2.641   1.319 -1.0315  0.4256  0.6210
 1397SOL    HW2 4342   2.387   2.770   1.316  0.8893 -1.0264 -0.8631
 1398SOL     OW 4343   1.515   1.685   5.084 -0.1644 -0.3250  0.2890
 1398SOL    HW1 4344   1.572   1.766   5.069 -0.2992 -0.2192  0.3481
 1398SOL    HW2 4345   1.500   1.639   4.997 -2.0225  1.0044 -0.1707
 1399SOL     OW 4346   4.285   1.975   2.945 -0.0384  0.4601 -0.0093
 1399SOL    HW1 4347   4.276   2.043   3.018  0.6553 -0.2267  0.7350
 1399SOL    HW2 4348   4.271   1.883   2.983 -0.8090  0.1647 -0.9744
 1400SOL     OW 4349   3.279   2.969   0.228 -0.0295 -0.2401  0.0317
 1400SOL    HW1 4350   3.222   2.978   0.147  0.2079  0.3306 -0.0790
 1400SOL    HW2 4351   3.221   2.972   0.310 -0.3259 -1.3949 -0.1257
 1401SOL     OW 4352   4.619   0.992   0.919 -0.1822  0.2623 -0.3409
 1401SOL    HW1 4353   4.712   1.020   0.895 -0.5468  3.0471  1.0807
 1401SOL    HW2 4354   4.557   1.014   0.844  0.4182 -3.2480 -2.0594
 1402SOL     OW 4355   2.135   2.478   3.411 -0.5261  0.2776  0.0736
 1402SOL    HW1 4356   2.080   2.499   3.492 -0.0844 -0.8418  0.6887
 1402SOL    HW2 4357   2.227   2.516   3.422  0.4853 -2.3584  1.4866
 1403SOL     OW 4358   2.831   4.691   5.040  0.0817  0.3856 -0.3257
 1403SOL    HW1 4359   2.808   4.759   5.110 -0.2028  1.3198 -1.2911
 1403SOL    HW2 4360   2.750   4.634   5.022 -0.4286  1.3389 -1.1692
 1404SOL     OW 4361   4.678   1.185   0.304  0.0890  0.0515  0.8505
 1404SOL    HW1 4362   4.724   1.229   0.380 -0.1128 -0.1247  1.0797
 1404SOL    HW2 4363   4.627   1.105   0.338  0.4580 -0.3607  0.4455
 1405SOL     OW 4364   4.595   5.072   4.977 -0.0907 -0.4383  0.5593
 1405SOL    HW1 4365   4.655   5.078   5.058  0.4182 -2.9606  0.4537
 1405SOL    HW2 4366   4.506   5.111   4.999  0.8030  1.2207  1.4886
 1406SOL     OW 4367   2.439   5.037   2.704  0.3580 -0.3527  0.0319
 1406SOL    HW1 4368   2.438   4.994   2.614 -1.7003 -0.7389  0.1783
 1406SOL    HW2 4369   2.383   5.120   2.701  0.5701 -0.1738  0.8554
 1407SOL     OW 4370   1.211   0.631   3.078 -0.1596  0.5407 -0.1267
 1407SOL    HW1 4371   1.297   0.665   3.041 -1.0771  5.1744  1.2981
 1407SOL    HW2 4372   1.135   0.669   3.026 -1.3674 -0.2967  0.9607
 1408SOL     OW 4373   1.061   0.638   4.183  0.2727  0.5288 -0.3883
 1408SOL    HW1 4374   1.066   0.707   4.110  0.0344 -0.7836 -1.6943
 1408SOL    HW2 4375   0.980   0.581   4.169 -1.3762  1.9095  2.5060
 1409SOL     OW 4376   2.636   4.902   1.190  0.0495 -0.5614 -0.1613
 1409SOL    HW1 4377   2.544   4.880   1.159 -0.4818  0.4862  0.6169
 1409SOL    HW2 4378   2.648   5.002   1.193  1.1438 -0.6777 -0.0762
 1410SOL     OW 4379   3.333   3.417   4.702 -0.0690  0.4122  0.4374
 1410SOL    HW1 4380   3.319   3.420   4.801  0.2703  2.6563  0.4726
 1410SOL    HW2 4381   3.245   3.425   4.656 -0.2762 -1.1239  0.5276
 1411SOL     OW 4382   4.022   1.811   0.101 -0.2646  0.4070 -0.2261
 1411SOL    HW1 4383   4.016   1.826   0.199  1.0588 -1.0344  0.1169
 1411SOL    HW2 4384   4.102   1.754   0.080 -1.7549 -1.2513 -1.8862
 1412SOL     OW 4385   3.406   0.733   3.072 -0.1899  0.3299 -0.2708
 1412SOL    HW1 4386   3.401   0.749   3.170  0.9811  0.5970 -0.2393
 1412SOL    HW2 4387   3.499   0.751   3.040 -0.6209  0.5026 -1.4750
 1413SOL     OW 4388   3.048   0.656   4.951 -0.7607  0.4376 -0.1433
 1413SOL    HW1 4389   3.011   0.710   5.026 -2.5471 -2.5578  1.3427
 1413SOL    HW2 4390   3.102   0.580   4.988  1.0289  0.6611 -2.0854
 1414SOL     OW 4391   0.604   1.715   4.977 -0.0381  0.0300 -0.0643
 1414SOL    HW1 4392   0.532   1.781   4.959  0.0171  0.1847  0.2748
 1414SOL    HW2 4393   0.566   1.636   5.025  0.0406  0.1737  0.2386
 1415SOL     OW 4394   4.711   1.806   0.225  0.1004  0.3031 -0.1747
 1415SOL    HW1 4395   4.806   1.793   0.196 -0.0693  0.3208 -0.7524
 1415SOL    HW2 4396   4.709   1.826   0.322  0.7720  1.3752 -0.3600
 1416SOL     OW 4397   5.090   2.865   0.408 -0.2544 -0.0323 -0.0663
 1416SOL    HW1 4398   5.120   2.913   0.326 -0.2500  0.0339 -0.0259
 1416SOL    HW2 4399   5.055   2.931   0.475  0.6456  0.0107  0.3791
 1417SOL     OW 4400   2.667   0.045   2.782 -0.5262 -0.4290 -0.3427
 1417SOL    HW1 4401   2.595  -0.024   2.785 -0.7413 -0.1743  0.6947
 1417SOL    HW2 4402   2.732   0.029   2.856  0.2081 -0.3559 -0.9592
 1418SOL     OW 4403   0.732   1.612   3.527  0.3514 -0.2059  0.2689
 1418SOL    HW1 4404   0.694   1.522   3.547  1.3336 -0.3522  1.6328
 1418SOL    HW2 4405   0.829   1.602   3.503  0.4764  0.4896  0.4693
 1419SOL     OW 4406   0.343   3.939   2.418 -0.7765  0.9750  0.6408
 1419SOL    HW1 4407   0.282   3.888   2.358 -0.0931  0.9450 -0.0468
 1419SOL    HW2 4408   0.303   3.945   2.509 -0.6870 -1.2079  0.8960
 1420SOL     OW 4409   4.866   1.994   2.393  0.1408  0.3495  0.0791
 1420SOL    HW1 4410   4.799   2.061   2.425 -0.2821 -0.1983  0.3672
 1420SOL    HW2 4411   4.928   1.970   2.467 -0.1806 -0.1336  0.1973
 1421SOL     OW 4412   2.679   4.236   0.217 -0.0577  0.3248 -0.3448
 1421SOL    HW1 4413   2.602   4.275   0.267 -1.0274  0.3718 -1.8247
 1421SOL    HW2 4414   2.741   4.309   0.190 -0.8273  0.6373 -1.3452
 1422SOL     OW 4415   2.852   0.297   4.316 -0.0094  0.3281  0.2319
 1422SOL    HW1 4416   2.778   0.235   4.342 -1.2698  1.7454  0.2184
 1422SOL    HW2 4417   2.920   0.248   4.262 -1.7054 -0.7189 -1.0461
 1423SOL     OW 4418   1.695   0.582   2.571 -0.0655  0.9191 -0.1677
 1423SOL    HW1 4419   1.670   0.537   2.485 -2.0612  0.9817  0.3314
 1423SOL    HW2 4420   1.778   0.540   2.607 -0.3949 -0.5726 -1.0481
 1424SOL     OW 4421   2.391   3.592   4.483  0.3966 -0.3645  0.3987
 1424SOL    HW1 4422   2.379   3.591   4.384 -0.1858 -2.5607  0.4337
 1424SOL    HW2 4423   2.322   3.650   4.525  0.4406  0.3175 -0.4596
 1425SOL     OW 4424   2.042   2.153   4.864  0.1429  0.0431 -0.2959
 1425SOL    HW1 4425   2.019   2.078   4.801 -2.5097 -0.7038  1.3655
 1425SOL    HW2 4426   2.072   2.114   4.951 -0.8961  0.8761  0.4622
 1426SOL     OW 4427   1.336   1.652   2.252 -0.1779  0.0807 -0.4032
 1426SOL    HW1 4428   1.246   1.643   2.295  0.1659 -0.3485  0.2409
 1426SOL    HW2 4429   1.325   1.684   2.158 -0.9283  1.4681  0.1325
 1427SOL     OW 4430   5.082   1.979   3.550  0.4539 -0.2387 -0.1671
 1427SOL    HW1 4431   5.051   2.071   3.575  1.4632 -0.1660  0.9228
 1427SOL    HW2 4432   5.182   1.980   3.539  0.4120 -1.0900 -0.7106
 1428SOL     OW 4433   4.419   0.110   0.960  0.1801  0.7803 -0.0301
 1428SOL    HW1 4434   4.516   0.123   0.979  0.4040  1.0881 -1.2573
 1428SOL    HW2 4435   4.366   0.181   1.006  0.5731  0.8303  0.3490
 1429SOL     OW 4436   3.915   1.134   2.700 -0.3479 -0.1633  0.0847
 1429SOL    HW1 4437   3.831   1.132   2.646  0.3336 -1.0831 -0.9910
 1429SOL    HW2 4438   3.989   1.175   2.646  0.6577 -2.2120 -0.2094
 1430SOL     OW 4439   3.910   4.495   3.903  0.4934 -0.2551  0.1123
 1430SOL    HW1 4440   3.894   4.591   3.883  1.2053  0.0031  0.7172
 1430SOL    HW2 4441   3.977   4.487   3.977 -1.0408 -1.1776  1.4678
 1431SOL     OW 4442   0.870   3.486   2.999 -0.0757  0.5756  0.6079
 1431SOL    HW1 4443   0.889   3.388   2.986 -1.8562  0.3229 -0.3594
 1431SOL    HW2 4444   0.955   3.537   2.989  0.5907 -0.7060 -0.8653
 1432SOL     OW 4445   3.097   2.936   3.648 -0.4916 -0.1320  0.1790
 1432SOL    HW1 4446   3.090   3.013   3.712  0.8591  3.2019 -3.3005
 1432SOL    HW2 4447   3.192   2.907   3.643 -0.1902  0.9831 -1.5545
 1433SOL     OW 4448   1.304   1.140   2.791  0.6220  0.9327 -0.2669
 1433SOL    HW1 4449   1.392   1.096   2.775  1.0064  2.2417 -2.0604
 1433SOL    HW2 4450   1.313   1.205   2.867  0.8829  0.2627  0.2914
 1434SOL     OW 4451   1.147   4.369   1.126  0.4500 -0.2800 -0.0809
 1434SOL    HW1 4452   1.076   4.439   1.116 -0.4482 -1.1399  0.1441
 1434SOL    HW2 4453   1.224   4.391   1.066 -0.0345  0.6247 -0.3901
 1435SOL     OW 4454   1.041   4.899   2.085  0.4580 -0.0975  0.0085
 1435SOL    HW1 4455   1.133   4.917   2.050  0.7750 -0.3938  0.6608
 1435SOL    HW2 4456   1.039   4.809   2.128  0.6972  1.1018  2.7103
 1436SOL     OW 4457   3.456   4.028   3.932 -0.3839  0.2813  0.3067
 1436SOL    HW1 4458   3.489   4.047   4.025  0.6344 -0.5576  0.1294
 1436SOL    HW2 4459   3.376   3.969   3.937 -1.2700  1.4803  0.7000
 1437SOL     OW 4460   1.598   0.830   2.502 -0.0635 -0.2278  0.1260
 1437SOL    HW1 4461   1.635   0.741   2.531 -0.4402 -0.8551 -1.2244
 1437SOL    HW2 4462   1.512   0.848   2.550 -0.7395 -1.2969 -0.6419
 1438SOL     OW 4463   0.725   4.479   2.979 -0.1946 -0.6932 -0.3154
 1438SOL    HW1 4464   0.683   4.476   2.889 -0.6534  0.6896 -0.1751
 1438SOL    HW2 4465   0.763   4.570   2.995  0.0683 -0.9841  0.8042
 1439SOL     OW 4466   0.939   1.097   0.912 -0.6916  0.0755  0.0562
 1439SOL    HW1 4467   0.876   1.135   0.980 -0.1592 -0.9016  1.1311
 1439SOL    HW2 4468   0.889   1.034   0.852 -0.6868 -1.0427  1.1878
 1440SOL     OW 4469   1.963   0.005   0.713  0.5769 -0.2443  0.0543
 1440SOL    HW1 4470   2.029  -0.068   0.728  1.0689 -0.3619 -2.3644
 1440SOL    HW2 4471   1.883  -0.031   0.665  0.1063  0.5160  0.2416
 1441SOL     OW 4472   4.621   3.662   0.226  0.1001 -0.8633 -0.0798
 1441SOL    HW1 4473   4.624   3.762   0.220 -0.5915 -0.7302  1.3812
 1441SOL    HW2 4474   4.559   3.627   0.157  0.5524 -0.3154 -0.7867
 1442SOL     OW 4475   4.592   3.635   2.012  0.4280  0.0041 -0.2675
 1442SOL    HW1 4476   4.541   3.553   2.036  0.3634  0.4009  1.0084
 1442SOL    HW2 4477   4.615   3.686   2.095  1.6077  0.6037 -0.9357
 1443SOL     OW 4478   5.106   1.615   0.064 -0.2897  0.3581  0.4781
 1443SOL    HW1 4479   5.049   1.595  -0.016  0.1153  0.3577  0.1905
 1443SOL    HW2 4480   5.191   1.658   0.034 -0.9060  2.0748  1.0196
 1444SOL     OW 4481   4.162   2.640   3.606  0.8130  0.4073  0.0366
 1444SOL    HW1 4482   4.180   2.612   3.701  0.7702  1.6225  0.4180
 1444SOL    HW2 4483   4.226   2.594   3.545  0.9339 -0.2828  0.6699
 1445SOL     OW 4484   3.253   3.926   4.263  0.2483 -0.5380  0.3065
 1445SOL    HW1 4485   3.233   3.852   4.199  0.4692 -1.1903  0.9809
 1445SOL    HW2 4486   3.256   4.013   4.213  0.9174 -1.0938 -0.6631
 1446SOL     OW 4487   4.097   2.044   0.767  0.0359 -0.1738  0.9722
 1446SOL    HW1 4488   4.120   2.064   0.862  1.2019  2.0257  0.3015
 1446SOL    HW2 4489   4.034   2.114   0.733 -1.5634 -1.7716  0.5057
 1447SOL     OW 4490   3.458   0.161   4.286  0.1903  0.2417 -0.0890
 1447SOL    HW1 4491   3.446   0.199   4.194 -1.0996  3.5467  1.2557
 1447SOL    HW2 4492   3.369   0.160   4.333  0.7601 -1.7184  1.0247
 1448SOL     OW 4493   4.531   1.690   3.540  0.8213  0.5812  0.3025
 1448SOL    HW1 4494   4.458   1.732   3.593  0.7585  1.4073 -0.4152
 1448SOL    HW2 4495   4.505   1.686   3.444  1.4347  0.2319  0.1434
 1449SOL     OW 4496   2.874   2.614   3.452  0.2057 -0.0887 -0.4058
 1449SOL    HW1 4497   2.785   2.643   3.488 -0.1718 -0.8755 -0.6648
 1449SOL    HW2 4498   2.946   2.642   3.515 -0.2042  0.7395 -0.2926
 1450SOL     OW 4499   4.409   0.114   3.177  0.0131  0.6168  0.4417
 1450SOL    HW1 4500   4.363   0.144   3.093  0.5071 -2.2854 -0.9802
 1450SOL    HW2 4501   4.499   0.076   3.154  0.7076  0.9400  2.4770
 1451SOL     OW 4502   3.702   4.198   4.272 -0.2124 -1.0579 -0.1435
 1451SOL    HW1 4503   3.773   4.204   4.342  0.0002  1.2515 -0.4769
 1451SOL    HW2 4504   3.743   4.216   4.182 -1.0306 -0.8561 -0.4807
 1452SOL     OW 4505   1.209   3.398   0.516 -0.2335  0.5779  0.4009
 1452SOL    HW1 4506   1.250   3.470   0.572 -1.8916  1.4751  0.5237
 1452SOL    HW2 4507   1.195   3.432   0.423 -1.0044  0.4121  0.4520
 1453SOL     OW 4508   0.873   4.778   4.035 -0.0344  0.6090  0.2008
 1453SOL    HW1 4509   0.782   4.778   4.077  0.4499  3.0115  1.4035
 1453SOL    HW2 4510   0.863   4.781   3.936 -1.1994 -2.1035  0.1266
 1454SOL     OW 4511   2.454   0.165   2.098  0.2957  0.2131 -0.5526
 1454SOL    HW1 4512   2.490   0.071   2.097  0.6870  0.3422  0.4781
 1454SOL    HW2 4513   2.381   0.173   2.030  0.1799 -0.8657 -0.5794
 1455SOL     OW 4514   3.200   3.606   0.995  0.1164 -0.5189  0.6746
 1455SOL    HW1 4515   3.124   3.604   0.931 -1.7612 -0.1141  2.7703
 1455SOL    HW2 4516   3.271   3.669   0.961 -0.6289 -0.6189 -1.1351
 1456SOL     OW 4517   1.364   1.082   5.063  0.7699 -0.2236  0.5721
 1456SOL    HW1 4518   1.338   0.985   5.072  1.0047 -0.2813  0.6263
 1456SOL    HW2 4519   1.330   1.117   4.975 -0.2701 -0.0506  1.0277
 1457SOL     OW 4520   1.201   2.078   2.393 -0.2783 -0.1635  0.6834
 1457SOL    HW1 4521   1.119   2.081   2.335  0.0615  0.8475  0.2176
 1457SOL    HW2 4522   1.175   2.051   2.486 -0.9940 -0.7681  0.3233
 1458SOL     OW 4523   0.968   1.707   4.932  0.3760  0.0496 -0.0885
 1458SOL    HW1 4524   1.049   1.708   4.990  1.5014  0.2398 -1.6093
 1458SOL    HW2 4525   0.903   1.639   4.966  1.6523 -0.9041  0.5227
 1459SOL     OW 4526   2.889   1.700   4.872 -0.1400 -0.5262 -0.1149
 1459SOL    HW1 4527   2.802   1.746   4.891 -0.5501 -0.1488 -2.5656
 1459SOL    HW2 4528   2.879   1.601   4.884 -1.2182 -0.5792 -1.2892
 1460SOL     OW 4529   2.279   4.104   3.818 -0.1731 -0.2709  0.2734
 1460SOL    HW1 4530   2.277   4.124   3.916  0.3254  1.7907 -0.1007
 1460SOL    HW2 4531   2.201   4.147   3.773 -0.7490 -1.7252 -0.1819
 1461SOL     OW 4532   1.938   0.713   2.181  0.4802 -0.3298 -0.9509
 1461SOL    HW1 4533   1.953   0.800   2.133  1.8412  0.4176  0.7407
 1461SOL    HW2 4534   1.932   0.729   2.279  0.3968 -2.1305 -0.6270
 1462SOL     OW 4535   3.401   0.592   1.099 -0.4948 -0.1242  0.1219
 1462SOL    HW1 4536   3.415   0.495   1.075  0.7424 -0.1579  0.8970
 1462SOL    HW2 4537   3.362   0.640   1.021 -1.1602 -1.2576 -0.2677
 1463SOL     OW 4538   1.271   4.162   2.827 -0.2385  0.6006  0.4720
 1463SOL    HW1 4539   1.178   4.193   2.810 -0.1937  0.5630  0.1528
 1463SOL    HW2 4540   1.288   4.159   2.926 -0.0282  2.2164  0.5079
 1464SOL     OW 4541   4.673   4.594   3.227 -0.6175 -0.2190  0.2865
 1464SOL    HW1 4542   4.667   4.590   3.128 -2.0520 -1.6228  0.3835
 1464SOL    HW2 4543   4.641   4.683   3.259  1.1625  0.7661 -0.5465
 1465SOL     OW 4544   4.478   0.825   0.308 -0.1268  0.4472 -0.0172
 1465SOL    HW1 4545   4.430   0.876   0.380 -0.8493  2.2720 -1.6993
 1465SOL    HW2 4546   4.411   0.790   0.242  0.6171  0.0492 -0.5813
 1466SOL     OW 4547   0.188   0.862   0.180  0.2570  0.4159 -0.0626
 1466SOL    HW1 4548   0.165   0.914   0.098 -0.7141  2.4417  1.4199
 1466SOL    HW2 4549   0.151   0.769   0.173 -0.4604  0.7976 -1.5838
 1467SOL     OW 4550   3.350   1.327   0.556  0.1728  0.1276  0.3857
 1467SOL    HW1 4551   3.406   1.349   0.476  0.3849 -0.6028  0.3251
 1467SOL    HW2 4552   3.409   1.288   0.627 -0.0803  0.4045  0.7506
 1468SOL     OW 4553   3.537   4.963   2.713 -0.0249  0.0897  0.5527
 1468SOL    HW1 4554   3.563   4.871   2.685 -1.1649 -0.1970  0.4098
 1468SOL    HW2 4555   3.460   4.995   2.658  0.4306  1.1777  0.5209
 1469SOL     OW 4556   0.458   3.323   3.867 -0.0476 -0.4749  0.0163
 1469SOL    HW1 4557   0.531   3.387   3.844  0.4040 -0.4847  1.3339
 1469SOL    HW2 4558   0.428   3.276   3.784  0.0652  0.9543 -0.8644
 1470SOL     OW 4559   4.951   0.456   1.837 -0.3436 -0.0987  0.6879
 1470SOL    HW1 4560   5.042   0.424   1.811 -0.2972 -0.1009  0.8483
 1470SOL    HW2 4561   4.890   0.450   1.758 -0.3021 -0.4581  0.6799
 1471SOL     OW 4562   1.203   1.399   2.087  0.2941 -0.3035 -0.6552
 1471SOL    HW1 4563   1.131   1.356   2.142 -0.3566  1.4379 -0.0964
 1471SOL    HW2 4564   1.278   1.427   2.147 -0.1161  0.9933 -0.7212
 1472SOL     OW 4565   2.262   3.598   1.352  0.6112 -0.1814  0.7191
 1472SOL    HW1 4566   2.234   3.623   1.260 -0.5530 -0.6963  0.9120
 1472SOL    HW2 4567   2.185   3.612   1.415  1.4903  0.5025  1.6799
 1473SOL     OW 4568   5.050   0.790   4.089  0.4659 -0.8073 -0.3291
 1473SOL    HW1 4569   5.060   0.691   4.074 -0.9252 -1.1643  0.9295
 1473SOL    HW2 4570   5.141   0.831   4.096  1.0762 -2.1269 -0.0591
 1474SOL     OW 4571   4.289   4.902   1.818 -0.2090 -0.1020 -0.1014
 1474SOL    HW1 4572   4.237   4.916   1.734 -0.7927  2.1659  0.5701
 1474SOL    HW2 4573   4.348   4.981   1.834  1.7835 -1.6094  0.3539
 1475SOL     OW 4574   3.283   3.728   4.842 -0.1439 -0.1135 -0.2567
 1475SOL    HW1 4575   3.278   3.735   4.743 -0.3825  0.3888 -0.2109
 1475SOL    HW2 4576   3.377   3.743   4.872 -0.2945  1.0362 -0.3128
 1476SOL     OW 4577   4.779   4.976   1.942 -0.1138  0.6730 -0.0848
 1476SOL    HW1 4578   4.817   4.883   1.943 -0.8933  0.3416 -0.3381
 1476SOL    HW2 4579   4.729   4.992   2.027  2.7486  2.0630  1.4786
 1477SOL     OW 4580   0.343   4.342   1.163 -0.0451 -0.1429  0.0986
 1477SOL    HW1 4581   0.324   4.406   1.237 -0.2973  0.1656 -0.2308
 1477SOL    HW2 4582   0.441   4.337   1.147 -0.1054  1.7976 -1.2898
 1478SOL     OW 4583   4.256   1.204   3.059  0.3915 -0.3223  0.5381
 1478SOL    HW1 4584   4.312   1.286   3.050 -0.7168  0.3761 -0.1777
 1478SOL    HW2 4585   4.315   1.125   3.076  1.4968  0.5551  0.8524
 1479SOL     OW 4586   3.552   3.610   4.659 -0.8104 -0.4553  0.2908
 1479SOL    HW1 4587   3.566   3.670   4.580 -0.0071 -1.4554 -0.3558
 1479SOL    HW2 4588   3.458   3.578   4.660 -0.8251 -0.4397 -0.2678
 1480SOL     OW 4589   4.309   2.460   3.461  0.0441  0.7096  0.2254
 1480SOL    HW1 4590   4.364   2.393   3.511 -0.8497 -0.2549 -0.0407
 1480SOL    HW2 4591   4.356   2.485   3.376  0.4837  0.5876  0.4296
 1481SOL     OW 4592   2.215   0.686   0.564  0.3812 -0.1354 -0.1073
 1481SOL    HW1 4593   2.149   0.646   0.500  0.5669  2.1930 -1.8810
 1481SOL    HW2 4594   2.284   0.618   0.588  0.0843 -1.2234 -2.1118
 1482SOL     OW 4595   4.300   0.370   4.732 -0.0577 -0.4450  0.1012
 1482SOL    HW1 4596   4.235   0.375   4.808 -1.8043  0.3872 -1.3638
 1482SOL    HW2 4597   4.386   0.413   4.760 -0.8515  0.3918  1.4220
 1483SOL     OW 4598   3.662   2.994   2.981 -0.3132  0.2510  0.1883
 1483SOL    HW1 4599   3.610   3.030   3.058 -2.0004 -0.6851 -0.4645
 1483SOL    HW2 4600   3.746   2.951   3.014 -0.2680  1.1746  1.3338
 1484SOL     OW 4601   1.655   2.107   2.384  0.5215  0.0682  0.2342
 1484SOL    HW1 4602   1.588   2.033   2.384  0.8074 -0.1936 -0.0771
 1484SOL    HW2 4603   1.615   2.188   2.427  0.2697 -0.3207  0.7411
 1485SOL     OW 4604   1.916   3.617   4.605 -0.5319  0.2043 -0.4097
 1485SOL    HW1 4605   1.925   3.560   4.524 -0.1492 -0.7720  0.2983
 1485SOL    HW2 4606   1.831   3.669   4.600  0.1586  1.2582 -2.0889
 1486SOL     OW 4607   1.783   0.663   4.817  0.0572 -0.6616 -0.0342
 1486SOL    HW1 4608   1.871   0.677   4.772  0.5939 -0.9664  0.8928
 1486SOL    HW2 4609   1.727   0.601   4.763 -1.1523  2.3942 -2.6469
 1487SOL     OW 4610   1.905   2.289   0.420 -0.0927 -0.5767 -0.8252
 1487SOL    HW1 4611   1.817   2.304   0.466  0.3413 -1.0896  0.2021
 1487SOL    HW2 4612   1.928   2.192   0.425  1.6907 -0.1167  1.1082
 1488SOL     OW 4613   2.443   3.680   5.045  0.0840  0.2590  0.0134
 1488SOL    HW1 4614   2.502   3.638   4.976 -1.8398 -2.4906 -0.1063
 1488SOL    HW2 4615   2.448   3.780   5.035  4.3767  0.2311 -0.1276
 1489SOL     OW 4616   1.869   1.309   1.266  0.3248 -0.3498 -0.5095
 1489SOL    HW1 4617   1.860   1.241   1.339  1.7798 -0.9117 -0.8179
 1489SOL    HW2 4618   1.779   1.346   1.244 -0.5028 -2.0780 -0.2364
 1490SOL     OW 4619   2.532   4.699   0.139 -0.2135 -0.8297 -0.4866
 1490SOL    HW1 4620   2.437   4.714   0.111  0.1850 -0.7910 -1.8760
 1490SOL    HW2 4621   2.593   4.751   0.080  0.7370 -1.6058 -0.2132
 1491SOL     OW 4622   2.241   3.576   2.622 -0.2930 -0.1540  0.5153
 1491SOL    HW1 4623   2.339   3.574   2.643 -0.6879 -0.1763  2.5539
 1491SOL    HW2 4624   2.189   3.552   2.703 -2.0067 -0.6350 -0.6647
 1492SOL     OW 4625   0.312   1.482   1.347 -0.1290 -0.7096  0.5495
 1492SOL    HW1 4626   0.360   1.469   1.434 -0.0553 -1.1707  0.4462
 1492SOL    HW2 4627   0.322   1.577   1.317 -0.2827 -0.5099  1.1159
 1493SOL     OW 4628   3.868   4.768   3.503 -0.0835 -0.1805  0.0219
 1493SOL    HW1 4629   3.820   4.834   3.446  0.3906 -0.7468 -1.0631
 1493SOL    HW2 4630   3.837   4.777   3.598 -0.5072  1.1329 -0.2198
 1494SOL     OW 4631   4.342   4.994   3.301 -0.2247 -0.0972 -0.1639
 1494SOL    HW1 4632   4.355   5.093   3.299  3.1593 -0.4226 -1.4708
 1494SOL    HW2 4633   4.319   4.964   3.393  1.3496  1.6929  0.8744
 1495SOL     OW 4634   3.803   4.250   3.986  0.2149 -0.1939 -0.1237
 1495SOL    HW1 4635   3.807   4.347   3.960  0.5221 -0.3572 -0.6983
 1495SOL    HW2 4636   3.895   4.212   3.988  0.1704 -0.2589  0.9523
 1496SOL     OW 4637   3.671   3.363   4.116  0.4370  0.2893 -0.6985
 1496SOL    HW1 4638   3.762   3.391   4.085  0.6836  0.9867  0.5734
 1496SOL    HW2 4639   3.678   3.326   4.209 -0.4556 -0.5387 -0.9420
 1497SOL     OW 4640   3.933   1.014   1.338  0.1014  0.1699  0.1932
 1497SOL    HW1 4641   3.889   0.977   1.419 -1.3828  0.5607 -0.3977
 1497SOL    HW2 4642   3.986   1.095   1.363  1.5235 -1.0077  1.1127
 1498SOL     OW 4643   2.414   1.902   1.258 -0.0897 -0.3681  0.0612
 1498SOL    HW1 4644   2.511   1.921   1.247  0.0113 -1.1755 -0.5173
 1498SOL    HW2 4645   2.399   1.803   1.262 -0.6769 -0.2607  2.1857
 1499SOL     OW 4646   2.802   0.419   0.767 -0.0327 -0.0610 -0.2280
 1499SOL    HW1 4647   2.881   0.413   0.828 -0.0539 -1.3928 -0.3222
 1499SOL    HW2 4648   2.833   0.445   0.675 -0.0186  2.1129  0.3222
 1500SOL     OW 4649   3.125   0.720   4.697  0.0189 -0.4089  0.3011
 1500SOL    HW1 4650   3.162   0.645   4.644 -1.2012  0.4706 -1.9123
 1500SOL    HW2 4651   3.099   0.687   4.788 -0.5102 -2.6746 -0.6051
 1501SOL     OW 4652   1.174   0.121   3.457 -0.1809  0.2598  0.1920
 1501SOL    HW1 4653   1.218   0.077   3.378  0.4675  0.8656  0.2038
 1501SOL    HW2 4654   1.111   0.191   3.424 -0.0740  0.3616  0.2017
 1502SOL     OW 4655   1.785   4.174   2.980 -0.8734  0.1416 -0.1163
 1502SOL    HW1 4656   1.825   4.193   3.070  1.0794  1.7714 -1.2603
 1502SOL    HW2 4657   1.784   4.075   2.965  4.9349 -0.1328 -0.7967
 1503SOL     OW 4658   0.404   2.890   3.922  0.3385 -0.1949  0.0991
 1503SOL    HW1 4659   0.373   2.929   4.009  0.3325  0.4869 -0.2041
 1503SOL    HW2 4660   0.503   2.903   3.914  0.5879 -1.5686  0.6602
 1504SOL     OW 4661   1.827   1.776   0.604 -0.1482 -0.4398 -0.0522
 1504SOL    HW1 4662   1.799   1.770   0.699 -0.0063 -1.4348 -0.0636
 1504SOL    HW2 4663   1.756   1.823   0.551  0.3074  1.2072  0.7416
 1505SOL     OW 4664   2.196   3.087   3.854  0.4228  0.1577  0.1568
 1505SOL    HW1 4665   2.167   3.154   3.922  0.5318  0.9584 -0.5795
 1505SOL    HW2 4666   2.160   3.112   3.764  0.9293 -0.4641 -0.2289
 1506SOL     OW 4667   0.704   1.757   1.567  0.4642  0.1905  0.0616
 1506SOL    HW1 4668   0.739   1.826   1.630  2.0532  0.0696 -0.6422
 1506SOL    HW2 4669   0.679   1.801   1.481 -0.7407  0.2031  0.3966
 1507SOL     OW 4670   4.360   1.805   2.568  0.0887  0.7174  0.2764
 1507SOL    HW1 4671   4.424   1.811   2.644 -0.5982  1.7469  0.7959
 1507SOL    HW2 4672   4.363   1.889   2.514  1.7572 -0.6081 -1.8672
 1508SOL     OW 4673   2.288   4.955   4.639  0.1871  0.4438  0.4361
 1508SOL    HW1 4674   2.317   4.868   4.599  1.2659  1.3842 -0.9164
 1508SOL    HW2 4675   2.270   4.943   4.737  2.0545 -0.9038  0.6519
 1509SOL     OW 4676   0.758   2.010   2.365  0.2497 -0.4330 -0.0676
 1509SOL    HW1 4677   0.790   2.019   2.459 -2.1023 -0.4455  0.7825
 1509SOL    HW2 4678   0.796   2.084   2.310 -0.1792  0.9466  1.4342
 1510SOL     OW 4679   2.091   2.045   3.831 -0.1548  0.2648 -0.0317
 1510SOL    HW1 4680   2.078   2.101   3.749  0.7355  0.0414 -0.3393
 1510SOL    HW2 4681   2.055   2.094   3.911  2.0976  2.0809 -0.0161
 1511SOL     OW 4682   2.917   5.061   2.307  0.0948  0.0631  0.5030
 1511SOL    HW1 4683   2.852   5.092   2.377 -0.7535 -1.6643  0.5460
 1511SOL    HW2 4684   2.916   5.125   2.231 -1.2837  0.3793  0.7482
 1512SOL     OW 4685   1.132   0.615   1.064 -0.8982 -0.2609  0.1299
 1512SOL    HW1 4686   1.133   0.536   1.003 -0.1395 -0.5379  0.4942
 1512SOL    HW2 4687   1.195   0.600   1.139  0.1196  1.1756 -0.4027
 1513SOL     OW 4688   3.303   3.443   0.302 -0.3950  0.1260 -1.2996
 1513SOL    HW1 4689   3.236   3.405   0.365  1.4527 -0.2471  0.5712
 1513SOL    HW2 4690   3.263   3.519   0.251 -2.0309  0.3203  0.2024
 1514SOL     OW 4691   4.061   1.109   4.845  0.4534  0.4198  0.1930
 1514SOL    HW1 4692   4.143   1.135   4.896 -0.0470  1.0340  0.7065
 1514SOL    HW2 4693   4.007   1.045   4.900  0.9913 -0.6338 -0.4880
 1515SOL     OW 4694   2.686   0.515   4.593 -0.3864  0.3527  0.5346
 1515SOL    HW1 4695   2.759   0.583   4.593  0.1189 -0.1914  0.3282
 1515SOL    HW2 4696   2.699   0.451   4.669 -0.4801  0.0777  0.3204
 1516SOL     OW 4697   1.334   4.596   4.523  0.1179  0.1013 -0.3609
 1516SOL    HW1 4698   1.276   4.571   4.445  1.9156 -0.5618 -1.5713
 1516SOL    HW2 4699   1.316   4.535   4.600 -0.3965 -0.4346 -0.9021
 1517SOL     OW 4700   4.504   3.391   4.874  0.9132 -0.3614 -0.1047
 1517SOL    HW1 4701   4.478   3.313   4.931  1.0884  0.9288  1.8632
 1517SOL    HW2 4702   4.424   3.426   4.826  0.7930 -1.5861 -0.8345
 1518SOL     OW 4703   4.620   4.221   4.486 -0.3113 -0.5416  0.1186
 1518SOL    HW1 4704   4.667   4.210   4.399 -1.1419 -1.0245 -0.2755
 1518SOL    HW2 4705   4.661   4.298   4.537  1.7971 -1.7524  0.3841
 1519SOL     OW 4706   0.606   4.793   3.185 -1.0907 -0.3723 -0.0267
 1519SOL    HW1 4707   0.565   4.702   3.194 -0.6015 -0.4350  2.0601
 1519SOL    HW2 4708   0.654   4.816   3.269 -0.3880  1.4444 -0.8773
 1520SOL     OW 4709   2.982   0.167   3.135 -0.0617  0.7839  0.0450
 1520SOL    HW1 4710   3.059   0.148   3.073  0.7437  0.7106  1.0528
 1520SOL    HW2 4711   3.011   0.151   3.229 -0.9596  1.9353  0.5267
 1521SOL     OW 4712   1.628   2.936   1.188  0.7112  0.1611 -0.5694
 1521SOL    HW1 4713   1.558   2.950   1.118  0.8343 -0.0912 -0.7426
 1521SOL    HW2 4714   1.630   3.015   1.249 -0.0112 -0.0004 -0.3206
 1522SOL     OW 4715   2.097   3.125   3.602 -0.1854  0.3818  0.4685
 1522SOL    HW1 4716   2.060   3.041   3.562 -0.1764  1.0500 -1.0093
 1522SOL    HW2 4717   2.187   3.143   3.562 -0.9352  2.0105 -0.6071
 1523SOL     OW 4718   4.283   3.582   2.119 -0.0618 -0.0325 -0.0396
 1523SOL    HW1 4719   4.338   3.500   2.134  0.8922  0.6815  0.5152
 1523SOL    HW2 4720   4.206   3.560   2.060  0.3727 -1.2455 -0.1918
 1524SOL     OW 4721   4.068   4.385   4.084  0.1249  0.1914  0.1949
 1524SOL    HW1 4722   4.101   4.477   4.107 -0.1065  0.4440 -0.4569
 1524SOL    HW2 4723   4.011   4.351   4.158  0.7779  0.2837  0.7538
 1525SOL     OW 4724   1.521   2.128   2.802  0.4639 -0.5927  0.4511
 1525SOL    HW1 4725   1.544   2.031   2.800  0.4169 -0.6040 -1.4370
 1525SOL    HW2 4726   1.606   2.182   2.796  0.5711 -0.4545  2.4466
 1526SOL     OW 4727   1.737   2.354   3.006  0.0490 -0.0227 -0.5361
 1526SOL    HW1 4728   1.821   2.399   3.037 -0.3026  0.5099 -0.3366
 1526SOL    HW2 4729   1.760   2.284   2.939  0.7719 -0.7865  0.4685
 1527SOL     OW 4730   0.235   2.059   0.060 -0.5038 -0.1749  0.8530
 1527SOL    HW1 4731   0.274   2.126   0.123 -1.8031  0.9307  0.5123
 1527SOL    HW2 4732   0.184   1.990   0.112  1.8422 -1.7015  1.3182
 1528SOL     OW 4733   0.354   1.293   3.753  0.4434 -0.8406  0.2850
 1528SOL    HW1 4734   0.297   1.238   3.691 -0.2031 -2.1476  1.9523
 1528SOL    HW2 4735   0.317   1.386   3.759  0.2924 -0.8028 -0.9632
 1529SOL     OW 4736   2.164   4.427   1.870  0.5193  0.5401  0.1287
 1529SOL    HW1 4737   2.105   4.352   1.839  1.4623 -0.4398  0.6623
 1529SOL    HW2 4738   2.123   4.471   1.950 -0.7852  1.6087 -1.0651
 1530SOL     OW 4739   1.996   0.238   2.988 -0.6276  0.2773  0.1627
 1530SOL    HW1 4740   1.958   0.169   3.049 -2.4617  0.6831 -0.4741
 1530SOL    HW2 4741   1.982   0.329   3.027 -1.2576  0.4988 -0.5663
 1531SOL     OW 4742   0.125   2.550   0.088 -0.0530 -0.3929  0.4665
 1531SOL    HW1 4743   0.200   2.574   0.150 -0.0273  1.8626 -0.3358
 1531SOL    HW2 4744   0.164   2.524  -0.001 -0.1520 -2.2250  0.9143
 1532SOL     OW 4745   3.043   2.344   0.071  0.2511  0.9555  0.3812
 1532SOL    HW1 4746   3.096   2.421   0.037 -0.5999  1.2252 -0.3874
 1532SOL    HW2 4747   3.096   2.259   0.062  0.6392  1.2503 -0.1250
 1533SOL     OW 4748   4.371   3.140   3.314  0.0404  0.2515  0.3467
 1533SOL    HW1 4749   4.389   3.192   3.231 -2.0517  2.3849  1.1091
 1533SOL    HW2 4750   4.360   3.203   3.391 -3.6022 -1.1249  1.1694
 1534SOL     OW 4751   4.540   1.546   2.564  0.2160  0.0263  0.1116
 1534SOL    HW1 4752   4.589   1.608   2.503  0.8263  0.1333  0.7048
 1534SOL    HW2 4753   4.473   1.598   2.618 -2.0252 -0.3666 -2.0663
 1535SOL     OW 4754   0.982   3.391   0.663  0.6298  0.0880  0.4075
 1535SOL    HW1 4755   0.943   3.482   0.676 -0.8299 -0.3706 -0.4380
 1535SOL    HW2 4756   1.053   3.395   0.593 -0.6467  0.3312 -0.9422
 1536SOL     OW 4757   4.280   3.650   1.441  0.0106 -0.1932 -0.2065
 1536SOL    HW1 4758   4.262   3.554   1.421  0.1355 -0.2487 -0.0521
 1536SOL    HW2 4759   4.283   3.702   1.356 -2.3831  0.0871 -0.1631
 1537SOL     OW 4760   4.729   1.855   0.508 -0.1621 -0.1293 -0.2135
 1537SOL    HW1 4761   4.808   1.856   0.569 -0.9711 -1.8664  0.9607
 1537SOL    HW2 4762   4.666   1.928   0.534  0.5389  0.5657 -0.4434
 1538SOL     OW 4763   3.556   3.289   1.071  0.1110 -0.1573 -0.0020
 1538SOL    HW1 4764   3.522   3.196   1.060 -0.9880  0.2801 -0.3850
 1538SOL    HW2 4765   3.650   3.286   1.107 -0.0875 -1.3906  0.4638
 1539SOL     OW 4766   4.089   2.162   4.188  0.1011  0.1728  0.1653
 1539SOL    HW1 4767   4.082   2.165   4.089 -0.4034 -0.1347  0.1906
 1539SOL    HW2 4768   4.028   2.092   4.224  1.4958 -0.8738  0.5828
 1540SOL     OW 4769   1.380   1.772   3.774  0.5783  0.3434 -0.4112
 1540SOL    HW1 4770   1.355   1.717   3.694 -2.3119 -0.3007  0.8294
 1540SOL    HW2 4771   1.413   1.713   3.847  1.2895  0.7349 -0.3953
 1541SOL     OW 4772   0.226   3.096   0.383  0.0633  0.6829 -0.6167
 1541SOL    HW1 4773   0.168   3.047   0.318 -0.8744 -0.6533  1.1262
 1541SOL    HW2 4774   0.169   3.139   0.453  1.0641  1.4414 -0.2421
 1542SOL     OW 4775   4.087   4.086   1.969 -0.6794  0.0192  0.0266
 1542SOL    HW1 4776   4.175   4.042   1.988 -1.0303 -0.5604  0.3675
 1542SOL    HW2 4777   4.070   4.087   1.871 -2.0365 -3.4624  0.0641
 1543SOL     OW 4778   1.579   4.062   1.703  0.2333 -0.0849  0.4739
 1543SOL    HW1 4779   1.559   3.970   1.669 -2.8521  0.7867 -0.3873
 1543SOL    HW2 4780   1.508   4.090   1.768  0.8390  1.8622  0.3712
 1544SOL     OW 4781   4.040   1.511   3.902  0.3225 -0.3578  0.3733
 1544SOL    HW1 4782   4.098   1.537   3.979 -1.0200  0.6001  1.1042
 1544SOL    HW2 4783   4.064   1.566   3.822  1.2538 -0.8692  0.2819
 1545SOL     OW 4784   1.264   4.295   2.057  0.1522  0.0269  0.4163
 1545SOL    HW1 4785   1.177   4.331   2.022  0.5595  0.1906 -0.4596
 1545SOL    HW2 4786   1.249   4.253   2.146 -0.6464  0.8996  0.7116
 1546SOL     OW 4787   0.711   2.352   1.996  0.1112  0.3478 -0.0300
 1546SOL    HW1 4788   0.701   2.325   1.900 -1.9095 -2.2120  0.7850
 1546SOL    HW2 4789   0.690   2.449   2.005 -1.2332  0.3078 -2.0102
 1547SOL     OW 4790   4.197   3.373   1.379 -0.0322  0.0640  0.3916
 1547SOL    HW1 4791   4.191   3.284   1.423  0.2983 -0.1309  0.0535
 1547SOL    HW2 4792   4.170   3.365   1.283 -0.8202  0.4985  0.5704
 1548SOL     OW 4793   4.805   3.993   1.786  0.0192  0.1039 -0.3247
 1548SOL    HW1 4794   4.723   3.935   1.791  0.3393 -0.2353  1.6040
 1548SOL    HW2 4795   4.868   3.955   1.719 -1.4789  0.5276 -2.0680
 1549SOL     OW 4796   1.103   0.369   2.634  0.0405  0.1976  0.5399
 1549SOL    HW1 4797   1.153   0.318   2.564  0.6793  1.2080  0.2488
 1549SOL    HW2 4798   1.042   0.435   2.589 -0.0903  0.3401  0.9263
 1550SOL     OW 4799   1.123   0.108   0.804 -0.2399 -0.0243 -0.0059
 1550SOL    HW1 4800   1.066   0.043   0.855 -1.6017  0.5093 -0.7916
 1550SOL    HW2 4801   1.197   0.060   0.758 -1.2081 -1.0341 -0.5488
 1551SOL     OW 4802   0.508   0.137   1.702  0.0371 -0.2161 -0.6662
 1551SOL    HW1 4803   0.467   0.218   1.658 -0.6604 -0.3099 -0.2094
 1551SOL    HW2 4804   0.474   0.130   1.796 -0.6097 -1.5363 -0.9747
 1552SOL     OW 4805   1.506   2.479   1.680 -0.1301  0.4817  0.7449
 1552SOL    HW1 4806   1.423   2.535   1.688  0.1782  1.0621  0.0403
 1552SOL    HW2 4807   1.573   2.527   1.623 -0.3969 -1.2257 -1.1333
 1553SOL     OW 4808   2.456   1.078   0.302  0.2752  1.1451 -0.1651
 1553SOL    HW1 4809   2.390   1.003   0.313  0.7392  0.6678 -0.6096
 1553SOL    HW2 4810   2.444   1.144   0.377  1.1910 -0.3789  1.4029
 1554SOL     OW 4811   4.488   2.029   0.560 -0.1844 -0.1748 -0.4713
 1554SOL    HW1 4812   4.432   2.012   0.641 -0.1981  3.1983  0.3579
 1554SOL    HW2 4813   4.437   2.003   0.478 -1.4190 -0.7203  0.4406
 1555SOL     OW 4814   0.323   3.338   3.323 -0.0817 -0.1619 -0.6229
 1555SOL    HW1 4815   0.393   3.396   3.281  1.2964 -1.0274  0.3885
 1555SOL    HW2 4816   0.351   3.315   3.417 -0.9165 -1.8937 -0.7629
 1556SOL     OW 4817   3.769   3.707   2.235  0.6264 -0.0736 -0.5109
 1556SOL    HW1 4818   3.719   3.763   2.169  0.6293 -0.5013 -0.8799
 1556SOL    HW2 4819   3.837   3.764   2.282 -0.8942  0.7636  0.7459
 1557SOL     OW 4820   4.009   4.444   0.325 -0.4448  0.6522 -0.1048
 1557SOL    HW1 4821   3.955   4.518   0.286  0.0393  0.8705 -0.3744
 1557SOL    HW2 4822   3.986   4.358   0.281 -1.5594  0.4990  0.7306
 1558SOL     OW 4823   0.672   2.999   4.790  0.3668  0.0734  0.4890
 1558SOL    HW1 4824   0.669   2.963   4.883 -0.9545  0.1321  0.4870
 1558SOL    HW2 4825   0.715   3.090   4.790  0.8932 -0.1732  0.9430
 1559SOL     OW 4826   4.309   4.998   2.691 -0.1204  0.5078  0.3587
 1559SOL    HW1 4827   4.209   4.991   2.701 -0.2269  0.4142 -0.6843
 1559SOL    HW2 4828   4.333   4.993   2.594  1.0446 -1.3506  0.7056
 1560SOL     OW 4829   4.060   0.636   0.743  0.0247  0.0214  0.0979
 1560SOL    HW1 4830   4.085   0.732   0.762  2.5726 -0.0989 -2.0056
 1560SOL    HW2 4831   4.128   0.576   0.785 -0.4806 -0.7646 -0.2014
 1561SOL     OW 4832   0.779   0.241   4.994 -0.3922 -0.4188 -0.5497
 1561SOL    HW1 4833   0.702   0.210   5.050 -0.4204 -1.5140 -1.1697
 1561SOL    HW2 4834   0.864   0.203   5.030 -0.4421 -1.3826 -1.3957
 1562SOL     OW 4835   1.818   0.012   2.053 -0.4313 -0.4413 -0.3434
 1562SOL    HW1 4836   1.820   0.012   2.153 -0.9240 -0.7158 -0.3269
 1562SOL    HW2 4837   1.797   0.104   2.020 -0.2596 -0.3487 -0.1952
 1563SOL     OW 4838   2.657   0.636   3.118  0.1693 -1.0155  0.0119
 1563SOL    HW1 4839   2.699   0.710   3.170  1.3829 -2.2400  0.8245
 1563SOL    HW2 4840   2.675   0.649   3.020  0.5391 -0.3549  0.1655
 1564SOL     OW 4841   1.774   2.227   0.791 -0.1013 -0.0453 -0.3559
 1564SOL    HW1 4842   1.731   2.142   0.819  0.5974 -0.4316 -0.4483
 1564SOL    HW2 4843   1.736   2.303   0.844 -0.9445 -0.3656 -0.4941
 1565SOL     OW 4844   4.413   0.055   2.393  1.3115 -0.2103 -0.0284
 1565SOL    HW1 4845   4.475   0.125   2.431  0.1805  0.8072 -0.0064
 1565SOL    HW2 4846   4.401   0.071   2.295 -1.0230  1.3254  0.4250
 1566SOL     OW 4847   0.377   1.881   0.251  0.4051 -0.3002  0.1094
 1566SOL    HW1 4848   0.412   1.968   0.215  0.6694 -0.6339 -0.4580
 1566SOL    HW2 4849   0.444   1.842   0.314  0.3101 -0.1165  0.3230
 1567SOL     OW 4850   0.976   4.639   0.113  0.1874 -0.8146  0.1305
 1567SOL    HW1 4851   1.015   4.681   0.031  0.2823  1.2035  1.1554
 1567SOL    HW2 4852   0.879   4.622   0.099  0.2799 -0.8219 -0.5281
 1568SOL     OW 4853   4.554   2.310   3.938 -0.1046  0.1752 -0.1115
 1568SOL    HW1 4854   4.504   2.386   3.981  0.0411  0.0036  0.3614
 1568SOL    HW2 4855   4.647   2.340   3.916  0.5787 -0.4035  1.7773
 1569SOL     OW 4856   0.795   1.296   1.325 -0.6787 -0.0387 -0.0182
 1569SOL    HW1 4857   0.855   1.217   1.337 -0.6023 -0.0998 -0.7413
 1569SOL    HW2 4858   0.850   1.380   1.329 -0.4079 -0.1242 -1.4051
 1570SOL     OW 4859   5.129   2.267   0.262  0.0766 -0.1328 -0.0388
 1570SOL    HW1 4860   5.132   2.341   0.329 -1.3179 -0.9155  0.9444
 1570SOL    HW2 4861   5.212   2.211   0.270 -0.3328 -0.5728  1.5020
 1571SOL     OW 4862   1.448   2.405   4.555  0.2989  0.1157  0.4408
 1571SOL    HW1 4863   1.509   2.366   4.624 -0.6123 -0.3581  0.9860
 1571SOL    HW2 4864   1.365   2.350   4.548 -0.1710  0.8769 -0.1420
 1572SOL     OW 4865   1.635   1.304   0.772 -0.5238 -0.1873 -0.1015
 1572SOL    HW1 4866   1.595   1.324   0.683 -2.1097  1.5995  0.9351
 1572SOL    HW2 4867   1.588   1.225   0.812  0.5993 -1.3762 -1.0466
 1573SOL     OW 4868   3.394   3.028   3.676 -0.4533 -0.3016 -0.0422
 1573SOL    HW1 4869   3.471   3.063   3.622 -0.6326  1.6043  0.8252
 1573SOL    HW2 4870   3.429   2.983   3.758 -0.2217  0.0622  0.0653
 1574SOL     OW 4871   2.236   4.930   4.908  0.1806 -0.4593  0.3792
 1574SOL    HW1 4872   2.137   4.942   4.911  0.2089  0.1846 -0.6842
 1574SOL    HW2 4873   2.268   4.897   4.997 -0.8828  0.0584  0.9817
 1575SOL     OW 4874   1.086   0.841   3.538 -0.2278 -0.7910  0.0220
 1575SOL    HW1 4875   1.088   0.775   3.462 -1.2217 -2.1115  1.0885
 1575SOL    HW2 4876   1.149   0.916   3.519 -0.7248 -0.8905 -2.2665
 1576SOL     OW 4877   0.063   3.702   1.166  0.2422 -0.5605  0.5493
 1576SOL    HW1 4878   0.032   3.626   1.223 -0.4456  0.3832  1.4657
 1576SOL    HW2 4879   0.038   3.684   1.071 -0.0706 -1.3898  0.7768
 1577SOL     OW 4880   0.241   0.567   3.161  0.0816 -0.2453 -0.5487
 1577SOL    HW1 4881   0.180   0.489   3.151 -1.4864  0.7206  0.9619
 1577SOL    HW2 4882   0.187   0.649   3.182  1.9220  0.5184  1.6176
 1578SOL     OW 4883   2.462   2.740   1.799  0.3202 -0.1925  0.1562
 1578SOL    HW1 4884   2.499   2.677   1.866 -1.4918 -2.5421 -0.9262
 1578SOL    HW2 4885   2.394   2.694   1.742 -0.0355  2.3502 -1.7033
 1579SOL     OW 4886   4.799   2.947   2.727  0.2489 -0.2951 -0.2352
 1579SOL    HW1 4887   4.847   2.916   2.645  0.0176  1.3529 -1.0366
 1579SOL    HW2 4888   4.805   3.046   2.733 -1.0734 -0.2626  0.9070
 1580SOL     OW 4889   0.361   1.720   0.931  0.1384  0.2535 -0.1159
 1580SOL    HW1 4890   0.289   1.773   0.975  0.3071 -0.1450  0.6438
 1580SOL    HW2 4891   0.327   1.629   0.909  0.8611 -0.4754  1.6655
 1581SOL     OW 4892   1.072   4.926   1.175 -0.1833 -0.2896  0.1280
 1581SOL    HW1 4893   1.154   4.884   1.135 -0.8090 -0.6503 -0.8268
 1581SOL    HW2 4894   1.092   5.021   1.199  0.8486 -0.7104  1.0115
 1582SOL     OW 4895   2.597   0.478   1.145 -0.4048 -0.0383 -0.2198
 1582SOL    HW1 4896   2.622   0.574   1.161  0.5315 -0.7697  3.5438
 1582SOL    HW2 4897   2.513   0.456   1.196  0.4362 -1.6557  0.5391
 1583SOL     OW 4898   2.608   2.036   2.752  0.4419  0.3131  0.2221
 1583SOL    HW1 4899   2.691   2.068   2.705  1.0888 -1.1956  0.2925
 1583SOL    HW2 4900   2.583   1.946   2.718  0.2394 -0.3116  1.9316
 1584SOL     OW 4901   1.885   3.598   2.826  0.0054 -0.0797 -0.3222
 1584SOL    HW1 4902   1.980   3.580   2.850 -0.2563 -0.0454  0.8000
 1584SOL    HW2 4903   1.825   3.552   2.891 -0.7148  1.1710 -0.0670
 1585SOL     OW 4904   3.746   3.037   4.093  0.2643  0.7992 -0.7386
 1585SOL    HW1 4905   3.697   3.122   4.073 -0.4925  0.9312  1.4166
 1585SOL    HW2 4906   3.775   3.037   4.189  0.8742 -1.0769 -0.8779
 1586SOL     OW 4907   3.118   3.917   2.196  0.5668 -0.6354 -0.0167
 1586SOL    HW1 4908   3.195   3.978   2.180 -0.2775  0.3572 -0.4190
 1586SOL    HW2 4909   3.033   3.970   2.200 -0.4756 -1.9246 -2.3884
 1587SOL     OW 4910   1.829   3.413   3.200  0.0595 -0.2304 -0.5968
 1587SOL    HW1 4911   1.783   3.424   3.289 -0.2446 -1.6970 -0.5468
 1587SOL    HW2 4912   1.928   3.409   3.214  0.0988  0.8636 -0.4800
 1588SOL     OW 4913   0.941   0.546   2.506 -0.2027  0.3602 -0.0524
 1588SOL    HW1 4914   0.860   0.490   2.488 -0.0496  0.9107 -2.8751
 1588SOL    HW2 4915   0.914   0.642   2.512  0.1790  0.5099 -0.6551
 1589SOL     OW 4916   4.492   1.876   1.504  0.5041  0.0174  0.2759
 1589SOL    HW1 4917   4.519   1.969   1.484 -1.0804  1.1007  2.6353
 1589SOL    HW2 4918   4.392   1.869   1.502  0.5845 -1.5599  0.4165
 1590SOL     OW 4919   1.186   3.883   3.412 -0.2316  0.6484  0.3839
 1590SOL    HW1 4920   1.257   3.844   3.470  1.5961  1.0004 -1.5159
 1590SOL    HW2 4921   1.221   3.897   3.320 -2.5978  1.4340 -0.4883
 1591SOL     OW 4922   2.998   2.178   0.991  0.0950 -0.0544  0.1482
 1591SOL    HW1 4923   3.011   2.112   1.065  1.6833 -1.8685 -1.6309
 1591SOL    HW2 4924   3.053   2.259   1.008  0.2640 -0.3436  1.0413
 1592SOL     OW 4925   2.724   1.844   0.268  0.2170  0.3882 -0.0266
 1592SOL    HW1 4926   2.778   1.839   0.351 -0.0169  0.5130  0.1354
 1592SOL    HW2 4927   2.784   1.858   0.189  0.4399  0.2369  0.1170
 1593SOL     OW 4928   0.269   4.663   0.895  0.1500 -0.6559  0.2022
 1593SOL    HW1 4929   0.205   4.701   0.828  0.0284 -1.9453 -0.4566
 1593SOL    HW2 4930   0.218   4.622   0.971  0.2960  1.0879  1.2763
 1594SOL     OW 4931   0.830   3.270   0.487 -0.4819 -0.1082 -0.1697
 1594SOL    HW1 4932   0.864   3.322   0.565 -3.5764  0.6347  0.8177
 1594SOL    HW2 4933   0.878   3.182   0.482  1.4106  0.7821  1.0898
 1595SOL     OW 4934   1.321   1.038   4.596  0.1585  0.0521 -0.1434
 1595SOL    HW1 4935   1.256   0.979   4.549 -1.7138 -0.1422  2.4737
 1595SOL    HW2 4936   1.385   1.076   4.530 -2.4306  0.0523 -2.8733
 1596SOL     OW 4937   0.424   0.504   0.846  0.1197 -0.4599 -0.2745
 1596SOL    HW1 4938   0.399   0.595   0.813  0.1836 -0.1030  0.6353
 1596SOL    HW2 4939   0.440   0.443   0.768 -0.3661  0.1846 -0.8851
 1597SOL     OW 4940   3.095   3.341   4.546 -0.0815 -1.0155 -0.8557
 1597SOL    HW1 4941   3.055   3.410   4.485 -0.2319 -2.0267 -1.9456
 1597SOL    HW2 4942   3.143   3.272   4.491 -2.0039 -3.1378 -0.0626
 1598SOL     OW 4943   2.288   2.439   2.292  0.0475  0.6542 -0.1860
 1598SOL    HW1 4944   2.192   2.423   2.315 -0.0378  0.7838 -0.4482
 1598SOL    HW2 4945   2.306   2.537   2.289  0.6884  0.6459  1.9100
 1599SOL     OW 4946   0.054   4.900   1.984  0.4822  0.2273 -0.1089
 1599SOL    HW1 4947  -0.001   4.919   1.903 -0.0270  0.9587  0.3922
 1599SOL    HW2 4948   0.102   4.813   1.973 -1.1308 -0.6610 -0.3969
 1600SOL     OW 4949   3.813   3.489   4.977  0.0308 -0.4014 -0.0616
 1600SOL    HW1 4950   3.799   3.575   4.928 -0.5261  1.7596  3.4996
 1600SOL    HW2 4951   3.733   3.430   4.964 -0.3292  0.3149 -1.2797
 1601SOL     OW 4952   4.239   4.899   1.367 -0.2347 -0.2114 -0.6712
 1601SOL    HW1 4953   4.234   4.984   1.314  1.4281  0.0114 -0.5141
 1601SOL    HW2 4954   4.300   4.835   1.321  1.4729  0.0881  1.0658
 1602SOL     OW 4955   3.626   4.162   2.529 -0.0797 -0.2616 -0.3297
 1602SOL    HW1 4956   3.649   4.106   2.609  0.0844  0.5797  0.2287
 1602SOL    HW2 4957   3.548   4.220   2.551  0.2184  0.2595 -0.6472
 1603SOL     OW 4958   2.571   0.215   1.366  0.2228  0.2152 -0.7208
 1603SOL    HW1 4959   2.483   0.180   1.399 -0.2859  1.4547 -0.7100
 1603SOL    HW2 4960   2.584   0.308   1.399  1.0962  0.3962 -1.5420
 1604SOL     OW 4961   0.141   4.287   1.501 -0.0162 -0.4936 -0.4581
 1604SOL    HW1 4962   0.234   4.284   1.466 -0.1531 -3.0481 -0.7916
 1604SOL    HW2 4963   0.140   4.263   1.598 -0.3539 -1.1100 -0.6031
 1605SOL     OW 4964   2.870   1.152   1.837  0.2931  0.7287 -0.1024
 1605SOL    HW1 4965   2.817   1.236   1.826 -1.7687 -0.3303  1.1584
 1605SOL    HW2 4966   2.835   1.082   1.774 -0.3992 -0.2482  1.3329
 1606SOL     OW 4967   4.443   3.597   3.383 -0.3099  0.3170 -0.1074
 1606SOL    HW1 4968   4.437   3.681   3.438 -1.8567  0.1758 -0.0275
 1606SOL    HW2 4969   4.524   3.545   3.412 -0.8167  0.4606  1.7496
 1607SOL     OW 4970   4.985   0.680   1.311 -0.7012 -0.4692 -0.4702
 1607SOL    HW1 4971   4.916   0.751   1.296 -1.2776 -0.5676  1.3832
 1607SOL    HW2 4972   5.058   0.688   1.244 -1.4261  1.0362 -1.1091
 1608SOL     OW 4973   3.321   1.115   2.471  0.1134 -0.0645  0.4310
 1608SOL    HW1 4974   3.274   1.186   2.419  1.2250 -1.0673 -2.0806
 1608SOL    HW2 4975   3.293   1.120   2.567 -1.2779  2.5013 -0.0292
 1609SOL     OW 4976   1.914   1.217   1.020 -0.2811  0.2497 -0.4100
 1609SOL    HW1 4977   2.011   1.226   0.998 -0.5040  0.6178 -1.2657
 1609SOL    HW2 4978   1.895   1.265   1.105  0.0262  1.3673 -0.9570
 1610SOL     OW 4979   1.995   2.468   2.045  0.0735  0.0995  0.3407
 1610SOL    HW1 4980   1.911   2.512   2.014  0.0783 -1.4141 -2.0747
 1610SOL    HW2 4981   1.975   2.411   2.124 -1.5945 -1.4351 -1.0906
 1611SOL     OW 4982   2.063   3.687   1.548 -0.7721 -0.2823 -0.3537
 1611SOL    HW1 4983   2.005   3.672   1.628 -1.1640 -2.5932 -0.9734
 1611SOL    HW2 4984   2.124   3.764   1.564 -1.0422 -0.4844  2.0458
 1612SOL     OW 4985   4.800   4.450   4.528  0.3143 -0.7192  0.2567
 1612SOL    HW1 4986   4.829   4.503   4.449  1.4231  0.1834  1.2316
 1612SOL    HW2 4987   4.744   4.506   4.588  0.3227 -1.0849  0.6133
 1613SOL     OW 4988   1.450   0.288   2.002  0.5637  0.2608  0.6823
 1613SOL    HW1 4989   1.481   0.376   1.966  1.4351 -0.3840 -0.1995
 1613SOL    HW2 4990   1.374   0.302   2.066  0.8365  1.6574  0.7133
 1614SOL     OW 4991   3.096   2.337   2.473 -0.0373  0.1284 -0.0164
 1614SOL    HW1 4992   3.164   2.379   2.533 -1.8151  1.2377  1.3075
 1614SOL    HW2 4993   3.091   2.388   2.387  0.8493 -0.0402 -0.1809
 1615SOL     OW 4994   4.715   2.546   3.272 -0.2092 -0.6064 -0.0468
 1615SOL    HW1 4995   4.795   2.486   3.277  0.4433  0.2838  0.5938
 1615SOL    HW2 4996   4.720   2.601   3.188 -0.5984 -1.1451 -0.4309
 1616SOL     OW 4997   1.464   2.364   0.115  0.0810  0.5265  0.4506
 1616SOL    HW1 4998   1.522   2.412   0.049  0.5523  0.0058  0.4855
 1616SOL    HW2 4999   1.521   2.312   0.178 -0.4396 -0.5098  0.0852
 1617SOL     OW 5000   0.330   4.290   0.370 -0.2036 -0.0691  0.4781
 1617SOL    HW1 5001   0.243   4.331   0.398  0.3766  1.3759  0.2454
 1617SOL    HW2 5002   0.379   4.257   0.451 -0.4697  0.1113  0.7156
 1618SOL     OW 5003   1.959   1.342   0.075 -0.2669  0.0248  0.0113
 1618SOL    HW1 5004   2.025   1.309   0.142  1.0938 -0.3852 -1.4472
 1618SOL    HW2 5005   1.892   1.270   0.056  0.9176 -0.8892 -0.9553
 1619SOL     OW 5006   3.752   2.085   4.587  0.6241 -0.3059  0.1013
 1619SOL    HW1 5007   3.684   2.091   4.514  0.2901  0.6594  0.4883
 1619SOL    HW2 5008   3.795   1.994   4.584 -0.3759 -0.7821 -0.4074
 1620SOL     OW 5009   2.489   1.474   0.573 -0.1696  0.6036 -0.2406
 1620SOL    HW1 5010   2.520   1.515   0.659 -0.5004 -1.4977  0.9346
 1620SOL    HW2 5011   2.396   1.503   0.553 -0.0672  1.1449  0.0465
 1621SOL     OW 5012   1.962   3.955   0.049  0.5348  0.4678  0.2955
 1621SOL    HW1 5013   2.018   3.993   0.123  2.1539  1.0988 -1.2009
 1621SOL    HW2 5014   1.984   3.858   0.037  1.8250  0.8560 -0.6901
 1622SOL     OW 5015   0.844   0.926   1.882  0.4003 -0.3026 -0.0505
 1622SOL    HW1 5016   0.748   0.952   1.875  0.3786 -0.7220 -1.5098
 1622SOL    HW2 5017   0.901   1.008   1.879  0.2710 -0.2307 -3.4334
 1623SOL     OW 5018   4.172   2.249   1.242  0.4907 -0.0784 -0.0190
 1623SOL    HW1 5019   4.159   2.325   1.178  1.6480  0.2022  0.0675
 1623SOL    HW2 5020   4.084   2.225   1.283 -0.1091  0.3460 -1.0237
 1624SOL     OW 5021   2.550   0.419   2.065 -0.1394 -0.2720  0.5703
 1624SOL    HW1 5022   2.548   0.324   2.096  0.4419 -0.4958 -0.0631
 1624SOL    HW2 5023   2.572   0.422   1.968  0.8592  0.5581  0.8083
 1625SOL     OW 5024   3.557   2.888   0.904  0.1638  0.4089 -0.1115
 1625SOL    HW1 5025   3.560   2.854   0.998 -1.9511 -2.1178 -0.8334
 1625SOL    HW2 5026   3.480   2.950   0.893 -1.3639 -1.5204 -0.7468
 1626SOL     OW 5027   1.829   2.904   0.887  0.0261 -0.1449 -0.3536
 1626SOL    HW1 5028   1.824   2.974   0.958  0.1515 -1.0976  0.6246
 1626SOL    HW2 5029   1.921   2.904   0.846 -0.0633  0.4422 -0.5602
 1627SOL     OW 5030   0.620   0.445   4.464  0.3634 -0.1729  0.9077
 1627SOL    HW1 5031   0.684   0.492   4.524  1.3707 -0.1436 -0.1502
 1627SOL    HW2 5032   0.531   0.491   4.467 -0.0354 -0.9763  3.3787
 1628SOL     OW 5033   4.437   1.675   0.782  0.0539  0.0374  0.1084
 1628SOL    HW1 5034   4.366   1.729   0.736 -0.1062 -0.5947 -0.3924
 1628SOL    HW2 5035   4.483   1.733   0.850  1.4892  1.5656 -2.0281
 1629SOL     OW 5036   4.374   2.600   3.012 -0.4609 -0.1110  0.2411
 1629SOL    HW1 5037   4.403   2.694   2.992  0.7406 -0.5789 -0.2668
 1629SOL    HW2 5038   4.396   2.541   2.934 -3.8227 -0.3196 -0.7068
 1630SOL     OW 5039   3.587   0.562   4.147  0.3223 -0.6337  0.2348
 1630SOL    HW1 5040   3.542   0.560   4.058  1.1176  0.1839 -0.2150
 1630SOL    HW2 5041   3.573   0.651   4.190  0.3313 -0.8599  0.7159
 1631SOL     OW 5042   0.957   1.368   3.517 -0.1374 -0.2343  0.2684
 1631SOL    HW1 5043   0.985   1.325   3.603 -1.6088  0.8118  1.3038
 1631SOL    HW2 5044   0.977   1.305   3.441  3.7330 -0.1217  0.9836
 1632SOL     OW 5045   1.523   3.607   3.871 -0.8232 -0.6604 -0.0769
 1632SOL    HW1 5046   1.610   3.619   3.920 -0.8965  1.5195 -0.3901
 1632SOL    HW2 5047   1.449   3.598   3.937 -0.7694  1.0875  0.2857
 1633SOL     OW 5048   4.975   1.464   2.146  0.1442  0.2725 -0.1246
 1633SOL    HW1 5049   5.012   1.441   2.236  1.4328  0.7407 -0.5094
 1633SOL    HW2 5050   4.958   1.380   2.095  1.0836  0.0380 -0.0734
 1634SOL     OW 5051   2.044   1.110   2.283  0.6192  0.5633  0.3232
 1634SOL    HW1 5052   2.077   1.037   2.344 -2.5640 -1.2995  0.0414
 1634SOL    HW2 5053   2.053   1.079   2.188 -0.5132  0.5849  0.1928
 1635SOL     OW 5054   0.247   4.908   1.236  0.1317  0.4167  0.0757
 1635SOL    HW1 5055   0.290   4.978   1.292  2.6861 -0.5306 -0.5337
 1635SOL    HW2 5056   0.210   4.950   1.153  0.1155  1.2494  0.4949
 1636SOL     OW 5057   1.058   1.917   3.386  0.1262 -0.5952  0.1270
 1636SOL    HW1 5058   1.006   1.877   3.310 -0.0614 -0.5756  0.2459
 1636SOL    HW2 5059   1.008   1.996   3.423  0.7823  0.1412 -0.5128
 1637SOL     OW 5060   0.451   1.266   2.354  0.1947 -0.5591  0.4902
 1637SOL    HW1 5061   0.409   1.199   2.293 -0.6957  0.3337  0.0985
 1637SOL    HW2 5062   0.457   1.354   2.308  0.4162 -0.1066  1.3612
 1638SOL     OW 5063   4.984   0.226   1.246  0.3804 -0.2077 -0.0612
 1638SOL    HW1 5064   4.886   0.212   1.256 -0.1138  0.0191 -3.5435
 1638SOL    HW2 5065   5.030   0.137   1.243  0.3885 -0.3122  1.7236
 1639SOL     OW 5066   0.139   1.055   2.758 -0.3051  0.0959 -0.3831
 1639SOL    HW1 5067   0.107   0.975   2.708 -1.4735  0.6916 -0.6442
 1639SOL    HW2 5068   0.157   1.031   2.853 -0.4864 -0.5071 -0.5014
 1640SOL     OW 5069   0.488   4.142   3.971 -0.2818  0.2745  0.4128
 1640SOL    HW1 5070   0.439   4.156   3.884  1.6870  1.0433 -0.6284
 1640SOL    HW2 5071   0.559   4.074   3.958 -0.7611 -0.5167  1.7930
 1641SOL     OW 5072   1.551   4.787   1.626  0.3830  0.0739 -0.5656
 1641SOL    HW1 5073   1.619   4.808   1.695  2.4214  0.0997 -2.4828
 1641SOL    HW2 5074   1.514   4.872   1.588  1.6179  0.1474 -1.6743
 1642SOL     OW 5075   3.398   0.784   3.752  0.1808 -0.1734 -0.4277
 1642SOL    HW1 5076   3.405   0.714   3.823 -0.5385 -0.8909 -1.0420
 1642SOL    HW2 5077   3.487   0.829   3.741  1.0282 -1.8690 -0.8901
 1643SOL     OW 5078   3.034   2.619   2.730 -0.5999 -0.5350 -0.5124
 1643SOL    HW1 5079   2.939   2.589   2.733 -1.6198  2.2960 -0.8959
 1643SOL    HW2 5080   3.055   2.656   2.639 -0.2729  1.9967  0.5069
 1644SOL     OW 5081   0.635   3.889   4.730 -0.0231 -0.0772 -0.6259
 1644SOL    HW1 5082   0.573   3.811   4.736 -1.5242  1.1746  1.1981
 1644SOL    HW2 5083   0.610   3.958   4.798  3.4426  0.4834  0.3065
 1645SOL     OW 5084   2.062   2.087   1.446 -0.2334  0.3390 -0.3362
 1645SOL    HW1 5085   2.098   2.066   1.355 -0.2245  0.8342 -0.4498
 1645SOL    HW2 5086   2.036   2.184   1.450 -0.1373  0.3427  0.2221
 1646SOL     OW 5087   3.348   1.019   1.159  0.1625  0.0443 -0.0458
 1646SOL    HW1 5088   3.340   1.062   1.069  1.2036  1.6189  0.5740
 1646SOL    HW2 5089   3.442   1.025   1.191  0.4407 -3.0195 -0.0094
 1647SOL     OW 5090   4.961   2.227   2.161  0.2118 -0.3742 -0.2242
 1647SOL    HW1 5091   4.966   2.240   2.260  0.7454 -1.3461 -0.1165
 1647SOL    HW2 5092   4.917   2.139   2.141 -1.0103  0.3604 -0.8845
 1648SOL     OW 5093   1.393   2.957   1.034 -0.1309 -0.0375 -0.0142
 1648SOL    HW1 5094   1.354   2.984   1.122  0.6646  3.3879 -0.5856
 1648SOL    HW2 5095   1.325   2.906   0.981 -1.6178  0.3887  1.4277
 1649SOL     OW 5096   1.118   4.482   3.793  0.2483  0.4774 -0.2224
 1649SOL    HW1 5097   1.127   4.570   3.745  0.2824  0.6271  0.0530
 1649SOL    HW2 5098   1.034   4.436   3.764 -0.2121  0.9994  0.2712
 1650SOL     OW 5099   3.285   3.099   4.848 -0.3829 -0.2612 -0.2888
 1650SOL    HW1 5100   3.263   3.073   4.754 -0.9270  1.6366 -0.7293
 1650SOL    HW2 5101   3.304   3.017   4.902 -0.3795 -1.4043 -1.9617
 1651SOL     OW 5102   1.224   3.531   0.256 -0.3621 -0.3858 -0.1092
 1651SOL    HW1 5103   1.182   3.488   0.176 -0.4968  0.5705 -0.5655
 1651SOL    HW2 5104   1.153   3.577   0.310 -0.0003  0.8013 -0.6103
 1652SOL     OW 5105   0.217   1.562   2.036 -0.3458 -0.1130 -0.0138
 1652SOL    HW1 5106   0.267   1.536   1.954 -1.5478 -1.5895 -0.3327
 1652SOL    HW2 5107   0.122   1.584   2.013 -0.2907  1.0250  0.7769
 1653SOL     OW 5108   3.090   3.499   1.541 -0.1639  0.4556 -0.5912
 1653SOL    HW1 5109   3.070   3.572   1.606 -0.9162 -0.5809  0.3924
 1653SOL    HW2 5110   3.012   3.487   1.479 -0.3552  0.0141 -0.2727
 1654SOL     OW 5111   0.615   4.896   1.446  0.1674  0.2313 -0.3014
 1654SOL    HW1 5112   0.638   4.810   1.493  0.5143  1.2399  1.4719
 1654SOL    HW2 5113   0.660   4.899   1.357  0.0409 -1.4655 -0.4485
 1655SOL     OW 5114   4.023   1.661   1.806  0.1595  0.1441 -0.1168
 1655SOL    HW1 5115   3.963   1.740   1.817  1.0554  0.9147 -0.6398
 1655SOL    HW2 5116   4.062   1.636   1.895 -1.4217 -0.7903  0.3562
 1656SOL     OW 5117   1.929   2.834   1.893  0.1512 -0.4146 -0.3138
 1656SOL    HW1 5118   1.971   2.774   1.824  1.2977  0.5864 -0.5263
 1656SOL    HW2 5119   2.001   2.875   1.949 -0.6322  0.4988  0.0471
 1657SOL     OW 5120   2.384   0.065   1.064  0.1872  0.5139  0.3092
 1657SOL    HW1 5121   2.401   0.119   0.982  0.4334  1.2584  0.8391
 1657SOL    HW2 5122   2.471   0.041   1.107  0.0454  2.8951  2.1034
 1658SOL     OW 5123   4.307   4.084   1.512 -0.2021  1.0594  0.4315
 1658SOL    HW1 5124   4.238   4.148   1.547 -2.1917 -1.1334  0.8459
 1658SOL    HW2 5125   4.299   3.997   1.562  1.2485 -0.0735 -1.1914
 1659SOL     OW 5126   4.561   0.637   1.594  0.0492  0.0679  0.3123
 1659SOL    HW1 5127   4.557   0.674   1.501 -1.5298 -0.3072  0.2201
 1659SOL    HW2 5128   4.517   0.548   1.598 -1.0168  0.6117  1.6653
 1660SOL     OW 5129   3.949   4.794   2.548  0.0426  0.4946  0.2319
 1660SOL    HW1 5130   3.996   4.882   2.535  1.9310 -0.4633  0.2495
 1660SOL    HW2 5131   3.934   4.751   2.459  0.8240 -0.0112  0.3434
 1661SOL     OW 5132   4.512   4.866   2.816  0.1406  0.5859  0.1544
 1661SOL    HW1 5133   4.473   4.890   2.905  0.2940 -2.7453  1.2737
 1661SOL    HW2 5134   4.448   4.891   2.743 -1.7679 -0.0652  1.5310
 1662SOL     OW 5135   1.004   3.218   2.900  0.2957 -0.0874 -0.2616
 1662SOL    HW1 5136   0.983   3.147   2.832  1.7898  0.4265 -1.3322
 1662SOL    HW2 5137   1.095   3.201   2.939 -0.4263 -0.2023  1.4200
 1663SOL     OW 5138   0.233   0.616   1.350 -0.1739  0.8285  0.2347
 1663SOL    HW1 5139   0.218   0.518   1.343 -3.2087  1.2374 -0.4363
 1663SOL    HW2 5140   0.309   0.643   1.290 -1.0290 -0.7899 -1.6841
 1664SOL     OW 5141   1.860   1.863   1.088 -0.0083 -0.4352 -0.0383
 1664SOL    HW1 5142   1.941   1.837   1.140  0.6018  0.4385 -0.5380
 1664SOL    HW2 5143   1.809   1.933   1.138  1.0176  1.0117 -0.9451
 1665SOL     OW 5144   3.224   2.102   4.454 -0.1829 -0.6687  0.1535
 1665SOL    HW1 5145   3.185   2.066   4.539  0.3636 -0.2929  0.5743
 1665SOL    HW2 5146   3.243   2.200   4.465  0.1988 -0.6889 -0.2948
 1666SOL     OW 5147   3.375   3.165   4.158 -0.3865  0.5534 -0.3791
 1666SOL    HW1 5148   3.345   3.070   4.162  0.7320  0.2128  0.1439
 1666SOL    HW2 5149   3.373   3.197   4.063  1.7944 -0.8533 -0.9681
 1667SOL     OW 5150   3.331   2.585   4.884  0.5172 -0.4262  0.3379
 1667SOL    HW1 5151   3.297   2.500   4.844 -0.8012 -0.4963  1.5294
 1667SOL    HW2 5152   3.419   2.609   4.843 -0.3071 -0.9858 -1.8854
 1668SOL     OW 5153   1.621   1.932   1.877  0.1485  0.5844 -0.4011
 1668SOL    HW1 5154   1.697   1.987   1.843  0.5666 -0.0879 -0.5624
 1668SOL    HW2 5155   1.586   1.973   1.962  0.5562  1.0097 -0.4333
 1669SOL     OW 5156   1.528   1.038   2.332 -0.3478 -0.5005 -0.1908
 1669SOL    HW1 5157   1.498   1.103   2.402  2.2912 -0.5216  1.0871
 1669SOL    HW2 5158   1.576   0.962   2.375  1.0534 -0.6943 -1.9730
 1670SOL     OW 5159   3.631   0.337   0.510 -0.1587 -0.4139  0.1090
 1670SOL    HW1 5160   3.551   0.280   0.527 -0.8895  0.7184  0.5589
 1670SOL    HW2 5161   3.621   0.424   0.557  1.5775 -0.4337  0.6071
 1671SOL     OW 5162   2.851   3.324   1.610 -0.1692  0.0776  0.5911
 1671SOL    HW1 5163   2.876   3.227   1.608 -2.2083 -0.4731 -0.5284
 1671SOL    HW2 5164   2.865   3.364   1.520  0.0185  0.6713  0.8771
 1672SOL     OW 5165   3.268   2.308   1.344 -0.2589 -0.1560 -0.5671
 1672SOL    HW1 5166   3.283   2.210   1.354  0.5679  0.1631  1.8826
 1672SOL    HW2 5167   3.198   2.338   1.409  1.1480  1.2080  0.3782
 1673SOL     OW 5168   0.024   0.743   3.221  0.4602 -0.4861 -0.4829
 1673SOL    HW1 5169  -0.053   0.680   3.230  0.3259 -0.0393  2.3071
 1673SOL    HW2 5170   0.029   0.802   3.301  2.1561  1.3257 -1.8114
 1674SOL     OW 5171   3.109   4.221   2.981 -0.2449  0.5392 -0.0081
 1674SOL    HW1 5172   3.070   4.312   2.975  0.5357  0.9340  0.8071
 1674SOL    HW2 5173   3.144   4.204   3.073  0.6025 -0.1711 -0.4391
 1675SOL     OW 5174   0.163   2.641   4.565 -0.4868  0.1074 -0.5814
 1675SOL    HW1 5175   0.205   2.556   4.597 -1.3196  0.2158  0.8480
 1675SOL    HW2 5176   0.220   2.679   4.491  1.0089 -0.6077  0.1403
 1676SOL     OW 5177   1.527   4.158   4.958 -0.4663  0.1626 -0.6097
 1676SOL    HW1 5178   1.432   4.152   4.929 -0.1960  1.3251 -1.8814
 1676SOL    HW2 5179   1.544   4.248   4.998  0.2036  0.1642 -0.8739
 1677SOL     OW 5180   0.559   1.146   1.735 -0.0704 -0.1652 -0.4692
 1677SOL    HW1 5181   0.640   1.198   1.707 -0.0545 -0.6772 -1.4276
 1677SOL    HW2 5182   0.575   1.049   1.719 -0.6756 -0.3164 -0.1641
 1678SOL     OW 5183   1.692   2.334   1.467 -0.2174 -0.1532 -0.2834
 1678SOL    HW1 5184   1.637   2.292   1.540 -1.9256  1.4959 -0.5408
 1678SOL    HW2 5185   1.637   2.338   1.384  0.8296  0.2436 -0.9643
 1679SOL     OW 5186   0.789   3.357   1.190  0.5888  0.0714 -0.7012
 1679SOL    HW1 5187   0.867   3.417   1.175  0.0966  1.6612  2.3691
 1679SOL    HW2 5188   0.820   3.269   1.225  1.0604  0.4087 -0.2639
 1680SOL     OW 5189   4.061   3.624   2.603  0.4730 -0.0739 -0.5876
 1680SOL    HW1 5190   3.998   3.573   2.662 -0.0317  0.9523 -0.2172
 1680SOL    HW2 5191   4.131   3.562   2.568  0.1123 -0.9309  0.1689
 1681SOL     OW 5192   2.331   0.738   1.678 -0.8458 -0.0754 -0.4297
 1681SOL    HW1 5193   2.341   0.818   1.738 -0.7556 -0.5866  0.2596
 1681SOL    HW2 5194   2.275   0.762   1.599  0.5536  1.1474 -1.1230
 1682SOL     OW 5195   0.252   1.663   3.293 -0.1475 -0.1798  0.1024
 1682SOL    HW1 5196   0.322   1.714   3.243 -0.3970  0.2490  0.1836
 1682SOL    HW2 5197   0.256   1.688   3.390 -0.0475 -0.5692  0.1973
 1683SOL     OW 5198   0.227   3.295   4.023 -0.2930  0.5084  0.1503
 1683SOL    HW1 5199   0.211   3.393   4.008 -1.0110  0.4204  0.3085
 1683SOL    HW2 5200   0.307   3.266   3.970  0.4822  1.3671  0.8180
 1684SOL     OW 5201   2.171   2.082   2.953 -0.2684 -0.3499 -0.0582
 1684SOL    HW1 5202   2.198   2.065   3.047  1.7992  1.6804 -0.2056
 1684SOL    HW2 5203   2.072   2.068   2.944 -0.3660 -1.4991  2.1457
 1685SOL     OW 5204   1.643   1.566   3.480 -0.2180 -0.1040 -0.1860
 1685SOL    HW1 5205   1.668   1.519   3.395  0.8923 -0.2357  0.1932
 1685SOL    HW2 5206   1.693   1.652   3.488  0.3300 -0.4867  0.7130
 1686SOL     OW 5207   4.501   0.034   4.354  0.4274  0.6620 -0.5954
 1686SOL    HW1 5208   4.410   0.055   4.390  0.8173 -0.7428  1.3786
 1686SOL    HW2 5209   4.493  -0.020   4.271 -0.5208  1.5907 -1.1217
 1687SOL     OW 5210   3.976   0.949   1.660 -0.1845  0.1757  0.4203
 1687SOL    HW1 5211   3.966   0.870   1.599  0.4479 -1.4874  2.3527
 1687SOL    HW2 5212   3.919   0.935   1.741  1.9240  0.4373  2.0027
 1688SOL     OW 5213   3.510   4.714   5.104  0.6224  0.3239 -0.0520
 1688SOL    HW1 5214   3.525   4.683   5.011  0.9055 -0.0303  0.1088
 1688SOL    HW2 5215   3.493   4.813   5.104 -0.2149  0.1883 -0.5583
 1689SOL     OW 5216   3.214   4.109   0.646  0.1575  0.0716  0.3068
 1689SOL    HW1 5217   3.266   4.193   0.631  0.3857 -0.2457 -0.7985
 1689SOL    HW2 5218   3.134   4.108   0.586  0.4910 -0.7696 -0.1387
 1690SOL     OW 5219   1.369   0.330   3.821 -0.4230 -0.0235 -0.4721
 1690SOL    HW1 5220   1.361   0.239   3.782  0.9229  0.0773 -1.0379
 1690SOL    HW2 5221   1.443   0.379   3.776  0.1138  0.6826  1.1081
 1691SOL     OW 5222   2.262   4.186   4.791 -0.3025  0.2579  0.5237
 1691SOL    HW1 5223   2.267   4.111   4.725  0.3189  0.7291  0.0157
 1691SOL    HW2 5224   2.200   4.162   4.865 -1.0454 -0.2628 -0.2535
 1692SOL     OW 5225   2.694   4.303   4.183  0.4515 -0.0267  0.3474
 1692SOL    HW1 5226   2.635   4.379   4.213  1.4154  0.9112 -0.0727
 1692SOL    HW2 5227   2.643   4.244   4.120 -0.3088  0.2723  0.6712
 1693SOL     OW 5228   4.217   4.848   4.850  0.1474  0.0002  0.4381
 1693SOL    HW1 5229   4.273   4.813   4.925  0.8820 -1.3752 -0.6964
 1693SOL    HW2 5230   4.276   4.870   4.772 -0.8916 -2.2776 -1.0813
 1694SOL     OW 5231   1.959   1.568   5.081  0.1188  0.3473 -0.2745
 1694SOL    HW1 5232   2.053   1.601   5.083 -0.0272  0.7415  0.5441
 1694SOL    HW2 5233   1.950   1.488   5.142  0.3918 -1.0330 -1.9707
 1695SOL     OW 5234   1.768   4.369   0.178 -0.4191  0.0140 -0.2983
 1695SOL    HW1 5235   1.800   4.311   0.102 -2.5337 -2.4823  0.5371
 1695SOL    HW2 5236   1.795   4.327   0.264 -1.1771  0.8463  0.3530
 1696SOL     OW 5237   4.815   0.123   0.395  0.0043  0.9401 -0.2970
 1696SOL    HW1 5238   4.717   0.103   0.406 -0.0038  0.0610 -1.7221
 1696SOL    HW2 5239   4.826   0.206   0.341  0.0128 -0.1747 -2.0673
 1697SOL     OW 5240   0.341   3.191   0.145 -0.1667 -0.2133 -0.2264
 1697SOL    HW1 5241   0.280   3.156   0.073 -0.8199 -0.5965  0.5046
 1697SOL    HW2 5242   0.298   3.178   0.234 -0.7275  2.9649  0.0899
 1698SOL     OW 5243   3.296   4.400   2.265 -0.0736 -0.8927  0.4263
 1698SOL    HW1 5244   3.342   4.435   2.183  2.3957 -1.3168  1.5408
 1698SOL    HW2 5245   3.350   4.424   2.346 -1.5562 -1.9518  1.7770
 1699SOL     OW 5246   3.864   4.892   1.892  0.4331  0.1819  0.1207
 1699SOL    HW1 5247   3.886   4.981   1.932  1.4685  0.8122 -1.7641
 1699SOL    HW2 5248   3.767   4.888   1.871  0.0634  0.2211  1.6781
 1700SOL     OW 5249   3.735   2.175   3.833 -0.0673  0.7094 -0.1832
 1700SOL    HW1 5250   3.804   2.167   3.762  0.0540  1.7640 -0.2030
 1700SOL    HW2 5251   3.647   2.144   3.797  0.1065  0.6993 -0.6092
 1701SOL     OW 5252   3.622   0.476   3.507 -0.6636 -0.0161  0.4461
 1701SOL    HW1 5253   3.612   0.571   3.478 -0.0889 -0.4815 -1.4412
 1701SOL    HW2 5254   3.537   0.426   3.486 -0.1506 -0.4162 -0.7548
 1702SOL     OW 5255   2.964   3.915   0.881  0.5475  0.4943 -0.2089
 1702SOL    HW1 5256   2.992   4.008   0.907 -1.2968  1.4190 -1.2984
 1702SOL    HW2 5257   2.930   3.867   0.962 -1.0668  1.7917 -0.0677
 1703SOL     OW 5258   3.580   0.096   3.218  0.1452 -0.2053 -0.3907
 1703SOL    HW1 5259   3.561   0.033   3.293  0.5578 -2.1807 -1.8528
 1703SOL    HW2 5260   3.530   0.066   3.136  0.0590  1.6137 -1.0439
 1704SOL     OW 5261   4.012   1.115   2.979  0.2852 -0.3319 -0.3739
 1704SOL    HW1 5262   4.102   1.156   2.966  0.0233 -0.1366 -1.6331
 1704SOL    HW2 5263   3.973   1.091   2.890 -0.5660 -1.1549  0.2064
 1705SOL     OW 5264   1.026   3.860   4.253  0.1621 -0.0394  0.7767
 1705SOL    HW1 5265   1.070   3.891   4.169 -0.5611  1.0981  0.8023
 1705SOL    HW2 5266   1.094   3.855   4.327  0.5363  0.2291  0.4532
 1706SOL     OW 5267   2.523   4.074   1.542  0.0045 -0.0332  0.1784
 1706SOL    HW1 5268   2.616   4.092   1.508  0.7141 -2.4011  0.7048
 1706SOL    HW2 5269   2.525   4.064   1.641 -1.1634  1.5829  0.4116
 1707SOL     OW 5270   2.255   1.950   4.401 -0.3042 -0.1402  0.2177
 1707SOL    HW1 5271   2.185   1.900   4.453 -0.3618  0.5568  0.8364
 1707SOL    HW2 5272   2.332   1.972   4.461  1.3247 -2.4663 -0.8748
 1708SOL     OW 5273   3.843   4.323   0.642  0.2206 -0.3144  0.1973
 1708SOL    HW1 5274   3.801   4.293   0.557 -1.0717  2.0643 -0.0981
 1708SOL    HW2 5275   3.921   4.263   0.664  0.4357 -1.1639 -2.4800
 1709SOL     OW 5276   0.656   2.632   1.709 -0.2094  0.1401  0.0402
 1709SOL    HW1 5277   0.579   2.689   1.680 -0.1296  0.8492  1.1533
 1709SOL    HW2 5278   0.740   2.686   1.707  0.0215 -0.2078  0.2211
 1710SOL     OW 5279   3.165   3.382   3.040 -0.3526  0.5510 -0.3901
 1710SOL    HW1 5280   3.095   3.454   3.044 -1.5010 -0.5637  0.0662
 1710SOL    HW2 5281   3.121   3.293   3.027  0.9738 -0.2161  0.1602
 1711SOL     OW 5282   3.137   3.235   2.779 -0.1037 -0.1122  0.3227
 1711SOL    HW1 5283   3.223   3.191   2.803  0.9955  2.0045  0.5096
 1711SOL    HW2 5284   3.138   3.260   2.682 -0.0089  0.9103  0.5726
 1712SOL     OW 5285   0.606   0.505   1.199  0.0705 -0.0535 -0.1377
 1712SOL    HW1 5286   0.523   0.558   1.184 -1.1513 -2.1740 -1.1982
 1712SOL    HW2 5287   0.686   0.562   1.178 -1.1394  1.4631 -0.8365
 1713SOL     OW 5288   3.541   1.195   0.707 -0.0552 -0.3235  0.7777
 1713SOL    HW1 5289   3.567   1.135   0.631 -0.0933 -0.2728  0.7242
 1713SOL    HW2 5290   3.622   1.215   0.762 -0.1444 -0.8463  1.1008
 1714SOL     OW 5291   1.873   4.083   4.545  0.7405 -0.3641 -0.0463
 1714SOL    HW1 5292   1.778   4.109   4.531  0.8425 -0.3079 -0.7037
 1714SOL    HW2 5293   1.897   4.090   4.642  0.0370 -0.5278  0.1383
 1715SOL     OW 5294   4.935   0.397   5.056  0.0320  0.5301 -0.2639
 1715SOL    HW1 5295   4.886   0.476   5.094  1.1969  1.2098 -0.1230
 1715SOL    HW2 5296   5.010   0.429   4.998  1.9068 -0.3969  1.5208
 1716SOL     OW 5297   0.304   0.192   4.547 -0.4865  0.3376  0.2681
 1716SOL    HW1 5298   0.291   0.099   4.582  0.6666  0.5655  1.4069
 1716SOL    HW2 5299   0.367   0.189   4.469 -1.0294  0.0882 -0.1617
 1717SOL     OW 5300   1.277   1.721   3.009  0.2075 -0.3718  0.0180
 1717SOL    HW1 5301   1.302   1.727   2.912  1.0944  1.1216  0.3088
 1717SOL    HW2 5302   1.245   1.810   3.041  1.2808 -0.4516  1.4348
 1718SOL     OW 5303   0.439   3.480   0.603  0.2788 -0.1046 -0.7194
 1718SOL    HW1 5304   0.486   3.567   0.585 -0.6895  0.1836 -1.9811
 1718SOL    HW2 5305   0.360   3.472   0.543 -0.4347 -1.2602  0.3370
 1719SOL     OW 5306   0.447   4.158   0.140  0.4169 -0.0538 -0.0665
 1719SOL    HW1 5307   0.393   4.186   0.218 -0.2908  0.6386 -0.7893
 1719SOL    HW2 5308   0.535   4.206   0.141 -0.4835  1.6972 -0.8863
 1720SOL     OW 5309   4.045   3.702   4.666 -0.3876  0.4160  0.5638
 1720SOL    HW1 5310   4.076   3.710   4.571 -1.2382 -0.3637  0.2074
 1720SOL    HW2 5311   4.080   3.779   4.719 -0.6227  1.3376 -0.5781
 1721SOL     OW 5312   0.279   0.718   0.675 -0.2365 -0.2457  0.5572
 1721SOL    HW1 5313   0.209   0.646   0.677  0.0158 -0.6190 -1.5256
 1721SOL    HW2 5314   0.300   0.741   0.580  1.0150  1.3131  1.1691
 1722SOL     OW 5315   3.239   4.330   2.571  0.5397  0.1417 -0.5319
 1722SOL    HW1 5316   3.298   4.353   2.649 -1.1073 -1.7682  1.4254
 1722SOL    HW2 5317   3.275   4.248   2.526  1.0073  0.7449 -1.2858
 1723SOL     OW 5318   2.541   3.588   0.423  0.5863 -0.1391  0.2642
 1723SOL    HW1 5319   2.538   3.509   0.362  0.1031  0.7511 -0.8787
 1723SOL    HW2 5320   2.622   3.643   0.403  0.1278  0.4576  0.0544
 1724SOL     OW 5321   2.663   2.056   0.444 -0.0115 -0.1956  0.2210
 1724SOL    HW1 5322   2.672   2.139   0.390 -0.8771 -0.4698 -0.3576
 1724SOL    HW2 5323   2.648   1.978   0.383  0.1850 -0.6907  0.7932
 1725SOL     OW 5324   2.409   3.976   1.318  0.1396  0.1857  0.2175
 1725SOL    HW1 5325   2.313   3.998   1.337  0.3486  0.9862  0.4018
 1725SOL    HW2 5326   2.467   4.012   1.391  0.7050  0.9522 -0.5808
 1726SOL     OW 5327   4.402   3.327   3.064  0.2353  0.3408  0.3027
 1726SOL    HW1 5328   4.420   3.287   2.975 -0.0461 -1.4309  0.9946
 1726SOL    HW2 5329   4.314   3.373   3.063 -0.7998 -1.5437  0.2106
 1727SOL     OW 5330   0.655   0.045   2.553 -0.4586  0.2492 -0.7736
 1727SOL    HW1 5331   0.628   0.026   2.458 -0.6150 -0.5458 -0.5825
 1727SOL    HW2 5332   0.749   0.014   2.566  0.1855  1.9443 -1.1227
 1728SOL     OW 5333   0.386   3.548   3.644 -0.0425  0.3029  0.3856
 1728SOL    HW1 5334   0.429   3.626   3.599 -0.3885 -1.3399 -3.0785
 1728SOL    HW2 5335   0.288   3.565   3.654 -0.1159  0.3345 -0.3617
 1729SOL     OW 5336   1.250   4.411   4.932 -0.0760 -0.1478  0.0642
 1729SOL    HW1 5337   1.188   4.452   4.865  1.2574  2.5837  0.3921
 1729SOL    HW2 5338   1.212   4.425   5.024  0.2279  0.0219  0.1623
 1730SOL     OW 5339   3.096   3.529   4.969  0.2359 -0.6905 -0.5170
 1730SOL    HW1 5340   3.037   3.489   4.899 -1.1349  1.6475 -0.8032
 1730SOL    HW2 5341   3.174   3.574   4.925  1.0628 -1.8505 -0.2858
 1731SOL     OW 5342   0.113   0.411   0.643  0.0795 -0.0508 -0.5542
 1731SOL    HW1 5343   0.203   0.429   0.604  0.0402 -1.3717 -1.3195
 1731SOL    HW2 5344   0.050   0.484   0.618  0.4255 -0.1478 -1.7734
 1732SOL     OW 5345   1.285   1.890   1.040  0.1368 -0.7813 -0.0858
 1732SOL    HW1 5346   1.197   1.848   1.016  0.2020 -0.1881 -1.4765
 1732SOL    HW2 5347   1.269   1.980   1.080  0.1057 -0.7843 -0.0914
 1733SOL     OW 5348   0.632   3.454   0.971  0.7729 -0.3022 -0.4155
 1733SOL    HW1 5349   0.660   3.433   1.065 -1.0905  0.0272  0.2686
 1733SOL    HW2 5350   0.566   3.385   0.940 -1.1307  1.3372 -0.2167
 1734SOL     OW 5351   0.849   0.578   2.966  0.1822  0.4002  0.2113
 1734SOL    HW1 5352   0.814   0.490   2.934 -0.7493  1.3066 -1.4084
 1734SOL    HW2 5353   0.928   0.604   2.910 -0.8351  1.5372 -0.7519
 1735SOL     OW 5354   2.428   3.124   1.436  0.6293  0.4821 -0.2150
 1735SOL    HW1 5355   2.479   3.168   1.511 -1.0078  2.5433 -0.2213
 1735SOL    HW2 5356   2.412   3.190   1.363 -2.3744  0.1265 -0.0214
 1736SOL     OW 5357   2.985   2.803   2.938 -0.0231 -0.1650 -0.9587
 1736SOL    HW1 5358   3.012   2.755   2.854 -0.7268  0.0366 -1.3094
 1736SOL    HW2 5359   2.934   2.740   2.997 -1.2113  0.2070 -1.5534
 1737SOL     OW 5360   3.871   1.742   1.170  0.0084 -0.0459  0.3148
 1737SOL    HW1 5361   3.832   1.670   1.113  1.9780 -0.5480 -0.5038
 1737SOL    HW2 5362   3.799   1.804   1.201 -1.3376 -0.7133 -1.3599
 1738SOL     OW 5363   1.783   2.653   0.999 -0.5902 -0.2961  0.5465
 1738SOL    HW1 5364   1.800   2.745   0.962 -1.2726 -0.1981  0.4636
 1738SOL    HW2 5365   1.745   2.661   1.091 -2.2424 -0.4359 -0.0933
 1739SOL     OW 5366   3.298   2.705   2.937 -0.0932 -0.2109  0.1934
 1739SOL    HW1 5367   3.199   2.719   2.947  0.2562  2.4577  0.6174
 1739SOL    HW2 5368   3.336   2.778   2.881  1.6528 -1.1916  0.0614
 1740SOL     OW 5369   4.199   3.278   1.042 -0.4675 -0.0555  0.0459
 1740SOL    HW1 5370   4.162   3.268   0.949  1.0207  0.1947 -0.5926
 1740SOL    HW2 5371   4.294   3.307   1.037 -0.5533  0.5791  1.6765
 1741SOL     OW 5372   0.510   1.531   0.234  0.3285  0.4221  0.4193
 1741SOL    HW1 5373   0.527   1.531   0.136 -0.1543 -0.9059  0.3093
 1741SOL    HW2 5374   0.421   1.489   0.252  0.5377  0.3844  1.4352
 1742SOL     OW 5375   4.713   0.131   1.344  0.4228 -0.2372 -0.2081
 1742SOL    HW1 5376   4.697   0.040   1.381  0.2588 -0.2011 -0.1898
 1742SOL    HW2 5377   4.626   0.172   1.316  0.4962 -0.0883 -0.2218
 1743SOL     OW 5378   1.699   3.440   2.947 -0.0160  0.2088 -0.0350
 1743SOL    HW1 5379   1.757   3.427   3.027 -1.0534 -1.1518  0.5442
 1743SOL    HW2 5380   1.605   3.412   2.969 -0.6003  1.0367 -1.3479
 1744SOL     OW 5381   4.818   2.160   1.301 -0.1900 -0.2031 -0.0080
 1744SOL    HW1 5382   4.839   2.195   1.209 -0.5993 -0.6824 -0.2941
 1744SOL    HW2 5383   4.895   2.178   1.362  0.8465 -1.4220 -0.8859
 1745SOL     OW 5384   3.033   3.945   1.238 -0.6324 -0.2349  0.2804
 1745SOL    HW1 5385   3.088   3.867   1.269  1.0960 -0.2148 -2.3972
 1745SOL    HW2 5386   2.945   3.912   1.205 -1.1860 -0.6118  1.9957
 1746SOL     OW 5387   2.949   3.760   3.377 -0.0259 -0.1010 -0.2641
 1746SOL    HW1 5388   2.916   3.778   3.469  0.7516  0.4480 -0.0755
 1746SOL    HW2 5389   2.904   3.679   3.340  0.0793 -0.6729  0.8196
 1747SOL     OW 5390   0.103   2.911   3.257  0.5972 -0.0840 -0.6190
 1747SOL    HW1 5391   0.006   2.892   3.275  1.2095 -2.9674  0.2634
 1747SOL    HW2 5392   0.158   2.869   3.329  2.5606  0.5661 -1.6870
 1748SOL     OW 5393   2.193   4.318   3.425  0.4220  0.0626  0.1697
 1748SOL    HW1 5394   2.253   4.397   3.440 -0.5225  1.0204 -0.8961
 1748SOL    HW2 5395   2.134   4.305   3.505  1.5835 -0.5238  0.9767
 1749SOL     OW 5396   3.136   1.745   1.126 -0.4690 -0.8301 -0.1554
 1749SOL    HW1 5397   3.191   1.661   1.132 -0.9973 -1.1272  0.6227
 1749SOL    HW2 5398   3.043   1.722   1.100 -0.4458 -0.4064 -0.6323
 1750SOL     OW 5399   2.829   5.137   2.996 -0.0420 -0.7135  0.0704
 1750SOL    HW1 5400   2.895   5.192   3.047 -1.4427 -0.5008  1.7424
 1750SOL    HW2 5401   2.851   5.040   3.007  1.5136 -0.6179 -1.6114
 1751SOL     OW 5402   0.643   2.200   0.567 -0.0115 -0.1119  0.1558
 1751SOL    HW1 5403   0.686   2.207   0.477  0.5296  0.9026  0.4720
 1751SOL    HW2 5404   0.547   2.172   0.556  0.2946 -0.8789 -0.6584
 1752SOL     OW 5405   4.964   3.433   2.515 -0.3222  0.2007 -0.0771
 1752SOL    HW1 5406   5.000   3.358   2.570  0.0155  0.7127  0.4140
 1752SOL    HW2 5407   4.913   3.396   2.437  0.4289 -0.5358 -0.2317
 1753SOL     OW 5408   0.743   0.183   1.773 -0.5387  0.1528  0.8194
 1753SOL    HW1 5409   0.661   0.156   1.723  1.1024 -1.6855 -1.0779
 1753SOL    HW2 5410   0.778   0.105   1.824  0.5274  0.6405  0.8615
 1754SOL     OW 5411   4.845   1.977   1.696 -0.1407  0.0191  0.3465
 1754SOL    HW1 5412   4.823   2.073   1.713 -0.4762 -0.0951  0.5845
 1754SOL    HW2 5413   4.919   1.948   1.757  0.0765  0.1727  0.1549
 1755SOL     OW 5414   2.509   2.356   2.845  0.1442 -0.9747 -0.0660
 1755SOL    HW1 5415   2.521   2.287   2.917 -1.3942 -2.1960 -0.8903
 1755SOL    HW2 5416   2.457   2.433   2.881  1.3801 -0.4945  0.7194
 1756SOL     OW 5417   2.532   1.048   1.415  0.7735 -0.5351 -0.1545
 1756SOL    HW1 5418   2.608   1.102   1.378  0.8864 -0.5403  0.0714
 1756SOL    HW2 5419   2.474   1.017   1.340  0.1160  0.7866 -0.2290
 1757SOL     OW 5420   1.906   1.038   3.243  0.1782 -0.1979  0.4598
 1757SOL    HW1 5421   1.939   1.122   3.287  0.6762  0.0064 -0.2793
 1757SOL    HW2 5422   1.811   1.050   3.215  0.1220 -0.0276  0.7200
 1758SOL     OW 5423   1.090   0.553   0.492  0.1266  0.5870  0.1554
 1758SOL    HW1 5424   1.178   0.520   0.458  2.0330  2.4287  2.9230
 1758SOL    HW2 5425   1.016   0.499   0.451  2.5846 -2.1536 -1.0003
 1759SOL     OW 5426   4.169   3.878   4.064  0.4265 -0.4840  0.2543
 1759SOL    HW1 5427   4.082   3.921   4.039  0.5761 -0.0582  0.4705
 1759SOL    HW2 5428   4.237   3.948   4.083  0.8552 -0.8176 -0.0304
 1760SOL     OW 5429   3.044   2.492   0.351  0.1913  0.6981  0.5171
 1760SOL    HW1 5430   3.010   2.480   0.257 -0.9565  0.4267  0.9465
 1760SOL    HW2 5431   2.988   2.437   0.413  1.3860  0.3196  1.2808
 1761SOL     OW 5432   3.209   0.057   2.149  0.2856 -0.1544 -0.0452
 1761SOL    HW1 5433   3.213  -0.034   2.107 -0.0814  0.3967 -1.3426
 1761SOL    HW2 5434   3.114   0.088   2.151  0.6004  1.0385 -1.5837
 1762SOL     OW 5435   4.269   0.465   3.708 -0.0503  0.6180 -0.2714
 1762SOL    HW1 5436   4.298   0.377   3.745  0.9182 -0.2181 -2.8392
 1762SOL    HW2 5437   4.341   0.533   3.725  0.1318  0.3965 -0.1467
 1763SOL     OW 5438   1.234   2.265   0.054 -0.0606 -0.3374 -0.3999
 1763SOL    HW1 5439   1.321   2.303   0.085 -0.8520  1.2550  0.0039
 1763SOL    HW2 5440   1.199   2.201   0.122  0.0254  0.2757  0.2392
 1764SOL     OW 5441   4.732   2.457   3.626  0.2952 -0.0529  0.4777
 1764SOL    HW1 5442   4.693   2.369   3.599 -2.4437  0.7901  1.3465
 1764SOL    HW2 5443   4.790   2.445   3.707 -0.6618 -0.9559  1.0458
 1765SOL     OW 5444   3.690   4.687   0.436  0.0741  0.3548 -0.4935
 1765SOL    HW1 5445   3.650   4.778   0.440 -0.1092  0.2333  0.8471
 1765SOL    HW2 5446   3.618   4.619   0.449  0.1996 -0.0017 -1.5492
 1766SOL     OW 5447   5.085   2.690   2.979  0.2683  0.2530 -0.2710
 1766SOL    HW1 5448   5.019   2.764   2.990 -0.4765 -0.0367 -2.4050
 1766SOL    HW2 5449   5.058   2.612   3.037  0.0578  0.9599  0.6057
 1767SOL     OW 5450   0.926   4.007   2.226  1.2479 -0.1025  0.1421
 1767SOL    HW1 5451   1.018   4.013   2.265  0.6665  0.8154  1.4409
 1767SOL    HW2 5452   0.889   4.099   2.212  0.5179 -0.4588 -0.3595
 1768SOL     OW 5453   1.984   3.486   4.389 -0.3128 -0.5255 -0.1120
 1768SOL    HW1 5454   1.994   3.541   4.305 -1.5545 -1.9881 -1.2841
 1768SOL    HW2 5455   2.068   3.434   4.405 -0.4728 -1.1513 -1.1765
 1769SOL     OW 5456   2.850   2.620   3.922 -0.5981 -0.1073  0.1338
 1769SOL    HW1 5457   2.864   2.692   3.853  0.5527  0.2745  0.7550
 1769SOL    HW2 5458   2.886   2.533   3.888 -1.2811 -0.2375 -0.2925
 1770SOL     OW 5459   4.583   5.110   0.526  0.0487  0.4127 -0.5246
 1770SOL    HW1 5460   4.546   5.027   0.566 -0.5708  1.0423  0.2573
 1770SOL    HW2 5461   4.571   5.186   0.591  0.0352  1.2339 -1.4690
 1771SOL     OW 5462   3.539   2.096   4.389 -0.4445  0.0321  0.3628
 1771SOL    HW1 5463   3.446   2.120   4.416 -0.4169 -1.3130  1.7905
 1771SOL    HW2 5464   3.537   2.018   4.326 -0.2785 -0.3371  0.8059
 1772SOL     OW 5465   1.737   0.020   3.431 -0.1494 -0.4070  0.1989
 1772SOL    HW1 5466   1.809   0.061   3.489 -0.7784  1.3483 -0.1894
 1772SOL    HW2 5467   1.769   0.017   3.336 -0.6336  0.5828 -0.0115
 1773SOL     OW 5468   4.082   1.753   2.265  0.3824 -0.4697  0.1674
 1773SOL    HW1 5469   4.124   1.813   2.197  0.9256 -1.9074 -0.8195
 1773SOL    HW2 5470   4.057   1.667   2.222 -1.0945 -0.6772  1.3793
 1774SOL     OW 5471   1.186   2.307   4.565  0.9867 -0.0741 -0.1259
 1774SOL    HW1 5472   1.161   2.391   4.614  0.1349 -0.2335 -0.2641
 1774SOL    HW2 5473   1.128   2.297   4.485  0.7772 -1.0182  0.1278
 1775SOL     OW 5474   3.076   3.994   4.453 -0.0763 -1.1716 -0.0641
 1775SOL    HW1 5475   3.000   4.051   4.420 -0.1316 -1.5625 -0.6236
 1775SOL    HW2 5476   3.150   3.995   4.385  1.5129  1.2164  1.5210
 1776SOL     OW 5477   3.598   2.818   5.142  0.1457  0.3735  0.1261
 1776SOL    HW1 5478   3.545   2.844   5.062 -0.3058  0.1450  0.3490
 1776SOL    HW2 5479   3.671   2.756   5.114 -0.7537 -0.6791  0.0572
 1777SOL     OW 5480   0.811   1.619   3.002  0.6426  0.0502  0.4567
 1777SOL    HW1 5481   0.743   1.621   2.929  1.0836  0.9012  0.0529
 1777SOL    HW2 5482   0.768   1.644   3.088  0.3091 -0.0458  0.3191
 1778SOL     OW 5483   4.257   1.833   0.655  0.0398 -0.0375  0.2621
 1778SOL    HW1 5484   4.190   1.894   0.699  0.2177 -0.3444  0.9689
 1778SOL    HW2 5485   4.228   1.815   0.561 -0.8973 -0.1968  0.5644
 1779SOL     OW 5486   3.972   0.899   5.011 -0.4611  0.8898  0.5530
 1779SOL    HW1 5487   3.896   0.849   5.053  1.0211 -0.7906  1.3531
 1779SOL    HW2 5488   4.019   0.839   4.946  0.8122  1.5482  0.8455
 1780SOL     OW 5489   0.788   2.291   2.727  0.0426  0.2278 -0.1706
 1780SOL    HW1 5490   0.873   2.335   2.699  1.4974 -1.7489  0.8384
 1780SOL    HW2 5491   0.780   2.202   2.682 -2.2103  0.9151 -1.2614
 1781SOL     OW 5492   0.938   4.216   0.062 -0.0448  0.3029  0.3780
 1781SOL    HW1 5493   0.905   4.201  -0.031  0.1771 -0.5222  0.4321
 1781SOL    HW2 5494   0.991   4.137   0.092  0.1308  0.6899  1.1021
 1782SOL     OW 5495   4.284   2.793   0.331 -0.1251  0.6015  0.1437
 1782SOL    HW1 5496   4.213   2.858   0.359 -0.1782  0.9161 -0.7090
 1782SOL    HW2 5497   4.250   2.699   0.342 -0.8641  0.7553 -0.7398
 1783SOL     OW 5498   1.022   3.656   0.949 -0.4710 -0.1639  0.0784
 1783SOL    HW1 5499   1.040   3.750   0.979 -0.6494  0.0902 -0.5697
 1783SOL    HW2 5500   1.022   3.595   1.027  2.2700 -0.0589  0.2295
 1784SOL     OW 5501   1.828   4.002   2.254 -0.2349 -0.3777 -0.2775
 1784SOL    HW1 5502   1.767   3.947   2.311  0.5185 -1.3043 -0.3286
 1784SOL    HW2 5503   1.785   4.090   2.233 -0.8373 -0.3247  1.0801
 1785SOL     OW 5504   0.431   4.793   1.108  0.3632 -0.9961  0.0732
 1785SOL    HW1 5505   0.386   4.774   1.021 -0.1788 -1.3482  0.4231
 1785SOL    HW2 5506   0.367   4.839   1.170  0.9318 -0.1839  0.0758
 1786SOL     OW 5507   4.188   0.041   1.732 -0.1232  0.3974  0.1072
 1786SOL    HW1 5508   4.278   0.031   1.773 -0.7297 -0.6768  1.2347
 1786SOL    HW2 5509   4.174  -0.032   1.665 -0.5192 -0.0187  0.6397
 1787SOL     OW 5510   2.523   2.898   0.653 -0.0028 -0.0910 -0.2338
 1787SOL    HW1 5511   2.592   2.889   0.581 -0.0264 -0.1116 -0.2534
 1787SOL    HW2 5512   2.486   2.991   0.652  1.6661  0.6630  1.2267
 1788SOL     OW 5513   1.911   2.499   0.032  1.1795 -0.2901 -0.0320
 1788SOL    HW1 5514   1.906   2.597   0.012  1.0432 -0.1361  0.7081
 1788SOL    HW2 5515   1.820   2.458   0.019  0.7930  0.0443  1.3393
 1789SOL     OW 5516   5.067   2.788   1.944  0.1258 -0.4024  0.3842
 1789SOL    HW1 5517   4.987   2.745   1.901  0.1951 -1.4959  1.3136
 1789SOL    HW2 5518   5.050   2.803   2.041  1.0334 -0.6464  0.5978
 1790SOL     OW 5519   3.765   2.276   4.814  0.1125 -0.0846 -0.2715
 1790SOL    HW1 5520   3.744   2.185   4.777  0.8279 -0.6198  0.5876
 1790SOL    HW2 5521   3.853   2.272   4.861  1.2968  1.6039 -2.1778
 1791SOL     OW 5522   1.103   0.119   0.322 -0.3353  0.0382 -0.0862
 1791SOL    HW1 5523   1.076   0.135   0.417  0.7342  0.0981  0.2135
 1791SOL    HW2 5524   1.024   0.085   0.270 -1.5606  2.1972  0.2616
 1792SOL     OW 5525   3.962   4.376   2.104  0.3487 -0.4148  0.2884
 1792SOL    HW1 5526   3.889   4.346   2.042 -0.3186  0.7242  0.5001
 1792SOL    HW2 5527   4.025   4.300   2.121 -0.9548 -1.5066  0.3524
 1793SOL     OW 5528   2.666   1.317   3.305  0.1863  0.1028  0.0398
 1793SOL    HW1 5529   2.582   1.368   3.285 -0.6233 -0.9949  0.5090
 1793SOL    HW2 5530   2.659   1.225   3.267  0.1854 -0.7749  2.0438
 1794SOL     OW 5531   1.103   4.554   2.978 -0.8142  0.1893 -0.0273
 1794SOL    HW1 5532   1.153   4.556   2.891  0.1308  0.7336  0.5198
 1794SOL    HW2 5533   1.012   4.593   2.964 -0.3956  0.9797 -0.6082
 1795SOL     OW 5534   1.605   4.837   4.997 -0.4324 -0.2290  0.5272
 1795SOL    HW1 5535   1.689   4.785   5.010  0.0688  0.4151 -0.0994
 1795SOL    HW2 5536   1.529   4.788   5.039 -0.0626 -1.7366 -0.4740
 1796SOL     OW 5537   0.816   3.097   4.427  0.3492  0.0390  0.2762
 1796SOL    HW1 5538   0.834   3.000   4.445 -0.9984 -0.2316  0.2715
 1796SOL    HW2 5539   0.770   3.106   4.339  1.2885  0.7807 -0.1470
 1797SOL     OW 5540   2.401   1.166   0.646  0.2988 -0.1164 -0.4338
 1797SOL    HW1 5541   2.424   1.217   0.729  0.2929 -1.0295  0.1442
 1797SOL    HW2 5542   2.369   1.075   0.671  0.7705 -0.5807 -1.4620
 1798SOL     OW 5543   5.122   1.616   1.970 -0.1187 -0.4988  0.0512
 1798SOL    HW1 5544   5.072   1.593   2.053 -1.5820 -1.8303 -1.1250
 1798SOL    HW2 5545   5.089   1.558   1.895  1.6979  0.1204 -1.2800
 1799SOL     OW 5546   4.325   3.587   0.889  0.0296  0.0018  0.2160
 1799SOL    HW1 5547   4.394   3.526   0.927  0.4298 -1.1819 -2.1943
 1799SOL    HW2 5548   4.370   3.658   0.834 -0.5902 -0.6069 -1.1334
 1800SOL     OW 5549   2.067   3.230   4.047  1.1735 -0.1438 -0.5952
 1800SOL    HW1 5550   2.134   3.266   4.112  0.8892 -0.5034 -0.0991
 1800SOL    HW2 5551   2.011   3.160   4.091  0.6172 -0.0102 -1.0719
 1801SOL     OW 5552   0.744   4.767   4.759  0.3991  0.0459 -0.2546
 1801SOL    HW1 5553   0.759   4.724   4.848 -0.5429 -0.3630 -0.2866
 1801SOL    HW2 5554   0.689   4.849   4.770  0.3136  0.0166 -0.4486
 1802SOL     OW 5555   0.022   0.271   3.740 -0.1285 -0.0949  0.5938
 1802SOL    HW1 5556   0.094   0.339   3.726  0.3738 -0.8941 -0.9244
 1802SOL    HW2 5557  -0.064   0.317   3.761  0.7176  0.8876  2.0272
 1803SOL     OW 5558   2.569   2.809   5.109  0.7250  0.0808  0.8417
 1803SOL    HW1 5559   2.484   2.851   5.078  1.3206  0.0045 -1.0152
 1803SOL    HW2 5560   2.614   2.871   5.174 -0.2922  0.5193  1.1590
 1804SOL     OW 5561   3.603   3.710   3.023  0.1691 -0.1507 -0.4048
 1804SOL    HW1 5562   3.622   3.807   3.042 -0.4977 -0.1599  0.3307
 1804SOL    HW2 5563   3.511   3.701   2.985  0.7945 -0.3438 -1.9525
 1805SOL     OW 5564   1.791   2.554   2.704  0.7880  0.7074 -0.0954
 1805SOL    HW1 5565   1.818   2.507   2.619  1.5459  0.6103  0.1898
 1805SOL    HW2 5566   1.873   2.590   2.749  0.4661  0.2197  0.9145
 1806SOL     OW 5567   4.824   2.645   0.863 -0.1266  0.1252  0.5821
 1806SOL    HW1 5568   4.812   2.559   0.912  1.0307 -1.2405 -1.4514
 1806SOL    HW2 5569   4.814   2.630   0.765 -2.3596  2.7774  0.2646
 1807SOL     OW 5570   2.321   4.030   2.020  0.5352  0.2639  0.1026
 1807SOL    HW1 5571   2.225   4.048   2.038  0.8122  0.0033  2.0554
 1807SOL    HW2 5572   2.378   4.079   2.087  1.8405  1.1674 -1.5664
 1808SOL     OW 5573   0.791   0.860   4.398 -0.1874 -0.5788  0.0268
 1808SOL    HW1 5574   0.715   0.892   4.342  0.0645 -0.8296 -0.4767
 1808SOL    HW2 5575   0.877   0.899   4.363 -0.0817 -0.2919  0.5918
 1809SOL     OW 5576   0.177   2.527   3.046  0.5791  0.1020 -0.2405
 1809SOL    HW1 5577   0.158   2.544   3.143 -0.5058  2.5619 -0.8268
 1809SOL    HW2 5578   0.128   2.593   2.990 -1.8122 -3.4737 -2.7703
 1810SOL     OW 5579   2.235   2.775   4.486  0.2992  0.0617  0.2395
 1810SOL    HW1 5580   2.252   2.839   4.411 -0.0783  1.2145  1.1092
 1810SOL    HW2 5581   2.322   2.740   4.520  0.7450  2.1424  1.4420
 1811SOL     OW 5582   4.942   3.552   3.693  0.5308 -0.2955 -0.3859
 1811SOL    HW1 5583   4.852   3.513   3.714  1.6824 -3.0689 -0.2157
 1811SOL    HW2 5584   4.993   3.566   3.778  0.5464  0.6584 -0.5335
 1812SOL     OW 5585   0.266   2.217   2.348 -0.4733  1.1529 -0.1951
 1812SOL    HW1 5586   0.206   2.256   2.279 -0.4066  0.4560 -0.6575
 1812SOL    HW2 5587   0.360   2.249   2.334 -0.5692  1.5107 -0.0342
 1813SOL     OW 5588   1.036   3.653   0.397  0.3417  0.1576  0.1264
 1813SOL    HW1 5589   0.944   3.688   0.382  0.2138  0.0643  0.6801
 1813SOL    HW2 5590   1.079   3.704   0.471  0.1892 -0.7931  0.8840
 1814SOL     OW 5591   0.927   4.438   4.829  0.3884  0.6857 -0.0148
 1814SOL    HW1 5592   0.897   4.345   4.849 -0.2124  0.1035 -3.2057
 1814SOL    HW2 5593   0.870   4.503   4.879  0.4434 -0.5922  1.7983
 1815SOL     OW 5594   1.131   2.958   2.203  0.8053  0.4038 -0.4365
 1815SOL    HW1 5595   1.036   2.928   2.197  0.6785  0.5693  0.5065
 1815SOL    HW2 5596   1.152   3.019   2.127  0.7289 -1.1369 -1.7438
 1816SOL     OW 5597   2.992   4.880   0.929 -0.0852 -0.3678 -0.1745
 1816SOL    HW1 5598   2.904   4.849   0.893 -0.3478 -2.3685  1.9424
 1816SOL    HW2 5599   2.977   4.938   1.010  0.5242 -0.7195  0.2009
 1817SOL     OW 5600   3.102   2.697   2.468  0.2423 -0.6850  0.0053
 1817SOL    HW1 5601   3.082   2.644   2.385  1.6022 -2.4821  0.7527
 1817SOL    HW2 5602   3.193   2.737   2.460  0.6754 -1.4429  0.8565
 1818SOL     OW 5603   4.061   2.758   3.205  0.0297  0.1679 -0.2019
 1818SOL    HW1 5604   4.117   2.841   3.206  1.0540 -0.4964 -0.5549
 1818SOL    HW2 5605   4.114   2.682   3.243 -1.5815  0.0722  2.0567
 1819SOL     OW 5606   4.805   2.827   3.705  0.3056 -0.0358  0.0474
 1819SOL    HW1 5607   4.842   2.760   3.641  2.1292 -0.5411  1.5824
 1819SOL    HW2 5608   4.875   2.856   3.769 -0.8325  2.2592  0.3825
 1820SOL     OW 5609   4.894   4.840   0.005  0.1694  0.5675 -0.7728
 1820SOL    HW1 5610   4.887   4.936   0.033  1.0797  0.3680  0.2133
 1820SOL    HW2 5611   4.938   4.834  -0.084  1.0533  1.0363 -0.3850
 1821SOL     OW 5612   1.951   4.605   0.162  0.2257  0.6086  0.5885
 1821SOL    HW1 5613   1.887   4.529   0.157  2.3329 -1.1934 -0.7532
 1821SOL    HW2 5614   1.981   4.618   0.257 -0.8851  0.4357  0.9728
 1822SOL     OW 5615   1.542   0.773   3.337  0.0076  0.4586  0.4246
 1822SOL    HW1 5616   1.487   0.848   3.300 -0.6082 -0.7906 -1.3895
 1822SOL    HW2 5617   1.621   0.809   3.386 -1.2842  2.2774  1.2326
 1823SOL     OW 5618   2.625   2.740   3.575  0.8787  0.0448 -0.1225
 1823SOL    HW1 5619   2.582   2.824   3.541  1.7144 -0.2224 -1.9574
 1823SOL    HW2 5620   2.667   2.758   3.664 -1.4848  0.7570  0.9331
 1824SOL     OW 5621   0.635   1.523   3.840  0.1658 -0.1051  0.3995
 1824SOL    HW1 5622   0.698   1.595   3.810  0.4306  0.2839  1.7959
 1824SOL    HW2 5623   0.608   1.467   3.762  0.7057  0.9242 -0.5544
 1825SOL     OW 5624   2.288   3.274   2.058 -0.4421 -0.0102  0.5445
 1825SOL    HW1 5625   2.318   3.350   1.999 -1.7764  1.1002  1.2291
 1825SOL    HW2 5626   2.273   3.193   2.002  1.6749 -0.0103 -0.1115
 1826SOL     OW 5627   2.328   1.526   1.447 -0.3201  0.3980 -0.1859
 1826SOL    HW1 5628   2.375   1.530   1.359 -1.1822  1.6495 -0.6172
 1826SOL    HW2 5629   2.235   1.562   1.437 -1.5688 -2.3291  0.5641
 1827SOL     OW 5630   4.287   3.031   3.830 -0.4348 -0.3846 -0.5829
 1827SOL    HW1 5631   4.192   3.031   3.799  0.0807  1.6578 -2.4479
 1827SOL    HW2 5632   4.330   3.118   3.804  1.6416 -0.7934  1.2162
 1828SOL     OW 5633   3.708   1.240   0.912  0.6127  0.1717 -0.1959
 1828SOL    HW1 5634   3.767   1.219   0.990  1.1333  0.6772 -0.4494
 1828SOL    HW2 5635   3.640   1.308   0.939 -0.0100 -0.5824  0.1608
 1829SOL     OW 5636   4.780   1.329   1.179  0.3344  0.1264  0.0526
 1829SOL    HW1 5637   4.794   1.383   1.096 -1.1712  0.9526  0.2864
 1829SOL    HW2 5638   4.849   1.257   1.185  0.0538 -0.3899 -2.2552
 1830SOL     OW 5639   4.797   4.388   0.048  0.1277 -0.0450 -0.3331
 1830SOL    HW1 5640   4.814   4.420  -0.046  0.0076 -0.3338 -0.4530
 1830SOL    HW2 5641   4.833   4.456   0.112  0.2200  0.1515 -0.5870
 1831SOL     OW 5642   4.318   0.769   3.558 -0.0295  0.5636 -0.1937
 1831SOL    HW1 5643   4.392   0.816   3.510 -0.5645  0.3985 -1.2105
 1831SOL    HW2 5644   4.354   0.729   3.643  1.2062 -0.0292 -0.9456
 1832SOL     OW 5645   2.527   3.238   0.981  0.2101  0.0027  0.0948
 1832SOL    HW1 5646   2.556   3.148   0.951  1.2069  0.3898 -0.1300
 1832SOL    HW2 5647   2.586   3.270   1.055 -1.2724 -0.2916  1.4607
 1833SOL     OW 5648   1.012   0.441   1.989 -0.1934  0.0529  0.1659
 1833SOL    HW1 5649   0.954   0.496   2.049  0.5145  0.7392  0.2374
 1833SOL    HW2 5650   1.092   0.494   1.963  0.8966 -1.1945  0.8627
 1834SOL     OW 5651   4.234   4.452   1.199  0.2382  0.2807  0.7304
 1834SOL    HW1 5652   4.230   4.517   1.123 -0.1278 -2.2982 -1.6317
 1834SOL    HW2 5653   4.327   4.447   1.234  0.5864  0.9985 -0.0507
 1835SOL     OW 5654   3.429   4.733   0.995 -0.0406  0.0890 -0.3039
 1835SOL    HW1 5655   3.501   4.682   1.044 -0.7901  1.2786  2.1701
 1835SOL    HW2 5656   3.442   4.721   0.897  1.5272 -2.4782  0.1128
 1836SOL     OW 5657   1.983   3.084   4.864 -0.2517 -0.1226  0.4383
 1836SOL    HW1 5658   2.079   3.107   4.876 -0.3021  0.9912 -0.9869
 1836SOL    HW2 5659   1.966   3.060   4.769 -0.9787 -2.5548  1.1264
 1837SOL     OW 5660   2.100   1.422   1.223  0.2064 -0.6913  0.1730
 1837SOL    HW1 5661   2.001   1.409   1.237 -0.0351  2.1763  1.8112
 1837SOL    HW2 5662   2.150   1.359   1.283 -0.6197 -1.4340  0.1107
 1838SOL     OW 5663   0.411   4.633   4.879 -0.1298  0.4236 -0.1628
 1838SOL    HW1 5664   0.421   4.534   4.888  0.6111  0.5961  1.0463
 1838SOL    HW2 5665   0.440   4.678   4.963  0.4227  1.7393 -1.0226
 1839SOL     OW 5666   2.349   4.837   1.519  0.0797 -0.3260 -0.1820
 1839SOL    HW1 5667   2.294   4.900   1.575 -0.0312 -0.0631 -0.5865
 1839SOL    HW2 5668   2.293   4.800   1.445 -0.0395 -1.3829  0.4032
 1840SOL     OW 5669   2.651   2.952   4.152 -0.2553  0.5875  0.1039
 1840SOL    HW1 5670   2.591   3.024   4.189  0.5231  0.1131  2.4705
 1840SOL    HW2 5671   2.663   2.881   4.221  2.4154  0.2918 -0.5642
 1841SOL     OW 5672   2.354   2.132   2.288 -0.2965 -0.0288  0.3789
 1841SOL    HW1 5673   2.322   2.225   2.272 -0.7105  0.2763  2.6563
 1841SOL    HW2 5674   2.397   2.126   2.379  0.2584 -1.9199  0.0419
 1842SOL     OW 5675   2.290   2.348   1.692 -0.1924 -0.0181 -0.0021
 1842SOL    HW1 5676   2.310   2.446   1.696 -1.8386  0.3072  1.5246
 1842SOL    HW2 5677   2.350   2.304   1.625  1.0342  1.9068 -0.2316
 1843SOL     OW 5678   2.838   2.170   4.102 -0.0524  0.1155 -0.1571
 1843SOL    HW1 5679   2.855   2.205   4.193  0.2966  1.5997 -0.7724
 1843SOL    HW2 5680   2.746   2.131   4.098 -0.0712  0.0477  0.8122
 1844SOL     OW 5681   0.531   0.398   3.929  0.5136  0.2181  0.1591
 1844SOL    HW1 5682   0.580   0.480   3.958  2.9619 -1.1572  0.1951
 1844SOL    HW2 5683   0.526   0.395   3.829  0.0970  0.5733  0.1670
 1845SOL     OW 5684   4.460   1.062   1.795  0.5151  0.4016 -0.1097
 1845SOL    HW1 5685   4.413   1.071   1.707 -0.6569 -1.8707  0.2034
 1845SOL    HW2 5686   4.548   1.016   1.781 -0.6431 -2.0310  0.0601
 1846SOL     OW 5687   3.490   2.110   3.748 -0.6899  0.3911 -0.1092
 1846SOL    HW1 5688   3.400   2.130   3.789 -0.6915 -2.4002  1.5571
 1846SOL    HW2 5689   3.478   2.049   3.670 -0.2702  0.5717 -0.3165
 1847SOL     OW 5690   2.542   0.886   0.937 -0.0529 -0.0528  0.8931
 1847SOL    HW1 5691   2.491   0.895   0.852  0.2353 -1.8281  0.4904
 1847SOL    HW2 5692   2.492   0.827   1.000 -0.0937  0.9645  1.8468
 1848SOL     OW 5693   0.566   3.451   2.250  0.0478 -0.1125  0.7855
 1848SOL    HW1 5694   0.489   3.470   2.312  0.2620 -0.4356  1.1539
 1848SOL    HW2 5695   0.641   3.515   2.269 -0.5292  0.9403 -0.3194
 1849SOL     OW 5696   2.838   0.781   1.184 -0.5361  0.6864  0.0591
 1849SOL    HW1 5697   2.747   0.798   1.222 -0.7252  0.4858 -0.3016
 1849SOL    HW2 5698   2.876   0.867   1.150 -0.7657  0.6994 -0.1704
 1850SOL     OW 5699   4.387   1.838   4.401  0.1652 -0.5416  0.4612
 1850SOL    HW1 5700   4.411   1.823   4.305 -2.5951 -0.1353 -0.3640
 1850SOL    HW2 5701   4.343   1.928   4.410 -0.2964 -0.9068  1.9711
 1851SOL     OW 5702   1.248   1.845   0.558 -0.7655  0.3035 -0.2533
 1851SOL    HW1 5703   1.322   1.818   0.495 -1.4315 -0.8028 -0.5883
 1851SOL    HW2 5704   1.188   1.767   0.574 -2.1522  1.3113 -0.3764
 1852SOL     OW 5705   4.335   0.764   4.021  0.0669  0.1954 -0.6665
 1852SOL    HW1 5706   4.270   0.835   4.049  0.6821  0.6819 -0.4606
 1852SOL    HW2 5707   4.288   0.675   4.017  0.0880 -0.1052  2.7883
 1853SOL     OW 5708   3.998   1.239   0.457  0.3141 -0.9231  0.0741
 1853SOL    HW1 5709   4.060   1.315   0.440  0.8916 -1.5762 -0.8404
 1853SOL    HW2 5710   3.959   1.248   0.549  0.0992  0.6378 -0.1465
 1854SOL     OW 5711   0.022   3.310   0.516 -0.2159 -0.1987 -0.4131
 1854SOL    HW1 5712  -0.075   3.299   0.497 -0.0736 -0.1854 -1.1914
 1854SOL    HW2 5713   0.039   3.298   0.614 -0.9138 -0.8166 -0.3623
 1855SOL     OW 5714   2.909   3.523   3.267 -0.2909  0.0554 -0.1766
 1855SOL    HW1 5715   3.008   3.519   3.282 -0.3789 -1.6061  0.2297
 1855SOL    HW2 5716   2.889   3.491   3.175 -0.5705 -2.2127  0.5977
 1856SOL     OW 5717   2.001   2.821   4.580 -0.2752  0.3955 -0.2004
 1856SOL    HW1 5718   2.091   2.804   4.539 -0.5337  2.0449 -1.5753
 1856SOL    HW2 5719   1.984   2.755   4.652  1.5464 -0.6872 -0.7047
 1857SOL     OW 5720   3.570   3.729   4.384 -0.7034 -0.1526  0.8894
 1857SOL    HW1 5721   3.669   3.722   4.369 -0.6649 -0.5915  1.3214
 1857SOL    HW2 5722   3.543   3.825   4.382 -0.4566 -0.0845 -0.3785
 1858SOL     OW 5723   2.568   0.668   2.848  0.5386  0.8464  0.6487
 1858SOL    HW1 5724   2.516   0.593   2.888  1.4789  0.2511  0.7767
 1858SOL    HW2 5725   2.547   0.676   2.751 -0.7454  1.4389  0.9544
 1859SOL     OW 5726   1.182   4.487   4.328 -0.1653  0.6498 -0.3012
 1859SOL    HW1 5727   1.124   4.512   4.250 -1.2840  2.7101  1.0923
 1859SOL    HW2 5728   1.124   4.463   4.406  0.9162 -0.1826  0.2643
 1860SOL     OW 5729   1.213   1.981   3.137 -1.0143  0.4355  0.2512
 1860SOL    HW1 5730   1.170   1.958   3.224  0.0093 -0.8916  0.4486
 1860SOL    HW2 5731   1.264   2.067   3.147 -0.8661  0.2715  0.9756
 1861SOL     OW 5732   2.589   4.502   2.385 -0.2673  0.9830 -0.0549
 1861SOL    HW1 5733   2.591   4.567   2.309 -2.3634  0.7075 -0.3846
 1861SOL    HW2 5734   2.595   4.409   2.350  0.7801  0.9020  0.2899
 1862SOL     OW 5735   2.830   0.336   1.140 -0.0898 -0.4090 -0.4249
 1862SOL    HW1 5736   2.755   0.401   1.145  0.6934  0.4868  0.0197
 1862SOL    HW2 5737   2.901   0.361   1.206  0.3033 -1.6234 -0.3580
 1863SOL     OW 5738   0.069   1.215   2.465  0.1526  0.3544 -0.0431
 1863SOL    HW1 5739   0.128   1.154   2.519  0.0230  0.1261 -0.1568
 1863SOL    HW2 5740   0.125   1.269   2.403  0.4922  1.9448  1.5917
 1864SOL     OW 5741   3.170   4.598   4.046 -0.0711  0.5856  0.2484
 1864SOL    HW1 5742   3.197   4.538   4.121  1.1217 -1.3956 -1.6562
 1864SOL    HW2 5743   3.070   4.603   4.042 -0.1665  0.6757  1.8696
 1865SOL     OW 5744   2.835   0.744   0.046  0.8803  0.1323  0.3640
 1865SOL    HW1 5745   2.887   0.699   0.119  1.4434  1.2550  0.6825
 1865SOL    HW2 5746   2.766   0.804   0.087  3.3511  3.3881  0.1912
 1866SOL     OW 5747   2.945   0.127   2.140  0.4417  0.3846  0.0753
 1866SOL    HW1 5748   2.879   0.117   2.065  0.9571  1.4308 -0.5505
 1866SOL    HW2 5749   2.971   0.223   2.148  0.5907  0.2471  1.4520
 1867SOL     OW 5750   4.766   0.388   1.060 -0.3594 -0.0771  0.6570
 1867SOL    HW1 5751   4.749   0.289   1.053 -1.0301  0.0661  0.0782
 1867SOL    HW2 5752   4.864   0.405   1.071 -0.2774 -0.8233  1.1759
 1868SOL     OW 5753   2.662   3.592   3.372 -0.1372 -0.1639  0.6598
 1868SOL    HW1 5754   2.630   3.679   3.334 -2.0225 -0.9234  0.3734
 1868SOL    HW2 5755   2.746   3.564   3.325  0.2997  1.3099  0.5124
 1869SOL     OW 5756   2.797   4.819   3.623  0.0936  0.0519  0.2705
 1869SOL    HW1 5757   2.786   4.734   3.571  0.1591  0.1524  0.0877
 1869SOL    HW2 5758   2.709   4.846   3.662 -0.5127  1.1886 -1.7102
 1870SOL     OW 5759   1.406   2.158   4.308  0.6647 -0.4952 -0.4483
 1870SOL    HW1 5760   1.318   2.125   4.342  1.2606 -0.0926  1.6358
 1870SOL    HW2 5761   1.392   2.208   4.223 -0.8311 -2.1279 -1.2505
 1871SOL     OW 5762   0.232   1.799   2.145  0.1697  0.3747 -0.1734
 1871SOL    HW1 5763   0.136   1.803   2.175 -0.0148 -1.1728 -0.4912
 1871SOL    HW2 5764   0.246   1.720   2.086  1.6188  0.6665 -0.2676
 1872SOL     OW 5765   3.318   0.821   2.646  0.2110 -0.9293 -0.5856
 1872SOL    HW1 5766   3.258   0.752   2.686 -1.4911  0.6121 -0.4034
 1872SOL    HW2 5767   3.334   0.894   2.712  0.4659 -0.2186 -1.4208
 1873SOL     OW 5768   4.677   4.652   2.955  0.0261 -0.1185 -0.3197
 1873SOL    HW1 5769   4.744   4.609   2.894  0.2960 -0.1899  0.0270
 1873SOL    HW2 5770   4.618   4.713   2.901 -0.9673 -1.6046 -0.9831
 1874SOL     OW 5771   0.732   1.555   1.003 -0.1084  0.1257  0.3248
 1874SOL    HW1 5772   0.646   1.517   0.969  0.3839  1.0614 -2.1893
 1874SOL    HW2 5773   0.799   1.482   1.013 -0.3288 -0.2297 -0.6440
 1875SOL     OW 5774   0.582   4.504   2.011  0.3037 -0.0260  0.1962
 1875SOL    HW1 5775   0.551   4.584   1.959  0.3244  2.0257  3.0679
 1875SOL    HW2 5776   0.653   4.533   2.076  0.2139 -2.3626  1.4308
 1876SOL     OW 5777   1.211   3.318   0.902  0.1889 -0.3883 -0.4060
 1876SOL    HW1 5778   1.215   3.385   0.827 -2.5177  0.4946  0.1486
 1876SOL    HW2 5779   1.131   3.259   0.890  0.9909 -1.7398  0.6193
 1877SOL     OW 5780   3.870   2.023   4.281  0.0123 -0.1596  0.0216
 1877SOL    HW1 5781   3.781   2.057   4.252  0.2871 -0.3157 -1.0475
 1877SOL    HW2 5782   3.862   1.983   4.372 -1.2828 -1.2631 -0.5447
 1878SOL     OW 5783   2.452   0.921   3.630  0.0193 -0.2952  0.0549
 1878SOL    HW1 5784   2.408   0.862   3.698  0.5784 -1.1110 -0.2766
 1878SOL    HW2 5785   2.534   0.876   3.595  0.3601  0.6132 -0.3350
 1879SOL     OW 5786   3.979   0.688   3.028  0.0478 -0.1055  0.1435
 1879SOL    HW1 5787   3.956   0.620   3.098 -0.3670  0.7897  0.8981
 1879SOL    HW2 5788   3.895   0.720   2.984 -0.0326  1.6497  1.4603
 1880SOL     OW 5789   4.772   0.368   2.529 -0.1305 -0.0723  0.0142
 1880SOL    HW1 5790   4.804   0.423   2.606 -0.1388  0.4511 -0.3511
 1880SOL    HW2 5791   4.837   0.375   2.453 -1.1894  1.2023 -0.8254
 1881SOL     OW 5792   0.187   4.393   2.517  0.1802  0.2816 -0.0412
 1881SOL    HW1 5793   0.116   4.453   2.479  1.2237  0.6717 -1.4677
 1881SOL    HW2 5794   0.261   4.383   2.451  0.9508 -1.0267  0.9623
 1882SOL     OW 5795   3.216   2.540   5.123 -0.3490 -0.4168  0.0898
 1882SOL    HW1 5796   3.259   2.609   5.181 -0.7700  2.7106 -2.9203
[truncated: 542,441 more chars]
