# Supplementary material for: Host–guest complexation of progesterone with β-cyclodextrin derivatives: hydration structure, binding thermodynamics, and loading pathways from molecular dynamics simulations
Source: RSC Adv. 2026 Jul 30. Online ahead of print. doi: 10.1039/d6ra04566a (PMC13420253; doi:10.1039/d6ra04566a)
Supplement: RA-OLF-D6RA04566A-s001 [file RA-OLF-D6RA04566A-s001.zip › 2-MBCD/Replica_2/nvt.gro]

Progesterone/2MBCD in Water
13657
    12C73   C49    1   4.601   3.453   3.108 -0.4331 -0.0801 -0.2910
    12C73   O32    2   4.465   3.408   3.116 -0.3358 -0.3636 -0.2023
    12C73   C39    3   4.440   3.330   3.233 -0.3505  0.0673  0.0835
    12C73   H58    4   4.522   3.257   3.255  0.3343  0.1574 -1.9921
    12C73   C38    5   4.322   3.235   3.212 -0.0215 -0.2392 -0.3724
    12C73   H56    6   4.234   3.298   3.181 -1.5112 -1.6197  0.8535
    12C73   O31    7   4.353   3.143   3.108  0.4006 -0.1530 -0.3269
    12C73   H57    8   4.276   3.086   3.094  0.7974 -0.6224 -0.6251
    12C73   C37    9   4.293   3.160   3.344  0.0510  0.1208 -0.1523
    12C73   H55   10   4.378   3.088   3.356  0.0797  0.2290  0.3230
    12C73   O30   11   4.167   3.094   3.337  0.2501 -0.1932 -0.8501
    12C73   C34   12   4.159   2.952   3.334  0.3146 -0.2196  0.0634
    12C73   H50   13   4.257   2.898   3.346 -0.0170 -0.8223  0.1032
    12C73   C33   14   4.102   2.888   3.206 -0.1583  0.1208  0.0994
    12C73   H49   15   4.105   2.776   3.219  2.7219  0.3719  2.6116
    12C73   O27   16   4.190   2.931   3.102  0.0631 -0.1365  0.1777
    12C73   C43   17   4.189   2.833   2.998 -0.2485  0.4095 -0.3425
    12C73   C32   18   3.956   2.934   3.195 -0.1372  0.1480 -0.0694
    12C73   H47   19   3.960   3.047   3.199  2.0841  0.0971  0.8428
    12C73   O26   20   3.889   2.888   3.078  0.2247 -0.9389  0.1339
    12C73   H48   21   3.796   2.865   3.089 -0.6010  1.1315 -1.7472
    12C73   C31   22   3.870   2.896   3.317 -0.4654  0.7626 -0.1083
    12C73   H46   23   3.866   2.785   3.309 -0.2404  0.7305  0.2143
    12C73   C35   24   3.944   2.935   3.445  0.1597 -0.6641 -0.0204
    12C73   O28   25   4.086   2.920   3.451  0.2220 -0.0671  0.0484
    12C73   H51   26   3.922   3.041   3.475 -1.6144 -0.0918 -2.9764
    12C73   C36   27   3.889   2.853   3.562  0.4394  0.1985  0.7261
    12C73   O29   28   3.850   2.933   3.672 -0.5016  0.2227  0.3917
    12C73   H54   29   3.908   2.914   3.748 -0.9581 -0.0376  0.6787
    12C73   O25   30   3.745   2.965   3.314 -0.5793  0.5551 -0.0903
    12C73   C28   31   3.624   2.899   3.347 -0.1583 -0.3141 -0.2476
    12C73   H41   32   3.642   2.794   3.383  0.7212  0.6429  2.2758
    12C73   C27   33   3.522   2.894   3.231 -0.5603  0.2348  0.0781
    12C73   H40   34   3.439   2.826   3.268  1.1235 -1.2852  1.2767
    12C73   O22   35   3.588   2.836   3.119  0.3355 -0.3274  0.8756
    12C73   C44   36   3.513   2.723   3.070 -0.5346  0.1895  0.9892
    12C73   C26   37   3.461   3.032   3.205 -0.4313  0.3364  0.3164
    12C73   H38   38   3.535   3.100   3.153 -0.2410 -0.8569 -1.0216
    12C73   O21   39   3.356   3.019   3.111 -0.1131 -0.1757  0.0291
    12C73   H39   40   3.387   2.976   3.030  0.3785  0.3525 -0.0702
    12C73   C25   41   3.412   3.094   3.337 -0.1600  0.1140  0.5246
    12C73   H37   42   3.322   3.037   3.371  0.3072 -0.2815  1.1199
    12C73   C29   43   3.524   3.097   3.442  0.3862 -0.0238 -0.0514
    12C73   O23   44   3.571   2.963   3.461 -0.0802 -0.2211 -0.2632
    12C73   H42   45   3.606   3.171   3.418 -0.7859  1.3602  0.0338
    12C73   C30   46   3.476   3.154   3.575  0.8217  0.1828  0.0201
    12C73   O24   47   3.465   3.294   3.569 -0.6701  0.0935  0.0855
    12C73   H45   48   3.414   3.327   3.493  2.2464 -1.1619 -2.6479
    12C73   O20   49   3.379   3.229   3.302  0.2860  0.0183 -0.2778
    12C73   C22   50   3.251   3.268   3.256  0.0962 -0.1288  0.1241
    12C73   H32   51   3.183   3.184   3.223  1.7200 -1.0838 -0.8815
    12C73   C21   52   3.258   3.368   3.139  0.6060  0.0011  0.2644
    12C73   H31   53   3.151   3.397   3.114  0.7814 -0.9205 -1.7245
    12C73   O17   54   3.324   3.306   3.029  0.0592 -0.0594 -0.0341
    12C73   C45   55   3.223   3.261   2.938 -0.1514  0.0831  0.1272
    12C73   C20   56   3.325   3.500   3.177 -0.0931  0.4117  0.0820
    12C73   H29   57   3.429   3.471   3.211 -0.3707 -0.7553 -0.0258
    12C73   O16   58   3.331   3.587   3.065 -0.2050  0.1810 -0.1011
    12C73   H30   59   3.240   3.603   3.033 -1.3540 -1.5528  2.0078
    12C73   C19   60   3.258   3.566   3.300 -0.0542 -0.0009  0.3262
    12C73   H28   61   3.160   3.608   3.267 -0.9403 -0.6945  1.9627
    12C73   C23   62   3.237   3.464   3.412  0.3040 -0.3033  0.1229
    12C73   O18   63   3.186   3.342   3.357  0.0110 -0.1739  0.1031
    12C73   H33   64   3.337   3.442   3.457  1.3947 -0.5575 -2.2788
    12C73   C24   65   3.142   3.507   3.525  0.1064 -0.2024 -0.0803
    12C73   O19   66   3.011   3.520   3.474  0.4411  0.2800 -0.8515
    12C73   H36   67   2.970   3.436   3.501  1.5456  0.0000  0.0572
    12C73   O15   68   3.347   3.668   3.348 -0.2265  0.3822 -0.1543
    12C73   C16   69   3.287   3.790   3.386 -0.5117  0.1077  0.2916
    12C73   H23   70   3.181   3.777   3.422 -0.3925 -0.1946  0.5410
    12C73   C15   71   3.284   3.900   3.278 -0.1893 -0.2597 -0.0956
    12C73   H22   72   3.233   3.986   3.331 -0.7837 -0.3156 -0.5682
    12C73   O12   73   3.205   3.866   3.164 -0.0324  0.0890 -0.3095
    12C73   C46   74   3.066   3.893   3.179 -0.0170  0.1900 -0.3542
    12C73   C14   75   3.424   3.953   3.248 -0.2700  0.1897  0.3119
    12C73   H20   76   3.469   3.873   3.182  1.9245 -0.8469  2.9299
    12C73   O11   77   3.406   4.072   3.172 -0.3249 -0.0354 -0.0301
    12C73   H21   78   3.485   4.104   3.125  0.4486  0.3031  1.4627
    12C73   C13   79   3.513   3.980   3.370 -0.0028  0.3364  0.0868
    12C73   H19   80   3.480   4.076   3.417 -0.4275  0.6948 -0.9143
    12C73   C17   81   3.495   3.872   3.477 -0.4377  0.0237 -0.3023
    12C73   O13   82   3.358   3.836   3.499 -0.2614 -0.2948  0.3010
    12C73   H24   83   3.556   3.780   3.452  0.2039 -0.6510  3.2916
    12C73   C18   84   3.549   3.914   3.613 -0.5686  0.5122 -0.3986
    12C73   O14   85   3.688   3.879   3.607 -0.4631  0.8820 -0.1726
    12C73   H27   86   3.736   3.956   3.573 -0.4853  1.0969  0.2808
    12C73   O10   87   3.649   3.986   3.326  0.1784 -0.0181  0.5918
    12C73   C10   88   3.730   4.102   3.338  0.0960  0.0932  0.0989
    12C73   H14   89   3.670   4.195   3.358  0.9873  0.9166 -0.9221
    12C73    C9   90   3.800   4.134   3.205  0.2320 -0.2451  0.0870
    12C73   H13   91   3.848   4.235   3.219  3.6653 -1.7053 -0.1800
    12C73    O7   92   3.706   4.129   3.098 -0.2283 -0.2157  0.4849
    12C73   C47   93   3.754   4.215   2.994 -0.0754 -0.0429  0.6971
    12C73    C8   94   3.908   4.027   3.187  0.1017 -0.3189 -0.2528
    12C73   H11   95   3.857   3.926   3.177 -1.7619  0.6092 -0.5236
    12C73    O6   96   4.001   4.061   3.085 -0.2676  0.4002 -0.3568
    12C73   H12   97   4.004   4.001   3.009  2.3497 -0.7066  0.4951
    12C73    C7   98   4.000   4.017   3.309  0.1067  0.3871 -0.1961
    12C73   H10   99   4.039   4.121   3.326 -0.2812  0.3077  1.3768
    12C73   C11  100   3.917   3.984   3.433  0.7665  0.1372  0.1847
    12C73    O8  101   3.815   4.083   3.449 -0.2238 -0.8659  0.1930
    12C73   H15  102   3.864   3.885   3.430  1.7702 -0.4633  1.3238
    12C73   C12  103   3.996   3.973   3.564 -0.1164 -0.1499  0.7033
    12C73    O9  104   3.916   3.974   3.680 -0.5173  0.2306  0.4255
    12C73   H18  105   3.985   3.985   3.747 -1.2538  1.0577  1.0800
    12C73    O5  106   4.107   3.922   3.301 -0.0299  0.2515 -0.3817
    12C73    C6  107   4.243   3.928   3.335 -0.0667 -0.1703 -0.1380
    12C73    H9  108   4.283   4.031   3.360 -0.0111 -0.4302  0.8844
    12C73    C5  109   4.329   3.869   3.221 -0.0933 -0.1279 -0.1801
    12C73    H8  110   4.439   3.892   3.235  0.3637 -0.2414 -3.0051
    12C73    O3  111   4.288   3.922   3.095  0.0813  0.2216 -0.0924
    12C73   C48  112   4.341   4.047   3.050 -0.0460  0.2639 -0.1240
    12C73    C4  113   4.315   3.717   3.225 -0.0879 -0.1242  0.0228
    12C73    H6  114   4.207   3.693   3.200 -0.2434 -0.4000  0.9170
    12C73    O2  115   4.396   3.668   3.119 -0.2180  0.0706 -0.1662
    12C73    H7  116   4.404   3.571   3.128 -0.5121  0.1067  0.5448
    12C73    C3  117   4.340   3.646   3.359  0.2618 -0.2153 -0.0884
    12C73    H5  118   4.440   3.669   3.402 -0.5528  1.0622  1.2410
    12C73    C2  119   4.243   3.712   3.457 -0.2096 -0.2698 -0.5135
    12C73    H4  120   4.138   3.686   3.423 -1.5445  2.9825  0.6496
    12C73    O4  121   4.256   3.855   3.454 -0.2772 -0.2548 -0.1670
    12C73    C1  122   4.259   3.661   3.601  0.4141  0.0314 -0.4721
    12C73    O1  123   4.208   3.531   3.623  0.1537  0.2416  0.1710
    12C73    H1  124   4.288   3.477   3.621  0.3023  0.3117  2.0019
    12C73   O33  125   4.312   3.506   3.343  0.3786 -0.1829 -0.5628
    12C73   C40  126   4.422   3.418   3.359  0.3789 -0.0395  0.2665
    12C73   H59  127   4.521   3.468   3.378  0.4405  1.7587 -3.7226
    12C73   O34  128   4.390   3.340   3.472 -0.1296 -0.1569  0.0439
    12C73   C41  129   4.279   3.250   3.467 -0.2854  0.0412 -0.1325
    12C73   H60  130   4.181   3.304   3.472 -0.3565 -0.0958 -0.0215
    12C73   C42  131   4.284   3.165   3.595  0.1729  0.4872  0.1490
    12C73   O35  132   4.160   3.119   3.644  0.0521  0.2573 -0.3612
    12C73   H63  133   4.133   3.051   3.581  2.2105  1.7176 -3.0851
    2XWSP    O3  134   1.311   3.529   4.024  0.3243 -0.4840 -0.1914
    2XWSP    C3  135   1.420   3.538   4.079  0.0100  0.2644  0.3327
    2XWSP    C2  136   1.509   3.418   4.098 -0.3420 -0.0266  0.1539
    2XWSP    C1  137   1.578   3.425   4.233  0.1283  0.1447 -0.0918
    2XWSP   C10  138   1.667   3.549   4.226  0.2147  0.0778 -0.1789
    2XWSP   C19  139   1.778   3.537   4.122 -0.1593 -0.0866 -0.5603
    2XWSP    C5  140   1.587   3.674   4.194  0.5570  0.3866  0.1600
    2XWSP    C4  141   1.470   3.667   4.129  0.4895  0.0894  0.3143
    2XWSP    H4  142   1.409   3.758   4.127 -0.5387 -0.5677  0.9161
    2XWSP    C6  143   1.643   3.807   4.234  0.3149  0.5548 -0.0523
    2XWSP    C7  144   1.712   3.802   4.369  0.4805 -0.3340 -0.1621
    2XWSP    C8  145   1.805   3.685   4.395  0.7536 -0.1020 -0.0964
    2XWSP    C9  146   1.727   3.556   4.368  0.2737  0.2132 -0.2095
    2XWSP   C11  147   1.821   3.439   4.389 -0.5172 -0.5164 -0.6557
    2XWSP   C12  148   1.882   3.443   4.528  0.1722 -0.0499 -0.9658
    2XWSP   C13  149   1.961   3.569   4.562 -0.0703 -0.0494 -0.4044
    2XWSP   C18  150   2.087   3.571   4.478  0.4038  0.5134  0.3113
    2XWSP   C14  151   1.864   3.686   4.536  0.3360  0.4032  0.0765
    2XWSP   C15  152   1.926   3.805   4.606 -0.1016  0.4654  0.3609
    2XWSP   C16  153   1.978   3.738   4.733  0.0978 -0.3191 -0.1306
    2XWSP   C17  154   1.989   3.585   4.713 -0.0953 -0.3023 -0.3718
    2XWSP   C20  155   2.116   3.527   4.770 -0.1271  0.1339  0.1523
    2XWSP   O20  156   2.224   3.587   4.778 -0.1566  0.2056  0.0277
    2XWSP   C21  157   2.095   3.400   4.846 -0.2994  0.1089  0.0619
    3SOL     OW  158   3.323   6.630   3.131 -0.2552 -0.5123 -0.1263
    3SOL    HW1  159   3.238   6.589   3.165  0.0941  0.0243  1.5088
    3SOL    HW2  160   3.384   6.649   3.208  0.7504  0.4694 -1.1196
    4SOL     OW  161   0.502   2.901   4.432 -0.6439 -0.0065  0.3368
    4SOL    HW1  162   0.406   2.905   4.459 -0.6125  2.1105  0.3490
    4SOL    HW2  163   0.509   2.886   4.333 -1.0653  1.1797  0.1077
    5SOL     OW  164   2.337   5.043   5.165  0.4257  0.6418 -0.1704
    5SOL    HW1  165   2.345   5.134   5.125  0.2282  1.0543  0.7045
    5SOL    HW2  166   2.265   4.992   5.116  0.4600  0.9878 -0.5924
    6SOL     OW  167   6.891   4.513   2.823 -0.3414  0.5728  0.0952
    6SOL    HW1  168   6.978   4.481   2.860 -0.4652 -0.4682 -0.4575
    6SOL    HW2  169   6.881   4.482   2.728 -0.8343  1.6152 -0.2094
    7SOL     OW  170   6.497   2.062   3.524 -0.4032  0.2854 -0.0772
    7SOL    HW1  171   6.542   1.986   3.572 -0.0981  0.8826  0.6038
    7SOL    HW2  172   6.552   2.088   3.445 -0.0814  0.3342  0.1592
    8SOL     OW  173   4.941   1.358   5.247  0.4388 -0.1641 -0.3950
    8SOL    HW1  174   4.890   1.306   5.178  0.2508 -0.4130 -0.0704
    8SOL    HW2  175   4.937   1.455   5.224  0.6693 -0.2756 -0.9243
    9SOL     OW  176   1.188   1.179   4.762 -0.5742 -0.1315  0.4253
    9SOL    HW1  177   1.172   1.175   4.663  0.6207  0.0570  0.2117
    9SOL    HW2  178   1.139   1.257   4.801 -0.6097  0.1145 -0.1080
   10SOL     OW  179   1.728   5.064   4.632 -0.8578 -0.2109  0.6986
   10SOL    HW1  180   1.774   5.021   4.554 -0.8871  0.1787  0.4648
   10SOL    HW2  181   1.676   4.995   4.682  0.3779 -0.7711  1.2664
   11SOL     OW  182   2.430   4.437   3.673 -0.2526  0.7698 -0.5351
   11SOL    HW1  183   2.489   4.427   3.593  0.7993 -0.3678  0.3354
   11SOL    HW2  184   2.483   4.475   3.749 -0.0538 -1.9741  0.8116
   12SOL     OW  185   1.074   3.913   4.492  0.0774 -0.5615 -0.1292
   12SOL    HW1  186   0.977   3.926   4.513  0.3833  0.7507  0.5873
   12SOL    HW2  187   1.098   3.966   4.411  0.2604 -0.6461 -0.1307
   13SOL     OW  188   5.411   1.571   2.851 -0.2281 -0.1632  0.8579
   13SOL    HW1  189   5.346   1.616   2.913 -1.7043  0.2261 -0.8874
   13SOL    HW2  190   5.366   1.494   2.806  1.3583 -1.5572  1.5282
   14SOL     OW  191   0.528   4.335   2.956 -0.0929 -0.3312  0.1301
   14SOL    HW1  192   0.564   4.423   2.926 -1.3598  0.3835  0.6695
   14SOL    HW2  193   0.513   4.276   2.876 -2.3839  1.1469 -0.6317
   15SOL     OW  194   5.781   2.918   2.913 -0.6821 -0.4450 -0.5917
   15SOL    HW1  195   5.755   2.823   2.928 -1.1304 -0.3306 -0.6155
   15SOL    HW2  196   5.701   2.970   2.881 -0.5987  0.0711  0.0011
   16SOL     OW  197   5.733   3.902   5.124 -0.2244  0.2518  0.5347
   16SOL    HW1  198   5.670   3.975   5.151  0.1701  1.0383 -0.5885
   16SOL    HW2  199   5.827   3.937   5.128 -0.0502 -0.1120 -0.2408
   17SOL     OW  200   1.895   6.515   2.852 -0.2531  0.1504  0.6560
   17SOL    HW1  201   1.905   6.548   2.758 -2.1431  2.1211  1.0737
   17SOL    HW2  202   1.971   6.549   2.908  0.7415 -0.8204 -0.0600
   18SOL     OW  203   2.287   5.222   3.104 -0.1245  0.3998  0.5908
   18SOL    HW1  204   2.287   5.143   3.042  0.0251  0.9075 -0.0633
   18SOL    HW2  205   2.193   5.253   3.118 -0.1641  0.2458  0.6777
   19SOL     OW  206   2.748   1.010   4.248  0.6241 -0.1360 -0.2813
   19SOL    HW1  207   2.765   1.090   4.305  1.5921 -1.0273  0.7208
   19SOL    HW2  208   2.717   0.934   4.305  0.6863 -0.7769 -1.0795
   20SOL     OW  209   6.397   3.664   4.541 -0.3464 -0.7918 -0.1548
   20SOL    HW1  210   6.345   3.581   4.521  1.5128 -2.0044 -0.1504
   20SOL    HW2  211   6.483   3.662   4.490 -0.2715  1.1609 -0.1577
   21SOL     OW  212   4.250   5.638   4.624  0.2990  0.1845  0.1033
   21SOL    HW1  213   4.162   5.675   4.655 -0.8056 -1.8574 -0.4030
   21SOL    HW2  214   4.286   5.694   4.550 -0.0676  1.6156  0.9722
   22SOL     OW  215   1.666   2.032   4.046 -0.3083 -0.0259 -0.2206
   22SOL    HW1  216   1.724   1.952   4.029  1.4633  0.4938  2.6690
   22SOL    HW2  217   1.722   2.115   4.048 -1.3823  0.7144  0.9417
   23SOL     OW  218   6.106   6.339   4.967 -0.2298 -0.3090 -0.2887
   23SOL    HW1  219   6.074   6.380   5.052 -1.3179 -0.6722 -0.5092
   23SOL    HW2  220   6.052   6.375   4.890 -1.0518 -1.9242 -0.5167
   24SOL     OW  221   1.788   3.101   4.606  0.0912  0.6136  0.2010
   24SOL    HW1  222   1.751   3.014   4.572  0.3168 -0.1224  1.7638
   24SOL    HW2  223   1.872   3.122   4.556 -0.2462  0.2227 -0.5644
   25SOL     OW  224   6.854   4.497   4.775  0.3272 -0.0017 -0.0287
   25SOL    HW1  225   6.876   4.590   4.805  1.2681 -0.0822 -0.4309
   25SOL    HW2  226   6.885   4.432   4.844 -0.6866 -0.0146  0.4389
   26SOL     OW  227   0.145   4.304   3.768  0.1994  0.3062 -0.2611
   26SOL    HW1  228   0.218   4.328   3.704 -2.2664  0.8128 -3.0921
   26SOL    HW2  229   0.163   4.214   3.808  2.1420  0.2591 -1.1331
   27SOL     OW  230   6.324   5.913   3.959  0.0853 -0.6164  0.1150
   27SOL    HW1  231   6.423   5.922   3.949 -0.0007 -0.9968 -1.2126
   27SOL    HW2  232   6.291   5.838   3.901 -1.0325 -0.2660  0.2657
   28SOL     OW  233   1.953   1.754   2.746 -0.4714 -0.1398  0.5142
   28SOL    HW1  234   2.036   1.810   2.742 -1.1987  1.1556  2.3454
   28SOL    HW2  235   1.877   1.809   2.780 -1.1833 -2.2811  2.6551
   29SOL     OW  236   5.885   6.317   3.745  0.8200  0.4732  0.1004
   29SOL    HW1  237   5.949   6.296   3.819  1.1396  0.1173 -0.2688
   29SOL    HW2  238   5.862   6.232   3.697  0.4141  0.6655 -0.0468
   30SOL     OW  239   4.759   6.897   5.316 -0.2153 -0.4340  0.0056
   30SOL    HW1  240   4.742   6.956   5.395 -0.6067 -1.8239  0.9830
   30SOL    HW2  241   4.673   6.878   5.269 -0.3275 -1.4200  0.5799
   31SOL     OW  242   1.539   4.773   2.832  0.2117  0.3496 -0.0426
   31SOL    HW1  243   1.487   4.789   2.749 -1.2508  1.9453  1.1165
   31SOL    HW2  244   1.611   4.842   2.841 -0.3479  0.8775  0.5289
   32SOL     OW  245   1.355   4.591   4.916 -0.3991  0.0978 -0.0234
   32SOL    HW1  246   1.440   4.638   4.892 -0.7192  1.1239  0.8036
   32SOL    HW2  247   1.304   4.571   4.832  0.9061 -1.0437 -0.5767
   33SOL     OW  248   5.014   6.553   3.515  0.0541 -0.1636  0.1543
   33SOL    HW1  249   5.085   6.483   3.503  2.3763  2.2468 -1.5378
   33SOL    HW2  250   4.992   6.563   3.612 -1.2012 -3.8627  0.3994
   34SOL     OW  251   6.415   5.569   4.526 -0.0084  0.0096  0.2915
   34SOL    HW1  252   6.504   5.530   4.504  0.7065  0.4558  2.2162
   34SOL    HW2  253   6.424   5.668   4.538 -0.5160 -0.0934  1.6191
   35SOL     OW  254   3.966   6.606   4.261 -0.4407 -0.2431 -0.7316
   35SOL    HW1  255   4.065   6.601   4.247 -0.3767 -3.0445  0.0030
   35SOL    HW2  256   3.925   6.664   4.191  1.7599  1.6399 -0.5884
   36SOL     OW  257   6.835   5.635   5.149 -0.0260  0.4622  0.8757
   36SOL    HW1  258   6.800   5.637   5.055  0.4788  0.5244  0.6870
   36SOL    HW2  259   6.761   5.610   5.211 -0.1841 -0.3533  0.3774
   37SOL     OW  260   4.387   5.085   3.424 -0.2383  0.5072  0.4946
   37SOL    HW1  261   4.294   5.107   3.395 -0.6195 -0.5238  0.8737
   37SOL    HW2  262   4.409   5.136   3.507 -1.6165 -1.4524  2.1565
   38SOL     OW  263   1.845   0.100   3.506  0.1092 -0.0781  0.0920
   38SOL    HW1  264   1.879   0.136   3.419  0.7313 -2.0310 -0.5445
   38SOL    HW2  265   1.841   0.173   3.574  1.1247  1.1730 -1.1419
   39SOL     OW  266   6.994   6.962   5.288  0.2014  0.5867  0.3167
   39SOL    HW1  267   6.954   6.967   5.380  0.1834  2.0605  0.2573
   39SOL    HW2  268   0.090   6.992   5.292  0.1632  0.7757 -0.1718
   40SOL     OW  269   3.659   3.394   4.477 -0.0131  0.0825  0.4367
   40SOL    HW1  270   3.684   3.330   4.404  0.1871 -1.0937  1.4880
   40SOL    HW2  271   3.615   3.343   4.552  1.0076  1.0170  1.7248
   41SOL     OW  272   5.672   5.033   5.376 -0.1237 -0.0692  0.1361
   41SOL    HW1  273   5.763   5.075   5.367 -0.1281 -0.1997 -0.5740
   41SOL    HW2  274   5.649   5.024   5.473  0.6622 -0.1181  0.3275
   42SOL     OW  275   6.303   1.841   2.834 -0.2032 -0.2217  0.0876
   42SOL    HW1  276   6.281   1.910   2.904 -0.5664 -0.6113  0.3639
   42SOL    HW2  277   6.367   1.880   2.768 -1.2206  0.7425 -0.3696
   43SOL     OW  278   3.356   2.216   3.539  0.3166 -0.6780  0.1982
   43SOL    HW1  279   3.293   2.181   3.608 -1.3022  0.3817 -0.6862
   43SOL    HW2  280   3.450   2.206   3.572 -0.3405 -1.3862  1.9785
   44SOL     OW  281   4.105   5.779   5.171 -0.3062 -0.1845 -0.4198
   44SOL    HW1  282   4.122   5.832   5.088  1.3183 -0.6687 -0.4242
   44SOL    HW2  283   4.164   5.699   5.172  0.6101  0.4529  1.7806
   45SOL     OW  284   6.916   3.748   3.259 -0.5170  0.0870  0.5303
   45SOL    HW1  285   0.014   3.732   3.256 -0.2754  1.2530  1.5356
   45SOL    HW2  286   6.869   3.676   3.207  0.6219 -2.4553  2.7597
   46SOL     OW  287   0.737   1.635   5.232  0.2889 -1.1024  0.1420
   46SOL    HW1  288   0.696   1.702   5.294 -1.2146 -1.4074 -0.4754
   46SOL    HW2  289   0.737   1.545   5.275 -0.2990 -1.2193 -0.0847
   47SOL     OW  290   5.059   1.668   5.408  0.2720 -0.0624  0.3718
   47SOL    HW1  291   5.086   1.572   5.414 -0.5079 -0.2221  1.4348
   47SOL    HW2  292   5.001   1.682   5.328  1.6302 -0.1463 -0.6774
   48SOL     OW  293   2.815   4.100   5.043  0.4959 -0.3615  0.3340
   48SOL    HW1  294   2.831   4.111   4.945 -0.7506 -0.5490  0.0996
   48SOL    HW2  295   2.833   4.187   5.090 -0.3301  0.1295 -0.2587
   49SOL     OW  296   4.419   3.924   3.769  0.3942  0.4686  0.2779
   49SOL    HW1  297   4.482   3.988   3.814 -1.1798  0.6045  2.4634
   49SOL    HW2  298   4.334   3.972   3.746  0.9123  0.2431 -2.4721
   50SOL     OW  299   6.033   6.050   2.792  0.9125  0.3230 -0.7706
   50SOL    HW1  300   6.014   6.132   2.846 -2.1075 -0.7208 -0.0434
   50SOL    HW2  301   6.100   6.072   2.721  1.8991  2.7950  0.7835
   51SOL     OW  302   0.172   0.043   3.042 -0.5721  0.4558  0.6198
   51SOL    HW1  303   0.160   0.113   3.112  0.8097  0.6904  0.6417
   51SOL    HW2  304   0.120   0.068   2.960 -1.0065  0.9151  1.0277
   52SOL     OW  305   5.159   0.941   3.149 -0.3283 -0.2918 -0.0104
   52SOL    HW1  306   5.251   0.948   3.110 -0.0335  2.4855  0.9376
   52SOL    HW2  307   5.091   0.947   3.076  0.2585  1.8489 -0.4730
   53SOL     OW  308   5.121   2.871   4.533 -0.3905 -0.2588 -0.4067
   53SOL    HW1  309   5.154   2.933   4.461 -1.8006 -0.5787 -1.3683
   53SOL    HW2  310   5.081   2.925   4.607 -1.2342  0.0210 -1.0493
   54SOL     OW  311   6.777   2.443   4.212 -0.3426  0.6889 -0.1535
   54SOL    HW1  312   6.722   2.506   4.157  2.0381  2.1538 -0.9970
   54SOL    HW2  313   6.787   2.357   4.162 -1.7260  0.4235 -0.0255
   55SOL     OW  314   5.750   1.699   3.677 -0.0923 -0.9972 -0.2204
   55SOL    HW1  315   5.737   1.722   3.580  1.7634  2.7271  0.2298
   55SOL    HW2  316   5.847   1.686   3.695  0.3780  3.3598  1.7943
   56SOL     OW  317   4.251   2.855   4.689  0.0934 -0.3563  0.0715
   56SOL    HW1  318   4.346   2.847   4.721 -0.2127 -1.9018  0.6648
   56SOL    HW2  319   4.197   2.780   4.725 -1.9367  1.6913  1.5972
   57SOL     OW  320   1.836   2.021   4.515 -0.2723 -0.3652 -0.2496
   57SOL    HW1  321   1.763   1.964   4.477 -1.7655  0.6457  0.9625
   57SOL    HW2  322   1.920   1.967   4.523 -0.8882 -1.6065 -1.5493
   58SOL     OW  323   2.138   2.999   3.482 -0.5833  0.5080  0.1277
   58SOL    HW1  324   2.177   2.915   3.519 -0.2206  1.0678  1.0443
   58SOL    HW2  325   2.135   2.994   3.382  0.1985 -0.2526  0.1404
   59SOL     OW  326   4.445   2.707   3.618 -0.2208 -0.5542 -0.0636
   59SOL    HW1  327   4.502   2.765   3.560  0.2138 -0.6361  0.2754
   59SOL    HW2  328   4.381   2.655   3.562 -0.6861  0.3224 -0.3702
   60SOL     OW  329   2.519   4.635   4.322  0.1715 -0.0750 -0.1218
   60SOL    HW1  330   2.455   4.562   4.302 -0.4793  0.4325  0.0957
   60SOL    HW2  331   2.581   4.647   4.243  0.8937 -1.4628  0.2051
   61SOL     OW  332   4.386   5.955   5.346  0.2264 -0.5015 -0.3713
   61SOL    HW1  333   4.380   5.875   5.405  1.2730  1.9971  3.4466
   61SOL    HW2  334   4.309   6.016   5.364  1.1677  0.8598 -0.7771
   62SOL     OW  335   0.999   6.771   3.203  0.0661 -0.3124  0.6332
   62SOL    HW1  336   1.019   6.722   3.119 -1.2367  0.7302 -0.3346
   62SOL    HW2  337   1.063   6.743   3.274  1.5370 -0.8454 -0.8375
   63SOL     OW  338   0.767   2.386   2.885 -0.0101 -0.2336 -0.2932
   63SOL    HW1  339   0.796   2.437   2.805  0.2510  1.2523  0.7109
   63SOL    HW2  340   0.671   2.359   2.875 -1.5851  4.2095  0.8792
   64SOL     OW  341   0.927   4.989   4.680 -0.2431 -0.5542 -0.0421
   64SOL    HW1  342   0.951   5.056   4.610  0.2923 -1.8156 -1.0951
   64SOL    HW2  343   1.004   4.926   4.694 -0.8982 -1.2282  0.6190
   65SOL     OW  344   2.519   3.072   4.612 -0.5841  0.1171  0.3878
   65SOL    HW1  345   2.464   3.079   4.528 -0.5110  0.5465  0.3686
   65SOL    HW2  346   2.479   3.131   4.682  1.0503  2.2032 -0.3169
   66SOL     OW  347   4.786   4.813   2.772 -0.0448  0.9193 -0.1872
   66SOL    HW1  348   4.727   4.853   2.843  1.0049 -0.9854  1.8764
   66SOL    HW2  349   4.749   4.724   2.745  0.1682  1.1449 -1.2488
   67SOL     OW  350   3.709   0.691   2.915  0.3382  0.3165 -0.8332
   67SOL    HW1  351   3.616   0.681   2.951  0.8347  2.0028  1.0953
   67SOL    HW2  352   3.772   0.638   2.972  0.7059 -0.0829 -1.5906
   68SOL     OW  353   4.305   1.520   5.109  0.1725  0.2353  0.0156
   68SOL    HW1  354   4.342   1.543   5.019 -0.1147  0.0112 -0.1577
   68SOL    HW2  355   4.207   1.538   5.110  0.3886  1.5075  0.6940
   69SOL     OW  356   3.285   5.177   4.223  0.2972 -0.3792  0.1127
   69SOL    HW1  357   3.361   5.239   4.238  0.6605 -1.0435  1.1654
   69SOL    HW2  358   3.206   5.208   4.275 -0.1005  0.1791 -0.7930
   70SOL     OW  359   1.919   0.802   4.019  0.1978 -0.2067  0.0824
   70SOL    HW1  360   1.842   0.750   4.054 -1.4852  2.1504  0.1041
   70SOL    HW2  361   1.888   0.892   3.988  2.9736  0.9160  0.2452
   71SOL     OW  362   0.570   6.589   3.218  0.1314  0.3770 -0.3630
   71SOL    HW1  363   0.573   6.510   3.279 -3.7381 -0.2757 -0.7766
   71SOL    HW2  364   0.505   6.657   3.253 -0.1095  1.2500 -2.3265
   72SOL     OW  365   6.060   4.059   4.480 -0.0124  0.2617  0.2872
   72SOL    HW1  366   5.967   4.083   4.451  0.3875  0.0022 -1.2628
   72SOL    HW2  367   6.124   4.077   4.406  0.8102 -2.1291  0.3310
   73SOL     OW  368   0.972   1.410   4.586  0.2201 -0.3919  0.6260
   73SOL    HW1  369   1.010   1.396   4.494 -0.7236  0.4707  0.0780
   73SOL    HW2  370   0.886   1.359   4.594  0.5667 -0.8968  1.2322
   74SOL     OW  371   3.632   4.376   5.448 -0.5197 -0.2728 -0.0459
   74SOL    HW1  372   3.654   4.421   5.361 -0.0393  3.7388  1.8982
   74SOL    HW2  373   3.555   4.424   5.491  0.7166 -0.6031  2.7318
   75SOL     OW  374   1.795   0.620   3.737 -0.0812  0.1609  0.4873
   75SOL    HW1  375   1.895   0.621   3.736 -0.0148 -2.1248 -0.4086
   75SOL    HW2  376   1.760   0.643   3.646 -0.4768  2.3351  1.1206
   76SOL     OW  377   2.386   5.890   4.453  0.2542  0.1250  0.3741
   76SOL    HW1  378   2.393   5.988   4.466  1.2473  0.1716 -0.3312
   76SOL    HW2  379   2.295   5.858   4.479  0.3871  0.9985  1.9857
   77SOL     OW  380   0.946   0.723   4.175  0.0616 -0.2941 -0.4328
   77SOL    HW1  381   1.037   0.681   4.178  0.5808  0.7834 -0.7013
   77SOL    HW2  382   0.948   0.811   4.221 -1.2577 -0.9651  0.9776
   78SOL     OW  383   4.688   4.199   3.053 -0.2902  0.1341 -0.1080
   78SOL    HW1  384   4.622   4.207   3.127 -1.0235 -1.6532 -0.5221
   78SOL    HW2  385   4.778   4.228   3.086 -1.0195  1.4979  0.7964
   79SOL     OW  386   2.353   4.816   4.845 -0.4413 -0.1186  0.2582
   79SOL    HW1  387   2.315   4.909   4.843 -0.1494 -0.0125 -0.9369
   79SOL    HW2  388   2.303   4.758   4.781  1.3704  0.0306 -1.3623
   80SOL     OW  389   3.188   6.797   2.958  0.1483 -0.5420 -0.2302
   80SOL    HW1  390   3.161   6.885   2.997  2.1594 -0.1884  0.4608
   80SOL    HW2  391   3.263   6.758   3.011  0.3479 -1.9373 -1.4619
   81SOL     OW  392   2.725   6.146   3.345 -0.2816  0.1508  0.2790
   81SOL    HW1  393   2.668   6.131   3.264 -0.3893  0.6091  0.2708
   81SOL    HW2  394   2.732   6.060   3.396 -1.0166  0.0995  0.3094
   82SOL     OW  395   2.493   4.309   4.896  0.4587 -0.1815  0.5036
   82SOL    HW1  396   2.523   4.300   4.802  0.0356 -1.1489  0.4389
   82SOL    HW2  397   2.442   4.226   4.923 -0.9627  0.8051  1.0153
   83SOL     OW  398   4.429   1.474   3.533  1.0276 -0.3351  0.7181
   83SOL    HW1  399   4.472   1.558   3.502  0.3076  0.0759  0.8050
   83SOL    HW2  400   4.397   1.485   3.627  0.5472 -0.5536  0.5877
   84SOL     OW  401   5.341   1.990   4.618 -0.2603  0.0821  0.0360
   84SOL    HW1  402   5.289   1.952   4.695  1.2403 -0.9054  0.6095
   84SOL    HW2  403   5.410   1.923   4.588  0.6721  1.3373 -0.7006
   85SOL     OW  404   4.910   5.409   5.309 -0.5875 -0.5252 -0.4058
   85SOL    HW1  405   4.975   5.397   5.383 -0.1272  0.1665 -0.6864
   85SOL    HW2  406   4.933   5.348   5.233  1.7425  1.8706 -1.8327
   86SOL     OW  407   5.631   5.332   3.924  0.4709  0.2322  0.4235
   86SOL    HW1  408   5.705   5.397   3.910 -0.7549  1.6114  0.0451
   86SOL    HW2  409   5.662   5.258   3.983  2.5190  0.0663 -0.7757
   87SOL     OW  410   2.080   3.236   2.531 -0.2041  0.0917  0.8319
   87SOL    HW1  411   2.130   3.253   2.615  2.0960  1.1647 -0.6442
   87SOL    HW2  412   2.096   3.311   2.467  0.1709 -1.8146 -1.4555
   88SOL     OW  413   5.995   4.378   2.857 -0.2330  0.3002 -0.5269
   88SOL    HW1  414   6.053   4.299   2.874 -1.0725  0.3015  3.1778
   88SOL    HW2  415   6.049   4.462   2.866 -0.3187  0.2394  0.7016
   89SOL     OW  416   1.208   1.653   2.900 -1.0093  0.4776 -0.0122
   89SOL    HW1  417   1.216   1.573   2.958  2.0489  0.7111  0.0528
   89SOL    HW2  418   1.187   1.733   2.955  0.8349  0.5132  0.7162
   90SOL     OW  419   4.577   6.879   2.856 -0.4501  0.2548 -0.0041
   90SOL    HW1  420   4.572   6.835   2.766 -0.2115  0.1805  0.0183
   90SOL    HW2  421   4.485   6.891   2.892 -0.6931  1.8582 -1.0321
   91SOL     OW  422   0.948   4.361   2.384  0.2498  0.1430  0.2593
   91SOL    HW1  423   0.994   4.329   2.301  1.8957  1.3683  0.6464
   91SOL    HW2  424   1.007   4.345   2.463 -0.6153  0.4460  0.9840
   92SOL     OW  425   4.048   5.020   5.651  0.3370 -0.1869  0.5239
   92SOL    HW1  426   4.057   4.964   5.568  0.3702 -0.3495  0.6366
   92SOL    HW2  427   4.024   4.961   5.728  1.3504 -0.2031  0.8519
   93SOL     OW  428   6.193   3.964   3.100 -0.1131  0.5230 -0.0171
   93SOL    HW1  429   6.230   3.886   3.151 -0.5913 -0.3545 -0.9627
   93SOL    HW2  430   6.132   3.930   3.028 -0.2229  1.7710 -0.5340
   94SOL     OW  431   0.683   3.058   3.407  0.9546 -0.0605 -0.0978
   94SOL    HW1  432   0.634   2.997   3.469  0.4911 -0.7017 -1.0685
   94SOL    HW2  433   0.626   3.079   3.327  1.0958  1.6814  0.2125
   95SOL     OW  434   4.533   2.898   3.435 -0.1522  0.5941 -0.5882
   95SOL    HW1  435   4.515   2.836   3.358  2.7022  0.7639 -1.5096
   95SOL    HW2  436   4.607   2.960   3.411  0.4774  1.0146  2.1253
   96SOL     OW  437   4.871   3.630   4.322 -0.2457 -0.1722  0.2259
   96SOL    HW1  438   4.877   3.670   4.230 -0.3169 -0.1554  0.2279
   96SOL    HW2  439   4.871   3.703   4.390  0.4795 -0.2147  0.2752
   97SOL     OW  440   6.599   0.162   4.595 -0.2782  0.1797  0.2243
   97SOL    HW1  441   6.657   0.087   4.626  2.4023  0.9115 -2.4790
   97SOL    HW2  442   6.634   0.249   4.632  0.6000  0.6576 -1.6332
   98SOL     OW  443   3.679   5.806   2.541 -0.4971 -0.1117  0.3414
   98SOL    HW1  444   3.619   5.886   2.537  0.9802  1.0512  0.9160
   98SOL    HW2  445   3.689   5.768   2.448 -1.1809  0.3539  0.0658
   99SOL     OW  446   6.975   4.291   4.341 -0.1457 -0.0061 -0.1089
   99SOL    HW1  447   6.992   4.317   4.436  0.8827  0.2947 -0.3669
   99SOL    HW2  448   6.912   4.356   4.299  0.5109  0.6833 -0.0393
  100SOL     OW  449   4.433   4.551   4.369 -0.4854 -0.1454  0.0081
  100SOL    HW1  450   4.489   4.546   4.286 -1.0676  0.1170 -0.4132
  100SOL    HW2  451   4.459   4.632   4.422 -1.9990  1.3104 -1.3588
  101SOL     OW  452   1.581   0.884   5.413  0.1672  0.4528  0.1488
  101SOL    HW1  453   1.532   0.912   5.331 -1.3778  0.6953  1.1150
  101SOL    HW2  454   1.635   0.961   5.448  0.0557  0.6440 -0.1000
  102SOL     OW  455   4.158   4.611   5.348  0.1637  0.0570 -0.1981
  102SOL    HW1  456   4.255   4.627   5.366 -0.0991  0.2794  1.0854
  102SOL    HW2  457   4.136   4.515   5.366 -0.0756  0.2546  0.6080
  103SOL     OW  458   6.460   0.095   5.253  0.9192  0.2319  0.8931
  103SOL    HW1  459   6.371   0.117   5.292  0.3005 -0.7295  0.0614
  103SOL    HW2  460   6.449   0.027   5.180  1.9934  2.1127 -1.1339
  104SOL     OW  461   1.394   2.006   3.395  0.1445 -0.0840  0.1988
  104SOL    HW1  462   1.299   2.032   3.415  0.2933  0.4622  0.2089
  104SOL    HW2  463   1.431   2.066   3.324 -0.4459 -2.1423 -1.9766
  105SOL     OW  464   6.031   6.251   3.460 -0.2820  0.5046  0.1874
  105SOL    HW1  465   6.131   6.257   3.458 -0.2759  0.2595 -0.2414
  105SOL    HW2  466   5.998   6.281   3.550  0.3244 -1.6488  1.1990
  106SOL     OW  467   6.880   5.216   3.929 -0.2859 -0.0730 -0.7012
  106SOL    HW1  468   6.908   5.249   3.839 -1.0032 -0.3771 -1.0512
  106SOL    HW2  469   6.953   5.231   3.995  0.1486  0.3931 -1.2799
  107SOL     OW  470   1.959   0.440   2.739  0.7300  0.1713  0.4143
  107SOL    HW1  471   1.971   0.357   2.686  0.5274  0.0501  0.5551
  107SOL    HW2  472   1.909   0.419   2.823  1.0943  0.3502  0.6797
  108SOL     OW  473   3.053   3.945   5.302  0.5499  0.4548  0.3853
  108SOL    HW1  474   3.058   4.044   5.291  0.8074  0.3681 -0.3372
  108SOL    HW2  475   3.129   3.913   5.359  1.9749  0.3939 -1.4845
  109SOL     OW  476   0.116   5.612   3.686  0.2021 -0.2049  0.2941
  109SOL    HW1  477   0.082   5.703   3.661 -0.4940  0.1637  2.3736
  109SOL    HW2  478   0.210   5.618   3.719  0.2973 -0.3075  0.0435
  110SOL     OW  479   6.752   0.958   5.271 -0.1007 -0.3165 -0.2591
  110SOL    HW1  480   6.834   0.982   5.322 -0.3231 -0.1195  0.0138
  110SOL    HW2  481   6.686   0.913   5.332  0.6726 -2.5336 -0.9720
  111SOL     OW  482   3.357   3.195   4.190 -0.0865  0.2461 -0.0520
  111SOL    HW1  483   3.416   3.174   4.113  0.9204  2.6095 -0.0128
  111SOL    HW2  484   3.263   3.170   4.168  0.4466 -0.7514 -1.3109
  112SOL     OW  485   0.319   3.508   5.300  0.4279  0.1142  0.1842
  112SOL    HW1  486   0.233   3.557   5.284  1.6274  1.7154 -1.8099
  112SOL    HW2  487   0.396   3.571   5.295  1.8583 -1.5011  0.5901
  113SOL     OW  488   2.518   1.612   4.998 -0.3287  0.4415 -0.0744
  113SOL    HW1  489   2.546   1.701   4.962 -2.4080  0.7514 -1.0662
  113SOL    HW2  490   2.419   1.609   5.006 -0.2536 -1.5356  0.6906
  114SOL     OW  491   6.690   1.987   4.187  0.2204  0.4041 -0.0789
  114SOL    HW1  492   6.614   1.975   4.252 -1.4532  0.8425 -1.8553
  114SOL    HW2  493   6.693   1.909   4.125  0.1445  1.1429 -1.0436
  115SOL     OW  494   6.681   4.944   2.812 -0.3732  0.3062 -0.2029
  115SOL    HW1  495   6.774   4.926   2.783 -0.5362 -0.5338 -0.2433
  115SOL    HW2  496   6.653   4.875   2.879 -0.3134  1.6548  1.2789
  116SOL     OW  497   4.427   5.199   3.684 -0.0349  0.2350  0.3818
  116SOL    HW1  498   4.517   5.242   3.679 -0.8793  2.0896  0.3932
  116SOL    HW2  499   4.358   5.267   3.710 -1.7050 -0.7550 -1.1920
  117SOL     OW  500   5.858   4.986   2.929 -0.2296  0.0165 -0.1205
  117SOL    HW1  501   5.800   4.960   3.007  0.9338 -0.7439  0.5204
  117SOL    HW2  502   5.810   5.054   2.874 -1.3982  0.0125  0.8316
  118SOL     OW  503   4.073   1.832   4.492  0.1063  0.5287 -0.1514
  118SOL    HW1  504   4.088   1.872   4.402  1.1421  0.2526 -0.1153
  118SOL    HW2  505   4.145   1.863   4.554  1.6526 -2.2091 -0.4042
  119SOL     OW  506   4.615   1.636   5.148  0.0455  0.1315  0.4168
  119SOL    HW1  507   4.593   1.634   5.246 -0.5138  2.2175  0.3817
  119SOL    HW2  508   4.532   1.619   5.095  0.1106  0.1853  0.2974
  120SOL     OW  509   0.088   2.831   4.246 -0.0776 -0.3450  0.3030
  120SOL    HW1  510   0.131   2.813   4.335  1.1633  2.3321  0.3500
  120SOL    HW2  511   0.068   2.929   4.238 -0.7870 -0.6159 -2.1287
  121SOL     OW  512   5.669   4.548   4.304  0.8455  0.0948 -0.3332
  121SOL    HW1  513   5.754   4.592   4.275  1.3334  0.8275  1.9893
  121SOL    HW2  514   5.598   4.618   4.314  0.0257 -0.4626 -1.8876
  122SOL     OW  515   2.637   5.500   5.245  0.0079 -0.0336  0.3121
  122SOL    HW1  516   2.654   5.597   5.229 -2.0705  0.2856 -0.2351
  122SOL    HW2  517   2.604   5.486   5.338  1.0790 -0.3402  0.6547
  123SOL     OW  518   4.323   3.066   4.981 -0.1400  0.2339  0.2730
  123SOL    HW1  519   4.376   3.024   4.908  2.0576 -0.4802  2.1436
  123SOL    HW2  520   4.366   3.046   5.069 -3.3019  0.0384  1.9255
  124SOL     OW  521   3.366   6.816   5.424  1.2643  0.1219  0.0290
  124SOL    HW1  522   3.459   6.781   5.412  1.3082 -0.0357  0.7948
  124SOL    HW2  523   3.369   6.916   5.434  1.3449  0.1274 -0.0546
  125SOL     OW  524   1.134   5.927   4.349  0.2810  0.3046  0.3750
  125SOL    HW1  525   1.113   5.843   4.299  0.3938  0.3297  0.2822
  125SOL    HW2  526   1.052   5.961   4.395 -0.5533  1.7251 -1.9604
  126SOL     OW  527   4.008   2.382   4.106 -0.0560 -0.1226  0.0924
  126SOL    HW1  528   4.081   2.422   4.051 -0.6653 -0.9436 -1.3676
  126SOL    HW2  529   4.023   2.405   4.202  0.9501  1.4742 -0.4093
  127SOL     OW  530   4.550   1.499   3.138  0.0990  0.1238 -0.0737
  127SOL    HW1  531   4.476   1.565   3.149  1.0484  0.9009  2.2908
  127SOL    HW2  532   4.529   1.415   3.188  0.0256 -0.3960 -0.9493
  128SOL     OW  533   6.210   5.700   3.794 -0.1892 -0.1269  0.0212
  128SOL    HW1  534   6.230   5.736   3.703  0.6644  1.0378  0.6423
  128SOL    HW2  535   6.133   5.750   3.834  1.1051  1.2247  0.9530
  129SOL     OW  536   5.355   5.165   4.594  0.8071  0.2591  0.3032
  129SOL    HW1  537   5.424   5.147   4.524 -2.2125 -0.3703 -2.7723
  129SOL    HW2  538   5.291   5.089   4.598 -0.1285  1.0876  2.5645
  130SOL     OW  539   2.473   6.852   4.222  0.1696  0.1198  0.1438
  130SOL    HW1  540   2.522   6.879   4.139  0.6959  1.1874  0.7757
  130SOL    HW2  541   2.461   6.753   4.223 -0.0751  0.1139 -1.3187
  131SOL     OW  542   0.361   6.978   3.624  0.0044 -0.3345 -0.3925
  131SOL    HW1  543   0.461   6.973   3.628  0.0925  0.3244 -1.5162
  131SOL    HW2  544   0.327   0.023   3.706  0.6176 -0.6355  0.0358
  132SOL     OW  545   0.005   1.315   3.228  0.1939 -0.6259  0.1051
  132SOL    HW1  546   6.975   1.386   3.292  0.1826 -0.9510  0.4636
  132SOL    HW2  547   0.073   1.352   3.165 -2.1822  0.6511 -1.8766
  133SOL     OW  548   5.552   2.563   3.397 -0.7050  0.2155  0.0647
  133SOL    HW1  549   5.545   2.565   3.497 -1.7577 -3.7631  0.2398
  133SOL    HW2  550   5.462   2.577   3.357 -1.3518 -3.1414  0.0479
  134SOL     OW  551   4.621   3.069   3.015  0.4662 -0.1893 -0.4553
  134SOL    HW1  552   4.690   3.116   3.071 -0.2358  0.4818 -0.1325
  134SOL    HW2  553   4.541   3.049   3.071  0.8556 -2.0892 -0.4975
  135SOL     OW  554   1.312   2.040   5.133 -0.5048 -0.3789  0.2462
  135SOL    HW1  555   1.389   2.024   5.195  0.0450 -1.0201 -0.5977
  135SOL    HW2  556   1.327   2.125   5.082  0.2633 -1.1436 -0.8300
  136SOL     OW  557   0.452   6.538   4.908 -0.4870 -0.7324 -0.2489
  136SOL    HW1  558   0.437   6.567   4.813  1.1679 -0.2680 -0.4004
  136SOL    HW2  559   0.428   6.441   4.917 -0.9712 -0.6979 -1.0488
  137SOL     OW  560   4.545   0.692   3.200 -0.0908 -0.6243 -0.1983
  137SOL    HW1  561   4.447   0.675   3.191  0.1212 -1.5215 -1.0769
  137SOL    HW2  562   4.563   0.790   3.188 -0.9509 -0.3329  0.7949
  138SOL     OW  563   0.965   2.728   4.431 -0.2095 -0.5050  0.2156
  138SOL    HW1  564   0.986   2.816   4.475 -0.9038 -0.3701  0.2803
  138SOL    HW2  565   0.987   2.654   4.494 -0.5377 -0.3400  0.5253
  139SOL     OW  566   3.901   6.738   5.272 -0.2268  0.0894 -0.1878
  139SOL    HW1  567   3.897   6.763   5.175 -1.4022  1.0298  0.0795
  139SOL    HW2  568   3.967   6.798   5.318 -0.3450  0.2636 -0.2408
  140SOL     OW  569   2.612   6.352   2.990  0.3454 -0.1498  0.9365
  140SOL    HW1  570   2.612   6.424   2.921 -2.5543 -1.6073 -0.7671
  140SOL    HW2  571   2.606   6.263   2.945 -0.5013 -1.2112  3.0249
  141SOL     OW  572   6.907   4.776   4.119 -0.3738  0.5305 -0.2968
  141SOL    HW1  573   6.925   4.713   4.044  0.3560 -0.2750  0.5182
  141SOL    HW2  574   6.881   4.724   4.200 -0.2352  1.3100  0.2582
  142SOL     OW  575   3.780   3.056   5.195  0.0930  0.4436 -0.5624
  142SOL    HW1  576   3.791   3.146   5.237 -0.2575  1.7471 -3.0621
  142SOL    HW2  577   3.866   3.027   5.154  0.0958 -0.1810 -0.1246
  143SOL     OW  578   4.530   6.226   4.283 -0.4782 -0.6237 -0.2257
  143SOL    HW1  579   4.501   6.276   4.364 -1.8985 -0.2176 -0.9602
  143SOL    HW2  580   4.610   6.171   4.306  0.4582  1.1103  0.8800
  144SOL     OW  581   0.361   2.510   4.945  0.0567  0.0143 -0.1199
  144SOL    HW1  582   0.349   2.521   4.846  0.3900 -1.3392 -0.3318
  144SOL    HW2  583   0.322   2.589   4.992  0.6512  1.0812 -1.3679
  145SOL     OW  584   2.396   4.847   5.334 -0.4664 -0.4916  0.5696
  145SOL    HW1  585   2.314   4.794   5.356  0.0383 -1.8539 -0.6995
  145SOL    HW2  586   2.369   4.933   5.290 -1.2078 -1.4741 -0.9538
  146SOL     OW  587   4.630   4.173   5.447 -0.2280 -0.0479 -0.0017
  146SOL    HW1  588   4.580   4.092   5.417 -0.1137  0.1419 -0.7096
  146SOL    HW2  589   4.566   4.241   5.483 -0.1747 -1.3152  2.7526
  147SOL     OW  590   6.441   0.016   3.122 -0.0718 -0.0876 -0.1220
  147SOL    HW1  591   6.456   6.974   3.212 -0.1273 -0.1407 -0.1374
  147SOL    HW2  592   6.488   6.961   3.052 -1.4855 -1.0605 -0.3463
  148SOL     OW  593   0.316   5.273   3.065  0.3867 -0.2666  0.4340
  148SOL    HW1  594   0.392   5.277   3.129  0.5532 -3.9475  0.6762
  148SOL    HW2  595   0.234   5.313   3.107  1.0215 -0.6546  2.1154
  149SOL     OW  596   2.747   4.782   4.633  0.8866 -0.2151  0.3274
  149SOL    HW1  597   2.772   4.768   4.729  0.7257  0.7622  0.5257
  149SOL    HW2  598   2.660   4.738   4.613  0.0542  1.0371  1.0995
  150SOL     OW  599   4.993   6.055   4.435 -0.1414  0.5255 -0.2429
  150SOL    HW1  600   5.073   6.000   4.412 -0.5058 -0.2765  0.3426
  150SOL    HW2  601   5.016   6.119   4.508  0.1829  0.8977 -0.6648
  151SOL     OW  602   2.605   0.405   4.529  0.3624  0.1555  0.2371
  151SOL    HW1  603   2.540   0.432   4.600  2.8168 -1.4405  3.3262
  151SOL    HW2  604   2.653   0.486   4.496 -1.0322  0.9722  0.1428
  152SOL     OW  605   0.292   5.908   3.046  0.1866 -0.4360  0.1723
  152SOL    HW1  606   0.355   5.981   3.073 -0.6238  0.6283 -0.7421
  152SOL    HW2  607   0.285   5.841   3.121  1.0268  0.3497  0.9796
  153SOL     OW  608   0.103   5.247   4.081 -0.2047  0.7694  0.0040
  153SOL    HW1  609   0.158   5.185   4.138  0.9468 -0.1774 -1.9821
  153SOL    HW2  610   0.142   5.339   4.085  1.5681  0.1484 -1.2461
  154SOL     OW  611   1.988   5.994   3.551 -0.1030  0.2794  0.5191
  154SOL    HW1  612   1.933   5.994   3.634 -0.5858 -2.0010  0.2673
  154SOL    HW2  613   1.929   6.006   3.471  0.0537  0.1609  0.3825
  155SOL     OW  614   2.401   2.082   3.683  0.5826  0.6012 -0.0150
  155SOL    HW1  615   2.343   2.035   3.749  2.3390  1.0884  2.0196
  155SOL    HW2  616   2.429   2.019   3.611 -0.4976 -0.2757  0.3241
  156SOL     OW  617   0.721   3.926   3.611 -0.5816  0.3417  0.1569
  156SOL    HW1  618   0.655   3.987   3.568 -2.0845 -1.5570 -0.3609
  156SOL    HW2  619   0.689   3.899   3.701  0.3737  0.7544  0.6406
  157SOL     OW  620   0.994   5.084   3.695  0.4588  0.0074 -0.8347
  157SOL    HW1  621   1.043   5.008   3.652 -0.0175 -0.7504 -0.0735
  157SOL    HW2  622   0.897   5.061   3.704  0.4289  0.4136  0.0212
  158SOL     OW  623   5.169   5.547   4.760  0.3660 -0.0425 -0.0484
  158SOL    HW1  624   5.247   5.555   4.822 -0.0696  1.1415  0.3837
  158SOL    HW2  625   5.086   5.525   4.812  0.0120  0.8742 -0.1999
  159SOL     OW  626   6.521   2.444   4.418  0.3630 -0.1801  0.8387
  159SOL    HW1  627   6.620   2.430   4.425  0.7491  0.8595 -1.6759
  159SOL    HW2  628   6.498   2.537   4.444  0.3787  0.2727 -0.6845
  160SOL     OW  629   6.880   1.930   4.947 -0.0984 -0.0058  0.2463
  160SOL    HW1  630   6.858   2.017   4.990 -0.6179  0.7512 -1.4453
  160SOL    HW2  631   6.799   1.871   4.947 -0.1354  0.0447  0.2019
  161SOL     OW  632   0.405   3.860   4.379  0.4728 -0.2527 -0.3136
  161SOL    HW1  633   0.312   3.893   4.359  1.5264  2.8106 -0.7040
  161SOL    HW2  634   0.441   3.812   4.299 -1.1451 -2.6273  0.2823
  162SOL     OW  635   5.796   1.351   2.802  0.3369  0.3240  0.0371
  162SOL    HW1  636   5.806   1.298   2.717  1.3393 -0.9570  0.9082
  162SOL    HW2  637   5.877   1.407   2.817 -0.2804  1.3523 -0.3481
  163SOL     OW  638   0.567   4.114   3.551  0.1050  0.1073 -0.0571
  163SOL    HW1  639   0.546   4.152   3.641 -1.3299  1.0135 -0.7318
  163SOL    HW2  640   0.563   4.186   3.483  0.7750 -0.6421 -0.9139
  164SOL     OW  641   2.290   5.089   4.809  0.3432  0.3927 -0.0655
  164SOL    HW1  642   2.387   5.107   4.794  0.7324  0.1091  1.8707
  164SOL    HW2  643   2.244   5.173   4.839  0.2036  0.3082 -0.0396
  165SOL     OW  644   6.637   1.407   4.705 -0.4694 -0.1978 -0.1838
  165SOL    HW1  645   6.608   1.502   4.715 -0.6107 -0.0967 -1.4827
  165SOL    HW2  646   6.652   1.367   4.796  0.2571  1.2600  0.3630
  166SOL     OW  647   2.431   3.227   4.804  0.4589 -0.2885  0.6978
  166SOL    HW1  648   2.511   3.287   4.814 -1.3941  2.0880  2.1982
  166SOL    HW2  649   2.372   3.236   4.884 -1.8623 -1.1269 -0.8258
  167SOL     OW  650   1.331   6.622   3.180 -0.0555  0.4139  0.6316
  167SOL    HW1  651   1.300   6.572   3.099  0.2225  0.2358  0.6352
  167SOL    HW2  652   1.255   6.632   3.244 -0.4593  1.1606  0.0474
  168SOL     OW  653   2.680   0.833   3.180 -0.2717 -0.0455  0.7887
  168SOL    HW1  654   2.623   0.791   3.110  0.9654  1.6775 -1.3926
  168SOL    HW2  655   2.657   0.930   3.189  1.2541  0.3392  0.9354
  169SOL     OW  656   4.105   3.510   5.142  0.3815  0.3008  0.4496
  169SOL    HW1  657   4.053   3.508   5.228  1.2454  0.6142  0.9878
  169SOL    HW2  658   4.089   3.425   5.092 -0.0368  0.0617  0.9703
  170SOL     OW  659   0.338   4.522   3.683  0.1626 -0.2599  0.0311
  170SOL    HW1  660   0.411   4.517   3.751 -0.2055  0.1013  0.4660
  170SOL    HW2  661   0.356   4.599   3.621  0.4632 -0.5473 -0.2434
  171SOL     OW  662   0.438   0.358   4.902 -0.3214 -0.0251  0.8641
  171SOL    HW1  663   0.459   0.440   4.849 -1.1751  0.3086  1.0254
  171SOL    HW2  664   0.341   0.359   4.927 -1.0940 -2.5312 -1.6227
  172SOL     OW  665   0.772   1.828   3.944 -0.7645  0.5424 -0.1753
  172SOL    HW1  666   0.701   1.779   3.893 -0.4100 -0.5504  0.3543
  172SOL    HW2  667   0.850   1.845   3.885 -1.1371  1.0111 -0.5329
  173SOL     OW  668   2.792   4.825   2.817  0.1702  0.2121  0.0512
  173SOL    HW1  669   2.745   4.846   2.903  0.5183  2.3211 -0.2304
  173SOL    HW2  670   2.814   4.910   2.769  1.8795 -0.8358 -1.1247
  174SOL     OW  671   5.774   3.668   3.791  0.0364  0.3832 -0.0498
  174SOL    HW1  672   5.787   3.723   3.708  2.3454  0.2656  0.1545
  174SOL    HW2  673   5.782   3.727   3.871  0.4895  0.0952  0.1224
  175SOL     OW  674   1.124   0.209   5.033 -0.4375 -0.5203 -0.0572
  175SOL    HW1  675   1.030   0.230   5.060 -0.6857 -0.5152 -0.8786
  175SOL    HW2  676   1.188   0.263   5.087 -0.8572 -1.2435  1.1932
  176SOL     OW  677   4.301   4.226   5.234  0.0132 -0.3191 -0.3572
  176SOL    HW1  678   4.397   4.232   5.207  0.5593 -0.4603  1.4206
  176SOL    HW2  679   4.270   4.131   5.224 -0.1369 -0.1653 -1.4827
  177SOL     OW  680   3.884   6.374   3.167  0.3651  0.0523 -0.0585
  177SOL    HW1  681   3.950   6.351   3.096  0.7970 -1.1024  0.6882
  177SOL    HW2  682   3.931   6.419   3.244  0.1672 -0.1108  0.1607
  178SOL     OW  683   2.757   0.581   4.398  0.4482 -0.9388  0.1026
  178SOL    HW1  684   2.812   0.586   4.482 -0.0839  2.0819  0.3659
  178SOL    HW2  685   2.817   0.559   4.321  1.5494 -0.5299  0.8102
  179SOL     OW  686   4.083   4.343   2.756 -0.1742 -0.5658 -0.2943
  179SOL    HW1  687   4.077   4.252   2.716 -1.4571 -0.8673  0.5191
  179SOL    HW2  688   3.991   4.377   2.775  0.3284  0.3162  0.6973
  180SOL     OW  689   1.381   2.900   4.238  0.2285 -0.1773 -0.7012
  180SOL    HW1  690   1.409   2.856   4.323  1.0059  0.2040 -0.7511
  180SOL    HW2  691   1.322   2.978   4.258  0.3786 -0.1136 -0.5104
  181SOL     OW  692   5.907   0.804   4.404 -0.2583 -0.0370 -0.3240
  181SOL    HW1  693   5.934   0.836   4.313 -0.9096  1.8846  0.1167
  181SOL    HW2  694   5.988   0.794   4.462 -0.0510  1.1508 -0.3908
  182SOL     OW  695   1.543   6.127   4.218  0.4004  0.4443 -0.1410
  182SOL    HW1  696   1.474   6.172   4.161 -0.2383 -2.3724 -1.7863
  182SOL    HW2  697   1.498   6.081   4.294  0.6241 -0.0661 -0.3106
  183SOL     OW  698   4.718   6.823   3.802  0.4391 -0.0295  0.0118
  183SOL    HW1  699   4.774   6.898   3.767  0.6860  0.1549  0.7657
  183SOL    HW2  700   4.699   6.758   3.729  2.0999 -0.3707 -0.1605
  184SOL     OW  701   5.916   5.122   4.535  0.4243  0.0561  0.4208
  184SOL    HW1  702   5.914   5.023   4.521  0.9806  0.2183 -0.9976
  184SOL    HW2  703   6.009   5.151   4.556  0.2891  0.3062  0.6796
  185SOL     OW  704   5.680   6.493   4.697 -0.3338  0.1012 -0.2139
  185SOL    HW1  705   5.644   6.405   4.665 -0.0944 -0.7668  1.7384
  185SOL    HW2  706   5.604   6.551   4.728 -0.3341 -1.6747  3.7685
  186SOL     OW  707   4.314   4.377   3.639  0.2636  0.3277 -0.0371
  186SOL    HW1  708   4.277   4.318   3.710  0.7065  0.1762  0.0648
  186SOL    HW2  709   4.245   4.389   3.567  0.5499 -1.1935 -0.5926
  187SOL     OW  710   1.941   0.078   4.981  0.3342 -0.0393 -0.0501
  187SOL    HW1  711   1.955   0.116   4.889 -0.8941  1.3042  0.2929
  187SOL    HW2  712   1.948   6.979   4.977  3.2043  0.1008 -1.0637
  188SOL     OW  713   5.036   1.588   2.969 -0.5960  0.2832  0.2511
  188SOL    HW1  714   4.955   1.612   3.024 -0.6798  2.7305 -0.8082
  188SOL    HW2  715   5.105   1.548   3.029 -2.3549 -1.4331  1.2736
  189SOL     OW  716   3.677   1.878   4.470 -0.4671  0.1682  0.1342
  189SOL    HW1  717   3.614   1.827   4.530  0.3720 -1.1545 -0.0649
  189SOL    HW2  718   3.769   1.841   4.480  0.1258  1.4958 -0.2406
  190SOL     OW  719   0.587   2.548   4.458 -0.1093  0.2990 -0.2610
  190SOL    HW1  720   0.599   2.575   4.554 -0.8908 -1.0429  0.2395
  190SOL    HW2  721   0.668   2.499   4.427  0.0874  0.6128 -0.2454
  191SOL     OW  722   3.183   0.852   4.168 -0.0886 -0.5480  0.1861
  191SOL    HW1  723   3.088   0.839   4.139  0.1442 -0.0862 -0.8351
  191SOL    HW2  724   3.245   0.820   4.097  0.5035  2.1997 -0.6745
  192SOL     OW  725   4.844   0.148   4.335 -0.0229  0.1553  0.3805
  192SOL    HW1  726   4.924   0.107   4.290 -0.2727 -0.2003  0.2651
  192SOL    HW2  727   4.876   0.216   4.402  0.3509  1.0318 -0.6401
  193SOL     OW  728   4.796   6.969   2.969 -0.5097  0.9367 -0.4501
  193SOL    HW1  729   4.735   7.000   3.042 -0.4179  1.7904 -0.7271
  193SOL    HW2  730   4.743   6.934   2.892 -0.6888 -3.6760  1.4349
  194SOL     OW  731   2.523   5.928   3.959  0.1160 -0.1945  0.4811
  194SOL    HW1  732   2.487   5.958   4.048  2.2378 -1.9009  2.0362
  194SOL    HW2  733   2.463   5.859   3.920 -0.2921 -0.2131  1.1205
  195SOL     OW  734   0.109   2.710   2.734 -0.3784  0.6634  0.1271
  195SOL    HW1  735   0.068   2.750   2.816  0.5775  1.5588  0.2038
  195SOL    HW2  736   0.042   2.708   2.661 -0.6251  1.9644  0.2843
  196SOL     OW  737   3.865   5.292   3.959 -0.7287 -0.7464  0.0526
  196SOL    HW1  738   3.775   5.330   3.979 -0.7041 -0.6648  0.0073
  196SOL    HW2  739   3.915   5.278   4.045  0.0490  1.2350 -0.0291
  197SOL     OW  740   5.738   5.839   3.752  0.0094  0.0664  0.0747
  197SOL    HW1  741   5.721   5.838   3.653  0.4570 -1.2342  0.0031
  197SOL    HW2  742   5.661   5.884   3.798 -1.9512 -2.4400 -0.5608
  198SOL     OW  743   0.232   6.400   4.726 -0.4312  0.0223  0.0949
  198SOL    HW1  744   0.271   6.492   4.718  0.4744 -0.4760 -1.7907
  198SOL    HW2  745   0.284   6.336   4.669 -1.3791 -1.5666  0.9269
  199SOL     OW  746   2.690   6.729   3.469  0.1557 -0.6893 -0.1681
  199SOL    HW1  747   2.611   6.670   3.455 -0.9425  0.7140 -0.0442
  199SOL    HW2  748   2.752   6.721   3.391  0.0529 -2.0022 -0.1361
  200SOL     OW  749   2.678   4.974   3.029 -0.0498 -0.1469  0.6553
  200SOL    HW1  750   2.691   5.073   3.022  0.5998 -0.1432  1.7025
  200SOL    HW2  751   2.660   4.949   3.124  0.9475 -1.1474  0.6076
  201SOL     OW  752   5.409   0.970   3.080  0.3502 -0.0704  0.7461
  201SOL    HW1  753   5.451   0.959   2.990 -0.4140  1.0081  0.2269
  201SOL    HW2  754   5.478   0.998   3.147  0.6368  0.8253  0.0962
  202SOL     OW  755   2.723   1.375   4.082  0.1595  0.1552  0.1879
  202SOL    HW1  756   2.720   1.473   4.100 -1.8599  0.4046 -1.1905
  202SOL    HW2  757   2.632   1.335   4.099  0.8277 -1.4039  0.2776
  203SOL     OW  758   4.282   3.874   4.269  0.3406 -0.1926 -0.5383
  203SOL    HW1  759   4.358   3.837   4.215  0.6695  1.0859 -0.9926
  203SOL    HW2  760   4.196   3.834   4.237  0.6842 -0.5917 -0.9821
  204SOL     OW  761   3.647   6.260   3.422 -0.2819  1.2934  0.1820
  204SOL    HW1  762   3.656   6.171   3.468 -1.3330  1.2803  0.3783
  204SOL    HW2  763   3.589   6.250   3.341  0.7976  1.5110 -0.6386
  205SOL     OW  764   0.677   0.671   3.620 -0.6845  0.5952 -0.0912
  205SOL    HW1  765   0.659   0.660   3.522  0.5217  0.1165 -0.2756
  205SOL    HW2  766   0.770   0.640   3.641 -0.6230  1.4890  1.0709
  206SOL     OW  767   5.081   2.821   3.357 -0.1745 -0.0541  0.1146
  206SOL    HW1  768   5.008   2.753   3.345 -0.3842  0.0559  0.7500
  206SOL    HW2  769   5.077   2.858   3.450  0.6183  0.0382  0.1154
  207SOL     OW  770   6.497   3.977   3.199  0.0369  0.3410  0.6435
  207SOL    HW1  771   6.429   3.933   3.257 -0.9186  0.2529 -0.5138
  207SOL    HW2  772   6.458   4.060   3.159  0.3161 -0.1535 -0.6931
  208SOL     OW  773   6.972   4.765   3.189  0.4166 -0.1538  0.1855
  208SOL    HW1  774   0.070   4.776   3.208  0.2393  0.1147  0.9916
  208SOL    HW2  775   6.920   4.827   3.249 -0.1723  0.8561 -1.3097
  209SOL     OW  776   4.370   1.741   3.714  0.3373 -0.7431 -0.4690
  209SOL    HW1  777   4.406   1.804   3.783  0.2434  0.1834 -1.2472
  209SOL    HW2  778   4.341   1.656   3.758 -0.2464  0.0451  0.7057
  210SOL     OW  779   6.702   1.764   4.534  0.1713  0.4930  0.0380
  210SOL    HW1  780   6.800   1.752   4.517  0.0104  0.3878 -0.8951
  210SOL    HW2  781   6.681   1.862   4.542  0.2074  0.5819 -0.8053
  211SOL     OW  782   6.113   2.620   4.500  0.2218 -0.0355 -0.2430
  211SOL    HW1  783   6.149   2.708   4.531 -0.4720  1.1287 -2.5427
  211SOL    HW2  784   6.029   2.635   4.448  0.2809 -2.0280 -0.9829
  212SOL     OW  785   0.637   6.918   4.009 -0.5594  0.1407 -0.2970
  212SOL    HW1  786   0.651   6.865   4.094 -1.1101 -0.5854 -0.6474
  212SOL    HW2  787   0.629   0.015   4.032  2.2354  0.3552  0.2129
  213SOL     OW  788   1.078   1.737   4.023  0.0297 -0.6011  0.0269
  213SOL    HW1  789   1.064   1.797   3.944  4.1388  0.1827 -0.3444
  213SOL    HW2  790   1.144   1.779   4.085  0.5641 -3.3192  1.4622
  214SOL     OW  791   6.214   2.739   3.538 -0.1172 -0.9149 -0.0293
  214SOL    HW1  792   6.217   2.644   3.570  1.3186 -1.4051 -1.4722
  214SOL    HW2  793   6.272   2.748   3.457 -0.8986  1.0246 -0.4112
  215SOL     OW  794   1.620   2.122   2.635 -0.1341 -0.0211 -0.2123
  215SOL    HW1  795   1.699   2.078   2.594  0.1549  1.1532 -0.9585
  215SOL    HW2  796   1.538   2.101   2.580 -0.7710 -2.7854  1.5740
  216SOL     OW  797   5.442   1.128   5.334  0.1080  0.0959 -0.4250
  216SOL    HW1  798   5.362   1.186   5.343  0.7210  0.9822 -0.4871
  216SOL    HW2  799   5.428   1.063   5.260 -0.1798  0.8924 -1.0946
  217SOL     OW  800   5.925   2.572   4.807  0.4324  0.4940 -0.5331
  217SOL    HW1  801   6.006   2.515   4.788 -0.2051  0.1418 -2.4003
  217SOL    HW2  802   5.843   2.515   4.808 -0.1246  1.2487 -1.6044
  218SOL     OW  803   3.008   4.676   3.637 -0.1993  0.3884 -0.3658
  218SOL    HW1  804   3.032   4.633   3.723 -2.0214  0.3147  0.1322
  218SOL    HW2  805   3.049   4.625   3.561 -1.7703 -1.8713  0.2356
  219SOL     OW  806   6.648   2.636   4.086  0.0327  0.0923  0.0555
  219SOL    HW1  807   6.653   2.723   4.134  0.6893  0.1835 -0.1668
  219SOL    HW2  808   6.568   2.636   4.026 -0.9088 -0.1020  1.2673
  220SOL     OW  809   4.637   6.327   5.248  0.0584 -0.5141  0.0230
  220SOL    HW1  810   4.578   6.293   5.174 -1.9978  0.8870  0.8971
  220SOL    HW2  811   4.686   6.408   5.216 -0.0841 -0.4768 -0.1087
  221SOL     OW  812   1.289   6.124   3.751  0.2552  1.0248  0.0152
  221SOL    HW1  813   1.320   6.193   3.686 -0.3352 -0.2950 -1.7380
  221SOL    HW2  814   1.189   6.122   3.752  0.2702  0.1757  0.0343
  222SOL     OW  815   2.096   6.472   3.372 -0.5652 -0.9165  0.2963
  222SOL    HW1  816   2.125   6.491   3.466  0.1556 -1.3170  0.1592
  222SOL    HW2  817   2.139   6.388   3.340  0.5514  0.1127 -0.9841
  223SOL     OW  818   6.991   5.500   4.922 -0.0252 -0.1544 -0.3267
  223SOL    HW1  819   0.034   5.546   4.844 -0.5855  1.8637  0.4924
  223SOL    HW2  820   0.019   5.545   5.007 -2.4760  0.2652  0.3387
  224SOL     OW  821   1.742   4.465   4.886 -0.3437  0.4221  0.1109
  224SOL    HW1  822   1.830   4.440   4.928 -0.8653  0.4886  1.2809
  224SOL    HW2  823   1.691   4.524   4.949 -0.8642  1.0991 -0.9284
  225SOL     OW  824   1.774   2.791   3.595 -0.1056 -0.0476 -0.4661
  225SOL    HW1  825   1.696   2.729   3.589  0.5840 -1.1365  1.0909
  225SOL    HW2  826   1.761   2.855   3.670  1.4378 -1.7465  1.3609
  226SOL     OW  827   6.312   6.789   4.490  0.1925 -0.7452 -0.5383
  226SOL    HW1  828   6.299   6.701   4.535 -0.8823  0.1272  0.9404
  226SOL    HW2  829   6.336   6.858   4.558 -0.8090  0.4769 -1.3839
  227SOL     OW  830   1.342   5.417   2.906 -0.7325  0.2227 -0.3258
  227SOL    HW1  831   1.395   5.374   2.980  0.1392 -1.9843 -2.0932
  227SOL    HW2  832   1.396   5.491   2.866  0.4505 -0.9899 -1.0882
  228SOL     OW  833   2.968   1.737   3.359  0.2351  0.0873  0.3159
  228SOL    HW1  834   3.061   1.759   3.388  0.6364 -1.6535  0.4901
  228SOL    HW2  835   2.918   1.697   3.436 -0.3584  0.1581 -0.0252
  229SOL     OW  836   6.551   1.379   2.855 -0.3204 -0.1751  0.3337
  229SOL    HW1  837   6.511   1.412   2.770 -1.1121 -1.3885  0.2077
  229SOL    HW2  838   6.516   1.435   2.931  0.7123  1.1803 -0.1429
  230SOL     OW  839   1.092   2.797   4.204  0.3910 -0.2617  0.0575
  230SOL    HW1  840   1.111   2.892   4.226 -0.7864 -0.2261  1.0194
  230SOL    HW2  841   1.037   2.756   4.277 -1.6842 -0.8175 -1.7161
  231SOL     OW  842   1.985   4.526   4.577 -0.2880  0.3385  0.1095
  231SOL    HW1  843   1.903   4.475   4.603 -1.2561  0.4065 -2.4751
  231SOL    HW2  844   1.961   4.622   4.560  0.2460  0.3114 -0.9022
  232SOL     OW  845   3.833   6.005   4.054 -0.6312 -0.3078  0.7478
  232SOL    HW1  846   3.831   5.909   4.082  0.7224 -0.0896  1.7213
  232SOL    HW2  847   3.908   6.051   4.101 -0.6248  0.9959 -0.4847
  233SOL     OW  848   4.465   3.008   4.157  0.1744 -0.0292 -0.3727
  233SOL    HW1  849   4.367   3.007   4.174  0.0994 -0.2772 -0.7982
  233SOL    HW2  850   4.498   2.914   4.146  0.5412  0.0239  0.2161
  234SOL     OW  851   2.995   5.497   3.144 -0.0511 -0.0104  0.1340
  234SOL    HW1  852   3.004   5.425   3.075 -0.8636  0.1838 -0.1837
  234SOL    HW2  853   2.925   5.471   3.210 -0.8354  0.7757 -0.3670
  235SOL     OW  854   3.131   0.153   4.513 -0.0470 -0.6648  0.4108
  235SOL    HW1  855   3.038   0.157   4.550  0.4901 -0.2986  1.7815
  235SOL    HW2  856   3.155   0.058   4.494 -0.4387 -0.8311  0.7320
  236SOL     OW  857   5.554   3.046   2.839 -0.1215  0.0350 -0.2730
  236SOL    HW1  858   5.470   3.082   2.879  1.3853  1.9959  1.3139
  236SOL    HW2  859   5.539   3.028   2.741 -1.9463  1.7681 -0.3843
  237SOL     OW  860   4.695   0.917   5.190  0.0513  0.2030  0.0931
  237SOL    HW1  861   4.616   0.863   5.162 -0.5529  0.9834  0.2389
  237SOL    HW2  862   4.664   1.003   5.230  0.9603  0.2460  0.7564
  238SOL     OW  863   5.430   6.760   2.633 -0.4215  0.0143  0.3990
  238SOL    HW1  864   5.527   6.752   2.653 -0.6140 -1.2922  0.9264
  238SOL    HW2  865   5.400   6.681   2.579 -1.4193 -0.2417  1.2758
  239SOL     OW  866   1.099   0.707   3.202  0.0814 -0.2106  0.5190
  239SOL    HW1  867   1.015   0.660   3.229  0.0287 -0.4239 -0.0030
  239SOL    HW2  868   1.075   0.788   3.148  0.2438 -1.3032 -1.2602
  240SOL     OW  869   5.583   2.980   3.249  0.0454 -0.1027 -0.4439
  240SOL    HW1  870   5.548   2.898   3.203 -1.3277 -0.1572  0.6388
  240SOL    HW2  871   5.683   2.975   3.255 -0.0058 -1.6733 -0.4459
  241SOL     OW  872   2.287   0.686   4.774 -0.2684  0.1801 -0.6849
  241SOL    HW1  873   2.357   0.757   4.760  0.6076 -0.7146 -0.9405
  241SOL    HW2  874   2.210   0.725   4.825  1.4078  0.6610  1.6639
  242SOL     OW  875   4.061   3.526   4.376  0.0330  0.2512 -0.7988
  242SOL    HW1  876   4.057   3.463   4.453  3.5494  0.6266 -0.1235
  242SOL    HW2  877   4.011   3.610   4.399 -1.0190 -0.5828  0.0493
  243SOL     OW  878   2.060   0.677   3.665  1.0655 -0.4851 -0.2258
  243SOL    HW1  879   2.121   0.623   3.608 -0.0209 -1.8589 -0.1328
  243SOL    HW2  880   2.034   0.760   3.617  1.0262 -1.0947 -1.2848
  244SOL     OW  881   1.175   2.613   4.723 -0.1885 -0.4456  0.2481
  244SOL    HW1  882   1.243   2.540   4.738  0.2493  0.2291  1.7695
  244SOL    HW2  883   1.138   2.642   4.811 -2.5131 -0.8026 -0.5460
  245SOL     OW  884   6.553   3.709   3.074  0.1093 -0.5463  0.4421
  245SOL    HW1  885   6.548   3.653   3.157 -2.9513 -1.8329 -0.4727
  245SOL    HW2  886   6.488   3.785   3.080 -0.3766 -0.8253 -0.8664
  246SOL     OW  887   5.786   0.504   2.476 -0.0247  0.3128  0.2327
  246SOL    HW1  888   5.705   0.551   2.512  0.1900  1.6070 -0.9068
  246SOL    HW2  889   5.779   0.496   2.377 -0.3556 -2.7221  0.4139
  247SOL     OW  890   6.316   1.206   2.551  0.1166 -0.2390  0.6564
  247SOL    HW1  891   6.232   1.256   2.526 -1.3497 -2.3454  1.0727
  247SOL    HW2  892   6.301   1.108   2.535  2.5629 -0.6633  0.7033
  248SOL     OW  893   3.885   3.475   5.298 -0.0223 -0.1277  0.1902
  248SOL    HW1  894   3.926   3.388   5.272  1.2111  0.7046 -0.7263
  248SOL    HW2  895   3.824   3.506   5.225 -1.1561 -0.6316  0.9000
  249SOL     OW  896   5.596   6.319   2.422 -0.0141  0.8491  0.1944
  249SOL    HW1  897   5.513   6.298   2.473  0.6349 -0.1141  0.8889
  249SOL    HW2  898   5.575   6.323   2.324 -0.8355  0.3864  0.3448
  250SOL     OW  899   1.987   1.174   4.844  0.1007  0.2344 -0.1825
  250SOL    HW1  900   1.955   1.080   4.835  2.1139 -0.4942 -0.4600
  250SOL    HW2  901   1.998   1.197   4.941  0.7167 -0.2472 -0.1339
  251SOL     OW  902   1.300   0.325   5.238 -0.3789  0.2161 -0.2155
  251SOL    HW1  903   1.372   0.394   5.232 -1.3692  1.3947  1.0963
  251SOL    HW2  904   1.339   0.240   5.273  0.8182  0.1171 -1.6755
  252SOL     OW  905   5.692   1.239   5.285 -0.1998  0.5724  0.4128
  252SOL    HW1  906   5.760   1.165   5.274 -1.9679 -0.8261 -2.0927
  252SOL    HW2  907   5.610   1.202   5.329 -1.2097  0.9385 -1.1101
  253SOL     OW  908   0.096   5.170   4.758  0.0832 -0.4967 -0.0730
  253SOL    HW1  909   0.177   5.115   4.777 -0.4617 -0.8529  1.3913
  253SOL    HW2  910   0.109   5.221   4.673  0.8102 -2.4553 -1.1972
  254SOL     OW  911   3.469   1.832   4.136 -0.0514  0.3742  0.0994
  254SOL    HW1  912   3.554   1.864   4.177  0.8959  0.3425 -1.7194
  254SOL    HW2  913   3.457   1.735   4.157  0.0580  0.5132  0.8324
  255SOL     OW  914   6.916   2.677   4.623 -0.3961  0.1842  0.2808
  255SOL    HW1  915   6.853   2.601   4.605  1.2366 -0.7675 -1.8384
  255SOL    HW2  916   6.943   2.675   4.719 -1.5923 -0.9570  0.6231
  256SOL     OW  917   2.495   6.605   4.779 -0.0219 -0.8674 -0.1661
  256SOL    HW1  918   2.456   6.692   4.746 -0.7332 -1.2393 -0.3329
  256SOL    HW2  919   2.531   6.553   4.702  2.1781  0.1023  0.1318
  257SOL     OW  920   5.084   0.082   3.882 -0.3163 -0.3265 -0.2206
  257SOL    HW1  921   5.002   0.076   3.825 -1.0491  0.2529  0.7236
  257SOL    HW2  922   5.076   0.162   3.943 -0.2781 -1.7362  1.7439
  258SOL     OW  923   0.804   5.444   3.190  0.1948  0.0348  0.2874
  258SOL    HW1  924   0.813   5.394   3.276 -1.7390  0.0534  0.5409
  258SOL    HW2  925   0.709   5.472   3.177  0.8815  2.1444 -0.6928
  259SOL     OW  926   2.106   0.625   3.912 -0.4388  0.7902 -0.1332
  259SOL    HW1  927   2.044   0.698   3.940 -3.7354 -1.0738 -1.9084
  259SOL    HW2  928   2.121   0.630   3.813  1.7874  0.7616  0.1490
  260SOL     OW  929   4.601   1.107   2.559  0.3576  0.0666 -0.1242
  260SOL    HW1  930   4.540   1.181   2.530  1.1480 -0.0558 -2.3287
  260SOL    HW2  931   4.548   1.023   2.568 -0.2445  0.5165  0.6702
  261SOL     OW  932   4.936   6.355   4.455  0.3862  0.1851  0.1153
  261SOL    HW1  933   5.013   6.396   4.407  0.7017 -0.8903 -0.3275
  261SOL    HW2  934   4.941   6.255   4.449  0.0926  0.0200  1.8636
  262SOL     OW  935   6.462   3.308   3.028  0.8891  0.1257 -0.0640
  262SOL    HW1  936   6.373   3.354   3.023  1.6350  1.8410  1.3656
  262SOL    HW2  937   6.448   3.209   3.032 -0.8274  0.2142 -2.0503
  263SOL     OW  938   1.850   2.000   3.808 -0.1022 -0.0688 -0.1661
  263SOL    HW1  939   1.872   2.064   3.882 -1.2115  0.1085  0.0367
  263SOL    HW2  940   1.851   1.907   3.843 -1.6455  0.0819  0.3715
  264SOL     OW  941   3.445   2.493   3.947  0.0502  0.3274 -0.1816
  264SOL    HW1  942   3.351   2.512   3.917  0.6636  1.2646 -1.5650
  264SOL    HW2  943   3.455   2.522   4.042 -1.3765 -0.8809  0.3838
  265SOL     OW  944   1.941   4.708   5.063 -0.1465  1.0013 -0.0444
  265SOL    HW1  945   1.978   4.800   5.052  0.4863  0.8265  0.5697
  265SOL    HW2  946   2.003   4.653   5.119 -0.6983  0.3103 -0.0943
  266SOL     OW  947   3.161   2.827   3.898 -0.4591 -0.2491  0.0125
  266SOL    HW1  948   3.220   2.829   3.979 -1.0374 -1.2247  0.4838
  266SOL    HW2  949   3.217   2.836   3.815  0.0939  1.1759  0.5246
  267SOL     OW  950   2.771   2.460   4.627  0.1528 -0.5171  0.0712
  267SOL    HW1  951   2.804   2.454   4.533  1.1635  0.3178  0.3581
  267SOL    HW2  952   2.806   2.544   4.670  0.3303 -1.2542  1.4247
  268SOL     OW  953   3.098   4.460   2.424  0.6559  0.3199  0.1619
  268SOL    HW1  954   3.029   4.399   2.462 -0.7134  0.9550 -1.2346
  268SOL    HW2  955   3.127   4.425   2.335  0.2167  1.4304 -0.4267
  269SOL     OW  956   1.468   6.752   4.693  0.4495  0.9462 -0.1912
  269SOL    HW1  957   1.393   6.783   4.750 -1.2230 -1.7203 -0.7787
  269SOL    HW2  958   1.456   6.787   4.600  0.8785  1.8612  0.0859
  270SOL     OW  959   1.465   1.038   5.165 -0.5158  0.0574  0.2048
  270SOL    HW1  960   1.504   0.971   5.102  3.1060 -0.1461  2.4182
  270SOL    HW2  961   1.519   1.122   5.164  0.3314 -0.3059  3.6202
  271SOL     OW  962   5.988   1.454   3.819  0.1225  0.2944  0.8964
  271SOL    HW1  963   6.069   1.408   3.855 -0.1461  0.0587  1.2073
  271SOL    HW2  964   5.906   1.415   3.861 -0.2440 -0.3849 -0.3850
  272SOL     OW  965   0.582   6.137   2.781  1.0412 -0.4751 -0.7121
  272SOL    HW1  966   0.568   6.203   2.854  1.3372  0.3968 -1.4207
  272SOL    HW2  967   0.495   6.093   2.758  0.3049  1.4689 -1.8985
  273SOL     OW  968   0.817   0.553   3.976 -0.1739  0.2363 -0.2403
  273SOL    HW1  969   0.817   0.621   4.050 -0.6617  0.4171 -0.3969
  273SOL    HW2  970   0.722   0.531   3.953 -0.0253  0.3474 -0.9642
  274SOL     OW  971   5.416   0.830   4.306 -0.5357  1.0281  0.3170
  274SOL    HW1  972   5.388   0.926   4.300 -3.0553  0.3736  0.7411
  274SOL    HW2  973   5.414   0.788   4.215  0.6847  1.3597  0.1123
  275SOL     OW  974   6.711   1.065   4.633  0.3562 -0.9620 -0.1148
  275SOL    HW1  975   6.793   1.106   4.673  0.1025  1.1290 -1.5983
  275SOL    HW2  976   6.654   1.026   4.706  1.7722 -0.8435  1.1036
  276SOL     OW  977   1.051   0.810   3.484  0.3206 -0.0836 -0.3294
  276SOL    HW1  978   1.067   0.761   3.398 -1.8620 -0.2489 -0.6895
  276SOL    HW2  979   1.015   0.746   3.553  2.4899 -0.0592  0.9192
  277SOL     OW  980   3.929   5.303   4.675 -0.1957  0.0901 -0.0837
  277SOL    HW1  981   3.924   5.399   4.646  1.1677  0.6663  1.4094
  277SOL    HW2  982   3.911   5.297   4.773 -0.2016 -1.1890 -0.1491
  278SOL     OW  983   4.090   2.641   4.757 -0.2573  0.2762 -0.4037
  278SOL    HW1  984   4.154   2.566   4.740  0.2955  0.3342  1.2409
  278SOL    HW2  985   4.051   2.632   4.848 -1.3117  1.2001 -0.7327
  279SOL     OW  986   5.936   0.791   2.750  0.5367 -0.0283 -0.6074
  279SOL    HW1  987   5.980   0.702   2.762 -0.8013 -0.4917  1.3254
  279SOL    HW2  988   5.838   0.782   2.766  0.3989  1.8191 -0.2229
  280SOL     OW  989   1.945   5.390   2.791  0.5794  0.1113  0.0268
  280SOL    HW1  990   1.895   5.306   2.773  0.7877 -0.3668  1.5581
  280SOL    HW2  991   1.965   5.436   2.704 -0.9004 -0.5991 -0.7335
  281SOL     OW  992   4.831   0.311   3.114 -0.1820 -0.4646 -0.2293
  281SOL    HW1  993   4.789   0.398   3.090 -0.1409 -0.2332  0.5174
  281SOL    HW2  994   4.864   0.265   3.031  2.7579  1.7276 -0.4472
  282SOL     OW  995   4.976   0.604   4.324 -0.0998 -0.3135  0.0746
  282SOL    HW1  996   4.908   0.558   4.267 -1.2228 -0.8091  1.7668
  282SOL    HW2  997   4.963   0.703   4.318 -2.3760 -0.4302  1.9586
  283SOL     OW  998   3.723   0.898   2.749  0.4247 -0.6559  0.1283
  283SOL    HW1  999   3.726   0.823   2.814 -0.0178 -1.3453 -0.6373
  283SOL    HW2 1000   3.816   0.930   2.730  0.6143 -1.0183  0.4473
  284SOL     OW 1001   1.442   6.768   3.674  0.1124 -0.1801  0.2419
  284SOL    HW1 1002   1.462   6.866   3.670 -0.7049 -0.0364 -0.4962
  284SOL    HW2 1003   1.447   6.729   3.582 -1.9613 -0.3280  0.1430
  285SOL     OW 1004   0.421   2.757   3.108  0.3328  0.2544 -0.3492
  285SOL    HW1 1005   0.456   2.689   3.172  0.2531 -0.1426 -0.7220
  285SOL    HW2 1006   0.350   2.812   3.154  1.1465  0.7997  0.2780
  286SOL     OW 1007   0.689   1.298   4.925 -0.1711 -0.0302  0.2821
  286SOL    HW1 1008   0.711   1.247   4.842 -0.8846 -0.6074  0.4396
  286SOL    HW2 1009   0.596   1.277   4.954  0.2962 -0.3491  1.6047
  287SOL     OW 1010   1.291   1.470   4.498  0.4446 -0.1724  0.0831
  287SOL    HW1 1011   1.294   1.501   4.403  1.0410 -0.4111  0.0171
  287SOL    HW2 1012   1.266   1.374   4.501 -0.6757  0.1157  0.2428
  288SOL     OW 1013   5.468   4.069   2.604 -0.3911  0.2756  0.3728
  288SOL    HW1 1014   5.452   4.152   2.551 -1.3411 -0.6284 -0.7936
  288SOL    HW2 1015   5.415   4.072   2.689 -3.8310 -0.8588 -1.5275
  289SOL     OW 1016   6.482   6.872   4.263  0.2458  0.2468  0.1380
  289SOL    HW1 1017   6.413   6.927   4.215  0.8630 -0.1674 -1.2762
  289SOL    HW2 1018   6.440   6.829   4.343 -1.1974 -0.1609 -0.8058
  290SOL     OW 1019   2.475   0.454   4.131 -0.0692 -0.3553  0.1568
  290SOL    HW1 1020   2.479   0.383   4.201  2.7956 -3.0823 -2.4739
  290SOL    HW2 1021   2.384   0.456   4.090 -0.8332 -0.9003  1.7369
  291SOL     OW 1022   2.778   6.526   3.923  0.1843  0.2292 -0.2976
  291SOL    HW1 1023   2.833   6.465   3.866 -0.5251  0.4157 -1.1884
  291SOL    HW2 1024   2.725   6.471   3.988 -0.6498 -0.1357 -1.2659
  292SOL     OW 1025   0.840   3.211   3.564 -0.1666  0.0004  0.3521
  292SOL    HW1 1026   0.780   3.150   3.512  1.1118 -0.8269 -0.2281
  292SOL    HW2 1027   0.901   3.259   3.500  0.1797  0.3707  0.9538
  293SOL     OW 1028   4.535   0.160   5.250 -0.0166 -0.1531  0.0353
  293SOL    HW1 1029   4.444   0.200   5.262 -0.4857 -0.9949 -0.5958
  293SOL    HW2 1030   4.526   0.067   5.214  1.0380 -0.8461  1.4639
  294SOL     OW 1031   2.612   6.099   2.877 -0.2587  0.0215  0.2483
  294SOL    HW1 1032   2.673   6.150   2.815 -0.2189  1.2721  1.2850
  294SOL    HW2 1033   2.595   6.008   2.839  1.8806 -0.1971 -0.3075
  295SOL     OW 1034   3.802   6.847   3.348 -0.0605 -0.2243 -0.1274
  295SOL    HW1 1035   3.874   6.797   3.300  0.2016 -1.9954  1.9095
  295SOL    HW2 1036   3.712   6.816   3.316  0.0981  0.1287 -0.9102
  296SOL     OW 1037   1.318   4.123   4.970 -0.3698 -0.1055  0.1872
  296SOL    HW1 1038   1.350   4.207   5.015  3.5126 -1.0679 -0.3925
  296SOL    HW2 1039   1.306   4.052   5.039  0.8718 -0.2817  0.2429
  297SOL     OW 1040   0.443   3.470   4.337 -0.5366 -0.0232  0.4542
  297SOL    HW1 1041   0.375   3.520   4.391 -2.3677 -1.3374 -0.5004
  297SOL    HW2 1042   0.408   3.378   4.318  1.0667 -0.3689 -1.0367
  298SOL     OW 1043   4.057   6.354   4.132  0.8825  0.1451 -0.4125
  298SOL    HW1 1044   4.145   6.391   4.101  0.5773  1.4448  0.2258
  298SOL    HW2 1045   4.000   6.428   4.167 -0.4886 -0.6787 -0.8318
  299SOL     OW 1046   0.222   5.624   5.391  0.0299  0.2026 -0.0788
  299SOL    HW1 1047   0.143   5.568   5.368  0.9643 -1.6664  1.1036
  299SOL    HW2 1048   0.191   5.712   5.428 -1.5272 -0.9238  1.4333
  300SOL     OW 1049   5.348   5.765   3.342 -0.4843 -0.3827  0.0875
  300SOL    HW1 1050   5.318   5.699   3.274  0.2984 -0.6105 -0.0453
  300SOL    HW2 1051   5.287   5.762   3.421 -0.9865 -0.6077 -0.3060
  301SOL     OW 1052   6.602   6.672   5.386  0.3905  0.0612  0.1997
  301SOL    HW1 1053   6.658   6.615   5.445  0.7750  0.1135 -0.1090
  301SOL    HW2 1054   6.527   6.618   5.347  0.2885 -0.0347  0.5267
  302SOL     OW 1055   0.616   0.321   5.326 -0.4985  0.0094 -0.1948
  302SOL    HW1 1056   0.654   0.406   5.289  2.5253 -1.1264  0.0158
  302SOL    HW2 1057   0.617   0.324   5.426 -0.6070 -0.1620 -0.1882
  303SOL     OW 1058   0.943   2.143   3.743 -0.2844  0.1672  0.4859
  303SOL    HW1 1059   0.859   2.109   3.786 -0.9466 -0.3032 -1.1198
  303SOL    HW2 1060   0.922   2.221   3.685  0.5399  0.5822  0.7347
  304SOL     OW 1061   6.771   0.198   4.928  0.1913 -0.2311 -0.2712
  304SOL    HW1 1062   6.871   0.198   4.941  0.1622  0.2187 -0.0276
  304SOL    HW2 1063   6.748   0.258   4.851  0.0307  0.5152  0.3478
  305SOL     OW 1064   5.040   6.926   4.807  0.1411  0.0492 -0.2471
  305SOL    HW1 1065   4.951   6.899   4.769 -0.5539  0.5150  0.9862
  305SOL    HW2 1066   5.113   6.899   4.744 -0.8869 -0.0857 -1.4225
  306SOL     OW 1067   5.186   5.446   4.254  0.2657  0.0704 -0.2376
  306SOL    HW1 1068   5.188   5.427   4.353 -1.1124 -0.5179 -0.2852
  306SOL    HW2 1069   5.254   5.515   4.232 -0.3817  1.2957  1.3783
  307SOL     OW 1070   0.043   6.726   4.810 -0.1796  0.0978 -0.9622
  307SOL    HW1 1071   0.102   6.729   4.890 -0.3647 -0.1598 -0.8163
  307SOL    HW2 1072   6.948   6.707   4.838 -0.2470  0.0175 -1.2374
  308SOL     OW 1073   3.603   6.784   3.017 -0.2695 -0.2669 -0.5156
  308SOL    HW1 1074   3.697   6.793   2.986  0.3745 -1.6642  0.8801
  308SOL    HW2 1075   3.566   6.696   2.987 -0.9756  0.0746 -0.6654
  309SOL     OW 1076   6.563   6.922   2.546 -0.3754  0.5683  0.0883
  309SOL    HW1 1077   6.503   6.848   2.516 -0.5500  0.2286  1.2242
  309SOL    HW2 1078   6.658   6.895   2.532 -0.3625 -0.6385  2.0709
  310SOL     OW 1079   2.022   1.787   4.493 -0.9262 -0.2706 -0.7979
  310SOL    HW1 1080   2.121   1.776   4.491 -1.0775 -1.7850 -1.7002
  310SOL    HW2 1081   1.988   1.767   4.584 -0.3987  0.4848 -0.4210
  311SOL     OW 1082   4.249   6.425   2.705  0.7043  0.0425  0.3250
  311SOL    HW1 1083   4.261   6.524   2.699 -0.4674  0.1415 -0.7110
  311SOL    HW2 1084   4.326   6.385   2.755  1.0256  1.5027  1.0412
  312SOL     OW 1085   0.897   4.084   4.886  0.5407  0.8560  0.2320
  312SOL    HW1 1086   0.978   4.034   4.914  0.7220  1.2988  0.5123
  312SOL    HW2 1087   0.922   4.151   4.815  0.2560  0.3814 -0.3266
  313SOL     OW 1088   6.819   6.839   2.503  0.1896 -0.0105  0.3505
  313SOL    HW1 1089   6.782   6.777   2.434  1.2186 -1.1658  0.7965
  313SOL    HW2 1090   6.918   6.825   2.510  0.3456  1.2514  0.9158
  314SOL     OW 1091   5.261   6.040   3.774 -0.1527 -0.1366  0.3272
  314SOL    HW1 1092   5.250   6.028   3.675 -0.3959 -0.6707  0.4178
  314SOL    HW2 1093   5.177   6.012   3.820 -0.0723  0.1963  0.6811
  315SOL     OW 1094   0.939   0.310   4.620  0.3344  0.0529 -0.3478
  315SOL    HW1 1095   1.018   0.316   4.682 -0.7858  1.9638  1.0072
  315SOL    HW2 1096   0.924   0.398   4.577 -1.1821 -0.2128 -0.4047
  316SOL     OW 1097   3.430   5.196   3.473  0.0771 -0.7981  0.0032
  316SOL    HW1 1098   3.405   5.109   3.431  0.1789 -1.6392  1.6317
  316SOL    HW2 1099   3.529   5.201   3.483  0.1138 -0.2574 -0.5395
  317SOL     OW 1100   5.800   6.111   4.092  0.2086  0.7372  0.1149
  317SOL    HW1 1101   5.899   6.104   4.083 -0.0978 -2.2473 -3.1411
  317SOL    HW2 1102   5.764   6.025   4.128 -1.3586  0.2387 -2.3871
  318SOL     OW 1103   3.848   2.787   4.363 -0.8151  0.2463  0.2432
  318SOL    HW1 1104   3.836   2.711   4.299 -0.2723 -1.0625  1.6376
  318SOL    HW2 1105   3.849   2.752   4.456  3.0670  1.4195  0.8288
  319SOL     OW 1106   6.830   4.534   3.231 -0.2540  0.5469 -0.6598
  319SOL    HW1 1107   6.883   4.619   3.231  0.4483  0.1209 -0.4494
  319SOL    HW2 1108   6.763   4.536   3.157 -0.8720  1.6669 -0.0880
  320SOL     OW 1109   6.249   5.411   3.224  0.2673 -0.1890 -0.1456
  320SOL    HW1 1110   6.162   5.427   3.177  0.4634  1.0823 -0.1238
  320SOL    HW2 1111   6.268   5.313   3.227 -0.6492 -0.4176 -1.0850
  321SOL     OW 1112   2.107   6.220   5.291  0.3189  0.1220  0.5843
  321SOL    HW1 1113   2.093   6.123   5.313  0.4419  0.1702  0.8801
  321SOL    HW2 1114   2.027   6.254   5.242 -0.0225  0.0434  1.0778
  322SOL     OW 1115   2.447   0.988   2.740  0.3031  0.2303 -0.2279
  322SOL    HW1 1116   2.403   0.993   2.830  3.2486  0.0492  1.3635
  322SOL    HW2 1117   2.377   0.987   2.669 -2.2028 -0.3935  2.0521
  323SOL     OW 1118   3.077   6.428   3.849 -0.4751  0.1700  0.4090
  323SOL    HW1 1119   3.059   6.499   3.782 -1.9579 -0.4717  0.0690
  323SOL    HW2 1120   3.090   6.340   3.802  0.5804  0.0776  0.8563
  324SOL     OW 1121   3.268   4.614   4.205  0.0551 -0.3004  0.3319
  324SOL    HW1 1122   3.338   4.664   4.154  0.9588 -1.6120  0.2633
  324SOL    HW2 1123   3.178   4.651   4.182  0.6689  1.1630  0.1395
  325SOL     OW 1124   0.551   4.453   4.148  0.1336  0.3344 -0.2323
  325SOL    HW1 1125   0.499   4.374   4.179  0.1907 -0.5338 -2.2125
  325SOL    HW2 1126   0.643   4.450   4.187  0.1756 -0.6496 -0.3883
  326SOL     OW 1127   3.020   1.155   3.245  0.2335 -0.4036 -0.2320
  326SOL    HW1 1128   2.990   1.147   3.150  1.9361 -0.5216 -0.7854
  326SOL    HW2 1129   3.072   1.240   3.257  0.7989 -0.8265  0.3675
  327SOL     OW 1130   5.034   3.279   3.579  0.2783  0.1051  0.1574
  327SOL    HW1 1131   4.941   3.285   3.545  0.8195 -2.0197 -2.0278
  327SOL    HW2 1132   5.037   3.309   3.675 -2.3567  1.3707 -0.0639
  328SOL     OW 1133   0.960   5.656   3.203  0.0158 -0.3163 -0.1922
  328SOL    HW1 1134   0.909   5.572   3.190  0.6088 -0.9248  1.2422
  328SOL    HW2 1135   1.038   5.658   3.141 -0.8822 -0.0595 -1.3493
  329SOL     OW 1136   4.451   3.747   4.874 -0.1763  0.1398  0.2334
  329SOL    HW1 1137   4.408   3.702   4.796 -0.4943 -0.3960  0.7033
  329SOL    HW2 1138   4.486   3.836   4.847  0.0749 -0.2091 -0.6177
  330SOL     OW 1139   1.530   6.558   4.184 -0.2372  0.1228  0.0198
  330SOL    HW1 1140   1.554   6.655   4.183  2.3214 -0.4254 -0.1751
  330SOL    HW2 1141   1.449   6.543   4.128  2.2414  1.5742 -4.4561
  331SOL     OW 1142   1.743   3.083   4.032  0.0731 -0.1474 -0.2178
  331SOL    HW1 1143   1.779   3.163   3.984  1.3356 -0.9941 -0.7294
  331SOL    HW2 1144   1.650   3.102   4.062 -0.2108  0.9524 -1.6683
  332SOL     OW 1145   6.293   5.430   2.808  0.0481 -0.3405 -0.3390
  332SOL    HW1 1146   6.345   5.345   2.807  1.4175  0.4525 -0.0935
  332SOL    HW2 1147   6.315   5.482   2.891 -2.0597 -0.4809  0.3814
  333SOL     OW 1148   4.050   6.317   2.561  0.0304 -0.3971  0.7876
  333SOL    HW1 1149   3.982   6.387   2.581  1.6946  1.4231  0.3350
  333SOL    HW2 1150   4.140   6.348   2.590  1.1052 -1.5669 -1.0726
  334SOL     OW 1151   5.916   4.347   4.090  0.0626  0.2835  0.0995
  334SOL    HW1 1152   5.911   4.437   4.133 -1.6373  0.6744 -0.8401
  334SOL    HW2 1153   5.992   4.344   4.026  1.0006  0.5501  1.1599
  335SOL     OW 1154   4.377   3.462   2.794 -0.5538 -0.0522 -0.1488
  335SOL    HW1 1155   4.448   3.396   2.769  0.3199  0.8400 -0.0826
  335SOL    HW2 1156   4.304   3.415   2.844  0.6180 -0.7686  0.9564
  336SOL     OW 1157   1.307   6.767   3.930 -0.1605 -0.3293  0.4511
  336SOL    HW1 1158   1.325   6.675   3.964  0.8524 -0.2988  0.0538
  336SOL    HW2 1159   1.344   6.776   3.837 -1.9752 -0.1136 -0.3021
  337SOL     OW 1160   1.749   3.411   3.701  0.4737  0.2443 -0.1035
  337SOL    HW1 1161   1.699   3.486   3.744 -2.2298 -0.8358 -1.1525
  337SOL    HW2 1162   1.767   3.433   3.605  1.5982  0.3858  0.1210
  338SOL     OW 1163   5.006   3.197   4.224  0.1342 -0.0510 -0.0677
  338SOL    HW1 1164   5.079   3.203   4.292 -0.2001 -0.0592  0.2947
  338SOL    HW2 1165   4.931   3.143   4.261 -0.5645  0.9701  0.0101
  339SOL     OW 1166   0.941   4.588   4.956  0.0305  0.2098 -1.0287
  339SOL    HW1 1167   0.857   4.550   4.917  0.1047 -0.2334 -0.7514
  339SOL    HW2 1168   0.950   4.560   5.051 -0.1555  1.3068 -0.6781
  340SOL     OW 1169   2.238   4.635   4.676 -1.2442 -0.0661 -0.1689
  340SOL    HW1 1170   2.244   4.540   4.645 -0.3099  0.3297 -1.2826
  340SOL    HW2 1171   2.142   4.663   4.678 -1.4443 -0.6074 -1.2159
  341SOL     OW 1172   6.392   0.325   2.972 -0.5031 -0.2696  0.4165
  341SOL    HW1 1173   6.337   0.306   3.053  0.7725 -0.8980  1.1562
  341SOL    HW2 1174   6.356   0.274   2.894 -2.4647  1.2473  0.2421
  342SOL     OW 1175   4.675   4.639   4.179 -0.2325  0.2889 -0.0392
  342SOL    HW1 1176   4.680   4.739   4.178  0.1676  0.2740  0.3274
  342SOL    HW2 1177   4.761   4.601   4.213 -1.0393 -0.1268  1.6685
  343SOL     OW 1178   6.906   4.404   3.663 -0.4881 -0.7560 -0.2994
  343SOL    HW1 1179   6.820   4.358   3.683  0.3526 -2.7194 -0.9647
  343SOL    HW2 1180   6.982   4.344   3.688  0.7249  1.1200  0.7274
  344SOL     OW 1181   2.049   5.931   5.064  0.3270  0.0974  0.5633
  344SOL    HW1 1182   2.003   5.850   5.028 -0.5433 -0.0048  1.8364
  344SOL    HW2 1183   1.992   6.012   5.046  0.1432  0.1165  1.1903
  345SOL     OW 1184   5.974   3.270   3.395  0.1296 -0.1971  0.1601
  345SOL    HW1 1185   6.067   3.276   3.430 -0.1629 -0.4255  1.0134
  345SOL    HW2 1186   5.946   3.358   3.357  0.7605 -0.1907 -0.2946
  346SOL     OW 1187   1.219   0.632   5.107  0.0260  0.1604 -0.1514
  346SOL    HW1 1188   1.311   0.597   5.086  0.7653 -0.8886  3.9268
  346SOL    HW2 1189   1.227   0.709   5.170 -1.8891 -0.1126  0.4677
  347SOL     OW 1190   1.665   6.603   5.566  0.2207  0.4014 -0.1139
  347SOL    HW1 1191   1.763   6.587   5.575  0.0556 -1.3232 -0.8851
  347SOL    HW2 1192   1.643   6.696   5.595  1.8813  0.3952  1.3395
  348SOL     OW 1193   6.601   5.076   4.947  0.1384 -0.1447 -0.4399
  348SOL    HW1 1194   6.659   5.151   4.977  0.5315 -0.3817 -0.5935
  348SOL    HW2 1195   6.628   5.047   4.855  0.3248 -0.8025 -0.1876
  349SOL     OW 1196   0.942   5.548   4.425 -0.1727 -0.6599 -0.3547
  349SOL    HW1 1197   0.926   5.636   4.470  0.9952  0.3049 -1.7351
  349SOL    HW2 1198   1.041   5.533   4.417 -0.3292 -0.8776 -2.3834
  350SOL     OW 1199   5.388   3.524   4.613 -0.0871 -0.4061  0.4568
  350SOL    HW1 1200   5.300   3.541   4.569  0.1588 -0.6781 -0.1497
  350SOL    HW2 1201   5.413   3.602   4.669 -1.2909 -0.8192  1.6104
  351SOL     OW 1202   3.535   3.603   4.089  0.5248  1.1218  0.4439
  351SOL    HW1 1203   3.516   3.516   4.045  0.2692  1.4625 -0.1384
  351SOL    HW2 1204   3.482   3.612   4.173 -1.5339  1.8249 -0.8627
  352SOL     OW 1205   5.508   2.176   4.716  0.6679 -0.3760  0.0812
  352SOL    HW1 1206   5.453   2.111   4.664  1.3598  0.0137 -1.1906
  352SOL    HW2 1207   5.450   2.223   4.783 -0.7488  0.4895 -1.6383
  353SOL     OW 1208   4.378   0.059   3.461 -0.4281 -0.4651  0.1276
  353SOL    HW1 1209   4.334   0.036   3.548  1.3409  0.4305  1.3301
  353SOL    HW2 1210   4.404   0.156   3.462  1.5990 -0.9601 -0.4521
  354SOL     OW 1211   1.628   5.559   4.287 -0.5791 -0.7007  0.4309
  354SOL    HW1 1212   1.615   5.628   4.215 -0.2425 -1.0391  0.0391
  354SOL    HW2 1213   1.601   5.469   4.252  0.9264 -1.1023  0.2474
  355SOL     OW 1214   1.552   6.097   4.990  0.0021  0.1468  0.1956
  355SOL    HW1 1215   1.619   6.106   4.916  0.0724  4.0638  0.5084
  355SOL    HW2 1216   1.593   6.051   5.068  1.5958  0.4189 -0.4546
  356SOL     OW 1217   0.785   4.825   4.992 -0.0039 -0.2699 -0.0861
  356SOL    HW1 1218   0.808   4.904   5.048  0.0835  0.2014 -0.7630
  356SOL    HW2 1219   0.865   4.765   4.984 -0.5527 -1.3236  1.8185
  357SOL     OW 1220   2.464   4.887   3.974  0.1336 -0.4681 -0.3877
  357SOL    HW1 1221   2.415   4.974   3.986  0.4227 -0.5719  1.8310
  357SOL    HW2 1222   2.557   4.905   3.942  0.5654  0.1533  1.1393
  358SOL     OW 1223   5.950   0.699   5.032  0.0484  0.2318 -0.1412
  358SOL    HW1 1224   6.038   0.655   5.016  0.3046  0.8512 -0.4603
  358SOL    HW2 1225   5.923   0.684   5.127  0.2585 -0.3837 -0.1770
  359SOL     OW 1226   0.212   5.913   4.620  0.1447  0.3977 -0.2709
  359SOL    HW1 1227   0.235   5.840   4.685  0.4208  0.1440 -0.6498
  359SOL    HW2 1228   0.159   5.983   4.667 -1.2554 -0.6626 -0.1776
  360SOL     OW 1229   3.738   1.278   4.290  0.4477 -0.0004 -0.9015
  360SOL    HW1 1230   3.706   1.281   4.385 -1.8109  1.4230 -1.6245
  360SOL    HW2 1231   3.695   1.201   4.243 -0.5251  0.7907 -1.3740
  361SOL     OW 1232   4.137   5.145   3.304  0.3367 -0.3661 -0.0879
  361SOL    HW1 1233   4.047   5.181   3.328  0.2969  0.4220 -1.3338
  361SOL    HW2 1234   4.126   5.063   3.247  0.3927  0.0133 -0.6526
  362SOL     OW 1235   6.364   5.462   4.085  0.2930 -0.5473  0.0368
  362SOL    HW1 1236   6.407   5.542   4.128 -0.9488  0.1292  0.0571
  362SOL    HW2 1237   6.386   5.381   4.139 -0.0510  0.0763  1.1623
  363SOL     OW 1238   1.018   0.085   3.386 -0.1404  0.5508  0.0912
  363SOL    HW1 1239   1.008   0.184   3.375 -0.4401  0.7396  1.8022
  363SOL    HW2 1240   1.073   0.066   3.467  0.2689 -0.6971 -0.4642
  364SOL     OW 1241   5.771   5.825   5.218  0.2585 -0.3186 -0.1448
  364SOL    HW1 1242   5.736   5.818   5.125 -0.0613  0.3603 -0.0747
  364SOL    HW2 1243   5.697   5.813   5.284  0.1819  0.8578  0.0049
  365SOL     OW 1244   5.832   0.055   5.045 -0.0170  0.3447  0.2173
  365SOL    HW1 1245   5.835   0.152   5.022  2.3520  0.6127  1.4104
  365SOL    HW2 1246   5.736   0.025   5.051 -0.7833  2.4958 -0.4819
  366SOL     OW 1247   1.821   1.522   5.150 -0.0448  0.4026  0.3357
  366SOL    HW1 1248   1.765   1.445   5.118 -0.6591  0.1595  1.8839
  366SOL    HW2 1249   1.765   1.604   5.155  0.1334  0.5193  0.4287
  367SOL     OW 1250   4.079   1.983   2.915  0.1677 -1.0698 -0.2265
  367SOL    HW1 1251   4.059   1.943   3.004  1.0633 -1.3021 -0.1264
  367SOL    HW2 1252   4.094   2.082   2.926 -0.9790 -0.8689 -0.3187
  368SOL     OW 1253   1.840   4.391   3.254 -0.2613  0.1315 -0.2780
  368SOL    HW1 1254   1.748   4.376   3.219 -0.5897 -1.1512  1.0344
  368SOL    HW2 1255   1.892   4.305   3.249  0.5336  0.5884 -0.0495
  369SOL     OW 1256   1.664   2.140   3.270 -0.2778 -0.5843 -0.4291
  369SOL    HW1 1257   1.714   2.202   3.330 -1.1640 -0.9036  0.6829
  369SOL    HW2 1258   1.705   2.140   3.179  1.1049 -0.0875  0.1761
  370SOL     OW 1259   0.271   6.455   3.033  0.5139  0.2221  0.2878
  370SOL    HW1 1260   0.242   6.476   3.127 -1.1912 -0.9454  0.0590
  370SOL    HW2 1261   0.281   6.540   2.982  1.6255  0.8905  1.5502
  371SOL     OW 1262   2.693   1.078   2.761  0.2665 -0.1266  0.0058
  371SOL    HW1 1263   2.596   1.053   2.748  0.1304 -0.2059  1.1094
  371SOL    HW2 1264   2.699   1.157   2.821  0.8605  0.4377 -0.7922
  372SOL     OW 1265   3.172   5.530   4.565  0.3785 -0.0266  0.2670
  372SOL    HW1 1266   3.087   5.572   4.597 -0.5350 -1.7697  0.2886
  372SOL    HW2 1267   3.239   5.528   4.639  0.5007  1.4632  0.2178
  373SOL     OW 1268   0.695   5.801   4.467  0.2279  0.4099 -0.6585
  373SOL    HW1 1269   0.656   5.759   4.385 -1.7657 -0.2092  0.5280
  373SOL    HW2 1270   0.627   5.800   4.541  0.9902  3.3411  0.2500
  374SOL     OW 1271   6.919   4.798   4.839  0.3299 -0.2096 -0.3185
  374SOL    HW1 1272   0.008   4.774   4.877  1.2709  2.5748 -0.4959
  374SOL    HW2 1273   6.885   4.881   4.884 -1.2749 -0.1253 -1.5863
  375SOL     OW 1274   5.001   0.637   3.145 -0.2154 -0.0760 -0.2954
  375SOL    HW1 1275   4.982   0.714   3.206  0.2639  1.5139 -2.0586
  375SOL    HW2 1276   5.099   0.633   3.127 -0.1124 -1.7239  0.5123
  376SOL     OW 1277   4.718   3.291   4.932 -0.2597 -0.6406 -0.6135
  376SOL    HW1 1278   4.632   3.342   4.939 -0.7799 -1.5325 -0.3767
  376SOL    HW2 1279   4.742   3.279   4.835 -0.7332 -0.9379 -0.6933
  377SOL     OW 1280   1.140   2.232   2.656 -0.0378 -0.3416  0.3369
  377SOL    HW1 1281   1.088   2.315   2.638 -0.4777 -0.4765  0.9417
  377SOL    HW2 1282   1.227   2.255   2.699  0.9743 -0.0232 -1.7526
  378SOL     OW 1283   5.440   2.453   2.915  0.1005  0.0854  0.1845
  378SOL    HW1 1284   5.516   2.512   2.941  1.6672 -1.3980 -0.8075
  378SOL    HW2 1285   5.380   2.503   2.853  1.5084  0.6214 -0.8082
  379SOL     OW 1286   5.463   2.333   3.884 -0.0437  0.0502  0.1059
  379SOL    HW1 1287   5.413   2.393   3.821  0.6267  1.1237  0.5611
  379SOL    HW2 1288   5.400   2.267   3.924 -0.7153  0.1449 -0.7566
  380SOL     OW 1289   2.653   3.361   2.887 -0.3623 -0.3481  0.0465
  380SOL    HW1 1290   2.623   3.265   2.884  1.8777 -1.0830 -0.5392
  380SOL    HW2 1291   2.664   3.395   2.794 -2.5413  1.0100  0.2194
  381SOL     OW 1292   1.222   3.329   4.718 -0.1921  0.0279 -0.5217
  381SOL    HW1 1293   1.148   3.262   4.725 -0.2818  0.2333  0.7341
  381SOL    HW2 1294   1.221   3.371   4.627 -2.5218  1.0503 -0.0823
  382SOL     OW 1295   6.357   5.094   3.028 -0.4983  0.3783 -0.0802
  382SOL    HW1 1296   6.271   5.045   3.037 -0.3512  0.2265  0.6035
  382SOL    HW2 1297   6.400   5.103   3.119 -0.0735  0.9489 -0.3279
  383SOL     OW 1298   4.539   6.098   2.402 -0.1004 -0.3791 -0.3742
  383SOL    HW1 1299   4.459   6.100   2.462 -0.0429 -0.1463 -0.3032
  383SOL    HW2 1300   4.573   6.004   2.395  1.2555 -0.1103  1.7885
  384SOL     OW 1301   0.012   4.009   2.982  0.1905 -0.4023  0.9765
  384SOL    HW1 1302   6.950   3.950   2.930  0.8275 -0.9447  0.8119
  384SOL    HW2 1303   6.964   4.092   3.009 -0.1134 -0.0417 -0.5959
  385SOL     OW 1304   3.219   4.817   3.371  0.1913 -0.0127  0.3076
  385SOL    HW1 1305   3.171   4.877   3.434  0.1244  1.7706 -1.3630
  385SOL    HW2 1306   3.156   4.749   3.334 -0.2156  0.1462  0.7102
  386SOL     OW 1307   0.024   4.992   4.274  0.1742  0.1012  0.4131
  386SOL    HW1 1308   6.988   4.916   4.220  0.4828  0.0782  0.2353
  386SOL    HW2 1309   6.969   5.074   4.257 -0.0727 -0.0483  0.4968
  387SOL     OW 1310   4.394   1.806   4.227  0.4225  0.1128 -0.1161
  387SOL    HW1 1311   4.442   1.893   4.221  0.0751  0.5008  1.9626
  387SOL    HW2 1312   4.296   1.822   4.244  0.4028 -0.6541  0.5950
  388SOL     OW 1313   5.743   0.972   3.608  0.4159 -0.1830 -0.0039
  388SOL    HW1 1314   5.775   1.030   3.534  1.7299  0.5191  1.0636
  388SOL    HW2 1315   5.821   0.945   3.666 -0.3314 -2.0063  0.2422
  389SOL     OW 1316   0.831   4.138   3.389 -0.0117  0.5019 -0.3338
  389SOL    HW1 1317   0.760   4.208   3.401 -0.6765 -0.1219 -0.5826
  389SOL    HW2 1318   0.842   4.087   3.474  0.1408  0.5941 -0.2972
  390SOL     OW 1319   6.519   0.010   3.544 -0.2836 -0.0840 -0.2639
  390SOL    HW1 1320   6.470   6.987   3.628 -0.6069 -2.7447 -1.0800
  390SOL    HW2 1321   6.609   6.967   3.545  1.3716  3.0418  0.3006
  391SOL     OW 1322   3.670   5.751   3.114 -0.1238  0.6156  0.3095
  391SOL    HW1 1323   3.670   5.713   3.022  1.8152 -1.5405  1.1136
  391SOL    HW2 1324   3.624   5.840   3.113 -0.3041  0.5897 -2.6695
  392SOL     OW 1325   6.109   0.038   4.848 -0.0830 -0.1399  0.0886
  392SOL    HW1 1326   6.136   6.945   4.870 -1.8117 -0.7767 -0.2933
  392SOL    HW2 1327   6.039   0.036   4.776  0.4830  1.5033 -0.5432
  393SOL     OW 1328   4.455   3.570   4.129  0.0522  0.6995  0.6141
  393SOL    HW1 1329   4.524   3.531   4.191  1.3878 -0.4400 -1.4631
  393SOL    HW2 1330   4.448   3.514   4.047  0.2700  3.4844 -1.4728
  394SOL     OW 1331   0.455   6.032   5.289 -0.2796 -0.3996  0.2872
  394SOL    HW1 1332   0.532   6.031   5.225 -0.0251 -0.1845  0.5856
  394SOL    HW2 1333   0.481   5.986   5.374 -0.0126  0.8556  0.9073
  395SOL     OW 1334   0.898   4.577   2.746  0.5063 -0.2716  0.5996
  395SOL    HW1 1335   0.921   4.663   2.793 -1.1186 -1.5012  3.9283
  395SOL    HW2 1336   0.945   4.501   2.791  0.3131 -1.3788 -0.9987
  396SOL     OW 1337   2.048   5.444   4.933 -0.2633 -0.1580 -0.4340
  396SOL    HW1 1338   2.051   5.446   4.833 -1.1645 -3.0264 -0.6017
  396SOL    HW2 1339   2.131   5.403   4.969 -0.5225 -0.3924 -0.0916
  397SOL     OW 1340   0.193   3.579   3.497  0.1145  0.0340  0.1299
  397SOL    HW1 1341   0.289   3.570   3.468  0.1343  0.7301 -0.0548
  397SOL    HW2 1342   0.166   3.675   3.490 -0.0421  0.1430  1.9228
  398SOL     OW 1343   3.395   6.690   3.917 -0.5971 -0.0697  0.1088
  398SOL    HW1 1344   3.450   6.629   3.975  1.5139  0.1272 -1.5540
  398SOL    HW2 1345   3.310   6.712   3.964  1.0186  0.2073  3.2169
  399SOL     OW 1346   1.464   2.210   3.810 -0.3194  0.1384  0.3568
  399SOL    HW1 1347   1.554   2.207   3.767  0.3297  0.3313  1.6705
  399SOL    HW2 1348   1.472   2.243   3.904 -1.5670 -1.2499  1.0020
  400SOL     OW 1349   6.528   3.660   3.632 -0.4566  0.2853  0.5911
  400SOL    HW1 1350   6.530   3.654   3.732  1.0598 -0.7845  0.5402
  400SOL    HW2 1351   6.540   3.755   3.604  1.7944  0.3047  1.4319
  401SOL     OW 1352   3.425   4.770   4.060 -0.0212 -0.0520  0.6499
  401SOL    HW1 1353   3.394   4.864   4.076  1.2164  0.7690 -1.3926
  401SOL    HW2 1354   3.525   4.766   4.069 -0.0130 -1.0434  0.2313
  402SOL     OW 1355   0.310   6.913   4.249 -0.1855  0.3311  0.0865
  402SOL    HW1 1356   0.293   6.995   4.196 -3.5441 -0.1438  0.2338
  402SOL    HW2 1357   0.307   6.833   4.189 -1.4899 -0.0059  0.5720
  403SOL     OW 1358   0.166   0.090   2.399  0.3630 -0.8154  0.2007
  403SOL    HW1 1359   0.123   0.127   2.317  0.3121 -0.6231  0.3147
  403SOL    HW2 1360   0.138   0.143   2.479  1.2942 -0.2978  0.1961
  404SOL     OW 1361   6.895   1.073   4.226 -0.3708 -0.0951  0.2050
  404SOL    HW1 1362   6.911   1.037   4.318 -0.4256  1.3349  0.7925
  404SOL    HW2 1363   6.926   1.168   4.221  2.6721 -1.0682 -2.2120
  405SOL     OW 1364   2.424   0.469   4.716  0.0157 -0.3605  0.8855
  405SOL    HW1 1365   2.370   0.389   4.745 -1.4595 -0.0549 -0.8322
  405SOL    HW2 1366   2.374   0.552   4.738 -0.0794 -0.0562 -0.4178
  406SOL     OW 1367   4.771   4.797   5.411  0.5395 -0.1862  0.1496
  406SOL    HW1 1368   4.833   4.875   5.398  2.0930 -1.0404  1.9995
  406SOL    HW2 1369   4.706   4.818   5.483 -0.9341  0.4204 -1.2886
  407SOL     OW 1370   4.066   6.442   3.368  0.6829  0.3999 -0.5121
  407SOL    HW1 1371   4.148   6.417   3.317  0.3933 -0.0289 -0.7745
  407SOL    HW2 1372   4.080   6.423   3.465  0.2579 -1.3840 -0.7676
  408SOL     OW 1373   0.306   3.215   4.320 -0.1314 -0.0013  0.4791
  408SOL    HW1 1374   0.213   3.254   4.327 -0.0491  0.1935  0.5048
  408SOL    HW2 1375   0.339   3.192   4.411  0.1488  0.6546  0.5512
  409SOL     OW 1376   4.428   5.331   4.908  0.1464  0.0708 -0.1619
  409SOL    HW1 1377   4.439   5.257   4.842  0.9697 -1.0678  1.2040
  409SOL    HW2 1378   4.338   5.373   4.895 -0.9013 -2.0217 -0.1691
  410SOL     OW 1379   1.985   0.288   5.437 -0.0448 -0.0807 -0.2559
  410SOL    HW1 1380   1.901   0.288   5.383  0.1588  2.5331 -0.6996
  410SOL    HW2 1381   1.987   0.368   5.497  0.5584 -1.9614  2.4224
  411SOL     OW 1382   3.926   4.776   4.020  0.1370 -0.1862 -0.8379
  411SOL    HW1 1383   3.943   4.823   3.933 -2.0186 -0.8315 -1.6574
  411SOL    HW2 1384   3.978   4.690   4.021 -0.5589 -0.6557 -1.9608
  412SOL     OW 1385   4.988   0.273   5.452  0.2552 -0.2838 -0.0926
  412SOL    HW1 1386   4.981   0.361   5.406  0.8557 -0.4851 -0.5902
  412SOL    HW2 1387   5.069   0.274   5.512 -1.1424  0.3803  1.8789
  413SOL     OW 1388   1.866   4.875   2.612 -0.0335  0.5363 -0.1267
  413SOL    HW1 1389   1.867   4.963   2.566  0.9302 -0.6442 -2.5254
  413SOL    HW2 1390   1.824   4.885   2.703 -2.3159  2.9211 -1.3199
  414SOL     OW 1391   1.707   1.551   4.377 -0.2336  0.3378 -0.1026
  414SOL    HW1 1392   1.700   1.478   4.444 -3.7224 -0.7984 -1.4606
  414SOL    HW2 1393   1.783   1.532   4.315  0.8376 -0.4401  1.3895
  415SOL     OW 1394   4.178   4.229   3.808  0.8089  0.9526 -0.1662
  415SOL    HW1 1395   4.179   4.164   3.884 -0.3809  1.1207  0.0164
  415SOL    HW2 1396   4.083   4.256   3.788  1.2204  2.1180 -0.6721
  416SOL     OW 1397   4.947   3.638   4.034  0.1374 -0.0425  0.3033
  416SOL    HW1 1398   4.887   3.560   4.020  0.2628 -0.0341 -0.3224
  416SOL    HW2 1399   5.011   3.645   3.957  1.1512 -0.2373  1.1048
  417SOL     OW 1400   6.087   4.672   3.161 -0.1917 -0.0866  0.6695
  417SOL    HW1 1401   6.050   4.583   3.189 -2.4455  0.4633 -0.3273
  417SOL    HW2 1402   6.087   4.678   3.061  0.1679  0.9418  0.7184
  418SOL     OW 1403   1.732   0.709   4.727 -0.6411  0.2223 -0.0443
  418SOL    HW1 1404   1.744   0.637   4.796  0.1110  0.1558 -0.2265
  418SOL    HW2 1405   1.753   0.671   4.637 -0.4401  0.6196 -0.1659
  419SOL     OW 1406   0.107   6.136   3.983  0.5598 -0.3652  0.0889
  419SOL    HW1 1407   0.115   6.167   4.078 -0.0233  1.4410 -0.4019
  419SOL    HW2 1408   0.146   6.206   3.922 -1.4675 -0.2229 -1.1370
  420SOL     OW 1409   3.546   5.559   2.893  0.1421 -0.3014  0.2802
  420SOL    HW1 1410   3.468   5.519   2.844  0.4066 -2.8563  1.7215
  420SOL    HW2 1411   3.598   5.617   2.831 -1.7221 -0.1923 -1.2962
  421SOL     OW 1412   1.931   0.308   3.010 -0.2281 -0.0936  0.8969
  421SOL    HW1 1413   2.008   0.279   2.953 -0.7804  0.4077 -0.1417
  421SOL    HW2 1414   1.952   0.291   3.106  1.5055  0.7603  0.7094
  422SOL     OW 1415   0.808   0.480   2.730 -0.2028  0.1465  0.5270
  422SOL    HW1 1416   0.776   0.427   2.652  0.7144  0.9221 -0.3892
  422SOL    HW2 1417   0.899   0.449   2.757 -0.4272  0.0209  1.1691
  423SOL     OW 1418   1.148   3.599   3.127  0.1899 -0.3592 -0.0491
  423SOL    HW1 1419   1.177   3.547   3.207  0.4577 -0.5150 -0.2441
  423SOL    HW2 1420   1.048   3.607   3.126  0.2107 -0.0413  0.4918
  424SOL     OW 1421   5.624   0.826   4.704  0.6562  0.4177 -0.4607
  424SOL    HW1 1422   5.681   0.744   4.690 -0.3131 -0.1427 -1.2732
  424SOL    HW2 1423   5.640   0.862   4.796 -1.1067 -2.4812  1.1499
  425SOL     OW 1424   0.012   6.119   5.519 -0.0979  0.8042  0.5721
  425SOL    HW1 1425   6.923   6.080   5.544  0.6904 -0.7136  1.1186
  425SOL    HW2 1426   0.013   6.217   5.542 -1.6170  0.8460  0.5540
  426SOL     OW 1427   0.655   6.571   5.077 -0.1196 -0.4728  0.3018
  426SOL    HW1 1428   0.708   6.654   5.061 -1.0208  0.3233  1.3254
  426SOL    HW2 1429   0.577   6.570   5.014  0.1008 -0.7519  0.0266
  427SOL     OW 1430   5.974   5.780   3.891  0.5366  0.4203  0.9051
  427SOL    HW1 1431   5.893   5.819   3.848  0.9956  0.0562 -0.3284
  427SOL    HW2 1432   5.959   5.774   3.990 -1.5426 -0.9909  0.5870
  428SOL     OW 1433   5.693   3.723   2.739  0.6839  0.0668 -0.1888
  428SOL    HW1 1434   5.774   3.670   2.712 -0.5574 -1.6445 -0.7620
  428SOL    HW2 1435   5.715   3.820   2.740  2.9987 -0.4102  0.6189
  429SOL     OW 1436   5.537   6.270   4.613 -0.0370  0.1696  0.9916
  429SOL    HW1 1437   5.540   6.192   4.676 -0.1974  0.4346  1.3330
  429SOL    HW2 1438   5.443   6.287   4.585  0.1293 -0.4467  0.0425
  430SOL     OW 1439   1.641   5.425   2.637  0.5486  0.7155  0.1815
  430SOL    HW1 1440   1.725   5.476   2.618 -0.0324  1.4643 -0.4333
  430SOL    HW2 1441   1.579   5.481   2.692  0.2361  0.3664  0.1890
  431SOL     OW 1442   5.559   2.303   3.328 -0.3213 -0.3672 -0.0752
  431SOL    HW1 1443   5.489   2.281   3.260 -0.9661  0.1939  0.3988
  431SOL    HW2 1444   5.556   2.401   3.348  0.1760 -0.4522  0.4225
  432SOL     OW 1445   6.395   0.422   5.053  0.3531 -0.0197  0.1169
  432SOL    HW1 1446   6.482   0.412   5.103  0.8382 -0.6575 -0.8285
  432SOL    HW2 1447   6.358   0.332   5.031  0.0338  0.2504 -0.4779
  433SOL     OW 1448   5.772   5.108   4.121 -0.3750 -0.6485 -0.5960
  433SOL    HW1 1449   5.856   5.159   4.103 -0.7400  0.2159  0.0839
  433SOL    HW2 1450   5.779   5.016   4.081  1.4199 -1.0634  0.6015
  434SOL     OW 1451   3.649   1.811   3.571  0.3205 -0.1281  0.3199
  434SOL    HW1 1452   3.656   1.771   3.663 -2.4071 -0.3557  0.4971
  434SOL    HW2 1453   3.577   1.881   3.571  3.2567  3.2174 -0.5774
  435SOL     OW 1454   6.166   3.532   3.857 -0.2758 -0.4623  0.3547
  435SOL    HW1 1455   6.075   3.489   3.858 -0.1249 -0.7832  0.3497
  435SOL    HW2 1456   6.233   3.468   3.820 -0.1704  0.0307 -0.3255
  436SOL     OW 1457   4.077   0.105   3.224  0.0425  0.1453 -0.0125
  436SOL    HW1 1458   4.096   0.191   3.272  2.7861  1.3176 -2.8521
  436SOL    HW2 1459   4.146   0.037   3.249  0.8215  0.4152 -1.2955
  437SOL     OW 1460   4.256   1.210   4.911  0.1668 -0.2217 -0.0488
  437SOL    HW1 1461   4.161   1.223   4.940  0.3143  1.0223 -0.1015
  437SOL    HW2 1462   4.299   1.140   4.968 -0.6687 -0.5284  0.2182
  438SOL     OW 1463   6.394   5.071   5.491 -0.1266 -0.3424 -0.4334
  438SOL    HW1 1464   6.388   5.069   5.591 -1.4759 -0.0468 -0.4914
  438SOL    HW2 1465   6.314   5.118   5.453  1.9130  2.5632 -1.5342
  439SOL     OW 1466   4.142   5.921   4.949  0.6297  0.1358  0.0655
  439SOL    HW1 1467   4.137   5.845   4.885 -0.9575 -0.3486  0.7273
  439SOL    HW2 1468   4.235   5.927   4.986  0.7585 -1.5624  0.0878
  440SOL     OW 1469   2.230   5.718   3.097 -0.2188  0.1124  0.3408
  440SOL    HW1 1470   2.203   5.633   3.052  0.1819  0.5972 -0.8745
  440SOL    HW2 1471   2.302   5.699   3.164 -0.6562 -0.6031  0.6194
  441SOL     OW 1472   5.396   6.714   3.730  0.0932  0.0074 -0.3582
  441SOL    HW1 1473   5.319   6.651   3.724  0.8836 -0.9694 -0.4164
  441SOL    HW2 1474   5.364   6.803   3.761 -0.9559 -0.5757  0.2651
  442SOL     OW 1475   5.730   3.758   3.247 -0.0222  0.0373  0.3509
  442SOL    HW1 1476   5.640   3.741   3.206  0.5647 -1.5322 -0.3671
  442SOL    HW2 1477   5.749   3.856   3.247 -0.9435  0.2372 -1.2068
  443SOL     OW 1478   3.483   3.103   3.981 -0.0624  0.3907 -0.1456
  443SOL    HW1 1479   3.487   3.006   4.004 -0.6036 -0.2687 -2.5373
  443SOL    HW2 1480   3.570   3.131   3.940 -0.2541  0.6499 -0.3837
  444SOL     OW 1481   0.740   2.830   4.597 -0.3092 -0.2429  0.2520
  444SOL    HW1 1482   0.751   2.733   4.577 -1.0747 -0.3371  0.2786
  444SOL    HW2 1483   0.647   2.859   4.575 -0.5534  0.1345  1.7024
  445SOL     OW 1484   2.370   3.193   4.384 -0.5898 -0.5147 -0.7845
  445SOL    HW1 1485   2.446   3.190   4.319 -1.4944 -2.7615 -1.8216
  445SOL    HW2 1486   2.382   3.272   4.445  1.9136 -0.1149 -1.6694
  446SOL     OW 1487   3.437   4.966   3.306 -0.4817  0.4622  0.1565
  446SOL    HW1 1488   3.353   4.912   3.318 -2.3819  2.4740 -2.7714
  446SOL    HW2 1489   3.489   4.929   3.229  0.0573  0.6972  0.4076
  447SOL     OW 1490   5.598   4.064   5.286  0.0601  0.2997  0.5341
  447SOL    HW1 1491   5.601   4.020   5.376 -0.9825  2.8701  1.9545
  447SOL    HW2 1492   5.625   4.160   5.296  0.0157  0.6272 -1.9421
  448SOL     OW 1493   2.223   0.988   3.596  0.1297  0.3068 -0.2133
  448SOL    HW1 1494   2.244   0.940   3.681  2.2559  1.6178  0.0779
  448SOL    HW2 1495   2.254   0.934   3.518 -1.1971 -0.5845 -0.1497
  449SOL     OW 1496   5.908   3.445   3.812 -0.5852  0.6786 -0.5296
  449SOL    HW1 1497   5.853   3.525   3.790 -0.1949  0.3930 -2.8113
  449SOL    HW2 1498   5.887   3.371   3.747  1.1300 -0.0671 -0.3007
  450SOL     OW 1499   2.803   2.274   3.748  0.3276 -0.0105 -0.1938
  450SOL    HW1 1500   2.808   2.260   3.847  0.8809  0.5195 -0.1356
  450SOL    HW2 1501   2.881   2.330   3.719  1.2782 -1.7555 -1.2131
  451SOL     OW 1502   6.557   3.308   4.098  0.0717  0.5829 -0.1013
  451SOL    HW1 1503   6.554   3.327   4.000 -1.2878 -1.0268 -0.4164
  451SOL    HW2 1504   6.524   3.388   4.148 -0.8225  0.8321 -1.0548
  452SOL     OW 1505   1.711   6.736   4.799  0.2055 -0.8667  0.1583
  452SOL    HW1 1506   1.748   6.649   4.764 -0.6305 -1.4380  0.6802
  452SOL    HW2 1507   1.614   6.743   4.776  0.2286 -0.1358  0.2575
  453SOL     OW 1508   2.896   0.092   5.240  0.1899  0.1131 -0.0283
  453SOL    HW1 1509   2.843   0.039   5.175 -1.0125  1.3722 -0.1218
  453SOL    HW2 1510   2.983   0.119   5.199 -0.5177  0.8196 -1.0854
  454SOL     OW 1511   3.296   4.070   3.671  0.1116  0.8062  0.0581
  454SOL    HW1 1512   3.326   4.061   3.765 -0.9033  0.2567  0.3528
  454SOL    HW2 1513   3.258   3.983   3.640  1.7449  0.5401 -1.3536
  455SOL     OW 1514   0.209   1.397   3.055 -0.1631  0.4286  0.0510
  455SOL    HW1 1515   0.227   1.443   3.142  2.7675  0.2661 -0.3658
  455SOL    HW2 1516   0.192   1.466   2.984  0.6843  0.7565  0.1431
  456SOL     OW 1517   1.450   2.290   4.068  0.7550 -0.7258  0.1070
  456SOL    HW1 1518   1.424   2.245   4.153 -2.0787  0.0552 -0.2431
  456SOL    HW2 1519   1.384   2.362   4.047  1.2513 -1.0137 -2.8569
  457SOL     OW 1520   5.342   6.290   3.878 -0.9085 -0.2709  0.1201
  457SOL    HW1 1521   5.441   6.295   3.885 -1.0515  1.4392  1.6265
  457SOL    HW2 1522   5.315   6.200   3.844  1.0800 -1.4419  1.4504
  458SOL     OW 1523   6.100   4.981   3.068 -0.5327 -0.3361  0.1910
  458SOL    HW1 1524   6.083   4.957   3.163 -3.0424 -1.8820 -0.5539
  458SOL    HW2 1525   6.018   4.963   3.013  1.1916 -0.7212 -2.4947
  459SOL     OW 1526   0.767   4.375   3.901  0.2470 -0.4353 -0.2073
  459SOL    HW1 1527   0.718   4.457   3.929 -1.9570 -1.8091  0.2674
  459SOL    HW2 1528   0.865   4.388   3.914 -0.0397  2.0347 -0.0333
  460SOL     OW 1529   5.482   0.431   3.155 -0.6251  0.7078 -0.2565
  460SOL    HW1 1530   5.575   0.413   3.125 -0.0647  0.7619  1.3491
  460SOL    HW2 1531   5.438   0.344   3.180 -0.2567  0.8648  1.0041
  461SOL     OW 1532   6.351   5.082   4.672  0.2575  0.8826 -0.0290
  461SOL    HW1 1533   6.432   5.048   4.719  0.7838 -0.3691 -1.7548
  461SOL    HW2 1534   6.283   5.009   4.665 -0.3371  1.4323 -0.0620
  462SOL     OW 1535   0.643   6.709   2.580 -0.0268  0.1829  0.7028
  462SOL    HW1 1536   0.630   6.807   2.565 -0.5645 -0.2369 -2.0146
  462SOL    HW2 1537   0.619   6.687   2.675 -1.8704  2.3456  0.8285
  463SOL     OW 1538   0.484   1.331   3.150 -0.9764 -0.1364  0.0821
  463SOL    HW1 1539   0.395   1.328   3.105 -0.3211 -0.5195 -1.2509
  463SOL    HW2 1540   0.547   1.270   3.102  0.0049  0.1136  1.0152
  464SOL     OW 1541   6.898   6.943   5.537  0.1229  0.6066 -0.2910
  464SOL    HW1 1542   6.928   6.865   5.592 -0.8664  0.8858  0.6891
  464SOL    HW2 1543   6.804   6.928   5.506 -0.0301  1.3332 -0.2074
  465SOL     OW 1544   0.385   2.410   4.049  0.4258 -0.2593  0.4084
  465SOL    HW1 1545   0.453   2.457   4.105  1.7732 -0.7369 -0.7631
  465SOL    HW2 1546   0.326   2.477   4.004  1.1077  0.2422  0.2452
  466SOL     OW 1547   4.665   1.157   2.836  0.7924  0.2347  0.4171
  466SOL    HW1 1548   4.644   1.132   2.742 -0.4141 -0.5433  0.8604
  466SOL    HW2 1549   4.713   1.081   2.881 -0.9615 -0.5068  1.1476
  467SOL     OW 1550   6.365   0.792   4.730  0.4905 -0.1563  0.1178
  467SOL    HW1 1551   6.301   0.851   4.680  0.4468  0.5144  0.9494
  467SOL    HW2 1552   6.424   0.848   4.788  0.5779 -0.9128  0.7801
  468SOL     OW 1553   2.464   0.761   3.526 -0.4642 -0.3804 -0.4082
  468SOL    HW1 1554   2.468   0.672   3.481  0.6828  0.0433 -1.1751
  468SOL    HW2 1555   2.533   0.764   3.600 -0.0888  0.0635 -0.7682
  469SOL     OW 1556   1.299   2.767   2.562 -0.0418  0.4644 -0.3069
  469SOL    HW1 1557   1.285   2.732   2.654 -2.7827 -1.2189 -1.2666
  469SOL    HW2 1558   1.240   2.847   2.548 -1.2699 -0.5609 -1.2088
  470SOL     OW 1559   2.513   2.462   4.600  0.1584  0.4658 -0.7712
  470SOL    HW1 1560   2.610   2.474   4.621  0.3091  0.0646 -1.2110
  470SOL    HW2 1561   2.498   2.370   4.564 -0.3677  0.5634 -0.8097
  471SOL     OW 1562   6.776   0.506   4.000  0.2104 -0.6807  0.2804
  471SOL    HW1 1563   6.864   0.507   4.048  0.2925 -0.8544  0.1374
  471SOL    HW2 1564   6.735   0.415   4.009  1.0332 -1.2676 -1.4079
  472SOL     OW 1565   0.942   3.303   5.090  0.0410  0.1350 -0.0167
  472SOL    HW1 1566   0.842   3.300   5.095 -0.0721  1.5613 -0.8115
  472SOL    HW2 1567   0.970   3.369   5.021  1.5519 -0.0468  0.3790
  473SOL     OW 1568   5.735   1.502   4.568 -0.7162  0.2787  0.0835
  473SOL    HW1 1569   5.790   1.440   4.511 -0.1958 -0.1316  0.9973
  473SOL    HW2 1570   5.653   1.530   4.518 -0.9525 -1.1301 -0.3743
  474SOL     OW 1571   5.141   4.100   5.285  0.3423  0.2169 -0.0592
  474SOL    HW1 1572   5.044   4.076   5.289  0.6912 -1.1995  0.5628
  474SOL    HW2 1573   5.151   4.199   5.275 -1.1554  0.4183  0.2541
  475SOL     OW 1574   0.684   4.459   5.045  0.5764  0.4063 -0.0676
  475SOL    HW1 1575   0.619   4.387   5.067  1.3102  0.0712  1.1103
  475SOL    HW2 1576   0.663   4.540   5.099  1.2236  0.2438  0.4327
  476SOL     OW 1577   5.350   4.607   3.296  0.2316 -0.5262 -0.2822
  476SOL    HW1 1578   5.372   4.705   3.289 -0.0756 -0.2369  1.8938
  476SOL    HW2 1579   5.415   4.554   3.243  2.3950  0.6967  0.9853
  477SOL     OW 1580   3.589   4.926   3.585 -0.5344 -0.0375 -0.0496
  477SOL    HW1 1581   3.501   4.879   3.578 -0.4937 -0.2274  0.6145
  477SOL    HW2 1582   3.662   4.864   3.559 -0.4091 -0.6405  1.5771
  478SOL     OW 1583   6.944   5.982   4.317 -0.4067  0.0443  0.2724
  478SOL    HW1 1584   6.921   6.054   4.251 -0.9714  1.8030  2.2817
  478SOL    HW2 1585   6.886   5.902   4.300 -1.9410  1.1888 -0.1461
  479SOL     OW 1586   6.811   6.006   3.852 -0.1198 -0.7439 -0.1215
  479SOL    HW1 1587   6.754   6.027   3.772 -1.4661 -1.7976  0.4991
  479SOL    HW2 1588   6.905   5.992   3.823 -0.2914  0.3640 -1.3042
  480SOL     OW 1589   4.359   5.701   5.480 -0.1204  0.5277 -0.2580
  480SOL    HW1 1590   4.431   5.631   5.480  0.8757  1.5250 -0.7173
  480SOL    HW2 1591   4.269   5.657   5.476  0.3547 -0.8160  1.9246
  481SOL     OW 1592   2.355   5.354   4.715  0.1718  0.4055 -0.1507
  481SOL    HW1 1593   2.367   5.436   4.770  0.7184 -0.3618  0.9169
  481SOL    HW2 1594   2.257   5.340   4.697 -0.0307  0.6055  0.7408
  482SOL     OW 1595   6.831   0.870   3.459  0.0112 -0.3311  0.2726
  482SOL    HW1 1596   6.780   0.930   3.398  0.4947 -0.3398 -0.1446
  482SOL    HW2 1597   6.929   0.880   3.442  0.0952 -1.3960  0.0267
  483SOL     OW 1598   2.621   6.709   5.066 -0.9399 -0.3697 -0.1451
  483SOL    HW1 1599   2.576   6.646   5.003 -1.5247 -0.1752  0.0724
  483SOL    HW2 1600   2.720   6.698   5.060 -0.9978 -0.4641 -0.9856
  484SOL     OW 1601   1.300   1.917   4.571  0.5760  0.4552  0.1166
  484SOL    HW1 1602   1.276   2.014   4.564  0.0689  0.3193 -0.0547
  484SOL    HW2 1603   1.225   1.861   4.537 -0.9819 -0.1548  4.0464
  485SOL     OW 1604   2.538   2.926   4.307  0.2162  0.0118  0.5322
  485SOL    HW1 1605   2.635   2.943   4.290  0.3248  1.4724  2.3239
  485SOL    HW2 1606   2.528   2.866   4.386 -0.3577  0.1860  0.5953
  486SOL     OW 1607   2.326   3.372   4.598  0.2300 -0.4617 -0.2642
  486SOL    HW1 1608   2.365   3.359   4.689 -0.6196 -1.4382 -0.0201
  486SOL    HW2 1609   2.297   3.467   4.588  0.1525 -0.3873  0.5665
  487SOL     OW 1610   1.931   4.333   4.360 -0.5801 -0.1192 -0.1666
  487SOL    HW1 1611   1.989   4.394   4.415 -1.1860  1.3111 -1.0654
  487SOL    HW2 1612   1.850   4.308   4.413 -0.8916  0.8070 -0.1915
  488SOL     OW 1613   6.584   6.712   3.173 -0.1193 -0.3145 -0.3935
  488SOL    HW1 1614   6.521   6.754   3.238  0.0497  1.1700 -1.1549
  488SOL    HW2 1615   6.549   6.622   3.145 -1.4263  0.0991 -0.1296
  489SOL     OW 1616   2.826   0.499   3.832  0.1233  0.2579 -0.0540
  489SOL    HW1 1617   2.888   0.536   3.901  0.4470  1.2403 -0.8452
  489SOL    HW2 1618   2.767   0.430   3.874  1.3882 -0.3316  0.8316
  490SOL     OW 1619   1.589   4.850   2.407  0.0670  0.3562 -0.8696
  490SOL    HW1 1620   1.613   4.777   2.471 -1.6822 -0.1056 -0.7033
  490SOL    HW2 1621   1.559   4.931   2.459  1.2039  0.9227 -1.0704
  491SOL     OW 1622   0.807   4.679   5.348  0.0777  0.0121 -0.2400
  491SOL    HW1 1623   0.722   4.648   5.307  0.4759 -0.5246 -0.6759
  491SOL    HW2 1624   0.792   4.767   5.393 -0.7799 -0.2363 -0.0240
  492SOL     OW 1625   4.543   1.888   3.912 -0.0841  0.3206 -0.1348
  492SOL    HW1 1626   4.511   1.981   3.892  2.0623  0.5722 -2.9149
  492SOL    HW2 1627   4.615   1.891   3.981 -1.4729  0.3944  1.3946
  493SOL     OW 1628   2.932   4.231   4.079  0.7742  0.2524  0.2094
  493SOL    HW1 1629   2.880   4.229   3.994 -0.9467  1.1930  1.1887
  493SOL    HW2 1630   3.029   4.246   4.059  0.6301 -1.0396 -1.6324
  494SOL     OW 1631   3.136   4.689   2.539 -0.6409 -0.1323  0.3462
  494SOL    HW1 1632   3.104   4.679   2.633  1.0860 -0.7136  0.9076
  494SOL    HW2 1633   3.115   4.606   2.488  2.2665 -1.7147  1.4787
  495SOL     OW 1634   3.315   2.819   3.650 -0.0256  0.4724  0.3096
  495SOL    HW1 1635   3.253   2.868   3.588 -2.6007 -1.5261  1.1530
  495SOL    HW2 1636   3.355   2.741   3.603 -1.5106 -0.6938  0.9252
  496SOL     OW 1637   1.354   4.367   5.059 -0.1111 -0.1292  0.4253
  496SOL    HW1 1638   1.360   4.438   4.989  0.8196  0.6216  1.2270
  496SOL    HW2 1639   1.285   4.392   5.127 -1.0700 -0.8950 -0.2557
  497SOL     OW 1640   1.172   1.883   4.239  0.2870 -0.1181  0.3871
  497SOL    HW1 1641   1.210   1.961   4.288 -2.0351  0.7075  0.9711
  497SOL    HW2 1642   1.121   1.825   4.302 -1.9839  0.4706 -0.7807
  498SOL     OW 1643   1.328   6.519   4.024 -0.1525  0.4503 -0.7961
  498SOL    HW1 1644   1.396   6.519   3.951  1.6171 -2.2482  0.6870
  498SOL    HW2 1645   1.270   6.438   4.016  1.1388 -0.8212  1.5642
  499SOL     OW 1646   1.199   3.860   3.578  0.0970  0.6841  0.0998
  499SOL    HW1 1647   1.264   3.898   3.513  0.0407  1.0146  0.2377
  499SOL    HW2 1648   1.110   3.851   3.535  0.3354 -0.2125 -0.2404
  500SOL     OW 1649   4.964   4.250   4.284 -0.0049  0.1426 -0.4071
  500SOL    HW1 1650   4.951   4.178   4.216  0.4935 -0.6896  0.3656
  500SOL    HW2 1651   5.044   4.230   4.340  0.1474  1.3051 -0.1725
  501SOL     OW 1652   6.204   1.949   3.094 -0.0576 -0.1701 -0.0024
  501SOL    HW1 1653   6.229   2.045   3.105 -1.8731  0.3848 -0.4180
  501SOL    HW2 1654   6.188   1.909   3.185  2.1400 -0.5422  0.2792
  502SOL     OW 1655   0.391   6.794   3.913  0.2489  0.1492  0.0120
  502SOL    HW1 1656   0.377   6.732   3.990 -1.4822  1.4044  0.7664
  502SOL    HW2 1657   0.485   6.828   3.914  1.4496 -2.8134 -0.7583
  503SOL     OW 1658   2.774   3.449   3.725  0.5063  0.0832 -0.2036
  503SOL    HW1 1659   2.849   3.411   3.780  0.4969 -0.3062 -0.4550
  503SOL    HW2 1660   2.794   3.435   3.628  0.2875  0.3278 -0.2848
  504SOL     OW 1661   6.753   3.570   2.924 -0.0537 -0.0653  0.3753
  504SOL    HW1 1662   6.667   3.597   2.968  0.6726  0.7507  1.3491
  504SOL    HW2 1663   6.807   3.652   2.903 -0.1613 -0.4626 -1.6599
  505SOL     OW 1664   1.823   6.531   4.300 -0.1428  0.7265  0.6450
  505SOL    HW1 1665   1.725   6.542   4.283 -0.0539 -0.0260 -0.4419
  505SOL    HW2 1666   1.846   6.434   4.304  0.9006  0.8529 -1.3123
  506SOL     OW 1667   2.132   3.028   2.831  0.5360  0.2882  0.1133
  506SOL    HW1 1668   2.157   3.125   2.837 -0.2252  0.7423 -2.7145
  506SOL    HW2 1669   2.033   3.019   2.841  0.5488 -0.1301 -0.1326
  507SOL     OW 1670   2.976   1.037   4.810  0.2950  0.1058 -0.0368
  507SOL    HW1 1671   2.982   1.115   4.747  1.8410  0.0557 -0.0052
  507SOL    HW2 1672   2.948   0.956   4.759  0.9628  0.1903 -0.5597
  508SOL     OW 1673   4.349   5.407   2.920  0.7228 -0.5101 -0.1660
  508SOL    HW1 1674   4.284   5.401   2.996  1.6593 -0.1731  0.6749
  508SOL    HW2 1675   4.412   5.483   2.935 -0.5026  1.0750 -2.4226
  509SOL     OW 1676   6.286   3.350   4.202  0.2887 -0.5211 -0.1525
  509SOL    HW1 1677   6.339   3.268   4.223  0.5006 -0.4392 -0.3622
  509SOL    HW2 1678   6.199   3.324   4.162 -0.3222 -0.6982  1.2395
  510SOL     OW 1679   1.642   4.298   2.807  0.1441  0.3894  0.0028
  510SOL    HW1 1680   1.717   4.236   2.782 -0.3211  0.7110 -2.5299
  510SOL    HW2 1681   1.656   4.386   2.761 -0.1483  1.6028  2.1050
  511SOL     OW 1682   6.002   1.445   3.128 -0.2281  0.1128  0.2045
  511SOL    HW1 1683   6.048   1.460   3.040 -0.1450  1.6389  0.4651
  511SOL    HW2 1684   6.063   1.475   3.201 -1.3664  1.6232  0.5957
  512SOL     OW 1685   3.164   0.911   3.328  0.1451  0.0509  0.3215
  512SOL    HW1 1686   3.222   0.965   3.388 -1.1621 -1.3068  2.9746
  512SOL    HW2 1687   3.088   0.967   3.295 -0.0926  0.3670  1.3966
  513SOL     OW 1688   0.790   5.460   5.000 -0.3190 -0.2069  0.4602
  513SOL    HW1 1689   0.874   5.410   5.021 -0.3118  0.5114  2.3383
  513SOL    HW2 1690   0.711   5.409   5.033 -0.6118 -0.5988 -0.7737
  514SOL     OW 1691   3.882   2.137   3.639  0.4822 -0.0813  0.0048
  514SOL    HW1 1692   3.831   2.102   3.718  0.1008  0.6989  0.1104
  514SOL    HW2 1693   3.944   2.065   3.605  0.0111 -0.7175  0.4614
  515SOL     OW 1694   6.420   5.678   4.822  0.0799  0.1225 -0.8958
  515SOL    HW1 1695   6.504   5.708   4.777 -0.8265  1.8624 -1.5289
  515SOL    HW2 1696   6.440   5.600   4.880  2.5006  1.4922  0.3059
  516SOL     OW 1697   4.489   6.675   4.507 -0.6253 -0.3492  0.7563
  516SOL    HW1 1698   4.458   6.650   4.599  1.4988 -2.4010  1.0212
  516SOL    HW2 1699   4.469   6.771   4.490 -1.8896 -0.1533  2.9994
  517SOL     OW 1700   6.350   6.686   2.931 -0.1566 -0.0175  0.8861
  517SOL    HW1 1701   6.311   6.770   2.969  1.0547  0.9858 -0.0160
  517SOL    HW2 1702   6.285   6.611   2.943 -2.3714  1.5534 -0.5452
  518SOL     OW 1703   4.380   4.093   4.904  0.0842 -0.3014 -0.1332
  518SOL    HW1 1704   4.346   4.186   4.896 -0.2824 -0.2703  1.4326
  518SOL    HW2 1705   4.303   4.029   4.903  0.2913 -0.5458 -0.6212
  519SOL     OW 1706   4.049   3.490   3.291 -0.2801 -0.4297 -0.3238
  519SOL    HW1 1707   4.145   3.479   3.319 -0.2248  0.4175 -0.1360
  519SOL    HW2 1708   4.000   3.544   3.360 -0.3977  0.7927 -1.3108
  520SOL     OW 1709   1.585   3.200   3.637 -0.3734  0.1389  0.2258
  520SOL    HW1 1710   1.671   3.251   3.647 -1.1064  1.0267  2.4537
  520SOL    HW2 1711   1.511   3.263   3.613 -0.8919 -0.2089  0.8874
  521SOL     OW 1712   5.702   0.941   4.918 -0.0576  0.2594  0.0807
  521SOL    HW1 1713   5.697   0.881   4.997  1.4634  1.3808  1.0959
  521SOL    HW2 1714   5.796   0.974   4.907 -0.7894  2.2889 -0.5399
  522SOL     OW 1715   2.766   4.640   3.246  0.3658  0.3789 -0.4940
  522SOL    HW1 1716   2.837   4.711   3.242  1.1448 -0.1586  1.8244
  522SOL    HW2 1717   2.697   4.666   3.314 -0.2586 -0.3182 -0.8503
  523SOL     OW 1718   3.694   1.814   3.055 -0.1697  0.2496  0.0993
  523SOL    HW1 1719   3.738   1.818   3.145 -0.9062  2.1237  0.4119
  523SOL    HW2 1720   3.762   1.829   2.984  0.0225  1.2371  0.4821
  524SOL     OW 1721   6.573   3.657   3.908  0.0710 -0.0477  0.5156
  524SOL    HW1 1722   6.650   3.602   3.941  0.2073 -0.2468 -0.1182
  524SOL    HW2 1723   6.502   3.660   3.978  0.1109 -0.9334  0.6138
  525SOL     OW 1724   6.189   3.649   4.269  0.6979 -0.1858 -0.0936
  525SOL    HW1 1725   6.097   3.620   4.243 -0.4248  2.8069  0.2529
  525SOL    HW2 1726   6.209   3.617   4.361  0.0963 -1.0200 -0.2399
  526SOL     OW 1727   1.401   6.864   4.178  0.5227 -0.0190 -0.1192
  526SOL    HW1 1728   1.499   6.849   4.173  0.7374  1.4495 -0.9515
  526SOL    HW2 1729   1.357   6.828   4.095  0.7016  1.3923 -0.8702
  527SOL     OW 1730   2.437   1.598   2.867 -0.4332  0.6351 -0.0338
  527SOL    HW1 1731   2.442   1.504   2.836  0.7992  0.4777  0.5940
  527SOL    HW2 1732   2.471   1.659   2.795  1.2147  0.3772  0.5042
  528SOL     OW 1733   4.268   4.081   4.454 -0.7572  0.1773 -0.1584
  528SOL    HW1 1734   4.220   4.063   4.540 -2.7868  1.0154 -1.0515
  528SOL    HW2 1735   4.255   4.004   4.392 -0.0889 -0.0103 -0.0794
  529SOL     OW 1736   6.550   0.240   4.339 -0.2085  0.0124  0.2759
  529SOL    HW1 1737   6.573   0.202   4.428  0.3405  0.0489  0.1546
  529SOL    HW2 1738   6.463   0.202   4.307  0.9238 -2.1222 -0.4143
  530SOL     OW 1739   6.946   2.953   4.981 -0.1129 -0.1174 -0.2134
  530SOL    HW1 1740   6.895   3.036   5.004 -0.7052 -0.7553  0.8316
  530SOL    HW2 1741   0.038   2.978   4.952 -1.1322  1.0944 -2.6575
  531SOL     OW 1742   0.312   5.011   3.340  0.0592  0.0638  0.1973
  531SOL    HW1 1743   0.408   5.038   3.339  0.5298 -1.4347 -1.8151
  531SOL    HW2 1744   0.301   4.923   3.294 -2.4060  0.6583 -0.5295
  532SOL     OW 1745   5.016   2.438   4.253  0.0961  0.0325 -0.3434
  532SOL    HW1 1746   5.111   2.411   4.273 -0.3270 -0.8665  0.5365
  532SOL    HW2 1747   4.957   2.411   4.329 -1.0719 -0.5585 -1.4367
  533SOL     OW 1748   0.622   1.712   4.772 -0.2029 -0.0430  0.6976
  533SOL    HW1 1749   0.674   1.701   4.856 -0.8343 -1.5489  0.9214
  533SOL    HW2 1750   0.561   1.791   4.780 -1.0338 -0.8011  2.0672
  534SOL     OW 1751   1.145   4.532   4.757  0.1171  0.0958 -0.6502
  534SOL    HW1 1752   1.158   4.437   4.727  0.2192 -0.4731  1.0595
  534SOL    HW2 1753   1.061   4.539   4.811  0.6521  0.7319  0.1338
  535SOL     OW 1754   6.616   0.586   4.902  0.4032 -1.0564  0.3172
  535SOL    HW1 1755   6.680   0.591   4.979  1.1371  0.4352 -0.3444
  535SOL    HW2 1756   6.529   0.547   4.933 -0.0396  1.3525  2.3893
  536SOL     OW 1757   1.758   2.412   4.993  0.0348 -0.2880 -0.1528
  536SOL    HW1 1758   1.703   2.331   4.970 -0.1812 -0.0560 -0.4646
  536SOL    HW2 1759   1.778   2.463   4.910  0.4822 -0.2165  0.0000
  537SOL     OW 1760   6.737   5.973   5.509 -0.5545  0.0380 -0.6623
  537SOL    HW1 1761   6.802   5.909   5.466  0.9386  1.0220  0.0334
  537SOL    HW2 1762   6.703   5.932   5.594 -1.1032 -0.6210 -1.1922
  538SOL     OW 1763   1.117   5.179   4.602  0.2597 -0.1384 -0.4077
  538SOL    HW1 1764   1.162   5.124   4.672 -0.4955 -0.9955 -0.5645
  538SOL    HW2 1765   1.141   5.275   4.614  1.6569 -0.4928 -0.1526
  539SOL     OW 1766   6.089   0.050   2.828 -0.1150  0.1490  0.2869
  539SOL    HW1 1767   6.045   0.030   2.741  3.4393  0.2016 -1.6883
  539SOL    HW2 1768   6.036   0.121   2.876 -4.2941 -2.5312  0.1774
  540SOL     OW 1769   2.879   0.894   2.746  0.0437 -0.9201 -1.1499
  540SOL    HW1 1770   2.926   0.906   2.659 -0.3214  0.3783 -1.1890
  540SOL    HW2 1771   2.804   0.960   2.753 -0.5167 -1.6270 -0.2435
  541SOL     OW 1772   1.068   3.133   2.965  0.0353 -0.1253  0.1168
  541SOL    HW1 1773   1.144   3.184   3.004 -0.9137  0.5280  1.1807
  541SOL    HW2 1774   0.982   3.165   3.006 -0.8156 -0.8445 -1.0402
  542SOL     OW 1775   3.799   1.550   4.315  0.1832 -0.3376  0.3113
  542SOL    HW1 1776   3.771   1.471   4.262  0.7750 -1.0989  1.1069
  542SOL    HW2 1777   3.819   1.627   4.254 -0.5469 -0.7431 -0.4500
  543SOL     OW 1778   2.645   1.058   5.086 -0.4029 -0.0758 -1.1095
  543SOL    HW1 1779   2.680   0.967   5.062  0.8107  0.0722  0.0062
  543SOL    HW2 1780   2.717   1.126   5.075 -0.7810  0.4838 -0.2484
  544SOL     OW 1781   1.896   0.994   3.256 -0.0143 -0.2265 -0.0753
  544SOL    HW1 1782   1.898   1.087   3.295 -1.5697  0.3361 -1.2006
  544SOL    HW2 1783   1.806   0.978   3.215 -0.0706 -2.5609  0.8010
  545SOL     OW 1784   5.371   4.805   4.590  0.2700  0.1004 -0.5116
  545SOL    HW1 1785   5.463   4.835   4.615  0.4918 -1.4496  0.6497
  545SOL    HW2 1786   5.306   4.878   4.610  0.8125 -0.0308  2.0877
  546SOL     OW 1787   2.205   5.559   5.431  0.4320 -0.0232 -0.1377
  546SOL    HW1 1788   2.282   5.597   5.379  1.5290 -2.1156 -0.1630
  546SOL    HW2 1789   2.224   5.463   5.452 -1.3263 -0.0452  1.5874
  547SOL     OW 1790   4.081   5.494   4.185 -0.3068 -0.3863 -0.1380
  547SOL    HW1 1791   4.164   5.481   4.130 -0.0455  1.3047 -0.1994
  547SOL    HW2 1792   4.067   5.592   4.202 -1.4577 -0.7456  1.1829
  548SOL     OW 1793   4.777   6.114   4.941 -0.4451  0.1912 -0.3110
  548SOL    HW1 1794   4.842   6.189   4.953  2.5304 -2.2256  0.2308
  548SOL    HW2 1795   4.755   6.104   4.844  1.3465  0.1571 -0.7574
  549SOL     OW 1796   2.293   0.873   3.335  0.9516  0.5110  0.1347
  549SOL    HW1 1797   2.365   0.840   3.396 -0.4110 -1.0382  1.0027
  549SOL    HW2 1798   2.279   0.806   3.262  0.4454  0.8332 -0.0617
  550SOL     OW 1799   1.018   5.653   5.361  0.3875 -0.1764 -0.1249
  550SOL    HW1 1800   0.978   5.664   5.270 -1.6130 -0.2646  0.6965
  550SOL    HW2 1801   1.114   5.627   5.352 -0.1034 -1.5304 -2.2258
  551SOL     OW 1802   3.458   4.556   3.682  0.2228 -0.2954 -0.0849
  551SOL    HW1 1803   3.415   4.638   3.643  1.1040  0.6702  0.8821
  551SOL    HW2 1804   3.439   4.477   3.624 -1.4170  0.4068 -0.5742
  552SOL     OW 1805   2.547   0.054   5.370 -0.3112 -0.3621  0.0274
  552SOL    HW1 1806   2.523   0.148   5.346  0.4359  0.2768  1.6154
  552SOL    HW2 1807   2.500   6.991   5.309  0.0367  1.0677 -1.8003
  553SOL     OW 1808   0.912   6.452   4.014  0.2132 -0.0852  0.2349
  553SOL    HW1 1809   0.842   6.451   4.085  1.0580  1.2456  1.1286
  553SOL    HW2 1810   0.977   6.378   4.030 -0.2607 -0.5244  0.1483
  554SOL     OW 1811   6.646   5.179   2.973 -0.7173 -0.0103 -0.3871
  554SOL    HW1 1812   6.640   5.089   2.930 -1.3222  0.0203 -0.3825
  554SOL    HW2 1813   6.621   5.250   2.907 -0.2218  0.1605 -0.3974
  555SOL     OW 1814   2.437   2.225   4.889  0.2873 -0.0875 -0.1755
  555SOL    HW1 1815   2.462   2.311   4.933  0.7643  0.5111 -1.5716
  555SOL    HW2 1816   2.346   2.196   4.920  0.2146  0.7938  0.4641
  556SOL     OW 1817   1.734   1.903   4.813  0.1518  0.0330 -0.5326
  556SOL    HW1 1818   1.649   1.899   4.759  0.3033 -1.8497 -0.6813
  556SOL    HW2 1819   1.807   1.859   4.762  0.4374 -1.3019  0.9703
  557SOL     OW 1820   4.987   6.974   5.574 -0.3521 -0.7046 -0.9077
  557SOL    HW1 1821   4.893   6.946   5.593 -0.3210  0.0711  0.5404
  557SOL    HW2 1822   4.987   0.068   5.540 -0.1490 -1.0245 -1.8339
  558SOL     OW 1823   6.958   4.285   3.162 -0.5212  0.3184 -0.1242
  558SOL    HW1 1824   0.029   4.288   3.092 -0.3418 -0.0821  0.0364
  558SOL    HW2 1825   6.937   4.378   3.193  0.5846  0.3813  0.4863
  559SOL     OW 1826   0.197   2.056   5.133 -0.1560 -0.6569  0.5012
  559SOL    HW1 1827   0.226   2.125   5.066  2.1597 -0.4953  1.5866
  559SOL    HW2 1828   0.121   2.092   5.187 -0.9090 -0.1268 -0.8611
  560SOL     OW 1829   6.872   2.188   4.635 -0.5698  0.0105  0.3311
  560SOL    HW1 1830   6.788   2.134   4.634 -1.1619  0.9275 -0.0208
  560SOL    HW2 1831   6.948   2.130   4.667 -1.3433 -0.7865  0.7693
  561SOL     OW 1832   0.114   1.051   4.476 -0.1368  0.2907 -0.5971
  561SOL    HW1 1833   0.152   0.992   4.404  1.0341 -0.0812  0.2790
  561SOL    HW2 1834   0.020   1.023   4.496 -0.2831  0.0426 -1.6000
  562SOL     OW 1835   3.703   1.161   3.780  0.0020 -0.5932  0.0563
  562SOL    HW1 1836   3.685   1.215   3.698 -1.0190  0.0623  0.6911
  562SOL    HW2 1837   3.737   1.221   3.853 -2.3485 -0.5024  1.1788
  563SOL     OW 1838   4.397   3.006   5.266 -0.0843  0.3153 -0.2014
  563SOL    HW1 1839   4.329   2.937   5.291 -0.0522  0.2323 -0.3404
  563SOL    HW2 1840   4.359   3.097   5.282  0.2504  0.2636  0.9668
  564SOL     OW 1841   6.709   5.572   2.661 -0.3557  0.4564  0.0588
  564SOL    HW1 1842   6.720   5.656   2.608  1.2863 -0.0206 -0.4032
  564SOL    HW2 1843   6.790   5.557   2.717 -0.1309 -1.3987 -0.7085
  565SOL     OW 1844   1.085   4.356   5.247  0.1600 -0.6416  0.1567
  565SOL    HW1 1845   1.071   4.285   5.316  0.9861 -1.4140 -0.4718
  565SOL    HW2 1846   1.027   4.338   5.168 -0.6143  0.1231  0.5175
  566SOL     OW 1847   2.210   1.049   4.026  0.2019  0.0598 -0.0823
  566SOL    HW1 1848   2.237   0.968   3.973  1.6626  0.9642 -0.7770
  566SOL    HW2 1849   2.278   1.065   4.098 -0.0155  0.7482 -0.0249
  567SOL     OW 1850   0.331   3.875   5.245 -0.4942 -1.1029  0.1390
  567SOL    HW1 1851   0.263   3.828   5.189  1.1400 -0.7065 -2.3497
  567SOL    HW2 1852   0.392   3.808   5.286 -1.4280 -1.3758  1.1221
  568SOL     OW 1853   1.645   4.325   3.069  0.2105  0.6580 -0.0871
  568SOL    HW1 1854   1.622   4.250   3.131 -0.6773  1.1732  0.2397
  568SOL    HW2 1855   1.611   4.305   2.978  2.3408 -0.5302 -0.6923
  569SOL     OW 1856   6.847   4.944   5.083  0.1041 -0.1996  0.1594
  569SOL    HW1 1857   6.903   5.027   5.082 -0.5522  0.2548  0.5453
  569SOL    HW2 1858   6.764   4.960   5.136  0.1377 -1.2170  0.5433
  570SOL     OW 1859   0.247   1.496   3.694  0.1964 -0.0243  0.1355
  570SOL    HW1 1860   0.293   1.579   3.665 -3.7922  1.2602 -3.5952
  570SOL    HW2 1861   0.232   1.499   3.793  1.4629  2.9260  0.3423
  571SOL     OW 1862   3.349   4.783   3.628 -0.2350 -0.2201 -0.2687
  571SOL    HW1 1863   3.297   4.780   3.543 -0.8234  0.4154  0.0513
  571SOL    HW2 1864   3.286   4.798   3.705  0.5243  2.2711 -0.0312
  572SOL     OW 1865   0.233   0.877   4.281  0.3170 -0.3016  0.0372
  572SOL    HW1 1866   0.327   0.874   4.246  1.3073 -2.1882  2.5395
  572SOL    HW2 1867   0.180   0.803   4.240 -0.1142  0.6790 -1.2696
  573SOL     OW 1868   5.622   6.328   3.821  0.4291  0.1757 -0.0933
  573SOL    HW1 1869   5.628   6.345   3.920  1.5267 -0.1967 -0.0799
  573SOL    HW2 1870   5.714   6.314   3.784  0.0211  0.2004 -1.1582
  574SOL     OW 1871   5.216   6.801   4.605 -0.0283 -0.3425  0.2274
  574SOL    HW1 1872   5.315   6.790   4.614 -0.0138  0.3386  1.0262
  574SOL    HW2 1873   5.171   6.713   4.618  0.5696 -1.0838 -2.1712
  575SOL     OW 1874   3.559   6.396   3.821  0.3383  0.7915  0.2657
  575SOL    HW1 1875   3.491   6.411   3.893  0.6538 -0.0872  0.7615
  575SOL    HW2 1876   3.634   6.341   3.857 -0.3499 -1.2187 -1.1558
  576SOL     OW 1877   5.968   2.297   4.161 -0.0134 -0.0685 -0.3122
  576SOL    HW1 1878   5.925   2.226   4.216 -0.4019  0.3516 -0.0735
  576SOL    HW2 1879   5.922   2.303   4.072 -1.2944  1.2515  0.4172
  577SOL     OW 1880   0.119   1.012   3.487 -0.2949 -0.2134  0.5404
  577SOL    HW1 1881   0.100   1.016   3.388 -1.5843  2.0311  0.8111
  577SOL    HW2 1882   0.195   1.072   3.508 -0.9443  0.4290  1.0837
  578SOL     OW 1883   0.895   3.253   4.217  0.3261  0.4322 -0.6163
  578SOL    HW1 1884   0.811   3.307   4.212  0.3941  0.5275 -0.7413
  578SOL    HW2 1885   0.959   3.296   4.281 -0.0411 -0.0878  0.1055
  579SOL     OW 1886   5.150   1.078   4.234  0.3532  0.0066  0.0302
  579SOL    HW1 1887   5.171   1.006   4.168  0.7395  1.1471 -1.1462
  579SOL    HW2 1888   5.233   1.102   4.285 -0.3290 -2.2210  2.4420
  580SOL     OW 1889   0.235   2.995   3.648  0.0969 -0.1830  0.4403
  580SOL    HW1 1890   0.203   2.978   3.741 -0.4761 -1.0118  0.1071
  580SOL    HW2 1891   0.333   2.973   3.642  0.1554 -0.0559  0.8595
  581SOL     OW 1892   4.445   2.142   3.882 -1.0559  0.2303 -0.7343
  581SOL    HW1 1893   4.437   2.133   3.782 -3.5083 -0.1189 -0.5618
  581SOL    HW2 1894   4.458   2.238   3.906  2.5682  0.0786 -1.4472
  582SOL     OW 1895   5.505   0.672   2.779  0.9581  0.1392  0.2180
  582SOL    HW1 1896   5.567   0.642   2.851 -0.2439 -2.7114  0.1900
  582SOL    HW2 1897   5.420   0.621   2.784  0.5991  0.2346 -2.8631
  583SOL     OW 1898   2.222   0.428   4.025 -0.2016 -0.0120 -0.4195
  583SOL    HW1 1899   2.170   0.503   3.984 -0.3509 -0.4204 -0.9932
  583SOL    HW2 1900   2.278   0.384   3.955 -0.3141 -0.5968 -0.1525
  584SOL     OW 1901   3.886   3.269   3.254  0.5517  0.3764 -0.3234
  584SOL    HW1 1902   3.956   3.338   3.239  0.0070  0.9743 -0.1339
  584SOL    HW2 1903   3.928   3.186   3.291  1.0849  0.9057  0.2778
  585SOL     OW 1904   2.016   6.877   2.825 -0.3538  0.0850  0.2670
  585SOL    HW1 1905   2.077   6.956   2.836  2.5055 -1.4902 -2.5942
  585SOL    HW2 1906   2.047   6.802   2.883 -0.1096 -0.3951 -0.4594
  586SOL     OW 1907   6.394   4.742   3.570  0.2376  0.2079  0.2784
  586SOL    HW1 1908   6.420   4.805   3.497 -1.2045 -1.2108 -1.5405
  586SOL    HW2 1909   6.463   4.671   3.581  0.8808  0.9143  0.9493
  587SOL     OW 1910   4.351   3.975   2.744 -0.6053 -0.3434 -0.1295
  587SOL    HW1 1911   4.382   3.880   2.752 -1.6526 -0.5838  1.5743
  587SOL    HW2 1912   4.266   3.987   2.796 -1.1444  1.2596 -1.2944
  588SOL     OW 1913   6.956   5.866   2.749 -0.0954  0.0030  0.1450
  588SOL    HW1 1914   6.969   5.768   2.765 -1.5606 -0.2080  0.1104
  588SOL    HW2 1915   6.880   5.880   2.686 -0.4311  1.1941  0.7946
  589SOL     OW 1916   6.882   6.299   4.453 -0.2360  0.1411 -0.7554
  589SOL    HW1 1917   6.833   6.226   4.501  0.6972 -0.2958 -0.4423
  589SOL    HW2 1918   6.889   6.379   4.513  0.8299 -0.3646 -0.1788
  590SOL     OW 1919   3.055   0.521   2.838 -0.0910 -0.1607 -0.3855
  590SOL    HW1 1920   3.022   0.614   2.856  1.4013  0.2708  0.2066
  590SOL    HW2 1921   3.048   0.466   2.921  3.5597  0.8490  0.7322
  591SOL     OW 1922   2.383   3.296   4.086  0.3983  0.7518  0.4096
  591SOL    HW1 1923   2.348   3.303   3.993  1.4782 -0.8138 -0.1529
  591SOL    HW2 1924   2.311   3.261   4.146 -0.5822  2.6151  0.3897
  592SOL     OW 1925   0.372   2.591   4.687 -0.1819 -0.2597 -0.1559
  592SOL    HW1 1926   0.293   2.560   4.634  0.7371  2.0460 -3.1570
  592SOL    HW2 1927   0.452   2.536   4.661  0.1524  0.5040 -0.7693
  593SOL     OW 1928   4.052   3.777   4.178  0.1257  0.0738  0.1166
  593SOL    HW1 1929   3.979   3.830   4.221  0.3002  0.5028 -0.1164
  593SOL    HW2 1930   4.013   3.694   4.137 -0.2262  0.2822  0.0274
  594SOL     OW 1931   4.978   0.999   4.430  1.0960  0.2102 -0.2164
  594SOL    HW1 1932   5.032   1.016   4.348  0.1267  0.8193 -0.7605
  594SOL    HW2 1933   4.882   0.983   4.403  0.0535  3.6826  0.9151
  595SOL     OW 1934   2.984   6.286   4.097  0.1727  0.1557 -0.5989
  595SOL    HW1 1935   3.018   6.345   4.023 -1.4236 -0.9645 -2.3146
  595SOL    HW2 1936   2.891   6.313   4.121  1.2430  1.7175  2.4523
  596SOL     OW 1937   0.362   1.450   4.879 -0.4586 -0.2597  0.0170
  596SOL    HW1 1938   0.426   1.446   4.803  1.0003  0.8429  1.1185
  596SOL    HW2 1939   0.307   1.533   4.873  0.2430  0.2596  0.5776
  597SOL     OW 1940   4.784   2.099   3.681 -0.8142  0.0097  0.4014
  597SOL    HW1 1941   4.695   2.097   3.726 -1.1983 -0.3048 -0.3631
  597SOL    HW2 1942   4.782   2.167   3.607 -0.4807 -0.1461  0.2489
  598SOL     OW 1943   0.589   2.614   3.686  0.0477 -0.1330  0.2643
  598SOL    HW1 1944   0.566   2.517   3.688  0.1651 -0.1671  0.0449
  598SOL    HW2 1945   0.681   2.625   3.648  0.9721 -0.1005  2.4014
  599SOL     OW 1946   2.615   0.689   4.096  0.4997 -0.3720  0.0527
  599SOL    HW1 1947   2.714   0.682   4.099  0.4432 -0.9893  0.6746
  599SOL    HW2 1948   2.574   0.598   4.094 -0.0566 -0.1265 -0.0906
  600SOL     OW 1949   3.095   4.213   3.349  0.2117  0.0985 -0.6364
  600SOL    HW1 1950   3.023   4.143   3.342  0.7741 -0.5377 -0.2398
  600SOL    HW2 1951   3.103   4.243   3.444 -1.4824  2.3098 -1.1180
  601SOL     OW 1952   6.510   0.047   2.778 -0.0284 -0.5099  0.0435
  601SOL    HW1 1953   6.551   0.030   2.689  0.0127 -1.4393  0.2285
  601SOL    HW2 1954   6.559   6.993   2.848  0.5236  0.8872  0.7715
  602SOL     OW 1955   1.321   2.318   2.877  0.0948  0.3319  0.2418
  602SOL    HW1 1956   1.349   2.236   2.925  0.1944 -0.4604 -1.1193
  602SOL    HW2 1957   1.285   2.385   2.942  0.9154 -0.4010  1.4702
  603SOL     OW 1958   5.538   2.836   3.828 -0.3950  0.0283  0.7608
  603SOL    HW1 1959   5.482   2.798   3.754  1.9989  1.2115 -1.8851
  603SOL    HW2 1960   5.509   2.798   3.915 -2.7535 -2.2703 -0.8694
  604SOL     OW 1961   2.492   1.727   2.621 -0.2684  0.1937 -0.2992
  604SOL    HW1 1962   2.473   1.825   2.615  0.6780  0.4094 -0.0093
  604SOL    HW2 1963   2.539   1.697   2.538 -0.8259 -0.0779 -0.5152
  605SOL     OW 1964   4.764   4.789   3.942 -0.4774 -0.3813 -0.9791
  605SOL    HW1 1965   4.742   4.867   3.883  0.0048  0.2691 -0.3225
  605SOL    HW2 1966   4.762   4.818   4.038  1.4498 -0.7079 -0.7936
  606SOL     OW 1967   0.809   4.634   2.491 -0.0064  0.0423 -0.5148
  606SOL    HW1 1968   0.857   4.625   2.578 -2.1824 -0.7400  0.6886
  606SOL    HW2 1969   0.839   4.563   2.428  1.4885  0.5312 -0.3987
  607SOL     OW 1970   5.065   0.600   3.515  0.4314 -0.0069 -0.0470
  607SOL    HW1 1971   5.082   0.613   3.613 -0.2408 -2.0703  0.3852
  607SOL    HW2 1972   5.054   0.689   3.471  1.6351  0.9919  1.5724
  608SOL     OW 1973   0.221   2.943   3.924 -0.5033  0.3927  0.0614
  608SOL    HW1 1974   0.299   2.884   3.902  1.2290  2.0300  1.5098
  608SOL    HW2 1975   0.246   3.007   3.997 -2.4448  2.5951 -1.0472
  609SOL     OW 1976   6.224   2.104   4.933  0.0400  0.1593  0.0185
  609SOL    HW1 1977   6.262   2.180   4.986  0.0705 -0.2539  0.5942
  609SOL    HW2 1978   6.230   2.126   4.835  0.1239  0.8598  0.1706
  610SOL     OW 1979   1.877   0.157   4.713  0.4240 -0.1754 -0.2176
  610SOL    HW1 1980   1.790   0.111   4.697 -2.2929  3.0638  3.4647
  610SOL    HW2 1981   1.906   0.203   4.629 -1.9307 -0.5129 -1.2904
  611SOL     OW 1982   5.776   1.330   3.863 -0.1184 -0.1829 -0.1164
  611SOL    HW1 1983   5.759   1.239   3.902 -2.3112  0.6942  1.1329
  611SOL    HW2 1984   5.733   1.336   3.773 -1.0085 -0.0322  0.3068
  612SOL     OW 1985   0.247   0.467   3.261 -0.6504 -0.3869 -0.0158
  612SOL    HW1 1986   0.159   0.506   3.235 -1.1549 -1.5653 -0.1167
  612SOL    HW2 1987   0.312   0.479   3.186 -0.4721  1.1741  0.3449
  613SOL     OW 1988   0.373   5.175   4.569 -0.1813  0.4179  0.3474
  613SOL    HW1 1989   0.353   5.085   4.532  0.1620 -0.5635  2.4097
  613SOL    HW2 1990   0.313   5.243   4.526 -2.1103 -1.1495  0.4253
  614SOL     OW 1991   2.232   4.823   4.339 -0.1222  0.0919  0.0162
  614SOL    HW1 1992   2.277   4.896   4.287 -0.9153  0.3281 -0.3535
  614SOL    HW2 1993   2.284   4.738   4.329  1.4020  0.8286  1.3229
  615SOL     OW 1994   3.173   1.034   4.397 -0.1956  0.4274  0.3248
  615SOL    HW1 1995   3.218   1.016   4.485  2.5185  0.9927 -0.8559
  615SOL    HW2 1996   3.210   0.972   4.328  1.3994  3.1142 -1.4331
  616SOL     OW 1997   5.806   1.770   5.375 -0.2254 -0.1453  0.0999
  616SOL    HW1 1998   5.800   1.674   5.346  1.7209 -0.1883 -0.2699
  616SOL    HW2 1999   5.895   1.787   5.416 -0.8556  1.3291  0.9373
  617SOL     OW 2000   0.238   3.935   3.088  0.5354 -0.0958 -0.0774
  617SOL    HW1 2001   0.220   3.845   3.128 -2.5201  0.0879 -0.7649
  617SOL    HW2 2002   0.160   3.963   3.031  0.9686  3.3632  0.7771
  618SOL     OW 2003   5.621   0.519   4.604  0.0549  0.0473  0.2529
  618SOL    HW1 2004   5.694   0.544   4.667  0.1557  1.7944 -0.5046
  618SOL    HW2 2005   5.634   0.567   4.517 -2.1661  0.6753  0.2173
  619SOL     OW 2006   6.415   3.120   5.029  0.4199 -0.1482  0.0660
  619SOL    HW1 2007   6.334   3.174   5.052 -0.1479 -0.5045 -1.0790
  619SOL    HW2 2008   6.483   3.179   4.985 -0.7577 -0.5891 -2.4783
  620SOL     OW 2009   4.484   6.939   4.872 -0.1145  0.2982  0.4098
  620SOL    HW1 2010   4.532   6.998   4.807 -0.8125 -0.6495 -1.0230
  620SOL    HW2 2011   4.404   6.899   4.828 -1.1056  0.2705  2.1368
  621SOL     OW 2012   5.285   3.439   2.846 -0.7258  0.0790  0.1264
  621SOL    HW1 2013   5.305   3.430   2.943 -0.2006 -1.3681 -0.0791
  621SOL    HW2 2014   5.370   3.460   2.796 -1.3624  3.1238  0.1832
  622SOL     OW 2015   3.742   1.955   5.112 -0.0344 -0.6445  0.0367
  622SOL    HW1 2016   3.693   1.967   5.026  0.5469  0.1123 -0.1990
  622SOL    HW2 2017   3.818   2.019   5.116 -0.2730 -0.4056  1.2753
  623SOL     OW 2018   5.913   1.804   4.351 -0.3318  1.2700  0.0458
  623SOL    HW1 2019   5.839   1.829   4.413 -1.4536 -2.1852  0.3007
  623SOL    HW2 2020   5.876   1.791   4.258  0.4496  1.9049 -0.3655
  624SOL     OW 2021   4.675   3.917   5.168  0.2850  0.3067 -0.0540
  624SOL    HW1 2022   4.660   3.989   5.100 -0.7870  0.9769  0.8401
  624SOL    HW2 2023   4.756   3.939   5.222 -0.0641  0.9020  0.2479
  625SOL     OW 2024   2.622   4.988   3.359  0.6339  0.4344  0.1597
  625SOL    HW1 2025   2.534   5.026   3.332 -0.4123  0.3283  3.1025
  625SOL    HW2 2026   2.688   5.062   3.369  0.5244  0.6628 -0.7022
  626SOL     OW 2027   4.179   0.453   3.784 -0.3527 -0.0872 -0.4203
  626SOL    HW1 2028   4.228   0.436   3.870  0.0637  1.5586 -0.2959
  626SOL    HW2 2029   4.246   0.476   3.713 -0.8517  0.8995 -0.5791
  627SOL     OW 2030   0.590   2.521   2.507  0.9738  0.1474  0.3628
  627SOL    HW1 2031   0.639   2.489   2.426  1.9385  0.7501  0.6912
  627SOL    HW2 2032   0.512   2.462   2.524  0.7900 -0.0245 -0.9700
  628SOL     OW 2033   0.314   4.073   5.046 -0.2553 -0.0863  0.1437
  628SOL    HW1 2034   0.302   3.999   4.980  0.2545 -0.1911  0.1663
  628SOL    HW2 2035   0.310   4.035   5.139 -3.0358  0.3261  0.2818
  629SOL     OW 2036   4.778   2.128   4.715  0.2167  0.1378 -0.7665
  629SOL    HW1 2037   4.865   2.082   4.695 -0.5023 -1.0814 -1.1650
  629SOL    HW2 2038   4.760   2.125   4.813  0.7862  0.7040 -0.6398
  630SOL     OW 2039   5.102   2.687   4.018  0.2973  0.5247 -0.4779
  630SOL    HW1 2040   5.151   2.773   4.004  1.9865 -0.2546  0.3205
  630SOL    HW2 2041   5.144   2.637   4.094 -0.2652 -1.2850 -1.3044
  631SOL     OW 2042   2.238   5.277   5.342  0.1879 -0.1056 -0.6678
  631SOL    HW1 2043   2.272   5.184   5.327  1.0116 -0.0803  0.8266
  631SOL    HW2 2044   2.145   5.272   5.378  0.0286 -0.3307 -1.1039
  632SOL     OW 2045   6.477   3.194   3.794  0.1359  0.3653  0.6161
  632SOL    HW1 2046   6.476   3.129   3.870  0.0709 -0.8780 -0.3939
  632SOL    HW2 2047   6.502   3.145   3.710 -1.8705  1.2340 -0.5558
  633SOL     OW 2048   6.329   2.774   4.321 -0.5049  0.1680 -0.2329
  633SOL    HW1 2049   6.404   2.820   4.273 -0.0815 -0.7876 -0.5057
  633SOL    HW2 2050   6.361   2.743   4.410  0.0605 -2.0237 -1.1412
  634SOL     OW 2051   0.547   2.041   3.528  1.2122  0.4005  0.0450
  634SOL    HW1 2052   0.598   2.126   3.543  0.2565  0.7600  1.4115
  634SOL    HW2 2053   0.495   2.049   3.443  1.4950  0.9967 -0.0802
  635SOL     OW 2054   4.922   6.731   5.138 -0.6002 -0.1618 -0.7413
  635SOL    HW1 2055   4.867   6.787   5.200 -0.5700 -0.3148 -0.5747
  635SOL    HW2 2056   5.016   6.727   5.173 -0.7027 -0.6732 -0.5148
  636SOL     OW 2057   0.661   6.274   4.654 -0.2882 -0.2446 -0.6844
  636SOL    HW1 2058   0.730   6.335   4.615  1.6729 -0.1438  2.6019
  636SOL    HW2 2059   0.705   6.201   4.704 -2.6271 -1.3258 -0.0712
  637SOL     OW 2060   0.528   0.249   3.817  0.1037  0.0653  0.3726
  637SOL    HW1 2061   0.566   0.173   3.765  2.2775  2.0971 -1.2270
  637SOL    HW2 2062   0.429   0.252   3.805 -0.0902 -2.6583  0.7854
  638SOL     OW 2063   6.966   0.613   4.995  0.3151  0.0240 -0.2144
  638SOL    HW1 2064   6.878   0.588   5.034 -0.2937 -0.2678 -1.7014
  638SOL    HW2 2065   0.018   0.530   4.973  0.8724  0.1910  0.4481
  639SOL     OW 2066   0.622   0.630   3.366 -0.8376 -0.5923  0.1987
  639SOL    HW1 2067   0.579   0.540   3.357 -0.6687 -0.7169  0.6044
  639SOL    HW2 2068   0.573   0.696   3.310 -0.9821 -0.9316 -0.0801
  640SOL     OW 2069   0.811   6.148   3.614  1.0983  0.3865 -0.3480
  640SOL    HW1 2070   0.780   6.088   3.540 -0.2927  0.6703 -0.0336
  640SOL    HW2 2071   0.823   6.241   3.578  0.7501  0.4513 -0.3092
  641SOL     OW 2072   2.913   6.561   4.592 -0.3491  0.6833 -0.0192
  641SOL    HW1 2073   2.997   6.592   4.635  0.1041 -2.1863  1.4178
  641SOL    HW2 2074   2.932   6.526   4.500  0.0244  0.1000  0.2792
  642SOL     OW 2075   0.694   5.142   3.071 -0.1928 -0.2185 -0.0716
  642SOL    HW1 2076   0.644   5.156   2.985 -1.4303  0.7563  0.7742
  642SOL    HW2 2077   0.758   5.217   3.085  1.4277 -1.3601 -1.0501
  643SOL     OW 2078   4.645   0.302   4.186  0.5777 -0.0545  0.7904
  643SOL    HW1 2079   4.706   0.261   4.254  0.7214 -0.7310  0.2676
  643SOL    HW2 2080   4.634   0.239   4.109  0.0436  0.5025  0.4000
  644SOL     OW 2081   6.869   1.670   4.243  0.4516 -0.1078  0.2935
  644SOL    HW1 2082   6.790   1.724   4.213  1.6404  1.3365 -0.3642
  644SOL    HW2 2083   6.913   1.715   4.320  2.6411  1.0511 -1.5196
  645SOL     OW 2084   6.823   3.575   4.743  0.0383  0.2199  0.4153
  645SOL    HW1 2085   6.743   3.631   4.761 -0.6806  0.5275 -3.0226
  645SOL    HW2 2086   6.799   3.478   4.752 -0.3671  0.3386  0.6269
  646SOL     OW 2087   3.115   0.020   3.088  0.3968 -0.0418  0.4203
  646SOL    HW1 2088   3.026   0.056   3.117  0.0217  0.1332 -0.8926
  646SOL    HW2 2089   3.179   0.097   3.075  0.6732 -0.1474  1.0962
  647SOL     OW 2090   3.671   6.023   3.580 -0.3698  0.2605  0.4461
  647SOL    HW1 2091   3.574   6.004   3.563  0.0678  0.0843 -2.2449
  647SOL    HW2 2092   3.681   6.068   3.669 -2.9640  0.7633  0.5582
  648SOL     OW 2093   5.206   4.681   2.885 -0.1868 -0.0644 -1.0975
  648SOL    HW1 2094   5.180   4.629   2.804 -0.5015  2.4986 -2.7559
  648SOL    HW2 2095   5.131   4.742   2.911  0.4544  0.1836  0.2630
  649SOL     OW 2096   0.734   5.103   4.290 -0.4384 -0.1151  0.0391
  649SOL    HW1 2097   0.681   5.101   4.374 -0.1052 -0.3759  0.2443
  649SOL    HW2 2098   0.827   5.135   4.310 -0.5475  0.4587 -0.3366
  650SOL     OW 2099   3.463   0.009   4.773 -0.4064 -0.1132 -0.1202
  650SOL    HW1 2100   3.383   0.056   4.810 -0.5527  0.8069 -1.5088
  650SOL    HW2 2101   3.435   6.953   4.695  0.1256 -0.7458  0.1375
  651SOL     OW 2102   0.212   3.630   3.746 -0.0521 -0.6289  0.1353
  651SOL    HW1 2103   0.207   3.728   3.728 -0.1475 -0.5884  0.3730
  651SOL    HW2 2104   0.195   3.579   3.662 -1.8351 -0.4671  0.3602
  652SOL     OW 2105   2.644   6.726   2.874 -0.2419 -0.1193 -0.1196
  652SOL    HW1 2106   2.685   6.645   2.832 -0.8903 -1.1317  1.1049
  652SOL    HW2 2107   2.715   6.795   2.889  1.0225 -1.6718  1.6191
  653SOL     OW 2108   0.772   0.914   3.829  0.3116  0.0750  0.6743
  653SOL    HW1 2109   0.859   0.864   3.838 -0.0315 -0.8386 -0.8136
  653SOL    HW2 2110   0.734   0.899   3.738 -1.6577  0.0878  1.4613
  654SOL     OW 2111   1.842   1.526   2.831 -0.1121  0.2481 -0.3877
  654SOL    HW1 2112   1.764   1.560   2.884 -0.0045  1.6310 -1.0812
  654SOL    HW2 2113   1.902   1.602   2.807  1.6538 -0.8199  0.4106
  655SOL     OW 2114   3.376   0.572   4.354  0.5962 -0.0889  0.0015
  655SOL    HW1 2115   3.292   0.603   4.310  0.5300 -0.1425  0.0899
  655SOL    HW2 2116   3.371   0.590   4.453  0.1127 -1.3478  0.2233
  656SOL     OW 2117   4.493   3.794   4.492  0.4628 -0.4511  0.3593
  656SOL    HW1 2118   4.555   3.872   4.505 -0.3917  0.1051  1.2036
  656SOL    HW2 2119   4.426   3.817   4.421  0.4450 -0.5695  0.3381
  657SOL     OW 2120   2.092   6.778   3.994  0.3803 -0.0061  1.2248
  657SOL    HW1 2121   2.002   6.762   3.952  0.9957 -1.9160  0.5313
  657SOL    HW2 2122   2.081   6.841   4.071 -1.3514  0.7469  0.4379
  658SOL     OW 2123   1.197   1.954   2.558  0.0335 -0.2387  0.0169
  658SOL    HW1 2124   1.130   1.880   2.569 -0.0362 -0.1880 -0.0654
  658SOL    HW2 2125   1.154   2.041   2.582  0.3859 -0.3342  1.0252
  659SOL     OW 2126   5.960   6.301   5.429 -0.6217  0.0846 -0.2748
  659SOL    HW1 2127   5.896   6.333   5.498  1.3433  4.5348 -0.2325
  659SOL    HW2 2128   6.029   6.244   5.472 -1.9612 -1.0570  0.4627
  660SOL     OW 2129   5.830   1.708   3.152 -0.2878  0.1981 -0.1925
  660SOL    HW1 2130   5.868   1.617   3.167  1.7490  1.3177  2.0634
  660SOL    HW2 2131   5.898   1.766   3.107 -0.1685  1.5696  1.6604
  661SOL     OW 2132   6.160   5.523   2.577 -0.1235 -0.1110  0.2426
  661SOL    HW1 2133   6.209   5.528   2.664  0.0302 -1.6600  0.2797
  661SOL    HW2 2134   6.169   5.431   2.539 -0.2326  0.5058 -1.3946
  662SOL     OW 2135   6.307   5.819   5.472 -0.3934  0.4343  0.3075
  662SOL    HW1 2136   6.401   5.839   5.499 -0.8681  0.4245  2.0995
  662SOL    HW2 2137   6.307   5.768   5.386  1.2064  0.7300  0.1049
  663SOL     OW 2138   2.703   3.756   2.814  0.2640  0.5610 -0.3090
  663SOL    HW1 2139   2.750   3.823   2.871 -1.7230  0.4194  1.6713
  663SOL    HW2 2140   2.613   3.791   2.788  0.3711 -0.1758 -1.7450
  664SOL     OW 2141   2.927   5.562   4.695 -0.2483 -0.3990 -0.1424
  664SOL    HW1 2142   2.912   5.465   4.712 -0.5534 -0.2418  0.4963
  664SOL    HW2 2143   2.890   5.616   4.771  0.7664  0.1633 -0.0305
  665SOL     OW 2144   2.801   2.856   4.257 -0.2855 -0.3280 -0.2296
  665SOL    HW1 2145   2.811   2.833   4.160 -0.2517 -1.0313 -0.0619
  665SOL    HW2 2146   2.763   2.778   4.307  0.8157 -0.3941  0.5353
  666SOL     OW 2147   3.479   1.298   4.607 -0.2470 -0.0220 -0.0304
  666SOL    HW1 2148   3.531   1.380   4.584 -1.0168  0.7595  0.9261
  666SOL    HW2 2149   3.540   1.218   4.605  0.3988  0.4688 -1.4849
  667SOL     OW 2150   2.119   3.567   2.902  0.2875 -0.6323  0.0587
  667SOL    HW1 2151   2.195   3.588   2.841  0.5401  1.0320  0.8806
  667SOL    HW2 2152   2.068   3.489   2.867  1.2321 -0.5669 -1.5370
  668SOL     OW 2153   1.038   5.348   3.559  0.2874  0.6572  0.0029
  668SOL    HW1 2154   1.051   5.265   3.613 -1.6301 -0.1415 -0.6768
  668SOL    HW2 2155   1.122   5.402   3.561  0.9530 -0.3354  2.0553
  669SOL     OW 2156   5.541   6.864   3.515  0.0997 -0.4510 -0.1620
  669SOL    HW1 2157   5.542   6.842   3.613  1.4411 -2.1358 -0.4967
  669SOL    HW2 2158   5.505   6.787   3.464 -0.2208  0.2688 -1.0424
  670SOL     OW 2159   1.576   3.262   3.073  0.0468  0.0750 -0.1463
  670SOL    HW1 2160   1.559   3.335   3.007 -0.3485  0.8336  0.7797
  670SOL    HW2 2161   1.675   3.246   3.080  0.1760  0.9453  0.0942
  671SOL     OW 2162   0.610   2.310   3.648  0.2728 -0.4336  0.4840
  671SOL    HW1 2163   0.607   2.297   3.747 -0.2856  2.9536  1.0629
  671SOL    HW2 2164   0.702   2.339   3.621  0.2317 -0.6301  0.1312
  672SOL     OW 2165   5.024   3.054   5.098 -0.5765 -0.2544 -0.1301
  672SOL    HW1 2166   4.995   3.124   5.163  0.0305  0.4104 -0.5430
  672SOL    HW2 2167   5.081   3.097   5.028 -0.9057 -1.0210 -0.8836
  673SOL     OW 2168   4.584   0.076   2.415  0.4089  0.2802 -0.0294
  673SOL    HW1 2169   4.537   0.160   2.389  2.2757  1.2750 -0.3574
  673SOL    HW2 2170   4.678   0.078   2.381 -0.0644 -2.9205 -1.9640
  674SOL     OW 2171   3.438   0.286   3.207  0.1399  0.5342 -0.1820
  674SOL    HW1 2172   3.411   0.237   3.290 -1.5951  3.2551  1.0050
  674SOL    HW2 2173   3.375   0.263   3.133 -0.7276  0.9979  0.3966
  675SOL     OW 2174   1.906   0.469   4.090 -0.9267 -0.4208  0.2373
  675SOL    HW1 2175   1.886   0.428   4.001 -2.4736 -0.6584  0.6642
  675SOL    HW2 2176   1.846   0.548   4.104  0.3113  0.4976  0.4734
  676SOL     OW 2177   3.496   1.180   3.979 -0.0101  0.3174 -0.4198
  676SOL    HW1 2178   3.403   1.153   3.955 -0.1495  1.8888 -1.8417
  676SOL    HW2 2179   3.556   1.165   3.900  0.5742  0.9194 -0.0994
  677SOL     OW 2180   0.223   3.381   3.093  0.9223 -0.4589 -0.0572
  677SOL    HW1 2181   0.196   3.313   3.025  1.1836 -1.4409  0.7918
  677SOL    HW2 2182   0.323   3.386   3.097  0.9600  1.8156 -1.8725
  678SOL     OW 2183   2.240   3.978   4.488  0.3994 -0.6429 -0.0899
  678SOL    HW1 2184   2.306   3.903   4.480  1.6158  0.5938 -3.1001
  678SOL    HW2 2185   2.236   4.029   4.402 -1.5740  1.8044  1.2944
  679SOL     OW 2186   5.508   6.312   4.935  0.1655  0.3608  0.1766
  679SOL    HW1 2187   5.488   6.218   4.906  1.3077 -0.9376  3.1329
  679SOL    HW2 2188   5.428   6.370   4.917 -1.3718 -1.6669  0.0807
  680SOL     OW 2189   4.288   6.237   5.146  0.0613  0.0085  0.0338
  680SOL    HW1 2190   4.381   6.207   5.127 -0.7015 -1.2587 -2.0983
  680SOL    HW2 2191   4.253   6.188   5.225  0.7801 -0.4292  0.0897
  681SOL     OW 2192   3.037   0.683   3.440  0.3338  0.2231 -0.3399
  681SOL    HW1 2193   3.087   0.767   3.419  1.2502  1.0062  4.0614
  681SOL    HW2 2194   2.939   0.703   3.444  0.4478  0.7978 -0.3469
  682SOL     OW 2195   5.324   3.134   2.919  0.1566  0.0000  0.4215
  682SOL    HW1 2196   5.328   3.160   3.016  0.7236 -1.6981  0.8875
  682SOL    HW2 2197   5.240   3.169   2.879 -0.0707  0.7714  1.5217
  683SOL     OW 2198   4.154   6.051   3.887 -0.6607 -0.0157  0.2809
  683SOL    HW1 2199   4.225   6.120   3.898  0.0263 -0.6619 -0.0417
  683SOL    HW2 2200   4.095   6.050   3.968  0.9255 -0.8650  1.4602
  684SOL     OW 2201   6.177   4.638   2.436 -0.3929 -0.2265 -0.0384
  684SOL    HW1 2202   6.257   4.593   2.475 -0.0608  0.2476 -0.1636
  684SOL    HW2 2203   6.178   4.628   2.337 -1.7314 -2.2537  0.0862
  685SOL     OW 2204   6.109   2.340   4.398  0.1601  0.1905 -0.3529
  685SOL    HW1 2205   6.175   2.415   4.401  0.9297 -0.4688 -0.3719
  685SOL    HW2 2206   6.063   2.339   4.309  0.7955  0.1109 -0.6908
  686SOL     OW 2207   6.286   0.364   3.579  0.3463  0.2024  0.3984
  686SOL    HW1 2208   6.379   0.351   3.544  0.0881  1.4085 -0.8235
  686SOL    HW2 2209   6.245   0.275   3.599  1.1461 -0.4481 -0.7157
  687SOL     OW 2210   0.914   0.811   4.479 -0.4012 -0.0378 -0.0147
  687SOL    HW1 2211   0.945   0.891   4.427 -2.9553  1.0547 -0.0333
  687SOL    HW2 2212   0.946   0.818   4.573 -1.6210  1.7507  0.3196
  688SOL     OW 2213   0.935   1.779   2.933 -0.6138 -0.5111 -0.3652
  688SOL    HW1 2214   0.904   1.787   2.839  0.7213 -2.0336 -0.9936
  688SOL    HW2 2215   1.001   1.852   2.953 -0.0543 -0.8280 -1.0020
  689SOL     OW 2216   5.649   1.015   3.232  0.1073  0.4000  0.6052
  689SOL    HW1 2217   5.701   0.929   3.230  1.9780  1.5070 -1.7616
  689SOL    HW2 2218   5.702   1.088   3.189 -2.9474  1.8987 -0.9010
  690SOL     OW 2219   2.855   4.500   3.994 -0.9659  0.1461  0.7470
  690SOL    HW1 2220   2.800   4.425   3.959 -0.8205 -0.4557  1.7632
  690SOL    HW2 2221   2.797   4.562   4.046 -1.0887  0.7573 -0.1046
  691SOL     OW 2222   6.172   5.128   2.729 -0.7630 -0.1451 -0.1280
  691SOL    HW1 2223   6.266   5.099   2.738 -0.5819 -0.1805 -1.7996
  691SOL    HW2 2224   6.129   5.081   2.652 -1.3601  1.6988 -1.0000
  692SOL     OW 2225   4.028   3.766   4.581 -0.0930 -0.0764  0.1275
  692SOL    HW1 2226   4.022   3.865   4.593 -2.7108  0.1411 -1.9568
  692SOL    HW2 2227   3.935   3.728   4.574  0.8735 -2.4143 -0.8976
  693SOL     OW 2228   0.391   1.089   2.754  0.3078  0.1291 -0.0693
  693SOL    HW1 2229   0.420   1.184   2.749  0.9778 -0.0583  0.1633
  693SOL    HW2 2230   0.458   1.031   2.707 -0.0941 -0.2305 -0.2116
  694SOL     OW 2231   0.959   4.024   3.850  0.1136 -0.1839 -0.0471
  694SOL    HW1 2232   0.882   3.964   3.873  0.6169 -0.4876  0.9121
  694SOL    HW2 2233   1.041   3.968   3.836  0.5212  0.2552  0.5525
  695SOL     OW 2234   0.218   3.272   5.232 -0.3560  0.1570  0.1735
  695SOL    HW1 2235   0.255   3.362   5.257 -1.0889  0.7455 -0.7902
  695SOL    HW2 2236   0.184   3.226   5.315 -0.3763  0.9573  0.6244
  696SOL     OW 2237   5.768   2.427   4.529  0.0648  0.0058 -0.0974
  696SOL    HW1 2238   5.832   2.476   4.471  0.2511  0.7435  0.7057
  696SOL    HW2 2239   5.688   2.399   4.476  1.9705 -2.9496 -1.7402
  697SOL     OW 2240   0.139   4.312   3.392  0.8763 -0.5802  0.0275
  697SOL    HW1 2241   0.065   4.247   3.412 -0.5394  0.7595 -0.6467
  697SOL    HW2 2242   0.177   4.291   3.302  0.6829 -0.7169 -0.0256
  698SOL     OW 2243   0.953   0.572   3.635 -0.2205  0.1944 -0.0481
  698SOL    HW1 2244   0.964   0.483   3.592  0.1330  0.1733  0.0804
  698SOL    HW2 2245   1.022   0.583   3.707 -1.3601 -0.1295  1.1180
  699SOL     OW 2246   0.193   6.524   3.280  0.9123 -0.2881 -0.1020
  699SOL    HW1 2247   0.162   6.611   3.318  0.4270  0.3265 -1.8268
  699SOL    HW2 2248   0.195   6.455   3.353 -1.6695  0.3803  0.7252
  700SOL     OW 2249   2.129   2.152   3.586 -0.2057  0.0882 -0.2217
  700SOL    HW1 2250   2.048   2.095   3.599  1.1053 -1.7046  0.4511
  700SOL    HW2 2251   2.201   2.123   3.649  1.0265  1.5361 -0.9012
  701SOL     OW 2252   5.023   1.958   2.857 -0.1581 -0.1052  0.1232
  701SOL    HW1 2253   4.978   1.894   2.919  0.8412  1.1303  2.2199
  701SOL    HW2 2254   5.121   1.960   2.876  0.1394  0.5113 -1.3509
  702SOL     OW 2255   3.502   6.556   2.930  0.5052  0.3517 -0.0948
  702SOL    HW1 2256   3.552   6.469   2.927 -0.0374  0.0606 -1.1224
  702SOL    HW2 2257   3.428   6.549   2.997 -0.1556 -0.3431 -0.8687
  703SOL     OW 2258   5.824   5.342   2.885 -0.6250 -0.0030 -0.2926
  703SOL    HW1 2259   5.761   5.265   2.881 -0.3981 -0.4952  2.8680
  703SOL    HW2 2260   5.915   5.310   2.913  0.4527  1.0145 -2.3824
  704SOL     OW 2261   3.244   6.304   4.598 -0.4896 -0.6160 -0.4031
  704SOL    HW1 2262   3.327   6.267   4.639 -0.6493 -0.4219  0.1048
  704SOL    HW2 2263   3.164   6.258   4.638 -0.6288 -0.8311 -0.9178
  705SOL     OW 2264   4.314   6.030   4.265 -0.1240 -0.1130  0.1859
  705SOL    HW1 2265   4.372   6.112   4.260 -0.2080 -0.0205  0.6208
  705SOL    HW2 2266   4.359   5.954   4.218  1.3913 -0.6329  2.3056
  706SOL     OW 2267   5.774   2.057   4.737 -0.8905 -0.2624 -0.5553
  706SOL    HW1 2268   5.688   2.103   4.716 -0.2784  1.0482 -0.2624
  706SOL    HW2 2269   5.784   2.051   4.837 -0.0050  0.8663 -0.5583
  707SOL     OW 2270   2.122   2.962   2.575 -0.2603 -0.1211  0.7579
  707SOL    HW1 2271   2.093   3.042   2.522  0.0732 -0.1858  0.4688
  707SOL    HW2 2272   2.123   2.985   2.672 -1.2963 -0.1309  0.7776
  708SOL     OW 2273   1.136   6.599   3.376 -0.5268 -0.2716 -0.4284
  708SOL    HW1 2274   1.119   6.630   3.469 -0.4727  2.0478 -1.1125
  708SOL    HW2 2275   1.110   6.503   3.367 -1.2903 -0.3225  1.7439
  709SOL     OW 2276   5.896   5.788   2.775 -0.7711 -0.2283  0.1336
  709SOL    HW1 2277   5.939   5.873   2.806  0.5589 -1.2099  1.0618
  709SOL    HW2 2278   5.797   5.802   2.770 -0.6022  1.3159  0.4632
  710SOL     OW 2279   2.901   2.582   4.083  0.1529 -0.0086  0.7152
  710SOL    HW1 2280   2.825   2.518   4.092  0.1461 -0.2581 -0.7697
  710SOL    HW2 2281   2.865   2.674   4.065  0.1443  0.5891  3.4149
  711SOL     OW 2282   4.104   5.627   3.130  0.2294 -0.4653  0.0020
  711SOL    HW1 2283   4.195   5.647   3.167 -0.3192  1.4679  0.4236
  711SOL    HW2 2284   4.037   5.626   3.205 -0.5787  1.4183 -0.6355
  712SOL     OW 2285   4.962   4.385   5.396 -0.5412  0.0155 -0.6745
  712SOL    HW1 2286   4.934   4.310   5.455  0.7925  1.3083  1.7331
  712SOL    HW2 2287   5.057   4.373   5.368 -0.4600  0.5709 -0.6605
  713SOL     OW 2288   3.614   4.042   3.918  0.3309 -0.1933 -0.6813
  713SOL    HW1 2289   3.644   4.015   3.826  1.0235 -0.7818 -0.2869
  713SOL    HW2 2290   3.680   4.010   3.986 -1.5313 -2.2550  0.2875
  714SOL     OW 2291   2.135   3.083   3.767  0.0514  0.0604 -0.3294
  714SOL    HW1 2292   2.152   3.009   3.831 -0.6618  0.3712  0.2312
  714SOL    HW2 2293   2.132   3.047   3.674 -1.2666 -0.7922  0.0134
  715SOL     OW 2294   2.138   2.011   3.336  0.2510  0.2646 -0.1953
  715SOL    HW1 2295   2.156   2.055   3.424 -1.2795 -1.5193  1.0878
  715SOL    HW2 2296   2.119   1.914   3.350 -0.0341 -0.0779 -2.5125
  716SOL     OW 2297   0.159   5.332   3.721  0.2304  0.2013 -0.2597
  716SOL    HW1 2298   0.122   5.314   3.630 -4.6104  1.7147  1.0714
  716SOL    HW2 2299   0.150   5.430   3.741 -2.0035 -0.4785  2.8405
  717SOL     OW 2300   6.708   2.881   3.797  0.5909 -0.2840  0.2562
  717SOL    HW1 2301   6.784   2.853   3.855  1.4316  4.1866  1.6361
  717SOL    HW2 2302   6.743   2.917   3.711 -0.1673 -0.4136 -0.1167
  718SOL     OW 2303   2.365   2.798   4.853 -0.3142 -0.3270 -0.0107
  718SOL    HW1 2304   2.442   2.821   4.912 -0.9821  2.0779  0.0498
  718SOL    HW2 2305   2.349   2.700   4.855 -0.5688 -0.3688  4.1697
  719SOL     OW 2306   3.362   1.910   3.693 -0.2661 -0.2613  0.1754
  719SOL    HW1 2307   3.286   1.875   3.748 -0.9446  1.7212  0.5972
  719SOL    HW2 2308   3.447   1.905   3.745 -0.6926  0.4449  0.9723
  720SOL     OW 2309   0.126   3.401   4.961  0.1322 -0.0967  0.6509
  720SOL    HW1 2310   0.152   3.333   5.030 -0.6150 -2.2503 -1.0878
  720SOL    HW2 2311   0.194   3.403   4.888 -1.5250 -1.5787 -1.0352
  721SOL     OW 2312   3.798   6.403   3.967  0.3791 -0.5188  0.1164
  721SOL    HW1 2313   3.770   6.485   3.917  1.3956 -1.2542 -1.7824
  721SOL    HW2 2314   3.897   6.401   3.975  0.3168 -1.1831  0.8461
  722SOL     OW 2315   1.041   6.561   3.030 -0.3201 -0.5176 -0.4674
  722SOL    HW1 2316   1.119   6.532   2.974 -1.0202 -2.5541 -0.4982
  722SOL    HW2 2317   0.958   6.514   2.998 -1.3785  0.8462  0.1853
  723SOL     OW 2318   0.157   1.807   4.638  0.3685 -0.5769 -0.0349
  723SOL    HW1 2319   0.114   1.882   4.688  0.9652 -1.0093  1.1699
  723SOL    HW2 2320   0.244   1.838   4.600  0.7415 -0.7276  0.6899
  724SOL     OW 2321   1.281   2.677   2.816  0.2972 -0.1063 -0.2665
  724SOL    HW1 2322   1.229   2.757   2.846 -0.3160 -0.5867 -0.0349
  724SOL    HW2 2323   1.259   2.599   2.875  1.1611 -0.3593 -0.2687
  725SOL     OW 2324   4.867   4.012   5.333  0.0785  0.2259  0.4941
  725SOL    HW1 2325   4.846   4.065   5.414  1.0696 -0.9520  1.5674
  725SOL    HW2 2326   4.873   3.915   5.357 -1.7584 -0.4504 -1.4120
  726SOL     OW 2327   6.680   4.207   5.162  0.3279 -0.5810  0.1233
  726SOL    HW1 2328   6.775   4.188   5.138 -0.1442 -2.2057 -0.5638
  726SOL    HW2 2329   6.678   4.264   5.245  1.9022  1.3204 -1.0410
  727SOL     OW 2330   6.719   6.751   2.737  0.2904 -0.2242  0.5623
  727SOL    HW1 2331   6.625   6.735   2.706  0.1265 -0.8271  1.3404
  727SOL    HW2 2332   6.777   6.768   2.658  0.0857 -2.7354 -0.2203
  728SOL     OW 2333   5.742   4.030   3.192 -0.4031  0.4353  0.4766
  728SOL    HW1 2334   5.825   4.009   3.244  0.1072 -0.4690 -0.6518
  728SOL    HW2 2335   5.755   4.115   3.141  0.4504 -0.4311 -0.8520
  729SOL     OW 2336   6.322   0.176   4.932  0.7925  0.5873 -0.2551
  729SOL    HW1 2337   6.379   0.103   4.972  0.7669  0.0792 -1.1153
  729SOL    HW2 2338   6.234   0.138   4.906 -0.2206  1.5061  1.6384
  730SOL     OW 2339   1.549   1.330   4.725  0.0087  0.4194 -0.3347
  730SOL    HW1 2340   1.592   1.240   4.733 -0.1839  0.4209  1.0853
  730SOL    HW2 2341   1.450   1.319   4.733 -0.0446  0.7103 -0.6177
  731SOL     OW 2342   1.949   5.710   4.902  0.5110 -0.4262 -0.4245
  731SOL    HW1 2343   1.992   5.624   4.928  0.0540 -0.1557  1.3367
  731SOL    HW2 2344   1.852   5.708   4.925  0.6046  0.7504  0.1948
  732SOL     OW 2345   6.559   2.153   4.930  1.0454  0.1833 -0.1291
  732SOL    HW1 2346   6.528   2.125   5.020  2.7546 -1.1293  0.1139
  732SOL    HW2 2347   6.480   2.173   4.872 -0.2146 -1.9043  0.7508
  733SOL     OW 2348   4.150   4.673   3.031 -0.2401  0.6058  0.2910
  733SOL    HW1 2349   4.206   4.629   2.961 -0.0826  0.3853  0.5514
  733SOL    HW2 2350   4.054   4.647   3.019 -0.1874  0.4199  0.2689
  734SOL     OW 2351   6.453   6.653   2.685  0.1715  0.4239  0.0607
  734SOL    HW1 2352   6.393   6.712   2.631 -2.1582 -1.7412  0.0720
  734SOL    HW2 2353   6.427   6.657   2.781 -0.2150 -0.7535  0.0255
  735SOL     OW 2354   3.927   2.547   3.806 -0.2136  0.0337 -0.3290
  735SOL    HW1 2355   3.880   2.633   3.826 -0.5775 -0.6247  1.8743
  735SOL    HW2 2356   3.862   2.471   3.813  0.4449 -0.5800 -0.7319
  736SOL     OW 2357   4.830   4.999   3.253  0.3228  0.2785 -0.7232
  736SOL    HW1 2358   4.804   5.016   3.158 -0.4079  2.6382 -0.1769
  736SOL    HW2 2359   4.797   5.074   3.310  0.8517 -1.0200  1.3984
  737SOL     OW 2360   3.043   2.972   4.856 -0.4199  0.8157  0.2864
  737SOL    HW1 2361   3.115   3.021   4.806 -1.8987  2.0554 -0.7104
  737SOL    HW2 2362   2.957   3.020   4.846 -1.6200 -1.1484  0.6483
  738SOL     OW 2363   0.121   2.305   3.737 -0.1628 -0.1653 -0.6211
  738SOL    HW1 2364   0.212   2.268   3.717 -1.0644 -2.4771 -0.8067
  738SOL    HW2 2365   0.099   2.289   3.833 -0.0185  1.2662 -0.3321
  739SOL     OW 2366   5.162   3.946   4.231  0.0656  0.1498  0.0247
  739SOL    HW1 2367   5.157   3.911   4.324 -0.9669  0.4940  0.1174
  739SOL    HW2 2368   5.070   3.951   4.192  0.2441  2.0442 -0.2386
  740SOL     OW 2369   4.050   6.735   3.733  0.4072  0.3172 -0.2249
  740SOL    HW1 2370   3.988   6.712   3.657  1.7785  0.3899 -1.4162
  740SOL    HW2 2371   4.057   6.835   3.741  0.8161  0.3115 -0.4853
  741SOL     OW 2372   6.942   1.182   3.618  0.8161  0.5977  0.0368
  741SOL    HW1 2373   6.949   1.173   3.717  1.8225  0.0082 -0.0804
  741SOL    HW2 2374   6.998   1.112   3.574  1.6134  1.8060 -0.9412
  742SOL     OW 2375   0.322   3.328   3.819 -0.0958  0.3743 -0.2281
  742SOL    HW1 2376   0.367   3.412   3.786  2.1352  0.0346  1.7044
  742SOL    HW2 2377   0.371   3.293   3.898 -1.4144 -2.4038 -0.5249
  743SOL     OW 2378   0.303   6.273   5.192 -0.2822  0.3172  0.1073
  743SOL    HW1 2379   0.326   6.178   5.216 -0.7191  0.4757  1.2120
  743SOL    HW2 2380   0.378   6.333   5.219 -0.0676  0.3196 -0.4630
  744SOL     OW 2381   2.816   4.199   4.531 -0.4479 -0.0576 -0.3416
  744SOL    HW1 2382   2.877   4.218   4.454  1.8316  2.5992  1.9080
  744SOL    HW2 2383   2.772   4.284   4.560  1.0738 -0.2737  3.0435
  745SOL     OW 2384   5.801   5.451   5.140 -0.1661 -0.2234 -0.4761
  745SOL    HW1 2385   5.709   5.415   5.156 -0.4461  1.0306  0.9183
  745SOL    HW2 2386   5.816   5.463   5.042 -1.3147 -0.8371 -0.7404
  746SOL     OW 2387   0.369   2.884   4.706 -0.0567 -0.0276  0.4780
  746SOL    HW1 2388   0.455   2.902   4.754  0.3994 -0.1916 -0.2669
  746SOL    HW2 2389   0.362   2.786   4.685  0.9797  0.3569 -2.0380
  747SOL     OW 2390   6.289   4.855   4.372  0.0061 -0.0046 -0.2735
  747SOL    HW1 2391   6.279   4.952   4.351  0.6208 -0.2582 -1.9541
  747SOL    HW2 2392   6.347   4.812   4.302 -0.1982 -1.5634  0.4740
  748SOL     OW 2393   0.599   0.920   4.643 -0.2171  0.4303 -0.3414
  748SOL    HW1 2394   0.552   0.997   4.600 -0.6430  0.4442  0.1387
  748SOL    HW2 2395   0.660   0.877   4.576  0.6130  1.6505 -0.4069
  749SOL     OW 2396   4.018   1.616   2.823  0.1946 -0.3223  0.1833
  749SOL    HW1 2397   3.944   1.679   2.801 -0.1138 -0.8874 -0.4309
  749SOL    HW2 2398   4.106   1.660   2.804 -0.0319 -0.3221 -0.9455
  750SOL     OW 2399   6.589   1.649   3.833 -0.0584  0.2906 -0.2444
  750SOL    HW1 2400   6.637   1.562   3.839  0.4745  0.2404 -3.5250
  750SOL    HW2 2401   6.491   1.635   3.846  0.2592 -0.3190  1.8578
  751SOL     OW 2402   3.683   2.977   4.437 -0.2631 -0.5561  0.1919
  751SOL    HW1 2403   3.736   2.896   4.413 -1.2337 -0.9225 -0.8075
  751SOL    HW2 2404   3.693   3.046   4.366 -0.2880 -0.2187  0.5133
  752SOL     OW 2405   1.161   6.649   4.223  0.3989 -0.0061 -0.0593
  752SOL    HW1 2406   1.196   6.619   4.134  1.4420  1.7150 -0.2744
  752SOL    HW2 2407   1.179   6.746   4.235  1.3061 -0.4128  2.5033
  753SOL     OW 2408   0.455   6.892   5.209 -0.8730  0.0131 -0.1729
  753SOL    HW1 2409   0.522   6.935   5.270 -1.1572 -0.8102  0.7394
  753SOL    HW2 2410   0.451   6.943   5.123 -1.4785  2.0658  0.9932
  754SOL     OW 2411   0.105   6.538   4.243  0.1433 -0.5029 -0.3258
  754SOL    HW1 2412   0.045   6.607   4.284  1.0629  0.6872 -0.9108
  754SOL    HW2 2413   0.077   6.522   4.148 -1.5122 -2.6980  0.4580
  755SOL     OW 2414   0.739   6.779   3.773 -0.3972 -0.3338 -0.1239
  755SOL    HW1 2415   0.689   6.843   3.830 -1.4279 -1.8608  0.7705
  755SOL    HW2 2416   0.834   6.773   3.804 -0.2397  0.8447 -0.3336
  756SOL     OW 2417   1.005   5.148   4.367 -0.1185 -0.4260 -0.1718
  756SOL    HW1 2418   1.020   5.227   4.307 -0.8841  0.9530  1.3827
  756SOL    HW2 2419   1.061   5.155   4.448 -1.3457 -0.6537  0.7291
  757SOL     OW 2420   0.102   6.258   4.280  0.1874  0.0857  0.3660
  757SOL    HW1 2421   0.106   6.350   4.241  0.0884 -0.2024 -0.3341
  757SOL    HW2 2422   0.027   6.253   4.346 -1.3266 -0.1154 -1.2882
  758SOL     OW 2423   0.461   5.497   4.717  0.6348 -0.2512  0.2669
  758SOL    HW1 2424   0.558   5.516   4.707  1.0076 -2.8257 -2.7580
  758SOL    HW2 2425   0.448   5.424   4.784  0.6568  0.6465  1.2719
  759SOL     OW 2426   0.654   0.534   4.617 -0.5243 -0.1780  0.1605
  759SOL    HW1 2427   0.709   0.521   4.699  1.5412 -2.0216 -1.3875
  759SOL    HW2 2428   0.564   0.569   4.642 -0.0372 -0.8413  3.1903
  760SOL     OW 2429   3.998   2.279   4.519 -0.2518  0.3298  0.5603
  760SOL    HW1 2430   4.007   2.211   4.446 -0.3724  0.4131  0.4666
  760SOL    HW2 2431   3.902   2.303   4.530 -0.1316  1.1517 -0.0294
  761SOL     OW 2432   3.066   3.810   3.723 -0.3543  0.5539  0.0633
  761SOL    HW1 2433   3.005   3.883   3.756 -3.1703 -1.8683  0.7196
  761SOL    HW2 2434   3.152   3.813   3.773 -0.6375  2.9746  0.5172
  762SOL     OW 2435   0.910   3.594   3.858 -0.0012  0.2178  0.6635
  762SOL    HW1 2436   0.851   3.514   3.864  2.4485 -1.7407  0.4158
  762SOL    HW2 2437   0.958   3.593   3.770  1.3416  0.9758  1.3495
  763SOL     OW 2438   3.345   1.663   4.805  0.5429  0.6018  0.0191
  763SOL    HW1 2439   3.399   1.661   4.889  1.4627  0.8306 -0.5578
  763SOL    HW2 2440   3.312   1.571   4.785 -2.9873  1.0511  2.6829
  764SOL     OW 2441   6.010   3.899   2.667  0.5190 -0.1986 -0.4383
  764SOL    HW1 2442   5.935   3.960   2.644  1.8416  2.0104  0.7246
  764SOL    HW2 2443   5.975   3.808   2.688 -1.7516  0.6352 -0.4123
  765SOL     OW 2444   5.781   4.715   3.184 -0.4277 -0.1175  0.6730
  765SOL    HW1 2445   5.726   4.798   3.178 -2.2443 -1.4059 -2.1027
  765SOL    HW2 2446   5.859   4.721   3.122  0.4600  0.1387  1.7614
  766SOL     OW 2447   4.352   4.373   4.833  0.5482 -0.2082 -0.3539
  766SOL    HW1 2448   4.416   4.447   4.851  0.1988 -0.0670  0.3514
  766SOL    HW2 2449   4.363   4.341   4.739 -0.4275  1.8591 -1.2330
  767SOL     OW 2450   4.740   3.593   3.500 -0.4973 -0.1288 -0.2461
  767SOL    HW1 2451   4.764   3.656   3.426  0.6908 -1.3278 -0.9070
  767SOL    HW2 2452   4.688   3.643   3.570 -0.3409  1.3701 -1.1520
  768SOL     OW 2453   3.180   4.501   3.469  0.2515 -0.3344  0.0184
  768SOL    HW1 2454   3.193   4.474   3.374 -0.5824 -1.0635  0.1026
  768SOL    HW2 2455   3.169   4.420   3.526  1.0558  0.0876  0.7886
  769SOL     OW 2456   6.898   2.193   5.084  0.1747 -0.3009 -0.7999
  769SOL    HW1 2457   6.972   2.260   5.077 -0.6469  1.1152  2.2047
  769SOL    HW2 2458   6.813   2.232   5.050 -0.4909  0.6812  1.7229
  770SOL     OW 2459   0.587   6.573   4.288 -0.1489 -0.2432  0.7867
  770SOL    HW1 2460   0.505   6.596   4.236 -1.1152 -2.3744  1.2790
  770SOL    HW2 2461   0.610   6.477   4.274  1.5726  0.0150  1.6183
  771SOL     OW 2462   5.211   3.264   4.473 -0.6275 -0.5427 -0.2571
  771SOL    HW1 2463   5.212   3.253   4.573 -2.4453  0.8115 -0.0539
  771SOL    HW2 2464   5.256   3.185   4.431  1.4344 -0.4816  1.6582
  772SOL     OW 2465   1.446   3.039   3.806  0.0787  0.0374  0.0941
  772SOL    HW1 2466   1.429   2.950   3.764  1.4514 -0.1745 -0.0605
  772SOL    HW2 2467   1.491   3.099   3.740 -0.6777  0.8068  0.2512
  773SOL     OW 2468   4.776   6.094   4.233  0.5949 -0.0662  0.0809
  773SOL    HW1 2469   4.749   6.008   4.191 -0.4351 -0.1054  0.7685
  773SOL    HW2 2470   4.847   6.077   4.301 -0.3972 -0.5658  1.0241
  774SOL     OW 2471   6.082   4.687   4.402 -0.4044  0.1397 -0.5643
  774SOL    HW1 2472   6.171   4.732   4.397 -0.4396  0.2930  0.1746
  774SOL    HW2 2473   6.095   4.590   4.425 -0.3653 -0.1134 -1.5859
  775SOL     OW 2474   5.751   5.907   4.288  0.1738 -0.6544 -0.2490
  775SOL    HW1 2475   5.768   5.963   4.369  1.0267 -1.6595  0.3045
  775SOL    HW2 2476   5.696   5.828   4.313 -0.1316 -0.6176 -0.7954
  776SOL     OW 2477   2.412   2.682   4.121  0.3340  0.1083  0.0314
  776SOL    HW1 2478   2.394   2.777   4.145  0.1245  0.1639 -0.3258
  776SOL    HW2 2479   2.499   2.675   4.072  0.4680  0.0820  0.2753
  777SOL     OW 2480   0.134   4.556   4.213 -0.9590 -0.4188  0.0392
  777SOL    HW1 2481   0.175   4.530   4.126 -1.6304 -1.0279 -0.1085
  777SOL    HW2 2482   0.035   4.545   4.207 -1.1745  1.1313  0.3430
  778SOL     OW 2483   0.448   1.743   2.925 -0.4329 -0.2423  0.2991
  778SOL    HW1 2484   0.494   1.828   2.899  1.9234 -0.7266  2.5373
  778SOL    HW2 2485   0.391   1.759   3.005 -2.6521 -0.1469 -1.1878
  779SOL     OW 2486   2.929   0.744   2.962 -0.2493 -0.0010  0.0428
  779SOL    HW1 2487   2.918   0.796   3.047  0.2399 -0.3463  0.3180
  779SOL    HW2 2488   2.946   0.807   2.886 -0.6554  0.3047  0.2024
  780SOL     OW 2489   1.433   6.823   3.035 -0.3517  0.0529  0.6763
  780SOL    HW1 2490   1.441   6.793   2.940  2.0769 -1.0793  1.1621
  780SOL    HW2 2491   1.400   6.747   3.091 -2.8522  1.0277  0.6585
  781SOL     OW 2492   2.165   4.953   2.587  0.0047 -0.1058 -0.2208
  781SOL    HW1 2493   2.199   4.863   2.616 -0.5530 -1.1866 -2.6899
  781SOL    HW2 2494   2.093   4.941   2.518 -0.2934  2.2554 -0.4095
  782SOL     OW 2495   3.715   1.331   3.185  0.4009  0.3653 -0.1330
  782SOL    HW1 2496   3.677   1.247   3.225 -1.0627  0.8558 -0.4218
  782SOL    HW2 2497   3.808   1.314   3.154  0.6727 -0.7185  1.2026
  783SOL     OW 2498   4.842   5.149   2.380 -0.1792  0.0835 -0.0529
  783SOL    HW1 2499   4.778   5.179   2.310 -1.5907 -0.0928  1.1293
  783SOL    HW2 2500   4.793   5.103   2.454  1.4869 -1.6472  0.0790
  784SOL     OW 2501   5.602   3.113   4.715  0.2353  0.3950  0.2627
  784SOL    HW1 2502   5.509   3.077   4.715  0.9361 -1.5781 -0.8976
  784SOL    HW2 2503   5.624   3.146   4.623  0.9461  0.0735  0.3143
  785SOL     OW 2504   2.505   4.983   3.697 -0.6303 -0.4740  0.2159
  785SOL    HW1 2505   2.436   4.911   3.703 -0.2689 -0.9200 -0.6909
  785SOL    HW2 2506   2.595   4.946   3.721 -0.3714 -0.4587 -0.6664
  786SOL     OW 2507   2.133   0.450   4.524  0.0625  0.2515  0.7061
  786SOL    HW1 2508   2.150   0.512   4.447  0.1929  1.8654  1.9772
  786SOL    HW2 2509   2.197   0.471   4.599 -0.8787 -0.4184  1.7307
  787SOL     OW 2510   5.326   6.539   2.484 -0.2932 -0.2234  0.1995
  787SOL    HW1 2511   5.340   6.441   2.494  0.8057 -0.1622 -0.5991
  787SOL    HW2 2512   5.268   6.556   2.404  0.8896 -0.1570 -0.6595
  788SOL     OW 2513   4.599   4.805   5.622 -0.3307  0.0245  0.2527
  788SOL    HW1 2514   4.613   4.707   5.606  1.1875 -0.0864  1.9331
  788SOL    HW2 2515   4.657   4.835   5.698  0.0620  2.4669 -0.9055
  789SOL     OW 2516   1.978   1.663   4.973  0.0449  0.0912 -0.3930
  789SOL    HW1 2517   1.945   1.579   5.015  0.7394  0.3512  0.7187
  789SOL    HW2 2518   1.955   1.741   5.032  2.7412  0.2643  0.5586
  790SOL     OW 2519   2.453   5.398   4.464  0.2986 -0.1392  0.3692
  790SOL    HW1 2520   2.469   5.409   4.562  0.2933  0.1228  0.3421
  790SOL    HW2 2521   2.364   5.354   4.449 -0.5331  1.4210  0.4516
  791SOL     OW 2522   6.185   4.759   3.722 -0.2367 -0.2183 -0.4481
  791SOL    HW1 2523   6.275   4.742   3.681  0.1171 -2.6715  1.1431
  791SOL    HW2 2524   6.116   4.707   3.671 -0.0130 -2.0407  0.9984
  792SOL     OW 2525   6.021   4.400   3.198 -0.1732 -0.3248 -0.1338
  792SOL    HW1 2526   5.942   4.339   3.193 -0.0408 -0.6259  1.1171
  792SOL    HW2 2527   6.105   4.346   3.198 -0.0416 -0.1238  0.6312
  793SOL     OW 2528   1.029   5.077   2.941  0.0784 -0.2115  0.8390
  793SOL    HW1 2529   1.039   5.176   2.931  0.2071 -0.4068 -1.6540
  793SOL    HW2 2530   0.932   5.053   2.941  0.0341 -0.1915 -0.8230
  794SOL     OW 2531   2.649   3.393   2.619  0.3938  0.1704 -0.0809
  794SOL    HW1 2532   2.601   3.481   2.617  1.7811  0.9755 -2.7324
  794SOL    HW2 2533   2.748   3.409   2.619  0.6869 -1.4393  1.1416
  795SOL     OW 2534   0.862   6.417   3.523  0.1219 -0.2171  0.2388
  795SOL    HW1 2535   0.946   6.399   3.471  0.8847  0.2595  1.2536
  795SOL    HW2 2536   0.875   6.500   3.577 -0.9322 -0.2768  0.5992
  796SOL     OW 2537   0.515   1.908   2.530 -0.0551 -0.2364 -0.3328
  796SOL    HW1 2538   0.608   1.896   2.565 -0.8573 -0.8858  1.7409
  796SOL    HW2 2539   0.502   2.003   2.501  1.2202 -0.1274 -0.6088
  797SOL     OW 2540   2.312   6.640   3.836  0.0503 -0.0035  0.3708
  797SOL    HW1 2541   2.407   6.669   3.837 -0.4320  1.6534  0.7110
  797SOL    HW2 2542   2.265   6.675   3.916 -0.9023 -0.6514  0.1170
  798SOL     OW 2543   6.664   3.876   5.131  0.0715 -0.0436 -0.1283
  798SOL    HW1 2544   6.581   3.828   5.102 -0.2559 -0.7806  1.8676
  798SOL    HW2 2545   6.639   3.963   5.173  0.1298 -0.8617  1.7069
  799SOL     OW 2546   1.702   1.323   4.496 -0.1818 -0.2024  0.1727
  799SOL    HW1 2547   1.653   1.311   4.582 -0.6978 -1.5927 -0.2936
  799SOL    HW2 2548   1.782   1.262   4.494  0.6165  0.8049  0.2118
  800SOL     OW 2549   4.624   4.971   3.819  0.0389 -0.4653 -0.0573
  800SOL    HW1 2550   4.529   4.953   3.843 -0.7384  2.1696 -0.7798
  800SOL    HW2 2551   4.630   5.001   3.724  1.3827  0.5529  0.3066
  801SOL     OW 2552   6.981   1.119   3.879 -0.3789 -0.3749  0.0118
  801SOL    HW1 2553   6.980   1.198   3.940  1.4480  1.5951 -2.2870
  801SOL    HW2 2554   0.062   1.063   3.898  2.1629  2.1017 -2.5333
  802SOL     OW 2555   4.211   1.770   2.795  0.5730 -0.3077 -0.1413
  802SOL    HW1 2556   4.267   1.777   2.713 -1.5276  1.8764 -1.5148
  802SOL    HW2 2557   4.172   1.860   2.816 -1.1228 -1.3955  1.6717
  803SOL     OW 2558   6.450   4.769   4.168  0.6013  0.0279 -0.2092
  803SOL    HW1 2559   6.467   4.748   4.072  0.0739  0.6310 -0.4472
  803SOL    HW2 2560   6.428   4.684   4.217  0.8123 -0.2764 -0.6329
  804SOL     OW 2561   3.533   1.100   2.774 -0.6336  0.0085 -0.0382
  804SOL    HW1 2562   3.459   1.092   2.707 -2.3518 -2.8525  1.9628
  804SOL    HW2 2563   3.600   1.028   2.757  0.0756  0.6442  0.0351
  805SOL     OW 2564   2.708   3.881   4.197 -0.3959 -0.0717 -0.2191
  805SOL    HW1 2565   2.628   3.868   4.256 -0.4121  0.4051 -0.1287
  805SOL    HW2 2566   2.742   3.792   4.166 -0.3112 -0.3375  0.6110
  806SOL     OW 2567   3.870   3.375   2.952 -0.7894 -0.0841  0.0548
  806SOL    HW1 2568   3.893   3.317   3.030 -1.7338 -0.0635  0.3568
  806SOL    HW2 2569   3.814   3.451   2.982 -3.2053 -1.3547 -0.9439
  807SOL     OW 2570   2.795   5.698   2.819 -0.5649  0.3623  0.2283
  807SOL    HW1 2571   2.746   5.637   2.882 -0.9216  0.6097  0.1880
  807SOL    HW2 2572   2.872   5.739   2.867 -0.2673 -0.1867  0.2332
  808SOL     OW 2573   6.076   1.447   4.171 -0.2595  0.2841  0.0797
  808SOL    HW1 2574   6.058   1.543   4.150  0.5356  0.4585  0.1642
  808SOL    HW2 2575   6.155   1.416   4.119  0.0888 -0.0411  0.7913
  809SOL     OW 2576   1.681   2.406   2.960 -0.2469 -0.2391  0.5026
  809SOL    HW1 2577   1.674   2.413   2.860 -1.6542 -0.9648  0.5297
  809SOL    HW2 2578   1.617   2.470   3.002  0.2766 -0.0039  0.9556
  810SOL     OW 2579   1.550   6.330   4.654 -0.0158 -0.3397 -0.1182
  810SOL    HW1 2580   1.507   6.381   4.729  2.5498  0.9813  0.5770
  810SOL    HW2 2581   1.545   6.384   4.570  1.8755  0.7668  0.4099
  811SOL     OW 2582   2.371   5.436   3.775 -0.0892 -0.5726  0.3497
  811SOL    HW1 2583   2.443   5.504   3.758 -0.5152  0.1071  1.1809
  811SOL    HW2 2584   2.308   5.471   3.845 -1.3041 -1.0955 -0.4449
  812SOL     OW 2585   1.394   0.569   3.358  0.5960 -0.3143  0.4601
  812SOL    HW1 2586   1.416   0.621   3.276  1.1000 -0.4453  0.5099
  812SOL    HW2 2587   1.366   0.631   3.431 -1.5253 -0.2890 -0.3012
  813SOL     OW 2588   6.366   3.036   2.985  0.3883 -0.2503  0.0448
  813SOL    HW1 2589   6.333   2.959   3.039  2.3618 -0.7854  0.5900
  813SOL    HW2 2590   6.289   3.086   2.947 -0.9954 -1.1739  1.5232
  814SOL     OW 2591   4.736   5.093   5.294 -0.0917  0.4126  0.4337
  814SOL    HW1 2592   4.657   5.032   5.290 -1.5535  2.2322  0.0760
  814SOL    HW2 2593   4.788   5.086   5.209 -0.6655  0.2028  0.0972
  815SOL     OW 2594   4.105   4.689   5.078 -0.2441 -0.4435 -0.2616
  815SOL    HW1 2595   4.193   4.721   5.043  0.3353 -3.4596 -1.9381
  815SOL    HW2 2596   4.117   4.649   5.168  0.3847 -1.7524 -0.8960
  816SOL     OW 2597   5.060   6.653   3.941 -0.1847  0.2399 -0.0766
  816SOL    HW1 2598   5.135   6.700   3.987  0.2834 -0.4994 -0.0755
  816SOL    HW2 2599   4.977   6.662   3.996 -0.4750  2.2949 -0.7664
  817SOL     OW 2600   5.259   0.670   4.451  0.2033  0.3343 -0.4818
  817SOL    HW1 2601   5.328   0.720   4.398  0.4067 -0.5455 -1.0593
  817SOL    HW2 2602   5.176   0.660   4.396 -0.1886  0.8689 -0.0051
  818SOL     OW 2603   3.119   6.203   5.217 -0.0650 -0.1036 -0.2304
  818SOL    HW1 2604   3.082   6.230   5.305  1.9350  0.1254  0.5960
  818SOL    HW2 2605   3.130   6.283   5.159 -1.0228 -0.2046 -0.5744
  819SOL     OW 2606   6.257   5.031   5.114 -0.3245  0.0346 -0.8182
  819SOL    HW1 2607   6.208   5.039   5.201 -1.3261  1.3692 -1.4640
  819SOL    HW2 2608   6.313   5.112   5.100  0.9652 -0.8320 -0.7687
  820SOL     OW 2609   3.853   4.423   3.449 -0.3344 -0.1976 -0.1807
  820SOL    HW1 2610   3.843   4.388   3.542  0.3921  0.9295  0.3447
  820SOL    HW2 2611   3.947   4.411   3.419 -0.2285  0.7005 -0.2275
  821SOL     OW 2612   6.283   6.805   2.511 -0.0521 -0.0667  0.0429
  821SOL    HW1 2613   6.195   6.770   2.543 -0.7852  1.0893 -0.6180
  821SOL    HW2 2614   6.268   6.885   2.454  1.5829  2.1977  2.5453
  822SOL     OW 2615   6.127   5.432   5.149 -0.4103 -0.3136 -0.5938
  822SOL    HW1 2616   6.063   5.373   5.101 -0.1303 -1.4770  0.4272
  822SOL    HW2 2617   6.077   5.488   5.216 -0.6167  0.3459 -1.2762
  823SOL     OW 2618   3.801   3.667   2.782  0.1671 -0.1929  0.1631
  823SOL    HW1 2619   3.753   3.611   2.849  1.3590  1.8151  2.8865
  823SOL    HW2 2620   3.889   3.626   2.761  0.1625 -0.3934  0.5355
  824SOL     OW 2621   6.966   2.325   4.436  0.3749  0.1507  0.7412
  824SOL    HW1 2622   6.909   2.273   4.500  0.7116 -0.1236  0.8243
  824SOL    HW2 2623   6.911   2.396   4.392 -0.5664 -1.4036 -0.6934
  825SOL     OW 2624   0.388   2.378   3.459 -0.1639 -0.3294 -0.1426
  825SOL    HW1 2625   0.430   2.353   3.546 -0.6612  2.5080  1.0199
  825SOL    HW2 2626   0.377   2.296   3.402 -1.3203 -2.6229  3.0736
  826SOL     OW 2627   6.678   1.008   2.973  0.0962  0.2842 -0.0183
  826SOL    HW1 2628   6.624   1.030   2.891  1.6570 -0.7639 -1.3698
  826SOL    HW2 2629   6.774   1.027   2.956  0.5842 -0.9338  1.2165
  827SOL     OW 2630   4.134   4.936   3.125  0.4676  0.2091 -0.0280
  827SOL    HW1 2631   4.232   4.935   3.143  0.2288  1.4233  1.6266
  827SOL    HW2 2632   4.103   4.845   3.098  2.3791  0.2597 -2.7441
  828SOL     OW 2633   0.937   0.571   5.260 -0.3810 -0.2572  0.5097
  828SOL    HW1 2634   0.919   0.507   5.186 -1.8684  0.8348 -0.1391
  828SOL    HW2 2635   1.017   0.626   5.237 -1.4850  0.8538 -0.9040
  829SOL     OW 2636   5.050   2.884   2.946  0.2010 -0.3000 -0.3882
  829SOL    HW1 2637   4.952   2.872   2.929  0.2529 -0.1431 -0.7867
  829SOL    HW2 2638   5.062   2.929   3.035 -0.0869 -0.3982 -0.2983
  830SOL     OW 2639   3.980   1.942   3.180 -0.1025 -0.1014 -0.0791
  830SOL    HW1 2640   3.907   1.890   3.224 -1.7555  1.8897 -0.3523
  830SOL    HW2 2641   3.983   2.034   3.217 -0.0442  0.9526 -2.5020
  831SOL     OW 2642   3.788   0.419   2.683  0.4548 -0.1743  0.6990
  831SOL    HW1 2643   3.816   0.413   2.779  2.1388  2.0554  0.4301
  831SOL    HW2 2644   3.750   0.509   2.665  1.7521  0.0724 -1.0652
  832SOL     OW 2645   2.920   4.134   4.771 -0.4983 -0.2224  0.0016
  832SOL    HW1 2646   2.984   4.203   4.805  0.0614 -0.9866  0.5426
  832SOL    HW2 2647   2.891   4.158   4.679  0.3936  0.2689 -0.1623
  833SOL     OW 2648   6.650   6.942   5.417  0.3496  0.5517  0.0288
  833SOL    HW1 2649   6.599   6.856   5.417 -0.4531  1.0015  1.1230
  833SOL    HW2 2650   6.602   0.009   5.361  0.8891  0.3558 -0.6886
  834SOL     OW 2651   6.366   2.279   4.755  0.0431 -0.2598 -0.1132
  834SOL    HW1 2652   6.298   2.348   4.729  3.2881  2.2090 -3.1047
  834SOL    HW2 2653   6.386   2.221   4.676  1.8509 -0.4610  0.4586
  835SOL     OW 2654   6.700   0.672   4.448 -0.1993  0.1868  0.4268
  835SOL    HW1 2655   6.627   0.662   4.515  0.6115 -2.0778  1.0490
  835SOL    HW2 2656   6.703   0.591   4.390 -0.1038  1.5720 -1.6288
  836SOL     OW 2657   3.738   5.284   2.518 -0.0282  0.2131 -0.4481
  836SOL    HW1 2658   3.764   5.314   2.427 -0.7727  0.0690 -0.7190
  836SOL    HW2 2659   3.817   5.287   2.579  0.2566  1.2344 -0.8551
  837SOL     OW 2660   1.375   6.681   2.685 -0.6547  0.3517  0.2936
  837SOL    HW1 2661   1.296   6.743   2.684 -0.6715  0.3269 -0.4417
  837SOL    HW2 2662   1.351   6.595   2.640  0.1169  0.7720 -0.9734
  838SOL     OW 2663   4.181   4.559   4.613  0.0109 -0.1958  0.6060
  838SOL    HW1 2664   4.111   4.507   4.662  0.5744 -0.0238  1.6116
  838SOL    HW2 2665   4.245   4.497   4.569 -0.7889 -0.3583 -0.3850
  839SOL     OW 2666   2.668   3.452   4.385  0.1482 -0.3673 -0.6048
  839SOL    HW1 2667   2.634   3.385   4.319 -0.4950  0.2942 -0.9614
  839SOL    HW2 2668   2.678   3.541   4.340  0.7473 -0.1651 -0.0764
  840SOL     OW 2669   4.597   6.911   3.378 -0.0865  0.0396 -0.3565
  840SOL    HW1 2670   4.590   6.935   3.281 -0.5232 -0.6530 -0.5081
  840SOL    HW2 2671   4.553   6.981   3.433  1.4520  1.2001 -0.5374
  841SOL     OW 2672   0.685   6.634   2.993 -0.6493 -0.1893 -0.3110
  841SOL    HW1 2673   0.657   6.636   3.089  0.7289 -0.1865  0.1029
  841SOL    HW2 2674   0.603   6.635   2.935 -1.5813 -2.1051  0.8617
  842SOL     OW 2675   6.515   4.221   4.541  0.3205  0.2038  0.2267
  842SOL    HW1 2676   6.422   4.198   4.570  0.3429  0.7745  0.7681
  842SOL    HW2 2677   6.579   4.153   4.577  0.2190  0.3159  0.6242
  843SOL     OW 2678   2.201   5.557   3.956  0.2242 -0.3379  0.1449
  843SOL    HW1 2679   2.220   5.601   4.044  1.4227  0.9801 -0.7351
  843SOL    HW2 2680   2.115   5.593   3.919  0.7426  0.6351 -0.1483
  844SOL     OW 2681   2.494   6.144   5.415  0.4023 -0.2338 -0.2377
  844SOL    HW1 2682   2.437   6.226   5.404  3.5964  1.9755 -2.3909
  844SOL    HW2 2683   2.476   6.081   5.340  0.9242  0.5971 -1.0897
  845SOL     OW 2684   6.577   3.318   4.816 -0.5223  0.2932  0.5665
  845SOL    HW1 2685   6.568   3.417   4.826  1.8348  0.5026  1.0014
  845SOL    HW2 2686   6.583   3.295   4.718  0.3826  0.7344  0.5162
  846SOL     OW 2687   3.134   4.903   4.810  0.4453 -0.1944  0.0164
  846SOL    HW1 2688   3.054   4.853   4.777 -0.4836  0.4893  1.1243
  846SOL    HW2 2689   3.115   4.938   4.901  1.3281  1.5396 -0.4270
  847SOL     OW 2690   3.361   0.611   4.618 -0.4438 -0.0178 -0.4141
  847SOL    HW1 2691   3.276   0.617   4.670 -0.6768 -0.8786 -0.6888
  847SOL    HW2 2692   3.429   0.561   4.671  0.1309  1.2663  0.0971
  848SOL     OW 2693   2.592   0.244   3.149  0.4718  0.1037  0.2911
  848SOL    HW1 2694   2.641   0.316   3.200  1.4230 -1.1379  1.1891
  848SOL    HW2 2695   2.497   0.272   3.137  0.7859  1.4709  0.7076
  849SOL     OW 2696   6.335   5.144   4.295  0.0575 -0.0588 -0.3911
  849SOL    HW1 2697   6.258   5.208   4.289 -2.7742 -3.1740 -0.2037
  849SOL    HW2 2698   6.359   5.113   4.203  0.3315  0.0486 -0.3572
  850SOL     OW 2699   5.873   5.203   4.960 -0.2092 -0.3693  0.1350
  850SOL    HW1 2700   5.966   5.187   4.927  0.7880  0.3829  2.3849
  850SOL    HW2 2701   5.849   5.299   4.945  1.6919  1.0516  4.4597
  851SOL     OW 2702   1.930   2.169   5.159 -0.6786 -0.0999 -0.1802
  851SOL    HW1 2703   2.017   2.202   5.124 -0.0720 -2.1234 -0.7229
  851SOL    HW2 2704   1.855   2.220   5.117  0.1995  1.5270  0.1382
  852SOL     OW 2705   0.821   6.153   5.206  0.2376  0.0342  0.1193
  852SOL    HW1 2706   0.806   6.236   5.152  1.9074 -0.2920 -0.9291
  852SOL    HW2 2707   0.919   6.138   5.217 -0.0491 -1.3772  0.9813
  853SOL     OW 2708   4.428   4.728   2.824 -0.0681 -0.0676  0.0030
  853SOL    HW1 2709   4.511   4.718   2.878  1.6082 -1.7695 -2.6320
  853SOL    HW2 2710   4.373   4.644   2.831 -0.0675 -0.1171 -0.4992
  854SOL     OW 2711   4.594   3.740   3.662  0.3199 -0.4394  0.1621
  854SOL    HW1 2712   4.656   3.814   3.634  0.6600 -0.2781  1.2526
  854SOL    HW2 2713   4.512   3.780   3.703  0.2308 -0.6631  0.1993
  855SOL     OW 2714   3.740   6.168   4.722  0.1309  0.2169 -0.6955
  855SOL    HW1 2715   3.763   6.251   4.671 -0.2742  0.6699 -0.1539
  855SOL    HW2 2716   3.802   6.159   4.800 -1.6068  1.5986  0.9426
  856SOL     OW 2717   1.424   6.951   4.455  0.0206  0.1612 -0.0902
  856SOL    HW1 2718   1.424   6.895   4.372 -1.4390 -1.1656  0.7459
  856SOL    HW2 2719   1.334   6.993   4.468  0.2699  0.4631  0.7521
  857SOL     OW 2720   4.406   3.277   4.512  0.0385  0.1444 -0.1539
  857SOL    HW1 2721   4.361   3.315   4.431 -1.4112 -1.9152 -0.4006
  857SOL    HW2 2722   4.496   3.243   4.487  0.5959  1.6937 -0.3260
  858SOL     OW 2723   0.128   4.538   4.478  0.2366 -0.0741 -0.1055
  858SOL    HW1 2724   0.140   4.546   4.380  1.6268  2.3813  0.1808
  858SOL    HW2 2725   0.057   4.602   4.509 -1.4558 -2.0558  0.3527
  859SOL     OW 2726   1.219   6.516   4.470  0.0824 -0.7982 -0.7764
  859SOL    HW1 2727   1.168   6.561   4.543  0.0429 -1.1624 -0.5756
  859SOL    HW2 2728   1.206   6.566   4.384 -0.6472 -0.9086 -0.7395
  860SOL     OW 2729   2.139   4.967   3.917 -0.2000 -0.0668 -0.0469
  860SOL    HW1 2730   2.202   4.891   3.934  0.7657  0.6679 -0.3113
  860SOL    HW2 2731   2.102   4.958   3.824  1.9462  1.1807 -1.1008
  861SOL     OW 2732   2.621   2.613   3.357  0.2868  0.4202 -0.2163
  861SOL    HW1 2733   2.533   2.600   3.311 -0.8250  0.8047  1.7035
  861SOL    HW2 2734   2.657   2.524   3.386  0.7356  0.2282 -1.3101
  862SOL     OW 2735   0.455   5.894   5.530  0.1127  0.2152 -0.1537
  862SOL    HW1 2736   0.546   5.873   5.496 -0.0915  0.5857 -0.9455
  862SOL    HW2 2737   0.458   5.903   5.630  1.2184  1.5112 -0.2697
  863SOL     OW 2738   2.314   5.001   2.924 -0.0454 -0.5360 -0.5521
  863SOL    HW1 2739   2.371   4.919   2.919 -0.9837 -1.2673  0.3633
  863SOL    HW2 2740   2.218   4.977   2.912 -0.3257  0.4494 -0.4158
  864SOL     OW 2741   6.393   0.872   2.891 -0.1055  0.0684  0.0260
  864SOL    HW1 2742   6.374   0.878   2.989  0.8805  0.9446  0.1865
  864SOL    HW2 2743   6.426   0.780   2.868  0.2415  0.0370  0.6370
  865SOL     OW 2744   1.851   0.446   4.365  0.0641 -0.4749  0.1884
  865SOL    HW1 2745   1.915   0.444   4.442  0.7464 -1.9708 -0.3903
  865SOL    HW2 2746   1.902   0.437   4.279 -0.8269 -0.4890 -0.3465
  866SOL     OW 2747   5.876   4.517   5.249 -0.7334 -0.6359 -0.0868
  866SOL    HW1 2748   5.923   4.550   5.167  2.7429 -2.1860  1.0799
  866SOL    HW2 2749   5.895   4.579   5.325 -2.7874  0.0455 -0.0672
  867SOL     OW 2750   6.173   5.526   4.577  0.2507 -0.9484 -0.4799
  867SOL    HW1 2751   6.158   5.536   4.675 -0.4328 -0.1673 -0.6499
  867SOL    HW2 2752   6.269   5.543   4.556  0.6329 -2.2039  0.1770
  868SOL     OW 2753   5.066   4.635   3.212 -0.5642  0.3142  0.3747
  868SOL    HW1 2754   5.099   4.727   3.190  0.5817 -0.6924 -2.6424
  868SOL    HW2 2755   5.138   4.584   3.260  0.0575  0.0064 -0.8540
  869SOL     OW 2756   4.847   3.175   3.161  0.5319 -0.1115 -0.0597
  869SOL    HW1 2757   4.928   3.121   3.185 -0.2504 -1.1262  0.3621
  869SOL    HW2 2758   4.876   3.264   3.126  1.8168 -0.2893  0.4889
  870SOL     OW 2759   2.945   0.337   3.054  0.3583  0.4722  0.0559
  870SOL    HW1 2760   3.024   0.334   3.115  0.0889 -0.3037  0.3812
  870SOL    HW2 2761   2.898   0.249   3.056  1.2067 -0.1351 -2.4474
  871SOL     OW 2762   0.925   5.739   3.452 -0.4387 -0.2998  0.0584
  871SOL    HW1 2763   0.938   5.712   3.356 -0.7083 -1.2371  0.2809
  871SOL    HW2 2764   1.002   5.796   3.480  0.3847 -1.1996 -0.3044
  872SOL     OW 2765   5.911   3.965   3.655 -0.8451 -0.2950  0.0839
  872SOL    HW1 2766   5.978   4.031   3.621  0.2447 -0.6842  1.3568
  872SOL    HW2 2767   5.890   3.899   3.583  1.7659 -1.4101  0.2027
  873SOL     OW 2768   6.131   2.706   4.149 -0.1888  0.0920 -0.1548
  873SOL    HW1 2769   6.168   2.626   4.103 -0.0044 -0.2411  0.5537
  873SOL    HW2 2770   6.198   2.743   4.213 -0.3570  0.6799 -0.3042
  874SOL     OW 2771   6.156   4.901   4.652  0.0877 -0.0589 -0.1670
  874SOL    HW1 2772   6.181   4.804   4.650 -1.3484 -0.4537  0.2014
  874SOL    HW2 2773   6.104   4.924   4.570 -1.7596 -0.2472  0.8946
  875SOL     OW 2774   2.779   5.655   3.582 -0.1087 -0.2052  0.1876
  875SOL    HW1 2775   2.697   5.629   3.633  0.1017 -0.7008  0.2772
  875SOL    HW2 2776   2.860   5.643   3.639  0.2459 -1.8742 -0.6107
  876SOL     OW 2777   4.057   6.358   2.948  0.7570 -0.1593  0.0495
  876SOL    HW1 2778   4.062   6.387   2.852  1.8459 -1.6596 -0.3905
  876SOL    HW2 2779   4.104   6.270   2.959 -0.1535 -0.4831  1.7934
  877SOL     OW 2780   6.832   4.921   3.351  0.5256  0.9940  0.4734
  877SOL    HW1 2781   6.905   4.983   3.382  1.5068  0.4421 -0.6576
  877SOL    HW2 2782   6.775   4.968   3.284  0.5030  1.0763  0.5497
  878SOL     OW 2783   6.483   6.577   4.617 -0.6630 -0.3234 -0.3640
  878SOL    HW1 2784   6.567   6.559   4.668 -1.7148 -2.1980  0.8167
  878SOL    HW2 2785   6.487   6.532   4.528 -0.2376 -0.0031 -0.5107
  879SOL     OW 2786   4.430   6.110   4.813 -0.1498 -0.3926 -0.3968
  879SOL    HW1 2787   4.384   6.155   4.736  0.8806  0.7747 -0.3631
  879SOL    HW2 2788   4.395   6.017   4.823 -4.2534  1.0635  1.0829
  880SOL     OW 2789   5.208   4.676   2.485 -0.4704  0.1352  0.0536
  880SOL    HW1 2790   5.136   4.652   2.550 -0.0911 -0.1995  0.3562
  880SOL    HW2 2791   5.169   4.677   2.393 -0.9494  0.3458  0.2515
  881SOL     OW 2792   6.473   1.583   5.198 -0.0216  0.0410 -0.1712
  881SOL    HW1 2793   6.570   1.565   5.181  0.9949  1.2328  3.5245
  881SOL    HW2 2794   6.454   1.680   5.185 -0.2859  0.1231  0.7679
  882SOL     OW 2795   0.219   2.597   3.455 -0.1247  0.2226  0.3740
  882SOL    HW1 2796   0.218   2.676   3.395  1.2501  0.9280  1.2238
  882SOL    HW2 2797   0.299   2.540   3.435 -0.9913 -0.8690 -0.0958
  883SOL     OW 2798   5.969   4.018   5.160  0.0031 -0.1235  0.2986
  883SOL    HW1 2799   6.047   3.977   5.206  0.1183 -1.6435 -1.1501
  883SOL    HW2 2800   5.957   4.112   5.192  1.0365 -0.5782  2.1687
  884SOL     OW 2801   0.406   0.593   4.017 -0.5200  0.2838 -0.4757
  884SOL    HW1 2802   0.462   0.568   3.938 -0.2345  0.1749 -0.2420
  884SOL    HW2 2803   0.314   0.619   3.987 -0.9891 -1.5023 -0.6990
  885SOL     OW 2804   4.919   0.967   5.034  0.3004  0.3126  0.3374
  885SOL    HW1 2805   4.924   1.067   5.031 -1.7830  0.4568 -2.3035
  885SOL    HW2 2806   4.832   0.939   5.074  0.3885 -0.4025  0.0497
  886SOL     OW 2807   6.166   2.431   4.049 -0.6669 -0.5283  0.0675
  886SOL    HW1 2808   6.252   2.404   4.093  0.5850 -1.2785 -2.6603
  886SOL    HW2 2809   6.090   2.389   4.099  0.5629 -0.6120  1.9998
  887SOL     OW 2810   2.265   5.605   3.587 -0.4335  0.4267  0.0515
  887SOL    HW1 2811   2.284   5.521   3.637  1.4607  1.8487  1.9368
  887SOL    HW2 2812   2.166   5.616   3.577 -0.7388 -1.6055  0.4725
  888SOL     OW 2813   5.474   4.633   2.492 -0.0361  0.1980  0.4441
  888SOL    HW1 2814   5.378   4.663   2.488 -0.4581 -0.7639  2.1841
  888SOL    HW2 2815   5.533   4.713   2.503 -0.7252  0.7321  0.3420
  889SOL     OW 2816   1.792   6.492   4.639 -0.6914  0.2391  0.1329
  889SOL    HW1 2817   1.777   6.515   4.542 -1.4689 -1.2251 -0.1158
  889SOL    HW2 2818   1.756   6.401   4.658  0.4701  0.0424  1.5577
  890SOL     OW 2819   2.017   2.094   3.103  0.1231 -0.7204 -0.0579
  890SOL    HW1 2820   2.040   2.087   3.199  2.5346  0.3436 -0.4940
  890SOL    HW2 2821   2.089   2.052   3.047 -0.2637  0.3610 -1.4444
  891SOL     OW 2822   0.026   1.718   5.101 -0.2359  0.7446  0.0335
  891SOL    HW1 2823   0.116   1.747   5.068  0.8982 -1.6554  0.7244
  891SOL    HW2 2824   6.958   1.788   5.082  1.9485  3.0640  0.3473
  892SOL     OW 2825   4.164   4.075   4.048  0.1566  0.2940  0.8232
  892SOL    HW1 2826   4.127   4.104   4.136  0.4563  0.9782  0.7338
  892SOL    HW2 2827   4.252   4.028   4.062 -0.1976 -0.3389  0.9487
  893SOL     OW 2828   2.869   4.203   3.622  0.0902 -0.0560 -0.1964
  893SOL    HW1 2829   2.967   4.204   3.601  0.1472 -1.4735 -0.0586
  893SOL    HW2 2830   2.817   4.204   3.537  0.2434 -0.5504 -0.2966
  894SOL     OW 2831   1.366   0.704   5.467  0.2448  0.4935 -0.0335
  894SOL    HW1 2832   1.444   0.766   5.475  0.3655  0.3263  0.0784
  894SOL    HW2 2833   1.298   0.745   5.405  0.6851  0.3727 -0.6053
  895SOL     OW 2834   3.321   6.377   4.346 -0.6749  0.3153  0.2586
  895SOL    HW1 2835   3.269   6.336   4.420 -0.7117  2.0566  1.2256
  895SOL    HW2 2836   3.276   6.461   4.315  0.4999  0.7890 -0.2307
  896SOL     OW 2837   5.884   4.920   2.395 -0.0635  0.1833  0.0501
  896SOL    HW1 2838   5.810   4.933   2.461  0.8947  1.1114  0.9877
  896SOL    HW2 2839   5.846   4.907   2.304 -1.3664  1.2017  0.4213
  897SOL     OW 2840   2.355   3.600   2.770 -0.3321 -0.3660  0.3010
  897SOL    HW1 2841   2.372   3.669   2.700  1.3293 -1.4729 -0.4285
  897SOL    HW2 2842   2.402   3.625   2.854 -0.6393 -0.0647  0.3847
  898SOL     OW 2843   1.177   4.083   2.733 -0.2815 -0.2266 -0.4413
  898SOL    HW1 2844   1.243   4.123   2.797 -1.1441 -1.6984  1.4972
  898SOL    HW2 2845   1.154   3.990   2.763 -1.3147 -0.7043 -2.5122
  899SOL     OW 2846   1.147   4.406   3.423 -0.0093  0.0825 -0.2657
  899SOL    HW1 2847   1.238   4.438   3.449  0.0326  0.4811 -0.8728
  899SOL    HW2 2848   1.078   4.458   3.475  0.1073 -2.1179  2.3099
  900SOL     OW 2849   1.195   2.275   3.784 -0.3385  0.2470  0.0791
  900SOL    HW1 2850   1.114   2.216   3.779 -0.7755  0.8659 -0.3411
  900SOL    HW2 2851   1.276   2.219   3.799 -0.9506 -0.3205  1.5090
  901SOL     OW 2852   3.951   0.579   5.055 -0.0368 -0.0542  0.3499
  901SOL    HW1 2853   3.967   0.481   5.071  2.3093  0.3016  0.4805
  901SOL    HW2 2854   4.022   0.615   4.996 -1.2521  1.4756 -0.2482
  902SOL     OW 2855   5.026   4.657   5.422 -0.4282  0.0691 -0.6507
  902SOL    HW1 2856   5.005   4.559   5.428  0.1931  0.0205  1.3043
  902SOL    HW2 2857   4.941   4.709   5.426 -0.6448 -0.3406  0.4860
  903SOL     OW 2858   4.161   5.372   3.113  0.1719  0.0788  0.0263
  903SOL    HW1 2859   4.128   5.465   3.130 -0.0670 -0.0129  0.0667
  903SOL    HW2 2860   4.144   5.316   3.194  3.1541  0.7714  1.2952
  904SOL     OW 2861   3.355   4.946   4.422 -0.4035 -0.6003  0.8490
  904SOL    HW1 2862   3.383   5.023   4.365  0.5846  0.8441  3.1336
  904SOL    HW2 2863   3.276   4.973   4.477  0.3389 -0.9684  2.1281
  905SOL     OW 2864   6.455   1.786   3.084  0.0517  0.2763  0.3916
  905SOL    HW1 2865   6.534   1.831   3.042 -0.1778 -0.7649 -1.2736
  905SOL    HW2 2866   6.373   1.840   3.066  0.2203  0.7861  1.1419
  906SOL     OW 2867   4.835   0.462   4.144 -0.6466  0.4391  0.4400
  906SOL    HW1 2868   4.829   0.524   4.067 -0.9592  1.7861  1.5112
  906SOL    HW2 2869   4.758   0.397   4.141 -0.4457  0.2363 -0.5612
  907SOL     OW 2870   0.249   0.478   5.203 -0.2994 -0.3331  0.2078
  907SOL    HW1 2871   0.215   0.484   5.109 -1.5156 -0.7604  0.6000
  907SOL    HW2 2872   0.317   0.550   5.219 -1.2526  0.7577 -0.5106
  908SOL     OW 2873   2.077   0.775   4.965 -0.3513 -0.0044 -0.3221
  908SOL    HW1 2874   2.094   0.840   5.039 -0.6184  2.1415 -2.0384
  908SOL    HW2 2875   2.026   0.821   4.893  0.9729 -1.6517 -2.4043
  909SOL     OW 2876   6.161   4.130   4.245 -0.8523  0.2687 -0.7763
  909SOL    HW1 2877   6.246   4.170   4.209 -0.5464 -0.4913 -0.9144
  909SOL    HW2 2878   6.086   4.150   4.182 -0.8076  1.0451 -0.5966
  910SOL     OW 2879   3.510   3.762   2.881 -0.4334 -0.2507  0.6019
  910SOL    HW1 2880   3.590   3.727   2.833 -0.2641  0.6650  0.1941
  910SOL    HW2 2881   3.490   3.704   2.960  1.0053 -0.1417  1.0709
  911SOL     OW 2882   6.604   1.683   2.692  0.1988  0.2289  0.1589
  911SOL    HW1 2883   6.702   1.677   2.676 -0.1585  1.1607 -2.9223
  911SOL    HW2 2884   6.561   1.595   2.672  0.1468  0.5031 -1.0038
  912SOL     OW 2885   0.745   0.818   4.865 -0.1141 -0.0047  0.0310
  912SOL    HW1 2886   0.757   0.720   4.850  3.8584  0.5678 -2.0639
  912SOL    HW2 2887   0.682   0.855   4.797  0.8123 -0.7147 -1.2619
  913SOL     OW 2888   6.704   6.743   4.151 -0.0543  0.0642  0.0675
  913SOL    HW1 2889   6.621   6.791   4.178  0.1978 -0.7751  2.5454
  913SOL    HW2 2890   6.726   6.672   4.218  1.9943 -0.5871 -1.1761
  914SOL     OW 2891   6.843   0.906   4.462  0.3739 -0.1805 -0.2470
  914SOL    HW1 2892   6.779   0.955   4.522 -1.6173  0.3014 -2.6110
  914SOL    HW2 2893   6.804   0.817   4.437  1.3440 -0.5349 -0.5613
  915SOL     OW 2894   5.539   5.613   3.936  0.3364 -0.1616  0.0530
  915SOL    HW1 2895   5.592   5.669   3.872 -1.5295  0.7988 -0.7418
  915SOL    HW2 2896   5.591   5.530   3.959  2.7415  1.3561  0.4463
  916SOL     OW 2897   5.996   1.718   3.772  0.8906  0.2262 -0.6413
  916SOL    HW1 2898   6.015   1.624   3.802  3.6088  0.6877 -0.6797
  916SOL    HW2 2899   6.063   1.745   3.703 -1.0786  1.5635 -2.1540
  917SOL     OW 2900   5.542   1.758   4.658 -0.2452 -0.2408 -0.1130
  917SOL    HW1 2901   5.536   1.670   4.611  1.3592 -0.8302  0.7328
  917SOL    HW2 2902   5.613   1.814   4.615 -0.6137  0.2930 -0.0501
  918SOL     OW 2903   6.349   2.422   3.825 -0.3037  0.3740 -0.1615
  918SOL    HW1 2904   6.296   2.438   3.908 -0.6040 -2.1861  0.2300
  918SOL    HW2 2905   6.433   2.371   3.848 -0.2953 -0.2023 -1.3898
  919SOL     OW 2906   4.232   6.163   3.522  0.4688 -0.2062 -0.0861
  919SOL    HW1 2907   4.187   6.251   3.537  1.0542  0.0579  0.1302
  919SOL    HW2 2908   4.329   6.170   3.545  0.8325 -0.5166 -1.4069
  920SOL     OW 2909   1.955   4.607   3.807  0.1036 -0.2025 -0.2054
  920SOL    HW1 2910   2.020   4.676   3.774  0.0962  0.3024  0.7985
  920SOL    HW2 2911   1.862   4.642   3.796  0.1508  0.9232  2.2791
  921SOL     OW 2912   0.738   0.242   3.097  0.0286 -0.4896 -0.0036
  921SOL    HW1 2913   0.831   0.210   3.077  0.6647  0.8119  0.7142
  921SOL    HW2 2914   0.697   0.182   3.166  0.6924 -0.5352  0.3641
  922SOL     OW 2915   6.277   1.307   4.778 -0.4167  0.3032  0.0474
  922SOL    HW1 2916   6.318   1.367   4.846  0.9339 -1.6433  1.0376
  922SOL    HW2 2917   6.179   1.328   4.769 -0.7093  0.4798  2.7838
  923SOL     OW 2918   1.376   2.797   3.734 -0.4026 -0.6026  0.0876
  923SOL    HW1 2919   1.391   2.784   3.832 -1.8005 -1.3805  0.2204
  923SOL    HW2 2920   1.446   2.748   3.683  0.8904  0.5671  0.6769
  924SOL     OW 2921   0.752   5.826   3.125 -0.0480 -0.5367  0.3103
  924SOL    HW1 2922   0.676   5.801   3.186  0.6914 -1.6074  0.8337
  924SOL    HW2 2923   0.832   5.771   3.148  0.2882 -0.9048 -1.5904
  925SOL     OW 2924   2.445   4.400   3.072 -0.1354 -0.4792 -0.1254
  925SOL    HW1 2925   2.469   4.340   3.148 -0.1709 -0.5880 -0.2006
  925SOL    HW2 2926   2.357   4.444   3.091  0.0802 -0.1377  0.1155
  926SOL     OW 2927   0.909   5.588   4.096 -0.0570  0.2856  0.0408
  926SOL    HW1 2928   0.854   5.666   4.125  1.0262  1.3691 -0.6751
  926SOL    HW2 2929   0.858   5.533   4.031 -0.3996  1.1017 -0.3931
  927SOL     OW 2930   3.083   4.029   2.783  1.0824  0.1181 -0.1015
  927SOL    HW1 2931   3.170   4.001   2.823  0.5845 -1.6585 -0.1945
  927SOL    HW2 2932   3.071   4.127   2.796  2.2409  0.0821  1.5405
  928SOL     OW 2933   3.463   6.820   4.254  0.3499 -0.1651 -0.5639
  928SOL    HW1 2934   3.549   6.869   4.238  0.6912 -0.9688 -1.2792
  928SOL    HW2 2935   3.479   6.722   4.251 -0.8749 -0.3699 -2.5285
  929SOL     OW 2936   2.056   4.957   2.888  0.2527 -0.0032  0.2647
  929SOL    HW1 2937   2.078   4.964   2.790  1.6924 -2.0026  0.3981
  929SOL    HW2 2938   1.972   4.905   2.899 -0.2582  0.7638  0.0910
  930SOL     OW 2939   2.840   1.402   3.387  0.3418 -0.4798 -0.2110
  930SOL    HW1 2940   2.750   1.372   3.355 -0.6432 -0.3008  2.1820
  930SOL    HW2 2941   2.911   1.367   3.325 -1.3238 -0.9516 -1.9374
  931SOL     OW 2942   3.405   3.031   4.413  1.0306 -0.1063 -0.3863
  931SOL    HW1 2943   3.388   3.105   4.349  0.2893  0.6106  0.6012
  931SOL    HW2 2944   3.502   3.009   4.414  1.0958  0.0805 -1.5030
  932SOL     OW 2945   5.593   3.307   3.614  0.2278  0.1086  0.1376
  932SOL    HW1 2946   5.687   3.314   3.648  0.3968 -2.2341  0.3084
  932SOL    HW2 2947   5.592   3.257   3.527 -0.6517  2.2299 -1.1437
  933SOL     OW 2948   1.664   1.149   2.258  0.7212  0.2143  0.3487
  933SOL    HW1 2949   1.732   1.142   2.331  1.9896 -0.8340 -0.8638
  933SOL    HW2 2950   1.653   1.059   2.214  0.8016  1.0296 -1.4229
  934SOL     OW 2951   4.092   6.702   3.312 -0.5322  0.2999 -0.1528
  934SOL    HW1 2952   4.104   6.688   3.214 -0.4806  1.3862 -0.3196
  934SOL    HW2 2953   4.092   6.614   3.359 -0.8557 -0.2510 -1.1574
  935SOL     OW 2954   0.593   2.367   4.989  0.3301 -0.1345 -0.0588
  935SOL    HW1 2955   0.553   2.276   4.988 -0.3518  0.0903  2.2988
  935SOL    HW2 2956   0.521   2.436   4.984  0.5313  0.2563  1.6964
  936SOL     OW 2957   3.754   1.264   4.868 -0.0594  0.0079  0.4228
  936SOL    HW1 2958   3.729   1.186   4.810 -1.0925 -0.7680  1.8103
  936SOL    HW2 2959   3.671   1.301   4.909  0.5560  1.1104  0.6920
  937SOL     OW 2960   5.192   5.376   4.536 -0.5260  0.4792  0.0375
  937SOL    HW1 2961   5.272   5.320   4.557  0.0657  1.5697  0.8100
  937SOL    HW2 2962   5.176   5.441   4.611 -2.2652  0.1425  0.0043
  938SOL     OW 2963   4.183   5.005   4.676  0.0855  0.3441 -0.4947
  938SOL    HW1 2964   4.101   4.987   4.731 -0.0135 -0.3258 -0.8489
  938SOL    HW2 2965   4.235   4.920   4.665  0.8724  0.7800 -0.2139
  939SOL     OW 2966   3.193   6.563   4.653  0.4047  0.5821  0.2810
  939SOL    HW1 2967   3.266   6.622   4.621  1.2113 -0.3183  0.4131
  939SOL    HW2 2968   3.203   6.472   4.612 -0.6157  0.4315  0.3365
  940SOL     OW 2969   6.077   6.383   4.470 -0.6283  0.0548 -0.0002
  940SOL    HW1 2970   5.998   6.339   4.428 -0.7313  0.3786 -0.1431
  940SOL    HW2 2971   6.080   6.480   4.445 -1.3867  0.5644  1.7138
  941SOL     OW 2972   3.607   5.372   3.064 -0.5974 -0.6640 -0.4657
  941SOL    HW1 2973   3.597   5.443   2.994 -0.3637 -0.5810 -0.4180
  941SOL    HW2 2974   3.632   5.286   3.021 -2.4798 -1.1413 -0.6986
  942SOL     OW 2975   2.358   2.546   3.643  0.4780 -0.0671 -0.2399
  942SOL    HW1 2976   2.290   2.491   3.595 -1.1987  1.3040  0.4579
  942SOL    HW2 2977   2.426   2.486   3.685 -0.2825 -1.4812 -0.9701
  943SOL     OW 2978   0.517   1.148   4.242 -0.0909 -0.3608  0.1657
  943SOL    HW1 2979   0.427   1.191   4.238  0.4864  0.9095  0.3370
  943SOL    HW2 2980   0.524   1.079   4.169 -1.4410 -0.9952  0.6029
  944SOL     OW 2981   3.362   1.190   3.210 -0.7908  0.1691 -0.4088
  944SOL    HW1 2982   3.336   1.158   3.301  3.0106  0.4809  0.9787
  944SOL    HW2 2983   3.332   1.285   3.199  1.8062  1.4236  2.1637
  945SOL     OW 2984   4.748   5.389   4.336 -0.0564 -0.3385  0.1129
  945SOL    HW1 2985   4.702   5.444   4.266 -1.2686 -0.3318  0.8791
  945SOL    HW2 2986   4.680   5.357   4.402  1.2276  0.7520  2.0342
  946SOL     OW 2987   4.710   5.441   3.399  0.0290  0.1130 -0.5287
  946SOL    HW1 2988   4.733   5.348   3.426 -0.3341 -0.3057 -1.6237
  946SOL    HW2 2989   4.781   5.476   3.337 -0.8353 -0.1994 -1.7452
  947SOL     OW 2990   2.205   2.708   3.314 -0.0482  0.2010  0.4642
  947SOL    HW1 2991   2.265   2.636   3.281 -1.9359 -1.3366  0.2145
  947SOL    HW2 2992   2.136   2.669   3.375 -1.1244  1.7982  0.3337
  948SOL     OW 2993   4.915   4.267   3.201  0.0108  0.6909 -0.0331
  948SOL    HW1 2994   4.877   4.281   3.292 -2.2394  1.5295 -1.0137
  948SOL    HW2 2995   5.011   4.294   3.199  0.1899  0.3344  2.1314
  949SOL     OW 2996   1.465   6.271   5.383 -0.2365  0.5574  0.2443
  949SOL    HW1 2997   1.481   6.301   5.289 -0.7742  2.1243  0.6125
  949SOL    HW2 2998   1.426   6.347   5.436 -1.6963 -0.8177  1.2674
  950SOL     OW 2999   6.230   6.077   2.586 -0.0107  0.0697  0.0217
  950SOL    HW1 3000   6.231   5.977   2.590  0.3624 -0.0013 -1.2437
  950SOL    HW2 3001   6.288   6.114   2.658  2.8143 -0.7623 -1.6763
  951SOL     OW 3002   6.234   6.594   4.678 -0.1924  0.0756 -0.2857
  951SOL    HW1 3003   6.190   6.512   4.714  1.6507 -1.0859 -0.6061
  951SOL    HW2 3004   6.331   6.577   4.662 -0.2735  1.4981 -2.8655
  952SOL     OW 3005   2.852   4.065   3.363 -0.1951  0.5333  0.0776
  952SOL    HW1 3006   2.859   3.989   3.428 -0.8048 -0.0384 -0.5199
  952SOL    HW2 3007   2.783   4.044   3.294 -0.1878  1.5234 -0.2453
  953SOL     OW 3008   3.803   0.289   4.992 -0.1865  0.2376  0.0911
  953SOL    HW1 3009   3.709   0.256   4.999  0.8112 -2.9039  0.1801
  953SOL    HW2 3010   3.826   0.303   4.896 -0.7841  1.3150  0.0836
  954SOL     OW 3011   6.789   2.586   3.616  0.0373 -0.1444 -0.4128
  954SOL    HW1 3012   6.821   2.508   3.563  0.4860  0.2558 -0.7417
  954SOL    HW2 3013   6.767   2.556   3.709 -0.6353 -0.8267 -0.7712
  955SOL     OW 3014   0.800   5.094   4.034 -0.6495  0.1190 -0.0442
  955SOL    HW1 3015   0.757   5.112   4.123  0.0952 -1.7888  0.7608
  955SOL    HW2 3016   0.865   5.167   4.013  1.4731 -0.8682  2.5137
  956SOL     OW 3017   1.493   2.126   2.986 -0.4671 -0.3324  0.1529
  956SOL    HW1 3018   1.591   2.137   2.969 -0.3173 -1.1539  0.4429
  956SOL    HW2 3019   1.456   2.059   2.922 -0.7708 -0.2569  0.2497
  957SOL     OW 3020   6.788   5.465   4.255 -0.6250 -0.4315 -0.0038
  957SOL    HW1 3021   6.804   5.368   4.239  1.4328 -0.2049  0.3810
  957SOL    HW2 3022   6.782   5.513   4.168  2.1573 -0.4121 -0.2725
  958SOL     OW 3023   3.723   6.115   3.832  0.1965 -0.0837  0.2066
  958SOL    HW1 3024   3.764   6.059   3.904  0.6193  0.9153  0.7463
  958SOL    HW2 3025   3.624   6.122   3.848  0.0540 -1.0496 -0.1330
  959SOL     OW 3026   3.526   5.167   2.613 -0.2652  0.0187 -0.1148
  959SOL    HW1 3027   3.614   5.200   2.580  2.1948 -2.5293  3.1763
  959SOL    HW2 3028   3.479   5.117   2.539  1.5805  0.4352 -1.6372
  960SOL     OW 3029   1.973   0.219   3.262  0.5106  0.0622 -0.7259
  960SOL    HW1 3030   2.020   0.261   3.339  0.3452 -0.1969 -0.4828
  960SOL    HW2 3031   2.002   0.124   3.252 -0.3715 -0.2796 -0.2144
  961SOL     OW 3032   4.495   5.179   2.922 -0.4595  0.4269 -0.4533
  961SOL    HW1 3033   4.440   5.262   2.911 -1.5317 -0.3942 -1.5794
  961SOL    HW2 3034   4.450   5.104   2.875  0.9667 -0.5966 -0.2212
  962SOL     OW 3035   0.184   0.087   3.842  0.2508  0.2462 -0.2222
  962SOL    HW1 3036   0.216   0.084   3.937  3.0111  0.5200 -1.0416
  962SOL    HW2 3037   0.101   0.033   3.832  0.8705 -1.2301  2.0073
  963SOL     OW 3038   6.104   5.923   3.034 -0.3140 -0.3691  0.1054
  963SOL    HW1 3039   6.082   5.970   2.949 -3.4219 -0.5989  0.6630
  963SOL    HW2 3040   6.094   5.825   3.022  0.1201 -0.4734  0.5293
  964SOL     OW 3041   3.704   4.116   4.661 -0.4830 -0.4683  0.1469
  964SOL    HW1 3042   3.754   4.078   4.583  0.4798  1.5441 -0.2990
  964SOL    HW2 3043   3.763   4.180   4.711 -1.8817  0.2193  0.9943
  965SOL     OW 3044   2.299   1.572   3.119  0.2490 -1.0050  0.3130
  965SOL    HW1 3045   2.262   1.480   3.115  0.2825 -0.9905 -0.6094
  965SOL    HW2 3046   2.347   1.593   3.033 -0.8205  0.3040 -0.0056
  966SOL     OW 3047   4.588   6.335   3.758 -0.4131 -0.9351 -0.4373
  966SOL    HW1 3048   4.684   6.357   3.778  0.4252 -3.6671 -0.9705
  966SOL    HW2 3049   4.556   6.392   3.682  1.4727 -1.3222 -1.6041
  967SOL     OW 3050   0.821   2.449   4.383 -0.1195  0.3606 -0.0983
  967SOL    HW1 3051   0.810   2.501   4.298  0.8681  1.6942  0.5521
  967SOL    HW2 3052   0.915   2.415   4.389 -0.1522  0.3632  0.5009
  968SOL     OW 3053   1.789   5.755   2.828  0.5094  0.2722 -0.7732
  968SOL    HW1 3054   1.790   5.806   2.742 -0.6306  1.1183 -0.3119
  968SOL    HW2 3055   1.833   5.666   2.815 -0.0852  0.1856 -2.3567
  969SOL     OW 3056   3.478   0.528   3.493  0.4955  0.4312 -0.2715
  969SOL    HW1 3057   3.537   0.464   3.444  0.2732  0.4663 -0.5902
  969SOL    HW2 3058   3.392   0.539   3.442 -0.1613 -0.3147  0.6270
  970SOL     OW 3059   3.788   2.086   4.694  0.6161  0.3863  0.5775
  970SOL    HW1 3060   3.841   2.004   4.718 -0.9345 -0.3171  1.7778
  970SOL    HW2 3061   3.818   2.163   4.750  2.1977  0.7229 -0.6725
  971SOL     OW 3062   6.365   4.263   4.100  0.0605 -0.5792 -0.1787
  971SOL    HW1 3063   6.458   4.272   4.137  0.7316  0.9447 -2.0822
  971SOL    HW2 3064   6.353   4.327   4.025 -2.3053 -1.3193 -0.4990
  972SOL     OW 3065   5.595   4.310   4.503  0.5088  0.2663 -0.0219
  972SOL    HW1 3066   5.581   4.391   4.445 -0.5910  0.8870  1.0407
  972SOL    HW2 3067   5.521   4.245   4.487  1.4178 -0.5805 -0.9077
  973SOL     OW 3068   6.994   5.877   3.289  0.2989  0.7993  0.0509
  973SOL    HW1 3069   6.990   5.959   3.232  0.0387 -0.6224 -2.1009
  973SOL    HW2 3070   6.918   5.816   3.266  1.6718 -1.0001  0.0001
  974SOL     OW 3071   0.603   5.172   2.775 -0.4233  0.2319  0.0240
  974SOL    HW1 3072   0.701   5.177   2.755 -0.3095  3.0560  0.7711
  974SOL    HW2 3073   0.559   5.106   2.714  1.9502 -1.2339 -0.1996
  975SOL     OW 3074   3.832   4.699   5.174 -0.2137  0.0381 -0.8767
  975SOL    HW1 3075   3.822   4.794   5.204 -1.1576 -0.3903  0.2333
  975SOL    HW2 3076   3.907   4.693   5.108 -0.2216  1.5696 -1.0620
  976SOL     OW 3077   1.519   0.679   3.137  0.2079  0.5873  0.3961
  976SOL    HW1 3078   1.570   0.615   3.194 -1.2441 -0.4307  0.5980
  976SOL    HW2 3079   1.537   0.659   3.040  0.7494  0.7181  0.4654
  977SOL     OW 3080   3.913   6.747   2.934 -0.2570 -0.3775  0.1721
  977SOL    HW1 3081   3.912   6.804   3.017 -0.1158 -1.5782  1.0301
  977SOL    HW2 3082   3.997   6.692   2.934  0.1170  0.1553 -1.1757
  978SOL     OW 3083   3.909   4.252   5.542 -0.2691 -0.0324 -0.2802
  978SOL    HW1 3084   3.885   4.155   5.537 -1.4037  0.0814  1.8353
  978SOL    HW2 3085   3.835   4.307   5.505 -0.5282  0.0862  0.4013
  979SOL     OW 3086   2.289   3.195   3.066  0.5542  0.5111 -0.2228
  979SOL    HW1 3087   2.293   3.112   3.121  0.7475  0.2495 -0.6243
  979SOL    HW2 3088   2.259   3.272   3.123 -3.9076 -0.5827 -0.7447
  980SOL     OW 3089   1.375   3.748   3.151 -0.2931  0.4139  0.2221
  980SOL    HW1 3090   1.400   3.802   3.071  1.5576 -0.4607  0.1741
  980SOL    HW2 3091   1.295   3.692   3.130 -0.3256  0.8107 -0.7297
  981SOL     OW 3092   0.186   5.584   4.461  0.4553 -0.0239  0.5625
  981SOL    HW1 3093   0.286   5.587   4.455  0.4667  1.1563  1.0196
  981SOL    HW2 3094   0.148   5.670   4.427 -0.2720  0.4552  2.4397
  982SOL     OW 3095   5.974   2.022   3.653 -0.1341  0.3210  0.1925
  982SOL    HW1 3096   6.019   2.107   3.681 -1.6367  1.1698  0.1480
  982SOL    HW2 3097   5.949   1.970   3.734 -1.2199  1.0237  0.3276
  983SOL     OW 3098   4.788   1.157   3.692  0.3887 -0.5056  0.3292
  983SOL    HW1 3099   4.701   1.205   3.703  0.8175  0.1767  0.8629
  983SOL    HW2 3100   4.862   1.213   3.729  0.9192 -1.5644  0.9406
  984SOL     OW 3101   4.416   4.617   5.328 -0.0925  0.4843 -0.0600
  984SOL    HW1 3102   4.417   4.597   5.230  0.2639  0.9108 -0.1438
  984SOL    HW2 3103   4.506   4.650   5.357 -0.8507  2.8156 -0.1159
  985SOL     OW 3104   6.003   3.796   4.555  0.0946  0.5343  0.0931
  985SOL    HW1 3105   5.970   3.744   4.476 -0.7010  1.3460 -0.1320
  985SOL    HW2 3106   6.036   3.886   4.525  1.3658  0.2123  0.4853
  986SOL     OW 3107   2.245   6.023   3.646 -0.3776  0.5840  0.1694
  986SOL    HW1 3108   2.158   6.003   3.601 -0.9131  1.9696  0.5609
  986SOL    HW2 3109   2.316   6.035   3.576 -0.2391 -1.5001 -0.1293
  987SOL     OW 3110   1.320   3.607   3.649  0.0921 -0.0248 -0.2268
  987SOL    HW1 3111   1.283   3.688   3.603 -0.1440 -0.3072 -0.5404
  987SOL    HW2 3112   1.409   3.629   3.688 -0.3884  0.6556  0.5148
  988SOL     OW 3113   1.090   5.546   2.917  0.4115  0.3125  0.4697
  988SOL    HW1 3114   1.174   5.495   2.899  0.0611 -0.0750 -0.0894
  988SOL    HW2 3115   1.113   5.639   2.946  1.0216  0.3970 -0.2561
  989SOL     OW 3116   2.306   6.633   5.462  0.1479  0.0361 -0.2737
  989SOL    HW1 3117   2.323   6.646   5.560  1.5397  0.4047 -0.5419
  989SOL    HW2 3118   2.220   6.677   5.437  0.7192  1.6471  0.4448
  990SOL     OW 3119   0.097   6.580   3.670 -0.1496  0.1043 -0.0053
  990SOL    HW1 3120   0.119   6.630   3.754 -0.6237  0.7453 -0.2539
  990SOL    HW2 3121   0.169   6.513   3.651 -0.7513 -1.0739  1.6916
  991SOL     OW 3122   5.605   6.829   3.887 -0.1921 -0.5004 -0.0426
  991SOL    HW1 3123   5.566   6.865   3.972 -0.1097 -0.3710 -0.0586
  991SOL    HW2 3124   5.552   6.750   3.856  0.7081 -1.5421  0.9739
  992SOL     OW 3125   3.883   2.723   4.647  0.3709 -0.1184 -0.2928
  992SOL    HW1 3126   3.970   2.703   4.693  0.7677  1.6112 -0.1876
  992SOL    HW2 3127   3.811   2.666   4.685  1.4769 -1.7096 -0.4950
  993SOL     OW 3128   2.331   5.815   3.798 -0.7027 -0.5189 -0.1685
  993SOL    HW1 3129   2.279   5.741   3.757  1.2556 -0.5624 -2.8770
  993SOL    HW2 3130   2.298   5.903   3.763 -1.2687 -0.2570  0.9555
  994SOL     OW 3131   3.936   6.726   2.668  0.1143 -0.4222 -0.2375
  994SOL    HW1 3132   3.993   6.805   2.646 -0.2220 -0.0240  0.3006
  994SOL    HW2 3133   3.923   6.720   2.767 -1.1340 -0.2487 -0.3710
  995SOL     OW 3134   3.589   4.882   3.090  0.5910 -0.6331 -0.2471
  995SOL    HW1 3135   3.668   4.907   3.146  0.3004 -1.2370  0.4459
  995SOL    HW2 3136   3.556   4.963   3.041  1.8371 -0.4463 -0.8111
  996SOL     OW 3137   1.668   2.573   2.592 -0.1245 -0.1299  0.0132
  996SOL    HW1 3138   1.613   2.497   2.627  1.3139 -0.3846  1.8239
  996SOL    HW2 3139   1.622   2.612   2.512 -1.3223 -2.3378 -0.4649
  997SOL     OW 3140   0.217   2.613   3.972 -0.2221 -0.1832  0.0512
  997SOL    HW1 3141   0.184   2.630   3.879 -0.2323  1.1656  0.2734
  997SOL    HW2 3142   0.141   2.625   4.037 -0.0966 -0.5876  0.2736
  998SOL     OW 3143   6.166   6.896   4.276 -0.3151  0.6383  0.0182
  998SOL    HW1 3144   6.203   6.840   4.350  0.5340 -1.7004 -2.0605
  998SOL    HW2 3145   6.188   6.992   4.294  1.8531 -0.0753  1.6734
  999SOL     OW 3146   4.356   2.221   5.070 -0.3851  0.0079 -0.0233
  999SOL    HW1 3147   4.298   2.297   5.100 -1.3759 -1.2443  1.3735
  999SOL    HW2 3148   4.433   2.212   5.133  0.0741  0.2233 -0.5476
 1000SOL     OW 3149   4.490   6.719   3.886  0.0009  0.4416  0.0609
 1000SOL    HW1 3150   4.579   6.755   3.858 -1.0153  1.3719 -2.1654
 1000SOL    HW2 3151   4.423   6.733   3.813 -1.9819 -0.3028  1.6353
 1001SOL     OW 3152   3.750   3.453   4.812 -0.4130  0.3530 -0.0960
 1001SOL    HW1 3153   3.707   3.483   4.728 -0.5475  0.6124  0.0644
 1001SOL    HW2 3154   3.825   3.390   4.791  0.4616  1.4813 -0.4970
 1002SOL     OW 3155   4.388   5.757   4.144  0.1636 -0.6140 -0.1514
 1002SOL    HW1 3156   4.485   5.772   4.127  0.1075 -2.5732 -2.7954
 1002SOL    HW2 3157   4.377   5.685   4.212  0.4647  1.0124  1.7173
 1003SOL     OW 3158   3.500   4.206   4.288 -0.1631  0.3151 -0.6379
 1003SOL    HW1 3159   3.537   4.273   4.224 -1.1977 -0.2594 -1.8785
 1003SOL    HW2 3160   3.405   4.229   4.311 -0.1262 -0.0398 -0.0903
 1004SOL     OW 3161   3.852   2.358   3.458  0.1113 -0.3791  0.7626
 1004SOL    HW1 3162   3.841   2.288   3.529 -1.1659 -0.2165  0.7371
 1004SOL    HW2 3163   3.913   2.430   3.492 -0.5553 -0.2546  1.7467
 1005SOL     OW 3164   3.911   6.823   4.072  0.1476 -0.3673  0.2283
 1005SOL    HW1 3165   3.996   6.874   4.063 -0.7862  1.5455  1.5323
 1005SOL    HW2 3166   3.904   6.757   3.997  1.5386  1.2439 -1.4301
 1006SOL     OW 3167   0.158   6.742   3.436 -0.0537  0.1355  0.5304
 1006SOL    HW1 3168   0.116   6.833   3.429 -1.0778 -0.2306  1.6080
 1006SOL    HW2 3169   0.114   6.690   3.509 -1.1529 -2.1360 -1.6059
 1007SOL     OW 3170   3.650   4.317   4.045 -0.7279  0.4033  0.5535
 1007SOL    HW1 3171   3.602   4.238   4.007  1.3526 -1.4529  1.5592
 1007SOL    HW2 3172   3.643   4.395   3.982 -1.4426 -1.0626 -1.2455
 1008SOL     OW 3173   3.218   4.360   4.591 -0.2858 -0.2387  0.2914
 1008SOL    HW1 3174   3.130   4.403   4.614  0.0729 -0.1272  1.5310
 1008SOL    HW2 3175   3.254   4.313   4.671  0.9978  0.0907 -0.0656
 1009SOL     OW 3176   2.184   6.052   4.830  0.3951  0.1560 -0.5587
 1009SOL    HW1 3177   2.119   6.052   4.906 -0.2453 -1.7058 -1.0439
 1009SOL    HW2 3178   2.213   6.146   4.811 -2.5626  1.1726 -0.6402
 1010SOL     OW 3179   2.948   0.853   4.605  0.7602  0.0074  0.2480
 1010SOL    HW1 3180   2.952   0.754   4.616 -0.1519 -0.1713 -0.7889
 1010SOL    HW2 3181   3.019   0.883   4.541  0.6827 -0.0454  0.1379
 1011SOL     OW 3182   2.028   1.169   5.132  0.2625 -0.6171 -0.3886
 1011SOL    HW1 3183   2.102   1.106   5.155 -0.0698 -0.8687  0.0081
 1011SOL    HW2 3184   2.035   1.251   5.188  0.1017 -0.7498 -0.1690
 1012SOL     OW 3185   0.821   2.840   4.875 -0.5804  0.4773  0.6263
 1012SOL    HW1 3186   0.910   2.857   4.918 -0.2464 -1.1134  0.6051
 1012SOL    HW2 3187   0.834   2.825   4.777 -0.6592 -1.2369  0.8555
 1013SOL     OW 3188   3.752   2.179   3.006  0.1571  0.0609  1.2529
 1013SOL    HW1 3189   3.809   2.217   2.933 -0.5846 -1.1655 -0.0009
 1013SOL    HW2 3190   3.673   2.133   2.967  0.4004 -1.7598  2.7418
 1014SOL     OW 3191   0.823   6.403   2.954  0.7701 -0.5946 -0.2487
 1014SOL    HW1 3192   0.806   6.378   2.858  3.2365  1.1202 -1.2545
 1014SOL    HW2 3193   0.776   6.489   2.975  0.1677 -1.0100  0.1263
 1015SOL     OW 3194   1.909   4.536   3.493 -0.3084 -0.2631 -0.0374
 1015SOL    HW1 3195   1.861   4.479   3.426 -1.0059 -0.5232  0.6678
 1015SOL    HW2 3196   1.960   4.478   3.556 -1.3550 -0.1738  0.9403
 1016SOL     OW 3197   0.184   5.668   5.052 -0.0677  0.0112 -0.0542
 1016SOL    HW1 3198   0.196   5.748   5.111 -1.4708  1.1765 -1.2917
 1016SOL    HW2 3199   0.221   5.687   4.961  0.8580 -1.2840  0.0149
 1017SOL     OW 3200   2.865   0.078   3.768 -0.4393 -0.1130  0.2422
 1017SOL    HW1 3201   2.890   0.173   3.750 -0.6866 -0.1820 -0.5281
 1017SOL    HW2 3202   2.941   0.031   3.813 -0.1331  0.3235  0.1875
 1018SOL     OW 3203   2.125   4.520   2.917 -0.2239  0.5918 -0.0535
 1018SOL    HW1 3204   2.083   4.580   2.849  0.8541  0.8408 -0.5158
 1018SOL    HW2 3205   2.068   4.519   3.000 -2.1464 -0.5841 -1.3167
 1019SOL     OW 3206   2.398   0.344   3.836  0.3705  0.1926  0.2306
 1019SOL    HW1 3207   2.490   0.360   3.873  0.4778 -1.6525  0.8205
 1019SOL    HW2 3208   2.379   0.246   3.834 -1.5020  0.5290 -0.1405
 1020SOL     OW 3209   1.581   5.971   3.751 -0.3920 -0.2835 -0.0422
 1020SOL    HW1 3210   1.629   6.055   3.777 -1.4245  0.6630 -1.0355
 1020SOL    HW2 3211   1.483   5.990   3.744 -0.5776 -1.4187 -0.8668
 1021SOL     OW 3212   6.808   6.122   4.138 -0.6149 -0.4457  0.3781
 1021SOL    HW1 3213   6.826   6.177   4.056  0.3336  0.6983  1.3296
 1021SOL    HW2 3214   6.711   6.125   4.160 -0.7647 -0.1881 -0.2968
 1022SOL     OW 3215   6.291   5.123   3.328 -0.4330  0.2572 -0.4928
 1022SOL    HW1 3216   6.325   5.151   3.418 -0.3541  0.6533 -0.6437
 1022SOL    HW2 3217   6.263   5.027   3.331  2.5615 -0.7201 -0.8872
 1023SOL     OW 3218   5.990   1.337   3.579 -0.1641 -0.5900 -0.1626
 1023SOL    HW1 3219   5.969   1.379   3.667  0.6787 -0.2894 -0.0885
 1023SOL    HW2 3220   6.076   1.287   3.586  0.3778  0.1793 -1.0355
 1024SOL     OW 3221   5.006   6.315   4.872 -0.6823  0.4547 -0.2547
 1024SOL    HW1 3222   4.963   6.404   4.885 -0.3087  0.4796  0.9302
 1024SOL    HW2 3223   5.019   6.271   4.961 -2.7971 -1.7253 -0.8966
 1025SOL     OW 3224   2.095   6.969   3.240  0.3960 -0.1694  0.0674
 1025SOL    HW1 3225   2.094   6.878   3.280  0.1040  0.1621  0.8310
 1025SOL    HW2 3226   2.140   6.966   3.151 -1.1731 -1.3920 -0.7282
 1026SOL     OW 3227   0.409   4.944   2.883 -0.2175 -0.2146  0.0579
 1026SOL    HW1 3228   0.331   4.977   2.937 -1.0944 -2.1115  0.0559
 1026SOL    HW2 3229   0.395   4.968   2.787 -0.9413 -0.7310  0.0230
 1027SOL     OW 3230   3.687   5.041   3.844  0.0504  0.1482  0.2910
 1027SOL    HW1 3231   3.783   5.022   3.824 -0.2192 -1.2828  0.2000
 1027SOL    HW2 3232   3.630   4.986   3.783 -0.8848  2.8158 -1.4012
 1028SOL     OW 3233   5.732   6.362   2.940 -0.0789 -0.8555  0.3366
 1028SOL    HW1 3234   5.783   6.340   2.857 -0.5996 -1.3120  0.1309
 1028SOL    HW2 3235   5.691   6.278   2.976 -0.4959 -0.5255  0.6246
 1029SOL     OW 3236   4.866   5.798   4.813 -0.4132  0.1687  0.5829
 1029SOL    HW1 3237   4.783   5.817   4.865  0.0329  0.6482  1.1309
 1029SOL    HW2 3238   4.855   5.832   4.719 -1.9694 -2.4217 -0.2655
 1030SOL     OW 3239   2.636   4.076   2.659 -0.4859  0.2750  0.5314
 1030SOL    HW1 3240   2.627   4.172   2.633  0.3790  0.5434  1.1780
 1030SOL    HW2 3241   2.710   4.034   2.608 -0.1642  0.2388  1.0241
 1031SOL     OW 3242   3.032   6.454   4.359 -0.2972  0.3326 -0.1759
 1031SOL    HW1 3243   3.083   6.532   4.322  1.2575 -0.8349 -0.5916
 1031SOL    HW2 3244   3.020   6.385   4.288 -0.3695 -0.4316  0.5620
 1032SOL     OW 3245   4.043   4.848   5.420 -0.4742 -0.0977 -0.1985
 1032SOL    HW1 3246   4.064   4.751   5.408 -0.4774 -0.2873  1.1809
 1032SOL    HW2 3247   3.951   4.867   5.385  0.3236 -0.1034 -2.4978
 1033SOL     OW 3248   3.499   1.310   5.019 -0.1365  0.1545 -0.2686
 1033SOL    HW1 3249   3.413   1.324   4.969 -0.6983  0.8875  0.8482
 1033SOL    HW2 3250   3.494   1.358   5.107  1.3841  0.1153 -0.1361
 1034SOL     OW 3251   3.411   0.158   3.804  0.3098  0.4111  0.3077
 1034SOL    HW1 3252   3.491   0.111   3.767  0.5902  2.0650 -1.3466
 1034SOL    HW2 3253   3.412   0.154   3.904  0.7656 -2.2598  0.2636
 1035SOL     OW 3254   1.657   5.913   3.000  0.6031 -0.4150  0.1322
 1035SOL    HW1 3255   1.713   5.857   2.939 -0.0815  1.0855 -1.9902
 1035SOL    HW2 3256   1.715   5.985   3.041  0.7851 -0.5633  0.1353
 1036SOL     OW 3257   6.732   6.405   4.245 -0.1439  0.1910 -0.5442
 1036SOL    HW1 3258   6.777   6.409   4.156  1.2000  0.9521  0.1405
 1036SOL    HW2 3259   6.791   6.359   4.311 -0.9888 -0.0810  0.0382
 1037SOL     OW 3260   2.763   5.903   3.459  0.1548 -0.3213 -0.0076
 1037SOL    HW1 3261   2.680   5.894   3.404 -0.7748 -0.5121  1.3886
 1037SOL    HW2 3262   2.769   5.827   3.523 -0.2284  1.2788  2.0261
 1038SOL     OW 3263   5.126   3.646   3.809  0.0103  0.4692 -0.3506
 1038SOL    HW1 3264   5.216   3.687   3.795 -1.0658  2.8277 -0.8672
 1038SOL    HW2 3265   5.089   3.615   3.721  0.1285 -0.1544 -0.1906
 1039SOL     OW 3266   4.825   0.958   2.631 -0.0246  0.3401 -0.4265
 1039SOL    HW1 3267   4.897   1.022   2.658  0.2982 -0.6273  1.0782
 1039SOL    HW2 3268   4.750   1.010   2.589  2.1378  1.2386 -3.6146
 1040SOL     OW 3269   4.960   5.165   4.212  0.1426 -0.1864  0.1516
 1040SOL    HW1 3270   4.872   5.212   4.211  0.5037  0.7986  3.3011
 1040SOL    HW2 3271   5.029   5.223   4.169 -0.3533 -0.0444 -0.4602
 1041SOL     OW 3272   3.672   4.900   2.672  0.6011  0.3893  0.2805
 1041SOL    HW1 3273   3.701   4.995   2.659 -0.9249  0.7314 -1.0445
 1041SOL    HW2 3274   3.574   4.898   2.694 -0.0055 -0.9154 -2.1210
 1042SOL     OW 3275   3.497   6.011   2.588  0.3335 -0.4654  0.0084
 1042SOL    HW1 3276   3.400   6.019   2.567  0.2181 -0.3427  0.5663
 1042SOL    HW2 3277   3.531   6.098   2.624  0.0374 -1.1910  2.2177
 1043SOL     OW 3278   5.666   4.444   3.179  0.4308  0.4015 -0.2952
 1043SOL    HW1 3279   5.586   4.461   3.122  0.9831  1.2812 -0.8240
 1043SOL    HW2 3280   5.708   4.531   3.205  1.1542 -0.0486  0.0749
 1044SOL     OW 3281   5.667   4.450   2.562  0.3013 -0.4208  0.1685
 1044SOL    HW1 3282   5.587   4.473   2.507 -0.1025 -2.5968 -0.2563
 1044SOL    HW2 3283   5.734   4.523   2.555 -1.2510  1.0317 -0.2151
 1045SOL     OW 3284   1.339   5.135   2.887  0.3366  0.0297 -0.2917
 1045SOL    HW1 3285   1.312   5.231   2.884  0.5868  0.1271  0.3610
 1045SOL    HW2 3286   1.275   5.085   2.945  1.3935  0.2151  1.0754
 1046SOL     OW 3287   1.934   3.865   3.491  0.6701  0.3495  0.0487
 1046SOL    HW1 3288   1.998   3.889   3.419  1.9230 -1.9954  0.2832
 1046SOL    HW2 3289   1.977   3.800   3.554 -0.8715  1.1756  2.0980
 1047SOL     OW 3290   6.317   0.146   4.291  0.0492  0.4968  0.2359
 1047SOL    HW1 3291   6.281   0.201   4.216  1.7224  0.7465 -0.4378
 1047SOL    HW2 3292   6.261   0.158   4.373 -0.5177  1.9573 -0.3487
 1048SOL     OW 3293   1.631   1.697   2.992 -0.1087 -0.2516  0.2391
 1048SOL    HW1 3294   1.678   1.761   2.932 -2.1790  0.6097 -0.5748
 1048SOL    HW2 3295   1.570   1.748   3.054 -2.1259 -1.3903 -0.7051
 1049SOL     OW 3296   4.980   4.791   4.687 -0.0384  0.2512  0.2115
 1049SOL    HW1 3297   5.029   4.730   4.750  0.2533  0.1064 -0.1523
 1049SOL    HW2 3298   4.882   4.784   4.705 -0.1977 -1.8156 -1.0798
 1050SOL     OW 3299   6.565   3.871   4.176 -0.4432 -0.0883 -0.2920
 1050SOL    HW1 3300   6.609   3.896   4.090  0.5142 -0.3043  0.1235
 1050SOL    HW2 3301   6.469   3.898   4.174  0.3217  3.0111 -0.1576
 1051SOL     OW 3302   5.209   6.818   2.450 -0.1387 -0.0053  0.1015
 1051SOL    HW1 3303   5.200   6.723   2.420 -1.0706  0.1272 -0.0487
 1051SOL    HW2 3304   5.278   6.823   2.523  0.3803 -0.6919 -0.3201
 1052SOL     OW 3305   6.138   4.028   4.867  0.2340  0.5889 -0.9312
 1052SOL    HW1 3306   6.229   3.999   4.895 -0.0565  0.0427 -0.5342
 1052SOL    HW2 3307   6.072   4.007   4.939 -0.4158 -0.1751 -1.7160
 1053SOL     OW 3308   0.522   1.473   4.655 -0.2539  0.4581  0.1144
 1053SOL    HW1 3309   0.495   1.474   4.559  0.1331  1.5315  0.0016
 1053SOL    HW2 3310   0.561   1.562   4.680  0.7301 -0.1814  0.9575
 1054SOL     OW 3311   5.552   5.739   5.349 -0.1514  0.4543 -0.2700
 1054SOL    HW1 3312   5.457   5.728   5.377  0.1272 -1.0377  0.1737
 1054SOL    HW2 3313   5.596   5.649   5.344  1.2943  1.1347 -0.2634
 1055SOL     OW 3314   6.451   3.575   4.159 -0.4993  0.1644 -0.2008
 1055SOL    HW1 3315   6.434   3.658   4.212 -2.6360  0.3863 -1.1179
 1055SOL    HW2 3316   6.367   3.521   4.154  0.1032 -0.6835 -1.9054
 1056SOL     OW 3317   4.454   5.138   4.735  0.1087  0.1680  0.3187
 1056SOL    HW1 3318   4.506   5.147   4.650  1.3096 -1.7472  0.7756
 1056SOL    HW2 3319   4.384   5.068   4.724  1.5412 -1.5225  1.3999
 1057SOL     OW 3320   6.157   0.184   4.494  0.8387  0.5044 -0.1994
 1057SOL    HW1 3321   6.104   0.268   4.506 -2.0067 -1.3201  0.9703
 1057SOL    HW2 3322   6.217   0.172   4.572  0.0808  0.6822  0.4306
 1058SOL     OW 3323   6.017   2.235   3.157 -0.2964 -0.1702  0.0780
 1058SOL    HW1 3324   6.018   2.325   3.201  2.1850 -0.3738  0.5997
 1058SOL    HW2 3325   5.929   2.191   3.175 -1.6399  2.1634 -0.3121
 1059SOL     OW 3326   1.991   0.592   4.751  0.1971 -0.2566 -0.2484
 1059SOL    HW1 3327   1.997   0.661   4.679  1.2125  0.4047  0.4460
 1059SOL    HW2 3328   2.041   0.623   4.831 -3.6847  0.6769  2.1201
 1060SOL     OW 3329   6.683   0.208   4.068 -0.1585  0.0865  0.6852
 1060SOL    HW1 3330   6.654   0.223   4.162 -1.0069 -0.0270  0.4458
 1060SOL    HW2 3331   6.603   0.192   4.010  0.3823 -0.2609  0.0192
 1061SOL     OW 3332   5.731   0.756   3.272 -0.6928 -0.2537  0.4836
 1061SOL    HW1 3333   5.692   0.754   3.364 -0.3957  0.3349  0.6266
 1061SOL    HW2 3334   5.666   0.716   3.207 -1.5514  0.7342  0.7116
 1062SOL     OW 3335   1.170   0.551   3.800  0.3589 -0.2569 -0.2093
 1062SOL    HW1 3336   1.266   0.579   3.795  0.4927 -0.7199 -0.3064
 1062SOL    HW2 3337   1.128   0.590   3.881  1.6113 -2.9435  1.9183
 1063SOL     OW 3338   6.451   4.652   3.921  0.1841  0.5356 -0.1516
 1063SOL    HW1 3339   6.505   4.717   3.866  1.8970  0.9207  1.8582
 1063SOL    HW2 3340   6.403   4.589   3.860 -0.4500  2.7970 -2.1457
 1064SOL     OW 3341   2.362   4.707   3.221  0.3891 -0.1031  0.0384
 1064SOL    HW1 3342   2.326   4.633   3.277 -0.7046  0.9335  0.7512
 1064SOL    HW2 3343   2.444   4.745   3.264  0.1573 -0.0003  0.3903
 1065SOL     OW 3344   6.087   4.060   3.890  0.4858 -0.3579  0.0322
 1065SOL    HW1 3345   5.996   4.029   3.863  0.8439 -1.4703  0.0603
 1065SOL    HW2 3346   6.140   3.982   3.924  0.8957  0.5681  1.5687
 1066SOL     OW 3347   6.058   6.055   4.085  0.1733 -0.3681 -0.6651
 1066SOL    HW1 3348   6.132   6.076   4.150  0.7308  0.2266 -1.4772
 1066SOL    HW2 3349   6.069   5.961   4.053 -1.5297 -1.5612  1.9245
 1067SOL     OW 3350   2.018   2.980   3.119  0.0132  0.5449  0.0919
 1067SOL    HW1 3351   1.954   2.906   3.139 -0.7957  0.4211 -2.5564
 1067SOL    HW2 3352   2.111   2.943   3.118 -0.2621 -0.1663  0.0394
 1068SOL     OW 3353   0.152   6.236   4.958  0.3362  0.0677  0.2400
 1068SOL    HW1 3354   0.203   6.238   5.044 -0.3925 -0.1157  0.6763
 1068SOL    HW2 3355   0.200   6.293   4.890 -0.0057  1.6699  1.2878
 1069SOL     OW 3356   3.271   4.922   5.219  0.0650 -0.4171 -0.2095
 1069SOL    HW1 3357   3.359   4.940   5.174  0.3280 -0.7329  0.1733
 1069SOL    HW2 3358   3.197   4.955   5.160  0.3617 -1.3882 -1.1711
 1070SOL     OW 3359   1.041   6.410   5.106 -0.3701 -0.2804  0.1330
 1070SOL    HW1 3360   1.087   6.473   5.169 -0.2929  1.2715 -1.4153
 1070SOL    HW2 3361   1.064   6.316   5.132  1.6180  0.3653  0.9621
 1071SOL     OW 3362   1.373   3.516   4.838 -0.6210  0.0072  0.2418
 1071SOL    HW1 3363   1.447   3.485   4.897 -0.1946  0.0035 -0.2785
 1071SOL    HW2 3364   1.324   3.437   4.802  0.0552 -0.0608 -0.5689
 1072SOL     OW 3365   5.215   2.198   3.949 -0.0416 -0.2078  0.1230
 1072SOL    HW1 3366   5.251   2.112   3.914 -0.7224 -0.5133  0.1645
 1072SOL    HW2 3367   5.123   2.214   3.912 -0.0733  0.3111  0.4141
 1073SOL     OW 3368   5.493   5.305   4.780 -0.0012 -0.4958  0.0539
 1073SOL    HW1 3369   5.561   5.238   4.751  1.2593  0.6438  0.2914
 1073SOL    HW2 3370   5.404   5.280   4.743  0.6724 -1.6284 -0.8626
 1074SOL     OW 3371   3.389   5.357   3.220 -0.0926  0.3892  0.2742
 1074SOL    HW1 3372   3.473   5.363   3.165  0.1622 -0.1513  0.5970
 1074SOL    HW2 3373   3.411   5.317   3.309 -0.7289  0.0555  0.2844
 1075SOL     OW 3374   0.740   6.779   4.893  0.3936 -0.4563 -0.0312
 1075SOL    HW1 3375   0.660   6.832   4.866 -0.1865 -1.3149 -0.0171
 1075SOL    HW2 3376   0.803   6.838   4.944 -0.0846  0.2990 -0.3001
 1076SOL     OW 3377   5.176   4.771   5.232  0.1691  0.0209 -0.1704
 1076SOL    HW1 3378   5.136   4.735   5.316 -1.1316  0.8057 -0.4159
 1076SOL    HW2 3379   5.114   4.754   5.156  0.6474  0.6288 -0.7103
 1077SOL     OW 3380   3.707   0.426   3.712  0.0204 -0.8938  0.1018
 1077SOL    HW1 3381   3.650   0.406   3.792  1.8786 -1.9776  1.2068
 1077SOL    HW2 3382   3.768   0.503   3.732  1.2946 -1.8952  0.1752
 1078SOL     OW 3383   6.879   1.320   4.596  0.5343  0.1660 -0.5310
 1078SOL    HW1 3384   6.792   1.364   4.619  1.5823  1.5030  1.1049
 1078SOL    HW2 3385   6.901   1.251   4.665  1.8494  1.4809  0.4362
 1079SOL     OW 3386   1.127   3.853   2.877  0.2352 -1.0061  0.3516
 1079SOL    HW1 3387   1.192   3.779   2.864 -0.6382 -1.7790  0.2713
 1079SOL    HW2 3388   1.119   3.875   2.974  0.2354 -1.2688  0.4110
 1080SOL     OW 3389   5.347   5.173   4.975 -0.1122 -0.5419 -0.7401
 1080SOL    HW1 3390   5.346   5.074   4.957  0.1250 -0.4472 -1.3048
 1080SOL    HW2 3391   5.433   5.212   4.942  0.4933 -0.3877  0.9157
 1081SOL     OW 3392   6.441   3.719   5.029 -0.3025  0.2457  0.3059
 1081SOL    HW1 3393   6.367   3.663   5.067 -1.3271  1.4341  0.1368
 1081SOL    HW2 3394   6.401   3.793   4.976  1.0479  0.6502 -0.1638
 1082SOL     OW 3395   5.637   3.861   4.521  0.0240 -0.0291  0.6734
 1082SOL    HW1 3396   5.658   3.790   4.588 -2.4972 -1.2019  0.3283
 1082SOL    HW2 3397   5.628   3.820   4.430  1.3152  1.2175 -0.0671
 1083SOL     OW 3398   0.404   5.209   3.752 -0.3592 -0.0733 -0.0019
 1083SOL    HW1 3399   0.323   5.266   3.738 -1.1094 -1.1604 -0.2345
 1083SOL    HW2 3400   0.376   5.114   3.770  0.8670 -0.9026 -2.0517
 1084SOL     OW 3401   5.999   5.782   3.396  0.0779 -0.0674 -0.3044
 1084SOL    HW1 3402   6.057   5.807   3.318  1.3187 -3.0819 -0.4628
 1084SOL    HW2 3403   6.052   5.789   3.481  0.1878 -1.1913 -0.2655
 1085SOL     OW 3404   6.784   3.491   3.280  0.0507  0.1497 -0.1301
 1085SOL    HW1 3405   6.757   3.437   3.201 -0.0600 -0.0995  0.0761
 1085SOL    HW2 3406   6.881   3.476   3.300  0.0406  0.0926 -0.1243
 1086SOL     OW 3407   2.393   1.198   3.378  0.4910 -0.0478  0.2465
 1086SOL    HW1 3408   2.342   1.179   3.463 -0.1315 -1.0886 -0.3424
 1086SOL    HW2 3409   2.338   1.169   3.300  1.4823 -0.0305 -0.4657
 1087SOL     OW 3410   6.981   4.844   3.726 -0.6510 -0.0010 -0.5579
 1087SOL    HW1 3411   6.932   4.888   3.801 -0.0339 -0.7427  0.3045
 1087SOL    HW2 3412   6.916   4.818   3.655 -1.5204 -0.8937  0.5194
 1088SOL     OW 3413   5.331   6.268   2.519 -0.3466 -0.5952 -0.1858
 1088SOL    HW1 3414   5.362   6.249   2.612  0.1477 -0.2534 -0.2711
 1088SOL    HW2 3415   5.272   6.195   2.487 -0.3741 -0.8018  0.3342
 1089SOL     OW 3416   1.448   0.577   3.782  0.0202 -0.4750  0.0133
 1089SOL    HW1 3417   1.498   0.495   3.811 -0.0143 -0.5979 -0.2724
 1089SOL    HW2 3418   1.507   0.635   3.726 -0.1374 -0.5878 -0.2690
 1090SOL     OW 3419   6.485   5.671   4.204  0.2808 -0.0614 -0.2325
 1090SOL    HW1 3420   6.486   5.740   4.276 -0.3657 -0.7015  0.4129
 1090SOL    HW2 3421   6.547   5.698   4.131  1.4300  0.2990  0.8487
 1091SOL     OW 3422   0.521   2.903   3.582  0.5553 -0.1817 -0.1758
 1091SOL    HW1 3423   0.522   2.803   3.588  1.8408 -0.1528  0.3786
 1091SOL    HW2 3424   0.554   2.942   3.667 -0.6805  0.7537 -0.1067
 1092SOL     OW 3425   1.292   1.409   3.411  0.0143 -0.1537  0.6920
 1092SOL    HW1 3426   1.296   1.484   3.478 -0.3202 -0.8972  1.5649
 1092SOL    HW2 3427   1.201   1.368   3.413  0.2934 -0.8000  0.4759
 1093SOL     OW 3428   6.032   6.553   3.113  0.4214 -0.0766  0.1694
 1093SOL    HW1 3429   5.957   6.505   3.158 -0.0764 -0.0805 -0.6440
 1093SOL    HW2 3430   6.117   6.540   3.165  0.2505 -1.6491  0.0906
 1094SOL     OW 3431   3.742   3.515   5.083 -0.2578 -0.4118 -0.1749
 1094SOL    HW1 3432   3.644   3.523   5.062 -0.1248 -2.3494 -1.8992
 1094SOL    HW2 3433   3.790   3.477   5.004  1.8204  0.0026  0.8212
 1095SOL     OW 3434   6.543   3.575   3.343 -0.3659  0.3462  0.5569
 1095SOL    HW1 3435   6.520   3.610   3.433  1.1780 -0.0047  1.1265
 1095SOL    HW2 3436   6.642   3.563   3.336 -0.4208  0.5621 -1.2609
 1096SOL     OW 3437   2.300   1.718   4.515 -0.5857  0.5061 -0.7819
 1096SOL    HW1 3438   2.335   1.665   4.438 -1.4497  0.0836 -0.8913
 1096SOL    HW2 3439   2.359   1.705   4.594  2.2599  3.4828 -2.1721
 1097SOL     OW 3440   4.475   1.238   4.061  0.4419 -0.7608 -0.0914
 1097SOL    HW1 3441   4.418   1.261   4.140 -0.3319 -1.9203 -0.3001
 1097SOL    HW2 3442   4.559   1.293   4.064 -1.6920  2.9342 -1.1276
 1098SOL     OW 3443   2.204   0.020   4.509 -0.1816 -0.2889 -0.0561
 1098SOL    HW1 3444   2.149   6.941   4.533 -1.1481 -0.4085 -2.3592
 1098SOL    HW2 3445   2.147   0.103   4.511  0.9231  0.4989  2.7764
 1099SOL     OW 3446   0.077   3.689   4.189 -0.0518  0.6724  0.4619
 1099SOL    HW1 3447   0.057   3.619   4.257  0.0769 -0.8397 -1.0028
 1099SOL    HW2 3448   7.000   3.753   4.183 -1.5892 -1.1730 -0.3685
 1100SOL     OW 3449   1.014   4.440   3.937 -0.4881  0.2926 -0.5968
 1100SOL    HW1 3450   1.026   4.492   4.022 -1.2600  0.8865 -0.8425
 1100SOL    HW2 3451   1.076   4.476   3.868  1.1163 -1.0591  0.0730
 1101SOL     OW 3452   4.222   4.827   3.663  0.8607  0.7373  0.1314
 1101SOL    HW1 3453   4.269   4.743   3.691  1.4700  0.6214 -1.1569
 1101SOL    HW2 3454   4.211   4.827   3.563 -1.6541  0.8908  0.3539
 1102SOL     OW 3455   6.631   0.661   3.442  0.9218  0.2825  0.1667
 1102SOL    HW1 3456   6.563   0.659   3.515  0.5579  0.8651 -0.1387
 1102SOL    HW2 3457   6.704   0.725   3.466  0.2258  1.3549 -0.4429
 1103SOL     OW 3458   4.549   5.328   4.506 -0.1992  0.8352 -0.4328
 1103SOL    HW1 3459   4.451   5.337   4.524  0.0030  0.6999  0.8041
 1103SOL    HW2 3460   4.599   5.395   4.560  0.7410 -2.2306  2.9224
 1104SOL     OW 3461   5.710   5.609   3.275 -0.3507 -0.5883  0.2744
 1104SOL    HW1 3462   5.766   5.539   3.318  0.0381 -2.5384 -3.0955
 1104SOL    HW2 3463   5.769   5.678   3.232 -0.6790 -0.0890  0.6011
 1105SOL     OW 3464   0.008   3.493   4.350 -0.1777 -0.2212 -0.3292
 1105SOL    HW1 3465   6.910   3.473   4.344  0.0662 -2.5202  1.5864
 1105SOL    HW2 3466   0.059   3.430   4.291  0.1952  0.9747 -1.3337
 1106SOL     OW 3467   6.020   6.730   2.650 -0.6464 -0.6811 -0.1778
 1106SOL    HW1 3468   6.014   6.771   2.741 -0.8231 -0.0697 -0.4621
 1106SOL    HW2 3469   5.964   6.782   2.586 -1.4333 -1.7855 -0.4000
 1107SOL     OW 3470   4.057   0.729   3.154 -0.7206  0.1044  0.4022
 1107SOL    HW1 3471   4.032   0.767   3.065  0.7822 -0.9132 -0.5076
 1107SOL    HW2 3472   3.979   0.679   3.192 -1.0267 -0.4482 -0.8996
 1108SOL     OW 3473   3.206   6.453   5.098  0.2763 -0.5496 -0.4235
 1108SOL    HW1 3474   3.234   6.499   5.182 -4.0194 -0.0986  0.9826
 1108SOL    HW2 3475   3.158   6.518   5.039 -1.4887 -2.0385 -0.6954
 1109SOL     OW 3476   4.255   0.347   3.175  0.6895  0.8009  0.5480
 1109SOL    HW1 3477   4.251   0.319   3.271  2.4202  0.2176  0.4875
 1109SOL    HW2 3478   4.300   0.276   3.121 -1.3098  0.5953 -0.9390
 1110SOL     OW 3479   3.711   0.018   4.886 -0.7315 -0.4369  0.2465
 1110SOL    HW1 3480   3.626   0.008   4.834 -0.7223 -1.4620  0.4122
 1110SOL    HW2 3481   3.766   0.091   4.845 -0.6794 -1.2694 -1.2737
 1111SOL     OW 3482   2.094   0.955   2.875 -0.1254  0.0792 -0.5267
 1111SOL    HW1 3483   2.039   1.016   2.932  0.7445  0.1296  0.2783
 1111SOL    HW2 3484   2.126   1.004   2.794 -0.0120  0.4930 -0.2344
 1112SOL     OW 3485   0.294   6.711   2.930  0.0242 -0.0363 -0.4425
 1112SOL    HW1 3486   0.327   6.776   2.999  2.7877 -1.2995 -0.4415
 1112SOL    HW2 3487   0.220   6.753   2.877 -1.3896  1.4253  2.4226
 1113SOL     OW 3488   2.608   2.608   3.897 -0.4566  0.0650 -0.5393
 1113SOL    HW1 3489   2.563   2.635   3.812 -0.0251 -0.3368 -0.8979
 1113SOL    HW2 3490   2.589   2.512   3.916  1.4251 -0.5458 -1.4779
 1114SOL     OW 3491   3.979   0.720   2.437 -0.0294  0.0273  0.1433
 1114SOL    HW1 3492   3.895   0.673   2.460  0.1785 -0.7422 -0.6186
 1114SOL    HW2 3493   3.971   0.817   2.461 -1.3617  0.1000 -0.4823
 1115SOL     OW 3494   3.504   6.688   2.675  0.2359  0.1075 -0.1117
 1115SOL    HW1 3495   3.575   6.756   2.690 -0.5490  0.9544 -0.1636
 1115SOL    HW2 3496   3.473   6.652   2.764  1.2590 -0.8402 -0.1218
 1116SOL     OW 3497   1.075   6.167   5.182  0.2882  0.0592  0.6425
 1116SOL    HW1 3498   1.133   6.111   5.123 -1.3447 -1.0890  0.0180
 1116SOL    HW2 3499   1.091   6.144   5.278 -0.4913 -1.6950  0.3915
 1117SOL     OW 3500   1.668   2.229   4.424  0.1274 -0.4427  0.1166
 1117SOL    HW1 3501   1.747   2.177   4.457 -0.3256 -0.3873  1.3670
 1117SOL    HW2 3502   1.607   2.168   4.374 -0.2956 -1.0955  1.3806
 1118SOL     OW 3503   3.526   2.049   3.365 -0.0624  0.4238  0.3339
 1118SOL    HW1 3504   3.586   2.114   3.319  0.9582  0.0166  1.0335
 1118SOL    HW2 3505   3.461   2.098   3.423 -1.0588  0.9145 -1.1529
 1119SOL     OW 3506   3.553   6.461   2.537  0.3491  0.4741 -0.3908
 1119SOL    HW1 3507   3.513   6.547   2.570 -2.3067 -0.2207 -1.5749
 1119SOL    HW2 3508   3.560   6.464   2.438  0.4849 -0.5821 -0.4184
 1120SOL     OW 3509   6.096   2.986   4.353 -0.0710  0.2845 -0.3628
 1120SOL    HW1 3510   6.151   2.906   4.378  0.0459  0.8432  1.2599
 1120SOL    HW2 3511   6.047   3.019   4.433  0.0185  1.9524 -0.9645
 1121SOL     OW 3512   4.170   2.484   2.907 -0.1709 -0.3006  0.1707
 1121SOL    HW1 3513   4.142   2.535   2.826  0.5133 -0.8435 -0.4168
 1121SOL    HW2 3514   4.220   2.402   2.879 -0.8800 -1.0786  1.1050
 1122SOL     OW 3515   4.495   4.782   4.540 -0.0794 -0.1142  0.4899
 1122SOL    HW1 3516   4.416   4.778   4.601 -0.6446 -0.2454 -0.2381
 1122SOL    HW2 3517   4.496   4.871   4.493  0.0114 -0.2459  0.2433
 1123SOL     OW 3518   1.911   0.719   3.161  0.5055 -0.0160 -0.3745
 1123SOL    HW1 3519   1.930   0.811   3.196  2.4345 -0.4164 -0.2378
 1123SOL    HW2 3520   1.978   0.696   3.091  0.4854 -1.5682  0.0781
 1124SOL     OW 3521   5.624   3.198   4.451 -0.2586 -0.1482  0.1230
 1124SOL    HW1 3522   5.552   3.256   4.413  2.1125  2.4740 -0.7226
 1124SOL    HW2 3523   5.708   3.208   4.396  1.9982  0.2218  3.3404
 1125SOL     OW 3524   0.552   0.345   3.372 -0.0143  0.6212  0.2014
 1125SOL    HW1 3525   0.469   0.331   3.425  0.2521  0.5769  0.6058
 1125SOL    HW2 3526   0.584   0.258   3.335  0.4140  0.4842  0.8857
 1126SOL     OW 3527   4.114   6.897   5.028 -0.1097  0.3127 -0.2697
 1126SOL    HW1 3528   4.028   6.846   5.033 -0.6788  1.2268 -0.5007
 1126SOL    HW2 3529   4.177   6.864   5.098 -1.3365  0.8863  1.1585
 1127SOL     OW 3530   4.993   5.856   3.532 -0.0491 -0.1238  0.6518
 1127SOL    HW1 3531   4.945   5.891   3.613  2.1403  0.4883  1.7581
 1127SOL    HW2 3532   4.926   5.830   3.462 -1.9322  1.7431  1.6585
 1128SOL     OW 3533   5.887   0.341   4.235 -0.4183 -0.0029 -0.1558
 1128SOL    HW1 3534   5.800   0.384   4.211  0.0726  0.8328 -0.5118
 1128SOL    HW2 3535   5.901   0.260   4.178 -1.9968 -1.4950  1.4852
 1129SOL     OW 3536   1.939   6.150   4.971 -0.4260 -0.3793 -0.6264
 1129SOL    HW1 3537   1.933   6.217   5.045 -0.6758 -0.3863 -0.6376
 1129SOL    HW2 3538   1.864   6.165   4.906 -0.2955 -0.4672 -0.7997
 1130SOL     OW 3539   4.445   0.780   2.783  0.0330 -0.1454  0.2037
 1130SOL    HW1 3540   4.534   0.740   2.804  1.2946  2.1318 -0.4116
 1130SOL    HW2 3541   4.446   0.815   2.689 -1.1956  0.7346  0.4967
 1131SOL     OW 3542   6.608   1.888   3.694 -0.0392 -0.5522 -0.1625
 1131SOL    HW1 3543   6.608   1.791   3.717 -1.3445 -0.6874 -0.6505
 1131SOL    HW2 3544   6.679   1.935   3.747  0.7205 -1.7898 -0.0467
 1132SOL     OW 3545   4.443   1.635   5.361  0.8406  0.0036 -0.4794
 1132SOL    HW1 3546   4.390   1.707   5.405  0.0559 -2.1732  2.4482
 1132SOL    HW2 3547   4.384   1.584   5.298  0.8253  0.6202 -0.9655
 1133SOL     OW 3548   6.366   1.702   4.365 -0.0712 -0.7395 -0.1523
 1133SOL    HW1 3549   6.449   1.651   4.388 -0.0763 -0.0655  1.4425
 1133SOL    HW2 3550   6.365   1.720   4.266  2.2510  0.1913 -0.0719
 1134SOL     OW 3551   6.983   3.119   4.332 -0.1381  0.4926  0.1319
 1134SOL    HW1 3552   6.961   3.075   4.419  1.6246  0.8090  0.7742
 1134SOL    HW2 3553   6.923   3.083   4.260 -1.3009 -0.1249  1.3711
 1135SOL     OW 3554   3.241   2.584   3.232 -0.4563 -0.0218 -0.4359
 1135SOL    HW1 3555   3.168   2.589   3.301 -0.3575  0.3278 -0.3524
 1135SOL    HW2 3556   3.307   2.514   3.259  0.3613  1.0975  0.6076
 1136SOL     OW 3557   3.092   0.659   3.708  0.1876 -0.7096  0.3689
 1136SOL    HW1 3558   3.083   0.658   3.608 -1.4022 -0.5312  0.4796
 1136SOL    HW2 3559   3.185   0.684   3.733  0.1457  1.0716 -1.0614
 1137SOL     OW 3560   6.196   3.224   4.678 -0.0069  0.1051 -0.1501
 1137SOL    HW1 3561   6.119   3.171   4.642  1.1227 -1.0184 -1.0314
 1137SOL    HW2 3562   6.163   3.312   4.712 -1.7539 -0.5956  0.0936
 1138SOL     OW 3563   2.364   3.837   4.031  0.1881 -0.2757  1.0100
 1138SOL    HW1 3564   2.376   3.747   4.074  0.1395 -1.1199 -0.6705
 1138SOL    HW2 3565   2.307   3.828   3.950  1.0897  1.0872  0.1813
 1139SOL     OW 3566   4.267   2.518   3.174  0.8123 -0.0296 -0.2592
 1139SOL    HW1 3567   4.235   2.529   3.080 -1.7911  0.5831  0.6229
 1139SOL    HW2 3568   4.305   2.426   3.186 -1.8294 -1.3142 -1.1166
 1140SOL     OW 3569   3.567   1.528   3.030 -0.8839 -0.3841 -0.1213
 1140SOL    HW1 3570   3.625   1.461   3.078  0.3479  1.2369  0.7316
 1140SOL    HW2 3571   3.591   1.620   3.059 -3.0886  0.4307 -0.6834
 1141SOL     OW 3572   3.713   6.719   4.444 -0.0361 -0.5122  0.4422
 1141SOL    HW1 3573   3.736   6.720   4.541  0.7561 -1.1994  0.2800
 1141SOL    HW2 3574   3.770   6.651   4.397  1.2763  1.3708 -0.8917
 1142SOL     OW 3575   6.786   6.584   3.667  0.2477 -0.4328  0.4187
 1142SOL    HW1 3576   6.885   6.567   3.674  0.4669  0.6795  0.2663
 1142SOL    HW2 3577   6.748   6.597   3.758  0.4243  0.0458  0.4285
 1143SOL     OW 3578   1.668   5.047   5.307  0.2904 -0.2150  0.0416
 1143SOL    HW1 3579   1.591   5.109   5.293  0.6034 -0.2605 -2.4264
 1143SOL    HW2 3580   1.638   4.953   5.290  0.7354 -0.2909 -0.3602
 1144SOL     OW 3581   6.798   6.019   5.100 -0.1384  0.2299  0.1454
 1144SOL    HW1 3582   6.828   5.946   5.039  0.7758  1.1372 -0.5248
 1144SOL    HW2 3583   6.871   6.038   5.167  0.1677  1.3849 -0.5001
 1145SOL     OW 3584   4.725   0.397   4.653 -0.7522  0.3278  0.3321
 1145SOL    HW1 3585   4.809   0.343   4.653 -0.9137 -0.0878 -2.4079
 1145SOL    HW2 3586   4.706   0.430   4.745  2.0418 -0.1045  1.1483
 1146SOL     OW 3587   4.141   0.345   2.907  0.2514 -0.3894  0.0155
 1146SOL    HW1 3588   4.180   0.363   2.997 -0.8055  0.7852  0.2747
 1146SOL    HW2 3589   4.127   0.246   2.896 -0.6814 -0.4837  1.6311
 1147SOL     OW 3590   0.119   2.288   2.725 -0.1348  0.5862  0.4862
 1147SOL    HW1 3591   0.057   2.219   2.687  0.3358  0.3403  0.1526
 1147SOL    HW2 3592   0.079   2.327   2.808 -0.0538 -0.6732  1.1439
 1148SOL     OW 3593   3.489   2.076   2.901  0.1454  0.1683  0.5355
 1148SOL    HW1 3594   3.410   2.081   2.840  0.6749 -0.1120 -0.1823
 1148SOL    HW2 3595   3.463   2.030   2.986 -0.6742  0.8268  0.6582
 1149SOL     OW 3596   2.556   4.502   3.911 -0.2702 -0.0481  0.3992
 1149SOL    HW1 3597   2.544   4.412   3.953  1.1915  0.3479  1.7204
 1149SOL    HW2 3598   2.602   4.564   3.975 -0.0310  1.2559 -0.9746
 1150SOL     OW 3599   5.444   1.530   4.523 -0.1525  0.1860 -0.8305
 1150SOL    HW1 3600   5.389   1.516   4.605 -0.5690  1.8682 -0.7758
 1150SOL    HW2 3601   5.417   1.464   4.453 -0.9774 -0.1803 -0.1808
 1151SOL     OW 3602   6.731   5.903   3.156  0.1045  0.8388  0.5111
 1151SOL    HW1 3603   6.639   5.924   3.188  0.3315  0.3420  1.5022
 1151SOL    HW2 3604   6.793   5.979   3.180  0.0384  0.9910  0.2040
 1152SOL     OW 3605   6.678   5.421   4.486  0.3477  0.2798  0.6222
 1152SOL    HW1 3606   6.650   5.328   4.510  1.5875 -0.0014  1.0506
 1152SOL    HW2 3607   6.703   5.424   4.389  1.0312 -0.0345  0.7795
 1153SOL     OW 3608   6.309   3.914   3.711  0.0073 -0.1479 -0.5298
 1153SOL    HW1 3609   6.295   3.848   3.784  0.4529 -0.7479 -0.9766
 1153SOL    HW2 3610   6.373   3.877   3.644  0.2035  0.7059 -0.8318
 1154SOL     OW 3611   1.934   2.361   3.686 -0.1823 -0.0138  0.3870
 1154SOL    HW1 3612   1.925   2.448   3.734 -0.3873  0.3583 -0.3128
 1154SOL    HW2 3613   2.017   2.314   3.718 -0.1988  0.3249  0.9395
 1155SOL     OW 3614   4.378   0.570   2.343 -0.7732 -0.0986 -0.0756
 1155SOL    HW1 3615   4.315   0.643   2.316 -0.1284  0.4629 -0.0781
 1155SOL    HW2 3616   4.454   0.609   2.395  1.3726 -0.2352 -2.8876
 1156SOL     OW 3617   1.290   4.752   5.127  0.5358  0.5179  0.0808
 1156SOL    HW1 3618   1.312   4.705   5.041 -1.5566  0.1897 -0.3270
 1156SOL    HW2 3619   1.195   4.734   5.152 -0.1675  3.8844  0.3148
 1157SOL     OW 3620   6.098   0.657   4.678 -0.4099 -0.3723  0.4656
 1157SOL    HW1 3621   6.146   0.665   4.765 -2.6889 -2.6291  2.0508
 1157SOL    HW2 3622   6.128   0.731   4.617  2.8810 -0.0057  2.2947
 1158SOL     OW 3623   5.278   6.455   4.853 -0.3931 -0.1605  0.1381
 1158SOL    HW1 3624   5.226   6.461   4.768 -1.4657 -0.0192  0.7753
 1158SOL    HW2 3625   5.215   6.432   4.928  0.5860 -0.6416  0.8314
 1159SOL     OW 3626   0.046   6.074   4.748 -0.2993 -0.2030 -0.2557
 1159SOL    HW1 3627   0.006   6.022   4.823  1.6213 -0.8189  0.3938
 1159SOL    HW2 3628   0.091   6.156   4.784  1.8124 -1.1891 -0.4863
 1160SOL     OW 3629   1.681   1.825   4.356 -0.0259 -0.1629 -0.2459
 1160SOL    HW1 3630   1.728   1.828   4.267  0.1297  2.6310 -0.1813
 1160SOL    HW2 3631   1.677   1.731   4.388  2.6000 -0.9409 -1.8026
 1161SOL     OW 3632   2.623   3.062   3.991 -0.5407  0.1758  0.3143
 1161SOL    HW1 3633   2.602   3.117   3.910  1.1967  1.6572  0.8120
 1161SOL    HW2 3634   2.692   2.994   3.968  2.0194  2.3505  1.0351
 1162SOL     OW 3635   5.800   6.718   3.277  0.5292  0.4081  0.4903
 1162SOL    HW1 3636   5.821   6.629   3.235  1.2339 -0.4451  2.5169
 1162SOL    HW2 3637   5.701   6.730   3.281  0.4322  0.1875 -0.7013
 1163SOL     OW 3638   4.747   5.820   2.716  0.3578 -0.3935 -0.0219
 1163SOL    HW1 3639   4.658   5.781   2.690  0.5176 -0.9633  0.2640
 1163SOL    HW2 3640   4.736   5.916   2.741 -0.3518 -0.7114  0.9410
 1164SOL     OW 3641   2.437   1.889   3.501  0.9527  0.5674  0.2488
 1164SOL    HW1 3642   2.512   1.950   3.479 -0.1920  1.3825 -1.6698
 1164SOL    HW2 3643   2.407   1.841   3.419 -0.1092 -0.3543  1.1280
 1165SOL     OW 3644   4.655   4.735   3.429  0.1390 -0.3205  0.0016
 1165SOL    HW1 3645   4.607   4.654   3.465 -0.1476  0.1606  0.7356
 1165SOL    HW2 3646   4.708   4.709   3.348 -1.8364 -0.7688 -1.2207
 1166SOL     OW 3647   2.783   1.715   3.936 -0.4053  0.0510  0.5525
 1166SOL    HW1 3648   2.765   1.810   3.964 -1.6916 -0.0907  0.2813
 1166SOL    HW2 3649   2.739   1.698   3.848  0.9901 -0.4098 -0.0748
 1167SOL     OW 3650   0.637   6.787   3.508  0.3525 -0.3516  0.1086
 1167SOL    HW1 3651   0.708   6.837   3.458 -0.0848 -1.1273 -1.3547
 1167SOL    HW2 3652   0.662   6.781   3.604  1.9354 -0.0196 -0.2517
 1168SOL     OW 3653   1.697   2.435   4.057  0.4140 -0.1616 -0.4042
 1168SOL    HW1 3654   1.610   2.390   4.076  1.8769 -1.9666  3.0075
 1168SOL    HW2 3655   1.681   2.517   4.003 -3.6498  0.5797  1.5054
 1169SOL     OW 3656   2.325   6.362   5.361 -0.4540 -0.0572 -0.3892
 1169SOL    HW1 3657   2.246   6.310   5.329 -0.5460  0.6026 -1.2902
 1169SOL    HW2 3658   2.309   6.459   5.345  1.3976 -0.0313 -2.6658
 1170SOL     OW 3659   2.764   6.159   5.436 -0.2318  0.4322 -0.4694
 1170SOL    HW1 3660   2.667   6.174   5.417 -0.0648  1.5986 -0.4761
 1170SOL    HW2 3661   2.782   6.172   5.533  0.2069  2.0406 -0.7330
 1171SOL     OW 3662   3.761   6.666   3.883  0.1460 -0.3250 -0.1892
 1171SOL    HW1 3663   3.671   6.697   3.854  0.0404  1.2652  1.6295
 1171SOL    HW2 3664   3.825   6.672   3.806 -0.5760  1.7049 -0.6995
 1172SOL     OW 3665   3.207   6.653   4.229 -0.4668 -0.8670  0.4444
 1172SOL    HW1 3666   3.234   6.745   4.257 -1.5452 -0.3459 -0.1381
 1172SOL    HW2 3667   3.162   6.658   4.140 -0.2849 -2.0081  0.2767
 1173SOL     OW 3668   2.050   5.090   4.178  0.6932 -0.6699  0.0987
 1173SOL    HW1 3669   2.083   5.144   4.100  1.9662  1.5700  2.0746
 1173SOL    HW2 3670   2.055   4.992   4.155  1.2807 -0.1028 -2.5008
 1174SOL     OW 3671   5.441   6.674   5.497 -0.0217  0.2967 -0.1882
 1174SOL    HW1 3672   5.352   6.659   5.540  0.3856  0.0548  0.5765
 1174SOL    HW2 3673   5.450   6.771   5.473 -0.3542  0.3863  0.0456
 1175SOL     OW 3674   5.407   4.100   4.527  0.3001 -0.1816  1.0966
 1175SOL    HW1 3675   5.420   4.036   4.452  1.0388  0.0562  1.0197
 1175SOL    HW2 3676   5.434   4.056   4.613 -1.3550 -0.7566  1.3618
 1176SOL     OW 3677   3.719   6.390   2.932  0.2404 -0.3175  0.4946
 1176SOL    HW1 3678   3.757   6.395   3.025 -0.8546  1.7370  0.8896
 1176SOL    HW2 3679   3.791   6.413   2.866  0.9876 -1.6402  0.8106
 1177SOL     OW 3680   2.755   6.820   3.166  0.0015  0.2065  0.1945
 1177SOL    HW1 3681   2.664   6.789   3.140 -0.3390  1.5592 -0.2693
 1177SOL    HW2 3682   2.823   6.756   3.131 -0.6178  0.4785 -1.6130
 1178SOL     OW 3683   5.592   4.920   5.148  0.1816 -0.3871  0.1134
 1178SOL    HW1 3684   5.627   4.944   5.239  1.2424  1.1778 -0.6496
 1178SOL    HW2 3685   5.669   4.902   5.087 -0.4923 -0.6510 -0.6763
 1179SOL     OW 3686   2.636   4.593   2.997  0.1889 -0.2802  0.1764
 1179SOL    HW1 3687   2.573   4.521   3.025 -0.3771  0.2164  0.1796
 1179SOL    HW2 3688   2.698   4.614   3.072  0.7974 -1.2248 -0.0398
 1180SOL     OW 3689   3.805   3.809   5.037 -0.1083 -0.5747 -0.0762
 1180SOL    HW1 3690   3.736   3.820   4.965  0.7145 -0.2280 -0.8382
 1180SOL    HW2 3691   3.806   3.714   5.069  0.7492 -1.1869 -1.8224
 1181SOL     OW 3692   2.397   5.415   2.869  0.0051  0.4389  0.4913
 1181SOL    HW1 3693   2.345   5.387   2.950 -0.0078 -0.1068  0.2957
 1181SOL    HW2 3694   2.429   5.334   2.820 -0.6156  0.7546 -0.4590
 1182SOL     OW 3695   2.885   3.135   3.604  0.1375 -0.6949  0.3347
 1182SOL    HW1 3696   2.954   3.196   3.644 -0.3446  1.3739 -1.7315
 1182SOL    HW2 3697   2.883   3.049   3.655  1.1176  0.8357  3.2141
 1183SOL     OW 3698   6.469   5.791   3.189  0.0406 -0.3088  0.0987
 1183SOL    HW1 3699   6.447   5.884   3.160  0.2490 -0.4203 -0.4366
 1183SOL    HW2 3700   6.458   5.783   3.288  1.6034  0.7328  0.3856
 1184SOL     OW 3701   1.461   1.699   2.789 -0.0009  0.4132  0.0415
 1184SOL    HW1 3702   1.526   1.661   2.854  0.8414  0.6820 -0.6291
 1184SOL    HW2 3703   1.372   1.654   2.800 -0.9592  2.7458  3.7572
 1185SOL     OW 3704   0.123   1.973   3.997 -0.4902 -0.4884 -0.1006
 1185SOL    HW1 3705   0.189   2.045   3.974 -0.9880 -0.0942 -0.3346
 1185SOL    HW2 3706   0.137   1.944   4.091 -0.7203  0.4078  0.2240
 1186SOL     OW 3707   5.690   2.388   4.787  0.8514  0.1077 -0.6091
 1186SOL    HW1 3708   5.725   2.396   4.694  0.2840 -0.9524 -0.9181
 1186SOL    HW2 3709   5.603   2.339   4.787  1.2246 -0.6067  0.5499
 1187SOL     OW 3710   0.329   5.179   4.275 -0.1945 -0.3571 -0.0981
 1187SOL    HW1 3711   0.366   5.091   4.306  2.3925 -0.2706 -2.5263
 1187SOL    HW2 3712   0.394   5.223   4.214 -3.6256  0.7264 -3.3798
 1188SOL     OW 3713   4.514   2.714   4.112  0.1125 -0.2298  0.1634
 1188SOL    HW1 3714   4.434   2.663   4.144 -0.5537  0.3933 -0.4695
 1188SOL    HW2 3715   4.597   2.672   4.149 -0.3255 -2.4041 -1.1019
 1189SOL     OW 3716   5.946   3.765   3.070 -0.1348 -0.0917 -0.0529
 1189SOL    HW1 3717   5.847   3.750   3.073 -0.0274 -0.6678  1.2134
 1189SOL    HW2 3718   5.970   3.844   3.127  0.2837 -0.9147  0.9391
 1190SOL     OW 3719   6.438   5.549   3.045 -0.4430 -0.3758 -0.1198
 1190SOL    HW1 3720   6.458   5.643   3.074 -1.4298 -0.3291  0.4662
 1190SOL    HW2 3721   6.390   5.502   3.119 -2.9688 -0.2994 -1.6157
 1191SOL     OW 3722   1.381   2.775   4.003  0.4712 -0.2352  0.7968
 1191SOL    HW1 3723   1.376   2.831   4.086 -0.0447  0.4617  0.3137
 1191SOL    HW2 3724   1.297   2.722   3.994  0.3404  0.0138  0.5088
 1192SOL     OW 3725   1.916   6.362   5.148 -0.0733  0.0184  0.1575
 1192SOL    HW1 3726   1.946   6.421   5.073 -2.2773 -0.2588 -1.0145
 1192SOL    HW2 3727   1.842   6.407   5.198  1.1164  0.0385  1.9830
 1193SOL     OW 3728   2.881   2.686   4.719 -0.8872 -0.2531 -0.4406
 1193SOL    HW1 3729   2.795   2.737   4.720 -0.8791 -0.2397  1.0258
 1193SOL    HW2 3730   2.909   2.666   4.812  0.5257 -0.5791 -0.9169
 1194SOL     OW 3731   0.805   6.372   5.000  0.1499  0.2552 -0.2367
 1194SOL    HW1 3732   0.892   6.410   5.030  0.1413 -0.0849  0.2422
 1194SOL    HW2 3733   0.737   6.445   4.990  0.5311  0.5427 -0.7843
 1195SOL     OW 3734   6.102   3.455   4.764  0.0728 -0.5076  0.1112
 1195SOL    HW1 3735   6.033   3.472   4.835 -1.0040 -1.4116 -0.6717
 1195SOL    HW2 3736   6.173   3.525   4.769 -0.3473 -0.1385  1.6099
 1196SOL     OW 3737   4.528   4.209   2.648 -0.5493  0.3908  0.0628
 1196SOL    HW1 3738   4.549   4.186   2.553  1.8138 -0.1110  0.6259
 1196SOL    HW2 3739   4.471   4.137   2.687 -0.5341 -0.0220 -0.6501
 1197SOL     OW 3740   0.883   3.987   2.825 -0.4326 -0.0467  0.2968
 1197SOL    HW1 3741   0.970   3.939   2.812 -0.7024  0.0377 -2.1706
 1197SOL    HW2 3742   0.897   4.067   2.882  1.1870  0.1338 -0.3221
 1198SOL     OW 3743   4.746   0.559   3.052  0.2064  0.2767  0.5695
 1198SOL    HW1 3744   4.674   0.596   3.110  0.4121  0.5298  0.6631
 1198SOL    HW2 3745   4.835   0.594   3.082  0.1595  1.9709 -1.0561
 1199SOL     OW 3746   6.013   0.424   4.549 -0.4716 -0.1127 -0.3450
 1199SOL    HW1 3747   5.943   0.455   4.484  0.1053 -1.1882 -1.5235
 1199SOL    HW2 3748   6.074   0.500   4.571 -1.1795  0.4829 -0.3829
 1200SOL     OW 3749   5.279   6.291   4.507  0.4790  0.0888  0.7746
 1200SOL    HW1 3750   5.238   6.339   4.429 -0.7351 -2.1191 -0.0366
 1200SOL    HW2 3751   5.207   6.259   4.568  1.3776  0.9533  2.3449
 1201SOL     OW 3752   4.888   0.560   3.899  0.3515  0.4275  0.1994
 1201SOL    HW1 3753   4.818   0.556   3.828 -0.9089  2.9138  1.1474
 1201SOL    HW2 3754   4.971   0.601   3.862  0.3798 -0.0679 -0.2899
 1202SOL     OW 3755   5.972   3.016   3.095 -0.0751  0.6408  0.0809
 1202SOL    HW1 3756   5.945   3.021   3.191  1.4778 -2.9839  0.8887
 1202SOL    HW2 3757   5.908   2.957   3.046 -1.7144  3.5912 -1.6368
 1203SOL     OW 3758   3.009   4.610   5.540  0.4255 -0.0056 -0.6431
 1203SOL    HW1 3759   2.958   4.630   5.624 -0.1939  0.1409 -1.0491
 1203SOL    HW2 3760   3.055   4.693   5.509  2.1127 -0.4724  0.5100
 1204SOL     OW 3761   5.311   2.777   3.695 -0.0644 -0.1885 -0.5237
 1204SOL    HW1 3762   5.229   2.809   3.648 -1.1122 -0.8897  0.7444
 1204SOL    HW2 3763   5.327   2.681   3.674 -0.3469 -0.4148  0.2419
 1205SOL     OW 3764   1.382   3.348   3.561 -0.4444  0.0824 -0.3759
 1205SOL    HW1 3765   1.343   3.424   3.613  0.4969  0.2083  0.1772
 1205SOL    HW2 3766   1.339   3.343   3.471 -2.4294 -0.4163  0.5573
 1206SOL     OW 3767   1.657   0.225   2.986 -0.0230  0.5345 -0.3015
 1206SOL    HW1 3768   1.753   0.220   3.015 -0.1529 -0.6654 -0.0033
 1206SOL    HW2 3769   1.651   0.270   2.897  0.5014  3.3647  0.9967
 1207SOL     OW 3770   0.129   1.818   2.967 -0.1145  0.3335 -0.3331
 1207SOL    HW1 3771   0.065   1.782   3.035  1.1272 -0.2389  0.5768
 1207SOL    HW2 3772   0.218   1.833   3.009 -0.1471  3.1468 -1.0371
 1208SOL     OW 3773   1.722   6.248   2.759  0.1344  0.0853 -0.6444
 1208SOL    HW1 3774   1.693   6.266   2.853 -0.4485 -0.9984 -0.5923
 1208SOL    HW2 3775   1.788   6.317   2.730 -0.5199  1.0690  0.1707
 1209SOL     OW 3776   2.737   6.894   5.463  0.4420  0.4863  0.2447
 1209SOL    HW1 3777   2.650   6.935   5.434 -0.0112  0.1059  1.0565
 1209SOL    HW2 3778   2.800   6.967   5.493  1.3835  1.0482 -2.7297
 1210SOL     OW 3779   1.442   4.406   4.303 -0.0645 -0.4922  0.1205
 1210SOL    HW1 3780   1.359   4.353   4.323 -1.0058  1.0956  0.6237
 1210SOL    HW2 3781   1.505   4.351   4.249 -1.0887 -2.0307  0.4407
 1211SOL     OW 3782   5.535   6.471   5.359  0.0789 -0.0909 -0.1669
 1211SOL    HW1 3783   5.554   6.377   5.388 -3.6757 -0.7405  0.6390
 1211SOL    HW2 3784   5.513   6.526   5.439  1.5004  1.3633 -0.7210
 1212SOL     OW 3785   5.168   0.884   4.038  0.4966 -0.2780  0.3864
 1212SOL    HW1 3786   5.244   0.820   4.027  0.0293 -0.4849 -2.4225
 1212SOL    HW2 3787   5.157   0.937   3.954 -2.1737  0.0495  0.8605
 1213SOL     OW 3788   5.120   6.704   4.277  0.1116 -0.1246 -0.4052
 1213SOL    HW1 3789   5.160   6.786   4.237 -1.2106  0.3801 -0.7514
 1213SOL    HW2 3790   5.029   6.726   4.313 -0.0200 -1.3081  0.0176
 1214SOL     OW 3791   5.851   6.573   3.726  0.1642 -0.2169  0.0561
 1214SOL    HW1 3792   5.877   6.477   3.733  1.6206  0.2681  2.3619
 1214SOL    HW2 3793   5.752   6.582   3.738  0.2890 -1.2960  2.6027
 1215SOL     OW 3794   0.760   2.247   4.145 -0.6076  0.0015  0.2153
 1215SOL    HW1 3795   0.779   2.345   4.146 -0.4897 -0.0232  1.0689
 1215SOL    HW2 3796   0.845   2.197   4.131 -0.6298  0.0098  0.0461
 1216SOL     OW 3797   1.786   3.279   3.357 -0.4993 -0.1398  0.2637
 1216SOL    HW1 3798   1.713   3.211   3.361  0.1908 -0.9489 -0.5466
 1216SOL    HW2 3799   1.855   3.250   3.290 -0.4489  1.6218 -0.4815
 1217SOL     OW 3800   0.424   6.792   3.337  0.5052 -0.5325  0.3617
 1217SOL    HW1 3801   0.332   6.779   3.373  0.6358  1.5526  1.5871
 1217SOL    HW2 3802   0.487   6.815   3.411  1.0734  2.5353 -0.8932
 1218SOL     OW 3803   0.128   1.421   4.623 -0.1350 -0.3496 -0.0274
 1218SOL    HW1 3804   0.035   1.392   4.602 -0.6225  1.9639 -1.5112
 1218SOL    HW2 3805   0.126   1.492   4.693  0.5188 -0.3057 -0.0462
 1219SOL     OW 3806   0.149   0.343   4.966  0.0612 -0.1232  0.1940
 1219SOL    HW1 3807   0.086   0.299   5.030 -1.0944  1.6579  0.3476
 1219SOL    HW2 3808   0.181   0.275   4.900 -1.7387 -1.1812  0.3356
 1220SOL     OW 3809   1.290   1.614   4.236  0.2475 -0.3088  0.1175
 1220SOL    HW1 3810   1.251   1.705   4.247  0.4546 -0.3970  1.8964
 1220SOL    HW2 3811   1.370   1.619   4.176  0.4394  0.7454  0.4385
 1221SOL     OW 3812   5.785   0.422   5.268 -0.2399  0.3021 -0.3580
 1221SOL    HW1 3813   5.827   0.360   5.334  2.7966  2.2748 -0.2677
 1221SOL    HW2 3814   5.804   0.390   5.176  1.4828  1.1182 -0.3142
 1222SOL     OW 3815   6.241   1.065   4.925  0.4252 -0.1349 -0.1610
 1222SOL    HW1 3816   6.213   1.115   5.007  3.1598  0.0846  0.7388
 1222SOL    HW2 3817   6.272   1.129   4.855  2.8894 -0.3920  0.5876
 1223SOL     OW 3818   1.140   1.649   5.066  0.4824 -0.0151 -0.0470
 1223SOL    HW1 3819   1.212   1.598   5.114  1.6809  1.3933 -0.2738
 1223SOL    HW2 3820   1.059   1.592   5.057  2.1572 -2.3442 -1.3833
 1224SOL     OW 3821   2.595   3.760   3.175 -0.4748 -0.2431 -0.5754
 1224SOL    HW1 3822   2.688   3.744   3.210  0.6390  0.2790 -3.0172
 1224SOL    HW2 3823   2.557   3.674   3.141 -0.7918 -0.4145  0.2075
 1225SOL     OW 3824   2.553   5.217   3.810  0.1669 -0.2779 -0.4502
 1225SOL    HW1 3825   2.551   5.133   3.756 -0.7391 -0.5683  0.0125
 1225SOL    HW2 3826   2.483   5.279   3.776  0.3027 -0.0327 -0.2812
 1226SOL     OW 3827   6.199   6.064   5.034 -0.5335 -0.0274  0.0380
 1226SOL    HW1 3828   6.268   6.035   4.968  0.2083  1.0564  0.3073
 1226SOL    HW2 3829   6.178   6.161   5.020 -0.2187  0.2752  1.4972
 1227SOL     OW 3830   6.400   5.508   3.829 -0.2732 -0.1082 -0.4795
 1227SOL    HW1 3831   6.343   5.590   3.827  1.6594  1.2939 -0.3779
 1227SOL    HW2 3832   6.409   5.475   3.923  2.2113  2.0374  0.1462
 1228SOL     OW 3833   2.925   1.213   3.938 -0.0643  0.1898  0.1143
 1228SOL    HW1 3834   2.999   1.205   4.005 -0.6606  1.3612  0.9467
 1228SOL    HW2 3835   2.856   1.276   3.972 -1.2841 -0.5947 -0.8105
 1229SOL     OW 3836   3.501   3.594   4.979 -0.0882 -0.1813 -0.1811
 1229SOL    HW1 3837   3.467   3.648   5.056  2.2741  1.9065 -0.4758
 1229SOL    HW2 3838   3.439   3.604   4.901 -1.3197 -0.5088  0.7199
 1230SOL     OW 3839   4.304   5.397   4.055  1.0285  0.2582 -0.6584
 1230SOL    HW1 3840   4.301   5.406   3.955  0.3939 -0.3831 -0.7037
 1230SOL    HW2 3841   4.345   5.309   4.079 -1.8412 -1.1360 -0.4517
 1231SOL     OW 3842   2.868   2.012   3.608 -0.1402  0.2604  0.7788
 1231SOL    HW1 3843   2.804   1.987   3.535  0.0281  2.3871 -0.1818
 1231SOL    HW2 3844   2.825   2.080   3.668  1.0842  1.5878  0.2245
 1232SOL     OW 3845   2.793   5.520   3.331  0.2440 -0.1531  0.0674
 1232SOL    HW1 3846   2.812   5.588   3.402  0.3356  0.5963 -0.6505
 1232SOL    HW2 3847   2.704   5.479   3.347 -0.2487  0.8441 -0.0086
 1233SOL     OW 3848   0.544   3.317   3.085 -0.1828  0.2817  0.1703
 1233SOL    HW1 3849   0.515   3.240   3.028  0.3074  0.7891 -0.7794
 1233SOL    HW2 3850   0.526   3.295   3.181 -3.1368  0.3148 -0.2738
 1234SOL     OW 3851   3.811   1.720   4.116  0.1796 -0.5847  0.1678
 1234SOL    HW1 3852   3.759   1.803   4.139  0.0719 -0.2973 -1.0404
 1234SOL    HW2 3853   3.886   1.744   4.054 -0.8059 -1.6064 -1.4749
 1235SOL     OW 3854   4.275   0.606   3.214 -0.4982 -0.7388  0.1373
 1235SOL    HW1 3855   4.191   0.638   3.172 -0.8816 -1.6447  0.1957
 1235SOL    HW2 3856   4.285   0.507   3.200 -0.3278 -0.9567  1.6146
 1236SOL     OW 3857   0.679   1.806   3.542 -0.2809  0.3434 -0.0230
 1236SOL    HW1 3858   0.667   1.768   3.634 -2.1024  1.5064  0.2660
 1236SOL    HW2 3859   0.627   1.890   3.533  2.5290  2.1346 -1.0860
 1237SOL     OW 3860   0.261   4.342   2.713  0.2137  0.3707 -0.3100
 1237SOL    HW1 3861   0.335   4.277   2.730 -1.6316 -1.8980 -0.3793
 1237SOL    HW2 3862   0.205   4.308   2.637 -0.8538  2.0409 -0.3020
 1238SOL     OW 3863   5.632   4.796   3.708  0.3712 -0.3985 -0.0739
 1238SOL    HW1 3864   5.662   4.890   3.696 -1.9430  0.4022 -0.0145
 1238SOL    HW2 3865   5.609   4.780   3.804  0.3210 -0.8867 -0.1633
 1239SOL     OW 3866   2.389   2.922   2.514  0.0610  0.2904  0.6766
 1239SOL    HW1 3867   2.295   2.952   2.530 -0.8012 -0.8847 -1.6997
 1239SOL    HW2 3868   2.408   2.841   2.569 -1.3614 -1.1721 -0.8641
 1240SOL     OW 3869   6.942   1.058   2.909 -0.3286 -0.5297 -0.0274
 1240SOL    HW1 3870   0.026   1.099   2.944 -0.9360 -0.9895  2.1109
 1240SOL    HW2 3871   6.962   0.968   2.871  0.6667  0.7682 -2.8199
 1241SOL     OW 3872   0.199   1.552   3.964  0.5332 -0.3091 -0.2093
 1241SOL    HW1 3873   0.215   1.454   3.955 -0.6246 -0.4710 -0.6665
 1241SOL    HW2 3874   0.178   1.573   4.060 -1.8248 -0.9567 -0.5218
 1242SOL     OW 3875   6.645   0.293   5.166 -0.4548 -0.0636  0.6402
 1242SOL    HW1 3876   6.600   0.212   5.205 -0.9804  0.6577  1.5572
 1242SOL    HW2 3877   6.698   0.265   5.085 -1.4540 -1.1539  0.3248
 1243SOL     OW 3878   0.679   0.077   3.690  0.1263  0.3380  0.5053
 1243SOL    HW1 3879   0.728   6.991   3.672 -2.0111 -0.8297 -0.0840
 1243SOL    HW2 3880   0.736   0.154   3.662  2.3039 -0.8208  1.4880
 1244SOL     OW 3881   1.168   3.312   2.679  0.4446 -0.0445 -0.6153
 1244SOL    HW1 3882   1.146   3.334   2.584 -2.8084 -1.5240 -0.3555
 1244SOL    HW2 3883   1.166   3.213   2.692  1.5363  0.0829  0.8821
 1245SOL     OW 3884   5.956   1.149   4.702 -0.1148  0.0302 -0.1140
 1245SOL    HW1 3885   5.959   1.064   4.755  1.6781 -0.0090 -0.2026
 1245SOL    HW2 3886   5.937   1.127   4.606  1.2347 -0.4102 -0.3082
 1246SOL     OW 3887   3.134   6.624   4.911 -0.0421  0.1596  0.4715
 1246SOL    HW1 3888   3.201   6.698   4.910  0.4290 -0.2443  1.1310
 1246SOL    HW2 3889   3.148   6.566   4.831 -0.6978  1.0142 -0.2822
 1247SOL     OW 3890   2.081   0.043   5.355  0.2200  0.0680  0.7015
 1247SOL    HW1 3891   2.152   0.059   5.286  0.4550 -0.5837  0.7818
 1247SOL    HW2 3892   2.052   0.130   5.394  0.6038  0.3838  0.2964
 1248SOL     OW 3893   4.106   1.181   3.415  0.0286 -0.5198  0.3283
 1248SOL    HW1 3894   4.031   1.120   3.388  0.5328 -0.0197 -2.5387
 1248SOL    HW2 3895   4.189   1.157   3.365  1.0608  0.6224  1.4231
 1249SOL     OW 3896   4.348   4.747   4.984 -0.3706 -0.1628 -0.3811
 1249SOL    HW1 3897   4.383   4.663   5.025 -0.1333  1.1396  2.2479
 1249SOL    HW2 3898   4.423   4.812   4.971 -0.3583 -0.6089 -3.3594
 1250SOL     OW 3899   4.805   6.293   4.031 -0.1223 -0.0159 -0.0896
 1250SOL    HW1 3900   4.733   6.363   4.033  0.0475  0.1491  0.6033
 1250SOL    HW2 3901   4.799   6.237   4.114  1.6866  1.1789  0.9114
 1251SOL     OW 3902   4.611   0.851   3.615 -0.0953 -0.6485 -0.3207
 1251SOL    HW1 3903   4.599   0.921   3.686  0.3738  0.0236 -0.9000
 1251SOL    HW2 3904   4.531   0.851   3.554  0.4882  0.2824 -1.0967
 1252SOL     OW 3905   6.467   6.949   5.024  0.0615  0.3280 -0.3031
 1252SOL    HW1 3906   6.566   6.944   5.012  0.0229 -0.7221 -0.3121
 1252SOL    HW2 3907   6.422   6.890   4.957 -0.4888 -0.2893  0.5747
 1253SOL     OW 3908   2.167   2.431   3.497  0.7108  0.8292 -0.1824
 1253SOL    HW1 3909   2.092   2.468   3.443  0.0461 -0.8017 -0.4438
 1253SOL    HW2 3910   2.145   2.337   3.524  3.2867 -0.2685 -1.5733
 1254SOL     OW 3911   4.683   6.112   4.670 -0.3675 -0.0125  0.1245
 1254SOL    HW1 3912   4.729   6.029   4.638  0.0354 -0.1247  0.9781
 1254SOL    HW2 3913   4.595   6.088   4.710  0.5116 -0.2761  2.0145
 1255SOL     OW 3914   6.607   2.674   3.122  0.3789 -0.0984 -0.2604
 1255SOL    HW1 3915   6.643   2.734   3.193  5.1763 -2.1238 -0.6198
 1255SOL    HW2 3916   6.600   2.725   3.036  3.1679  0.4265 -0.2762
 1256SOL     OW 3917   3.776   1.807   3.311  0.0397 -0.2544  0.6490
 1256SOL    HW1 3918   3.715   1.818   3.390  2.1701  1.5012  2.1748
 1256SOL    HW2 3919   3.809   1.713   3.307 -2.6951 -1.2909 -0.2759
 1257SOL     OW 3920   2.150   4.543   5.130  0.3431 -0.0860  0.3356
 1257SOL    HW1 3921   2.150   4.444   5.139  0.3331 -0.2726 -1.4321
 1257SOL    HW2 3922   2.227   4.571   5.072  0.4782  0.9759  0.9928
 1258SOL     OW 3923   3.680   3.557   2.989 -0.2220 -0.3247  0.2689
 1258SOL    HW1 3924   3.662   3.641   3.040  1.8477  0.2570  0.1051
 1258SOL    HW2 3925   3.643   3.479   3.040  0.0312  0.4405  1.6659
 1259SOL     OW 3926   4.753   3.298   3.538 -0.8210 -0.0429 -0.1940
 1259SOL    HW1 3927   4.706   3.279   3.624  2.0885  0.8951  1.7118
 1259SOL    HW2 3928   4.745   3.395   3.516  0.5030  0.2246  0.3973
 1260SOL     OW 3929   2.623   1.498   3.035  0.8416  0.1655 -0.3624
 1260SOL    HW1 3930   2.699   1.557   3.060  0.6786  0.6307 -0.9486
 1260SOL    HW2 3931   2.556   1.550   2.982  1.8133 -1.0776 -2.9836
 1261SOL     OW 3932   6.982   1.425   5.100 -0.4872 -0.4998 -0.2683
 1261SOL    HW1 3933   0.009   1.520   5.084  1.6525 -0.9565  0.3050
 1261SOL    HW2 3934   0.048   1.364   5.057 -1.2359 -1.7404  0.2885
 1262SOL     OW 3935   3.716   5.759   2.802  0.2631  0.1744  0.2525
 1262SOL    HW1 3936   3.678   5.779   2.711  1.6165 -1.2201 -0.6640
 1262SOL    HW2 3937   3.784   5.828   2.825 -1.4999  1.7017  1.1551
 1263SOL     OW 3938   0.553   0.902   3.612 -0.0686 -0.0166 -0.4972
 1263SOL    HW1 3939   0.581   0.808   3.636 -1.0559  0.1866  1.6892
 1263SOL    HW2 3940   0.522   0.904   3.517 -0.1557 -1.9407 -0.5570
 1264SOL     OW 3941   6.603   0.228   3.195  0.0082 -0.0182 -0.4751
 1264SOL    HW1 3942   6.567   0.135   3.206 -2.6142  0.9171 -0.3997
 1264SOL    HW2 3943   6.544   0.279   3.132 -0.1505  2.3342  1.4327
 1265SOL     OW 3944   6.041   1.003   2.642 -0.6127 -0.2354 -0.0134
 1265SOL    HW1 3945   5.993   0.930   2.691 -0.3965 -0.2189  0.2241
 1265SOL    HW2 3946   6.136   0.976   2.628 -0.2812  0.4148  0.9349
 1266SOL     OW 3947   3.461   3.640   4.334  0.1285  0.1425  0.2618
 1266SOL    HW1 3948   3.498   3.563   4.386 -0.1003  0.3998  0.8122
 1266SOL    HW2 3949   3.480   3.725   4.383  1.2594  0.5460 -0.8268
 1267SOL     OW 3950   2.121   2.934   4.735  0.3643  0.3252 -0.2018
 1267SOL    HW1 3951   2.207   2.907   4.777 -1.1133  0.4341  3.2128
 1267SOL    HW2 3952   2.137   3.006   4.667  2.9685 -0.1846 -0.2057
 1268SOL     OW 3953   6.598   4.454   4.778 -0.5392  0.1788 -0.4742
 1268SOL    HW1 3954   6.574   4.519   4.850  1.7903  0.7505 -0.1265
 1268SOL    HW2 3955   6.694   4.467   4.753 -0.3810 -2.2798 -1.3238
 1269SOL     OW 3956   5.785   4.099   4.483  0.4570 -0.7348 -0.6146
 1269SOL    HW1 3957   5.722   4.176   4.491  0.6710 -0.6967  0.8925
 1269SOL    HW2 3958   5.742   4.016   4.520  1.2773 -0.7014  0.4496
 1270SOL     OW 3959   5.570   0.545   3.387  0.1792 -0.1557 -0.1212
 1270SOL    HW1 3960   5.544   0.478   3.456  2.0680 -0.7246  0.0929
 1270SOL    HW2 3961   5.528   0.520   3.299 -0.9372 -0.3285  0.4452
 1271SOL     OW 3962   6.346   2.385   3.427  0.8969 -0.2507  0.2511
 1271SOL    HW1 3963   6.331   2.287   3.411  0.4043  0.1228 -1.9182
 1271SOL    HW2 3964   6.284   2.417   3.499 -1.9478 -0.7692 -1.7874
 1272SOL     OW 3965   1.031   0.083   3.850  0.7469  0.1347  0.1920
 1272SOL    HW1 3966   0.993   0.023   3.920  0.1010 -0.6414 -0.7784
 1272SOL    HW2 3967   1.004   0.177   3.869  2.9281  0.3804  2.5030
 1273SOL     OW 3968   1.238   3.403   3.333 -0.6339 -0.9618  0.6233
 1273SOL    HW1 3969   1.274   3.362   3.250  1.0754 -1.1857  1.4338
 1273SOL    HW2 3970   1.148   3.366   3.353 -0.2086 -2.3989 -0.0441
 1274SOL     OW 3971   5.855   3.256   3.630 -0.2265 -0.3316  0.0001
 1274SOL    HW1 3972   5.871   3.177   3.690 -0.9581  0.2832  1.0288
 1274SOL    HW2 3973   5.904   3.242   3.544  0.5804 -1.3932  0.5982
 1275SOL     OW 3974   2.752   4.946   5.054  0.4538  0.1995 -0.4492
 1275SOL    HW1 3975   2.706   5.035   5.050  2.5994  1.3990 -0.1909
 1275SOL    HW2 3976   2.685   4.875   5.072 -1.2918  1.8128 -0.1968
 1276SOL     OW 3977   2.110   2.453   4.364  0.2143 -0.0164 -0.2004
 1276SOL    HW1 3978   2.016   2.471   4.333  0.0319 -0.9274 -0.2202
 1276SOL    HW2 3979   2.171   2.452   4.285  0.1463  0.0369 -0.2540
 1277SOL     OW 3980   0.056   0.821   2.875  0.6578  0.0064  0.1497
 1277SOL    HW1 3981   0.108   0.794   2.956  0.5781 -0.3453  0.0866
 1277SOL    HW2 3982   0.114   0.818   2.794  0.3657 -1.0794 -0.0308
 1278SOL     OW 3983   5.551   4.282   3.403  0.2690  0.1414  0.0742
 1278SOL    HW1 3984   5.528   4.185   3.395 -2.2867  0.6382  0.6288
 1278SOL    HW2 3985   5.579   4.317   3.313  2.1543 -1.2449  0.0478
 1279SOL     OW 3986   4.477   6.918   5.132  0.2687 -0.5458  0.4190
 1279SOL    HW1 3987   4.415   6.843   5.154 -0.5126  0.0060  0.1458
 1279SOL    HW2 3988   4.488   6.924   5.033  1.2982 -1.0597  0.4956
 1280SOL     OW 3989   3.272   2.842   4.132  0.0453  0.9510  0.3951
 1280SOL    HW1 3990   3.231   2.755   4.156  2.4587 -0.5637 -0.5916
 1280SOL    HW2 3991   3.351   2.859   4.190  0.2168  1.9835 -0.1128
 1281SOL     OW 3992   1.589   6.835   5.672 -0.3095  0.3948 -0.0221
 1281SOL    HW1 3993   1.606   6.851   5.770 -0.3022  0.3711 -0.0197
 1281SOL    HW2 3994   1.506   6.883   5.645 -0.6936 -0.1519  0.1530
 1282SOL     OW 3995   3.416   3.828   5.114  0.4085  0.1818 -0.2490
 1282SOL    HW1 3996   3.409   3.892   5.190  0.4038  0.3996 -0.4326
 1282SOL    HW2 3997   3.333   3.832   5.059  0.2541 -0.2497 -0.0511
 1283SOL     OW 3998   5.802   0.329   5.004 -0.4651 -0.2241  0.1005
 1283SOL    HW1 3999   5.868   0.358   4.934  1.0944 -1.5604  0.9484
 1283SOL    HW2 4000   5.710   0.330   4.965  0.3135 -0.5594 -1.8627
 1284SOL     OW 4001   5.120   1.975   5.452 -0.0918 -0.7432  0.1765
 1284SOL    HW1 4002   5.142   1.884   5.416  1.8133 -0.7866  1.3005
 1284SOL    HW2 4003   5.167   1.988   5.540  1.8111  2.2605 -1.1274
 1285SOL     OW 4004   6.793   6.824   5.173 -0.0296  0.0427  0.4659
 1285SOL    HW1 4005   6.732   6.767   5.229 -0.8320  2.1092  1.7881
 1285SOL    HW2 4006   6.872   6.852   5.227  0.2034  0.4465 -0.0763
 1286SOL     OW 4007   0.508   1.138   5.121 -0.5298 -0.4267  0.0694
 1286SOL    HW1 4008   0.440   1.178   5.183 -0.6327  0.4318 -0.5759
 1286SOL    HW2 4009   0.467   1.120   5.032 -0.0375 -0.3354 -0.1826
 1287SOL     OW 4010   1.816   6.922   5.212  0.6652 -0.0457 -0.0848
 1287SOL    HW1 4011   1.877   6.985   5.164 -1.8159  1.6258 -1.2829
 1287SOL    HW2 4012   1.790   6.962   5.300 -0.7323  0.5701 -0.7465
 1288SOL     OW 4013   2.943   2.110   2.903 -0.3673 -0.2407 -0.3446
 1288SOL    HW1 4014   3.015   2.156   2.852  1.1921 -0.2305  1.7643
 1288SOL    HW2 4015   2.982   2.063   2.982 -2.7159  0.2766  1.2370
 1289SOL     OW 4016   3.917   6.129   4.912  0.1827  0.1121  0.4222
 1289SOL    HW1 4017   3.996   6.083   4.871 -1.4766 -2.9239  0.2846
 1289SOL    HW2 4018   3.948   6.187   4.987  2.5687 -0.5875  0.0821
 1290SOL     OW 4019   0.199   1.886   4.263 -0.5473  0.3515 -0.3064
 1290SOL    HW1 4020   0.291   1.846   4.265 -0.2153  1.1373  0.7397
 1290SOL    HW2 4021   0.203   1.981   4.294 -2.0780 -0.3968  2.5129
 1291SOL     OW 4022   2.908   1.703   4.338 -0.2468  0.1978 -0.5651
 1291SOL    HW1 4023   2.903   1.799   4.310  0.9279  0.2032 -0.8085
 1291SOL    HW2 4024   2.926   1.697   4.436  0.1854  0.2443 -0.6379
 1292SOL     OW 4025   2.330   0.105   4.125 -0.1416  0.0753  0.1718
 1292SOL    HW1 4026   2.375   0.162   4.193 -1.1320 -0.2106  1.0960
 1292SOL    HW2 4027   2.335   0.009   4.154  1.7730 -0.3997 -1.5103
 1293SOL     OW 4028   0.898   0.252   5.155 -0.0525  0.7594 -0.0829
 1293SOL    HW1 4029   0.908   0.226   5.252  0.2925  0.1788 -0.2630
 1293SOL    HW2 4030   0.804   0.280   5.137  0.2649  2.4890  0.7912
 1294SOL     OW 4031   4.812   2.916   4.914  0.0497 -0.0961 -0.1096
 1294SOL    HW1 4032   4.857   2.958   4.993  0.9119 -0.6602 -0.2903
 1294SOL    HW2 4033   4.776   2.988   4.855  0.4277  0.3607  0.2057
 1295SOL     OW 4034   6.198   6.902   3.032 -0.2030  0.4764  0.1467
 1295SOL    HW1 4035   6.135   6.934   2.961  0.8139 -1.6024 -1.8428
 1295SOL    HW2 4036   6.276   6.964   3.039 -0.2758  0.6631 -0.6398
 1296SOL     OW 4037   6.829   2.194   2.580  0.1361 -0.2455 -0.0104
 1296SOL    HW1 4038   6.856   2.280   2.535 -0.2913 -0.2073 -0.2002
 1296SOL    HW2 4039   6.816   2.123   2.511 -1.1346 -0.0217 -0.0139
 1297SOL     OW 4040   4.039   1.549   5.006 -0.0528  0.1041 -0.2285
 1297SOL    HW1 4041   4.031   1.450   5.016 -1.1434  0.2597  0.6038
 1297SOL    HW2 4042   3.957   1.593   5.043 -0.1843  1.2526 -1.7693
 1298SOL     OW 4043   3.385   3.977   4.365  0.2653  0.3902  0.1985
 1298SOL    HW1 4044   3.450   4.051   4.347 -1.4563  1.8171 -0.5044
 1298SOL    HW2 4045   3.349   3.986   4.457 -0.8265  1.2003 -0.2818
 1299SOL     OW 4046   5.455   4.700   4.333 -0.2105 -0.2109  0.5582
 1299SOL    HW1 4047   5.416   4.726   4.422 -0.8026 -0.9565  0.5258
 1299SOL    HW2 4048   5.391   4.725   4.260 -0.5535 -1.2559  0.4864
 1300SOL     OW 4049   0.219   3.503   4.526  0.5878 -0.2470  0.4563
 1300SOL    HW1 4050   0.145   3.518   4.461 -0.7553  2.7918  2.4368
 1300SOL    HW2 4051   0.194   3.429   4.588  0.9291 -1.7094 -1.0979
 1301SOL     OW 4052   6.061   0.569   4.222 -0.3654  0.1230 -0.4899
 1301SOL    HW1 4053   6.155   0.541   4.242 -0.4963  0.3877  0.6073
 1301SOL    HW2 4054   6.003   0.489   4.214 -0.1229 -0.0278 -0.7752
 1302SOL     OW 4055   6.041   3.282   4.094  0.3040  0.7929 -0.5557
 1302SOL    HW1 4056   5.969   3.305   4.029  2.0405 -0.5257 -3.1040
 1302SOL    HW2 4057   6.055   3.183   4.095  2.1645  1.0184 -0.2611
 1303SOL     OW 4058   3.256   2.286   4.260  0.6093  0.3906 -0.1472
 1303SOL    HW1 4059   3.207   2.370   4.237 -0.6531 -0.8297 -2.3356
 1303SOL    HW2 4060   3.232   2.257   4.353 -0.3686  1.4801 -0.0377
 1304SOL     OW 4061   5.134   1.295   4.763  0.5212 -0.2226 -0.5093
 1304SOL    HW1 4062   5.045   1.283   4.719 -0.5099  0.9193  1.1484
 1304SOL    HW2 4063   5.137   1.242   4.848  0.8345  0.8976  0.2029
 1305SOL     OW 4064   0.318   2.164   3.896  0.5885  0.0471  0.5579
 1305SOL    HW1 4065   0.335   2.250   3.943  1.2938  0.2482 -0.0509
 1305SOL    HW2 4066   0.384   2.095   3.927  0.1005 -0.2452  0.9585
 1306SOL     OW 4067   1.821   5.096   3.107 -0.0417  0.1956  0.2465
 1306SOL    HW1 4068   1.751   5.154   3.148  0.5891  0.4940  0.9209
 1306SOL    HW2 4069   1.829   5.012   3.161 -0.5973 -0.3043 -0.4325
 1307SOL     OW 4070   0.714   4.838   4.712  0.4515 -0.2536 -0.0650
 1307SOL    HW1 4071   0.711   4.837   4.812 -1.1065 -1.9949 -0.0853
 1307SOL    HW2 4072   0.781   4.906   4.682  1.0496  0.2215  2.1455
 1308SOL     OW 4073   1.787   5.064   4.272  0.1594  0.5482  0.5673
 1308SOL    HW1 4074   1.880   5.041   4.244  0.7571  0.2198  2.6827
 1308SOL    HW2 4075   1.738   4.980   4.297 -0.4267  0.8084  0.3147
 1309SOL     OW 4076   0.756   4.209   4.131  0.0441  0.4849  0.7536
 1309SOL    HW1 4077   0.720   4.282   4.073 -0.1955  0.6765  1.1383
 1309SOL    HW2 4078   0.843   4.177   4.093  0.0687  0.8516  0.4855
 1310SOL     OW 4079   0.963   1.004   4.310  0.0843  0.2010 -0.0155
 1310SOL    HW1 4080   1.047   1.031   4.263  0.0663 -1.2021 -0.9210
 1310SOL    HW2 4081   0.895   1.076   4.300  0.2674  0.1865 -1.6994
 1311SOL     OW 4082   2.201   0.942   5.183  0.0448 -0.6120 -0.6276
 1311SOL    HW1 4083   2.271   1.013   5.182  0.1456 -0.6740  0.4258
 1311SOL    HW2 4084   2.241   0.855   5.212 -0.4522 -0.6549 -0.0327
 1312SOL     OW 4085   3.239   5.178   3.063 -0.5144  0.2512 -0.2324
 1312SOL    HW1 4086   3.288   5.249   3.114 -1.5534  3.0131 -2.7835
 1312SOL    HW2 4087   3.305   5.119   3.017  0.4224  1.2031 -0.1581
 1313SOL     OW 4088   6.352   4.578   3.181 -0.3629 -0.2013 -0.1746
 1313SOL    HW1 4089   6.276   4.609   3.124 -0.6387 -0.2115  0.1879
 1313SOL    HW2 4090   6.320   4.562   3.274 -0.2854 -1.8353 -0.4025
 1314SOL     OW 4091   3.980   0.263   3.734 -1.0091  0.2864 -0.0621
 1314SOL    HW1 4092   4.056   0.325   3.756 -0.7961 -0.6659  2.1220
 1314SOL    HW2 4093   3.927   0.301   3.659  1.7740  0.8495 -1.8867
 1315SOL     OW 4094   4.656   6.514   4.031 -0.3198  0.5898 -0.2380
 1315SOL    HW1 4095   4.655   6.540   4.128  1.1737  3.4461 -0.8642
 1315SOL    HW2 4096   4.587   6.567   3.982 -1.4030 -1.1891 -0.7279
 1316SOL     OW 4097   5.048   5.772   3.082 -0.1015  0.0746  0.1071
 1316SOL    HW1 4098   5.071   5.869   3.096  0.1617 -0.0227  0.3689
 1316SOL    HW2 4099   5.124   5.715   3.115 -0.2158 -0.2179 -0.1316
 1317SOL     OW 4100   1.906   1.677   4.716  0.5398  0.6757  0.1034
 1317SOL    HW1 4101   1.916   1.685   4.815 -0.2781 -0.2021  0.2636
 1317SOL    HW2 4102   1.810   1.657   4.693  0.5999  1.4247 -0.9044
 1318SOL     OW 4103   4.134   6.392   3.638 -0.3429  0.5437 -0.2001
 1318SOL    HW1 4104   4.144   6.441   3.725  0.8496 -0.1134  0.0499
 1318SOL    HW2 4105   4.058   6.328   3.644 -0.8891  1.1920  0.0092
 1319SOL     OW 4106   1.771   2.146   3.016  0.0301 -0.4105  0.1026
 1319SOL    HW1 4107   1.870   2.134   3.028  0.2791  0.3865 -0.9563
 1319SOL    HW2 4108   1.754   2.236   2.976 -1.3546  0.8178  3.1355
 1320SOL     OW 4109   5.852   4.700   4.775 -0.0473  0.0561 -0.0804
 1320SOL    HW1 4110   5.815   4.636   4.708  2.2257  0.5699 -1.9665
 1320SOL    HW2 4111   5.886   4.649   4.854 -0.0007 -0.8793 -0.6855
 1321SOL     OW 4112   6.457   2.703   4.558 -0.3940  0.0747  0.2122
 1321SOL    HW1 4113   6.483   2.631   4.623 -0.8244 -1.4382 -1.2305
 1321SOL    HW2 4114   6.520   2.781   4.567  1.6126 -1.4632  0.1631
 1322SOL     OW 4115   5.321   2.631   4.292  0.2664 -0.2951 -0.2592
 1322SOL    HW1 4116   5.354   2.697   4.359 -1.3588  0.5961 -0.2793
 1322SOL    HW2 4117   5.278   2.554   4.339 -2.0920  0.9678 -0.1861
 1323SOL     OW 4118   1.399   5.766   3.469 -0.0628 -0.0120  0.1723
 1323SOL    HW1 4119   1.496   5.748   3.485  0.0764  2.2310  2.4388
 1323SOL    HW2 4120   1.374   5.854   3.508 -2.6842  0.2997 -1.8646
 1324SOL     OW 4121   5.199   3.559   4.418 -0.2145  0.4020 -0.0753
 1324SOL    HW1 4122   5.179   3.461   4.415  0.2810  0.2294  1.3124
 1324SOL    HW2 4123   5.221   3.592   4.326 -1.0019 -0.6427 -0.6585
 1325SOL     OW 4124   2.406   6.982   3.109 -0.3703 -0.1652  0.2755
 1325SOL    HW1 4125   2.438   0.048   3.177 -0.3517  0.0618  0.0464
 1325SOL    HW2 4126   2.454   6.895   3.122  2.0287  0.7850 -1.4300
 1326SOL     OW 4127   1.540   6.019   2.622 -0.5523  0.6650 -0.4764
 1326SOL    HW1 4128   1.603   6.069   2.682 -0.3615 -0.8753  0.6822
 1326SOL    HW2 4129   1.591   5.979   2.546 -0.0839 -0.6034  0.4754
 1327SOL     OW 4130   5.677   5.620   2.355  0.7708 -0.4529  0.1519
 1327SOL    HW1 4131   5.751   5.612   2.423  0.5453 -0.1091  0.4417
 1327SOL    HW2 4132   5.591   5.637   2.402  0.9179  1.8350 -0.2892
 1328SOL     OW 4133   1.774   1.074   4.264 -0.3550 -0.3995 -0.1805
 1328SOL    HW1 4134   1.781   1.081   4.165  2.1440 -1.6777 -0.1849
 1328SOL    HW2 4135   1.678   1.085   4.292 -1.1366 -0.1271 -2.7127
 1329SOL     OW 4136   2.068   4.367   3.838 -0.1304 -0.1391 -0.3310
 1329SOL    HW1 4137   2.020   4.452   3.816 -0.4879 -0.3115 -0.2154
 1329SOL    HW2 4138   2.100   4.369   3.933 -1.4957 -0.7682  0.1653
 1330SOL     OW 4139   3.796   5.689   5.067  0.6206  0.0960  0.3477
 1330SOL    HW1 4140   3.820   5.783   5.092 -0.8518  0.7117 -0.3966
 1330SOL    HW2 4141   3.801   5.630   5.148  1.3300  0.8593  0.8744
 1331SOL     OW 4142   1.303   0.197   3.896  0.6146  0.4032 -0.7303
 1331SOL    HW1 4143   1.221   0.188   3.839 -0.9162  3.6567  0.7021
 1331SOL    HW2 4144   1.287   0.153   3.984  0.2622  1.2888 -0.3440
 1332SOL     OW 4145   2.846   2.688   5.263  0.0118 -0.1523  0.5722
 1332SOL    HW1 4146   2.809   2.768   5.311  1.0421  1.2937 -0.9427
 1332SOL    HW2 4147   2.774   2.645   5.208  0.1216  1.6774 -1.1012
 1333SOL     OW 4148   0.036   1.054   3.169  0.2523  0.7848 -0.5786
 1333SOL    HW1 4149   0.117   1.063   3.110  0.4027  0.6896 -0.3879
 1333SOL    HW2 4150   0.006   1.144   3.198  0.7547  0.7778 -0.0234
 1334SOL     OW 4151   0.057   5.654   4.715 -0.2323 -0.8151  0.6804
 1334SOL    HW1 4152   6.973   5.639   4.663 -0.1731  0.4056  0.1937
 1334SOL    HW2 4153   0.136   5.640   4.656 -0.1154 -1.0609  0.8930
 1335SOL     OW 4154   5.425   5.555   4.881  0.2211 -0.0323 -0.4003
 1335SOL    HW1 4155   5.396   5.533   4.974 -1.5660 -1.0777 -1.1513
 1335SOL    HW2 4156   5.463   5.473   4.838 -1.4564 -0.2911 -1.4532
 1336SOL     OW 4157   4.949   4.735   5.095  0.4706  0.3570 -0.1195
 1336SOL    HW1 4158   4.963   4.690   5.007 -0.1485  0.8018 -0.4490
 1336SOL    HW2 4159   4.892   4.816   5.083  1.2373  1.0099  0.5273
 1337SOL     OW 4160   2.834   0.332   5.149 -0.2782  0.0692  0.0548
 1337SOL    HW1 4161   2.736   0.336   5.132 -0.5612  0.5361  1.6834
 1337SOL    HW2 4162   2.856   0.255   5.209  0.2617  0.3598  0.2425
 1338SOL     OW 4163   6.700   1.711   3.447  0.0495  0.2890 -0.4499
 1338SOL    HW1 4164   6.726   1.806   3.464 -0.8319  0.2672  1.1771
 1338SOL    HW2 4165   6.600   1.705   3.441  0.0850 -0.6008 -0.1437
 1339SOL     OW 4166   0.228   3.672   3.157 -0.4062  0.3762 -0.7578
 1339SOL    HW1 4167   0.213   3.580   3.121  0.6539  0.3060 -1.0684
 1339SOL    HW2 4168   0.295   3.668   3.231 -1.6536  0.6830  0.4296
 1340SOL     OW 4169   5.314   1.910   2.871  0.1151 -0.2179  0.0506
 1340SOL    HW1 4170   5.367   1.876   2.949  1.3709 -1.1434 -1.1655
 1340SOL    HW2 4171   5.374   1.959   2.808 -1.1705  1.8887  0.3724
 1341SOL     OW 4172   1.492   3.084   4.089 -0.1769 -0.0128  0.0744
 1341SOL    HW1 4173   1.456   3.025   4.161 -1.8984  2.1985  1.1639
 1341SOL    HW2 4174   1.478   3.041   4.000  0.0946 -1.8851  0.8895
 1342SOL     OW 4175   4.035   2.998   5.038 -0.3573 -0.3817 -0.0358
 1342SOL    HW1 4176   4.134   3.007   5.027 -0.1812 -0.1219  1.5685
 1342SOL    HW2 4177   3.993   2.985   4.948  0.9601  1.0302 -0.9133
 1343SOL     OW 4178   3.081   5.755   2.907  0.8242 -0.2098 -0.1467
 1343SOL    HW1 4179   3.141   5.833   2.891  1.9175 -0.8394  0.6821
 1343SOL    HW2 4180   3.084   5.730   3.004 -0.7417 -0.3155 -0.0955
 1344SOL     OW 4181   4.502   2.443   4.515 -0.3479  0.7342 -0.4189
 1344SOL    HW1 4182   4.554   2.528   4.509 -1.1737  1.3522  0.7665
 1344SOL    HW2 4183   4.465   2.420   4.425  1.0803  0.8160 -1.0657
 1345SOL     OW 4184   2.509   3.327   3.301 -0.3854  0.2282 -0.7344
 1345SOL    HW1 4185   2.509   3.237   3.257  0.4159  0.7197 -1.7817
 1345SOL    HW2 4186   2.415   3.351   3.327 -0.4333 -1.5917  1.0753
 1346SOL     OW 4187   6.137   6.156   5.582 -0.1570 -0.0117 -0.1056
 1346SOL    HW1 4188   6.144   6.090   5.657 -2.1675 -0.4462 -0.2486
 1346SOL    HW2 4189   6.144   6.108   5.495 -0.5135  0.1101 -0.2034
 1347SOL     OW 4190   5.734   1.114   4.005 -0.4423 -0.1450 -0.4974
 1347SOL    HW1 4191   5.673   1.045   4.044  0.3113 -0.5249  0.0457
 1347SOL    HW2 4192   5.818   1.118   4.059 -1.0081  2.1672  0.3325
 1348SOL     OW 4193   5.675   3.897   4.863 -0.4687 -0.1423  0.0244
 1348SOL    HW1 4194   5.693   3.879   4.960 -0.3744 -0.1467  0.0062
 1348SOL    HW2 4195   5.655   3.994   4.850 -0.8924 -0.2180  0.1095
 1349SOL     OW 4196   4.372   3.724   2.841 -0.0708  0.3001 -0.8562
 1349SOL    HW1 4197   4.371   3.730   2.941  1.0813  2.2698 -0.9113
 1349SOL    HW2 4198   4.390   3.630   2.813  0.0500 -0.1895  0.7840
 1350SOL     OW 4199   5.259   6.384   3.027  0.4922 -0.0930 -0.2681
 1350SOL    HW1 4200   5.243   6.333   2.943  0.7273  0.5795 -0.7321
 1350SOL    HW2 4201   5.313   6.329   3.090  2.3500  0.2423 -1.4880
 1351SOL     OW 4202   4.715   2.589   4.257  0.7539 -0.3172  0.2101
 1351SOL    HW1 4203   4.722   2.492   4.233  3.6591 -0.0436 -0.3609
 1351SOL    HW2 4204   4.715   2.599   4.356  2.0391 -0.8743  0.2862
 1352SOL     OW 4205   3.900   0.500   4.163  0.4466 -0.0861  0.2015
 1352SOL    HW1 4206   3.975   0.542   4.111  1.1639 -0.1060  1.1814
 1352SOL    HW2 4207   3.879   0.411   4.124  0.4520  0.2171 -0.5167
 1353SOL     OW 4208   2.724   2.380   4.101  0.0622 -0.0634 -0.2637
 1353SOL    HW1 4209   2.628   2.381   4.073 -0.0169 -1.3573 -0.1110
 1353SOL    HW2 4210   2.772   2.307   4.054  0.3243 -1.1726  1.6254
 1354SOL     OW 4211   1.532   1.321   2.440  0.0715 -0.1168 -0.8347
 1354SOL    HW1 4212   1.584   1.406   2.437  0.7943 -0.4957  0.1829
 1354SOL    HW2 4213   1.552   1.266   2.359  1.3418 -0.2872 -0.4260
 1355SOL     OW 4214   0.049   6.966   4.674  0.6912  0.5779 -0.4087
 1355SOL    HW1 4215   0.104   6.956   4.591  0.4388  1.1590 -0.6495
 1355SOL    HW2 4216   0.057   6.883   4.730 -0.6430 -0.5985 -1.8897
 1356SOL     OW 4217   2.865   0.198   4.096  0.2443  0.0373  0.0145
 1356SOL    HW1 4218   2.915   0.245   4.169 -0.0568  1.4401 -0.6505
 1356SOL    HW2 4219   2.908   0.110   4.077  0.8671  0.0557  1.2452
 1357SOL     OW 4220   1.215   0.052   3.016 -0.1216  0.0289  0.0309
 1357SOL    HW1 4221   1.261   6.997   3.086  0.2585 -1.1235 -1.0884
 1357SOL    HW2 4222   1.205   6.998   2.932  2.2466  2.3501 -1.8801
 1358SOL     OW 4223   4.657   4.528   5.616  0.2017  0.3555  0.0925
 1358SOL    HW1 4224   4.590   4.465   5.577  0.7031 -0.0511 -0.1278
 1358SOL    HW2 4225   4.749   4.489   5.606  0.4560  0.8274  0.5406
 1359SOL     OW 4226   4.321   0.568   3.581 -0.1357  0.3830  0.1178
 1359SOL    HW1 4227   4.318   0.668   3.581 -0.2601  0.3810 -0.3812
 1359SOL    HW2 4228   4.341   0.535   3.489 -1.5105 -0.0926 -0.0368
 1360SOL     OW 4229   6.360   3.091   4.279 -0.0972 -0.0147 -0.3839
 1360SOL    HW1 4230   6.380   3.037   4.197  0.0129 -2.5102  1.2158
 1360SOL    HW2 4231   6.272   3.063   4.317 -0.1933  1.1865  0.3449
 1361SOL     OW 4232   2.560   5.378   3.321  0.1786 -0.3940  0.3413
 1361SOL    HW1 4233   2.599   5.358   3.231 -1.4989 -0.7318 -0.3462
 1361SOL    HW2 4234   2.515   5.296   3.357 -0.5409  0.1809  0.7707
 1362SOL     OW 4235   6.167   2.486   4.732 -0.0999  0.0589 -0.2855
 1362SOL    HW1 4236   6.180   2.552   4.658 -1.7309  0.2910 -0.4028
 1362SOL    HW2 4237   6.112   2.409   4.699 -0.3771 -0.1014  0.5253
 1363SOL     OW 4238   5.623   3.266   3.232  0.1711  0.1772  0.2610
 1363SOL    HW1 4239   5.568   3.334   3.184  0.6863  1.2955  1.2084
 1363SOL    HW2 4240   5.587   3.174   3.213 -0.6593  0.7219 -0.8714
 1364SOL     OW 4241   5.744   6.845   2.923  0.4814 -0.3267 -0.5185
 1364SOL    HW1 4242   5.836   6.806   2.928  0.7719  0.2204 -1.4335
 1364SOL    HW2 4243   5.746   6.940   2.954  0.1338 -0.4502 -0.1066
 1365SOL     OW 4244   5.644   4.172   4.764  0.2476 -0.3126 -0.2231
 1365SOL    HW1 4245   5.634   4.205   4.670 -1.6019  0.0383  0.0451
 1365SOL    HW2 4246   5.739   4.178   4.792  0.5081  1.6357 -1.3363
 1366SOL     OW 4247   3.510   1.468   4.055  0.0990  0.5592  0.0177
 1366SOL    HW1 4248   3.441   1.498   4.122  1.0408  0.9959  0.8143
 1366SOL    HW2 4249   3.501   1.370   4.040 -0.1554  0.4590  0.7569
 1367SOL     OW 4250   1.487   4.714   3.738  0.3354 -0.3115 -0.5927
 1367SOL    HW1 4251   1.557   4.777   3.773 -0.4435  1.2558 -1.7406
 1367SOL    HW2 4252   1.496   4.705   3.639  1.0991 -2.9297 -0.3726
 1368SOL     OW 4253   1.309   4.848   4.490  0.3221  0.0713  0.7487
 1368SOL    HW1 4254   1.326   4.787   4.413  0.2375  0.4108  0.4581
 1368SOL    HW2 4255   1.376   4.923   4.490  0.1801  0.2000  0.8684
 1369SOL     OW 4256   3.826   2.779   3.912 -0.1868  0.7162  0.2353
 1369SOL    HW1 4257   3.886   2.858   3.918  0.8044  0.2503 -2.1035
 1369SOL    HW2 4258   3.741   2.805   3.865 -0.3907  0.6686  0.5791
 1370SOL     OW 4259   0.522   3.957   3.168  0.8951  0.3572  0.0260
 1370SOL    HW1 4260   0.437   3.947   3.117  0.5626  0.5882  0.5348
 1370SOL    HW2 4261   0.559   4.049   3.154  0.6581  0.5132  0.4272
 1371SOL     OW 4262   3.768   4.742   5.463  0.3321  0.1010  0.0083
 1371SOL    HW1 4263   3.790   4.713   5.370 -0.1997 -0.7560  0.1339
 1371SOL    HW2 4264   3.828   4.696   5.528  0.9411  0.9704  0.0759
 1372SOL     OW 4265   5.704   2.010   2.960 -0.2546 -0.0590  0.6487
 1372SOL    HW1 4266   5.687   2.080   2.891 -0.9742 -0.1103  0.7560
 1372SOL    HW2 4267   5.788   1.961   2.939  0.4218  1.0424  0.7573
 1373SOL     OW 4268   6.971   1.640   3.104 -0.3515 -0.0295 -0.4013
 1373SOL    HW1 4269   6.949   1.612   3.198  0.0868 -0.6446 -0.4766
 1373SOL    HW2 4270   6.944   1.569   3.040  0.7333 -0.2846 -0.6033
 1374SOL     OW 4271   3.773   0.128   2.866 -0.2809 -0.3709  0.1592
 1374SOL    HW1 4272   3.771   0.226   2.885  1.4851 -0.4746  1.0550
 1374SOL    HW2 4273   3.787   0.077   2.951  2.5711 -1.1380 -0.6461
 1375SOL     OW 4274   2.383   4.453   2.809  0.7170 -0.2932  0.8318
 1375SOL    HW1 4275   2.439   4.440   2.891  0.4570  0.5447  1.1446
 1375SOL    HW2 4276   2.288   4.469   2.836  0.6675  0.1970  0.3730
 1376SOL     OW 4277   4.699   6.073   2.769  0.8550  0.0093  0.0721
 1376SOL    HW1 4278   4.746   6.123   2.697  2.7384 -0.0462  1.1944
 1376SOL    HW2 4279   4.680   6.135   2.846  2.0296 -0.6574  0.9332
 1377SOL     OW 4280   4.828   1.802   3.321  0.0786 -0.0019  0.4869
 1377SOL    HW1 4281   4.807   1.711   3.285 -0.6219  0.0005  0.8837
 1377SOL    HW2 4282   4.906   1.840   3.271 -0.6255 -0.1638 -0.7743
 1378SOL     OW 4283   1.744   1.102   5.423 -0.2118  0.2047 -0.3425
 1378SOL    HW1 4284   1.817   1.159   5.461 -2.3700  2.6275  0.4888
 1378SOL    HW2 4285   1.721   1.136   5.332 -2.7657  2.0482  0.8786
 1379SOL     OW 4286   1.668   6.825   4.139  0.4460  0.4413 -0.4989
 1379SOL    HW1 4287   1.719   6.876   4.209 -1.1124  3.3984 -1.3857
 1379SOL    HW2 4288   1.729   6.804   4.062  1.6543 -1.0887  0.7789
 1380SOL     OW 4289   0.187   5.011   2.531  0.4913 -0.0358  0.6520
 1380SOL    HW1 4290   0.122   4.978   2.600 -0.9424  0.0350 -0.6188
 1380SOL    HW2 4291   0.139   5.026   2.445  2.1777  0.2516 -0.2695
 1381SOL     OW 4292   3.720   2.560   5.069  0.3399  0.0007  0.2497
 1381SOL    HW1 4293   3.651   2.617   5.025 -0.4041 -0.6132  0.6050
 1381SOL    HW2 4294   3.688   2.533   5.159  1.0511 -0.2896  0.4190
 1382SOL     OW 4295   0.959   1.263   3.171  0.8457  0.0188 -0.1381
 1382SOL    HW1 4296   1.018   1.290   3.247 -1.2412  0.7239  1.3308
 1382SOL    HW2 4297   0.892   1.334   3.154  0.1967 -0.8760 -1.5559
 1383SOL     OW 4298   2.104   4.387   2.611 -0.1855  0.1367  0.0809
 1383SOL    HW1 4299   2.198   4.413   2.588 -0.5892  1.8558  0.2422
 1383SOL    HW2 4300   2.043   4.463   2.592 -1.2639 -0.2197  1.8880
 1384SOL     OW 4301   2.399   0.788   4.238 -0.1363 -0.6269  0.1183
 1384SOL    HW1 4302   2.323   0.724   4.233 -1.2934  0.7837 -1.1499
 1384SOL    HW2 4303   2.464   0.769   4.165 -0.4594 -0.3995 -0.2335
 1385SOL     OW 4304   5.426   3.669   3.170 -0.3262 -0.7751  0.2795
 1385SOL    HW1 4305   5.333   3.639   3.153 -0.8787  0.9414  0.0429
 1385SOL    HW2 4306   5.446   3.750   3.114  0.6403  0.0204  1.6984
 1386SOL     OW 4307   0.685   1.415   3.704 -0.1595  0.5413 -1.0510
 1386SOL    HW1 4308   0.624   1.372   3.771  0.9455  0.7485  0.1187
 1386SOL    HW2 4309   0.728   1.345   3.648  0.9166  0.1290  0.2295
 1387SOL     OW 4310   1.541   2.364   2.709  0.5529  0.3479  0.5022
 1387SOL    HW1 4311   1.472   2.362   2.781  0.4602  0.9480  0.4310
 1387SOL    HW2 4312   1.570   2.270   2.688 -1.7930 -0.1341 -0.9639
 1388SOL     OW 4313   5.744   1.607   5.026  0.2797 -0.0424  0.5025
 1388SOL    HW1 4314   5.681   1.531   5.008  1.9160 -1.0830 -1.1965
 1388SOL    HW2 4315   5.784   1.638   4.939  1.1107  1.4826  1.3941
 1389SOL     OW 4316   1.895   2.320   2.689 -0.2673  0.0037  0.5055
 1389SOL    HW1 4317   1.810   2.298   2.640  1.0444 -1.1246 -1.3981
 1389SOL    HW2 4318   1.920   2.415   2.671  0.3082 -0.4459 -1.3122
 1390SOL     OW 4319   3.481   0.208   4.067  0.3655  0.2060 -0.0774
 1390SOL    HW1 4320   3.524   0.169   4.149  0.2210  1.8205  0.8194
 1390SOL    HW2 4321   3.523   0.296   4.046  1.6470 -0.9793 -2.8759
 1391SOL     OW 4322   3.298   5.694   4.140 -0.4297 -0.1305 -1.0200
 1391SOL    HW1 4323   3.347   5.664   4.222 -0.8795  0.3209 -0.5735
 1391SOL    HW2 4324   3.354   5.678   4.059  0.2557 -0.0589 -0.5645
 1392SOL     OW 4325   1.499   6.544   3.811  0.8341 -0.2026 -0.2202
 1392SOL    HW1 4326   1.513   6.604   3.733  0.4508 -0.6548 -0.6423
 1392SOL    HW2 4327   1.587   6.523   3.853  0.9900  0.5201 -0.1592
 1393SOL     OW 4328   1.378   1.961   2.799 -0.0387  0.0681  0.4264
 1393SOL    HW1 4329   1.319   1.985   2.722  0.3473  0.0603  0.1183
 1393SOL    HW2 4330   1.406   1.865   2.790  0.1416  0.1154  0.4807
 1394SOL     OW 4331   2.853   1.645   3.109  0.0686 -0.5777 -0.3518
 1394SOL    HW1 4332   2.887   1.691   3.191  2.2096  0.3774 -1.6721
 1394SOL    HW2 4333   2.927   1.594   3.066 -0.9299 -0.8799 -1.7934
 1395SOL     OW 4334   4.898   1.285   3.241 -0.1350  0.3556 -0.4786
 1395SOL    HW1 4335   4.907   1.278   3.142 -1.1054 -0.8169 -0.5052
 1395SOL    HW2 4336   4.985   1.261   3.283  0.0388  0.0040 -1.0249
 1396SOL     OW 4337   4.607   5.472   4.093 -0.1437  0.3280 -0.2382
 1396SOL    HW1 4338   4.511   5.488   4.068 -0.4867  0.0865  0.8341
 1396SOL    HW2 4339   4.666   5.498   4.018 -0.9982  1.4621 -0.5423
 1397SOL     OW 4340   3.426   6.123   3.885 -0.3845  0.1618  0.1481
 1397SOL    HW1 4341   3.426   6.154   3.980  1.0666  1.5006 -0.2517
 1397SOL    HW2 4342   3.360   6.177   3.833 -0.6029 -0.0346  0.2159
 1398SOL     OW 4343   1.485   3.175   4.595  0.0178 -0.1406  0.4651
 1398SOL    HW1 4344   1.453   3.258   4.549 -0.6154 -1.1822 -1.0626
 1398SOL    HW2 4345   1.583   3.184   4.615 -0.1931  1.2391  0.9601
 1399SOL     OW 4346   3.110   5.540   2.738  0.3461 -0.0540  0.2871
 1399SOL    HW1 4347   3.197   5.494   2.755  0.1974 -0.2293  0.5950
 1399SOL    HW2 4348   3.102   5.619   2.799  1.5156  1.6521 -1.6395
 1400SOL     OW 4349   2.852   6.913   2.894  0.1001  0.5112  0.4524
 1400SOL    HW1 4350   2.797   6.989   2.859 -0.4198  0.3403  0.8901
 1400SOL    HW2 4351   2.924   6.948   2.953  0.4233  0.7302 -0.0625
 1401SOL     OW 4352   6.275   2.338   5.099 -0.0977 -0.2927  0.2649
 1401SOL    HW1 4353   6.317   2.427   5.111 -1.2510  0.1001  1.8183
 1401SOL    HW2 4354   6.180   2.350   5.069 -0.3316 -0.9697  0.7086
 1402SOL     OW 4355   1.383   5.288   4.891 -0.1880  0.1467  0.4928
 1402SOL    HW1 4356   1.347   5.202   4.855  1.2618 -1.0869  1.8223
 1402SOL    HW2 4357   1.431   5.337   4.818 -1.2958  0.0121 -0.3569
 1403SOL     OW 4358   5.700   2.609   4.104 -0.0412 -0.2120 -0.1481
 1403SOL    HW1 4359   5.668   2.558   4.183 -0.0007  0.1581  0.1116
 1403SOL    HW2 4360   5.629   2.674   4.076 -1.5879 -2.7268 -2.6200
 1404SOL     OW 4361   5.380   2.294   3.125  0.6786 -0.1377  0.1950
 1404SOL    HW1 4362   5.388   2.202   3.087  0.4079 -0.3126  0.5541
 1404SOL    HW2 4363   5.385   2.362   3.051  2.3350 -0.3601  0.0774
 1405SOL     OW 4364   0.614   2.674   2.746  0.1485  0.3092 -0.5746
 1405SOL    HW1 4365   0.600   2.634   2.655 -0.1937 -1.5015  0.2188
 1405SOL    HW2 4366   0.526   2.688   2.790  0.2997 -2.9678  1.0939
 1406SOL     OW 4367   0.829   4.424   3.151 -0.0410  0.1300  0.1037
 1406SOL    HW1 4368   0.914   4.471   3.177 -0.6123  0.2385  1.8589
 1406SOL    HW2 4369   0.761   4.492   3.124 -0.3443  0.2023  1.0511
 1407SOL     OW 4370   4.692   0.483   4.920 -0.3512 -0.0082  0.3067
 1407SOL    HW1 4371   4.762   0.554   4.923  1.3686 -1.5206 -1.1244
 1407SOL    HW2 4372   4.719   0.407   4.979 -0.6033 -0.7069 -0.4460
 1408SOL     OW 4373   0.057   6.385   5.542 -0.1376 -0.2883  0.6354
 1408SOL    HW1 4374   0.143   6.402   5.590 -0.4800  0.1362  1.1013
 1408SOL    HW2 4375   0.064   6.421   5.448 -0.2945  1.0517  1.1134
 1409SOL     OW 4376   2.512   3.058   3.317 -0.0688 -0.0748 -0.4063
 1409SOL    HW1 4377   2.604   3.095   3.314 -0.2607  0.3671 -0.9459
 1409SOL    HW2 4378   2.489   3.032   3.411  0.6809 -0.3953 -0.3074
 1410SOL     OW 4379   4.319   0.075   2.545  0.5323  0.0889 -0.2580
 1410SOL    HW1 4380   4.399   0.048   2.491  0.7261  2.2221 -1.1321
 1410SOL    HW2 4381   4.292   0.168   2.521 -2.4086 -0.6419 -0.1537
 1411SOL     OW 4382   6.830   2.841   3.525  0.6515  0.3651  0.5070
 1411SOL    HW1 4383   6.823   2.748   3.560  0.4343 -0.2990 -1.2283
 1411SOL    HW2 4384   6.925   2.861   3.501  1.0081  1.2173  2.3972
 1412SOL     OW 4385   1.857   3.209   3.102  0.0415 -0.3030 -0.0201
 1412SOL    HW1 4386   1.917   3.129   3.096 -0.2441 -0.6879  1.6290
 1412SOL    HW2 4387   1.893   3.281   3.043  1.1773 -1.1065 -0.3671
 1413SOL     OW 4388   2.040   6.688   3.206  0.4115 -0.1052  0.0145
 1413SOL    HW1 4389   2.077   6.627   3.276 -0.1470  1.7192  2.0203
 1413SOL    HW2 4390   1.942   6.671   3.197  0.0806  0.9951  1.2104
 1414SOL     OW 4391   6.700   3.070   4.144  0.0320 -0.1321 -0.0869
 1414SOL    HW1 4392   6.771   3.040   4.080 -0.7894  0.0532 -1.1121
 1414SOL    HW2 4393   6.644   3.141   4.100 -0.1453  0.4766  1.0862
 1415SOL     OW 4394   5.732   5.839   3.465  0.2994 -0.8330  0.3343
 1415SOL    HW1 4395   5.673   5.768   3.426 -0.8199 -0.2420  0.8895
 1415SOL    HW2 4396   5.825   5.829   3.429  0.8088 -4.0371  2.1386
 1416SOL     OW 4397   0.204   0.965   3.916 -0.5058  0.2944  0.6153
 1416SOL    HW1 4398   0.292   0.990   3.875 -0.4972  0.7207  0.8872
 1416SOL    HW2 4399   0.207   0.871   3.947 -0.4326  0.0321 -0.1589
 1417SOL     OW 4400   5.356   3.004   4.739 -0.3660 -0.0190 -0.1828
 1417SOL    HW1 4401   5.309   2.943   4.675  1.8883 -0.4053 -1.6068
 1417SOL    HW2 4402   5.351   2.967   4.831 -0.1648 -1.6986 -0.8129
 1418SOL     OW 4403   6.096   3.031   4.074 -0.4115  0.0597 -0.1997
 1418SOL    HW1 4404   6.057   2.961   4.013  1.6915 -2.1331  0.7752
 1418SOL    HW2 4405   6.080   3.004   4.169  0.2715  1.0187  0.1966
 1419SOL     OW 4406   5.628   2.253   2.830  0.7246 -0.1463  0.3945
 1419SOL    HW1 4407   5.689   2.291   2.761  1.1620  0.0318  0.8727
 1419SOL    HW2 4408   5.567   2.325   2.864 -0.2525 -0.4707 -0.5779
 1420SOL     OW 4409   1.718   0.569   3.305 -0.1390  0.5036  0.6213
 1420SOL    HW1 4410   1.781   0.603   3.235 -0.4176  2.1185  1.1177
 1420SOL    HW2 4411   1.769   0.516   3.373  0.2943 -0.1734 -0.2090
 1421SOL     OW 4412   6.817   5.067   4.750 -0.0668  0.3183  0.0954
 1421SOL    HW1 4413   6.778   5.038   4.663 -0.9593  1.9548 -0.0865
 1421SOL    HW2 4414   6.913   5.092   4.737  0.0319 -0.2098 -0.2315
 1422SOL     OW 4415   2.984   1.110   3.691  0.7653  0.1435 -0.4761
 1422SOL    HW1 4416   2.954   1.156   3.774  2.4022  1.7415 -0.6900
 1422SOL    HW2 4417   3.074   1.146   3.664  1.1666 -1.7403 -1.8492
 1423SOL     OW 4418   0.826   3.209   3.050  0.2178  0.2834 -0.3444
 1423SOL    HW1 4419   0.746   3.267   3.063  0.5777  0.5466  0.8234
 1423SOL    HW2 4420   0.808   3.142   2.978 -0.9100  0.5844 -0.3501
 1424SOL     OW 4421   1.609   0.389   2.720  0.2946  0.5100 -0.2987
 1424SOL    HW1 4422   1.514   0.406   2.692  0.7625 -0.4323 -2.6889
 1424SOL    HW2 4423   1.643   0.307   2.674  2.4491  1.1189  0.0963
 1425SOL     OW 4424   6.861   0.640   2.777 -0.2039 -0.0868  0.2530
 1425SOL    HW1 4425   6.921   0.709   2.817  1.1833 -1.0468 -0.1055
 1425SOL    HW2 4426   6.788   0.617   2.842  0.1138  0.7227  0.9044
 1426SOL     OW 4427   3.429   2.586   4.205 -0.5793  0.1135  0.1231
 1426SOL    HW1 4428   3.379   2.601   4.290  2.0546 -0.8111  1.9497
 1426SOL    HW2 4429   3.453   2.674   4.164 -0.3019  0.6271  1.3524
 1427SOL     OW 4430   2.827   3.593   5.096  0.2803 -0.0439  0.0289
 1427SOL    HW1 4431   2.859   3.684   5.125 -0.5687  0.1263  0.4763
 1427SOL    HW2 4432   2.728   3.597   5.077  0.1703 -0.9427  0.3623
 1428SOL     OW 4433   1.750   4.789   3.771  0.0728  0.0792 -0.0911
 1428SOL    HW1 4434   1.796   4.837   3.697  1.8658 -1.8481 -0.3323
 1428SOL    HW2 4435   1.780   4.826   3.859 -0.9808  1.4273 -0.2691
 1429SOL     OW 4436   1.648   5.055   3.432 -0.5393 -0.0688  0.1938
 1429SOL    HW1 4437   1.610   4.970   3.393  1.1605 -0.9981  0.4742
 1429SOL    HW2 4438   1.632   5.130   3.368  1.9146 -1.4811 -2.3312
 1430SOL     OW 4439   5.574   6.708   4.369 -0.3199 -0.0275  0.3111
 1430SOL    HW1 4440   5.668   6.743   4.368 -0.7585  1.2955  1.9902
 1430SOL    HW2 4441   5.533   6.724   4.458 -2.7702  1.0787 -0.9082
 1431SOL     OW 4442   4.446   2.788   4.412 -0.6011  0.0773  0.0710
 1431SOL    HW1 4443   4.486   2.811   4.323 -2.4975  1.3074 -0.5310
 1431SOL    HW2 4444   4.365   2.731   4.398  0.9766 -2.6714  1.2740
 1432SOL     OW 4445   2.173   2.017   4.692  0.0864 -0.7577  0.0062
 1432SOL    HW1 4446   2.125   2.044   4.609 -0.1588 -1.3172 -0.0343
 1432SOL    HW2 4447   2.150   2.080   4.766  1.2085  0.4474 -0.6347
 1433SOL     OW 4448   4.408   2.154   4.579  0.1185 -0.2790  0.2388
 1433SOL    HW1 4449   4.500   2.136   4.545  0.7466  1.1558  1.0798
 1433SOL    HW2 4450   4.412   2.181   4.676 -1.2562 -0.8421  0.4875
 1434SOL     OW 4451   2.191   6.298   4.640 -0.2590  0.0084  0.2569
 1434SOL    HW1 4452   2.263   6.302   4.710 -1.4335  0.1546  1.4842
 1434SOL    HW2 4453   2.109   6.345   4.673 -1.1209 -0.6272 -0.8998
 1435SOL     OW 4454   5.113   2.109   2.620 -0.7177 -0.3231  0.1778
 1435SOL    HW1 4455   5.034   2.049   2.611 -0.7532 -0.0256 -2.5446
 1435SOL    HW2 4456   5.198   2.056   2.611 -0.5794 -0.5166  2.2078
 1436SOL     OW 4457   4.540   2.430   3.553 -0.4266 -1.2619 -1.0273
 1436SOL    HW1 4458   4.542   2.454   3.650  1.3987 -1.4272 -1.0067
 1436SOL    HW2 4459   4.473   2.488   3.506  1.6018  1.7905 -0.4194
 1437SOL     OW 4460   3.369   5.377   2.783  0.3921 -0.4588 -0.1111
 1437SOL    HW1 4461   3.431   5.335   2.716  1.5026  0.4124  0.3446
 1437SOL    HW2 4462   3.312   5.306   2.825  0.6206 -1.1884 -0.9966
 1438SOL     OW 4463   5.123   6.436   5.210 -0.5200 -0.2362  0.2577
 1438SOL    HW1 4464   5.147   6.533   5.214  0.9344 -0.5505 -0.3536
 1438SOL    HW2 4465   5.057   6.415   5.282  0.1832  0.9350  1.2755
 1439SOL     OW 4466   1.360   4.410   2.540  0.3775 -0.5589 -0.3251
 1439SOL    HW1 4467   1.343   4.447   2.631 -3.6090  0.9255 -1.4288
 1439SOL    HW2 4468   1.457   4.421   2.517  1.3552 -0.1937  3.3147
 1440SOL     OW 4469   4.216   1.077   3.650 -0.1648 -0.1604 -0.1763
 1440SOL    HW1 4470   4.146   1.019   3.692  0.6070 -0.4276  0.7850
 1440SOL    HW2 4471   4.174   1.135   3.580 -1.2155 -0.8093 -0.1019
 1441SOL     OW 4472   1.286   5.910   3.929 -0.0905 -0.1407 -0.8336
 1441SOL    HW1 4473   1.290   5.995   3.876  1.4650 -0.5590 -1.4255
 1441SOL    HW2 4474   1.354   5.914   4.002 -1.6639  0.0933  0.6832
 1442SOL     OW 4475   5.995   6.748   2.954  0.3938  0.1419 -0.1942
 1442SOL    HW1 4476   5.993   6.665   3.011  1.0414  0.9065  0.9645
 1442SOL    HW2 4477   6.053   6.817   2.997 -0.9860  1.5999 -0.5915
 1443SOL     OW 4478   1.289   0.872   3.949  0.0156 -0.6881  0.0225
 1443SOL    HW1 4479   1.355   0.859   3.875  1.3107  1.1604  0.7559
 1443SOL    HW2 4480   1.327   0.835   4.034  0.4381  0.8814  0.5636
 1444SOL     OW 4481   3.566   4.519   4.557 -0.0808  0.2063 -0.3481
 1444SOL    HW1 4482   3.547   4.460   4.636 -0.0002 -1.2899 -1.4086
 1444SOL    HW2 4483   3.483   4.569   4.533  0.2027  1.6071  1.3830
 1445SOL     OW 4484   1.758   1.908   2.835 -0.0681 -0.2519  0.4237
 1445SOL    HW1 4485   1.686   1.930   2.769 -0.0730 -1.0393  0.1605
 1445SOL    HW2 4486   1.782   1.990   2.887 -0.0035  0.4089 -0.6259
 1446SOL     OW 4487   1.704   5.656   4.650 -0.1025 -0.0735  0.7140
 1446SOL    HW1 4488   1.644   5.699   4.583 -1.0876 -1.1748  0.8647
 1446SOL    HW2 4489   1.676   5.685   4.742 -0.8967 -1.1544  0.8283
 1447SOL     OW 4490   4.957   6.263   3.634 -0.7893  0.0163  0.0791
 1447SOL    HW1 4491   4.998   6.189   3.688  0.5540  1.1160  0.6292
 1447SOL    HW2 4492   4.900   6.320   3.693 -0.6061  0.2946 -0.0102
 1448SOL     OW 4493   0.059   5.114   5.038 -0.0917  0.1304  0.0025
 1448SOL    HW1 4494   0.051   5.132   4.940  0.0744 -1.4800 -0.3291
 1448SOL    HW2 4495   0.109   5.189   5.081  2.3447 -0.4089 -1.6413
 1449SOL     OW 4496   2.452   0.535   3.378 -0.2654 -0.5964  0.2755
 1449SOL    HW1 4497   2.387   0.556   3.305 -0.4007 -1.9921 -0.0337
 1449SOL    HW2 4498   2.537   0.500   3.339 -0.5913 -2.0234  0.7699
 1450SOL     OW 4499   0.017   2.699   4.866 -0.0478  0.5485 -0.1955
 1450SOL    HW1 4500   6.959   2.774   4.900 -1.0884 -0.7914  1.1630
 1450SOL    HW2 4501   0.100   2.695   4.921  0.6246  1.4761 -1.1090
 1451SOL     OW 4502   1.570   5.555   5.101  0.1108 -0.4055 -0.4797
 1451SOL    HW1 4503   1.554   5.581   5.196 -1.4434 -2.3551 -0.1460
 1451SOL    HW2 4504   1.588   5.456   5.096 -1.2013 -0.5986 -2.3134
 1452SOL     OW 4505   2.751   0.546   3.021  0.4643  0.2183  0.2737
 1452SOL    HW1 4506   2.820   0.616   3.005  0.1436  0.4543 -0.1144
 1452SOL    HW2 4507   2.783   0.458   2.985  0.5445  0.3390  0.0507
 1453SOL     OW 4508   2.037   0.208   4.467 -0.1173 -0.3567 -0.1362
 1453SOL    HW1 4509   2.074   0.287   4.515  0.3730 -0.4656 -0.3213
 1453SOL    HW2 4510   2.036   0.226   4.368 -1.0370 -0.1651 -0.1012
 1454SOL     OW 4511   1.161   6.954   5.063 -0.1525 -0.0148 -0.1136
 1454SOL    HW1 4512   1.070   6.918   5.040  0.2720 -0.3814 -1.3080
 1454SOL    HW2 4513   1.155   0.053   5.074 -0.4250  0.1911 -1.8075
 1455SOL     OW 4514   2.846   4.758   4.878  0.0092  0.8458  0.1666
 1455SOL    HW1 4515   2.809   4.819   4.948  0.9730 -1.2106  2.5983
 1455SOL    HW2 4516   2.927   4.711   4.914 -0.4403 -1.5443 -1.7414
 1456SOL     OW 4517   2.771   2.810   3.983  0.0483  0.2902  0.2216
 1456SOL    HW1 4518   2.799   2.840   3.891 -2.8674  2.4339 -0.1199
 1456SOL    HW2 4519   2.707   2.734   3.975  0.3247  0.0209  0.5426
 1457SOL     OW 4520   1.330   6.981   5.569 -0.4800 -0.3556 -0.2613
 1457SOL    HW1 4521   1.292   0.054   5.626  0.6565  0.7568 -0.8904
 1457SOL    HW2 4522   1.355   0.018   5.480  1.6771 -1.1067 -0.0235
 1458SOL     OW 4523   6.472   4.232   3.082  0.1705  0.3260 -0.4848
 1458SOL    HW1 4524   6.490   4.329   3.071 -0.1201  0.6602  1.5673
 1458SOL    HW2 4525   6.558   4.183   3.094  0.2659  0.4510 -0.6540
 1459SOL     OW 4526   5.180   2.108   4.219  0.2564  0.2760  0.0027
 1459SOL    HW1 4527   5.187   2.158   4.133 -0.1717  0.5945  0.1479
 1459SOL    HW2 4528   5.236   2.026   4.215 -0.7587 -0.3881 -1.0642
 1460SOL     OW 4529   2.002   2.684   4.739 -0.3631 -0.3828 -0.1976
 1460SOL    HW1 4530   2.061   2.627   4.681 -1.4545 -1.0160 -0.7136
 1460SOL    HW2 4531   2.046   2.772   4.754  1.0293 -1.0818  0.0039
 1461SOL     OW 4532   5.539   0.225   2.886 -0.3665  0.0682  0.3390
 1461SOL    HW1 4533   5.481   0.305   2.867 -0.9674 -0.6357 -0.8858
 1461SOL    HW2 4534   5.482   0.144   2.898  0.3348 -0.7345 -1.3770
 1462SOL     OW 4535   0.931   5.733   4.720  0.4442 -0.2395  0.2613
 1462SOL    HW1 4536   0.944   5.830   4.697 -1.0183  0.1026  0.7731
 1462SOL    HW2 4537   0.965   5.716   4.813  0.2486 -0.1054  0.3572
 1463SOL     OW 4538   4.143   1.559   4.389 -0.0448  0.0970  0.1172
 1463SOL    HW1 4539   4.113   1.465   4.371 -2.2563  0.9355 -0.9973
 1463SOL    HW2 4540   4.084   1.601   4.458  0.5311  0.8707  0.1594
 1464SOL     OW 4541   5.812   3.464   3.265 -0.1842  0.1131  0.1481
 1464SOL    HW1 4542   5.776   3.557   3.276 -1.3359 -0.1827 -0.9218
 1464SOL    HW2 4543   5.737   3.399   3.274  0.7937 -0.8262  2.0911
 1465SOL     OW 4544   0.137   4.148   4.154 -0.2393  0.0382 -0.0812
 1465SOL    HW1 4545   0.060   4.210   4.167 -0.1475  0.1752 -0.1812
 1465SOL    HW2 4546   0.129   4.102   4.066  0.0287  0.3965 -0.2977
 1466SOL     OW 4547   0.173   1.264   4.982 -0.2331  0.3042  0.4583
 1466SOL    HW1 4548   0.240   1.336   4.964 -0.4461  0.7990  1.6145
 1466SOL    HW2 4549   0.198   1.182   4.930  1.9340  0.0824  1.7331
 1467SOL     OW 4550   3.942   4.261   4.696  0.3787 -0.3176 -0.4688
 1467SOL    HW1 4551   3.898   4.281   4.609  1.8308  0.2352 -1.1010
 1467SOL    HW2 4552   3.966   4.346   4.742 -1.0311 -0.5880  0.8435
 1468SOL     OW 4553   5.625   4.465   4.018  0.7052 -0.0546 -0.0810
 1468SOL    HW1 4554   5.655   4.383   3.970 -0.5729 -1.4573  1.3965
 1468SOL    HW2 4555   5.662   4.465   4.111 -1.3541 -0.3203  0.7861
 1469SOL     OW 4556   5.901   2.235   3.903  0.3223 -0.0139 -0.4313
 1469SOL    HW1 4557   5.821   2.208   3.848  0.9025 -0.2360 -1.1802
 1469SOL    HW2 4558   5.974   2.168   3.892  1.3167  1.1671 -1.2934
 1470SOL     OW 4559   4.636   5.133   4.118 -0.0782 -0.3918 -0.0622
 1470SOL    HW1 4560   4.538   5.151   4.127 -0.2609 -1.7502  1.1258
 1470SOL    HW2 4561   4.669   5.169   4.031 -1.5841  0.2654 -0.3932
 1471SOL     OW 4562   2.106   3.968   3.285 -0.1575 -0.3816  0.3430
 1471SOL    HW1 4563   2.167   4.038   3.324  0.8727 -0.9835 -0.1541
 1471SOL    HW2 4564   2.161   3.899   3.237 -1.0858 -2.0312  1.5775
 1472SOL     OW 4565   6.270   0.841   4.303 -0.8373  0.6947 -0.1092
 1472SOL    HW1 4566   6.226   0.847   4.213  1.9595  2.5914 -1.4843
 1472SOL    HW2 4567   6.368   0.826   4.291 -0.4923  0.0842  2.7210
 1473SOL     OW 4568   1.500   2.831   2.955  0.5161 -0.0726  0.1552
 1473SOL    HW1 4569   1.438   2.768   2.909  0.4632  0.0041  0.1214
 1473SOL    HW2 4570   1.447   2.895   3.011  0.6588 -1.2819  1.7409
 1474SOL     OW 4571   5.621   0.817   5.165  0.3332  0.0000 -0.2545
 1474SOL    HW1 4572   5.592   0.721   5.172 -0.8013  0.3816  0.4230
 1474SOL    HW2 4573   5.541   0.876   5.157  0.8632  1.1125  2.0353
 1475SOL     OW 4574   4.128   6.606   3.056 -0.1024  0.7988  0.3297
 1475SOL    HW1 4575   4.226   6.623   3.060 -0.1772  1.9739 -1.3659
 1475SOL    HW2 4576   4.111   6.516   3.015  0.2619  0.6714  0.4574
 1476SOL     OW 4577   5.017   1.290   4.099  0.1884  0.2011 -0.5110
 1476SOL    HW1 4578   5.045   1.203   4.140  0.2843  0.1096 -0.7689
 1476SOL    HW2 4579   5.095   1.329   4.050  0.9924  1.7552  1.8220
 1477SOL     OW 4580   2.225   2.487   4.127  0.1066 -0.4787 -0.7366
 1477SOL    HW1 4581   2.291   2.562   4.141 -0.1241 -0.2341 -0.9339
 1477SOL    HW2 4582   2.144   2.523   4.082 -1.2476 -0.2737  1.7170
 1478SOL     OW 4583   6.593   4.981   4.274  0.5433 -0.0525  0.1966
 1478SOL    HW1 4584   6.520   5.037   4.313  1.1304 -0.1619  1.5067
 1478SOL    HW2 4585   6.553   4.901   4.228 -0.2202  0.6813 -0.4365
 1479SOL     OW 4586   6.254   1.379   3.942 -0.0907  0.4474  0.6711
 1479SOL    HW1 4587   6.262   1.454   3.876  2.0772  0.2356  0.6274
 1479SOL    HW2 4588   6.344   1.359   3.982 -1.2033  0.1209  3.2292
 1480SOL     OW 4589   4.302   2.308   4.372  0.3197  0.4879 -0.6404
 1480SOL    HW1 4590   4.340   2.242   4.436  1.1596  0.6919 -0.9230
 1480SOL    HW2 4591   4.243   2.371   4.421 -1.7603 -1.3731 -0.5874
 1481SOL     OW 4592   1.130   5.669   4.224 -0.5622  0.5128  0.0298
 1481SOL    HW1 4593   1.049   5.630   4.180 -0.1892 -1.2061  0.7822
 1481SOL    HW2 4594   1.167   5.604   4.290  1.1805  1.4329  0.0311
 1482SOL     OW 4595   0.775   6.768   4.230  0.3428 -0.0495 -0.2229
 1482SOL    HW1 4596   0.721   6.816   4.298  0.1963 -0.4430 -0.0603
 1482SOL    HW2 4597   0.753   6.670   4.231  2.0700 -0.4823  0.8577
 1483SOL     OW 4598   1.889   0.106   3.981  0.3284 -0.1099  0.1162
 1483SOL    HW1 4599   1.898   0.154   4.069  0.5055  0.0867 -0.0087
 1483SOL    HW2 4600   1.880   0.172   3.907  1.9291 -0.2159 -0.2118
 1484SOL     OW 4601   2.096   2.123   4.423  0.1135  0.2533 -0.0924
 1484SOL    HW1 4602   2.124   2.216   4.397 -0.6668  0.6148  0.3018
 1484SOL    HW2 4603   2.056   2.077   4.344  1.2978 -0.0733 -0.5164
 1485SOL     OW 4604   5.345   1.406   5.182  0.0305 -0.5937  0.1822
 1485SOL    HW1 4605   5.435   1.374   5.212  0.8607  0.0311 -1.5129
 1485SOL    HW2 4606   5.283   1.328   5.175  0.3130 -0.9924  1.6625
 1486SOL     OW 4607   3.654   5.210   5.232  0.1231 -0.3223  0.1330
 1486SOL    HW1 4608   3.754   5.212   5.238  0.1662 -0.0735 -0.5700
 1486SOL    HW2 4609   3.626   5.196   5.137 -0.5166  1.1851  0.0749
 1487SOL     OW 4610   6.389   2.955   4.027 -0.3260  0.0422 -0.6781
 1487SOL    HW1 4611   6.402   2.860   3.999 -0.6634 -0.5176  0.9255
 1487SOL    HW2 4612   6.293   2.981   4.014 -0.5706 -0.3448  0.2441
 1488SOL     OW 4613   4.016   3.903   2.825  0.4817 -0.0307  0.2549
 1488SOL    HW1 4614   3.919   3.916   2.802  0.4145 -0.8990  0.0293
 1488SOL    HW2 4615   4.045   3.812   2.798  1.7897  0.7473 -1.1166
 1489SOL     OW 4616   5.251   0.568   2.824  0.2816  0.0781  0.0008
 1489SOL    HW1 4617   5.179   0.631   2.792 -0.6317 -1.7555 -1.7407
 1489SOL    HW2 4618   5.252   0.568   2.924 -0.2255  2.2229  0.0563
 1490SOL     OW 4619   1.746   1.888   3.340 -0.1767  0.3665 -0.5822
 1490SOL    HW1 4620   1.684   1.966   3.326  0.4726  1.1826  0.8423
 1490SOL    HW2 4621   1.814   1.912   3.410 -0.0510 -1.5558 -0.0064
 1491SOL     OW 4622   2.822   0.087   3.121  0.3224  0.0033  0.4946
 1491SOL    HW1 4623   2.790   6.993   3.130 -2.2345  0.6908 -0.4208
 1491SOL    HW2 4624   2.743   0.148   3.110  1.9613  2.0482 -0.7086
 1492SOL     OW 4625   3.362   1.597   4.242 -0.3560  0.4066  0.1728
 1492SOL    HW1 4626   3.323   1.688   4.258  1.0067  0.8234  1.2968
 1492SOL    HW2 4627   3.332   1.535   4.315 -1.4421 -0.1273 -0.6969
 1493SOL     OW 4628   1.577   3.111   3.302 -0.3298  0.4915  0.0016
 1493SOL    HW1 4629   1.605   3.141   3.210  1.8246  3.1249  1.3436
 1493SOL    HW2 4630   1.484   3.076   3.299  0.1038 -0.8005 -3.3741
 1494SOL     OW 4631   3.847   0.847   5.151  0.0738  0.4961  0.5608
 1494SOL    HW1 4632   3.908   0.767   5.155  1.1201  1.1235 -1.3348
 1494SOL    HW2 4633   3.793   0.843   5.067  0.3076  1.8630  0.3260
 1495SOL     OW 4634   1.334   1.352   4.124  0.1444 -0.1538  0.1720
 1495SOL    HW1 4635   1.330   1.450   4.144 -0.6656  0.3690 -2.2067
 1495SOL    HW2 4636   1.341   1.338   4.025  0.5883 -2.5201  0.4595
 1496SOL     OW 4637   6.393   2.205   4.494 -0.3055 -1.0200 -0.6893
 1496SOL    HW1 4638   6.299   2.214   4.461 -0.6924 -0.4470  0.5345
 1496SOL    HW2 4639   6.444   2.288   4.472  0.0466 -1.4941 -1.7187
 1497SOL     OW 4640   2.308   4.117   3.447  0.0415 -0.2346  0.4723
 1497SOL    HW1 4641   2.269   4.196   3.494  0.9804  0.9511 -0.6722
 1497SOL    HW2 4642   2.335   4.048   3.514  1.0351  1.2513  1.6779
 1498SOL     OW 4643   0.655   5.177   4.540  0.0061 -0.1769 -0.5287
 1498SOL    HW1 4644   0.556   5.183   4.555  0.0555 -0.0371 -0.2571
 1498SOL    HW2 4645   0.697   5.128   4.616  0.4498  1.8089  0.5582
 1499SOL     OW 4646   1.000   0.349   3.908 -0.3215 -0.1319  0.8316
 1499SOL    HW1 4647   1.078   0.392   3.863  0.1052  0.4264  2.0596
 1499SOL    HW2 4648   0.924   0.414   3.912 -0.2143 -0.0367  1.2966
 1500SOL     OW 4649   3.829   0.894   3.790  0.0935  0.0823  0.4505
 1500SOL    HW1 4650   3.859   0.896   3.886 -1.9750 -0.9731  1.1946
 1500SOL    HW2 4651   3.783   0.980   3.768  0.6576  0.3656  0.3676
 1501SOL     OW 4652   5.296   0.021   4.447  0.1100 -0.2781 -0.0972
 1501SOL    HW1 4653   5.260   6.941   4.494  1.8404  0.2019  2.2014
 1501SOL    HW2 4654   5.263   0.104   4.491  0.5901  0.2322 -0.6777
 1502SOL     OW 4655   5.600   3.474   3.953 -0.5032 -0.0534 -0.9798
 1502SOL    HW1 4656   5.658   3.525   3.890 -1.4095  0.8343 -1.1149
 1502SOL    HW2 4657   5.505   3.478   3.922 -0.9228  0.1708  0.2897
 1503SOL     OW 4658   4.244   6.586   4.224  0.7119 -0.2640  0.3107
 1503SOL    HW1 4659   4.302   6.664   4.199  0.7707 -0.9757 -2.0211
 1503SOL    HW2 4660   4.284   6.502   4.189 -1.3889 -0.8525 -0.8826
 1504SOL     OW 4661   0.199   4.774   3.560 -0.2434  0.7975 -0.4222
 1504SOL    HW1 4662   0.143   4.702   3.519  1.4552 -0.3927 -0.7718
 1504SOL    HW2 4663   0.140   4.847   3.595 -1.8977  0.4705 -2.3519
 1505SOL     OW 4664   4.342   5.889   3.265 -0.3234 -0.1284 -0.4289
 1505SOL    HW1 4665   4.337   5.790   3.248  1.7304 -0.4870  0.6662
 1505SOL    HW2 4666   4.261   5.918   3.315  0.2496 -1.8663  1.6975
 1506SOL     OW 4667   4.699   6.603   4.299 -0.1183 -0.1385 -0.2339
 1506SOL    HW1 4668   4.638   6.605   4.378 -0.0161  0.9103 -0.1668
 1506SOL    HW2 4669   4.789   6.640   4.324  0.1672 -0.5304 -0.6427
 1507SOL     OW 4670   2.069   3.263   3.494 -0.4312 -0.1850  0.4046
 1507SOL    HW1 4671   1.973   3.236   3.493 -0.7170  0.8032 -1.0583
 1507SOL    HW2 4672   2.127   3.181   3.490 -1.2519 -0.7273 -1.5481
 1508SOL     OW 4673   0.220   0.789   3.095 -0.1451  0.0747  0.0479
 1508SOL    HW1 4674   0.180   0.705   3.131 -2.5710  0.8351 -0.6919
 1508SOL    HW2 4675   0.209   0.862   3.161 -0.7981  0.4986 -0.5188
 1509SOL     OW 4676   3.735   6.558   5.003  0.3274  0.2779 -0.2540
 1509SOL    HW1 4677   3.652   6.553   4.947  0.7692  0.5027 -0.9301
 1509SOL    HW2 4678   3.729   6.489   5.076  0.2565 -0.8454 -1.2771
 1510SOL     OW 4679   6.437   2.133   5.180 -0.0067  0.2864  0.0165
 1510SOL    HW1 4680   6.368   2.196   5.145  0.9538  0.7916 -1.0494
 1510SOL    HW2 4681   6.430   2.126   5.279  1.6273  4.3451  0.6029
 1511SOL     OW 4682   1.970   0.575   5.329 -0.4520 -0.1160 -0.6137
 1511SOL    HW1 4683   1.937   0.669   5.314 -3.7496 -1.0032  0.3324
 1511SOL    HW2 4684   1.995   0.534   5.242 -1.1109  0.9368 -1.3185
 1512SOL     OW 4685   0.982   5.274   3.922 -0.4030  0.1773 -0.2276
 1512SOL    HW1 4686   1.009   5.211   3.848 -0.6009 -0.7674  0.4847
 1512SOL    HW2 4687   0.921   5.343   3.885 -1.0159 -0.6612 -0.8342
 1513SOL     OW 4688   6.659   0.302   2.862 -0.2187  0.5906 -0.3545
 1513SOL    HW1 4689   6.625   0.223   2.810 -1.8433 -0.9048  2.6937
 1513SOL    HW2 4690   6.587   0.335   2.922  1.8650  1.3722  1.8407
 1514SOL     OW 4691   0.485   6.109   3.735  0.1283  0.3957  0.4596
 1514SOL    HW1 4692   0.543   6.177   3.688 -0.3817  0.3466 -0.2633
 1514SOL    HW2 4693   0.423   6.068   3.669  1.2400 -1.6821  0.6160
 1515SOL     OW 4694   3.305   3.441   4.589  0.5008  0.3166 -0.3571
 1515SOL    HW1 4695   3.361   3.379   4.644  0.8191  0.9769  0.0708
 1515SOL    HW2 4696   3.283   3.397   4.502  0.4299 -0.5366  0.0771
 1516SOL     OW 4697   3.037   2.423   3.664 -0.4434 -0.6681  0.2611
 1516SOL    HW1 4698   3.076   2.332   3.649  0.8136 -0.0899 -0.0869
 1516SOL    HW2 4699   3.083   2.467   3.741  0.4538  0.4715 -0.8817
 1517SOL     OW 4700   1.187   4.263   4.644  0.0182 -0.1946  0.3195
 1517SOL    HW1 4701   1.093   4.230   4.644 -0.1768  0.3598  0.3786
 1517SOL    HW2 4702   1.249   4.187   4.665 -0.4869 -0.3352  1.3596
 1518SOL     OW 4703   2.219   6.263   3.218 -0.1504 -0.8445  1.1156
 1518SOL    HW1 4704   2.233   6.178   3.269  0.0446 -0.5766  1.5227
 1518SOL    HW2 4705   2.189   6.243   3.125  1.7307 -1.4227  0.5841
 1519SOL     OW 4706   1.760   4.064   3.965 -0.1661  0.0762 -0.3683
 1519SOL    HW1 4707   1.687   4.004   3.931  0.3270 -0.5026 -0.4282
 1519SOL    HW2 4708   1.810   4.102   3.887  0.3854 -0.5269 -0.3199
 1520SOL     OW 4709   5.257   0.934   2.668 -0.6160  0.1958  0.1187
 1520SOL    HW1 4710   5.174   0.878   2.668  0.1932 -1.0465  0.4876
 1520SOL    HW2 4711   5.300   0.931   2.758  0.1864  0.2794 -0.2487
 1521SOL     OW 4712   0.484   4.261   4.729  0.0616  0.3813  0.5670
 1521SOL    HW1 4713   0.456   4.241   4.823  1.1005 -3.5226  0.1907
 1521SOL    HW2 4714   0.541   4.344   4.729  0.4366  0.2406  3.4397
 1522SOL     OW 4715   1.992   2.642   3.462 -0.1573 -0.2769 -0.7257
 1522SOL    HW1 4716   1.904   2.689   3.461  0.3582  0.7106 -2.4626
 1522SOL    HW2 4717   2.033   2.651   3.553 -1.6232 -0.3958 -0.0115
 1523SOL     OW 4718   3.193   5.557   3.319 -0.3566  0.0389  0.1433
 1523SOL    HW1 4719   3.113   5.550   3.260 -0.4114  2.8190 -0.2246
 1523SOL    HW2 4720   3.274   5.522   3.271 -0.6902  0.7888 -0.9890
 1524SOL     OW 4721   2.667   2.668   4.367 -0.5747 -0.8125  0.1720
 1524SOL    HW1 4722   2.681   2.670   4.466  1.4430 -1.7322 -0.0453
 1524SOL    HW2 4723   2.576   2.633   4.347 -0.6564 -1.5476  1.6931
 1525SOL     OW 4724   4.968   3.584   5.298 -0.1723  0.1215 -0.5062
 1525SOL    HW1 4725   4.894   3.610   5.235 -0.4545  0.2687 -0.1176
 1525SOL    HW2 4726   5.039   3.536   5.247 -0.3694  0.2908 -0.9518
 1526SOL     OW 4727   6.586   2.242   3.722  0.0009 -0.2744  0.1326
 1526SOL    HW1 4728   6.670   2.276   3.680 -0.0978 -0.8373 -0.5319
 1526SOL    HW2 4729   6.549   2.166   3.668  0.3501 -1.6159  1.7067
 1527SOL     OW 4730   4.557   3.549   4.616 -0.3065 -0.4725  0.3224
 1527SOL    HW1 4731   4.467   3.506   4.617 -0.3695 -0.4025 -1.0306
 1527SOL    HW2 4732   4.556   3.628   4.554  1.0114 -1.2253 -0.7152
 1528SOL     OW 4733   1.188   3.067   4.317  0.1428  0.5006  0.5387
 1528SOL    HW1 4734   1.194   3.167   4.305 -0.1993  0.6644  1.5956
 1528SOL    HW2 4735   1.112   3.046   4.379  0.9966 -0.3295  1.3346
 1529SOL     OW 4736   1.286   3.747   4.372  0.0153 -0.1309 -0.1956
 1529SOL    HW1 4737   1.225   3.795   4.434 -0.8738  1.7896 -2.4218
 1529SOL    HW2 4738   1.257   3.761   4.277  2.3448 -1.4221 -1.2117
 1530SOL     OW 4739   2.188   6.173   3.880  0.0257 -0.1558  0.3880
 1530SOL    HW1 4740   2.226   6.118   3.954  0.6383  0.3653  0.4698
 1530SOL    HW2 4741   2.221   6.137   3.792  1.8792  1.1119  0.5049
 1531SOL     OW 4742   1.004   6.862   4.099 -0.1309 -0.4101 -0.6422
 1531SOL    HW1 4743   0.920   6.837   4.147  1.3687 -1.7703  1.4761
 1531SOL    HW2 4744   1.016   6.961   4.102 -2.3268 -0.0256 -2.2985
 1532SOL     OW 4745   2.931   2.143   4.451 -0.2391  0.6182  0.0901
 1532SOL    HW1 4746   3.025   2.113   4.467  0.0335  0.8630 -0.9653
 1532SOL    HW2 4747   2.892   2.176   4.537  0.2004 -0.6447  0.8039
 1533SOL     OW 4748   2.126   6.919   4.255 -0.5469  0.2733  0.1284
 1533SOL    HW1 4749   2.143   6.961   4.344  0.5428  0.1473 -0.0060
 1533SOL    HW2 4750   2.066   6.840   4.266 -0.5656  0.3664  0.7254
 1534SOL     OW 4751   0.681   0.332   2.537  0.4523  0.2176 -0.5602
 1534SOL    HW1 4752   0.584   0.339   2.513  0.5418  0.0741 -0.9783
 1534SOL    HW2 4753   0.722   0.255   2.487  0.8411  0.4394 -0.5864
 1535SOL     OW 4754   4.648   5.562   4.637  0.5047  0.3562  0.3342
 1535SOL    HW1 4755   4.741   5.599   4.628 -0.0792  2.0860  1.0303
 1535SOL    HW2 4756   4.629   5.542   4.733  0.0759  0.1811  0.2150
 1536SOL     OW 4757   6.974   3.199   3.422  0.3688  0.1004 -0.2670
 1536SOL    HW1 4758   6.945   3.202   3.518  0.1556 -2.0280 -0.2130
 1536SOL    HW2 4759   0.018   3.285   3.398  0.9857  0.4719  1.9205
 1537SOL     OW 4760   2.563   4.058   4.545  0.3606  0.3702 -0.2677
 1537SOL    HW1 4761   2.568   3.966   4.585 -0.5732  0.8160  0.9213
 1537SOL    HW2 4762   2.650   4.105   4.559 -0.0371  0.6351  1.6196
 1538SOL     OW 4763   0.298   3.915   4.835  0.5652  0.0396 -0.0107
 1538SOL    HW1 4764   0.315   3.831   4.783  1.3202  0.9446 -1.2917
 1538SOL    HW2 4765   0.288   3.991   4.771  0.6200  1.0500  1.1630
 1539SOL     OW 4766   3.905   3.989   3.996  0.4908 -0.3370 -0.6220
 1539SOL    HW1 4767   3.868   3.928   4.067 -2.1606 -0.1547 -1.7435
 1539SOL    HW2 4768   4.000   4.012   4.019 -0.3760  0.1835  3.1704
 1540SOL     OW 4769   4.763   2.603   4.547  0.0075 -0.1104 -0.7477
 1540SOL    HW1 4770   4.723   2.594   4.639 -0.6879  0.3356 -1.0003
 1540SOL    HW2 4771   4.862   2.590   4.553 -0.2698 -2.6880 -0.3143
 1541SOL     OW 4772   4.809   1.671   4.719  0.8867  0.0443 -0.0532
 1541SOL    HW1 4773   4.800   1.759   4.766  0.5745  0.5487 -1.0354
 1541SOL    HW2 4774   4.806   1.597   4.787 -0.2220  0.7191  0.6763
 1542SOL     OW 4775   6.904   1.527   3.352 -0.0959  0.1319  0.5052
 1542SOL    HW1 4776   6.810   1.559   3.343 -0.1789  0.2299  1.5701
 1542SOL    HW2 4777   6.929   1.526   3.449  1.3414  1.1343  0.1827
 1543SOL     OW 4778   1.036   0.785   3.898  0.0240  0.4187  0.0857
 1543SOL    HW1 4779   0.983   0.743   3.971 -1.3186 -0.7377 -1.4684
 1543SOL    HW2 4780   1.132   0.792   3.925 -0.3376 -0.5028  1.7015
 1544SOL     OW 4781   6.446   0.186   3.931  0.1325 -0.3385  0.5649
 1544SOL    HW1 4782   6.354   0.152   3.948  0.1651  0.5650  3.0305
 1544SOL    HW2 4783   6.448   0.285   3.940  1.5757 -0.4516  2.2573
 1545SOL     OW 4784   3.287   6.112   3.345 -0.4452  0.1528 -0.0750
 1545SOL    HW1 4785   3.273   6.040   3.277 -1.0698 -0.5960  0.8319
 1545SOL    HW2 4786   3.209   6.175   3.343 -0.4149  0.1896 -0.1157
 1546SOL     OW 4787   1.952   5.768   3.176  0.2927  0.1168 -0.1768
 1546SOL    HW1 4788   1.915   5.838   3.114  0.8007  1.0513  0.5408
 1546SOL    HW2 4789   2.051   5.764   3.165  0.2175 -0.8436 -0.5508
 1547SOL     OW 4790   2.401   6.127   4.139 -0.3448  0.3258  0.3275
 1547SOL    HW1 4791   2.474   6.127   4.207 -0.3116  1.9493  0.3244
 1547SOL    HW2 4792   2.343   6.207   4.152  0.3875  1.3969 -2.2841
 1548SOL     OW 4793   1.820   4.131   3.488 -0.5928 -0.5030 -0.5012
 1548SOL    HW1 4794   1.830   4.148   3.390  2.2429 -0.1821 -0.2340
 1548SOL    HW2 4795   1.841   4.035   3.508 -0.7577 -0.4734 -0.1703
 1549SOL     OW 4796   2.975   6.578   2.619 -0.6542  0.7048  0.4639
 1549SOL    HW1 4797   2.953   6.525   2.537  0.7555 -0.2515  0.6711
 1549SOL    HW2 4798   2.978   6.675   2.595 -0.0435  0.4219 -0.6997
 1550SOL     OW 4799   4.967   0.504   2.677  0.3718 -0.0979  0.0438
 1550SOL    HW1 4800   5.036   0.438   2.648 -0.4022 -0.8757 -0.0685
 1550SOL    HW2 4801   4.889   0.456   2.716 -0.9610  0.6131 -1.5815
 1551SOL     OW 4802   3.985   5.695   3.731 -0.6156  0.5084 -0.0024
 1551SOL    HW1 4803   4.061   5.759   3.719  0.1052  0.3503  2.8759
 1551SOL    HW2 4804   4.012   5.605   3.696 -0.1339  0.8486 -0.5229
 1552SOL     OW 4805   2.906   3.288   4.386  0.3526 -0.8221  0.5985
 1552SOL    HW1 4806   2.881   3.195   4.412  0.6326 -0.8708  0.7031
 1552SOL    HW2 4807   2.832   3.351   4.409  1.0490 -0.6743  2.6427
 1553SOL     OW 4808   0.353   3.974   3.427  0.1026 -0.1175  0.3876
 1553SOL    HW1 4809   0.416   3.950   3.501 -0.3464 -1.5472  0.3214
 1553SOL    HW2 4810   0.405   3.988   3.342  0.6412  1.6885  0.9548
 1554SOL     OW 4811   0.893   1.932   4.172  0.1110 -0.4285 -0.0691
 1554SOL    HW1 4812   0.989   1.914   4.194 -0.1687 -2.5526 -0.3900
 1554SOL    HW2 4813   0.865   1.874   4.095 -2.0465 -1.6269  1.5175
 1555SOL     OW 4814   5.443   3.582   5.059  0.1598  0.3743  0.1302
 1555SOL    HW1 4815   5.384   3.526   5.001 -0.7980 -1.6425  2.8316
 1555SOL    HW2 4816   5.397   3.599   5.146  2.4327  1.2428  1.2256
 1556SOL     OW 4817   1.631   1.422   3.089 -0.2354 -0.6933 -0.0311
 1556SOL    HW1 4818   1.614   1.518   3.067  0.6945 -0.5133 -0.0143
 1556SOL    HW2 4819   1.701   1.416   3.160 -0.4531 -1.3832  0.1353
 1557SOL     OW 4820   4.523   2.032   4.213  0.8215  0.0696 -0.1548
 1557SOL    HW1 4821   4.602   2.013   4.154 -0.3242 -0.1796 -1.6791
 1557SOL    HW2 4822   4.554   2.078   4.296  2.7584 -1.5346  0.0920
 1558SOL     OW 4823   5.192   4.116   4.897 -0.5006 -0.4288  0.3778
 1558SOL    HW1 4824   5.232   4.073   4.977 -1.1360  0.0375  0.9613
 1558SOL    HW2 4825   5.095   4.091   4.890  0.2285 -3.0827 -2.0635
 1559SOL     OW 4826   6.384   4.144   2.833  0.2580 -0.2557 -0.4989
 1559SOL    HW1 4827   6.404   4.180   2.924 -0.4323  0.4045 -0.5897
 1559SOL    HW2 4828   6.352   4.219   2.775  0.5254 -0.7084 -1.2297
 1560SOL     OW 4829   5.186   3.615   3.085 -0.4756  0.0057  0.5099
 1560SOL    HW1 4830   5.159   3.676   3.011 -0.5354  1.4125  1.6399
 1560SOL    HW2 4831   5.155   3.654   3.172 -0.0215 -1.3817  1.3115
 1561SOL     OW 4832   4.069   1.092   4.131  0.3844  0.0250  0.3556
 1561SOL    HW1 4833   4.162   1.063   4.152  0.2523 -0.6110  0.0736
 1561SOL    HW2 4834   4.071   1.161   4.058  0.5508 -1.1228 -0.7689
 1562SOL     OW 4835   6.660   2.344   2.755  0.2578  0.1422  0.4418
 1562SOL    HW1 4836   6.715   2.288   2.693  2.6901  2.4702  0.2868
 1562SOL    HW2 4837   6.563   2.324   2.742  0.9072 -2.4184 -1.0663
 1563SOL     OW 4838   0.240   6.317   3.826  0.2701 -0.0378  0.0077
 1563SOL    HW1 4839   0.329   6.329   3.869  0.3022 -1.4002  0.3680
 1563SOL    HW2 4840   0.251   6.273   3.737 -0.0367 -0.2137  0.0530
 1564SOL     OW 4841   6.632   1.399   3.212  0.0061  0.0099  0.1420
 1564SOL    HW1 4842   6.545   1.440   3.186  0.2450 -0.2699 -1.1471
 1564SOL    HW2 4843   6.694   1.398   3.134  1.2967  0.4893  1.1207
 1565SOL     OW 4844   1.049   1.056   3.583 -0.3984 -0.6188  0.0273
 1565SOL    HW1 4845   1.086   1.061   3.676 -0.5941  0.0682  0.0758
 1565SOL    HW2 4846   1.041   0.960   3.555  0.6304 -0.8065  0.3286
 1566SOL     OW 4847   2.239   1.602   4.933 -0.1101 -0.1561 -0.0114
 1566SOL    HW1 4848   2.241   1.505   4.908  0.1335 -0.8761  2.5972
 1566SOL    HW2 4849   2.145   1.632   4.944 -0.2060  0.0697 -1.2724
 1567SOL     OW 4850   5.577   0.140   3.593  0.1259  0.3435  0.0476
 1567SOL    HW1 4851   5.633   0.161   3.512  0.3214 -0.6127 -0.0767
 1567SOL    HW2 4852   5.574   0.041   3.606 -1.9662  0.3400 -0.2258
 1568SOL     OW 4853   5.482   6.854   4.120 -0.4084 -0.6427 -0.0558
 1568SOL    HW1 4854   5.494   6.938   4.172  1.4058 -1.1345  0.4107
 1568SOL    HW2 4855   5.492   6.775   4.181 -1.5363 -1.2079 -0.5825
 1569SOL     OW 4856   2.736   3.370   3.450 -0.6456  0.4228 -0.1206
 1569SOL    HW1 4857   2.792   3.292   3.421  0.1575  0.9437 -0.0021
 1569SOL    HW2 4858   2.647   3.365   3.405 -0.7204 -0.7289  0.1246
 1570SOL     OW 4859   3.439   2.566   3.590  0.3684  0.1570 -0.2817
 1570SOL    HW1 4860   3.439   2.534   3.496  0.7636  0.4819 -0.3918
 1570SOL    HW2 4861   3.522   2.535   3.636 -0.3851 -1.0573  0.3250
 1571SOL     OW 4862   4.504   5.726   2.703  0.1656 -0.5279  0.2624
 1571SOL    HW1 4863   4.545   5.656   2.645  0.2970 -0.2084 -0.0319
 1571SOL    HW2 4864   4.404   5.720   2.696  0.1870  0.0959 -0.7118
 1572SOL     OW 4865   0.542   3.874   3.844 -0.3267  0.1254  0.5009
 1572SOL    HW1 4866   0.630   3.843   3.882 -0.4250 -0.4665  0.2589
 1572SOL    HW2 4867   0.498   3.936   3.909 -0.2403 -0.4503  1.1254
 1573SOL     OW 4868   6.126   5.420   3.925 -0.4062  1.1663  0.0617
 1573SOL    HW1 4869   6.173   5.424   3.837 -0.7259 -0.0767 -0.1889
 1573SOL    HW2 4870   6.192   5.425   3.999  0.4398 -2.4356 -0.2707
 1574SOL     OW 4871   2.734   4.870   3.813  0.0256  0.1343  0.1433
 1574SOL    HW1 4872   2.827   4.887   3.845  0.2941  0.8207 -0.9613
 1574SOL    HW2 4873   2.733   4.786   3.759  0.3071  0.9010 -1.0689
 1575SOL     OW 4874   2.401   0.005   4.885 -0.6760 -0.4681 -0.1830
 1575SOL    HW1 4875   2.497   0.030   4.898 -1.0050  0.0149  1.5503
 1575SOL    HW2 4876   2.395   6.930   4.819  0.9374 -1.0144  0.2446
 1576SOL     OW 4877   0.309   4.306   4.524  0.6383 -0.1957 -0.0368
 1576SOL    HW1 4878   0.347   4.317   4.615  0.8336 -0.3677 -0.0966
 1576SOL    HW2 4879   0.240   4.376   4.508 -0.0712 -0.7339  0.5897
 1577SOL     OW 4880   4.163   4.353   5.026  0.1540 -0.7095  1.0452
 1577SOL    HW1 4881   4.244   4.351   4.967  0.2821  0.7495  1.1358
 1577SOL    HW2 4882   4.189   4.331   5.119  0.8387  1.4674  1.4394
 1578SOL     OW 4883   6.895   0.374   3.030  0.2582  0.5240  0.3313
 1578SOL    HW1 4884   6.872   0.357   3.126  0.3046  1.4246  0.5155
 1578SOL    HW2 4885   6.821   0.341   2.972  0.2677 -0.1074  0.6701
 1579SOL     OW 4886   3.533   0.917   3.565 -0.0736  0.3460 -0.1694
 1579SOL    HW1 4887   3.618   0.963   3.592 -0.7036  1.4715 -0.0550
 1579SOL    HW2 4888   3.549   0.861   3.484  1.3730 -1.4535  1.2747
 1580SOL     OW 4889   0.376   5.764   3.512  0.4684  0.2775  0.3804
 1580SOL    HW1 4890   0.285   5.726   3.525  0.7711 -1.7270 -2.3627
 1580SOL    HW2 4891   0.442   5.689   3.505  2.1708  1.6403  1.1081
 1581SOL     OW 4892   1.098   2.198   3.161 -0.5864  0.4571  0.5562
 1581SOL    HW1 4893   1.037   2.200   3.239 -1.4530  0.8319 -0.1125
 1581SOL    HW2 4894   1.191   2.221   3.190 -1.1145  1.7490  1.2884
 1582SOL     OW 4895   5.910   4.858   4.529 -0.7609 -0.5208 -0.4334
 1582SOL    HW1 4896   5.959   4.787   4.479 -0.1773 -1.0919  0.9007
 1582SOL    HW2 4897   5.881   4.822   4.618  1.1175  1.3764  1.0585
 1583SOL     OW 4898   1.719   0.327   5.318 -0.1383  0.5780  0.5825
 1583SOL    HW1 4899   1.690   0.422   5.330  0.9779  0.8390  1.3367
 1583SOL    HW2 4900   1.756   0.316   5.225 -0.5850  0.7824  0.3741
 1584SOL     OW 4901   1.437   2.031   2.435 -0.1622 -0.1790  0.1378
 1584SOL    HW1 4902   1.362   1.980   2.478 -1.2623  0.0908 -1.3711
 1584SOL    HW2 4903   1.423   2.033   2.336  1.2897  0.7990 -0.0740
 1585SOL     OW 4904   0.796   4.444   4.317 -0.6000 -0.0370  0.3225
 1585SOL    HW1 4905   0.783   4.360   4.369  0.5894  0.2438  1.1214
 1585SOL    HW2 4906   0.819   4.518   4.380 -0.7474  0.6880 -0.4614
 1586SOL     OW 4907   1.548   0.167   4.282 -0.6073  0.3945 -0.3496
 1586SOL    HW1 4908   1.645   0.157   4.263 -0.3487  2.6885 -0.4157
 1586SOL    HW2 4909   1.525   0.116   4.365  0.6935  0.0687 -0.1722
 1587SOL     OW 4910   4.135   6.972   4.069 -0.1971 -0.0931 -0.0177
 1587SOL    HW1 4911   4.218   6.924   4.096 -0.3143 -0.1950  0.1602
 1587SOL    HW2 4912   4.145   0.070   4.088 -0.0680 -0.0868 -0.1170
 1588SOL     OW 4913   5.983   5.674   3.016 -0.1431 -0.0786 -0.3087
 1588SOL    HW1 4914   5.972   5.666   2.917 -1.7452 -1.9610 -0.0379
 1588SOL    HW2 4915   5.993   5.583   3.056  0.2071  0.6293  1.2916
 1589SOL     OW 4916   0.013   1.745   3.566 -0.1050  0.4142  0.3945
 1589SOL    HW1 4917   6.921   1.707   3.573 -0.3289  0.9623  0.5063
 1589SOL    HW2 4918   0.058   1.741   3.655  0.5848 -1.3239 -0.0036
 1590SOL     OW 4919   4.535   4.369   2.875  0.3041  0.0432 -0.2292
 1590SOL    HW1 4920   4.526   4.320   2.788 -0.3682 -0.8914  0.3465
 1590SOL    HW2 4921   4.601   4.322   2.933  0.3461  0.3574 -0.0218
 1591SOL     OW 4922   0.981   6.857   4.440  0.2210  0.3648 -0.0706
 1591SOL    HW1 4923   0.955   6.802   4.361  1.4564  0.0255 -0.2573
 1591SOL    HW2 4924   0.921   6.834   4.517 -0.0045 -0.4184 -0.4687
 1592SOL     OW 4925   1.893   4.120   3.219  0.4629 -0.5668  0.1571
 1592SOL    HW1 4926   1.972   4.061   3.230  0.8976 -0.3056 -1.3602
 1592SOL    HW2 4927   1.812   4.064   3.198  0.1924 -0.8416  1.8285
 1593SOL     OW 4928   3.686   6.255   4.156 -0.1454  0.4201 -0.6998
 1593SOL    HW1 4929   3.731   6.295   4.077  0.6517  0.8388 -0.0451
 1593SOL    HW2 4930   3.721   6.163   4.173 -0.2247  0.3794 -0.7540
 1594SOL     OW 4931   1.169   2.713   3.586  0.1382 -0.0153 -0.2914
 1594SOL    HW1 4932   1.095   2.779   3.574  0.1883  0.4248  1.5656
 1594SOL    HW2 4933   1.244   2.755   3.637  0.4977 -1.2743  0.2611
 1595SOL     OW 4934   2.113   6.295   2.925 -0.3051 -0.0493 -0.1757
 1595SOL    HW1 4935   2.042   6.338   2.979  0.4121 -1.0771  1.6517
 1595SOL    HW2 4936   2.156   6.364   2.866 -0.4674  1.3282  1.2590
 1596SOL     OW 4937   3.298   6.297   3.712  0.0040 -0.1410 -0.1230
 1596SOL    HW1 4938   3.378   6.356   3.706 -0.4257  0.3632 -1.2602
 1596SOL    HW2 4939   3.286   6.248   3.625 -0.0777 -1.3575  0.5394
 1597SOL     OW 4940   4.545   1.261   3.690  0.2369  0.1686  0.4866
 1597SOL    HW1 4941   4.550   1.345   3.635 -1.3043  0.4815  0.7615
 1597SOL    HW2 4942   4.485   1.195   3.643  0.8300 -0.4858  0.6405
 1598SOL     OW 4943   5.252   1.388   3.900 -0.1375 -0.5105 -0.1450
 1598SOL    HW1 4944   5.302   1.428   3.823  0.4296  0.9050  0.9102
 1598SOL    HW2 4945   5.313   1.381   3.979 -0.5581 -2.4447  0.0521
 1599SOL     OW 4946   0.061   6.770   3.132  0.2506  0.1520 -0.1041
 1599SOL    HW1 4947   0.145   6.718   3.147  0.4753  0.5773  0.1614
 1599SOL    HW2 4948   0.083   6.856   3.085 -0.1322 -0.0543 -0.6636
 1600SOL     OW 4949   1.416   6.287   3.571 -0.1468  0.2709 -0.0791
 1600SOL    HW1 4950   1.398   6.337   3.487 -3.3464  0.9874  0.8798
 1600SOL    HW2 4951   1.454   6.349   3.640  2.3992 -0.2987 -0.8811
 1601SOL     OW 4952   6.315   6.309   2.347  0.3939 -0.4022  0.0300
 1601SOL    HW1 4953   6.217   6.313   2.363  0.0489  0.6970 -2.0119
 1601SOL    HW2 4954   6.344   6.213   2.340 -0.6348 -0.7331  0.1326
 1602SOL     OW 4955   0.421   1.063   3.785 -0.1685  0.3062  0.0841
 1602SOL    HW1 4956   0.365   1.131   3.737 -0.4587 -0.1976 -0.2904
 1602SOL    HW2 4957   0.468   1.005   3.719 -0.0225  0.0533  0.4074
 1603SOL     OW 4958   1.575   3.661   3.733  0.1616 -0.3307  0.6091
 1603SOL    HW1 4959   1.641   3.674   3.659 -0.1824 -0.8089  0.2085
 1603SOL    HW2 4960   1.567   3.745   3.786  1.3904 -0.3846  0.9188
 1604SOL     OW 4961   3.501   5.959   3.094  0.1350 -0.5926 -0.4044
 1604SOL    HW1 4962   3.409   5.930   3.121  0.4156 -0.0728  1.2160
 1604SOL    HW2 4963   3.497   6.053   3.058  0.1462 -0.2155  0.5521
 1605SOL     OW 4964   4.387   2.175   3.617 -0.5407 -0.2597  0.0498
 1605SOL    HW1 4965   4.423   2.250   3.561  2.9074 -2.2116 -0.6750
 1605SOL    HW2 4966   4.333   2.114   3.559 -0.8404  0.1135 -0.0670
 1606SOL     OW 4967   5.135   4.400   3.438  0.3978  0.9515 -0.3922
 1606SOL    HW1 4968   5.212   4.458   3.466 -0.1687  1.0621  1.0326
 1606SOL    HW2 4969   5.063   4.405   3.507 -0.5657  0.2217 -1.3115
 1607SOL     OW 4970   2.085   5.378   4.662  0.4281  0.4098 -0.1046
 1607SOL    HW1 4971   2.023   5.326   4.603  0.1125 -0.0718  0.6528
 1607SOL    HW2 4972   2.118   5.458   4.611  0.1112  0.0419 -0.9177
 1608SOL     OW 4973   1.029   6.735   3.608 -0.3276 -0.1004  0.1724
 1608SOL    HW1 4974   1.027   6.718   3.707 -1.2057  0.5169  0.2782
 1608SOL    HW2 4975   1.042   6.833   3.591 -0.1544 -0.2062 -0.3239
 1609SOL     OW 4976   1.970   5.264   4.427  0.0674  0.5349  0.0371
 1609SOL    HW1 4977   1.937   5.208   4.350  1.6999  1.5025 -1.4503
 1609SOL    HW2 4978   1.931   5.356   4.420 -1.5018  0.0615  1.6824
 1610SOL     OW 4979   4.692   2.059   3.299 -0.3950 -0.0686 -0.2063
 1610SOL    HW1 4980   4.706   1.964   3.328 -0.7886 -0.0180  0.1626
 1610SOL    HW2 4981   4.594   2.076   3.290 -0.3665  0.5488  0.5801
 1611SOL     OW 4982   0.269   0.828   2.697 -0.6600 -0.3374  0.0554
 1611SOL    HW1 4983   0.298   0.922   2.714 -0.0810 -0.5524  0.2855
 1611SOL    HW2 4984   0.342   0.780   2.648  0.0447 -1.3402  2.0235
 1612SOL     OW 4985   3.670   1.294   2.879 -0.6972  0.1194 -0.4454
 1612SOL    HW1 4986   3.617   1.375   2.903 -2.6083 -1.5071  1.2047
 1612SOL    HW2 4987   3.615   1.233   2.822  0.1471 -0.6942 -0.4219
 1613SOL     OW 4988   2.079   3.287   4.082 -0.3371  0.2044 -0.1071
 1613SOL    HW1 4989   2.101   3.382   4.101 -2.0270  1.1654 -2.4818
 1613SOL    HW2 4990   2.027   3.281   3.996 -1.7964 -2.6829  0.8462
 1614SOL     OW 4991   6.490   0.613   2.841  0.0068 -0.3048 -0.1080
 1614SOL    HW1 4992   6.500   0.629   2.743 -1.7033 -0.0297 -0.2688
 1614SOL    HW2 4993   6.579   0.621   2.886  0.6807  0.3640 -1.5182
 1615SOL     OW 4994   6.764   4.749   3.567 -0.2189 -0.2412  0.3801
 1615SOL    HW1 4995   6.777   4.814   3.492  0.1357 -0.9152 -0.1564
 1615SOL    HW2 4996   6.739   4.660   3.530 -0.0643 -0.5772  1.0637
 1616SOL     OW 4997   1.215   2.189   4.551 -1.0314 -0.1378 -0.2667
 1616SOL    HW1 4998   1.216   2.288   4.554  0.1470 -0.1649  1.0834
 1616SOL    HW2 4999   1.127   2.156   4.586 -0.0169  0.4102  3.1491
 1617SOL     OW 5000   5.674   6.029   2.555  0.5002  0.3530 -0.1591
 1617SOL    HW1 5001   5.661   6.128   2.552 -1.9833  0.0856 -0.6407
 1617SOL    HW2 5002   5.720   5.998   2.472  0.4770  0.9951 -0.4125
 1618SOL     OW 5003   4.020   5.922   3.097 -0.0196  0.2440  0.0013
 1618SOL    HW1 5004   4.028   5.822   3.106  1.7958  0.2598 -1.1258
 1618SOL    HW2 5005   4.005   5.962   3.188 -0.7550 -1.0358  0.4763
 1619SOL     OW 5006   4.360   5.022   3.884  0.4298  0.1151 -0.1764
 1619SOL    HW1 5007   4.401   5.084   3.817  0.9208 -0.9572 -0.9002
 1619SOL    HW2 5008   4.316   4.946   3.836  0.6183 -0.5710  0.7078
 1620SOL     OW 5009   4.725   3.341   4.656 -0.5965  0.1567  0.1362
 1620SOL    HW1 5010   4.814   3.358   4.612 -1.5905  3.6593 -0.8576
 1620SOL    HW2 5011   4.659   3.408   4.624 -2.8630 -0.4536  3.1041
 1621SOL     OW 5012   3.280   4.739   2.896  0.2864 -0.0181 -0.3133
 1621SOL    HW1 5013   3.336   4.665   2.861  0.6825 -0.0910  0.4491
 1621SOL    HW2 5014   3.184   4.721   2.877  0.2799 -1.2548  0.7737
 1622SOL     OW 5015   1.423   2.791   4.518 -0.1453  0.5778  0.1745
 1622SOL    HW1 5016   1.422   2.691   4.519 -0.0376  0.5765  0.7717
 1622SOL    HW2 5017   1.515   2.824   4.541 -0.4884  0.8105  1.2863
 1623SOL     OW 5018   6.728   0.441   4.311 -0.0281 -0.1810 -0.0173
 1623SOL    HW1 5019   6.807   0.387   4.283  0.6883  1.6701 -1.8447
 1623SOL    HW2 5020   6.650   0.381   4.328  0.8721 -1.8106 -1.3955
 1624SOL     OW 5021   6.180   0.590   5.362  0.1769  0.1387 -0.1615
 1624SOL    HW1 5022   6.161   0.494   5.381  1.6462  0.1015  1.2860
 1624SOL    HW2 5023   6.271   0.614   5.395 -0.0943  2.0068 -0.6323
 1625SOL     OW 5024   0.450   4.709   3.536  0.1409 -0.5807 -0.4781
 1625SOL    HW1 5025   0.463   4.639   3.466  0.0322  0.2206 -1.3151
 1625SOL    HW2 5026   0.372   4.767   3.511  0.2538 -0.1347  0.1823
 1626SOL     OW 5027   5.120   3.025   3.172 -0.3788  0.2848 -0.4045
 1626SOL    HW1 5028   5.206   3.066   3.202 -0.5269  1.7450 -1.8329
 1626SOL    HW2 5029   5.107   2.937   3.219  1.2963  0.5761  0.7068
 1627SOL     OW 5030   2.845   2.391   4.380  0.0850  0.1384  0.0620
 1627SOL    HW1 5031   2.882   2.298   4.385  0.3420  0.2058 -0.5019
 1627SOL    HW2 5032   2.804   2.405   4.289 -1.4795  0.0060  0.7094
 1628SOL     OW 5033   2.027   5.267   3.131 -0.2694 -0.1231  0.6398
 1628SOL    HW1 5034   1.967   5.344   3.151 -2.3407 -1.3960 -0.3460
 1628SOL    HW2 5035   1.972   5.186   3.111  1.7269 -0.9437 -2.1724
 1629SOL     OW 5036   5.782   0.816   3.931 -0.1926  0.4359  0.6227
 1629SOL    HW1 5037   5.726   0.897   3.946 -1.2205 -0.0939 -0.2559
 1629SOL    HW2 5038   5.859   0.839   3.871  0.4489  1.1115  1.6631
 1630SOL     OW 5039   1.114   2.025   3.481  0.1090 -0.6206  0.4992
 1630SOL    HW1 5040   1.051   1.956   3.445  0.9105 -0.7568 -0.6616
 1630SOL    HW2 5041   1.159   1.989   3.563  0.9096 -1.6918 -0.3897
 1631SOL     OW 5042   6.757   5.259   3.624 -0.1753 -0.6100  0.3328
 1631SOL    HW1 5043   6.757   5.342   3.679  1.1018  0.5077 -1.2555
 1631SOL    HW2 5044   6.685   5.198   3.656 -1.2421  1.1575  1.4785
 1632SOL     OW 5045   4.734   1.031   4.253  0.1478  0.5830  0.5979
 1632SOL    HW1 5046   4.662   1.067   4.312  0.4447 -0.3842  1.5924
 1632SOL    HW2 5047   4.759   1.099   4.184 -0.8657  1.3796  1.0012
 1633SOL     OW 5048   3.789   1.284   3.989  0.1514  0.2365  0.2290
 1633SOL    HW1 5049   3.781   1.284   4.089  3.2740 -0.7143  0.5866
 1633SOL    HW2 5050   3.882   1.307   3.963 -0.2500 -0.7975 -2.4470
 1634SOL     OW 5051   1.733   5.462   2.973 -0.5324 -0.6103  0.1551
 1634SOL    HW1 5052   1.676   5.381   2.962  0.7460 -1.6933  1.1262
 1634SOL    HW2 5053   1.823   5.446   2.932  0.3855 -0.4475  1.9842
 1635SOL     OW 5054   5.349   4.031   3.981 -0.0457  0.1136 -0.1913
 1635SOL    HW1 5055   5.273   4.028   4.045  0.7310  0.7488  0.7892
 1635SOL    HW2 5056   5.428   4.074   4.024  0.5459  0.4467 -1.5387
 1636SOL     OW 5057   3.784   3.651   4.060 -0.6801 -0.0238 -0.0379
 1636SOL    HW1 5058   3.691   3.618   4.046  0.0240 -1.7617 -0.9765
 1636SOL    HW2 5059   3.828   3.666   3.971  0.5684 -1.1745  0.3499
 1637SOL     OW 5060   1.822   1.480   4.139 -0.0800 -0.2656  0.1144
 1637SOL    HW1 5061   1.912   1.461   4.102  0.3153 -0.8530  1.3327
 1637SOL    HW2 5062   1.752   1.452   4.073  0.6113  1.0089 -1.2048
 1638SOL     OW 5063   0.116   4.034   3.927 -0.4006 -0.3242  0.0889
 1638SOL    HW1 5064   0.184   4.034   3.854  1.1845 -1.5189  1.4817
 1638SOL    HW2 5065   0.053   3.957   3.914  1.0190 -1.6890  0.9095
 1639SOL     OW 5066   2.162   4.919   4.645 -0.2628 -0.6825  0.3540
 1639SOL    HW1 5067   2.184   4.995   4.706 -3.1000 -1.1941  2.2062
 1639SOL    HW2 5068   2.205   4.934   4.555  0.7775  2.0964  1.2234
 1640SOL     OW 5069   0.503   1.114   3.337  0.0802  0.6941 -0.2367
 1640SOL    HW1 5070   0.603   1.118   3.332  0.1558  0.4122  0.7973
 1640SOL    HW2 5071   0.464   1.174   3.267  0.9412 -0.5487 -1.8348
 1641SOL     OW 5072   6.083   1.261   4.345 -0.3876 -0.7185 -0.4686
 1641SOL    HW1 5073   6.110   1.320   4.269 -1.5657  0.6622  0.1401
 1641SOL    HW2 5074   6.164   1.238   4.399  0.2447 -0.5462 -1.3170
 1642SOL     OW 5075   0.053   2.296   4.008 -0.0924  0.5890 -0.0537
 1642SOL    HW1 5076   0.068   2.375   4.068  0.4418  1.4997 -1.3564
 1642SOL    HW2 5077   6.988   2.233   4.052  0.6127  0.9957  1.6650
 1643SOL     OW 5078   0.495   4.449   2.434  0.3572  0.1591  0.3341
 1643SOL    HW1 5079   0.522   4.356   2.458  1.1688  0.4523  0.5785
 1643SOL    HW2 5080   0.572   4.512   2.449 -0.4210  0.9992  0.9589
 1644SOL     OW 5081   4.826   1.562   3.151 -0.3029 -0.7654  0.0875
 1644SOL    HW1 5082   4.850   1.475   3.193  0.0810 -0.7649 -0.1286
 1644SOL    HW2 5083   4.733   1.556   3.113 -0.0439 -1.2800 -0.4711
 1645SOL     OW 5084   1.908   3.243   3.859  0.2250  0.4047 -0.3157
 1645SOL    HW1 5085   1.969   3.181   3.809 -0.4776 -0.8459  0.3188
 1645SOL    HW2 5086   1.858   3.300   3.794  1.0543  0.4735 -0.9080
 1646SOL     OW 5087   5.172   1.324   3.456  0.3166 -0.7182 -0.3243
 1646SOL    HW1 5088   5.100   1.394   3.459 -0.7920 -1.8381  0.2735
 1646SOL    HW2 5089   5.258   1.363   3.486 -0.4824  0.1709  0.8804
 1647SOL     OW 5090   2.116   2.690   2.203 -0.7500 -0.0318  0.2062
 1647SOL    HW1 5091   2.101   2.680   2.104 -0.0277 -2.0423  0.2413
 1647SOL    HW2 5092   2.198   2.745   2.219 -0.4517 -0.3096 -0.3431
 1648SOL     OW 5093   5.905   6.984   3.586  0.5546  0.2182 -0.4357
 1648SOL    HW1 5094   5.938   6.898   3.547  2.0725  0.2080  0.7831
 1648SOL    HW2 5095   5.827   6.967   3.646  0.3970 -0.1949 -0.7523
 1649SOL     OW 5096   0.528   2.193   2.574  0.3018  0.4412  0.0648
 1649SOL    HW1 5097   0.463   2.137   2.625 -0.4329  0.9919 -0.2348
 1649SOL    HW2 5098   0.566   2.263   2.635 -0.7016  1.2056 -0.1555
 1650SOL     OW 5099   0.726   1.293   4.629 -0.3545 -0.3289  0.1499
 1650SOL    HW1 5100   0.681   1.377   4.657  2.2771  1.3476 -0.2740
 1650SOL    HW2 5101   0.661   1.233   4.583 -2.3923  1.2843  0.8049
 1651SOL     OW 5102   6.298   2.537   2.941  0.3411 -0.1561  0.2574
 1651SOL    HW1 5103   6.361   2.512   3.015 -1.0837 -1.0310  1.2423
 1651SOL    HW2 5104   6.323   2.626   2.905  1.7035 -0.1644  1.0961
 1652SOL     OW 5105   0.163   6.052   2.849  0.2041 -0.3248 -0.9763
 1652SOL    HW1 5106   0.086   5.996   2.817 -0.2542 -0.1791 -0.1633
 1652SOL    HW2 5107   0.210   6.004   2.922  1.8467 -1.0945 -2.4731
 1653SOL     OW 5108   4.201   2.006   5.136 -0.1850  0.4549 -0.3538
 1653SOL    HW1 5109   4.218   1.947   5.215  0.9999 -1.8299 -2.1757
 1653SOL    HW2 5110   4.282   2.062   5.119  0.3861 -0.5421 -1.0718
 1654SOL     OW 5111   1.873   0.811   5.301  0.3855 -0.0974 -0.1378
 1654SOL    HW1 5112   1.922   0.814   5.388 -1.8603  0.6392  1.1936
 1654SOL    HW2 5113   1.842   0.903   5.277  0.5635 -0.3682 -1.4906
 1655SOL     OW 5114   1.420   0.813   4.195 -0.1561 -0.3071 -0.0553
 1655SOL    HW1 5115   1.445   0.716   4.190  0.8967 -0.0780  0.5195
 1655SOL    HW2 5116   1.341   0.823   4.255  1.4980 -0.5495  2.3312
 1656SOL     OW 5117   4.839   4.485   5.179  0.2005  0.2014  0.0288
 1656SOL    HW1 5118   4.870   4.453   5.269 -0.3900 -0.5278 -0.0179
 1656SOL    HW2 5119   4.864   4.581   5.168  0.4100  0.2609  0.9127
 1657SOL     OW 5120   5.878   6.906   4.202 -0.0654 -0.3390 -0.0189
 1657SOL    HW1 5121   5.973   6.897   4.229  0.1849  1.2240 -0.2986
 1657SOL    HW2 5122   5.821   6.925   4.282  0.0508  0.0254 -0.0220
 1658SOL     OW 5123   1.315   0.891   3.322 -0.2547  0.1940 -0.3156
 1658SOL    HW1 5124   1.271   0.824   3.262 -1.8340  0.6764  0.2596
 1658SOL    HW2 5125   1.261   0.975   3.325  0.1851  0.4618  1.1699
 1659SOL     OW 5126   3.353   4.664   4.472  0.1869  0.7571  0.4238
 1659SOL    HW1 5127   3.305   4.643   4.386  1.0455  0.2881  0.0496
 1659SOL    HW2 5128   3.392   4.756   4.466 -0.4560  1.0565  0.6484
 1660SOL     OW 5129   0.525   4.083   4.513 -0.5962  1.0677 -0.1816
 1660SOL    HW1 5130   0.496   4.149   4.583 -0.7334  1.4744 -0.6167
 1660SOL    HW2 5131   0.446   4.028   4.485 -0.6794  1.3293 -0.4657
 1661SOL     OW 5132   3.121   2.149   3.709 -0.3311  0.1964 -0.5730
 1661SOL    HW1 5133   3.125   2.104   3.798  0.6826  0.1544 -0.6250
 1661SOL    HW2 5134   3.053   2.103   3.651  0.4830 -1.1111 -0.5300
 1662SOL     OW 5135   1.750   2.859   3.065  0.0607  0.8001  0.3737
 1662SOL    HW1 5136   1.662   2.850   3.019 -0.0483  0.7993  0.5806
 1662SOL    HW2 5137   1.737   2.852   3.164  0.4005 -0.0397  0.3685
 1663SOL     OW 5138   3.601   2.596   4.439 -0.0593 -0.3747  0.3179
 1663SOL    HW1 5139   3.520   2.654   4.437  0.2477  0.0743  0.5226
 1663SOL    HW2 5140   3.595   2.527   4.366  1.0853  2.0442 -2.2864
 1664SOL     OW 5141   0.554   5.385   5.078 -0.0674 -0.0870 -0.2213
 1664SOL    HW1 5142   0.486   5.410   5.147 -0.0701  0.1272 -0.3034
 1664SOL    HW2 5143   0.508   5.338   5.002 -0.1722  0.3460 -0.4285
 1665SOL     OW 5144   0.430   3.580   3.338  0.3534  0.0918  0.4096
 1665SOL    HW1 5145   0.458   3.489   3.307 -2.5461 -1.2056  1.2759
 1665SOL    HW2 5146   0.501   3.617   3.398  0.9115 -2.3503  1.4057
 1666SOL     OW 5147   1.943   0.161   2.695  0.3927 -0.1111 -0.6250
 1666SOL    HW1 5148   1.891   0.077   2.712 -0.2637 -0.3570 -3.3938
 1666SOL    HW2 5149   2.029   0.138   2.649  1.7039  0.5433  1.3781
 1667SOL     OW 5150   2.360   4.132   4.710  0.1352  0.0525 -0.5446
 1667SOL    HW1 5151   2.281   4.079   4.679  1.3879 -3.7781  2.0931
 1667SOL    HW2 5152   2.438   4.115   4.650 -0.2530  1.7033 -1.5913
 1668SOL     OW 5153   6.587   0.923   4.851 -0.2462  0.2944 -0.8961
 1668SOL    HW1 5154   6.565   0.965   4.939  0.3256  0.9898 -1.0742
 1668SOL    HW2 5155   6.616   0.828   4.865  0.7830  0.6872 -0.2209
 1669SOL     OW 5156   4.709   3.077   4.707  0.1408 -0.7522 -0.2800
 1669SOL    HW1 5157   4.713   3.174   4.684 -3.4759 -0.6264 -0.9810
 1669SOL    HW2 5158   4.706   3.023   4.623  1.4501 -1.4582  0.1042
 1670SOL     OW 5159   4.582   4.558   4.823 -0.4106 -0.0288  0.1131
 1670SOL    HW1 5160   4.606   4.492   4.752  1.2975  0.2433  0.3971
 1670SOL    HW2 5161   4.641   4.638   4.816 -1.9763  1.1904  0.2114
 1671SOL     OW 5162   4.884   6.198   2.610 -0.3033 -0.2832  0.0690
 1671SOL    HW1 5163   4.980   6.225   2.624 -0.3807 -1.0934  2.5633
 1671SOL    HW2 5164   4.825   6.276   2.629 -0.2826 -0.7850  2.4347
 1672SOL     OW 5165   3.037   2.028   3.170 -0.8152 -0.4630  0.4286
 1672SOL    HW1 5166   3.053   1.950   3.232  0.9563  0.4657  1.2390
 1672SOL    HW2 5167   3.101   2.102   3.193 -0.0879 -0.0508 -2.5184
 1673SOL     OW 5168   2.187   4.355   3.578 -0.3109 -0.2315  0.6440
 1673SOL    HW1 5169   2.114   4.338   3.644 -0.2142  0.8198  1.0515
 1673SOL    HW2 5170   2.266   4.394   3.626 -1.7614  4.9288 -0.4896
 1674SOL     OW 5171   4.205   5.205   5.531 -0.5280 -0.1652 -0.1760
 1674SOL    HW1 5172   4.246   5.165   5.449 -1.7102 -0.4152 -0.6585
 1674SOL    HW2 5173   4.151   5.136   5.579 -0.8769  0.3078  0.1203
 1675SOL     OW 5174   6.383   1.475   4.961  0.3028  0.0254  0.1290
 1675SOL    HW1 5175   6.393   1.514   5.052 -0.6368  1.6614 -0.4189
 1675SOL    HW2 5176   6.408   1.544   4.892 -0.3329 -0.7042 -0.8617
 1676SOL     OW 5177   4.095   4.057   4.658 -0.1568  0.4026  0.4390
 1676SOL    HW1 5178   4.042   4.140   4.676 -2.8864 -1.1699  0.2024
 1676SOL    HW2 5179   4.095   3.999   4.739  1.0049  0.2434  0.3379
 1677SOL     OW 5180   2.147   0.649   4.279 -0.5871 -0.3032 -0.3673
 1677SOL    HW1 5181   2.121   0.599   4.196 -0.7417 -1.3699  0.3025
 1677SOL    HW2 5182   2.067   0.697   4.316  0.0439  2.5116 -2.3178
 1678SOL     OW 5183   2.484   6.955   3.439  0.1109 -0.1213 -0.2158
 1678SOL    HW1 5184   2.573   6.910   3.446  0.1378 -0.4249 -1.9111
 1678SOL    HW2 5185   2.419   6.893   3.394 -0.5097  0.6552 -0.4100
 1679SOL     OW 5186   4.091   0.071   2.838 -0.1084 -0.4137  0.3477
 1679SOL    HW1 5187   4.051   6.984   2.868  0.2537 -0.6585  0.1285
 1679SOL    HW2 5188   4.066   0.087   2.742 -0.9620  0.1887  0.6603
 1680SOL     OW 5189   5.026   5.179   2.880 -0.3844  0.0707  0.2494
 1680SOL    HW1 5190   4.931   5.184   2.913 -0.1454  1.6206  0.7754
 1680SOL    HW2 5191   5.028   5.207   2.784 -0.1840  2.4429  0.8888
 1681SOL     OW 5192   4.866   4.205   5.564 -0.6189  0.1465 -0.0915
 1681SOL    HW1 5193   4.767   4.206   5.556 -0.5945  0.3014 -0.3993
 1681SOL    HW2 5194   4.892   4.168   5.653 -0.9323 -0.6697 -0.3298
 1682SOL     OW 5195   2.689   2.574   5.072 -0.4664  1.1042  0.0503
 1682SOL    HW1 5196   2.601   2.550   5.032  0.9727 -2.8629 -1.2065
 1682SOL    HW2 5197   2.712   2.509   5.144  1.4176  2.1300  0.4442
 1683SOL     OW 5198   3.830   1.683   5.165 -0.3285 -0.1716  0.0097
 1683SOL    HW1 5199   3.782   1.769   5.148 -1.4318 -0.6907  0.3960
 1683SOL    HW2 5200   3.823   1.659   5.262  1.7813  0.3422  0.3317
 1684SOL     OW 5201   5.332   4.842   3.872 -0.0980  0.0612 -0.6276
 1684SOL    HW1 5202   5.343   4.784   3.791 -0.7652 -1.0264  0.0453
 1684SOL    HW2 5203   5.323   4.937   3.843  2.7978  0.1357 -1.6821
 1685SOL     OW 5204   1.248   0.693   4.614 -0.3144 -0.2744 -0.3623
 1685SOL    HW1 5205   1.305   0.662   4.689  2.2093  0.9503 -1.6437
 1685SOL    HW2 5206   1.186   0.765   4.646  0.7544  0.2631  0.5550
 1686SOL     OW 5207   1.916   6.628   2.608 -0.0231 -0.1396 -0.0273
 1686SOL    HW1 5208   1.820   6.653   2.622  0.7050  3.0965 -0.0368
 1686SOL    HW2 5209   1.946   6.663   2.519  1.0820 -1.4380 -0.1783
 1687SOL     OW 5210   0.958   3.402   3.403  0.3688  0.2772  0.2698
 1687SOL    HW1 5211   0.922   3.461   3.331  2.1685 -0.2387 -1.1147
 1687SOL    HW2 5212   0.958   3.452   3.490 -0.9797  1.2224 -0.2359
 1688SOL     OW 5213   1.626   0.600   5.303  0.0037 -0.3764 -0.0910
 1688SOL    HW1 5214   1.702   0.664   5.312  0.2701 -0.8755  1.5393
 1688SOL    HW2 5215   1.543   0.641   5.340 -0.8425  0.5731 -2.8004
 1689SOL     OW 5216   6.286   2.613   4.948  0.0277  0.1767 -0.4672
 1689SOL    HW1 5217   6.258   2.709   4.942 -1.0620 -0.0121  1.0883
 1689SOL    HW2 5218   6.228   2.558   4.887 -2.8926 -0.1373  2.3193
 1690SOL     OW 5219   5.768   5.244   3.210 -0.0864 -0.0405  0.2656
 1690SOL    HW1 5220   5.694   5.295   3.167  0.4812  1.2482  0.7961
 1690SOL    HW2 5221   5.768   5.261   3.308 -0.4009 -1.7431  0.6005
 1691SOL     OW 5222   4.943   4.060   4.889 -0.3971  0.1129  0.6143
 1691SOL    HW1 5223   4.874   4.003   4.844  0.8204  0.1494 -1.4164
 1691SOL    HW2 5224   4.902   4.148   4.913 -1.7690 -0.8490  1.9945
 1692SOL     OW 5225   5.965   2.169   2.871  0.0903  0.2651  0.0094
 1692SOL    HW1 5226   5.973   2.177   2.970  1.5012  0.9801 -0.1367
 1692SOL    HW2 5227   5.937   2.258   2.833  1.0360  0.4185 -0.3495
 1693SOL     OW 5228   1.646   1.083   4.733  0.2773 -0.0051  0.6595
 1693SOL    HW1 5229   1.647   1.013   4.804  0.0131 -0.2977  0.3807
 1693SOL    HW2 5230   1.700   1.052   4.654 -1.9539 -1.0785 -0.5478
 1694SOL     OW 5231   0.829   4.469   4.695  0.0680  0.3202  0.2513
 1694SOL    HW1 5232   0.864   4.529   4.624  0.0269  1.3381  1.0672
 1694SOL    HW2 5233   0.758   4.516   4.747 -1.2256 -1.0573 -0.1906
 1695SOL     OW 5234   3.643   6.217   5.148 -0.0556 -0.1992 -0.3192
 1695SOL    HW1 5235   3.694   6.190   5.066 -0.8897 -0.6308 -0.7099
 1695SOL    HW2 5236   3.549   6.182   5.142  0.4024 -2.0022  1.7321
 1696SOL     OW 5237   6.149   0.528   3.401  0.2294 -0.3388  0.2681
 1696SOL    HW1 5238   6.187   0.490   3.485 -0.5849  0.6813  1.1349
 1696SOL    HW2 5239   6.170   0.626   3.396 -1.5928  0.0882  0.3973
 1697SOL     OW 5240   5.048   2.606   4.555 -0.0618  0.0725  0.7481
 1697SOL    HW1 5241   5.118   2.554   4.506 -1.9137 -0.9011 -1.0923
 1697SOL    HW2 5242   5.055   2.703   4.532  0.0611 -0.1667 -0.2699
 1698SOL     OW 5243   0.679   2.225   4.454  0.6474 -0.4415 -0.0029
 1698SOL    HW1 5244   0.743   2.301   4.440  0.3808 -0.1334  0.3981
 1698SOL    HW2 5245   0.718   2.141   4.417 -0.0910  0.3259 -2.7348
 1699SOL     OW 5246   1.182   5.069   5.106 -0.2615 -0.3190 -0.2377
 1699SOL    HW1 5247   1.231   4.982   5.110 -0.4016 -0.4652 -1.3385
 1699SOL    HW2 5248   1.216   5.130   5.177  0.1469 -1.1142  0.2637
 1700SOL     OW 5249   2.878   3.842   3.504  0.6128  0.3616  0.5217
 1700SOL    HW1 5250   2.790   3.848   3.551  1.4087 -0.2891  2.1802
 1700SOL    HW2 5251   2.949   3.817   3.570  1.4850 -2.6142 -1.3354
 1701SOL     OW 5252   2.442   1.330   2.876  0.1914  0.3663  0.3287
 1701SOL    HW1 5253   2.527   1.293   2.914  0.8463  0.4814 -0.9593
 1701SOL    HW2 5254   2.381   1.357   2.951  0.0746 -2.3553  1.3265
 1702SOL     OW 5255   3.691   4.673   2.838  0.3155  0.2152 -0.1155
 1702SOL    HW1 5256   3.630   4.708   2.909 -2.2188  1.1207 -2.5478
 1702SOL    HW2 5257   3.714   4.747   2.775  2.3375 -0.5976 -0.4053
 1703SOL     OW 5258   3.595   1.953   4.874  0.0182 -0.2306 -0.8737
 1703SOL    HW1 5259   3.595   2.050   4.849 -0.7936 -0.0626 -0.2492
 1703SOL    HW2 5260   3.577   1.898   4.793  1.3521  0.0801 -1.4070
 1704SOL     OW 5261   0.067   5.638   4.124 -0.5657  0.0725  0.1747
 1704SOL    HW1 5262   0.144   5.582   4.093 -0.3340  0.0380  0.7937
 1704SOL    HW2 5263   0.090   5.680   4.212 -0.5471  1.5307 -0.5095
 1705SOL     OW 5264   1.886   4.556   4.230 -0.0888 -0.4380  0.3592
 1705SOL    HW1 5265   1.786   4.567   4.227 -0.1280 -0.5224  1.3070
 1705SOL    HW2 5266   1.908   4.463   4.258  0.2424  0.0993  1.9789
 1706SOL     OW 5267   1.857   3.018   2.844  0.4945 -0.1539 -0.0062
 1706SOL    HW1 5268   1.817   2.987   2.931  0.5584  1.2238  0.5390
 1706SOL    HW2 5269   1.849   2.945   2.776  1.0743 -1.5351  1.3374
 1707SOL     OW 5270   0.881   2.213   3.336  0.2740 -0.1669 -0.2978
 1707SOL    HW1 5271   0.900   2.119   3.363 -1.4672 -0.4272  0.1543
 1707SOL    HW2 5272   0.846   2.264   3.414  0.6358  0.6991 -0.6827
 1708SOL     OW 5273   0.553   1.978   2.878 -0.3621 -0.3326  0.3259
 1708SOL    HW1 5274   0.632   2.034   2.853 -0.7669  0.3140  0.4729
 1708SOL    HW2 5275   0.480   1.992   2.811 -0.5918 -0.4123  0.5582
 1709SOL     OW 5276   5.008   5.226   2.619  0.5057 -0.1502  0.1275
 1709SOL    HW1 5277   4.965   5.189   2.537 -0.0692  0.8173 -0.0162
 1709SOL    HW2 5278   4.979   5.320   2.633 -0.1349 -0.5792  1.9589
 1710SOL     OW 5279   6.599   2.224   3.984  0.5824  0.2826 -0.1656
 1710SOL    HW1 5280   6.652   2.140   3.997  1.2361  0.9769  1.9107
 1710SOL    HW2 5281   6.584   2.238   3.886  0.0724 -2.4549 -0.5661
 1711SOL     OW 5282   4.175   2.282   3.777 -0.3109  0.7415 -0.6861
 1711SOL    HW1 5283   4.234   2.226   3.720  0.5036  1.3540 -0.4715
 1711SOL    HW2 5284   4.109   2.224   3.824  1.0906 -0.1624  0.2437
 1712SOL     OW 5285   2.505   4.655   4.585 -0.3826  0.4023 -0.1365
 1712SOL    HW1 5286   2.512   4.661   4.485 -0.1763  1.0686 -0.0887
 1712SOL    HW2 5287   2.413   4.680   4.614 -0.1999  1.0719 -0.1074
 1713SOL     OW 5288   5.453   4.663   2.933 -0.3888 -0.1472 -0.0382
 1713SOL    HW1 5289   5.360   4.653   2.897 -0.0466 -2.5878 -0.3874
 1713SOL    HW2 5290   5.474   4.587   2.994  1.3730  0.4051  0.1035
 1714SOL     OW 5291   4.685   2.865   4.515 -0.0341  0.0989 -0.5085
 1714SOL    HW1 5292   4.598   2.841   4.471 -0.1372  1.0914 -0.8827
 1714SOL    HW2 5293   4.721   2.786   4.564 -0.1738 -0.9091 -1.9683
 1715SOL     OW 5294   0.871   2.399   3.592  0.4614  0.2712  0.4670
 1715SOL    HW1 5295   0.840   2.494   3.598 -1.0784 -0.0060 -1.7588
 1715SOL    HW2 5296   0.962   2.396   3.550  0.7752  0.7908  1.1047
 1716SOL     OW 5297   1.475   0.570   4.051 -0.3365  0.2743 -0.1602
 1716SOL    HW1 5298   1.447   0.571   3.955 -0.9075  0.5517  0.0054
 1716SOL    HW2 5299   1.448   0.484   4.093  0.1672  0.0364 -0.3197
 1717SOL     OW 5300   4.040   5.705   2.866  0.0950  1.1359  0.1493
 1717SOL    HW1 5301   4.064   5.686   2.961  1.1129  0.5972 -0.2029
 1717SOL    HW2 5302   4.027   5.803   2.854 -0.9595  1.1169  1.0438
 1718SOL     OW 5303   1.306   3.271   3.097  0.4131 -0.4207  0.1625
 1718SOL    HW1 5304   1.289   3.310   3.006 -0.0204 -0.1679  0.3532
 1718SOL    HW2 5305   1.402   3.244   3.103  0.9841  1.5132  0.3683
 1719SOL     OW 5306   5.368   3.767   3.793 -0.0822  0.4271 -0.3110
 1719SOL    HW1 5307   5.386   3.816   3.707  0.5152 -0.8172 -0.9167
 1719SOL    HW2 5308   5.397   3.824   3.870  0.8831  0.9098 -1.0090
 1720SOL     OW 5309   1.108   2.410   5.073  0.3245 -0.4169 -0.5969
 1720SOL    HW1 5310   1.019   2.413   5.026 -0.0500 -2.4346 -0.0851
 1720SOL    HW2 5311   1.136   2.504   5.096 -1.1055  0.3501 -1.7823
 1721SOL     OW 5312   6.190   4.429   4.957  0.4132  0.5129 -0.4075
 1721SOL    HW1 5313   6.102   4.384   4.946 -0.1912  1.4372  0.5693
 1721SOL    HW2 5314   6.236   4.433   4.868  0.0193 -1.0325 -0.7221
 1722SOL     OW 5315   4.069   4.334   3.105  0.1785 -0.0289 -0.6212
 1722SOL    HW1 5316   4.002   4.405   3.084 -1.0555 -0.8231  0.4502
 1722SOL    HW2 5317   4.035   4.245   3.074  0.2753 -0.5851  0.7722
 1723SOL     OW 5318   1.013   1.737   4.403 -0.0272 -0.3211 -0.2463
 1723SOL    HW1 5319   0.931   1.702   4.358 -0.2506 -1.9152  1.2775
 1723SOL    HW2 5320   0.995   1.748   4.501  1.5935 -0.8503  0.1517
 1724SOL     OW 5321   4.066   2.487   4.339  0.5569 -0.2447 -0.1470
 1724SOL    HW1 5322   4.069   2.583   4.364  1.0105  0.1419 -1.6100
 1724SOL    HW2 5323   4.044   2.432   4.420  2.5120  0.8718  1.2346
 1725SOL     OW 5324   1.940   1.496   3.737  0.3014 -0.5881  0.0532
 1725SOL    HW1 5325   1.893   1.408   3.727  0.0235 -0.2495 -2.3381
 1725SOL    HW2 5326   2.007   1.505   3.663  0.2438  1.2573  0.1974
 1726SOL     OW 5327   5.302   3.740   2.844  0.1731 -0.8439 -0.1931
 1726SOL    HW1 5328   5.359   3.780   2.772 -1.2720 -0.1805 -1.0201
 1726SOL    HW2 5329   5.293   3.641   2.829 -0.3145 -0.6737 -1.0998
 1727SOL     OW 5330   3.541   0.465   3.951  0.0646 -0.2214  0.2203
 1727SOL    HW1 5331   3.534   0.526   4.030  1.2004  0.0927  0.0907
 1727SOL    HW2 5332   3.505   0.512   3.870  1.6402  0.5966 -0.0360
 1728SOL     OW 5333   0.393   5.871   3.859  0.3008 -0.1673 -0.0499
 1728SOL    HW1 5334   0.429   5.953   3.814 -0.6468  0.5410  0.4544
 1728SOL    HW2 5335   0.294   5.865   3.844  0.1586 -0.5282  0.9899
 1729SOL     OW 5336   1.516   4.586   2.260  0.0294  0.2901  0.5073
 1729SOL    HW1 5337   1.446   4.545   2.202 -1.3951 -1.1184  3.0315
 1729SOL    HW2 5338   1.501   4.684   2.267  0.9708  0.7219 -2.3343
 1730SOL     OW 5339   1.088   1.917   5.056 -0.7411  0.3527  0.3951
 1730SOL    HW1 5340   1.178   1.953   5.081 -0.2630 -0.0993 -0.6233
 1730SOL    HW2 5341   1.085   1.819   5.075 -1.5816  0.6285  1.9012
 1731SOL     OW 5342   2.396   1.108   5.203  0.0462 -0.2795 -0.2612
 1731SOL    HW1 5343   2.484   1.081   5.164  0.4429 -0.1067  0.5110
 1731SOL    HW2 5344   2.399   1.205   5.228  0.2811 -0.7079  1.4782
 1732SOL     OW 5345   0.156   1.619   4.833 -0.0692  0.2834  0.2010
 1732SOL    HW1 5346   0.090   1.652   4.900  1.2997  1.8454  0.8599
 1732SOL    HW2 5347   0.165   1.686   4.759 -0.1128 -0.4841 -0.5053
 1733SOL     OW 5348   4.975   2.354   2.715  0.3965 -0.3713  0.2422
 1733SOL    HW1 5349   5.008   2.261   2.701 -1.9494 -1.1313 -0.6841
 1733SOL    HW2 5350   4.988   2.407   2.631 -1.0123 -0.8004 -0.2746
 1734SOL     OW 5351   1.248   6.879   4.798 -0.1149 -0.4846  0.1106
 1734SOL    HW1 5352   1.231   6.955   4.735  0.1620 -1.4641 -1.1929
 1734SOL    HW2 5353   1.208   6.900   4.887 -1.3699  0.5412 -0.6572
 1735SOL     OW 5354   1.603   1.339   2.832 -0.1903  0.0328 -0.0228
 1735SOL    HW1 5355   1.686   1.385   2.799  1.6776 -2.8465  0.3515
 1735SOL    HW2 5356   1.596   1.351   2.931 -0.3811  0.5174 -0.0937
 1736SOL     OW 5357   0.770   5.258   5.201 -0.4160 -0.4641  0.1218
 1736SOL    HW1 5358   0.673   5.284   5.199  0.1590  1.9337 -0.2803
 1736SOL    HW2 5359   0.783   5.173   5.151 -2.1695 -0.2143 -0.8281
 1737SOL     OW 5360   5.120   4.630   3.726  0.1512  0.4601 -0.8030
 1737SOL    HW1 5361   5.109   4.685   3.809  0.6529  1.1012 -1.1485
 1737SOL    HW2 5362   5.217   4.622   3.704  0.0643 -0.3733 -0.8895
 1738SOL     OW 5363   0.001   2.596   4.133  0.2964 -0.2671 -0.2052
 1738SOL    HW1 5364   6.904   2.576   4.144  0.4640 -0.9542  0.0584
 1738SOL    HW2 5365   0.024   2.679   4.183 -0.0594 -0.3772  0.1443
 1739SOL     OW 5366   5.966   5.544   3.661  0.3760 -0.1899  0.8900
 1739SOL    HW1 5367   6.050   5.573   3.707 -0.3978 -0.0197  2.2462
 1739SOL    HW2 5368   5.887   5.577   3.712 -0.5247 -0.8402 -0.0457
 1740SOL     OW 5369   2.639   2.848   4.727  0.5235 -0.0764 -0.1588
 1740SOL    HW1 5370   2.609   2.929   4.676  0.9214 -0.1717 -0.5623
 1740SOL    HW2 5371   2.590   2.842   4.814 -1.5998 -0.9552 -1.3424
 1741SOL     OW 5372   1.205   4.273   4.374 -0.1724  0.0421 -0.3177
 1741SOL    HW1 5373   1.197   4.175   4.362  1.8434 -0.4701  1.8009
 1741SOL    HW2 5374   1.222   4.294   4.470 -0.8510  2.5137 -0.6542
 1742SOL     OW 5375   0.613   5.272   3.919 -0.4829 -0.2892 -0.5539
 1742SOL    HW1 5376   0.529   5.256   3.867 -0.3647  1.3249 -1.2959
 1742SOL    HW2 5377   0.666   5.187   3.923 -2.0687 -1.3011 -0.1767
 1743SOL     OW 5378   4.224   2.021   3.449 -0.3156  0.2952  0.0243
 1743SOL    HW1 5379   4.185   1.930   3.464  0.0588  0.4639  2.4315
 1743SOL    HW2 5380   4.151   2.083   3.421 -1.0202 -0.2700  0.5581
 1744SOL     OW 5381   3.548   2.996   4.727 -0.1447  0.0569 -0.1418
 1744SOL    HW1 5382   3.596   3.009   4.814  0.1799 -0.5037 -0.2341
 1744SOL    HW2 5383   3.611   2.959   4.659 -0.5674 -0.1694 -0.4161
 1745SOL     OW 5384   1.018   3.494   4.874  0.3257  0.0239  0.3707
 1745SOL    HW1 5385   1.103   3.446   4.895  1.2028  1.9960  1.6537
 1745SOL    HW2 5386   1.037   3.592   4.868 -2.1154  0.7100  2.4025
 1746SOL     OW 5387   1.705   5.773   4.995  0.2392  0.4078 -0.1641
 1746SOL    HW1 5388   1.658   5.692   5.032  1.2384 -0.2413 -0.2847
 1746SOL    HW2 5389   1.694   5.849   5.059  1.1295 -0.4319  1.0445
 1747SOL     OW 5390   2.479   4.205   3.255  0.1415  0.4836 -0.3271
 1747SOL    HW1 5391   2.531   4.126   3.222 -1.2585  0.1904 -1.9561
 1747SOL    HW2 5392   2.415   4.176   3.326 -2.1150 -0.4294 -2.6031
 1748SOL     OW 5393   0.660   0.027   5.336 -0.2188  0.2301  0.0657
 1748SOL    HW1 5394   0.729   6.987   5.396  0.6110 -2.3570 -2.4080
 1748SOL    HW2 5395   0.678   0.125   5.323  1.3129  0.1851  1.5948
 1749SOL     OW 5396   4.854   0.800   4.159 -0.1546 -0.2857 -0.2897
 1749SOL    HW1 5397   4.805   0.878   4.200  2.1205  0.1452  1.8164
 1749SOL    HW2 5398   4.927   0.834   4.100 -0.1621 -0.8520 -0.6278
 1750SOL     OW 5399   3.062   4.980   5.059  0.3398 -0.5602 -0.1186
 1750SOL    HW1 5400   3.070   5.078   5.041  1.8870 -0.7644 -0.6884
 1750SOL    HW2 5401   2.966   4.956   5.070 -0.1132  0.9058 -0.6487
 1751SOL     OW 5402   6.372   3.410   3.715 -0.2565  0.1060  0.0240
 1751SOL    HW1 5403   6.428   3.336   3.753 -1.6865 -1.5912 -0.9812
 1751SOL    HW2 5404   6.429   3.469   3.658  0.6506 -1.1323 -0.4019
 1752SOL     OW 5405   6.154   3.818   3.513  0.8361 -0.0353  0.1965
 1752SOL    HW1 5406   6.174   3.862   3.600  2.6776 -0.7364  0.1866
 1752SOL    HW2 5407   6.126   3.724   3.528  2.6508 -0.6482  0.0348
 1753SOL     OW 5408   3.565   2.532   4.799 -0.2028  0.8524 -0.2503
 1753SOL    HW1 5409   3.516   2.449   4.825  2.5020 -0.8386 -0.2600
 1753SOL    HW2 5410   3.575   2.537   4.700  0.2434  0.8277 -0.2087
 1754SOL     OW 5411   3.812   0.631   3.225 -0.2868 -0.4880  0.3393
 1754SOL    HW1 5412   3.763   0.544   3.232 -1.2508 -0.0448 -0.6259
 1754SOL    HW2 5413   3.756   0.704   3.264  0.9915 -0.4363  2.1914
 1755SOL     OW 5414   2.841   5.173   3.355  0.0810 -0.3384  0.0439
 1755SOL    HW1 5415   2.858   5.211   3.446 -0.1127 -1.7404  0.6943
 1755SOL    HW2 5416   2.925   5.133   3.319  0.2561  0.5696 -0.5809
 1756SOL     OW 5417   1.334   5.615   4.855 -0.1432  0.0116  0.6080
 1756SOL    HW1 5418   1.367   5.709   4.843  0.9249 -0.2183  1.6622
 1756SOL    HW2 5419   1.399   5.563   4.910  0.1250 -1.8291 -1.3077
 1757SOL     OW 5420   0.943   4.193   3.024 -0.8553 -0.3866  0.1042
 1757SOL    HW1 5421   0.986   4.138   3.096  1.9515  2.0910  0.5060
 1757SOL    HW2 5422   0.881   4.260   3.066 -2.6237 -1.7375 -0.2256
 1758SOL     OW 5423   3.970   5.304   2.657 -0.5561  0.1798  0.0738
 1758SOL    HW1 5424   3.976   5.404   2.663  0.4741  0.0344  2.1725
 1758SOL    HW2 5425   4.054   5.263   2.691 -0.9880 -1.4451 -0.6972
 1759SOL     OW 5426   1.554   3.597   3.265  0.0432 -0.4962  0.2280
 1759SOL    HW1 5427   1.516   3.512   3.300 -1.0558  0.3273  1.1435
 1759SOL    HW2 5428   1.480   3.655   3.230  0.8455 -0.1827 -1.0059
 1760SOL     OW 5429   3.100   1.484   3.721 -0.1011  0.2101 -0.2552
 1760SOL    HW1 5430   3.095   1.524   3.813  0.6496 -1.2572  0.4678
 1760SOL    HW2 5431   3.008   1.469   3.686 -0.4441 -0.6093  0.9235
 1761SOL     OW 5432   2.762   2.934   2.915 -0.2107  1.0075  0.1711
 1761SOL    HW1 5433   2.814   2.921   2.999  1.9670 -1.4747 -1.3636
 1761SOL    HW2 5434   2.682   2.990   2.933 -1.0765 -1.1460  4.3641
 1762SOL     OW 5435   0.514   2.311   2.852 -0.0751 -0.3541  0.3284
 1762SOL    HW1 5436   0.457   2.366   2.790 -0.1310  0.4762  1.0897
 1762SOL    HW2 5437   0.455   2.259   2.914 -0.0104 -0.1154  0.5893
 1763SOL     OW 5438   2.895   5.590   2.577 -0.1556  0.1041  0.5782
 1763SOL    HW1 5439   2.845   5.612   2.661  1.3993  0.2519  1.4898
 1763SOL    HW2 5440   2.987   5.559   2.600  0.1425 -0.2932 -1.0602
 1764SOL     OW 5441   3.020   1.582   3.944  0.3791 -0.4521 -0.2372
 1764SOL    HW1 5442   3.036   1.550   4.037  1.7195  0.3517 -0.1745
 1764SOL    HW2 5443   2.926   1.616   3.936 -0.5849 -2.8611  0.1064
 1765SOL     OW 5444   0.148   2.423   4.614  0.6821 -0.0366 -0.2128
 1765SOL    HW1 5445   0.087   2.412   4.535 -0.4845 -0.3068  0.7055
 1765SOL    HW2 5446   0.098   2.402   4.698  1.9156  0.2247  0.6075
 1766SOL     OW 5447   3.936   1.334   2.829  0.4502  0.0843  0.1418
 1766SOL    HW1 5448   3.838   1.316   2.837  0.6198 -1.2676 -0.5575
 1766SOL    HW2 5449   3.950   1.429   2.804 -0.7144  0.1455 -0.3633
 1767SOL     OW 5450   5.943   0.962   2.988 -0.1422  0.3516 -0.3210
 1767SOL    HW1 5451   6.032   0.991   2.953  0.0362 -0.1812 -0.3113
 1767SOL    HW2 5452   5.936   0.862   2.984  0.0962  0.2025  1.6454
 1768SOL     OW 5453   5.295   5.616   3.100 -0.3941  0.2897 -0.1124
 1768SOL    HW1 5454   5.336   5.525   3.108  0.5272  0.7763  1.1473
 1768SOL    HW2 5455   5.298   5.646   3.005  1.0460 -0.2210 -0.2470
 1769SOL     OW 5456   1.921   2.594   2.661 -0.8735  0.4665 -0.5333
 1769SOL    HW1 5457   1.823   2.581   2.642 -0.9312  1.1534 -0.7390
 1769SOL    HW2 5458   1.962   2.647   2.587 -0.2754 -0.0806 -0.5951
 1770SOL     OW 5459   4.584   5.637   3.578  0.3784  0.1690 -0.1504
 1770SOL    HW1 5460   4.598   5.582   3.496 -1.4422 -0.6843  0.0511
 1770SOL    HW2 5461   4.604   5.733   3.558  1.5455 -0.2575 -1.1165
 1771SOL     OW 5462   5.756   1.515   5.281 -1.1012  0.4455 -0.2791
 1771SOL    HW1 5463   5.698   1.436   5.302 -0.3762 -0.5858 -1.9137
 1771SOL    HW2 5464   5.744   1.540   5.185  0.5447  0.6894 -0.4612
 1772SOL     OW 5465   6.597   2.935   3.361  0.0545  0.0276  0.1156
 1772SOL    HW1 5466   6.648   2.996   3.299  0.4728 -0.4364 -0.0066
 1772SOL    HW2 5467   6.661   2.896   3.427 -0.3044  0.1192  0.5147
 1773SOL     OW 5468   6.779   3.500   3.971  0.2316  0.5427 -0.2694
 1773SOL    HW1 5469   6.774   3.416   4.026 -0.7795  1.7087  1.4983
 1773SOL    HW2 5470   6.875   3.522   3.955  0.6510  0.8156  2.1647
 1774SOL     OW 5471   5.357   0.791   4.685 -0.1110  0.2779 -0.3539
 1774SOL    HW1 5472   5.316   0.756   4.601  1.7911 -0.4447 -1.0322
 1774SOL    HW2 5473   5.456   0.790   4.676  0.1846 -0.7276  2.2763
 1775SOL     OW 5474   5.082   5.619   3.483 -0.0194  0.1054  0.2193
 1775SOL    HW1 5475   5.047   5.709   3.510  0.8704  0.1924  1.1280
 1775SOL    HW2 5476   5.111   5.568   3.565 -0.9898 -1.2323 -0.2191
 1776SOL     OW 5477   5.974   1.904   2.907 -0.0584 -0.9805 -0.0585
 1776SOL    HW1 5478   5.961   1.996   2.869  0.3455 -0.7521  0.3422
 1776SOL    HW2 5479   6.064   1.899   2.951 -0.0917 -1.5604 -0.0520
 1777SOL     OW 5480   4.970   1.407   3.772  0.1469 -0.6154  0.2953
 1777SOL    HW1 5481   5.061   1.401   3.814  0.3605  1.5284  0.2560
 1777SOL    HW2 5482   4.978   1.393   3.673  0.6936  0.9887  0.0869
 1778SOL     OW 5483   3.964   3.277   4.766 -0.4253 -0.4841  0.3148
 1778SOL    HW1 5484   3.957   3.177   4.763  0.1407 -0.5054 -0.4393
 1778SOL    HW2 5485   4.035   3.303   4.831 -1.7424 -0.5053  1.8155
 1779SOL     OW 5486   0.609   0.084   3.269 -0.3040 -0.2556 -0.4464
 1779SOL    HW1 5487   0.661   0.005   3.302 -0.9405 -0.6270 -0.3180
 1779SOL    HW2 5488   0.512   0.071   3.289 -0.1339  2.1909  3.0096
 1780SOL     OW 5489   0.625   0.194   4.077 -0.1868  0.2602 -0.0896
 1780SOL    HW1 5490   0.609   0.232   3.986  0.0177  0.4762 -0.0353
 1780SOL    HW2 5491   0.542   0.205   4.132 -0.8604 -1.2702 -0.7277
 1781SOL     OW 5492   3.834   3.229   4.318  0.1324  0.1053 -0.0173
 1781SOL    HW1 5493   3.846   3.293   4.242 -0.7254 -0.6966 -0.8567
 1781SOL    HW2 5494   3.889   3.259   4.396 -0.3391  1.9268 -0.3369
 1782SOL     OW 5495   5.863   0.152   5.422  0.1941 -0.0625  0.0347
 1782SOL    HW1 5496   5.914   0.080   5.375  0.9880  0.3470  0.2378
 1782SOL    HW2 5497   5.770   0.155   5.388  0.3281 -0.7717 -0.4200
 1783SOL     OW 5498   6.907   2.667   2.541 -0.3891 -0.1850 -0.2165
 1783SOL    HW1 5499   6.872   2.700   2.454 -1.9766  0.6921  0.7007
 1783SOL    HW2 5500   6.831   2.652   2.604  0.7182 -0.7653  1.0405
 1784SOL     OW 5501   6.640   3.344   3.496  0.2772 -0.0145 -0.2251
 1784SOL    HW1 5502   6.691   3.400   3.561  0.2029 -0.2112  0.0042
 1784SOL    HW2 5503   6.618   3.399   3.415  0.2404  0.2756 -0.0211
 1785SOL     OW 5504   3.996   1.276   5.006  0.2880 -0.2601 -0.0740
 1785SOL    HW1 5505   3.994   1.197   5.067 -0.9494  0.5274  0.9740
 1785SOL    HW2 5506   3.910   1.280   4.955  1.9018 -1.8216 -3.1855
 1786SOL     OW 5507   2.148   3.151   4.568 -0.1786 -0.4053  0.7464
 1786SOL    HW1 5508   2.128   3.152   4.470  0.3216  1.2019  0.6309
 1786SOL    HW2 5509   2.228   3.208   4.586 -1.0197  0.3521  2.2397
 1787SOL     OW 5510   6.185   0.128   4.050 -0.5692  0.1003  0.1776
 1787SOL    HW1 5511   6.202   0.033   4.074 -0.3197  0.3983  1.2402
 1787SOL    HW2 5512   6.090   0.139   4.021 -0.3783 -0.6148 -0.7786
 1788SOL     OW 5513   1.135   1.589   3.800 -0.0352  0.2903  0.1013
 1788SOL    HW1 5514   1.104   1.654   3.869  0.2401 -0.0674  0.5686
 1788SOL    HW2 5515   1.060   1.572   3.735  0.0420  1.4118 -0.2997
 1789SOL     OW 5516   6.904   0.817   3.173 -0.6255 -0.5396  0.4123
 1789SOL    HW1 5517   6.936   0.911   3.184  2.6913 -1.5251  0.2753
 1789SOL    HW2 5518   6.809   0.817   3.142 -1.9268  2.6556  3.6983
 1790SOL     OW 5519   3.973   2.585   4.991  0.1460 -0.4238  0.2479
 1790SOL    HW1 5520   4.036   2.542   5.055  0.5585  1.4871  1.2227
 1790SOL    HW2 5521   3.881   2.585   5.031  0.3222  0.3723  0.6937
 1791SOL     OW 5522   2.988   1.524   4.809  0.1824 -0.2388 -0.0186
 1791SOL    HW1 5523   2.899   1.503   4.848 -0.5124  1.0225 -0.8504
 1791SOL    HW2 5524   3.033   1.593   4.866 -0.5024  1.0257 -0.9377
 1792SOL     OW 5525   4.667   0.705   2.530 -0.1420 -0.6794  0.6218
 1792SOL    HW1 5526   4.708   0.746   2.611  0.3464  0.8283 -0.3551
 1792SOL    HW2 5527   4.737   0.692   2.460 -0.8169 -0.6351 -0.0764
 1793SOL     OW 5528   4.581   3.017   3.683  0.1091  0.0567  0.1918
 1793SOL    HW1 5529   4.590   2.942   3.749 -0.0808  0.2242  0.4120
 1793SOL    HW2 5530   4.541   2.982   3.598 -0.8163  0.0728  0.6096
 1794SOL     OW 5531   4.815   5.863   4.541 -0.4405  0.0222 -0.2522
 1794SOL    HW1 5532   4.840   5.769   4.518  1.9960  0.5632 -0.1334
 1794SOL    HW2 5533   4.869   5.927   4.485  0.4374  1.3310  1.9357
 1795SOL     OW 5534   2.234   2.099   2.951  0.0683 -0.1753  1.1751
 1795SOL    HW1 5535   2.181   2.175   2.913  2.7428  0.9864 -0.4638
 1795SOL    HW2 5536   2.245   2.028   2.881  1.1432 -0.1492  1.3135
 1796SOL     OW 5537   2.650   0.188   4.869  0.5533 -1.0075  0.1410
 1796SOL    HW1 5538   2.618   0.155   4.780 -0.2224 -0.5946  0.2585
 1796SOL    HW2 5539   2.743   0.225   4.860 -0.5999  1.8463 -1.1834
 1797SOL     OW 5540   1.656   4.708   5.030  0.2925 -0.0976  0.0566
 1797SOL    HW1 5541   1.755   4.703   5.040  0.4991  1.8503 -0.4549
 1797SOL    HW2 5542   1.614   4.724   5.119  0.5496  0.0876  0.1469
 1798SOL     OW 5543   5.315   5.587   5.380  0.3448 -0.1799  0.0619
 1798SOL    HW1 5544   5.391   5.522   5.372  0.7570  0.1103  1.4249
 1798SOL    HW2 5545   5.277   5.604   5.289  1.7818 -0.4839 -0.6309
 1799SOL     OW 5546   6.897   1.096   5.062  0.2173 -0.2477  0.3563
 1799SOL    HW1 5547   6.808   1.063   5.092  0.6521 -0.2910  1.6654
 1799SOL    HW2 5548   6.966   1.075   5.132  0.6766  2.6426  0.9183
 1800SOL     OW 5549   0.472   3.551   3.784 -0.7762  0.1888  0.1125
 1800SOL    HW1 5550   0.513   3.559   3.875  3.0174  0.5378 -1.4626
 1800SOL    HW2 5551   0.380   3.590   3.787 -0.8876  0.0623  3.7829
 1801SOL     OW 5552   0.488   6.587   2.794  0.3942  0.1517  0.1896
 1801SOL    HW1 5553   0.444   6.521   2.734 -0.2592 -0.0119  0.8308
 1801SOL    HW2 5554   0.419   6.651   2.830  0.9890  1.1055 -0.3193
 1802SOL     OW 5555   5.282   3.541   2.475 -0.2124  0.0295 -0.2728
 1802SOL    HW1 5556   5.329   3.624   2.506 -2.4865  1.2778  0.0991
 1802SOL    HW2 5557   5.298   3.528   2.377  3.4234 -1.4555  0.3549
 1803SOL     OW 5558   2.455   2.368   4.010 -0.5258  0.6548 -0.0887
 1803SOL    HW1 5559   2.444   2.268   4.018  1.1012  0.5803  2.3935
 1803SOL    HW2 5560   2.381   2.413   4.060 -0.8387  0.6977 -0.5807
 1804SOL     OW 5561   1.193   4.776   2.786 -0.5349 -0.5448  0.0964
 1804SOL    HW1 5562   1.223   4.682   2.771  0.0187 -0.4073  0.3105
 1804SOL    HW2 5563   1.126   4.780   2.860  0.2652 -0.6332  0.8317
 1805SOL     OW 5564   3.149   1.389   3.321 -0.1425 -0.5358 -0.5602
 1805SOL    HW1 5565   3.211   1.440   3.261  3.2234 -2.7323  0.7273
 1805SOL    HW2 5566   3.172   1.409   3.417 -0.4850 -2.3865 -0.0413
 1806SOL     OW 5567   4.435   5.886   4.583 -0.8641 -0.0716  0.2223
 1806SOL    HW1 5568   4.423   5.831   4.665 -3.4668  1.2917  0.8650
 1806SOL    HW2 5569   4.348   5.926   4.556  0.4496  1.8424 -1.5644
 1807SOL     OW 5570   2.138   3.417   3.704 -0.0924  0.5170 -0.3418
 1807SOL    HW1 5571   2.121   3.368   3.619 -1.2387  0.6827 -0.2290
 1807SOL    HW2 5572   2.210   3.370   3.756  1.9327  1.4488 -2.1965
 1808SOL     OW 5573   6.306   5.935   4.769 -0.8936  0.3484  0.6281
 1808SOL    HW1 5574   6.390   5.989   4.779 -0.6844 -0.1674  1.8390
 1808SOL    HW2 5575   6.329   5.838   4.772 -1.2437  0.1428 -1.7004
 1809SOL     OW 5576   3.681   1.964   4.220  0.3019 -0.6355  0.2587
 1809SOL    HW1 5577   3.725   2.054   4.215 -2.8105  1.0279 -0.0546
 1809SOL    HW2 5578   3.659   1.943   4.316 -0.8007 -0.0273  0.1581
 1810SOL     OW 5579   3.017   3.622   3.931 -0.4548 -0.4866  0.8218
 1810SOL    HW1 5580   3.024   3.695   3.863  1.6760  0.3313  1.8456
 1810SOL    HW2 5581   3.001   3.661   4.022 -0.8857 -1.4156  1.1680
 1811SOL     OW 5582   0.788   5.834   4.104  0.0990  0.0688  0.1628
 1811SOL    HW1 5583   0.712   5.803   4.160 -1.0454 -0.1586 -1.4390
 1811SOL    HW2 5584   0.755   5.899   4.035  1.2833 -0.2656 -0.7692
 1812SOL     OW 5585   0.503   2.519   3.216 -0.2237 -0.0064  0.0935
 1812SOL    HW1 5586   0.490   2.457   3.294 -0.0840 -0.0930  0.0489
 1812SOL    HW2 5587   0.600   2.522   3.192 -0.3296 -0.3664 -0.3934
 1813SOL     OW 5588   4.427   0.626   4.912  0.1419  0.0695  0.1073
 1813SOL    HW1 5589   4.478   0.544   4.939 -1.1544 -0.0335  2.4477
 1813SOL    HW2 5590   4.447   0.647   4.816  1.0786 -2.5445 -0.3520
 1814SOL     OW 5591   2.909   4.004   2.579 -0.0592  0.4650  0.6543
 1814SOL    HW1 5592   2.936   4.071   2.510  0.7267  0.3833  0.8746
 1814SOL    HW2 5593   2.976   4.004   2.653 -2.3703  2.7260  2.9705
 1815SOL     OW 5594   4.420   0.574   4.240 -0.2925  0.2879  0.2527
 1815SOL    HW1 5595   4.364   0.633   4.299  0.2463 -1.3988  2.5893
 1815SOL    HW2 5596   4.467   0.506   4.296  1.1603 -0.7307 -2.0642
 1816SOL     OW 5597   4.553   4.515   3.562  0.4772  0.3065 -0.0853
 1816SOL    HW1 5598   4.576   4.560   3.649 -2.2433 -0.8251  1.3381
 1816SOL    HW2 5599   4.453   4.504   3.556  0.7067 -0.9909 -2.7092
 1817SOL     OW 5600   5.337   0.193   3.202 -0.1160  0.5241  0.9676
 1817SOL    HW1 5601   5.411   0.134   3.235  0.9147  2.6429  2.6847
 1817SOL    HW2 5602   5.270   0.137   3.152  1.2429 -1.9067  1.6803
 1818SOL     OW 5603   0.477   0.810   4.170 -0.1779 -0.2163  0.5815
 1818SOL    HW1 5604   0.531   0.857   4.099 -0.8827 -0.3348 -0.0399
 1818SOL    HW2 5605   0.463   0.715   4.143 -0.5728 -0.2235  0.8164
 1819SOL     OW 5606   3.490   2.749   4.956 -0.2934 -0.2877 -0.3223
 1819SOL    HW1 5607   3.516   2.690   4.880  1.2745 -0.3441  0.2073
 1819SOL    HW2 5608   3.397   2.727   4.985  0.0271 -2.1161 -0.5204
 1820SOL     OW 5609   3.582   5.888   4.238  0.4170  0.2163  0.1934
 1820SOL    HW1 5610   3.586   5.815   4.170 -1.6275 -3.0596  3.2617
 1820SOL    HW2 5611   3.499   5.942   4.226 -0.0785 -0.5305  0.2775
 1821SOL     OW 5612   0.415   5.418   2.839  0.2672  0.0238  0.8724
 1821SOL    HW1 5613   0.474   5.346   2.802  2.7308  1.8691  0.9429
 1821SOL    HW2 5614   0.386   5.394   2.931 -0.6397 -1.7346  0.1711
 1822SOL     OW 5615   5.470   1.812   4.921 -0.1346  0.3019 -0.1472
 1822SOL    HW1 5616   5.543   1.772   4.977  0.2817 -0.5868 -1.2708
 1822SOL    HW2 5617   5.500   1.816   4.826 -1.3550  0.4416 -0.5452
 1823SOL     OW 5618   2.482   3.027   3.595  0.2938  0.1701  0.1656
 1823SOL    HW1 5619   2.529   2.939   3.603  1.1294  0.6319  0.4715
 1823SOL    HW2 5620   2.459   3.060   3.687  0.3163  0.4438  0.0717
 1824SOL     OW 5621   3.852   3.996   5.473 -0.8033  0.1530 -0.4173
 1824SOL    HW1 5622   3.887   3.995   5.379 -0.0626  0.2092 -0.1511
 1824SOL    HW2 5623   3.888   3.918   5.523  2.2567  2.2552  0.9981
 1825SOL     OW 5624   2.531   1.240   4.872 -0.3538 -0.3939 -0.7511
 1825SOL    HW1 5625   2.543   1.150   4.914 -1.6972 -0.7662 -1.1248
 1825SOL    HW2 5626   2.620   1.285   4.863  0.3537 -1.7532 -0.7334
 1826SOL     OW 5627   2.624   3.989   3.949  0.3365  0.1114 -0.3344
 1826SOL    HW1 5628   2.525   3.971   3.948  0.4387 -0.4615 -0.4264
 1826SOL    HW2 5629   2.655   4.001   4.043  0.2825 -0.3188 -0.2590
 1827SOL     OW 5630   5.583   5.121   4.423  0.1980 -0.1113  0.0192
 1827SOL    HW1 5631   5.672   5.131   4.467 -0.0403  0.0163  0.4753
 1827SOL    HW2 5632   5.589   5.054   4.349  0.1558 -1.8134  1.4763
 1828SOL     OW 5633   4.825   0.407   3.397 -0.1298 -0.3493  0.3015
 1828SOL    HW1 5634   4.841   0.368   3.306 -1.7840  0.8400 -0.5445
 1828SOL    HW2 5635   4.904   0.463   3.422 -0.3763  0.7306 -1.1944
 1829SOL     OW 5636   4.454   4.306   4.038 -0.3455 -0.0801 -0.4997
 1829SOL    HW1 5637   4.470   4.252   4.121 -1.3919 -0.3290 -0.4469
 1829SOL    HW2 5638   4.377   4.368   4.052 -0.6572 -0.2601 -1.3457
 1830SOL     OW 5639   0.046   6.074   5.219 -0.8342 -0.4173 -0.3070
 1830SOL    HW1 5640   0.038   6.106   5.313  3.8045  1.1319 -0.1546
 1830SOL    HW2 5641   0.024   6.149   5.156 -2.6257 -1.0443 -0.4620
 1831SOL     OW 5642   5.461   5.590   2.532 -0.1150  0.5920  0.1775
 1831SOL    HW1 5643   5.384   5.528   2.545 -0.2474  0.8532  0.6879
 1831SOL    HW2 5644   5.534   5.568   2.597 -0.4125  1.3486  0.7801
 1832SOL     OW 5645   3.282   1.638   3.948  0.1645  0.8033 -0.0027
 1832SOL    HW1 5646   3.328   1.584   4.018 -0.5709 -1.7438 -1.3320
 1832SOL    HW2 5647   3.184   1.641   3.967  0.0031  0.3627 -0.6953
 1833SOL     OW 5648   6.388   5.266   4.991  0.4868  0.1224  0.1651
 1833SOL    HW1 5649   6.412   5.363   5.000 -1.2359  0.4936  1.2162
 1833SOL    HW2 5650   6.467   5.215   4.957  1.3926  1.9038 -0.5232
 1834SOL     OW 5651   2.651   4.417   4.595  0.0180 -0.3123  0.0168
 1834SOL    HW1 5652   2.671   4.407   4.693 -1.6350  0.5566  0.4929
 1834SOL    HW2 5653   2.576   4.482   4.584 -0.6985 -1.3800 -1.7645
 1835SOL     OW 5654   2.779   2.217   5.005 -0.1669  0.1330  0.0838
 1835SOL    HW1 5655   2.780   2.237   4.907 -0.2639  0.7730  0.2064
 1835SOL    HW2 5656   2.779   2.118   5.019  0.0430  0.0362 -0.5590
 1836SOL     OW 5657   0.026   0.576   3.148 -0.3430  0.0590  0.4884
 1836SOL    HW1 5658   6.980   0.512   3.087  1.9623  0.6558 -2.1214
 1836SOL    HW2 5659   6.978   0.664   3.148  1.1221  1.0291 -3.0478
 1837SOL     OW 5660   2.105   2.080   4.069 -0.2950 -0.0090  0.0270
 1837SOL    HW1 5661   2.110   2.013   4.143  0.1775 -0.9652 -0.8659
 1837SOL    HW2 5662   2.197   2.115   4.049 -0.5623  1.1333  0.6638
 1838SOL     OW 5663   5.011   4.665   2.673  0.0045 -0.5759  0.0098
 1838SOL    HW1 5664   4.996   4.570   2.699  0.2727 -0.7326 -0.4044
 1838SOL    HW2 5665   4.937   4.721   2.709  0.3941 -0.7792  1.1583
 1839SOL     OW 5666   0.119   2.076   3.283 -0.3862 -0.4018 -0.1269
 1839SOL    HW1 5667   0.041   2.095   3.343  0.8085  0.6799  1.1570
 1839SOL    HW2 5668   0.085   2.051   3.192 -2.2343  1.1531  0.0515
 1840SOL     OW 5669   1.530   1.044   4.081  0.0486  0.3220 -0.1935
 1840SOL    HW1 5670   1.500   1.107   4.152  0.1996  0.2636 -0.0773
 1840SOL    HW2 5671   1.502   0.951   4.105 -0.3987  0.3783 -0.4910
 1841SOL     OW 5672   4.276   1.868   4.911 -0.3612 -0.4946  0.2276
 1841SOL    HW1 5673   4.332   1.786   4.921 -0.1364 -0.4935 -0.9409
 1841SOL    HW2 5674   4.232   1.888   4.999  0.9996 -0.8208  1.0264
 1842SOL     OW 5675   2.365   3.989   3.675 -0.5328 -0.5162 -0.0726
 1842SOL    HW1 5676   2.367   4.070   3.734 -2.5864  0.4290 -1.1791
 1842SOL    HW2 5677   2.342   3.909   3.731  1.0010 -0.2851  0.9516
 1843SOL     OW 5678   3.152   1.064   2.800 -0.2523 -0.3833  0.6988
 1843SOL    HW1 5679   3.197   1.069   2.711 -0.9861  0.9947  0.3706
 1843SOL    HW2 5680   3.221   1.048   2.871  0.5703  0.2431  0.0671
 1844SOL     OW 5681   3.201   4.838   3.885  0.2541 -0.4486  0.0338
 1844SOL    HW1 5682   3.270   4.906   3.911 -0.9368  1.3755 -1.2459
 1844SOL    HW2 5683   3.175   4.784   3.964  1.0856  0.7736  1.1881
 1845SOL     OW 5684   2.537   4.262   4.334  0.3020  0.4760 -0.3956
 1845SOL    HW1 5685   2.525   4.170   4.372  1.7318  0.3710 -0.1764
 1845SOL    HW2 5686   2.609   4.310   4.384  0.5621  1.2037 -1.4370
 1846SOL     OW 5687   5.372   3.485   3.524  0.2371 -0.2339 -0.5211
 1846SOL    HW1 5688   5.431   3.413   3.563  1.2831 -0.8332 -2.9714
 1846SOL    HW2 5689   5.316   3.445   3.452  1.3437  1.4635 -2.4256
 1847SOL     OW 5690   2.393   5.036   4.279 -0.6324  0.5120 -0.7875
 1847SOL    HW1 5691   2.424   5.088   4.199 -2.8350  0.3814 -1.8005
 1847SOL    HW2 5692   2.330   5.092   4.332  2.2699  1.3462  2.0844
 1848SOL     OW 5693   6.710   1.221   3.395 -0.0882  0.2042 -0.2118
 1848SOL    HW1 5694   6.808   1.237   3.402  0.0151 -0.3371 -0.4480
 1848SOL    HW2 5695   6.668   1.295   3.341 -0.3016  2.1941  2.4282
 1849SOL     OW 5696   2.574   0.053   3.782 -0.2005 -0.1209  0.6063
 1849SOL    HW1 5697   2.530   0.104   3.707  0.6785 -0.2413 -0.0082
 1849SOL    HW2 5698   2.668   0.085   3.792  0.3185 -1.4968  0.3259
 1850SOL     OW 5699   3.509   0.933   4.468  0.0606  0.1149  0.1205
 1850SOL    HW1 5700   3.488   0.960   4.374 -0.3009  2.3271  0.7857
 1850SOL    HW2 5701   3.561   0.848   4.467  1.4499  0.9107 -2.1659
 1851SOL     OW 5702   0.945   0.036   2.558 -0.3313 -0.1330 -0.2660
 1851SOL    HW1 5703   0.902   6.998   2.475  0.1180  0.6525 -0.8699
 1851SOL    HW2 5704   0.935   6.971   2.633 -1.4732 -0.5091 -0.7185
 1852SOL     OW 5705   2.823   6.807   3.689 -0.1993 -0.3092  0.5602
 1852SOL    HW1 5706   2.827   6.906   3.700  0.7532 -0.4291  1.4927
 1852SOL    HW2 5707   2.771   6.784   3.607  0.3556  0.9862 -0.1760
 1853SOL     OW 5708   2.753   6.967   5.037 -0.1675 -0.0678 -0.0629
 1853SOL    HW1 5709   2.702   0.032   4.980  1.1380  0.1504 -1.0313
 1853SOL    HW2 5710   2.696   6.886   5.053 -0.8579  0.1938 -1.0447
 1854SOL     OW 5711   3.250   0.532   3.362 -0.1014  0.1493 -0.3018
 1854SOL    HW1 5712   3.172   0.575   3.407 -0.9266  0.3585 -1.8533
 1854SOL    HW2 5713   3.220   0.449   3.315  1.0687 -1.0103  0.9209
 1855SOL     OW 5714   5.070   0.036   4.230  0.0408  0.1605 -0.6532
 1855SOL    HW1 5715   5.137   0.095   4.275 -0.2827  0.6496 -0.7951
 1855SOL    HW2 5716   5.114   6.953   4.198 -0.3001 -1.9275  3.6373
 1856SOL     OW 5717   2.732   5.974   4.731  0.3595 -0.1476 -0.5417
 1856SOL    HW1 5718   2.673   5.894   4.721 -2.1748  1.4492  0.4445
 1856SOL    HW2 5719   2.766   6.002   4.641 -2.1020  0.0055 -1.5009
 1857SOL     OW 5720   5.231   4.906   3.467 -0.3631  0.2395 -0.1556
 1857SOL    HW1 5721   5.279   4.846   3.532  0.9061  2.5746  1.1959
 1857SOL    HW2 5722   5.133   4.904   3.487 -0.0804  0.3180  1.3382
 1858SOL     OW 5723   0.472   6.396   3.989  0.0808 -0.0759  0.1410
 1858SOL    HW1 5724   0.503   6.341   4.066  1.7215  0.6685  0.0662
 1858SOL    HW2 5725   0.550   6.416   3.929 -0.9626  0.2055 -1.1801
 1859SOL     OW 5726   0.152   5.831   4.365 -0.0246  0.4320 -0.2070
 1859SOL    HW1 5727   0.073   5.888   4.346 -1.0443  0.3545  3.0882
 1859SOL    HW2 5728   0.195   5.861   4.450  2.0252 -1.0787 -0.6264
 1860SOL     OW 5729   0.077   3.872   4.998 -0.3860  0.6845 -0.0482
 1860SOL    HW1 5730   0.152   3.886   4.934 -1.6785  2.4372 -1.2585
 1860SOL    HW2 5731   0.056   3.774   5.003  1.6110  0.1989 -0.0219
 1861SOL     OW 5732   4.357   3.270   5.259  0.4818 -0.9474 -0.3001
 1861SOL    HW1 5733   4.434   3.285   5.197 -0.1071  0.8374 -0.6791
 1861SOL    HW2 5734   4.324   3.359   5.292 -2.3582 -1.5054 -1.3689
 1862SOL     OW 5735   6.224   3.309   3.521 -0.0148  0.3177 -0.4044
 1862SOL    HW1 5736   6.253   3.344   3.610  0.1986  0.6324 -0.5931
 1862SOL    HW2 5737   6.222   3.209   3.523  0.1591  0.3189 -0.1012
 1863SOL     OW 5738   2.546   2.095   4.692 -0.0229 -0.4641  1.0510
 1863SOL    HW1 5739   2.510   2.156   4.763  1.8878  0.5303  1.2188
 1863SOL    HW2 5740   2.470   2.047   4.648 -1.4837  1.0777  1.7848
 1864SOL     OW 5741   1.933   5.098   4.826 -0.0555 -0.2336 -0.4177
 1864SOL    HW1 5742   1.853   5.072   4.772 -1.4595 -1.1080  1.9615
 1864SOL    HW2 5743   1.993   5.155   4.770 -1.0715 -1.5881 -3.0766
 1865SOL     OW 5744   1.725   1.311   3.703 -0.0029 -0.2911 -0.0806
 1865SOL    HW1 5745   1.727   1.211   3.698 -2.2923 -0.4058  0.4401
 1865SOL    HW2 5746   1.668   1.347   3.630 -1.6227  0.4124  1.4565
 1866SOL     OW 5747   4.786   6.382   3.183  0.3269  0.0475 -0.6386
 1866SOL    HW1 5748   4.849   6.335   3.245 -0.5566 -0.5415 -0.1779
 1866SOL    HW2 5749   4.827   6.468   3.153  1.9023 -0.9099 -1.3523
 1867SOL     OW 5750   5.607   1.273   3.634  0.2169 -0.2818  0.6921
 1867SOL    HW1 5751   5.555   1.193   3.666  0.0712  0.3798  2.1723
 1867SOL    HW2 5752   5.667   1.245   3.559  0.0661 -1.7544  1.0884
 1868SOL     OW 5753   3.706   3.423   3.730 -0.6007 -0.3152  0.5880
 1868SOL    HW1 5754   3.676   3.434   3.635  0.3650  1.7857  0.4639
 1868SOL    HW2 5755   3.628   3.435   3.791 -0.9271  0.0344  0.1116
 1869SOL     OW 5756   2.618   0.806   4.396 -0.1709 -0.4684 -0.6192
 1869SOL    HW1 5757   2.671   0.723   4.377  0.0863 -0.6882  0.9220
 1869SOL    HW2 5758   2.525   0.794   4.363 -0.0498 -1.2459 -0.7101
 1870SOL     OW 5759   3.221   5.737   3.546 -0.1266  0.1844 -0.4143
 1870SOL    HW1 5760   3.159   5.689   3.607 -0.8109 -0.2191 -1.4117
 1870SOL    HW2 5761   3.228   5.688   3.459  2.9904 -0.8037  0.2442
 1871SOL     OW 5762   1.439   0.086   5.317 -0.1243  0.4261 -0.1693
 1871SOL    HW1 5763   1.447   0.012   5.250 -1.0005  1.0065 -0.9550
 1871SOL    HW2 5764   1.529   0.108   5.353  0.4343  0.3269 -1.4354
 1872SOL     OW 5765   3.136   5.910   5.256  0.2858 -0.8468  0.0619
 1872SOL    HW1 5766   3.142   6.009   5.254  0.8585 -0.8844 -1.2172
 1872SOL    HW2 5767   3.040   5.882   5.263  0.0173 -0.1890 -0.7661
 1873SOL     OW 5768   0.416   1.927   4.818  0.0025 -0.7198  0.1642
 1873SOL    HW1 5769   0.474   1.989   4.870 -0.7719  0.7347 -0.6366
 1873SOL    HW2 5770   0.375   1.977   4.741 -1.1070 -2.0910 -0.1674
 1874SOL     OW 5771   4.429   6.657   3.394  0.1236  0.2914 -0.4380
 1874SOL    HW1 5772   4.504   6.724   3.400 -0.3233  1.0318 -2.4843
 1874SOL    HW2 5773   4.410   6.636   3.298 -2.5854  0.4680 -0.0188
 1875SOL     OW 5774   6.894   3.891   4.195  0.0074  0.1776  0.5718
 1875SOL    HW1 5775   6.840   3.886   4.111  1.2869  0.2258 -0.2850
 1875SOL    HW2 5776   6.845   3.945   4.263 -2.8406 -2.9369  1.2860
 1876SOL     OW 5777   2.111   6.645   2.956  0.1133 -0.3058 -0.2235
 1876SOL    HW1 5778   2.100   6.657   3.055  3.0584 -2.3083  0.4400
 1876SOL    HW2 5779   2.194   6.594   2.937 -0.0731  0.4787 -3.8265
 1877SOL     OW 5780   3.636   1.100   4.665  0.1373 -0.5525  0.4466
 1877SOL    HW1 5781   3.572   1.093   4.741  0.0265 -0.8655  0.3283
 1877SOL    HW2 5782   3.617   1.026   4.599  2.3069 -2.3389  1.6903
 1878SOL     OW 5783   5.356   1.368   4.328  0.5085  0.0637  1.2872
 1878SOL    HW1 5784   5.380   1.272   4.341  1.0927  0.1315  0.7557
 1878SOL    HW2 5785   5.258   1.380   4.346  0.0830 -0.9376 -0.1637
 1879SOL     OW 5786   6.215   4.230   3.193 -0.1040  0.0554  0.2544
 1879SOL    HW1 5787   6.298   4.281   3.174 -0.4968  1.1280  1.2569
 1879SOL    HW2 5788   6.213   4.147   3.138  0.9701  0.6859 -0.7830
 1880SOL     OW 5789   5.321   4.133   3.535 -0.0327  0.1274  0.1837
 1880SOL    HW1 5790   5.295   4.204   3.470 -0.9489  1.4868  1.9326
 1880SOL    HW2 5791   5.293   4.161   3.627  2.6108 -0.9741  1.4208
 1881SOL     OW 5792   3.566   5.227   4.983  0.7038  0.0930  0.2717
 1881SOL    HW1 5793   3.485   5.286   4.984  0.8655  0.3091  0.5046
 1881SOL    HW2 5794   3.543   5.141   4.936 -1.0811 -1.9035  4.3283
 1882SOL     OW 5795   6.407   1.672   3.347  0.3034  0.3954 -0.6299
 1882SOL    HW1 5796   6.435   1.665   3.252 -1.6476 -1.5959 -1.1345
[truncated: 542,441 more chars]
