# Supplementary material for: Host–guest complexation of progesterone with β-cyclodextrin derivatives: hydration structure, binding thermodynamics, and loading pathways from molecular dynamics simulations
Source: RSC Adv. 2026 Jul 30. Online ahead of print. doi: 10.1039/d6ra04566a (PMC13420253; doi:10.1039/d6ra04566a)
Supplement: RA-OLF-D6RA04566A-s001 [file RA-OLF-D6RA04566A-s001.zip › 2-MBCD/Replica_3/md.gro]

Progesterone/2MBCD in Water
13657
    12C73   C49    1   0.645   2.131   1.067 -0.3245 -0.0869 -0.5725
    12C73   O32    2   0.544   2.041   1.022  0.1397 -0.5156 -0.7682
    12C73   C39    3   0.587   1.967   0.908  0.2979 -0.5678 -0.6761
    12C73   H58    4   0.690   1.996   0.873  0.0661  3.3200  1.3235
    12C73   C38    5   0.486   1.977   0.793 -0.4413 -0.1126  0.0000
    12C73   H56    6   0.392   1.926   0.830 -2.5098  2.2692 -1.6324
    12C73   O31    7   0.460   2.110   0.751 -0.3686 -0.0428  0.1788
    12C73   H57    8   0.397   2.114   0.678  0.0378  1.2626 -0.1347
    12C73   C37    9   0.548   1.902   0.673  0.1887  0.3087  0.0549
    12C73   H55   10   0.639   1.964   0.655  0.1172  0.3171 -0.2893
    12C73   O30   11   0.464   1.899   0.557  0.1743 -0.2147  0.0768
    12C73   C34   12   0.494   1.975   0.441 -0.0294 -0.0978  0.0989
    12C73   H50   13   0.590   2.035   0.449 -0.8428  1.3828 -0.8842
    12C73   C33   14   0.384   2.073   0.399 -0.0121 -0.0437  0.1786
    12C73   H49   15   0.436   2.133   0.319 -0.7893 -1.7249 -1.6710
    12C73   O27   16   0.345   2.154   0.511 -0.1361  0.2822 -0.0985
    12C73   C43   17   0.372   2.294   0.495  0.2873  0.2005 -0.1312
    12C73   C32   18   0.271   1.988   0.341  0.0797 -0.0595  0.0232
    12C73   H47   19   0.238   1.904   0.409 -0.3611 -1.0313 -1.3276
    12C73   O26   20   0.166   2.075   0.300 -0.1656 -0.4896 -0.2699
    12C73   H48   21   0.090   2.018   0.280 -0.0066 -0.0922 -2.1938
    12C73   C31   22   0.320   1.910   0.217  0.1357  0.3222 -0.1957
    12C73   H46   23   0.369   1.983   0.147  0.0580  1.1051  0.5415
    12C73   C35   24   0.428   1.811   0.260 -0.0223  0.1489 -0.1964
    12C73   O28   25   0.523   1.875   0.345 -0.0549  0.1269 -0.1432
    12C73   H51   26   0.388   1.722   0.315 -1.4222  0.2797 -0.9618
    12C73   C36   27   0.506   1.756   0.141  0.4443 -0.1796  0.2591
    12C73   O29   28   0.476   1.622   0.107  0.0769  0.0456 -0.3156
    12C73   H54   29   0.548   1.589   0.050 -0.4350 -1.7237  0.0101
    12C73   O25   30   0.212   1.844   0.150  0.4031 -0.3449  0.0207
    12C73   C28   31   0.158   1.826   0.021  0.1628 -0.3841  0.1279
    12C73   H41   32   0.209   1.886  -0.060 -0.4845  0.2124  0.1541
    12C73   C27   33   0.007   1.858   0.017  0.2567  0.0156 -0.2238
    12C73   H40   34  -0.038   1.858  -0.087 -1.0084  0.0136  0.3090
    12C73   O22   35  -0.021   1.982   0.081  0.1260 -0.0162 -0.2185
    12C73   C44   36  -0.139   2.048   0.035 -0.1553 -0.4860 -0.1778
    12C73   C26   37  -0.067   1.752   0.099  0.4628  0.1389  0.1204
    12C73   H38   38  -0.051   1.755   0.211  3.4925 -2.4301 -0.1403
    12C73   O21   39  -0.206   1.759   0.068  0.5097 -0.1019 -0.1447
    12C73   H39   40  -0.261   1.740   0.146 -2.0108  1.0372 -1.5530
    12C73   C25   41  -0.023   1.607   0.074 -0.1591  0.0592 -0.5542
    12C73   H37   42  -0.074   1.576  -0.021 -2.7190 -0.2423  0.8229
    12C73   C29   43   0.127   1.580   0.066 -0.1137 -0.0235  0.4433
    12C73   O23   44   0.184   1.690  -0.006  0.0347 -0.3843  0.0064
    12C73   H42   45   0.172   1.577   0.170  1.3720 -2.2456 -0.1807
    12C73   C30   46   0.158   1.451  -0.009 -0.0626  0.3615 -0.2058
    12C73   O24   47   0.267   1.377   0.042  0.1100  0.5249 -0.3364
    12C73   H45   48   0.330   1.370  -0.031  0.5619 -1.5106  0.1748
    12C73   O20   49  -0.071   1.524   0.181  0.3490  0.1495 -0.2530
    12C73   C22   50  -0.148   1.408   0.156  0.0557  0.2373  0.2401
    12C73   H32   51  -0.140   1.377   0.047 -0.1715 -0.4890  0.4222
    12C73   C21   52  -0.296   1.425   0.195  0.0783  0.4943  0.2148
    12C73   H31   53  -0.347   1.326   0.175  0.9548  0.0164  0.3393
    12C73   O17   54  -0.354   1.530   0.117  0.0501  0.2159 -0.1404
    12C73   C45   55  -0.392   1.483  -0.013  0.0630 -0.2426  0.0218
    12C73   C20   56  -0.305   1.444   0.347  0.2436 -0.1197  0.3011
    12C73   H29   57  -0.265   1.545   0.377 -0.3580  1.1953 -2.9280
    12C73   O16   58  -0.442   1.443   0.386  0.2273 -0.1067  0.2452
    12C73   H30   59  -0.447   1.476   0.477 -1.8047 -2.1321  0.9623
    12C73   C19   60  -0.238   1.326   0.419  0.4852  0.0568  0.3636
    12C73   H28   61  -0.292   1.237   0.378  2.7372 -1.0754 -0.3226
    12C73   C23   62  -0.094   1.297   0.376  0.3140  0.0993 -0.2445
    12C73   O18   63  -0.090   1.306   0.233  0.2125 -0.0543 -0.2571
    12C73   H33   64  -0.027   1.372   0.426  0.1128  0.0006  0.1787
    12C73   C24   65  -0.039   1.155   0.386 -0.2256 -0.0915  0.0195
    12C73   O19   66  -0.044   1.089   0.510 -0.0122 -0.2217 -0.0412
    12C73   H36   67  -0.123   1.119   0.558  0.0314 -1.6637  0.9906
    12C73   O15   68  -0.248   1.336   0.561 -0.4105  0.2432  0.2894
    12C73   C16   69  -0.365   1.296   0.630 -0.3337 -0.0091  0.2709
    12C73   H23   70  -0.442   1.248   0.563 -0.4586 -0.9396  1.0572
    12C73   C15   71  -0.424   1.411   0.713  0.0567  0.3797  0.0158
    12C73   H22   72  -0.509   1.362   0.771 -0.3295  0.7591 -0.2218
    12C73   O12   73  -0.465   1.523   0.634 -0.1449  0.2082 -0.1267
    12C73   C46   74  -0.595   1.575   0.664  0.0617  0.3323  0.5854
    12C73   C14   75  -0.332   1.456   0.826  0.1586  0.8468 -0.2500
    12C73   H20   76  -0.237   1.506   0.791  1.3936 -1.1954  0.0052
    12C73   O11   77  -0.386   1.548   0.919 -0.2175 -0.2305  0.6192
    12C73   H21   78  -0.347   1.542   1.007 -0.1757 -0.1631  0.6049
    12C73   C13   79  -0.284   1.336   0.910 -0.3582  0.5804 -0.3319
    12C73   H19   80  -0.377   1.299   0.961 -0.7640  1.9305 -0.0622
    12C73   C17   81  -0.227   1.224   0.821  0.1098  0.2432  0.3808
    12C73   O13   82  -0.323   1.195   0.719  0.1728  0.2432  0.3221
    12C73   H24   83  -0.129   1.253   0.774 -0.0266 -0.5450 -0.4041
    12C73   C18   84  -0.209   1.094   0.900 -0.3512  0.0581  0.1822
    12C73   O14   85  -0.147   1.000   0.812  0.2229  0.2988  0.3319
    12C73   H27   86  -0.097   0.938   0.867 -1.6311 -1.2982  0.2873
    12C73   O10   87  -0.182   1.370   1.004 -0.3436  0.3252 -0.2538
    12C73   C10   88  -0.194   1.329   1.140  0.1936 -0.3730 -0.4119
    12C73   H14   89  -0.281   1.259   1.152 -1.7657  1.6109 -2.0751
    12C73    C9   90  -0.198   1.451   1.233  0.0153 -0.5044 -0.2470
    12C73   H13   91  -0.220   1.423   1.340 -2.3016 -1.0639 -0.8149
    12C73    O7   92  -0.297   1.542   1.183  0.2391  0.0031  0.2190
    12C73   C47   93  -0.415   1.546   1.264  0.1945 -0.0776  0.1580
    12C73    C8   94  -0.067   1.530   1.226 -0.3727  0.1609 -0.1656
    12C73   H11   95  -0.061   1.577   1.124  0.0466 -0.1827 -0.3042
    12C73    O6   96  -0.066   1.629   1.328  0.3130  0.4411 -0.4347
    12C73   H12   97   0.014   1.683   1.327  2.7870 -2.9097 -0.6656
    12C73    C7   98   0.057   1.441   1.248 -0.4763  0.0543 -0.0000
    12C73   H10   99   0.051   1.401   1.352 -0.5105 -1.0854 -0.4236
    12C73   C11  100   0.050   1.315   1.161 -0.3778 -0.1588  0.2977
    12C73    O8  101  -0.079   1.254   1.170 -0.1118 -0.8344 -0.3931
    12C73   H15  102   0.068   1.338   1.052 -0.0905  0.3029  0.4401
    12C73   C12  103   0.152   1.211   1.207 -0.4174 -0.1583  0.3861
    12C73    O9  104   0.287   1.249   1.207 -0.5486  0.3236 -0.1005
    12C73   H18  105   0.300   1.336   1.250  1.3417 -0.7293  1.7020
    12C73    O5  106   0.184   1.503   1.223 -0.0184 -0.7466  0.3143
    12C73    C6  107   0.291   1.561   1.293  0.1161 -0.3224 -0.2324
    12C73    H9  108   0.293   1.519   1.398  2.4625 -1.9034 -0.8278
    12C73    C5  109   0.295   1.715   1.298 -0.0393 -0.3376  0.4427
    12C73    H8  110   0.387   1.739   1.358  0.0050 -1.4978  0.8669
    12C73    O3  111   0.178   1.774   1.357 -0.2689  0.0483 -0.3930
    12C73   C48  112   0.199   1.788   1.497 -0.1510 -0.1938 -0.3861
    12C73    C4  113   0.324   1.762   1.156  0.4811 -0.0243  0.6517
    12C73    H6  114   0.247   1.744   1.075  1.2707 -0.1904 -0.0765
    12C73    O2  115   0.315   1.904   1.154  0.2284 -0.0443  0.2556
    12C73    H7  116   0.342   1.936   1.066  0.5841 -0.4408  0.2138
    12C73    C3  117   0.457   1.706   1.102  0.1431 -0.1891 -0.0152
    12C73    H5  118   0.535   1.746   1.172  0.8208 -0.2118 -0.7467
    12C73    C2  119   0.451   1.553   1.106 -0.0645 -0.1777  0.1127
    12C73    H4  120   0.375   1.524   1.028  0.2693 -0.6340 -0.0450
    12C73    O4  121   0.410   1.510   1.236  0.0765 -0.6764 -0.0055
    12C73    C1  122   0.593   1.500   1.088 -0.0121 -0.0320  0.0938
    12C73    O1  123   0.626   1.487   0.951  0.0942  0.4363  0.0741
    12C73    H1  124   0.645   1.578   0.922  0.4023  0.4160  0.2163
    12C73   O33  125   0.487   1.748   0.968  0.4238 -0.3151  0.0076
    12C73   C40  126   0.608   1.819   0.946  0.4552 -0.3781 -0.0220
    12C73   H59  127   0.679   1.815   1.033 -0.4168  2.0043  0.8800
    12C73   O34  128   0.663   1.760   0.831  0.5529 -0.0315 -0.1557
    12C73   C41  129   0.595   1.760   0.705  0.1174  0.2898  0.0781
    12C73   H60  130   0.502   1.698   0.703  0.1694  0.2144 -0.0951
    12C73   C42  131   0.693   1.703   0.602 -0.0922  0.0901 -0.0131
    12C73   O35  132   0.719   1.566   0.618 -0.5315 -0.0082 -0.1404
    12C73   H63  133   0.707   1.535   0.527 -0.0759  2.4775 -1.1202
    2XWSP    O3  134   0.334   1.004   0.530 -0.0537 -0.1859  0.0410
    2XWSP    C3  135   0.318   1.118   0.574 -0.8560 -0.2437 -0.0864
    2XWSP    C2  136   0.301   1.140   0.721  0.5988  0.1435  0.0354
    2XWSP    C1  137   0.215   1.262   0.749  0.3929 -0.0757  0.3657
    2XWSP   C10  138   0.257   1.389   0.676 -0.2215 -0.0276  0.0874
    2XWSP   C19  139   0.388   1.447   0.730 -0.2247  0.1164 -0.0577
    2XWSP    C5  140   0.285   1.360   0.530 -0.0244 -0.1570  0.1509
    2XWSP    C4  141   0.307   1.235   0.486  0.1754 -0.0723  0.0044
    2XWSP    H4  142   0.295   1.211   0.380  0.0993  0.3070 -0.0756
    2XWSP    C6  143   0.294   1.471   0.430 -0.2638 -0.2251  0.0544
    2XWSP    C7  144   0.184   1.574   0.452 -0.1414 -0.0829 -0.0057
    2XWSP    C8  145   0.166   1.618   0.596 -0.1572 -0.2573  0.0451
    2XWSP    C9  146   0.148   1.498   0.690 -0.3427 -0.1552  0.1416
    2XWSP   C11  147   0.129   1.544   0.833  0.6009  0.1566  0.1752
    2XWSP   C12  148   0.007   1.634   0.845  0.3048 -0.2659  0.3802
    2XWSP   C13  149   0.013   1.750   0.747 -0.0797 -0.3421  0.2661
    2XWSP   C18  150   0.122   1.845   0.793  0.0251 -0.2511 -0.1583
    2XWSP   C14  151   0.035   1.694   0.605  0.1746  0.3198  0.0383
    2XWSP   C15  152   0.008   1.813   0.514 -0.2243  0.3157  0.1493
    2XWSP   C16  153  -0.103   1.893   0.582  0.2820  0.5590  0.6957
    2XWSP   C17  154  -0.113   1.835   0.724  0.0729 -0.0724  0.4273
    2XWSP   C20  155  -0.153   1.935   0.831  0.6383  0.0553  0.5223
    2XWSP   O20  156  -0.119   2.053   0.826 -0.0707  0.2609  0.4360
    2XWSP   C21  157  -0.243   1.885   0.940  0.0818 -0.2071 -0.0520
    3SOL     OW  158   0.218   3.377   1.937 -0.1362 -0.3309  0.0599
    3SOL    HW1  159   0.225   3.324   2.021 -0.9519  1.0689  1.0772
    3SOL    HW2  160   0.309   3.397   1.901  0.3781  0.9427  1.9125
    4SOL     OW  161   2.380   2.260   2.059 -0.4643  0.1015  0.1082
    4SOL    HW1  162   2.392   2.240   1.962  1.5847  1.8846 -0.0814
    4SOL    HW2  163   2.384   2.175   2.111  0.8510 -0.6534 -1.1535
    5SOL     OW  164   4.660   2.864   1.111 -0.0024 -0.5476  0.9637
    5SOL    HW1  165   4.703   2.937   1.056  0.1045 -0.5001  1.1108
    5SOL    HW2  166   4.571   2.896   1.143  0.0968 -0.4364  1.1293
    6SOL     OW  167   3.483   0.134   5.091  0.4613  0.1821 -0.3001
    6SOL    HW1  168   3.503   0.206   5.024  1.6782 -0.3152 -0.5107
    6SOL    HW2  169   3.541   0.148   5.171  1.0925 -0.8309 -0.5594
    7SOL     OW  170   2.791   1.758   1.529  0.3384 -0.5099 -0.2856
    7SOL    HW1  171   2.862   1.727   1.592  1.8047  1.4048 -0.9195
    7SOL    HW2  172   2.706   1.773   1.580  1.3652  0.5777  1.1994
    8SOL     OW  173   1.326   2.448   0.164 -0.2319 -0.1229  0.1121
    8SOL    HW1  174   1.357   2.537   0.132  0.1992 -0.7461 -1.2668
    8SOL    HW2  175   1.354   2.435   0.260  0.8142  0.6943 -0.0719
    9SOL     OW  176   0.861   4.343   1.100  0.0597 -0.4138 -0.4187
    9SOL    HW1  177   0.821   4.426   1.062 -0.6366  0.3576  1.8551
    9SOL    HW2  178   0.834   4.265   1.043 -0.3984  0.7259 -1.8347
   10SOL     OW  179   3.076   0.894   2.083  0.1424  0.2493 -0.2582
   10SOL    HW1  180   2.981   0.873   2.106  0.5714 -0.9873  0.4650
   10SOL    HW2  181   3.080   0.937   1.993 -1.0961  0.3190 -0.2917
   11SOL     OW  182   4.165   5.072   1.759  0.1254 -0.1987 -0.2751
   11SOL    HW1  183   4.172   4.986   1.811  3.0009 -0.2842 -0.6377
   11SOL    HW2  184   4.080   5.073   1.708 -0.3347 -2.5080  0.3251
   12SOL     OW  185   5.104   4.844   1.517 -0.2414 -0.1324  0.1050
   12SOL    HW1  186   5.066   4.811   1.603 -0.7963  1.2831  0.4256
   12SOL    HW2  187   5.196   4.881   1.533 -0.2999  0.0300  0.0640
   13SOL     OW  188   4.611   3.613   2.767 -0.1412 -0.3250  0.1320
   13SOL    HW1  189   4.566   3.542   2.713 -0.4887 -0.6925  0.8782
   13SOL    HW2  190   4.654   3.572   2.847 -0.0820  0.2666  0.4126
   14SOL     OW  191   2.573   3.229   4.197 -0.3923  0.1101 -0.6790
   14SOL    HW1  192   2.666   3.251   4.227  1.0177 -1.4524 -3.3717
   14SOL    HW2  193   2.543   3.144   4.240 -1.0268  1.1211  0.9345
   15SOL     OW  194   3.877   1.001   2.914 -0.3038 -0.3994 -0.0824
   15SOL    HW1  195   3.894   1.050   2.829 -0.8878  0.0444  0.0470
   15SOL    HW2  196   3.779   0.979   2.920 -0.0796 -1.4433 -0.0661
   16SOL     OW  197   1.940   4.286   4.988  0.2966  0.3235 -0.0717
   16SOL    HW1  198   1.896   4.284   5.078 -0.7123  0.4420 -0.5532
   16SOL    HW2  199   2.014   4.218   4.986 -0.4395 -0.5223  0.4580
   17SOL     OW  200   2.119   4.902   1.324  0.4391 -0.3775  0.3323
   17SOL    HW1  201   2.123   4.903   1.424 -1.7167 -0.9870  0.4761
   17SOL    HW2  202   2.026   4.882   1.295  1.0563 -0.3444 -1.8217
   18SOL     OW  203   0.253   3.921   1.964 -0.3640  0.3287 -0.4773
   18SOL    HW1  204   0.231   4.008   1.919 -1.2612  0.3694  0.0049
   18SOL    HW2  205   0.242   3.933   2.063  0.6393 -0.0207 -0.3166
   19SOL     OW  206   4.523   0.351   0.071 -0.2442 -0.4461 -0.1582
   19SOL    HW1  207   4.572   0.302  -0.002 -0.7436 -0.5338 -0.4392
   19SOL    HW2  208   4.542   0.307   0.159 -0.3219 -0.8695 -0.3497
   20SOL     OW  209   3.374   4.249   4.654 -0.0993  0.3265 -0.4772
   20SOL    HW1  210   3.469   4.220   4.649 -0.3334 -1.4822  2.7515
   20SOL    HW2  211   3.370   4.349   4.657  1.5566  0.4734 -1.9847
   21SOL     OW  212   2.998   0.527   2.095 -0.1089 -0.5786  0.2980
   21SOL    HW1  213   3.038   0.436   2.084  2.1830  0.3041  0.7902
   21SOL    HW2  214   2.978   0.544   2.192  3.3432  0.8450  0.9118
   22SOL     OW  215   4.003   3.322   1.889 -0.1312  0.3169  0.0507
   22SOL    HW1  216   4.078   3.310   1.824 -0.3237  0.9916 -0.3049
   22SOL    HW2  217   4.040   3.352   1.978  0.0958 -0.2189  0.1392
   23SOL     OW  218   2.937   2.447   4.164  0.4068  0.2217  0.8117
   23SOL    HW1  219   2.886   2.447   4.251 -1.4384  5.0467  0.0400
   23SOL    HW2  220   2.876   2.417   4.090 -0.0676  1.9348  0.4639
   24SOL     OW  221   3.995   4.588   3.997  0.1846  0.0760  0.1260
   24SOL    HW1  222   3.999   4.658   3.926 -0.9954  1.4886  1.3645
   24SOL    HW2  223   4.077   4.594   4.055 -0.3562  1.1701  0.8269
   25SOL     OW  224   2.764   3.123   1.227  0.2987  0.3016 -0.2024
   25SOL    HW1  225   2.823   3.052   1.263  0.1807 -0.0475 -0.6881
   25SOL    HW2  226   2.768   3.203   1.287  1.4564  0.3815 -0.3641
   26SOL     OW  227   3.680   0.254   0.821  0.2686  0.4632 -0.0499
   26SOL    HW1  228   3.701   0.159   0.797  0.7383  0.8791 -1.4032
   26SOL    HW2  229   3.624   0.294   0.749  2.8768  2.1895 -1.2552
   27SOL     OW  230   2.292   1.561   3.850  0.2318 -0.1449  0.4500
   27SOL    HW1  231   2.202   1.526   3.827 -0.4490  2.8598 -2.3319
   27SOL    HW2  232   2.283   1.646   3.902  1.5621 -0.7569  1.7577
   28SOL     OW  233   4.492   2.486   2.790 -0.6215  0.4937 -0.0464
   28SOL    HW1  234   4.552   2.413   2.758  2.9227  2.9051  0.5735
   28SOL    HW2  235   4.466   2.469   2.885  1.4020  0.6900  0.5737
   29SOL     OW  236   5.021   4.816   4.858 -0.0944 -0.1450  0.0522
   29SOL    HW1  237   5.100   4.829   4.798  0.7670  0.8966  1.3239
   29SOL    HW2  238   5.045   4.750   4.930 -0.3758  0.1780  0.4448
   30SOL     OW  239   1.831   0.883   4.261  0.1862  0.4190 -0.2713
   30SOL    HW1  240   1.797   0.921   4.347 -2.1424  0.9057 -1.3460
   30SOL    HW2  241   1.840   0.784   4.270 -0.3823  0.4219  0.4326
   31SOL     OW  242   4.878   3.539   4.424 -0.0853 -0.5397  0.1104
   31SOL    HW1  243   4.895   3.617   4.485 -0.8161 -0.5991  0.3987
   31SOL    HW2  244   4.962   3.486   4.415  0.3953  0.2274 -0.0147
   32SOL     OW  245   0.146   4.612   4.595  0.5191 -0.1531 -0.3577
   32SOL    HW1  246   0.127   4.574   4.685 -0.8404 -0.5110 -0.7751
   32SOL    HW2  247   0.076   4.678   4.570 -0.8016 -2.1545 -2.3204
   33SOL     OW  248   5.113   3.402   4.448  0.1126  0.3068 -0.1971
   33SOL    HW1  249   5.072   3.423   4.536 -3.0323  0.5183 -1.5767
   33SOL    HW2  250   5.108   3.304   4.431  1.8740  0.1011  0.3505
   34SOL     OW  251   4.794   2.185   1.659 -0.0685 -0.2085 -0.1352
   34SOL    HW1  252   4.796   2.284   1.645 -0.1081 -0.0800  0.7283
   34SOL    HW2  253   4.886   2.152   1.680 -0.2147 -0.2022  0.5411
   35SOL     OW  254   3.307   1.075   4.689 -0.1284 -0.3039  0.0217
   35SOL    HW1  255   3.326   1.129   4.607  1.1773  0.7161  0.9557
   35SOL    HW2  256   3.316   0.978   4.667 -1.5313 -0.1579 -1.4402
   36SOL     OW  257   3.888   0.473   4.317  0.1196  0.0582 -0.4067
   36SOL    HW1  258   3.939   0.548   4.360  0.2124 -0.4143  0.3143
   36SOL    HW2  259   3.849   0.505   4.230 -0.5364  1.1942  0.2825
   37SOL     OW  260   1.389   1.552   3.251  0.2925 -0.1316 -0.0561
   37SOL    HW1  261   1.398   1.472   3.192  0.4299  0.8417 -1.4080
   37SOL    HW2  262   1.464   1.553   3.317  0.1143 -1.2656  0.1865
   38SOL     OW  263   4.496   1.167   4.100 -0.3721 -0.3022  0.0089
   38SOL    HW1  264   4.457   1.159   4.008 -0.8844  0.1074  0.1848
   38SOL    HW2  265   4.596   1.164   4.094 -0.3786  0.4397 -0.6328
   39SOL     OW  266   4.788   0.960   1.209  0.5549 -0.0756 -0.1287
   39SOL    HW1  267   4.764   0.886   1.272 -1.0401 -0.2706 -0.8976
   39SOL    HW2  268   4.886   0.958   1.190  0.8107 -0.9495  1.1399
   40SOL     OW  269   0.327   3.841   4.872 -0.1918 -0.3339  0.1696
   40SOL    HW1  270   0.342   3.848   4.774  0.0984 -0.0569  0.2340
   40SOL    HW2  271   0.403   3.882   4.921 -1.3816  1.6284  0.4945
   41SOL     OW  272   1.503   1.668   1.922  0.4659 -0.6763  0.1250
   41SOL    HW1  273   1.407   1.642   1.917 -0.1616  1.4978  0.0019
   41SOL    HW2  274   1.532   1.705   1.833  0.7668  0.6931  0.7709
   42SOL     OW  275   4.059   1.493   0.552  0.4569  0.2634  0.3495
   42SOL    HW1  276   4.041   1.562   0.621  0.1785 -0.6313  1.1961
   42SOL    HW2  277   3.997   1.415   0.565  0.4469  0.0380 -0.8593
   43SOL     OW  278   2.515   4.667   2.348  0.2148 -1.0819 -0.5720
   43SOL    HW1  279   2.516   4.746   2.287  0.0597  0.0941  0.8642
   43SOL    HW2  280   2.437   4.609   2.327 -0.3594 -0.2093 -0.9046
   44SOL     OW  281   0.595   1.649   4.807  0.0477  0.4833 -0.2549
   44SOL    HW1  282   0.654   1.696   4.872  0.3260  0.7552 -0.7042
   44SOL    HW2  283   0.509   1.624   4.852 -0.7587  2.7742 -0.4114
   45SOL     OW  284   4.408   1.217   0.188 -0.5440 -0.3016  0.2459
   45SOL    HW1  285   4.474   1.199   0.261  1.2029 -1.6890 -1.5967
   45SOL    HW2  286   4.341   1.142   0.184 -0.9900  0.0578  0.7450
   46SOL     OW  287   5.145   1.944   4.437 -0.0439  0.2480 -0.3816
   46SOL    HW1  288   5.055   1.903   4.428 -0.7523  1.7099 -0.2640
   46SOL    HW2  289   5.213   1.887   4.390 -1.3828  0.2651 -2.4745
   47SOL     OW  290   4.927   5.023   3.063  0.1710  0.0948  0.2369
   47SOL    HW1  291   4.926   5.099   2.999 -0.6405  0.2806  0.4636
   47SOL    HW2  292   4.907   4.938   3.015  0.4143  0.1120  0.1020
   48SOL     OW  293   1.618   2.057   2.548  0.2634  0.1340  0.8857
   48SOL    HW1  294   1.594   2.084   2.455  2.2990  0.8679  0.5393
   48SOL    HW2  295   1.536   2.060   2.606 -0.5838  1.9856 -0.3436
   49SOL     OW  296   2.308   2.360   5.133  0.5645  0.2536 -0.2562
   49SOL    HW1  297   2.336   2.367   5.229  0.6897  0.6070 -0.3153
   49SOL    HW2  298   2.382   2.321   5.079  1.0240  1.3620 -0.4444
   50SOL     OW  299   2.581   4.810   2.953  0.2531  0.1813 -0.2387
   50SOL    HW1  300   2.488   4.797   2.918 -0.1590  1.8005  0.1828
   50SOL    HW2  301   2.580   4.875   3.028  1.5817 -0.7530  0.6413
   51SOL     OW  302   1.768   0.354   3.718 -0.1253 -0.0046  0.2578
   51SOL    HW1  303   1.798   0.438   3.762 -1.9328 -0.4607  2.5626
   51SOL    HW2  304   1.772   0.279   3.785 -1.9641 -0.9672 -0.6555
   52SOL     OW  305   1.713   4.818   2.877 -0.5359 -0.4313  0.1286
   52SOL    HW1  306   1.804   4.779   2.864  0.5999  2.2438 -0.7073
   52SOL    HW2  307   1.669   4.829   2.788  0.0583  2.0069  0.0803
   53SOL     OW  308   1.749   1.573   0.637 -0.0889 -0.1656 -0.1586
   53SOL    HW1  309   1.790   1.659   0.606 -0.3735 -0.3625 -1.1419
   53SOL    HW2  310   1.802   1.496   0.600  0.3916 -0.4257  1.0250
   54SOL     OW  311   3.811   3.855   5.077 -0.1421 -0.3250  0.3349
   54SOL    HW1  312   3.877   3.784   5.101 -1.2769 -1.7894 -0.6709
   54SOL    HW2  313   3.719   3.825   5.100 -0.5538  1.4198  1.1544
   55SOL     OW  314   3.804   3.716   0.189 -0.4323  0.6427 -0.3556
   55SOL    HW1  315   3.850   3.696   0.275 -2.6107 -0.5850  0.5999
   55SOL    HW2  316   3.860   3.683   0.113  0.4111 -0.5188  0.7283
   56SOL     OW  317   3.829   4.738   2.591 -0.1790  0.1479 -0.2649
   56SOL    HW1  318   3.841   4.837   2.604 -2.5115  0.3825  0.4930
   56SOL    HW2  319   3.818   4.694   2.680  0.5364 -0.7878 -0.6170
   57SOL     OW  320   3.479   1.626   1.335 -0.1452 -0.0184 -0.2115
   57SOL    HW1  321   3.529   1.655   1.416 -0.5882  3.3604 -1.0222
   57SOL    HW2  322   3.521   1.664   1.253 -2.5584  0.8912 -1.1201
   58SOL     OW  323   0.209   4.896   3.852 -0.1674 -0.4773  0.2251
   58SOL    HW1  324   0.259   4.979   3.829 -0.2327 -0.3824  0.4209
   58SOL    HW2  325   0.263   4.816   3.826  0.1901 -0.3766  0.6455
   59SOL     OW  326   3.432   3.926   0.833 -0.2086  0.0793  0.5275
   59SOL    HW1  327   3.394   3.835   0.814  2.4105 -0.9042 -0.5662
   59SOL    HW2  328   3.382   3.995   0.780 -1.6790 -0.8299  0.6837
   60SOL     OW  329   4.667   0.055   4.279 -0.3640  0.3042 -0.0259
   60SOL    HW1  330   4.661  -0.036   4.239  0.1934  0.0799  0.3881
   60SOL    HW2  331   4.668   0.123   4.206 -0.9072 -0.0121 -0.3325
   61SOL     OW  332   3.829   4.162   3.419 -0.4812 -0.3975  0.3636
   61SOL    HW1  333   3.887   4.080   3.416 -1.3477 -1.0589  1.4181
   61SOL    HW2  334   3.735   4.136   3.439 -1.0281  0.7504 -0.5770
   62SOL     OW  335   0.846   4.356   1.378 -0.5344  0.5480 -0.3007
   62SOL    HW1  336   0.863   4.352   1.280  0.5092  0.3278 -0.1176
   62SOL    HW2  337   0.933   4.363   1.427 -0.9782 -0.5059  0.6725
   63SOL     OW  338   5.102   1.581   3.790 -0.0368  0.4038 -0.0337
   63SOL    HW1  339   5.077   1.576   3.886  1.2950  0.4604  0.3263
   63SOL    HW2  340   5.112   1.489   3.753  0.5531  0.3832  0.1773
   64SOL     OW  341   0.211   3.318   4.097  0.5334  0.0497  0.0520
   64SOL    HW1  342   0.116   3.288   4.082  1.1639 -1.9328 -0.3410
   64SOL    HW2  343   0.216   3.372   4.180 -0.8191 -0.5955  0.5891
   65SOL     OW  344   0.392   4.227   4.558  0.2793  0.3516  0.1561
   65SOL    HW1  345   0.327   4.295   4.523  0.2871  0.0562 -0.4564
   65SOL    HW2  346   0.409   4.243   4.655  0.0499  1.0354  0.0849
   66SOL     OW  347   4.982   2.866   3.993 -0.6758  0.0674 -0.4621
   66SOL    HW1  348   4.909   2.833   4.053  0.8913  0.3332  1.7247
   66SOL    HW2  349   4.968   2.963   3.973 -2.3316 -0.4970 -2.3642
   67SOL     OW  350   4.085   0.323   0.028  0.6588  0.4565 -0.0300
   67SOL    HW1  351   4.067   0.374   0.113 -0.7687  0.5863 -0.3888
   67SOL    HW2  352   4.043   0.233   0.034 -1.0103  1.0983 -1.2445
   68SOL     OW  353   3.024   1.753   2.863  0.2368  0.5281 -0.2640
   68SOL    HW1  354   2.943   1.696   2.880  0.8499 -0.3705 -0.3198
   68SOL    HW2  355   3.046   1.751   2.766 -0.3101  1.6721 -0.4403
   69SOL     OW  356   3.921   3.996   2.425  0.6186 -0.7666  0.2912
   69SOL    HW1  357   3.928   3.914   2.369  0.1307 -1.8760  1.8225
   69SOL    HW2  358   3.830   4.001   2.467  1.0560 -0.0882  1.1934
   70SOL     OW  359   0.036   3.650   4.389 -0.3530  0.0813  0.3860
   70SOL    HW1  360  -0.007   3.561   4.402  0.4194 -0.4248 -0.4066
   70SOL    HW2  361   0.070   3.684   4.476  1.3814 -1.4686  0.3575
   71SOL     OW  362   0.973   3.359   1.941  0.7587  0.9444  0.0963
   71SOL    HW1  363   0.960   3.355   1.842  2.7013  3.0371 -0.3144
   71SOL    HW2  364   1.060   3.315   1.965  0.4678  0.7541  0.8357
   72SOL     OW  365   4.805   3.022   1.874 -0.3889  0.3193  0.5867
   72SOL    HW1  366   4.722   3.005   1.820 -0.9912 -0.7433  1.8059
   72SOL    HW2  367   4.834   2.938   1.919 -0.4548  1.3377  2.6622
   73SOL     OW  368   1.096   2.058   0.048 -0.0636 -0.0285  0.2532
   73SOL    HW1  369   1.139   2.102  -0.031  0.4205  0.0409  0.5565
   73SOL    HW2  370   1.165   2.009   0.101 -0.6245 -1.3038 -0.1770
   74SOL     OW  371   3.983   0.678   0.384  0.1515  0.2351 -0.0237
   74SOL    HW1  372   4.018   0.617   0.455 -0.2879 -0.3339 -0.2784
   74SOL    HW2  373   3.961   0.767   0.423 -1.4252 -0.5110  0.8698
   75SOL     OW  374   1.477   4.171   4.956 -0.2131 -0.2547  0.5708
   75SOL    HW1  375   1.556   4.206   4.905 -1.6636 -1.1955 -2.5355
   75SOL    HW2  376   1.460   4.076   4.929 -4.3392  0.8632 -1.4960
   76SOL     OW  377   3.755   2.829   4.282 -0.4277 -0.3253  0.3001
   76SOL    HW1  378   3.708   2.915   4.262 -1.2645 -0.5015  1.4137
   76SOL    HW2  379   3.852   2.847   4.297 -0.5675  0.4017  0.3828
   77SOL     OW  380   1.282   2.496   1.340 -0.0266 -0.2507  0.5033
   77SOL    HW1  381   1.211   2.565   1.325 -0.1790 -0.3980  0.5468
   77SOL    HW2  382   1.347   2.529   1.409  0.8460  0.5611 -0.6476
   78SOL     OW  383   1.564   1.349   0.294  0.0408  0.2750  0.1313
   78SOL    HW1  384   1.592   1.263   0.251 -2.3336 -0.3055 -0.4272
   78SOL    HW2  385   1.471   1.372   0.264  0.5456  2.9801  0.3991
   79SOL     OW  386   3.146   0.136   4.204  0.1031  0.6414 -0.4814
   79SOL    HW1  387   3.226   0.159   4.259  0.8502 -0.9720 -0.8050
   79SOL    HW2  388   3.177   0.107   4.113 -0.9135  0.6990 -0.8538
   80SOL     OW  389   3.603   0.430   3.088  0.6714  0.1925 -0.3285
   80SOL    HW1  390   3.699   0.454   3.076  0.4188  0.7305 -1.3938
   80SOL    HW2  391   3.560   0.419   2.998 -0.6276  1.5093  0.0969
   81SOL     OW  392   4.879   4.335   0.423  0.7328 -0.6083  0.1312
   81SOL    HW1  393   4.881   4.284   0.337  1.1354  0.1606 -0.3334
   81SOL    HW2  394   4.934   4.287   0.492  1.4599 -0.5913 -0.4263
   82SOL     OW  395   2.631   0.540   0.151 -0.4614  0.1393  0.1392
   82SOL    HW1  396   2.601   0.557   0.245  1.0273  1.1881  0.4545
   82SOL    HW2  397   2.574   0.594   0.089 -0.9697  0.0232  0.4949
   83SOL     OW  398   0.327   0.370   4.306  0.1321 -0.4505  0.3355
   83SOL    HW1  399   0.423   0.356   4.330  0.3597 -0.4209 -0.5298
   83SOL    HW2  400   0.300   0.303   4.237 -0.5087 -0.5341  0.6595
   84SOL     OW  401   0.484   3.469   2.272 -0.0765 -0.3440 -0.0880
   84SOL    HW1  402   0.407   3.515   2.315 -0.4266  0.7936 -1.8451
   84SOL    HW2  403   0.565   3.480   2.330 -1.0105 -0.8492  1.3761
   85SOL     OW  404   2.333   3.412   2.410 -0.4398  0.1703  0.1849
   85SOL    HW1  405   2.237   3.394   2.388 -0.3833  1.4014 -1.1753
   85SOL    HW2  406   2.341   3.501   2.455  0.2783  1.2495 -1.9493
   86SOL     OW  407   0.070   2.972   2.342 -0.1507 -0.1781  0.6766
   86SOL    HW1  408   0.055   2.910   2.265 -0.2785 -1.1726  1.4785
   86SOL    HW2  409   0.111   2.922   2.418 -2.5034  0.1119  2.2447
   87SOL     OW  410   2.307   3.090   4.545  0.1550 -0.2310  0.2211
   87SOL    HW1  411   2.252   3.174   4.533  0.6134 -0.0976 -1.1834
   87SOL    HW2  412   2.261   3.029   4.609 -1.4420  0.0748 -0.5717
   88SOL     OW  413   2.486   2.444   3.511 -0.1529  0.1864 -0.1328
   88SOL    HW1  414   2.539   2.398   3.439 -0.4668 -0.8814  0.2905
   88SOL    HW2  415   2.548   2.477   3.582 -0.0636 -2.4173  1.1398
   89SOL     OW  416   1.034   2.682   1.375 -0.2093 -0.0720 -0.2880
   89SOL    HW1  417   0.999   2.753   1.314 -1.4965  0.5129  1.0863
   89SOL    HW2  418   1.072   2.725   1.458  1.6364 -0.8436 -0.6760
   90SOL     OW  419   4.742   0.581   0.696 -0.4344  0.0908  0.5362
   90SOL    HW1  420   4.674   0.581   0.622  1.1762 -0.8860 -1.0408
   90SOL    HW2  421   4.782   0.490   0.704  0.6551  0.6325  1.4546
   91SOL     OW  422   4.435   4.480   4.521  0.5184 -0.0235  0.6960
   91SOL    HW1  423   4.524   4.508   4.557 -0.0423 -1.4837  3.5070
   91SOL    HW2  424   4.371   4.557   4.528  0.8694  0.2244  1.2714
   92SOL     OW  425   0.312   5.131   0.222 -0.0743 -0.1140  0.1785
   92SOL    HW1  426   0.303   5.204   0.290  0.3930  0.5820 -0.5000
   92SOL    HW2  427   0.344   5.169   0.136 -0.6862 -0.9965 -0.4516
   93SOL     OW  428   1.700   2.487   2.605 -0.0963  0.1424 -0.5762
   93SOL    HW1  429   1.603   2.489   2.580 -0.1116  1.4941 -0.5254
   93SOL    HW2  430   1.712   2.532   2.694  0.3091 -2.0468  0.5317
   94SOL     OW  431   2.284   2.260   2.884  0.2580  0.0567  0.2850
   94SOL    HW1  432   2.197   2.216   2.862  0.6207 -0.5952  0.1394
   94SOL    HW2  433   2.312   2.318   2.807 -0.5072  1.0229  0.7096
   95SOL     OW  434   1.492   0.484   3.488  0.1136  0.6914  0.1406
   95SOL    HW1  435   1.566   0.538   3.448 -0.3275  1.6709  0.5962
   95SOL    HW2  436   1.444   0.540   3.556  1.1517 -1.0484  2.4398
   96SOL     OW  437   0.433   2.071   2.984  0.2282 -0.0548  0.5023
   96SOL    HW1  438   0.360   2.037   3.043  0.5898 -3.2434 -0.7012
   96SOL    HW2  439   0.522   2.045   3.021  0.5627  0.1178 -0.1586
   97SOL     OW  440   0.946   2.723   5.122  0.1545 -0.4222  0.6007
   97SOL    HW1  441   0.932   2.625   5.107  0.5100 -0.8273  2.6276
   97SOL    HW2  442   1.035   2.738   5.163 -0.2662  0.6691  1.1520
   98SOL     OW  443   3.901   0.336   0.992  0.6674 -0.0993  0.4894
   98SOL    HW1  444   3.983   0.382   0.959  0.1008  0.3521 -0.3389
   98SOL    HW2  445   3.844   0.311   0.914  0.6625 -1.6662  0.9589
   99SOL     OW  446   4.851   4.354   4.649 -0.1698 -0.0916 -0.2600
   99SOL    HW1  447   4.931   4.359   4.710  0.5082 -1.2353 -1.0261
   99SOL    HW2  448   4.825   4.258   4.636 -0.3967  0.1404 -1.6440
  100SOL     OW  449   4.331   1.552   0.956 -0.0745 -0.2551  0.3752
  100SOL    HW1  450   4.388   1.470   0.963  1.4026  0.6199 -0.9276
  100SOL    HW2  451   4.388   1.631   0.933 -1.8435  0.6333 -1.2113
  101SOL     OW  452   2.119   4.066   2.486 -0.4099 -0.6437 -0.1612
  101SOL    HW1  453   2.208   4.111   2.481 -0.3941 -0.6981 -0.3513
  101SOL    HW2  454   2.056   4.122   2.540 -0.5330 -0.1644 -0.7994
  102SOL     OW  455   1.945   4.714   3.914  0.1635  0.5391  0.0049
  102SOL    HW1  456   2.014   4.677   3.975  0.7384 -0.3267 -1.1455
  102SOL    HW2  457   1.866   4.653   3.911  1.0727 -0.6172 -1.8189
  103SOL     OW  458   1.943   4.397   2.389 -0.2486  0.2384 -0.2374
  103SOL    HW1  459   1.941   4.359   2.482  1.0491  2.0517  0.5824
  103SOL    HW2  460   1.994   4.335   2.329  2.2742  0.8114  1.1761
  104SOL     OW  461   0.436   3.761   2.256 -0.6370  0.7000 -0.0993
  104SOL    HW1  462   0.468   3.800   2.343 -1.0329  0.9420 -0.0589
  104SOL    HW2  463   0.368   3.690   2.275 -0.8149  0.8395 -0.2158
  105SOL     OW  464   2.370   2.483   3.815  0.4128  0.3327 -0.6889
  105SOL    HW1  465   2.346   2.552   3.747 -0.0003  1.8469  0.9094
  105SOL    HW2  466   2.298   2.413   3.818 -1.0428  1.7908  0.1126
  106SOL     OW  467   0.366   0.565   1.247 -0.5877 -0.0957 -0.2796
  106SOL    HW1  468   0.435   0.627   1.284  0.7660 -0.9803 -1.2185
  106SOL    HW2  469   0.370   0.478   1.294 -2.3766  0.4153  0.9249
  107SOL     OW  470   3.581   4.571   2.321 -0.1439 -0.5864  0.5515
  107SOL    HW1  471   3.599   4.662   2.283 -0.7085 -0.3194  0.9157
  107SOL    HW2  472   3.539   4.514   2.250  0.5427 -0.6839  0.2130
  108SOL     OW  473   2.526   3.604   3.740  0.0974  0.0966  0.0896
  108SOL    HW1  474   2.483   3.526   3.694  0.3544 -0.4819  0.8124
  108SOL    HW2  475   2.585   3.653   3.676 -0.1080 -0.2702 -0.3799
  109SOL     OW  476   4.832   3.360   4.087 -0.1520  0.8997 -0.3173
  109SOL    HW1  477   4.770   3.353   4.166  0.7594 -1.0937  0.2759
  109SOL    HW2  478   4.780   3.349   4.003 -0.7730  0.4858  0.1131
  110SOL     OW  479   1.841   2.445   4.753 -0.0577 -0.3214 -0.2538
  110SOL    HW1  480   1.779   2.400   4.817 -0.5905  0.2956 -0.3297
  110SOL    HW2  481   1.804   2.437   4.660  0.1478 -0.2458 -0.3427
  111SOL     OW  482   4.833   2.699   2.588 -1.1193 -0.0617 -0.7604
  111SOL    HW1  483   4.777   2.627   2.546 -1.4906 -0.3273  0.1630
  111SOL    HW2  484   4.775   2.777   2.610 -1.1928 -0.4221  0.3974
  112SOL     OW  485   1.040   1.746   1.212  0.1318  0.2106  0.5750
  112SOL    HW1  486   1.060   1.843   1.200 -1.0293  0.3683 -0.3406
  112SOL    HW2  487   1.120   1.692   1.184 -0.6595  0.7861 -3.3604
  113SOL     OW  488   0.432   0.316   1.322  0.2543  0.3937  0.1728
  113SOL    HW1  489   0.505   0.310   1.254  0.3278  1.6361  0.1140
  113SOL    HW2  490   0.460   0.267   1.405  0.8075  0.1540 -0.1504
  114SOL     OW  491   1.015   3.346   2.834 -0.1246  0.0871  0.2092
  114SOL    HW1  492   0.935   3.405   2.845 -0.3091 -0.2286  0.5547
  114SOL    HW2  493   1.097   3.403   2.830 -0.4670  0.5317 -1.6027
  115SOL     OW  494   0.611   4.708   4.583  0.3836 -1.0276 -0.1135
  115SOL    HW1  495   0.655   4.637   4.528 -0.1168 -0.5864 -1.1070
  115SOL    HW2  496   0.521   4.728   4.545  1.1640  1.3165 -0.8994
  116SOL     OW  497   1.805   0.104   2.909 -0.0728  0.3075 -0.0540
  116SOL    HW1  498   1.777   0.010   2.928  1.6287 -0.2483 -0.1406
  116SOL    HW2  499   1.851   0.108   2.821 -0.5360  1.3287 -0.2614
  117SOL     OW  500   0.860   3.604   0.022  0.1974 -0.4567 -0.4045
  117SOL    HW1  501   0.787   3.657  -0.020 -0.7159 -2.0939 -0.9763
  117SOL    HW2  502   0.890   3.648   0.107 -2.5847 -0.5387  0.7269
  118SOL     OW  503   3.078   4.964   1.419  1.3838  0.2182 -0.2147
  118SOL    HW1  504   3.042   5.018   1.343 -1.3439 -0.5682  0.4050
  118SOL    HW2  505   3.094   5.023   1.498 -0.0694  0.4279 -0.0412
  119SOL     OW  506   0.270   2.169   1.819 -0.0271  0.1874 -0.2900
  119SOL    HW1  507   0.228   2.253   1.784  0.1492  1.6500  2.6231
  119SOL    HW2  508   0.211   2.131   1.891  0.8189 -1.1062 -0.2582
  120SOL     OW  509   2.133   1.368   2.865 -0.5180  0.1482 -0.4645
  120SOL    HW1  510   2.048   1.412   2.837 -1.1549  1.1221  2.5816
  120SOL    HW2  511   2.113   1.298   2.933  0.9579 -1.4248 -1.5610
  121SOL     OW  512   4.372   4.207   3.273 -0.3599 -0.5902 -0.3998
  121SOL    HW1  513   4.343   4.140   3.341 -1.3621  0.6439  0.4476
  121SOL    HW2  514   4.292   4.256   3.239  0.3380  0.1025 -1.0810
  122SOL     OW  515   3.982   2.327   2.271  0.2489  0.1173 -0.2123
  122SOL    HW1  516   3.959   2.250   2.330 -0.2455 -0.1191 -0.7084
  122SOL    HW2  517   3.992   2.296   2.177 -2.4896  0.9900 -0.9011
  123SOL     OW  518   1.031   2.163   2.133 -0.1889  0.3582  0.2597
  123SOL    HW1  519   0.990   2.168   2.042  0.4782  1.0221 -0.0055
  123SOL    HW2  520   1.078   2.076   2.144 -0.0424  0.3907 -0.1218
  124SOL     OW  521   1.056   0.956   3.406  0.0805  0.0991  0.2779
  124SOL    HW1  522   1.045   1.056   3.402  1.6051  0.4055  2.1455
  124SOL    HW2  523   0.968   0.913   3.421 -0.6478  1.1266 -0.8868
  125SOL     OW  524   4.451   2.965   3.453 -0.0313 -0.4625  0.2475
  125SOL    HW1  525   4.455   2.988   3.551 -1.3336  1.3862 -0.0684
  125SOL    HW2  526   4.518   3.020   3.404 -0.8081  0.1952 -0.1135
  126SOL     OW  527   3.360   3.207   3.420 -0.5255  0.2096  0.3878
  126SOL    HW1  528   3.450   3.169   3.400  0.9432  2.7277  1.5868
  126SOL    HW2  529   3.316   3.153   3.492  2.1954  1.4503  3.2528
  127SOL     OW  530   1.195   1.531   0.336 -0.9327  0.5397  1.1133
  127SOL    HW1  531   1.192   1.472   0.416 -2.8122 -2.4940 -1.0139
  127SOL    HW2  532   1.258   1.493   0.268 -1.7030  1.3277 -0.0869
  128SOL     OW  533   2.322   2.676   2.073 -0.5767  0.2244  0.5783
  128SOL    HW1  534   2.281   2.675   1.982  1.2115 -0.7171 -0.2709
  128SOL    HW2  535   2.259   2.719   2.138 -1.6572  1.4499 -1.2000
  129SOL     OW  536   1.146   4.831   0.494  0.4493  0.1486 -0.3283
  129SOL    HW1  537   1.136   4.908   0.430  2.7605  1.0652  0.2925
  129SOL    HW2  538   1.231   4.843   0.546  0.2903 -2.2810  0.5823
  130SOL     OW  539   4.155   1.801   4.103  0.3064  0.3314 -0.1314
  130SOL    HW1  540   4.195   1.758   4.022 -0.0245  0.9670 -0.6436
  130SOL    HW2  541   4.220   1.866   4.142  0.4795 -0.0008  0.1394
  131SOL     OW  542   0.048   3.738   0.637 -0.2382  0.0085  0.1056
  131SOL    HW1  543   0.015   3.643   0.636 -0.0542 -0.0608  0.5900
  131SOL    HW2  544   0.129   3.744   0.578 -0.2412 -0.1378  0.0838
  132SOL     OW  545   0.667   4.254   4.492 -0.0018  0.0076  0.4465
  132SOL    HW1  546   0.713   4.169   4.467  0.9214  0.3003  1.1064
  132SOL    HW2  547   0.591   4.235   4.553  0.5914 -0.3036  1.1042
  133SOL     OW  548   0.283   4.491   2.935  0.4507  0.6515  0.1500
  133SOL    HW1  549   0.289   4.423   2.862  1.4142 -1.2802  1.9344
  133SOL    HW2  550   0.316   4.452   3.021  1.5471  3.5554  1.1878
  134SOL     OW  551   4.062   2.150   4.014  0.3334  0.6827  0.1358
  134SOL    HW1  552   4.098   2.137   4.107 -1.8755  0.4931  1.0208
  134SOL    HW2  553   4.093   2.238   3.978  1.9616  0.3644  0.6452
  135SOL     OW  554   3.523   4.453   4.802  0.2816  0.3871  0.6451
  135SOL    HW1  555   3.599   4.465   4.738 -0.9583 -0.6097 -1.0968
  135SOL    HW2  556   3.551   4.391   4.876  1.1872  0.0582  0.0439
  136SOL     OW  557   0.343   3.880   1.081  0.1117 -0.2755 -0.3823
  136SOL    HW1  558   0.375   3.949   1.146  2.0506  0.9154 -2.4689
  136SOL    HW2  559   0.311   3.924   0.997 -0.3710 -1.8408 -1.0681
  137SOL     OW  560   1.358   2.320   2.020  0.0427 -0.0782  0.0609
  137SOL    HW1  561   1.417   2.242   1.999  1.3201  1.4254 -2.3864
  137SOL    HW2  562   1.283   2.325   1.954  1.6157  2.2837 -1.7059
  138SOL     OW  563   3.741   3.301   3.568  0.4870  0.1972  0.6971
  138SOL    HW1  564   3.714   3.230   3.503 -0.6586  1.2145  0.0226
  138SOL    HW2  565   3.795   3.260   3.641 -0.1469 -1.3632  0.3343
  139SOL     OW  566   5.041   0.258   0.472  0.0149  0.4812  0.1395
  139SOL    HW1  567   4.981   0.262   0.552 -0.2530  4.0031 -0.0788
  139SOL    HW2  568   4.994   0.299   0.393  1.7477  0.8929 -0.7191
  140SOL     OW  569   1.786   2.573   0.788  0.0695 -0.2700 -0.0345
  140SOL    HW1  570   1.815   2.535   0.876 -0.2375 -0.4831 -0.0226
  140SOL    HW2  571   1.721   2.647   0.804 -0.0770 -0.3876 -0.0851
  141SOL     OW  572   1.902   2.959   3.997 -0.4059 -0.9315 -0.5335
  141SOL    HW1  573   1.840   2.893   3.954 -2.0828 -0.1052  0.5274
  141SOL    HW2  574   1.901   2.946   4.096 -0.8534  0.7281 -0.2929
  142SOL     OW  575   1.525   1.382   1.705 -0.1304 -0.3455  0.1797
  142SOL    HW1  576   1.479   1.322   1.640 -0.7628 -0.5880  0.8399
  142SOL    HW2  577   1.567   1.459   1.656  1.3971 -1.7314 -0.7775
  143SOL     OW  578   2.446   3.392   4.531  0.0321  0.2113 -0.0584
  143SOL    HW1  579   2.521   3.326   4.519  0.4508  0.6267  0.2144
  143SOL    HW2  580   2.360   3.350   4.505  0.4394 -0.0802 -0.9747
  144SOL     OW  581   4.966   3.088   0.242  0.2684 -0.1846 -0.0887
  144SOL    HW1  582   4.908   3.006   0.243 -1.5235  1.0162  1.8396
  144SOL    HW2  583   5.028   3.085   0.320 -1.6003  1.4093  1.5625
  145SOL     OW  584   0.098   0.070   0.716  0.5133  0.1717  0.3025
  145SOL    HW1  585   0.168   0.010   0.753 -0.5076 -2.2234 -1.3545
  145SOL    HW2  586   0.077   0.042   0.622 -1.3270  1.9909  0.1083
  146SOL     OW  587   0.547   0.680   1.387  0.1193 -0.1344 -0.0344
  146SOL    HW1  588   0.590   0.750   1.445 -0.9728  1.1987 -0.7746
  146SOL    HW2  589   0.618   0.620   1.349  1.0521  0.3469  0.8710
  147SOL     OW  590   3.309   2.620   1.840  0.4828  0.0948  0.2735
  147SOL    HW1  591   3.389   2.572   1.876 -0.5663 -1.8283  0.1990
  147SOL    HW2  592   3.228   2.564   1.854 -0.7952  1.7702 -0.1064
  148SOL     OW  593   3.930   2.056   4.610  0.0516 -1.0348 -0.1370
  148SOL    HW1  594   3.935   2.114   4.691  0.0342  0.5857 -1.2574
  148SOL    HW2  595   3.966   1.965   4.633 -0.8723 -0.9406  1.9255
  149SOL     OW  596   4.993   0.397   3.680 -0.0293  0.5820  0.0419
  149SOL    HW1  597   5.051   0.317   3.698  1.3764  0.8713 -2.6846
  149SOL    HW2  598   4.908   0.368   3.635 -0.5811  0.4583  1.1285
  150SOL     OW  599   2.034   2.241   4.996 -0.0383  0.4837  0.3161
  150SOL    HW1  600   2.107   2.248   5.064 -1.9254  0.5621  2.4623
  150SOL    HW2  601   1.961   2.306   5.019 -1.2307 -0.2729 -1.1586
  151SOL     OW  602   2.563   1.206   3.352 -0.0819 -0.1717  0.8422
  151SOL    HW1  603   2.652   1.234   3.388 -0.0572  1.6217 -0.4536
  151SOL    HW2  604   2.576   1.144   3.275  0.1010  0.4023  0.3960
  152SOL     OW  605   3.982   4.726   4.964  0.0776 -0.3866  0.1004
  152SOL    HW1  606   3.913   4.704   4.896 -0.6257  0.5012  0.5010
  152SOL    HW2  607   3.972   4.665   5.042  0.4386 -0.9553 -0.2966
  153SOL     OW  608   1.291   0.501   1.609 -0.1930 -0.0464 -0.0991
  153SOL    HW1  609   1.323   0.562   1.682 -0.3643 -1.1970  0.9756
  153SOL    HW2  610   1.337   0.413   1.616 -0.4771 -0.2949 -1.1806
  154SOL     OW  611   1.222   0.320   1.031  0.0549 -0.0260  0.2228
  154SOL    HW1  612   1.209   0.253   0.958 -0.0184  0.3834 -0.1443
  154SOL    HW2  613   1.308   0.368   1.017 -0.0572  0.1945  0.2880
  155SOL     OW  614   2.537   4.980   4.242  0.5018 -0.3876  0.1462
  155SOL    HW1  615   2.508   5.070   4.209 -0.2028 -0.3638  0.8056
  155SOL    HW2  616   2.535   4.979   4.342 -0.2614 -1.3749  0.1315
  156SOL     OW  617   4.246   3.968   2.848 -0.0308  0.2748 -0.3595
  156SOL    HW1  618   4.331   3.937   2.890 -0.1586  1.7723  1.0556
  156SOL    HW2  619   4.263   3.991   2.752  0.5901 -1.7388 -0.7872
  157SOL     OW  620   1.767   2.939   0.283  0.0257  0.0843 -0.5281
  157SOL    HW1  621   1.822   2.931   0.366 -2.7104  0.3899  1.4408
  157SOL    HW2  622   1.720   3.028   0.283 -2.0401 -0.9605 -1.0421
  158SOL     OW  623   3.214   5.106   1.003  0.5201  0.5609 -0.0395
  158SOL    HW1  624   3.198   5.154   0.916  1.9416  2.2456  0.5658
  158SOL    HW2  625   3.227   5.173   1.076  0.3204 -0.8213  1.3054
  159SOL     OW  626   1.455   0.328   4.069  0.2398  0.4406  0.2870
  159SOL    HW1  627   1.464   0.339   3.970  0.5014  0.0480  0.2653
  159SOL    HW2  628   1.538   0.287   4.106  0.5138  1.4335  0.8045
  160SOL     OW  629   4.913   4.705   5.140 -0.1896  0.2465 -0.6884
  160SOL    HW1  630   4.817   4.731   5.125 -0.4886 -0.7316 -0.5189
  160SOL    HW2  631   4.921   4.654   5.225 -0.1266 -2.6719 -2.3137
  161SOL     OW  632   0.753   2.451   0.264  0.3464  0.5146  0.3033
  161SOL    HW1  633   0.848   2.471   0.240  0.0482  1.3526 -0.1902
  161SOL    HW2  634   0.706   2.535   0.288  0.0232 -0.0348  1.6706
  162SOL     OW  635   3.996   0.658   4.766 -0.2094 -0.6010  0.0385
  162SOL    HW1  636   4.045   0.723   4.825  0.7209 -1.3259  0.0865
  162SOL    HW2  637   3.898   0.678   4.770  0.0789  1.0899 -0.3102
  163SOL     OW  638   3.322   2.881   0.055  0.3764  0.3269  0.2213
  163SOL    HW1  639   3.398   2.820   0.077  0.1173  0.4208  1.4500
  163SOL    HW2  640   3.294   2.866  -0.039 -0.2680 -2.1101  0.7433
  164SOL     OW  641   2.810   4.589   0.460 -0.2716  0.0175 -0.0560
  164SOL    HW1  642   2.863   4.504   0.459  3.1656  1.9363 -3.2159
  164SOL    HW2  643   2.863   4.661   0.507  0.1963  2.0415 -3.3890
  165SOL     OW  644   1.414   5.028   1.655 -0.1024  0.1388  0.2044
  165SOL    HW1  645   1.404   4.951   1.592 -1.0254  1.3274 -1.1364
  165SOL    HW2  646   1.478   5.002   1.728  0.4846 -1.4958 -0.8285
  166SOL     OW  647   1.994   0.687   3.387 -0.1958  0.0779  0.1522
  166SOL    HW1  648   2.033   0.599   3.360 -0.3041 -0.1104  0.6034
  166SOL    HW2  649   2.058   0.735   3.446  0.3492  0.8077 -1.0037
  167SOL     OW  650   3.496   0.758   0.462  0.2406 -0.0542 -0.1014
  167SOL    HW1  651   3.472   0.818   0.386  0.5189  0.1825 -0.0033
  167SOL    HW2  652   3.420   0.755   0.528  1.4490  2.9466  1.6600
  168SOL     OW  653   3.176   0.987   3.707  0.2463 -0.2389  0.2240
  168SOL    HW1  654   3.183   0.972   3.609  0.8368 -0.2016  0.2551
  168SOL    HW2  655   3.267   1.006   3.745 -0.3078  2.7037  0.3084
  169SOL     OW  656   1.351   1.956   4.217  0.0243 -0.0911 -0.5919
  169SOL    HW1  657   1.430   1.987   4.271  0.1801  0.2429 -1.0108
  169SOL    HW2  658   1.282   2.028   4.214  0.3384  0.1735 -1.4745
  170SOL     OW  659   1.516   3.753   1.148 -0.3477 -0.0693 -0.2299
  170SOL    HW1  660   1.456   3.828   1.121 -1.3286 -0.3522  1.0645
  170SOL    HW2  661   1.464   3.667   1.145  0.4197 -0.5350 -0.4946
  171SOL     OW  662   2.989   4.433   0.055  0.4184 -0.4560  0.0281
  171SOL    HW1  663   2.960   4.500  -0.012  2.2936  0.9346  0.5246
  171SOL    HW2  664   3.007   4.478   0.143 -0.7814 -2.0355  1.1477
  172SOL     OW  665   4.177   1.714   3.850 -0.5899 -0.2670 -0.8455
  172SOL    HW1  666   4.115   1.716   3.771 -0.0647  1.5620 -1.2523
  172SOL    HW2  667   4.267   1.683   3.821  0.0343  1.8753 -1.3445
  173SOL     OW  668   4.988   4.638   0.611  0.0020  0.5591  0.4920
  173SOL    HW1  669   4.976   4.606   0.705 -1.6177 -0.2099  0.0586
  173SOL    HW2  670   5.048   4.575   0.562 -2.3576 -1.3695 -0.0692
  174SOL     OW  671   2.121   2.419   2.161 -0.2609 -0.2266  0.0977
  174SOL    HW1  672   2.204   2.363   2.159 -1.0707 -1.4241 -1.4222
  174SOL    HW2  673   2.047   2.369   2.206 -1.2802 -0.8953 -2.1583
  175SOL     OW  674   4.571   2.143   1.018  0.5515 -0.6500  0.1314
  175SOL    HW1  675   4.616   2.232   1.017  1.2058 -0.9767  0.1010
  175SOL    HW2  676   4.482   2.150   0.973 -0.1326  0.3644  1.5480
  176SOL     OW  677   0.923   0.759   1.501  0.2921  0.2892 -0.0502
  176SOL    HW1  678   0.832   0.801   1.500  0.4228  0.5939 -1.5838
  176SOL    HW2  679   0.992   0.830   1.515  0.3879  0.2962 -0.5504
  177SOL     OW  680   4.863   0.373   4.604 -0.2820 -0.4115 -0.4990
  177SOL    HW1  681   4.780   0.346   4.653 -0.3879  0.5286 -0.1243
  177SOL    HW2  682   4.864   0.332   4.513 -1.4400  0.0109 -0.7179
  178SOL     OW  683   0.474   2.534   0.788  0.1440 -0.0743 -0.5847
  178SOL    HW1  684   0.507   2.622   0.823 -0.2301 -0.3479  0.4960
  178SOL    HW2  685   0.390   2.548   0.737  1.7412  0.6120 -3.2335
  179SOL     OW  686   4.606   2.976   1.713 -0.4845 -0.1203  0.1450
  179SOL    HW1  687   4.563   2.887   1.696  0.1809 -0.7328  1.5229
  179SOL    HW2  688   4.639   3.015   1.627 -1.6660 -0.7308 -0.6075
  180SOL     OW  689   3.791   3.047   0.478 -0.1295 -0.3068  0.1774
  180SOL    HW1  690   3.841   2.998   0.406 -0.5844  0.2346 -0.5257
  180SOL    HW2  691   3.852   3.112   0.523 -0.0091 -0.1798 -0.1682
  181SOL     OW  692   1.596   1.289   2.248 -0.1925  0.2798  0.0710
  181SOL    HW1  693   1.592   1.385   2.221  1.0028  0.1673 -0.5599
  181SOL    HW2  694   1.684   1.251   2.222 -0.4791 -0.8754  0.7288
  182SOL     OW  695   4.505   1.597   4.372 -0.3185 -0.4746  0.3613
  182SOL    HW1  696   4.448   1.532   4.322 -0.4687  0.2455 -0.4248
  182SOL    HW2  697   4.476   1.600   4.468 -1.2691 -0.4850  0.0799
  183SOL     OW  698   2.921   4.828   4.465  0.7784 -0.0458 -0.3476
  183SOL    HW1  699   2.870   4.871   4.391  0.9592  1.4164  0.3339
  183SOL    HW2  700   2.892   4.867   4.553 -0.1827 -2.4820  0.4813
  184SOL     OW  701   0.854   1.242   3.437 -0.0590  0.1306  0.3589
  184SOL    HW1  702   0.820   1.211   3.526  0.5545 -0.8611  0.2598
  184SOL    HW2  703   0.954   1.240   3.438 -0.0509 -0.2378 -0.4778
  185SOL     OW  704   0.536   3.796   4.380 -0.2395 -0.4033 -0.0901
  185SOL    HW1  705   0.548   3.887   4.341 -2.1775  0.0659  0.2609
  185SOL    HW2  706   0.618   3.769   4.429 -0.5013  2.3309  2.0793
  186SOL     OW  707   0.562   3.481   4.082 -0.0378 -0.3432  0.3486
  186SOL    HW1  708   0.659   3.459   4.093  0.2220 -0.4943 -1.8212
  186SOL    HW2  709   0.511   3.397   4.062 -0.2832 -0.0030 -0.4804
  187SOL     OW  710   4.621   3.653   4.283  0.5499 -0.7375 -0.4072
  187SOL    HW1  711   4.589   3.706   4.361 -0.1184  2.0367 -2.4250
  187SOL    HW2  712   4.672   3.573   4.315  0.2487  0.2512  2.8112
  188SOL     OW  713   4.205   4.795   0.053  0.3750  0.4765  0.1656
  188SOL    HW1  714   4.278   4.840   0.000  0.5461 -0.4080 -0.3771
  188SOL    HW2  715   4.165   4.722  -0.002 -1.2235  1.2102  0.2956
  189SOL     OW  716   4.940   2.160   3.747  0.6861 -0.7304  0.2967
  189SOL    HW1  717   4.840   2.156   3.744  0.7132 -0.9597 -1.1969
  189SOL    HW2  718   4.975   2.078   3.792  0.1875  0.0667  2.2318
  190SOL     OW  719   3.037   0.952   2.803  0.1989 -0.4558  0.9733
  190SOL    HW1  720   3.046   0.870   2.746 -0.3202  0.8426 -1.0684
  190SOL    HW2  721   3.128   0.979   2.837  0.3194 -2.0895  2.0655
  191SOL     OW  722   4.457   0.774   1.276  0.2696  0.1414 -0.2419
  191SOL    HW1  723   4.386   0.713   1.308 -0.4000  0.8443 -0.3562
  191SOL    HW2  724   4.474   0.758   1.179 -1.1763  1.3095 -0.7336
  192SOL     OW  725   4.079   4.532   3.498  0.4200 -0.6081  0.2375
  192SOL    HW1  726   4.130   4.617   3.491  0.5317 -0.7376 -0.6440
  192SOL    HW2  727   4.036   4.511   3.410  0.0730 -1.2618  0.5496
  193SOL     OW  728   3.168   1.390   4.737 -0.3040 -0.5471  0.3233
  193SOL    HW1  729   3.203   1.323   4.803 -2.1585 -2.1483 -0.2115
  193SOL    HW2  730   3.102   1.345   4.676 -1.3625  1.7186 -0.3108
  194SOL     OW  731   0.052   2.623   3.767  0.1057  0.0518 -0.0507
  194SOL    HW1  732   0.149   2.644   3.780  0.6193 -0.7853 -2.1107
  194SOL    HW2  733   0.006   2.702   3.727 -0.8406  1.5845  3.6680
  195SOL     OW  734   2.653   3.864   3.267 -0.1329  0.1672 -0.1320
  195SOL    HW1  735   2.564   3.875   3.221 -0.2181  1.1967  0.2312
  195SOL    HW2  736   2.640   3.812   3.352 -0.2198 -0.5060 -0.5517
  196SOL     OW  737   0.072   4.103   3.905  0.1228  0.2746  0.2882
  196SOL    HW1  738  -0.021   4.078   3.934 -0.2564  0.6382 -0.5889
  196SOL    HW2  739   0.113   4.162   3.975 -1.2136  2.1036 -0.3923
  197SOL     OW  740   1.583   2.819   1.569  1.0392 -0.0114  0.1880
  197SOL    HW1  741   1.503   2.878   1.576  0.1857 -1.1432  0.3240
  197SOL    HW2  742   1.578   2.765   1.485  0.3104 -1.9225  1.3730
  198SOL     OW  743   3.018   1.836   5.145  0.0251  0.0071 -0.0666
  198SOL    HW1  744   3.041   1.915   5.089 -0.7806  0.7079  0.5591
  198SOL    HW2  745   2.928   1.802   5.119 -0.9357  1.1210  1.5832
  199SOL     OW  746   0.432   2.839   2.163 -0.3033 -0.0439  0.1802
  199SOL    HW1  747   0.417   2.778   2.240  0.9031 -0.2655  0.2540
  199SOL    HW2  748   0.413   2.791   2.077  1.1584 -0.7095  0.2113
  200SOL     OW  749   0.922   4.360   0.287  0.3882 -0.4120 -0.6573
  200SOL    HW1  750   1.020   4.343   0.276  0.5982 -0.2841  0.7438
  200SOL    HW2  751   0.897   4.442   0.235  1.5144  0.8525  0.6821
  201SOL     OW  752   3.992   1.700   2.786 -0.3365 -0.3317  0.2810
  201SOL    HW1  753   3.955   1.612   2.757  3.1949 -1.7345 -0.5289
  201SOL    HW2  754   3.951   1.727   2.873 -0.9498 -3.2109  0.9928
  202SOL     OW  755   2.359   0.865   2.621  0.8061  0.1605  0.4056
  202SOL    HW1  756   2.278   0.808   2.642  1.4148 -1.1279 -0.6041
  202SOL    HW2  757   2.329   0.957   2.598 -0.3427 -0.1412  0.5994
  203SOL     OW  758   2.722   4.593   2.161 -0.1444  0.5055  0.9578
  203SOL    HW1  759   2.759   4.639   2.080  0.9840 -0.7664  0.7292
  203SOL    HW2  760   2.623   4.579   2.149 -0.4274  2.3738  0.8259
  204SOL     OW  761   4.246   0.242   4.525  0.4687 -0.0900 -0.4236
  204SOL    HW1  762   4.186   0.302   4.578  0.7599 -0.6310  0.5578
  204SOL    HW2  763   4.197   0.158   4.501  0.6380 -0.2756 -0.1350
  205SOL     OW  764   2.322   3.653   2.531  0.1200 -0.0476 -0.1471
  205SOL    HW1  765   2.241   3.698   2.494 -0.8006 -1.2326  0.3390
  205SOL    HW2  766   2.401   3.713   2.523 -0.2012  0.1036 -3.1569
  206SOL     OW  767   2.362   0.338   4.688 -0.8715  0.1549 -0.0218
  206SOL    HW1  768   2.332   0.372   4.777  0.7883  1.1662  0.2048
  206SOL    HW2  769   2.447   0.286   4.699 -1.2759 -0.7097 -0.8803
  207SOL     OW  770   3.741   3.912   0.790 -0.1314 -0.2926 -0.4511
  207SOL    HW1  771   3.779   3.918   0.698 -0.9085 -3.2089 -1.0495
  207SOL    HW2  772   3.649   3.951   0.791  0.1693  0.4418 -0.6879
  208SOL     OW  773   0.062   3.969   1.395 -0.0708  0.5525  0.1228
  208SOL    HW1  774   0.041   3.874   1.371  0.5699  0.3159  0.5086
  208SOL    HW2  775   0.066   4.024   1.311  1.0707 -0.0601 -0.2435
  209SOL     OW  776   3.166   4.400   1.095 -0.2733  0.5118 -0.0813
  209SOL    HW1  777   3.066   4.397   1.100 -0.4060  0.3235 -2.0207
  209SOL    HW2  778   3.196   4.495   1.093 -0.7861  0.7544 -3.4879
  210SOL     OW  779   2.572   1.084   0.180  0.0312  0.3441  0.0137
  210SOL    HW1  780   2.628   1.121   0.105  0.0158  1.3151  0.4653
  210SOL    HW2  781   2.520   1.158   0.222  0.1268 -0.1695  1.0595
  211SOL     OW  782   0.141   0.397   0.649 -0.0656 -0.0952 -0.5484
  211SOL    HW1  783   0.060   0.455   0.663  1.2121  1.3231  1.4323
  211SOL    HW2  784   0.113   0.301   0.651 -1.3164  0.1358  4.3988
  212SOL     OW  785   1.040   1.951   1.695  0.6184 -0.0965 -0.3650
  212SOL    HW1  786   1.038   1.874   1.631 -1.8478 -0.9305  0.5933
  212SOL    HW2  787   1.113   1.937   1.761  1.6734 -0.4193 -1.5569
  213SOL     OW  788   2.661   1.706   0.277  0.1514  0.7879  0.1367
  213SOL    HW1  789   2.667   1.803   0.254  2.2493  0.3647 -1.3613
  213SOL    HW2  790   2.665   1.652   0.193 -2.6634 -0.6229  0.7857
  214SOL     OW  791   2.552   2.361   0.573 -0.3451 -0.0793  0.4542
  214SOL    HW1  792   2.622   2.419   0.615 -1.0742  0.6901  0.6351
  214SOL    HW2  793   2.579   2.338   0.480  0.7308 -0.8226  0.9275
  215SOL     OW  794   4.940   0.065   1.035 -0.2383  0.2058  0.0314
  215SOL    HW1  795   4.975   0.005   1.107  0.9972 -0.0738 -0.7803
  215SOL    HW2  796   5.005   0.141   1.021 -0.3830  0.1732 -0.8828
  216SOL     OW  797   3.625   2.608   4.308  0.2316  0.0040  0.4204
  216SOL    HW1  798   3.666   2.558   4.231 -0.5803 -0.1797  0.0946
  216SOL    HW2  799   3.668   2.698   4.316 -0.0347  0.2335 -0.5891
  217SOL     OW  800   4.885   0.724   0.024  0.6904 -0.0588 -0.4362
  217SOL    HW1  801   4.903   0.784   0.101  0.0660 -0.9999  0.4671
  217SOL    HW2  802   4.820   0.653   0.051 -0.5752  0.3449 -2.1748
  218SOL     OW  803   1.636   3.851   1.387  0.3022 -0.0381 -0.0416
  218SOL    HW1  804   1.632   3.818   1.293  0.2428  0.1369 -0.1006
  218SOL    HW2  805   1.553   3.825   1.435  0.3652 -0.1917 -0.0170
  219SOL     OW  806   4.385   0.546   0.267 -0.6581  0.4211  0.1061
  219SOL    HW1  807   4.292   0.509   0.269 -0.5159  0.0608  0.2653
  219SOL    HW2  808   4.450   0.473   0.289 -0.4275  0.9685  1.3220
  220SOL     OW  809   4.307   1.966   1.195  0.1787  0.8747 -0.2759
  220SOL    HW1  810   4.302   2.034   1.122  0.7018  1.5175  0.2680
  220SOL    HW2  811   4.330   2.011   1.281  1.0454 -0.0496 -0.0007
  221SOL     OW  812   3.505   0.170   3.104 -0.2713 -0.1261 -0.1229
  221SOL    HW1  813   3.541   0.134   3.017  0.1239  0.1707 -0.0846
  221SOL    HW2  814   3.545   0.259   3.122  1.4048 -1.1269  1.4790
  222SOL     OW  815   5.016   2.852   3.407 -0.0921  0.0978  1.2941
  222SOL    HW1  816   5.057   2.918   3.343 -1.7525  1.1327  1.2369
  222SOL    HW2  817   5.027   2.759   3.370  0.2068  0.5528  0.1930
  223SOL     OW  818   4.459   3.803   2.946 -1.0115 -0.5533  0.8170
  223SOL    HW1  819   4.470   3.715   2.898  0.8431 -0.8805  1.7605
  223SOL    HW2  820   4.546   3.853   2.944 -1.7002  0.7048  1.3848
  224SOL     OW  821   0.292   2.204   0.968 -0.0024 -0.3006 -0.2167
  224SOL    HW1  822   0.382   2.162   0.955 -0.5129 -1.4212 -0.2810
  224SOL    HW2  823   0.246   2.212   0.880 -0.7939 -1.7165  0.0281
  225SOL     OW  824   2.427   4.588   3.594  0.1419 -0.5594 -0.4780
  225SOL    HW1  825   2.444   4.684   3.571  0.7757 -0.5093  0.1825
  225SOL    HW2  826   2.367   4.582   3.674 -1.4405 -0.7347 -1.6235
  226SOL     OW  827   4.441   0.273   2.245  0.4816  0.2976 -0.0980
  226SOL    HW1  828   4.503   0.252   2.170 -1.1211  1.2169 -1.7621
  226SOL    HW2  829   4.361   0.212   2.241 -1.5851  2.8687 -1.7282
  227SOL     OW  830   2.950   4.353   0.497  0.0684 -0.5988 -0.0849
  227SOL    HW1  831   2.937   4.255   0.483 -0.6022 -0.4043 -0.8914
  227SOL    HW2  832   2.955   4.373   0.595 -1.6496 -1.2003  0.1437
  228SOL     OW  833   3.853   4.418   2.200 -0.0261  0.1016 -0.5127
  228SOL    HW1  834   3.817   4.426   2.293  2.5344  2.7745  0.3801
  228SOL    HW2  835   3.815   4.491   2.143  3.2990  2.6925  0.3299
  229SOL     OW  836   4.548   3.526   3.806  0.6144  0.5727 -0.2436
  229SOL    HW1  837   4.490   3.553   3.729  2.3454  1.3295 -1.3499
  229SOL    HW2  838   4.527   3.585   3.885 -1.2548 -0.2857 -0.0337
  230SOL     OW  839   4.542   3.920   1.169  0.0127 -0.5207  0.1492
  230SOL    HW1  840   4.641   3.933   1.178  0.5288 -3.0839 -0.8115
  230SOL    HW2  841   4.495   4.006   1.187  2.5079  1.1629 -0.8590
  231SOL     OW  842   3.476   1.311   3.217 -0.1261  0.1595 -0.2570
  231SOL    HW1  843   3.560   1.289   3.267  0.0560  1.6393  0.1281
  231SOL    HW2  844   3.424   1.378   3.269 -2.1194 -1.5363  0.0500
  232SOL     OW  845   1.189   0.301   2.774 -0.3147  0.3263 -0.5883
  232SOL    HW1  846   1.175   0.325   2.870  0.2905 -1.1793 -0.1019
  232SOL    HW2  847   1.196   0.385   2.720  1.0540  1.2524  0.9207
  233SOL     OW  848   4.925   0.603   4.729 -0.4404 -0.3192 -0.0106
  233SOL    HW1  849   4.915   0.516   4.681 -2.0293 -0.1961  0.0499
  233SOL    HW2  850   4.970   0.588   4.817  1.9316 -0.6346 -1.1804
  234SOL     OW  851   0.393   0.036   1.659 -0.2546  0.7055 -0.5801
  234SOL    HW1  852   0.307   0.028   1.608 -0.5554  2.1556 -0.3580
  234SOL    HW2  853   0.405  -0.045   1.716 -0.0649 -0.8112 -2.6691
  235SOL     OW  854   3.476   1.323   1.525  0.3704 -0.0204 -0.0063
  235SOL    HW1  855   3.407   1.251   1.512  0.9448 -0.7082  0.6440
  235SOL    HW2  856   3.434   1.403   1.568 -0.0476 -0.3915  0.2771
  236SOL     OW  857   3.361   0.121   4.602 -0.1002  0.1346  0.1615
  236SOL    HW1  858   3.376   0.138   4.505 -1.7943 -0.5161 -0.2498
  236SOL    HW2  859   3.300   0.042   4.613 -0.1521  0.3670  1.7430
  237SOL     OW  860   2.320   4.450   1.128  0.5121 -0.8983 -0.5959
  237SOL    HW1  861   2.362   4.461   1.038  0.6528 -3.3787 -0.8850
  237SOL    HW2  862   2.220   4.445   1.119  0.4935 -0.6358 -0.5469
  238SOL     OW  863   3.774   4.110   4.892 -0.4309  0.1325  0.4835
  238SOL    HW1  864   3.768   4.012   4.912  2.0452 -0.0333  0.7124
  238SOL    HW2  865   3.863   4.131   4.851 -0.0985  2.5631  2.2101
  239SOL     OW  866   1.390   1.318   1.267  0.1096 -0.5473 -0.0263
  239SOL    HW1  867   1.428   1.321   1.175  0.0256 -0.4256 -0.0575
  239SOL    HW2  868   1.291   1.304   1.263 -0.8088  4.2552 -0.2175
  240SOL     OW  869   0.160   0.242   2.849 -0.2589  0.3768  0.5284
  240SOL    HW1  870   0.237   0.229   2.912  0.9210 -0.9017 -1.0998
  240SOL    HW2  871   0.076   0.209   2.893  0.7571 -1.8402  0.9669
  241SOL     OW  872   2.149   1.158   1.916 -0.2519 -0.5892  0.1217
  241SOL    HW1  873   2.056   1.170   1.883 -0.9375 -0.2240  2.0344
  241SOL    HW2  874   2.207   1.125   1.842 -1.6440  0.2397 -1.4060
  242SOL     OW  875   3.454   1.618   2.800 -0.1678 -0.7565 -0.0605
  242SOL    HW1  876   3.450   1.714   2.828  0.9073 -0.6362 -0.2672
  242SOL    HW2  877   3.374   1.570   2.834 -0.5677  0.1456  0.3119
  243SOL     OW  878   1.969   4.199   4.530 -0.5312 -0.2534 -0.2609
  243SOL    HW1  879   2.064   4.228   4.543 -0.7386 -0.5121  2.2919
  243SOL    HW2  880   1.967   4.100   4.515 -0.3694 -0.2016 -0.6201
  244SOL     OW  881   4.666   1.906   1.193 -0.2580  0.3674  0.1983
  244SOL    HW1  882   4.650   1.982   1.131  0.4867 -1.3522 -2.2789
  244SOL    HW2  883   4.616   1.825   1.161  2.5232 -1.4134 -0.0294
  245SOL     OW  884   2.243   1.365   0.556 -0.4668  0.0243 -0.0580
  245SOL    HW1  885   2.197   1.401   0.475 -0.7282 -2.2421 -1.0077
  245SOL    HW2  886   2.317   1.426   0.583 -0.1432  0.6691 -2.2371
  246SOL     OW  887   0.872   3.606   1.453  0.4263  0.1113 -0.0041
  246SOL    HW1  888   0.806   3.680   1.462  1.2483  0.6274  3.1271
  246SOL    HW2  889   0.899   3.596   1.357 -2.3875  1.3845 -1.0393
  247SOL     OW  890   2.486   1.485   4.734 -0.2135 -0.1063  0.8551
  247SOL    HW1  891   2.455   1.391   4.726 -0.8296  0.2273 -1.2631
  247SOL    HW2  892   2.442   1.542   4.664 -0.3535  1.9079  2.4731
  248SOL     OW  893   2.640   4.720   1.417  0.0134 -0.3457 -0.2662
  248SOL    HW1  894   2.678   4.628   1.407 -0.9961 -0.6873 -1.0821
  248SOL    HW2  895   2.548   4.723   1.378  0.1917  1.1174 -0.6350
  249SOL     OW  896   3.253   4.109   3.125 -0.5841 -0.0185 -0.2258
  249SOL    HW1  897   3.202   4.023   3.125 -1.2315  0.3278 -2.0731
  249SOL    HW2  898   3.344   4.094   3.163 -0.9911 -1.3043  0.3095
  250SOL     OW  899   1.382   3.457   1.925  0.0637  0.5004 -0.2706
  250SOL    HW1  900   1.304   3.396   1.914 -0.7178  1.6562 -1.5610
  250SOL    HW2  901   1.461   3.405   1.956  0.1009 -1.6649 -3.4594
  251SOL     OW  902   3.334   1.499   1.652 -0.4620 -0.0252  0.7359
  251SOL    HW1  903   3.381   1.562   1.714  0.1158  0.1498  0.1425
  251SOL    HW2  904   3.261   1.548   1.605 -0.1376  0.1622  0.4167
  252SOL     OW  905   3.219   1.339   0.808 -0.2167 -0.1942  0.5485
  252SOL    HW1  906   3.201   1.247   0.841  0.7886 -0.6904 -0.2431
  252SOL    HW2  907   3.137   1.376   0.765 -0.8138 -0.4637  1.4358
  253SOL     OW  908   0.185   2.195   3.183  0.1148 -0.1600 -0.4029
  253SOL    HW1  909   0.223   2.103   3.180 -1.2671 -0.8502  1.3160
  253SOL    HW2  910   0.245   2.258   3.135  1.0492 -1.9633 -1.6996
  254SOL     OW  911   4.209   1.845   2.150  0.1208  0.8889 -0.3750
  254SOL    HW1  912   4.125   1.895   2.169 -0.4768 -0.4044  0.5022
  254SOL    HW2  913   4.286   1.890   2.197 -0.0162  2.1471 -1.2890
  255SOL     OW  914   2.320   3.745   1.528  0.2496  0.2453  0.0573
  255SOL    HW1  915   2.234   3.694   1.527 -0.1094  0.7968  1.0393
  255SOL    HW2  916   2.378   3.709   1.601 -0.2154  1.5441  1.0983
  256SOL     OW  917   1.609   0.260   1.841  0.0758  0.2635  0.2081
  256SOL    HW1  918   1.592   0.232   1.936 -0.4316 -1.2283 -0.2976
  256SOL    HW2  919   1.639   0.181   1.788  2.1365  1.4471 -0.4921
  257SOL     OW  920   5.150   3.286   0.473  0.5112  0.2202  0.2369
  257SOL    HW1  921   5.144   3.206   0.532 -0.9264  0.6901  0.7667
  257SOL    HW2  922   5.178   3.258   0.381 -0.5740 -0.9798  0.2473
  258SOL     OW  923   2.924   0.145   2.043 -0.6450  1.3499  0.7783
  258SOL    HW1  924   2.852   0.203   2.005 -1.7136  0.3316  1.1704
  258SOL    HW2  925   2.885   0.089   2.117 -0.4189 -1.8645 -1.3154
  259SOL     OW  926   1.777   1.357   2.982 -0.7831 -0.7162 -0.4149
  259SOL    HW1  927   1.746   1.313   3.066 -1.0382 -0.2322 -0.2524
  259SOL    HW2  928   1.699   1.393   2.931 -0.6015 -0.6865 -0.6774
  260SOL     OW  929   1.614   1.421   5.078  0.1588 -0.3708 -0.0922
  260SOL    HW1  930   1.625   1.322   5.083 -2.0988 -0.6187  0.8258
  260SOL    HW2  931   1.678   1.457   5.010  0.8614 -2.4615 -0.6318
  261SOL     OW  932   2.263   1.640   1.083 -0.7935 -0.4687 -0.2996
  261SOL    HW1  933   2.247   1.734   1.053 -0.5646 -1.0012 -2.2060
  261SOL    HW2  934   2.176   1.593   1.094 -0.8616 -0.7561 -1.8739
  262SOL     OW  935   0.803   0.873   2.227  0.3420  0.0961  0.1937
  262SOL    HW1  936   0.813   0.894   2.130 -1.0104  2.1204  0.4219
  262SOL    HW2  937   0.715   0.830   2.243 -0.5854  2.0737  0.7663
  263SOL     OW  938   4.468   3.579   0.879 -0.4745 -0.2545  0.0682
  263SOL    HW1  939   4.482   3.543   0.971 -1.9348  0.1550  0.4819
  263SOL    HW2  940   4.500   3.674   0.876  0.9525 -0.7179 -0.2932
  264SOL     OW  941   0.740   0.008   2.943 -0.1044  0.5885 -1.0763
  264SOL    HW1  942   0.712  -0.086   2.928  0.7200  0.1564 -0.0665
  264SOL    HW2  943   0.809   0.034   2.876  0.0839  0.2722 -1.0075
  265SOL     OW  944   0.079   5.048   2.662  0.4409  0.5148 -0.3152
  265SOL    HW1  945   0.138   5.066   2.741 -1.2772 -0.2645  1.2343
  265SOL    HW2  946   0.061   4.950   2.656  1.5421  0.4086 -2.4727
  266SOL     OW  947   2.821   3.424   1.943  1.1644 -0.0380  0.0096
  266SOL    HW1  948   2.741   3.418   2.003  1.3448 -1.4549  0.1443
  266SOL    HW2  949   2.838   3.334   1.902  0.2745  1.1282 -3.2019
  267SOL     OW  950   0.474   0.426   4.059 -0.0046 -0.1108 -0.3572
  267SOL    HW1  951   0.441   0.482   4.136  0.4201 -0.3684  0.0165
  267SOL    HW2  952   0.399   0.412   3.994  0.1067  1.6131 -0.9007
  268SOL     OW  953   3.969   4.390   4.721  0.0094 -0.4365 -0.4678
  268SOL    HW1  954   4.019   4.410   4.637 -0.0335  0.1886 -0.3442
  268SOL    HW2  955   4.024   4.327   4.777  0.2116 -0.5457 -0.7801
  269SOL     OW  956   0.846   1.894   4.835  0.8041 -0.1126  0.2034
  269SOL    HW1  957   0.837   1.858   4.743 -1.2948  0.5054  0.1189
  269SOL    HW2  958   0.833   1.821   4.902 -1.9175  0.1100  0.0143
  270SOL     OW  959   1.707   2.299   3.469 -0.2821  0.1567  0.0904
  270SOL    HW1  960   1.773   2.363   3.429 -0.6829  0.5019 -0.0318
  270SOL    HW2  961   1.645   2.349   3.530 -0.2269 -0.2182  0.4544
  271SOL     OW  962   3.101   1.352   0.372  0.2730 -0.0344  0.3310
  271SOL    HW1  963   3.174   1.418   0.356  0.0495  0.0394 -0.4422
  271SOL    HW2  964   3.086   1.342   0.470 -0.4354  1.8863  0.4604
  272SOL     OW  965   4.309   5.067   4.277 -0.6253 -0.2126 -0.5205
  272SOL    HW1  966   4.349   5.108   4.195 -2.5347  1.0127 -0.8952
  272SOL    HW2  967   4.247   4.993   4.250 -0.1805 -0.7617 -0.0716
  273SOL     OW  968   4.782   1.634   2.675  0.2764 -0.3033  0.3076
  273SOL    HW1  969   4.700   1.578   2.678 -0.4489  0.7475  2.4180
  273SOL    HW2  970   4.757   1.731   2.678  1.5585  0.0508  0.6225
  274SOL     OW  971   0.897   3.058   0.256  0.0501  0.0641  0.3823
  274SOL    HW1  972   0.923   2.965   0.285  1.8932  0.4011 -0.0425
  274SOL    HW2  973   0.866   3.110   0.336 -1.3314 -0.9998  0.5652
  275SOL     OW  974   2.654   0.792   4.054 -0.3929  0.0534  0.2284
  275SOL    HW1  975   2.695   0.747   3.974 -0.4659  1.8705 -0.8870
  275SOL    HW2  976   2.614   0.879   4.027 -1.9100 -0.0400  1.9735
  276SOL     OW  977   2.509   3.136   3.242  0.1187 -0.0500  0.0564
  276SOL    HW1  978   2.547   3.221   3.279  1.4146 -0.7855  0.4744
  276SOL    HW2  979   2.445   3.097   3.307  0.6899 -0.1724  0.5549
  277SOL     OW  980   1.277   0.058   3.637 -0.6358  0.5966 -0.1520
  277SOL    HW1  981   1.187   0.031   3.672 -0.6036  0.4511 -0.1836
  277SOL    HW2  982   1.271   0.077   3.539 -0.4990 -0.0056 -0.2780
  278SOL     OW  983   0.786   2.811   1.811 -0.0581 -0.3094 -0.7949
  278SOL    HW1  984   0.703   2.838   1.860  1.1480 -0.1094  1.2912
  278SOL    HW2  985   0.806   2.877   1.739  1.4299  3.3085  2.5328
  279SOL     OW  986   0.234   0.499   0.031 -0.4324 -0.4258  0.8012
  279SOL    HW1  987   0.290   0.530   0.108  0.8375 -1.9868  0.5406
  279SOL    HW2  988   0.159   0.443   0.066 -0.6544 -0.0073  1.0025
  280SOL     OW  989   3.536   2.129   4.818  0.2893  0.4170  0.2425
  280SOL    HW1  990   3.630   2.114   4.848 -0.0330 -0.8069  0.7051
  280SOL    HW2  991   3.532   2.128   4.718  0.3878 -2.5278  0.1708
  281SOL     OW  992   4.029   3.044   4.110  0.2045  0.3380 -0.1293
  281SOL    HW1  993   4.031   3.016   4.206 -0.1767 -0.8387 -0.4472
  281SOL    HW2  994   4.123   3.055   4.077  0.3989 -1.1050 -0.1181
  282SOL     OW  995   0.216   0.166   5.100 -0.1816  0.6486 -0.3903
  282SOL    HW1  996   0.175   0.076   5.088 -0.3318  0.5218  0.8991
  282SOL    HW2  997   0.316   0.158   5.096 -0.2066  0.6903 -1.8007
  283SOL     OW  998   2.286   2.455   3.113 -0.3577  0.1102  0.0101
  283SOL    HW1  999   2.254   2.543   3.079  2.2795  1.3933  0.5876
  283SOL    HW2 1000   2.281   2.387   3.040 -0.4620  1.2854 -1.1101
  284SOL     OW 1001   4.172   0.001   3.011 -0.0938  0.3684  0.0265
  284SOL    HW1 1002   4.195  -0.090   2.976  1.3602  0.5238  0.5173
  284SOL    HW2 1003   4.218   0.016   3.098  1.8001  2.4993 -1.2223
  285SOL     OW 1004   0.483   1.665   3.752  0.1776 -0.5588  0.3335
  285SOL    HW1 1005   0.555   1.653   3.821  0.5488  1.1914  0.3131
  285SOL    HW2 1006   0.522   1.651   3.661  0.0462 -1.3697  0.3921
  286SOL     OW 1007   2.065   4.167   1.588  0.0002  0.4726  0.1840
  286SOL    HW1 1008   2.137   4.121   1.536  0.8215  0.3092  1.4326
  286SOL    HW2 1009   1.978   4.119   1.575 -0.0343  0.9772 -1.7616
  287SOL     OW 1010   5.072   2.181   3.260  0.2402  0.0646 -0.2021
  287SOL    HW1 1011   5.073   2.172   3.360 -1.8006  0.4475 -0.1067
  287SOL    HW2 1012   5.165   2.173   3.225  0.9060 -0.8927  1.6550
  288SOL     OW 1013   1.063   2.414   1.093  0.1628  0.0371 -0.2338
  288SOL    HW1 1014   1.031   2.333   1.044 -2.0263  1.0511 -0.6315
  288SOL    HW2 1015   1.031   2.410   1.188  0.4439  0.2235 -0.1308
  289SOL     OW 1016   3.496   4.903   2.436 -0.0024  0.5825 -0.0583
  289SOL    HW1 1017   3.524   4.821   2.486  1.2382 -0.1581 -1.8417
  289SOL    HW2 1018   3.517   4.891   2.339 -0.7781  2.6098 -0.5237
  290SOL     OW 1019   0.762   3.417   0.673  0.4357  0.1283 -0.0110
  290SOL    HW1 1020   0.796   3.431   0.766  0.6765  1.3507 -0.2686
  290SOL    HW2 1021   0.754   3.505   0.627  1.7220 -0.5762 -1.6565
  291SOL     OW 1022   3.974   0.718   2.470 -0.3223  0.1272  0.4489
  291SOL    HW1 1023   3.947   0.784   2.399  0.3879  0.6398  0.6379
  291SOL    HW2 1024   3.900   0.708   2.536 -1.3835 -1.0828 -0.8585
  292SOL     OW 1025   3.073   3.557   4.462 -0.0586 -0.5467  0.0852
  292SOL    HW1 1026   3.073   3.657   4.466 -0.9849 -0.5430  0.1925
  292SOL    HW2 1027   2.997   3.521   4.517  1.2456 -1.3855  1.4337
  293SOL     OW 1028   2.801   1.820   1.021 -0.1275 -0.4635  0.1217
  293SOL    HW1 1029   2.773   1.906   1.063  1.9364  1.4345 -2.0916
  293SOL    HW2 1030   2.867   1.774   1.080 -0.1185  0.2274  0.6598
  294SOL     OW 1031   3.604   4.225   2.648 -0.0120 -0.1174  0.0592
  294SOL    HW1 1032   3.542   4.241   2.572  1.0238 -2.2402 -1.3147
  294SOL    HW2 1033   3.554   4.183   2.724 -0.4578 -0.9808 -0.6954
  295SOL     OW 1034   0.285   5.010   2.845 -0.5565  0.1712 -0.0361
  295SOL    HW1 1035   0.350   5.027   2.770 -0.4577  1.7816  0.3640
  295SOL    HW2 1036   0.305   4.922   2.887  1.3260  0.5599 -0.0054
  296SOL     OW 1037   3.410   5.018   5.072  0.0280  0.0390  0.0644
  296SOL    HW1 1038   3.495   4.967   5.088  0.3884  0.8383  0.8308
  296SOL    HW2 1039   3.431   5.116   5.063 -0.6751  0.1011 -1.0976
  297SOL     OW 1040   1.417   2.103   0.692 -0.3480 -0.6656 -0.0504
  297SOL    HW1 1041   1.419   2.012   0.651  0.4698 -0.6863  0.0301
  297SOL    HW2 1042   1.418   2.172   0.620 -0.9530 -0.7088 -0.1110
  298SOL     OW 1043   4.282   1.983   2.592  0.7437 -0.6096  0.0468
  298SOL    HW1 1044   4.273   2.045   2.515  0.3162 -1.1036 -0.3071
  298SOL    HW2 1045   4.344   2.022   2.660  0.1119  0.4153  0.0491
  299SOL     OW 1046   0.411   1.778   3.347  0.4761 -0.1779 -0.6342
  299SOL    HW1 1047   0.485   1.742   3.405 -0.2006 -1.3507 -0.4515
  299SOL    HW2 1048   0.362   1.701   3.305 -0.7920  0.5602 -0.5532
  300SOL     OW 1049   4.684   1.193   4.685 -0.4341  0.4702  0.1729
  300SOL    HW1 1050   4.765   1.252   4.681 -0.5778  0.6814  0.3078
  300SOL    HW2 1051   4.626   1.212   4.605 -0.8952  1.1305  0.6507
  301SOL     OW 1052   0.658   2.244   4.037  0.4095 -0.3963 -0.1203
  301SOL    HW1 1053   0.736   2.273   4.093  0.4108 -0.4162 -0.1114
  301SOL    HW2 1054   0.621   2.159   4.075 -0.2261  0.1287  0.4592
  302SOL     OW 1055   2.502   1.018   4.320 -0.4731 -0.0055  0.0674
  302SOL    HW1 1056   2.472   0.926   4.296  0.1770 -0.0812 -0.5133
  302SOL    HW2 1057   2.459   1.084   4.259 -0.0833 -0.0370 -0.2450
  303SOL     OW 1058   3.757   3.928   4.354  0.0117  0.3207 -0.2370
  303SOL    HW1 1059   3.815   3.996   4.397 -0.5564  0.0869  0.9399
  303SOL    HW2 1060   3.795   3.903   4.265 -0.1338  2.6391 -1.0033
  304SOL     OW 1061   4.546   4.517   2.435 -0.4555  0.0983  0.6826
  304SOL    HW1 1062   4.495   4.587   2.485  0.6400  1.3958  0.0841
  304SOL    HW2 1063   4.539   4.536   2.337  1.7285  0.7687  0.6125
  305SOL     OW 1064   1.463   0.044   3.197  0.6377  0.4534  0.2373
  305SOL    HW1 1065   1.480   0.099   3.279  1.1920  0.9451 -0.1981
  305SOL    HW2 1066   1.516   0.081   3.121 -0.6804  0.6416 -0.6057
  306SOL     OW 1067   4.460   0.607   2.575 -0.0703  0.0949  0.3403
  306SOL    HW1 1068   4.446   0.547   2.496  1.9112 -1.5914  1.1734
  306SOL    HW2 1069   4.382   0.599   2.637 -0.1451 -1.1656  0.1194
  307SOL     OW 1070   3.190   2.497   4.123  0.3067 -0.0508  0.5146
  307SOL    HW1 1071   3.193   2.442   4.039 -2.7375  3.1560 -2.0190
  307SOL    HW2 1072   3.102   2.483   4.169 -0.2358  2.0050  0.1962
  308SOL     OW 1073   1.333   2.490   4.260 -0.4958  0.3568 -0.0764
  308SOL    HW1 1074   1.358   2.579   4.222  0.0161 -0.1387 -0.9346
  308SOL    HW2 1075   1.270   2.502   4.337 -0.0834  1.4743  0.0970
  309SOL     OW 1076   4.705   1.992   1.837  0.3650 -0.1621 -0.0357
  309SOL    HW1 1077   4.739   1.907   1.797 -1.8967 -0.4243 -1.6054
  309SOL    HW2 1078   4.726   2.069   1.775 -0.4969 -0.1006 -0.2605
  310SOL     OW 1079   1.942   2.226   0.931  0.3591  0.0799 -0.0430
  310SOL    HW1 1080   1.987   2.258   0.848 -1.4269 -0.5707 -1.3285
  310SOL    HW2 1081   2.008   2.177   0.988  2.0815  2.1909 -0.0940
  311SOL     OW 1082   2.975   2.488   1.323  0.3293  0.0664 -0.1029
  311SOL    HW1 1083   3.058   2.481   1.268  1.1242  0.4727  1.0187
  311SOL    HW2 1084   2.994   2.461   1.417 -0.8561  0.0029  0.1379
  312SOL     OW 1085   1.573   4.639   1.757 -0.7061 -0.0798 -0.0116
  312SOL    HW1 1086   1.671   4.632   1.734 -1.1633 -0.1892 -2.1675
  312SOL    HW2 1087   1.540   4.730   1.732 -0.9336  0.3758  1.8155
  313SOL     OW 1088   1.194   3.694   1.790  0.3612  0.0280 -0.2177
  313SOL    HW1 1089   1.159   3.700   1.696 -0.9083  1.5774  0.3067
  313SOL    HW2 1090   1.180   3.602   1.825  0.6786 -0.5190 -1.4677
  314SOL     OW 1091   1.459   3.456   0.660  0.0518  0.2028  0.4118
  314SOL    HW1 1092   1.417   3.384   0.606 -0.5213  1.0172 -0.2451
  314SOL    HW2 1093   1.499   3.416   0.743 -0.4400 -0.8272  0.1694
  315SOL     OW 1094   4.365   2.162   0.268 -0.2419  0.3968 -0.1805
  315SOL    HW1 1095   4.358   2.082   0.209  0.8643  0.2182 -0.0903
  315SOL    HW2 1096   4.273   2.197   0.288 -1.1917 -3.4678  3.3982
  316SOL     OW 1097   1.706   3.829   4.831 -0.4684 -0.5058  0.2553
  316SOL    HW1 1098   1.790   3.850   4.781 -0.6517  4.0404  1.3991
  316SOL    HW2 1099   1.725   3.832   4.930 -1.5934 -1.6692  0.5300
  317SOL     OW 1100   0.337   0.078   3.543  0.1470 -0.4864 -0.6838
  317SOL    HW1 1101   0.244   0.085   3.507 -0.4831 -0.8932  0.7557
  317SOL    HW2 1102   0.403   0.093   3.470 -1.0389  1.5398 -1.4143
  318SOL     OW 1103   2.186   1.135   2.674  0.1912 -0.2749  0.2480
  318SOL    HW1 1104   2.121   1.068   2.708  0.8793 -0.1962  1.8127
  318SOL    HW2 1105   2.159   1.226   2.706  0.4970 -0.1065  0.0308
  319SOL     OW 1106   0.227   4.412   3.701 -0.3289 -0.3200 -0.1681
  319SOL    HW1 1107   0.164   4.398   3.777 -0.0154  0.6496  0.2880
  319SOL    HW2 1108   0.252   4.324   3.662 -2.2167 -0.7084 -0.5790
  320SOL     OW 1109   4.842   1.093   1.446  0.3410 -0.1548  0.0104
  320SOL    HW1 1110   4.746   1.115   1.460  0.2833 -0.9413  0.9544
  320SOL    HW2 1111   4.854   1.045   1.359  0.3277  2.5279 -1.5972
  321SOL     OW 1112   3.919   1.902   1.984  0.1988  0.1648 -0.5511
  321SOL    HW1 1113   3.850   1.860   2.043  1.3471 -0.6854  0.2221
  321SOL    HW2 1114   3.953   1.985   2.027 -0.0274  0.3509 -0.7291
  322SOL     OW 1115   3.805   1.070   0.161  0.2369 -0.7662 -0.1681
  322SOL    HW1 1116   3.769   1.075   0.068 -2.0039 -2.0496  0.5795
  322SOL    HW2 1117   3.883   1.008   0.163  0.7058 -0.2553 -1.2634
  323SOL     OW 1118   4.479   2.549   3.782  0.5604  0.0610 -0.0960
  323SOL    HW1 1119   4.474   2.639   3.824 -0.9205  0.4007 -0.9448
  323SOL    HW2 1120   4.512   2.483   3.849 -0.4238  0.8432  1.2049
  324SOL     OW 1121   3.056   2.504   2.282  0.2181  0.2471 -0.2581
  324SOL    HW1 1122   3.051   2.430   2.215 -0.6325 -3.3796  3.3376
  324SOL    HW2 1123   2.967   2.550   2.288 -0.6301 -1.3847  0.2662
  325SOL     OW 1124   2.116   3.548   0.811 -0.4030 -0.3464 -0.6723
  325SOL    HW1 1125   2.131   3.646   0.825  0.6979 -0.4506 -0.9982
  325SOL    HW2 1126   2.056   3.534   0.732 -1.6990  0.0852  0.2168
  326SOL     OW 1127   3.002   0.600   5.099 -0.1238  0.4836  0.5338
  326SOL    HW1 1128   2.942   0.609   5.178 -1.2650 -0.1280 -0.2242
  326SOL    HW2 1129   3.091   0.566   5.128 -0.8148 -0.6060  1.4631
  327SOL     OW 1130   2.831   2.168   5.139  0.3592 -0.0063 -0.3318
  327SOL    HW1 1131   2.793   2.083   5.176 -0.4777  1.0124  1.2791
  327SOL    HW2 1132   2.913   2.148   5.085  2.2633 -1.6132  2.8539
  328SOL     OW 1133   0.576   4.386   2.059  0.6889 -0.1556  0.5030
  328SOL    HW1 1134   0.671   4.416   2.060  0.7442 -0.2342 -0.8180
  328SOL    HW2 1135   0.540   4.393   1.966 -0.7197  0.2457  1.0592
  329SOL     OW 1136   4.772   3.620   5.014 -0.2541  0.3070 -0.0314
  329SOL    HW1 1137   4.703   3.548   5.021 -0.9938  1.0339  0.3184
  329SOL    HW2 1138   4.731   3.708   5.036  1.2131  0.5303  2.0840
  330SOL     OW 1139   0.392   0.946   0.255  0.3700  0.3437 -0.1363
  330SOL    HW1 1140   0.392   0.984   0.348  2.7645 -0.7601  0.3934
  330SOL    HW2 1141   0.399   1.021   0.189  2.4506  1.0428  0.7770
  331SOL     OW 1142   3.709   0.141   0.146  0.3001  0.2445  0.0026
  331SOL    HW1 1143   3.684   0.237   0.131 -1.3713 -0.2120 -0.4679
  331SOL    HW2 1144   3.808   0.130   0.137  0.4827  1.8571 -0.3058
  332SOL     OW 1145   2.959   1.960   1.452 -0.0461 -0.6796 -0.6282
  332SOL    HW1 1146   3.045   1.925   1.415  1.6601 -1.0575  3.2038
  332SOL    HW2 1147   2.906   1.885   1.490  0.2269  0.0188  1.2265
  333SOL     OW 1148   4.503   4.373   3.448  0.2233  1.0236  0.1594
  333SOL    HW1 1149   4.467   4.327   3.367 -1.6036 -0.5090  1.7047
  333SOL    HW2 1150   4.461   4.463   3.457 -0.0331  0.9521 -0.2966
  334SOL     OW 1151   4.246   1.354   4.526 -0.1874  0.0560  0.1599
  334SOL    HW1 1152   4.254   1.256   4.545  0.2223 -0.1207 -0.8439
  334SOL    HW2 1153   4.273   1.371   4.431  0.6029  1.2637  0.5788
  335SOL     OW 1154   4.319   2.624   4.461  0.2258 -0.1063 -0.5198
  335SOL    HW1 1155   4.333   2.527   4.442  0.3731 -0.5708  1.6975
  335SOL    HW2 1156   4.312   2.638   4.559  0.1667  2.1495 -0.7905
  336SOL     OW 1157   0.015   1.057   4.018  0.2334  0.4236  0.3647
  336SOL    HW1 1158   0.059   1.073   3.929 -1.6640  0.1012 -0.6941
  336SOL    HW2 1159   0.085   1.048   4.089  1.8334  0.0624 -1.1826
  337SOL     OW 1160   4.371   2.028   2.869 -0.6434 -0.0484 -0.2739
  337SOL    HW1 1161   4.386   1.930   2.873 -0.7875 -0.1401 -1.6682
  337SOL    HW2 1162   4.452   2.076   2.904  0.0602 -0.6422 -1.0445
  338SOL     OW 1163   0.767   0.299   3.510 -0.2669  0.2029 -0.2694
  338SOL    HW1 1164   0.709   0.237   3.458  0.4428 -1.5755  0.9863
  338SOL    HW2 1165   0.730   0.310   3.602 -0.0181  1.1494 -0.2688
  339SOL     OW 1166   3.298   2.885   3.200  0.1226  0.0841 -0.0116
  339SOL    HW1 1167   3.216   2.923   3.244 -0.9209 -2.7889  0.7332
  339SOL    HW2 1168   3.270   2.821   3.128  1.7343 -0.4895 -0.1552
  340SOL     OW 1169   1.209   4.858   2.403 -0.2877 -0.3193  0.4437
  340SOL    HW1 1170   1.205   4.957   2.395 -0.2368 -0.3552 -0.0780
  340SOL    HW2 1171   1.293   4.831   2.450  0.3705 -0.1699 -0.6175
  341SOL     OW 1172   1.308   3.352   0.195  0.3555  0.9310 -0.3039
  341SOL    HW1 1173   1.372   3.281   0.223 -1.5252 -1.2244 -1.1058
  341SOL    HW2 1174   1.242   3.368   0.269  1.8515  3.3486  0.6381
  342SOL     OW 1175   4.874   1.952   3.297 -0.4300  0.2269 -0.1663
  342SOL    HW1 1176   4.946   2.021   3.292  0.0123 -0.3054 -1.7216
  342SOL    HW2 1177   4.886   1.897   3.379  0.6775  0.4446 -0.1708
  343SOL     OW 1178   0.500   1.523   1.619  0.0921 -0.4044 -0.4720
  343SOL    HW1 1179   0.430   1.460   1.651  0.0247 -0.4042 -0.6192
  343SOL    HW2 1180   0.457   1.602   1.576  0.1555  0.1320  0.4316
  344SOL     OW 1181   2.441   4.384   3.964 -0.0929 -0.3767 -0.2994
  344SOL    HW1 1182   2.516   4.359   3.903  0.8833  1.7494 -0.0318
  344SOL    HW2 1183   2.366   4.318   3.952  0.7353 -1.0231 -2.5043
  345SOL     OW 1184   3.136   1.325   1.284  1.1811 -0.1222  0.1594
  345SOL    HW1 1185   3.069   1.379   1.334  1.6001 -1.0391  1.7938
  345SOL    HW2 1186   3.164   1.374   1.202  1.0820  1.8427  1.2415
  346SOL     OW 1187   0.306   2.066   3.659 -0.4931  0.2473 -0.1439
  346SOL    HW1 1188   0.260   2.138   3.710  1.4200  2.1372 -0.9573
  346SOL    HW2 1189   0.403   2.087   3.650  0.3870 -2.9635  0.4403
  347SOL     OW 1190   4.510   4.006   5.002 -0.3509 -0.1616 -0.2242
  347SOL    HW1 1191   4.509   4.059   5.087 -3.2730  1.9132 -1.3576
  347SOL    HW2 1192   4.556   4.059   4.931 -0.4171 -0.6174 -0.6091
  348SOL     OW 1193   1.165   4.054   4.966 -0.0486 -0.1362 -0.0912
  348SOL    HW1 1194   1.199   4.119   5.033  0.5262 -1.5104  1.0056
  348SOL    HW2 1195   1.241   4.003   4.926 -0.4518  0.1205 -1.2090
  349SOL     OW 1196   4.236   1.726   2.636 -0.2933  0.4207 -1.0227
  349SOL    HW1 1197   4.139   1.710   2.653  0.0585 -0.7464  0.0506
  349SOL    HW2 1198   4.248   1.814   2.589 -1.8794  0.4119 -1.4986
  350SOL     OW 1199   0.699   0.041   2.003  0.0517  0.3541 -0.0833
  350SOL    HW1 1200   0.730   0.052   1.909  2.4518 -0.0693  0.5947
  350SOL    HW2 1201   0.715  -0.053   2.033 -0.0184  0.6571  0.9613
  351SOL     OW 1202   1.012   2.381   2.283  0.5766 -0.1855 -0.0669
  351SOL    HW1 1203   1.023   2.297   2.231 -1.3709 -1.2144  1.0937
  351SOL    HW2 1204   0.952   2.444   2.233  2.2685  0.7175 -1.0764
  352SOL     OW 1205   3.225   2.181   4.755 -0.0996  0.1877  0.1455
  352SOL    HW1 1206   3.302   2.142   4.705  0.8491  0.6967  1.1478
  352SOL    HW2 1207   3.143   2.127   4.738  0.2228  0.2265 -1.7657
  353SOL     OW 1208   2.818   0.167   3.179 -0.1223  0.6542  0.1950
  353SOL    HW1 1209   2.818   0.096   3.249 -0.5213  0.1365 -0.3200
  353SOL    HW2 1210   2.887   0.236   3.201 -2.2726  2.1712  2.7863
  354SOL     OW 1211   0.406   2.602   1.489 -0.2654 -0.4581  0.0967
  354SOL    HW1 1212   0.355   2.645   1.563 -1.1936  1.7008 -1.6661
  354SOL    HW2 1213   0.356   2.523   1.455 -0.4541 -0.7008  0.9140
  355SOL     OW 1214   4.316   2.496   3.397 -0.2399  0.4565  0.8422
  355SOL    HW1 1215   4.339   2.401   3.375 -0.4214  0.6203 -0.0826
  355SOL    HW2 1216   4.398   2.553   3.385  0.1037  0.2910  2.2590
  356SOL     OW 1217   3.056   5.152   4.900 -1.2961 -0.0905  0.3228
  356SOL    HW1 1218   3.096   5.149   4.808 -2.7137  0.6619 -0.3421
  356SOL    HW2 1219   3.115   5.208   4.960  0.0078 -1.1649  0.0948
  357SOL     OW 1220   4.441   0.620   3.631 -0.0783  0.3731  0.0998
  357SOL    HW1 1221   4.431   0.634   3.729 -0.6332  0.0277  0.0968
  357SOL    HW2 1222   4.532   0.585   3.611 -0.6054 -1.4411  0.7053
  358SOL     OW 1223   2.552   2.804   1.146  0.6134 -0.3442  0.3809
  358SOL    HW1 1224   2.515   2.795   1.239  0.7414 -0.0700  0.4578
  358SOL    HW2 1225   2.483   2.844   1.086  0.3257 -1.0546  0.2219
  359SOL     OW 1226   0.264   0.877   1.791 -0.6071  0.3694  0.0770
  359SOL    HW1 1227   0.280   0.837   1.701 -1.8117  0.6731 -0.2910
  359SOL    HW2 1228   0.280   0.808   1.862 -2.8069 -0.8704 -0.5448
  360SOL     OW 1229   3.084   4.226   2.022 -0.0253  0.5491  0.2840
  360SOL    HW1 1230   3.128   4.255   1.938 -1.6199 -1.3727 -1.2999
  360SOL    HW2 1231   3.087   4.127   2.030 -1.0182  0.6036  1.8500
  361SOL     OW 1232   0.101   3.811   4.088 -0.3465  0.3210  0.4285
  361SOL    HW1 1233   0.140   3.739   4.145 -1.9769  0.9903  2.5242
  361SOL    HW2 1234   0.093   3.779   3.994 -1.0488 -2.2860  1.2966
  362SOL     OW 1235   3.738   4.056   3.898 -0.5998  0.4079 -0.4576
  362SOL    HW1 1236   3.639   4.061   3.896 -0.6015  2.8594  1.4988
  362SOL    HW2 1237   3.777   4.144   3.872  0.9876  0.1278  0.8048
  363SOL     OW 1238   3.174   2.443   3.596  0.0005 -0.2623 -0.2923
  363SOL    HW1 1239   3.082   2.455   3.635 -0.3342  0.3770 -1.2392
  363SOL    HW2 1240   3.239   2.496   3.649 -0.4701  0.7077 -0.6675
  364SOL     OW 1241   1.234   3.679   0.604 -0.5678 -0.1916  0.2659
  364SOL    HW1 1242   1.279   3.754   0.555 -0.4736 -0.1837  0.3647
  364SOL    HW2 1243   1.303   3.620   0.646 -0.6416  1.3067  2.6810
  365SOL     OW 1244   2.283   1.124   3.442 -0.0209 -0.2122 -0.2006
  365SOL    HW1 1245   2.349   1.150   3.371  1.3329 -1.4609  0.5320
  365SOL    HW2 1246   2.330   1.114   3.529 -1.0967 -1.5476  0.2641
  366SOL     OW 1247   0.146   1.524   2.019  0.5403 -0.0873  0.2074
  366SOL    HW1 1248   0.175   1.596   2.081  0.4385 -0.6567  0.9262
  366SOL    HW2 1249   0.215   1.451   2.016  0.8405  0.2169 -0.8339
  367SOL     OW 1250   3.244   4.391   3.167  0.2333  0.3019 -0.0408
  367SOL    HW1 1251   3.164   4.446   3.191  0.3551  0.5575 -0.2218
  367SOL    HW2 1252   3.220   4.294   3.174  0.2756  0.3705  1.1134
  368SOL     OW 1253   4.153   4.777   2.201 -0.5197 -0.3505 -0.0446
  368SOL    HW1 1254   4.085   4.731   2.259 -0.8110  1.3783  1.0624
  368SOL    HW2 1255   4.106   4.841   2.141  0.0026 -0.2889 -0.3874
  369SOL     OW 1256   2.120   4.237   3.666  0.5875  0.5532  0.9375
  369SOL    HW1 1257   2.149   4.258   3.760 -0.0230  2.4894  0.7269
  369SOL    HW2 1258   2.154   4.307   3.604 -0.3707  0.1701 -0.0521
  370SOL     OW 1259   4.816   2.485   1.212  0.7197 -0.0793 -0.0282
  370SOL    HW1 1260   4.767   2.398   1.218  0.3419  0.1530  0.3104
  370SOL    HW2 1261   4.914   2.467   1.204  0.5967 -0.5452 -0.5683
  371SOL     OW 1262   1.996   2.911   0.947 -0.1687 -0.3471 -0.3548
  371SOL    HW1 1263   2.011   3.009   0.937  2.9148 -0.3518  2.6173
  371SOL    HW2 1264   2.033   2.863   0.867  1.6309  0.7385 -0.2128
  372SOL     OW 1265   2.124   1.610   4.660 -0.0729  0.2006 -0.4719
  372SOL    HW1 1266   2.075   1.696   4.671 -0.4090 -0.0807  0.3152
  372SOL    HW2 1267   2.167   1.585   4.747 -0.2208 -0.5680 -0.6119
  373SOL     OW 1268   4.471   1.300   0.990  0.2063 -0.0611  0.1729
  373SOL    HW1 1269   4.536   1.258   1.054  1.9872  0.2660 -1.3401
  373SOL    HW2 1270   4.384   1.250   0.994  0.3293 -0.2242  2.5875
  374SOL     OW 1271   1.004   4.004   1.241  0.3523 -0.6340  0.2106
  374SOL    HW1 1272   1.031   3.948   1.318 -0.4001 -1.5724 -0.1872
  374SOL    HW2 1273   1.045   4.095   1.249  0.8533 -0.9506  1.3277
  375SOL     OW 1274   3.544   3.121   0.556 -0.0193  0.5433  0.0089
  375SOL    HW1 1275   3.540   3.166   0.645  0.8064  0.1532  0.2539
  375SOL    HW2 1276   3.638   3.091   0.538 -0.2665  0.2219 -0.7965
  376SOL     OW 1277   4.448   2.443   0.197 -0.2867  0.5768 -0.4473
  376SOL    HW1 1278   4.433   2.397   0.110  1.2858 -0.4703 -0.2068
  376SOL    HW2 1279   4.427   2.380   0.272  4.5139 -0.9496 -0.0842
  377SOL     OW 1280   0.855   2.028   2.326 -0.3102  0.3698  0.0702
  377SOL    HW1 1281   0.760   2.004   2.349 -0.2445 -1.3370 -1.2081
  377SOL    HW2 1282   0.858   2.118   2.283 -1.1372  1.0796  1.4354
  378SOL     OW 1283   1.280   2.275   1.498  0.3706 -0.4664  0.1054
  378SOL    HW1 1284   1.276   2.362   1.449 -0.2374 -0.5984 -0.0908
  378SOL    HW2 1285   1.367   2.229   1.478  1.0090  0.4211  0.7807
  379SOL     OW 1286   1.604   3.340   2.022 -0.5620 -0.6244  0.2411
  379SOL    HW1 1287   1.582   3.374   2.113  0.4830  1.5954 -0.2455
  379SOL    HW2 1288   1.692   3.293   2.024 -0.8129 -1.0944  0.4600
  380SOL     OW 1289   2.950   1.846   4.563 -0.3330  0.3390  0.3262
  380SOL    HW1 1290   2.853   1.824   4.551  0.0868 -1.7303  0.4299
  380SOL    HW2 1291   3.001   1.763   4.584  1.6720  1.1555 -0.9752
  381SOL     OW 1292   4.168   1.095   4.576  0.3015  0.9285 -0.4874
  381SOL    HW1 1293   4.209   1.111   4.666  1.4807  0.7565 -0.9747
  381SOL    HW2 1294   4.068   1.097   4.584  0.3266 -0.9106  1.1770
  382SOL     OW 1295   0.655   0.840   2.567  0.0642  0.6964  0.1634
  382SOL    HW1 1296   0.717   0.913   2.538  0.1648  0.7256  0.4482
  382SOL    HW2 1297   0.708   0.763   2.603  0.0617 -0.3508 -1.9421
  383SOL     OW 1298   0.560   4.303   3.847 -0.1671 -0.1207  0.2006
  383SOL    HW1 1299   0.606   4.219   3.877  1.3975  0.4144 -0.6036
  383SOL    HW2 1300   0.521   4.350   3.927  3.6044  1.1179  1.5516
  384SOL     OW 1301   1.571   5.037   3.583 -0.5855 -0.5013 -0.1758
  384SOL    HW1 1302   1.644   5.094   3.546 -1.1814  0.2367 -0.2392
  384SOL    HW2 1303   1.528   5.084   3.660 -2.6248  0.2313 -1.6749
  385SOL     OW 1304   1.052   3.176   1.209 -0.4733  0.4074  0.4007
  385SOL    HW1 1305   0.982   3.234   1.250  0.5402  2.0729 -0.1306
  385SOL    HW2 1306   1.141   3.196   1.251 -0.1895 -1.3445  0.7443
  386SOL     OW 1307   2.766   3.169   2.487 -0.1105 -0.2467 -0.0053
  386SOL    HW1 1308   2.711   3.189   2.568  2.3409  1.1635  1.4502
  386SOL    HW2 1309   2.715   3.193   2.404 -2.0954 -0.2092  1.1832
  387SOL     OW 1310   4.068   0.218   2.406  0.2039 -0.2101  0.1600
  387SOL    HW1 1311   4.085   0.313   2.382  0.6832 -0.3830 -0.1904
  387SOL    HW2 1312   4.107   0.158   2.337 -0.9694 -0.6473 -0.1593
  388SOL     OW 1313   1.543   3.408   1.271 -0.0234 -0.2105  0.4820
  388SOL    HW1 1314   1.540   3.342   1.196  0.9415  1.2553 -0.8984
  388SOL    HW2 1315   1.452   3.450   1.282 -0.5628 -1.4819  1.1738
  389SOL     OW 1316   4.320   4.469   4.985 -0.0994 -0.3046 -0.0801
  389SOL    HW1 1317   4.289   4.554   4.943  0.4656 -0.5767 -1.0814
  389SOL    HW2 1318   4.398   4.433   4.934 -0.1542 -1.2781  0.4960
  390SOL     OW 1319   1.174   2.663   1.888 -0.0730  0.0367  0.1356
  390SOL    HW1 1320   1.189   2.596   1.960  0.6873 -1.6971 -1.5479
  390SOL    HW2 1321   1.257   2.717   1.874  0.3808 -0.8024 -0.5463
  391SOL     OW 1322   1.043   3.339   4.115 -0.0987 -0.2134 -0.1775
  391SOL    HW1 1323   1.088   3.368   4.030  0.9714 -2.4073 -0.4415
  391SOL    HW2 1324   1.066   3.243   4.133 -4.2063 -1.3231  0.0387
  392SOL     OW 1325   1.740   1.639   4.892  0.4633  0.3847 -0.1462
  392SOL    HW1 1326   1.727   1.695   4.810 -2.0003  1.6321  0.9790
  392SOL    HW2 1327   1.787   1.555   4.868 -1.1997  0.1625 -3.0805
  393SOL     OW 1328   5.134   3.714   1.313  0.0744 -0.9790 -0.4401
  393SOL    HW1 1329   5.056   3.659   1.344  0.8608 -0.9560  1.7886
  393SOL    HW2 1330   5.104   3.774   1.239 -2.6634  0.5120  1.6559
  394SOL     OW 1331   1.657   2.348   0.685 -0.1912  0.2198 -0.1421
  394SOL    HW1 1332   1.636   2.273   0.749  3.4861 -0.8655  0.0056
  394SOL    HW2 1333   1.709   2.418   0.733  0.2723  0.6983 -1.3187
  395SOL     OW 1334   3.238   3.754   1.175 -0.8008  0.1608 -0.0607
  395SOL    HW1 1335   3.321   3.717   1.217 -0.2577  0.4093 -0.8942
  395SOL    HW2 1336   3.189   3.809   1.242 -0.3695 -0.1148  0.4891
  396SOL     OW 1337   2.279   0.053   2.070  0.1670  0.2657  0.2497
  396SOL    HW1 1338   2.250   0.066   2.165  0.9252  0.4450  0.4658
  396SOL    HW2 1339   2.224  -0.019   2.027  0.9365 -1.0183  1.3463
  397SOL     OW 1340   3.251   3.924   2.761  0.2260 -0.4836 -0.0589
  397SOL    HW1 1341   3.195   3.941   2.842  1.0187 -1.9957  0.8504
  397SOL    HW2 1342   3.195   3.880   2.691 -0.1645 -0.3114  0.1410
  398SOL     OW 1343   0.498   0.607   2.014 -0.1309 -0.3369 -0.2802
  398SOL    HW1 1344   0.510   0.684   2.076 -1.8924 -0.0919 -0.2138
  398SOL    HW2 1345   0.565   0.614   1.940  0.1287  0.9285  0.0464
  399SOL     OW 1346   1.513   4.700   0.972  0.1344 -0.1230 -0.2070
  399SOL    HW1 1347   1.531   4.797   0.987 -0.4195 -0.1246  0.4884
  399SOL    HW2 1348   1.530   4.677   0.876  1.1167  0.4692 -0.1870
  400SOL     OW 1349   2.536   2.050   0.340 -0.4179 -0.2895 -0.3256
  400SOL    HW1 1350   2.572   2.046   0.434 -0.9190  3.0159  0.1288
  400SOL    HW2 1351   2.613   2.059   0.276 -0.1476 -0.4805 -0.0319
  401SOL     OW 1352   3.907   2.502   2.559  0.1102 -0.4749 -0.0462
  401SOL    HW1 1353   3.915   2.597   2.589  2.2641 -0.7755  0.5470
  401SOL    HW2 1354   3.991   2.453   2.583 -0.7160 -2.3858 -0.8708
  402SOL     OW 1355   0.501   1.334   5.041  0.0154  0.1578  0.1349
  402SOL    HW1 1356   0.514   1.317   4.943  1.8339  0.6694  0.2569
  402SOL    HW2 1357   0.500   1.247   5.090 -0.7272 -0.0900 -0.2996
  403SOL     OW 1358   1.460   0.880   4.028 -0.0443 -0.0882  0.1681
  403SOL    HW1 1359   1.496   0.823   3.954  0.0218  1.9736 -1.4841
  403SOL    HW2 1360   1.389   0.940   3.992  0.4054  1.4031  1.6405
  404SOL     OW 1361   4.313   4.864   3.796  0.3717  0.5113 -0.0085
  404SOL    HW1 1362   4.287   4.767   3.789 -0.8505  0.9302 -1.6411
  404SOL    HW2 1363   4.376   4.875   3.874  1.3505 -1.7498 -0.3843
  405SOL     OW 1364   0.397   2.891   4.661 -0.3655 -0.2970 -0.2047
  405SOL    HW1 1365   0.413   2.798   4.628 -1.2839  0.1194 -1.9863
  405SOL    HW2 1366   0.484   2.939   4.673  0.1415 -1.5136  1.2384
  406SOL     OW 1367   1.159   4.605   1.936 -0.1868  0.3794 -1.0394
  406SOL    HW1 1368   1.090   4.653   1.882 -2.5954 -2.3459 -0.6562
  406SOL    HW2 1369   1.166   4.647   2.026  1.2577  2.7660 -2.1816
  407SOL     OW 1370   2.446   0.896   0.324  0.1767  0.5421  0.2284
  407SOL    HW1 1371   2.377   0.915   0.394 -1.9149 -0.0981 -1.5403
  407SOL    HW2 1372   2.474   0.981   0.281 -0.6423  0.6867 -0.0354
  408SOL     OW 1373   0.496   3.444   1.044  0.5119  0.4417  0.4315
  408SOL    HW1 1374   0.418   3.472   1.100  0.3848  1.0918 -0.0602
  408SOL    HW2 1375   0.481   3.471   0.949  2.2271  2.4455  0.6559
  409SOL     OW 1376   3.147   1.812   1.909 -0.1869  0.0670 -0.0554
  409SOL    HW1 1377   3.130   1.801   2.007 -1.0275 -0.0350 -0.2044
  409SOL    HW2 1378   3.132   1.907   1.882 -2.0775 -0.3097 -0.4610
  410SOL     OW 1379   3.879   4.189   4.419  0.6666  0.4165  0.1904
  410SOL    HW1 1380   3.971   4.222   4.440  1.2121 -0.6949 -0.3704
  410SOL    HW2 1381   3.844   4.237   4.339  1.6760 -0.6818 -0.9605
  411SOL     OW 1382   0.937   1.794   2.573 -0.1913 -0.1249 -0.4098
  411SOL    HW1 1383   0.893   1.826   2.489 -0.8567  0.1048  0.0187
  411SOL    HW2 1384   1.010   1.857   2.599 -1.3604  0.9940  0.3200
  412SOL     OW 1385   2.718   3.335   4.827  0.2450 -0.1057 -0.2762
  412SOL    HW1 1386   2.731   3.294   4.738 -0.5109 -0.3857 -0.2648
  412SOL    HW2 1387   2.763   3.279   4.897 -0.3554 -0.6539 -0.3192
  413SOL     OW 1388   3.626   4.777   0.913  0.2487  0.2667  0.0470
  413SOL    HW1 1389   3.626   4.730   1.002  1.7982 -0.0475 -0.0804
  413SOL    HW2 1390   3.546   4.835   0.906 -1.0942 -1.4146  0.7285
  414SOL     OW 1391   4.644   1.208   1.185  0.7097  0.1276  0.3111
  414SOL    HW1 1392   4.677   1.116   1.166 -2.7825 -1.0920 -0.5925
  414SOL    HW2 1393   4.612   1.213   1.280 -0.1625 -0.0114  0.0387
  415SOL     OW 1394   0.515   2.617   3.420  0.1496  0.9488  0.3023
  415SOL    HW1 1395   0.490   2.624   3.516  1.5318  0.9422  0.6888
  415SOL    HW2 1396   0.575   2.537   3.408 -2.6541 -1.1105 -1.1757
  416SOL     OW 1397   1.994   1.216   3.030 -0.2405 -0.1752  0.0507
  416SOL    HW1 1398   1.957   1.160   3.104 -2.4444  1.2018  0.0793
  416SOL    HW2 1399   1.920   1.266   2.985  1.3210  0.7682 -1.6401
  417SOL     OW 1400   0.701   0.868   4.344  0.3075  0.0318 -0.0084
  417SOL    HW1 1401   0.776   0.840   4.404 -0.3487 -0.7870  0.4479
  417SOL    HW2 1402   0.674   0.791   4.286  1.1687  0.9117 -1.6370
  418SOL     OW 1403   0.907   3.835   4.743 -0.3241 -0.8288  0.0804
  418SOL    HW1 1404   0.920   3.827   4.842  0.1004 -0.5947  0.0430
  418SOL    HW2 1405   0.994   3.856   4.699 -0.4755 -1.1339 -0.3668
  419SOL     OW 1406   1.093   2.102   2.455  0.3233  0.1874  0.1751
  419SOL    HW1 1407   1.043   2.072   2.374  0.2585 -2.2235  1.0613
  419SOL    HW2 1408   1.057   2.190   2.486 -1.4732 -0.1693 -0.8102
  420SOL     OW 1409   3.081   2.364   0.773  0.1307 -0.1364  0.2184
  420SOL    HW1 1410   3.153   2.424   0.807  0.2303  1.4467 -2.5272
  420SOL    HW2 1411   2.991   2.404   0.793  0.0869 -0.6908  1.1626
  421SOL     OW 1412   3.052   4.655   0.858  1.2184 -0.0670  0.7958
  421SOL    HW1 1413   3.113   4.691   0.787 -0.3186 -0.1581 -0.6180
  421SOL    HW2 1414   3.055   4.715   0.937  1.7522  0.9346  0.0393
  422SOL     OW 1415   4.485   3.934   4.490  0.0284  0.0096 -0.7030
  422SOL    HW1 1416   4.562   3.989   4.525 -2.5017  1.4077  3.5086
  422SOL    HW2 1417   4.452   3.974   4.405  2.6302  0.5685 -1.5542
  423SOL     OW 1418   2.209   3.976   1.438 -0.0957  0.3006 -0.1721
  423SOL    HW1 1419   2.234   3.999   1.344  1.5838  1.6409  0.5568
  423SOL    HW2 1420   2.275   3.910   1.474 -0.6919 -0.1491  0.1141
  424SOL     OW 1421   4.722   3.431   2.943 -0.2525 -0.6903 -0.6531
  424SOL    HW1 1422   4.773   3.346   2.955  1.7155  0.6158  0.9410
  424SOL    HW2 1423   4.635   3.425   2.993  0.7967 -1.0796  1.2388
  425SOL     OW 1424   2.257   5.097   0.360  0.3719 -0.6826 -0.0193
  425SOL    HW1 1425   2.340   5.072   0.311 -0.1219  0.9169 -1.8013
  425SOL    HW2 1426   2.184   5.032   0.339 -0.0817  0.4573 -2.2345
  426SOL     OW 1427   2.469   2.167   0.739 -0.1756  0.2480  0.3227
  426SOL    HW1 1428   2.538   2.095   0.729  0.5217  1.1650 -1.9300
  426SOL    HW2 1429   2.499   2.249   0.691 -1.0426  2.0476  2.6313
  427SOL     OW 1430   1.566   3.177   4.191  0.1035 -0.7058  0.2010
  427SOL    HW1 1431   1.616   3.141   4.269 -0.7965 -1.2794  0.5338
  427SOL    HW2 1432   1.504   3.107   4.156  0.3846 -0.4070 -0.9357
  428SOL     OW 1433   3.189   5.004   3.978 -0.0371  0.4968  0.0345
  428SOL    HW1 1434   3.101   4.995   3.932  0.2927  1.1055 -0.7519
  428SOL    HW2 1435   3.182   4.969   4.071 -1.8650  2.9660  0.9340
  429SOL     OW 1436   3.555   0.048   2.149  1.1269  0.2341 -1.0952
  429SOL    HW1 1437   3.607  -0.009   2.086  0.5333 -0.9689 -0.5138
  429SOL    HW2 1438   3.463   0.064   2.112  0.2201 -1.7787  0.1046
  430SOL     OW 1439   4.340   4.375   1.082  0.6201  0.1786 -0.3704
  430SOL    HW1 1440   4.430   4.388   1.041  1.4814  1.6478  1.8023
  430SOL    HW2 1441   4.342   4.294   1.141  0.0885 -0.5393 -1.3022
  431SOL     OW 1442   1.917   0.631   4.362 -0.1575  0.0250 -0.4938
  431SOL    HW1 1443   1.975   0.679   4.426 -0.9940 -1.1382  1.2149
  431SOL    HW2 1444   1.969   0.607   4.280  0.9667  1.4289 -0.2125
  432SOL     OW 1445   4.753   1.294   1.761 -0.3008  0.0069  0.0052
  432SOL    HW1 1446   4.786   1.239   1.837  0.4098 -0.4847 -0.6361
  432SOL    HW2 1447   4.659   1.323   1.778 -0.9031 -1.8983  0.1089
  433SOL     OW 1448   5.022   3.657   1.903 -0.2623  0.3303  0.2363
  433SOL    HW1 1449   5.073   3.633   1.986 -0.7092  0.6231  0.5999
  433SOL    HW2 1450   4.967   3.578   1.875  0.7741 -0.1614 -0.4540
  434SOL     OW 1451   2.824   4.274   5.005  0.3384  0.4062 -0.3787
  434SOL    HW1 1452   2.798   4.195   5.060 -0.7369  0.6219 -0.5668
  434SOL    HW2 1453   2.845   4.351   5.066  0.9123  0.1249 -0.2144
  435SOL     OW 1454   2.343   4.247   2.387 -0.0897 -0.2151  0.1996
  435SOL    HW1 1455   2.442   4.233   2.391  0.0253  0.6267  0.6222
  435SOL    HW2 1456   2.322   4.326   2.329 -0.5566 -0.7867 -0.4106
  436SOL     OW 1457   0.848   4.557   2.649  0.6260  0.1191  0.3195
  436SOL    HW1 1458   0.900   4.571   2.565 -1.1189  2.9166 -0.4141
  436SOL    HW2 1459   0.753   4.535   2.626 -0.3060  2.6104  1.4229
  437SOL     OW 1460   0.076   1.275   2.199 -0.6480  0.8061 -0.4159
  437SOL    HW1 1461  -0.019   1.273   2.231 -0.5249  3.1128  0.3144
  437SOL    HW2 1462   0.079   1.311   2.106 -0.5714 -0.6661 -1.0044
  438SOL     OW 1463   0.560   4.530   3.062  0.3770  0.0934  0.4732
  438SOL    HW1 1464   0.615   4.590   3.004  0.5355 -0.8449 -0.3769
  438SOL    HW2 1465   0.549   4.442   3.016 -1.5357  0.1403  0.7786
  439SOL     OW 1466   4.667   1.281   2.959  0.0289  0.3799  0.1848
  439SOL    HW1 1467   4.639   1.371   2.993 -0.4706  0.5448 -0.6390
  439SOL    HW2 1468   4.754   1.289   2.910  0.1265  0.3642  0.3557
  440SOL     OW 1469   0.463   5.134   2.103 -0.1662  0.1302 -0.0570
  440SOL    HW1 1470   0.376   5.183   2.097 -0.0746  0.2679 -0.3058
  440SOL    HW2 1471   0.537   5.195   2.077  0.0121  0.0339  0.2298
  441SOL     OW 1472   1.317   2.325   1.105  0.3865  0.2511  0.0965
  441SOL    HW1 1473   1.228   2.351   1.066 -0.0758 -0.7566  0.4242
  441SOL    HW2 1474   1.339   2.385   1.182 -1.3290 -1.0778  1.7407
  442SOL     OW 1475   1.760   3.661   1.526  0.3943 -0.1740 -0.0816
  442SOL    HW1 1476   1.832   3.697   1.585  1.2103 -1.7886 -0.0367
  442SOL    HW2 1477   1.724   3.735   1.468  2.1429  0.6634 -0.1667
  443SOL     OW 1478   0.013   4.393   2.706 -0.4914 -0.1467 -0.0519
  443SOL    HW1 1479  -0.046   4.320   2.672  0.8124 -1.7628  1.0141
  443SOL    HW2 1480   0.108   4.376   2.677 -0.0960  0.9214  0.5434
  444SOL     OW 1481   2.120   4.496   1.945  0.2911 -0.1626 -0.2758
  444SOL    HW1 1482   2.215   4.517   1.968  0.0765  0.1146  0.3966
  444SOL    HW2 1483   2.072   4.581   1.925  0.0235 -0.2388  0.0381
  445SOL     OW 1484   2.287   0.479   4.921  0.6697 -0.7751  0.2355
  445SOL    HW1 1485   2.258   0.564   4.878  0.4897 -0.4365  1.0140
  445SOL    HW2 1486   2.218   0.449   4.986  2.0503  0.1112  2.2045
  446SOL     OW 1487   3.058   0.964   0.708  0.4188  0.8519 -0.2463
  446SOL    HW1 1488   3.097   0.929   0.793 -0.5291  1.4239  0.4491
  446SOL    HW2 1489   3.084   1.060   0.696  0.3971  0.8275 -0.5093
  447SOL     OW 1490   2.298   4.499   0.834 -0.0152  0.2153  0.1066
  447SOL    HW1 1491   2.248   4.447   0.764 -0.4976  0.4474  0.2718
  447SOL    HW2 1492   2.386   4.456   0.851 -0.8635 -1.2409  1.0632
  448SOL     OW 1493   2.319   5.129   1.784  0.0324  0.3561  0.0004
  448SOL    HW1 1494   2.363   5.111   1.696  0.7999  1.0260  0.2380
  448SOL    HW2 1495   2.317   5.227   1.802 -1.1830  0.3165  0.2023
  449SOL     OW 1496   3.282   1.572   0.372 -0.9084 -0.0353 -0.0888
  449SOL    HW1 1497   3.256   1.639   0.303  0.1530  0.0197 -0.4588
  449SOL    HW2 1498   3.310   1.619   0.455 -2.0453 -0.0977  0.3509
  450SOL     OW 1499   1.041   3.119   3.401 -0.3422 -0.1229 -0.4306
  450SOL    HW1 1500   1.046   3.099   3.499 -1.5840 -0.2245 -0.3613
  450SOL    HW2 1501   1.061   3.036   3.349 -1.2439 -0.4941 -0.2160
  451SOL     OW 1502   0.596   1.178   0.916  0.5699  0.5383  0.7386
  451SOL    HW1 1503   0.624   1.198   0.822 -0.9986  0.0271  0.1284
  451SOL    HW2 1504   0.569   1.264   0.961 -0.2713  0.5904  0.1569
  452SOL     OW 1505   4.121   2.393   3.896 -0.0492  0.6259 -0.0384
  452SOL    HW1 1506   4.188   2.399   3.823  0.9711 -1.9814  0.5741
  452SOL    HW2 1507   4.104   2.484   3.934 -0.6884  2.0879 -3.4808
  453SOL     OW 1508   2.631   2.790   2.677  0.0594 -0.2205  0.0480
  453SOL    HW1 1509   2.541   2.829   2.659  0.0440 -0.8121 -1.2449
  453SOL    HW2 1510   2.661   2.817   2.769 -0.6744  1.3845 -0.1509
  454SOL     OW 1511   2.896   0.829   1.713  0.1085  0.6098  0.0908
  454SOL    HW1 1512   2.906   0.754   1.778  0.9681  0.6585  0.0196
  454SOL    HW2 1513   2.973   0.892   1.722  0.4378  0.4246 -1.2247
  455SOL     OW 1514   2.905   4.349   4.766 -0.1075  0.4647  0.8016
  455SOL    HW1 1515   2.965   4.271   4.747  0.0109 -0.0771  3.0747
  455SOL    HW2 1516   2.885   4.352   4.864  0.4760  3.7627  0.9138
  456SOL     OW 1517   2.572   4.472   0.372  0.7621  0.0536 -0.8597
  456SOL    HW1 1518   2.648   4.513   0.423  0.3446  0.5349 -0.6136
  456SOL    HW2 1519   2.523   4.407   0.431  0.0043  0.9435 -0.4822
  457SOL     OW 1520   2.124   2.348   3.319  0.2709  0.3320 -0.2994
  457SOL    HW1 1521   2.160   2.346   3.225 -0.1622  2.1295 -0.5558
  457SOL    HW2 1522   2.176   2.286   3.376 -0.1378 -1.6438 -1.9445
  458SOL     OW 1523   0.076   4.010   0.634  0.1038 -0.0429 -0.0976
  458SOL    HW1 1524   0.046   4.031   0.726  1.1454 -1.5806  0.6368
  458SOL    HW2 1525   0.058   3.914   0.613  1.5331 -0.2061 -0.7757
  459SOL     OW 1526   1.276   1.823   3.204 -0.3116  0.5575 -0.1726
  459SOL    HW1 1527   1.177   1.813   3.189 -0.0675  0.1271 -1.5886
  459SOL    HW2 1528   1.320   1.734   3.196  0.1448  0.6570  1.0220
  460SOL     OW 1529   1.519   3.140   1.837 -0.3091 -0.2397  0.1894
  460SOL    HW1 1530   1.539   3.217   1.898  1.2153 -1.5096  1.3850
  460SOL    HW2 1531   1.489   3.062   1.891 -2.4987 -0.3482 -1.0609
  461SOL     OW 1532   1.875   3.243   2.956 -0.1777 -0.0502  0.0055
  461SOL    HW1 1533   1.934   3.179   2.907 -2.0300 -1.1499 -0.9078
  461SOL    HW2 1534   1.853   3.206   3.047  2.0817  1.3069  1.1784
  462SOL     OW 1535   3.401   4.349   0.292  0.3080 -0.3589 -0.5075
  462SOL    HW1 1536   3.457   4.365   0.211  1.1237 -0.3305  0.0472
  462SOL    HW2 1537   3.433   4.265   0.337 -1.4630 -1.5216 -1.3222
  463SOL     OW 1538   1.772   5.116   1.159 -0.2132  0.7768 -0.2801
  463SOL    HW1 1539   1.703   5.047   1.137  2.1704 -1.9332  0.1514
  463SOL    HW2 1540   1.783   5.122   1.258 -0.3365  1.7856 -0.3128
  464SOL     OW 1541   3.221   0.996   0.057  0.0400  0.2726  0.1152
  464SOL    HW1 1542   3.123   0.979   0.056  0.2726 -1.1415 -1.0295
  464SOL    HW2 1543   3.239   1.091   0.030 -0.9679  0.3600 -0.2848
  465SOL     OW 1544   0.109   2.372   4.657  0.2228  0.1444  0.0099
  465SOL    HW1 1545   0.126   2.326   4.569  2.2267  0.4664  0.1850
  465SOL    HW2 1546   0.050   2.314   4.713 -1.8897  0.3372 -1.8411
  466SOL     OW 1547   3.528   1.589   0.828 -0.1512  0.8039 -0.1409
  466SOL    HW1 1548   3.604   1.607   0.765  0.5022 -0.4055  0.2805
  466SOL    HW2 1549   3.517   1.491   0.841 -1.4917  0.9757  0.1891
  467SOL     OW 1550   3.820   2.500   3.630  0.1428  0.1497  0.4154
  467SOL    HW1 1551   3.817   2.563   3.707  0.8617 -0.7080  1.1752
  467SOL    HW2 1552   3.830   2.406   3.664 -0.5610 -0.3495 -0.6943
  468SOL     OW 1553   0.711   1.755   1.512  0.1759  0.4480  0.5836
  468SOL    HW1 1554   0.786   1.690   1.526 -0.2039 -0.0658  0.2788
  468SOL    HW2 1555   0.721   1.798   1.422  0.8121  1.3377  1.0651
  469SOL     OW 1556   1.766   1.406   1.160  0.1191  0.0779 -0.0637
  469SOL    HW1 1557   1.686   1.449   1.118 -0.9680  0.7966  2.5681
  469SOL    HW2 1558   1.847   1.462   1.142 -0.5478  1.0549 -0.1285
  470SOL     OW 1559   2.613   4.031   2.610 -0.4110 -0.1794 -0.4130
  470SOL    HW1 1560   2.701   4.077   2.624 -0.7644  0.1005  1.0447
  470SOL    HW2 1561   2.565   4.074   2.533  1.3413 -1.3359 -2.2709
  471SOL     OW 1562   3.700   4.507   3.254  0.1799 -0.0877 -0.5179
  471SOL    HW1 1563   3.648   4.422   3.245 -0.5611  0.3899 -0.8495
  471SOL    HW2 1564   3.796   4.486   3.273  0.1292 -1.0114 -1.2185
  472SOL     OW 1565   4.212   4.402   3.189 -1.1911 -0.1650 -0.1128
  472SOL    HW1 1566   4.257   4.487   3.161 -0.1780 -0.8185 -0.5397
  472SOL    HW2 1567   4.160   4.417   3.273 -0.3058  0.6583  0.3041
  473SOL     OW 1568   3.578   4.300   3.476  0.4083 -0.1279 -0.1993
  473SOL    HW1 1569   3.543   4.284   3.384 -0.1564  0.0876 -0.0266
  473SOL    HW2 1570   3.643   4.376   3.475 -0.3715  0.5541 -0.2569
  474SOL     OW 1571   4.099   3.588   1.701 -0.4705 -0.4206 -0.0810
  474SOL    HW1 1572   4.035   3.626   1.769 -0.8181  0.7222 -1.0162
  474SOL    HW2 1573   4.068   3.613   1.609  1.2962  0.1085 -0.5644
  475SOL     OW 1574   2.644   1.716   0.821 -0.1992  0.2960  0.1033
  475SOL    HW1 1575   2.672   1.763   0.905  2.3412 -1.3272  0.2942
  475SOL    HW2 1576   2.724   1.706   0.761 -1.2081 -1.4917 -1.0279
  476SOL     OW 1577   4.646   2.723   0.867  0.1016 -0.1776 -0.8826
  476SOL    HW1 1578   4.611   2.762   0.952  0.1257  0.3692 -1.1189
  476SOL    HW2 1579   4.675   2.797   0.806  1.8863 -0.6095 -0.6109
  477SOL     OW 1580   0.062   0.822   0.975 -0.2272 -0.2886 -0.1750
  477SOL    HW1 1581   0.067   0.823   0.875 -2.0087 -0.2412 -0.2981
  477SOL    HW2 1582   0.100   0.736   1.010  1.8001  0.3096 -0.7499
  478SOL     OW 1583   1.410   0.067   1.205  0.0052 -0.0665  0.1327
  478SOL    HW1 1584   1.438   0.137   1.139  0.4797  0.7223  1.1343
  478SOL    HW2 1585   1.435  -0.023   1.171  0.0955  0.3097 -0.8347
  479SOL     OW 1586   3.642   3.796   2.711  0.5068  0.3325 -0.5407
  479SOL    HW1 1587   3.575   3.827   2.779  0.1155 -0.8391 -0.3704
  479SOL    HW2 1588   3.726   3.768   2.757 -0.4620 -2.4076 -0.2580
  480SOL     OW 1589   4.724   3.190   1.513 -0.1609  0.4453  0.0580
  480SOL    HW1 1590   4.756   3.122   1.447 -1.5988  0.3072 -0.5217
  480SOL    HW2 1591   4.801   3.218   1.572  1.0448  0.2131 -1.3413
  481SOL     OW 1592   3.377   1.831   4.295 -0.0726  0.5930 -0.1611
  481SOL    HW1 1593   3.314   1.754   4.303 -1.3202  1.4755 -1.1159
  481SOL    HW2 1594   3.336   1.902   4.238  0.7854  2.2486  1.1929
  482SOL     OW 1595   3.184   0.305   2.032  0.3763  0.6610 -0.0425
  482SOL    HW1 1596   3.254   0.248   1.990  2.2118  1.5091  1.6857
  482SOL    HW2 1597   3.106   0.249   2.060  1.7166 -0.8744  0.7679
  483SOL     OW 1598   0.492   2.533   3.672  0.6489  0.1761  0.2543
  483SOL    HW1 1599   0.572   2.511   3.727  1.2322  0.0384 -0.6379
  483SOL    HW2 1600   0.461   2.452   3.623 -0.4765  0.0505  1.1314
  484SOL     OW 1601   1.643   2.497   0.364  0.1549  0.0263 -0.0590
  484SOL    HW1 1602   1.671   2.472   0.271  1.1619 -1.5946  0.6358
  484SOL    HW2 1603   1.584   2.425   0.401 -1.0544  1.1346  0.2286
  485SOL     OW 1604   3.575   0.590   3.537 -0.0014  0.2230  0.1868
  485SOL    HW1 1605   3.599   0.591   3.634 -0.9155  2.0308  0.4414
  485SOL    HW2 1606   3.500   0.525   3.521 -0.0344  0.1223  0.7477
  486SOL     OW 1607   1.255   3.034   0.804  0.3927  0.4720  0.2412
  486SOL    HW1 1608   1.321   3.012   0.876  0.9224 -0.1006 -0.4068
  486SOL    HW2 1609   1.167   3.055   0.846  0.6299 -0.0739  1.0532
  487SOL     OW 1610   3.859   1.436   2.782  0.3443  0.3931 -0.3308
  487SOL    HW1 1611   3.785   1.443   2.716 -0.4935  0.0820  0.5628
  487SOL    HW2 1612   3.822   1.433   2.874  1.4017 -0.9511  0.0796
  488SOL     OW 1613   2.673   2.964   4.601 -0.3101 -0.6508 -0.2934
  488SOL    HW1 1614   2.581   3.003   4.596 -0.0920 -0.1275 -0.2713
  488SOL    HW2 1615   2.667   2.864   4.603 -0.8923 -0.6086  0.1228
  489SOL     OW 1616   2.287   4.770   0.847 -0.4509  0.4281  0.3988
  489SOL    HW1 1617   2.292   4.790   0.749 -0.1339 -0.8272  0.1438
  489SOL    HW2 1618   2.292   4.671   0.861  2.3043  0.6730  1.8294
  490SOL     OW 1619   3.258   2.684   2.301 -0.2885 -0.0139 -0.7074
  490SOL    HW1 1620   3.260   2.715   2.206 -0.0895 -1.5336 -1.2350
  490SOL    HW2 1621   3.191   2.610   2.310  0.1121 -0.2777  0.2069
  491SOL     OW 1622   4.715   4.083   2.001 -0.4051  0.4907  0.5047
  491SOL    HW1 1623   4.789   4.150   2.003  1.9695 -1.9528  0.3447
  491SOL    HW2 1624   4.674   4.075   2.092 -1.0931  2.4372  0.4089
  492SOL     OW 1625   4.730   1.601   3.403 -0.0446 -0.3907  0.4802
  492SOL    HW1 1626   4.760   1.586   3.497  0.1255  1.6911  0.8219
  492SOL    HW2 1627   4.630   1.608   3.401  0.0447  2.6883  1.1513
  493SOL     OW 1628   4.504   3.732   0.178  0.2846  0.1330  0.8361
  493SOL    HW1 1629   4.483   3.634   0.172 -1.6095  0.5053  0.9046
  493SOL    HW2 1630   4.554   3.750   0.263  2.8928 -1.0957 -0.3120
  494SOL     OW 1631   4.277   1.382   1.676 -0.0673  0.5464 -0.8504
  494SOL    HW1 1632   4.257   1.480   1.680 -0.0217  0.6112 -1.9885
  494SOL    HW2 1633   4.305   1.357   1.584 -0.6181 -0.6499 -0.7111
  495SOL     OW 1634   1.297   4.705   3.551  0.0787  0.3509 -0.1028
  495SOL    HW1 1635   1.217   4.764   3.537 -0.3816 -0.1391  0.4075
  495SOL    HW2 1636   1.280   4.615   3.510  0.0688  0.0030  0.6529
  496SOL     OW 1637   1.497   2.314   0.468 -0.2110  0.4671  0.0404
  496SOL    HW1 1638   1.519   2.228   0.421  0.4350 -0.1955  1.4856
  496SOL    HW2 1639   1.548   2.318   0.554 -2.0305  1.2063  1.1377
  497SOL     OW 1640   3.394   3.089   3.029  0.4285  0.7471  0.1744
  497SOL    HW1 1641   3.487   3.121   3.046  0.5375  0.6917 -0.3088
  497SOL    HW2 1642   3.370   3.019   3.097  0.5679  1.0975  0.5878
  498SOL     OW 1643   1.705   1.971   1.775 -0.3288  0.0631 -0.3235
  498SOL    HW1 1644   1.636   1.918   1.726  0.0804 -0.5380 -0.2537
  498SOL    HW2 1645   1.693   2.068   1.754 -1.2725 -0.0213 -0.2114
  499SOL     OW 1646   2.048   1.469   1.386 -0.1625  0.4291 -0.3143
  499SOL    HW1 1647   2.138   1.465   1.429 -0.0804 -2.5848 -0.5596
  499SOL    HW2 1648   2.058   1.476   1.287 -0.0907 -1.3489 -0.4671
  500SOL     OW 1649   2.042   3.760   2.875  0.0492  0.1190  0.5023
  500SOL    HW1 1650   2.013   3.673   2.915 -0.7788 -0.6947 -1.7311
  500SOL    HW2 1651   1.989   3.778   2.792  0.4574  2.6020  0.7083
  501SOL     OW 1652   0.435   3.276   1.362  0.1756 -0.1344 -0.3935
  501SOL    HW1 1653   0.366   3.214   1.326  0.2524 -1.6324  1.8132
  501SOL    HW2 1654   0.407   3.308   1.453  1.2214  1.2494 -0.5268
  502SOL     OW 1655   3.289   1.141   1.421  0.2310 -0.0670 -0.1587
  502SOL    HW1 1656   3.299   1.069   1.352 -0.0460  0.7858 -1.1212
  502SOL    HW2 1657   3.247   1.221   1.379  0.0644  0.4830  1.0177
  503SOL     OW 1658   2.165   2.688   3.043  0.0009  0.5449 -0.1615
  503SOL    HW1 1659   2.066   2.681   3.035  0.0263  1.1244 -1.0388
  503SOL    HW2 1660   2.192   2.784   3.047  0.5509  0.3971 -0.2245
  504SOL     OW 1661   0.881   4.927   2.612  0.0788  0.0456  0.1431
  504SOL    HW1 1662   0.781   4.919   2.618  0.2149 -0.9768  1.2649
  504SOL    HW2 1663   0.920   4.927   2.704  1.1507  0.0169 -0.3050
  505SOL     OW 1664   3.685   3.464   4.774 -0.6026 -0.2376 -0.5124
  505SOL    HW1 1665   3.598   3.445   4.728  0.3384 -0.2278 -2.3932
  505SOL    HW2 1666   3.740   3.524   4.716  1.0992 -1.1291  0.1311
  506SOL     OW 1667   2.051   2.992   1.992  0.1685 -0.0107  0.2554
  506SOL    HW1 1668   2.027   3.088   2.002  0.0118 -0.1410  1.1905
  506SOL    HW2 1669   2.101   2.979   1.906  1.0515  1.0712  0.5768
  507SOL     OW 1670   3.843   3.817   1.521  0.3529  0.0094 -0.1507
  507SOL    HW1 1671   3.890   3.746   1.469 -0.2501  0.1121 -0.8626
  507SOL    HW2 1672   3.904   3.855   1.590  1.8901  1.3030 -2.1312
  508SOL     OW 1673   0.975   3.621   1.199 -0.1908  0.4577  0.1673
  508SOL    HW1 1674   1.033   3.584   1.127 -0.0715 -0.5019  0.7308
  508SOL    HW2 1675   0.880   3.623   1.168 -0.3062 -1.0197  0.3576
  509SOL     OW 1676   0.027   0.726   4.595  0.2109  0.1820  0.1795
  509SOL    HW1 1677  -0.029   0.643   4.595  0.8554 -0.2965 -1.5895
  509SOL    HW2 1678   0.118   0.704   4.630  0.7541 -0.1723 -1.3784
  510SOL     OW 1679   0.987   0.900   3.880  0.0867  0.3564  0.2660
  510SOL    HW1 1680   0.992   0.976   3.814  1.7121 -0.7165 -0.9179
  510SOL    HW2 1681   0.972   0.815   3.830 -2.6191 -0.0897  1.6398
  511SOL     OW 1682   1.787   3.100   1.842  0.1618  0.3601  0.5185
  511SOL    HW1 1683   1.694   3.132   1.825 -0.0893 -1.3848 -1.9185
  511SOL    HW2 1684   1.803   3.015   1.791  3.9304  1.9781 -1.4213
  512SOL     OW 1685   3.774   3.451   1.875 -0.3431 -0.8918  0.6349
  512SOL    HW1 1686   3.850   3.388   1.859 -0.7455 -1.0606 -0.8247
  512SOL    HW2 1687   3.724   3.422   1.957 -0.9196 -2.9459 -0.3563
  513SOL     OW 1688   2.492   3.727   3.011 -0.4092  0.4130 -0.4750
  513SOL    HW1 1689   2.431   3.727   2.932 -2.3193  0.2820  0.9268
  513SOL    HW2 1690   2.454   3.786   3.082 -0.8233 -2.3921  1.8242
  514SOL     OW 1691   1.957   5.065   0.012  0.5324 -0.1618  0.0352
  514SOL    HW1 1692   1.967   5.013  -0.073  1.2814  0.9781 -0.5912
  514SOL    HW2 1693   1.923   5.004   0.084 -1.0921 -0.9257 -1.3094
  515SOL     OW 1694   1.217   0.168   3.137  0.2928  0.0635 -0.0275
  515SOL    HW1 1695   1.291   0.100   3.130  1.1558  0.9298  0.3958
  515SOL    HW2 1696   1.257   0.258   3.155 -0.9701  0.2576  2.1334
  516SOL     OW 1697   2.249   4.835   0.162 -0.2807  0.3630  0.5349
  516SOL    HW1 1698   2.245   4.844   0.063 -0.3656  1.5752  0.6327
  516SOL    HW2 1699   2.156   4.841   0.200 -0.6985 -3.5691  0.4724
  517SOL     OW 1700   3.119   0.318   0.161 -0.1351 -0.2051  0.1965
  517SOL    HW1 1701   3.171   0.399   0.185 -0.3976  0.4638 -1.3770
  517SOL    HW2 1702   3.022   0.333   0.181  0.1413 -1.2824  2.7012
  518SOL     OW 1703   0.071   2.668   3.110  0.1644 -0.2381 -0.6727
  518SOL    HW1 1704   0.152   2.634   3.157 -0.2101 -0.9359 -0.5308
  518SOL    HW2 1705  -0.011   2.624   3.147 -0.3093  0.6449 -0.6415
  519SOL     OW 1706   3.110   0.079   0.773 -0.0198  0.0994 -0.2565
  519SOL    HW1 1707   3.026   0.028   0.788  0.1257 -0.1550 -0.3021
  519SOL    HW2 1708   3.154   0.046   0.690  0.5690 -0.3598  0.2336
  520SOL     OW 1709   2.186   4.367   0.418 -0.5679 -0.2629 -0.3741
  520SOL    HW1 1710   2.187   4.464   0.395 -1.9298  0.6082  2.7988
  520SOL    HW2 1711   2.094   4.330   0.403 -0.1390 -1.0130 -1.2437
  521SOL     OW 1712   4.793   3.967   1.192 -0.2547  0.3461 -0.3546
  521SOL    HW1 1713   4.833   3.964   1.101 -0.5125 -0.0442 -0.4602
  521SOL    HW2 1714   4.856   3.923   1.257 -0.3103  0.1398 -0.4398
  522SOL     OW 1715   0.794   2.905   2.240  0.1238 -0.4669 -0.1260
  522SOL    HW1 1716   0.873   2.894   2.180 -1.0866 -2.6359 -1.4696
  522SOL    HW2 1717   0.740   2.984   2.210  0.4974 -0.4524 -0.7816
  523SOL     OW 1718   3.406   4.013   1.339  0.3795 -0.3316  0.0167
  523SOL    HW1 1719   3.391   3.930   1.393  0.3142 -0.7889 -0.6882
  523SOL    HW2 1720   3.451   3.989   1.253 -2.2056 -0.0892 -1.5175
  524SOL     OW 1721   3.680   2.385   3.204  0.6032  0.5256 -0.7033
  524SOL    HW1 1722   3.761   2.412   3.255 -0.0796 -0.0740  0.7443
  524SOL    HW2 1723   3.622   2.326   3.261  0.0786 -0.6386 -2.3590
  525SOL     OW 1724   0.751   0.593   3.567  0.3500 -0.0064  0.0311
  525SOL    HW1 1725   0.659   0.557   3.578  0.7599 -0.9020  0.6803
  525SOL    HW2 1726   0.786   0.568   3.477  0.1521 -0.1263 -0.0133
  526SOL     OW 1727   0.518   1.247   3.229  0.2576  0.2601  0.1737
  526SOL    HW1 1728   0.617   1.261   3.224  0.6711 -2.1703  0.1534
  526SOL    HW2 1729   0.491   1.177   3.161 -1.4782  0.8624  0.1920
  527SOL     OW 1730   5.105   4.884   0.040 -0.0843  0.2606 -0.0171
  527SOL    HW1 1731   5.022   4.864  -0.013  0.2109  0.5888 -0.6034
  527SOL    HW2 1732   5.135   4.801   0.087 -0.4981  0.0343 -0.1494
  528SOL     OW 1733   1.813   0.772   1.588 -0.3674  0.6354 -0.5571
  528SOL    HW1 1734   1.867   0.709   1.531 -0.0102  0.4937 -0.0707
  528SOL    HW2 1735   1.859   0.784   1.676 -1.1197  0.5433 -0.1431
  529SOL     OW 1736   3.456   1.511   4.227  0.4625 -0.3254  0.4222
  529SOL    HW1 1737   3.406   1.571   4.290 -0.1945 -0.3344 -0.0890
  529SOL    HW2 1738   3.543   1.554   4.204  1.2069 -0.7966  2.1591
  530SOL     OW 1739   1.662   1.018   2.418  0.0683 -0.3795  0.1250
  530SOL    HW1 1740   1.621   1.076   2.488  2.3008 -0.1899  1.3665
  530SOL    HW2 1741   1.676   1.071   2.334 -2.0879 -0.4517 -0.3389
  531SOL     OW 1742   2.716   1.132   1.881  0.6402  0.2980  0.3641
  531SOL    HW1 1743   2.716   1.114   1.979 -0.3000 -0.1039  0.2934
  531SOL    HW2 1744   2.731   1.046   1.832 -0.1069  0.3082  0.1210
  532SOL     OW 1745   1.330   3.220   2.818 -0.0292  0.6532 -0.6138
  532SOL    HW1 1746   1.430   3.222   2.821 -0.0170 -0.2632  1.4468
  532SOL    HW2 1747   1.298   3.125   2.821 -0.9447  0.9621  0.7604
  533SOL     OW 1748   2.679   2.043   1.087 -0.2757 -0.3768  0.0951
  533SOL    HW1 1749   2.591   2.081   1.058 -0.1224  0.5989  0.8407
  533SOL    HW2 1750   2.736   2.116   1.124  0.8497 -1.0025 -0.3602
  534SOL     OW 1751   3.686   5.132   1.905  0.2144  0.1673  0.4575
  534SOL    HW1 1752   3.750   5.055   1.910 -0.1857 -0.1131  1.5890
  534SOL    HW2 1753   3.604   5.105   1.856  0.7925  0.4196 -0.6865
  535SOL     OW 1754   3.324   2.338   5.001  0.2273 -0.3233 -1.0143
  535SOL    HW1 1755   3.304   2.325   4.904 -2.3868 -0.4154 -0.5410
  535SOL    HW2 1756   3.318   2.250   5.049 -1.3999  0.0923 -0.3673
  536SOL     OW 1757   3.639   4.655   3.895 -0.3698  0.7061 -0.4737
  536SOL    HW1 1758   3.597   4.662   3.985  0.3802  0.0006 -0.0604
  536SOL    HW2 1759   3.567   4.649   3.825 -0.9518  0.8624  0.1048
  537SOL     OW 1760   4.155   1.427   3.658 -0.0123  0.2156 -0.1370
  537SOL    HW1 1761   4.195   1.412   3.748  1.6644  0.0767 -0.8776
  537SOL    HW2 1762   4.101   1.511   3.659  0.3972  0.4803  0.8637
  538SOL     OW 1763   3.097   2.937   3.376  0.6408 -0.1888 -0.0155
  538SOL    HW1 1764   3.169   2.964   3.440  1.4157 -1.1235 -0.4645
  538SOL    HW2 1765   3.020   3.000   3.385  1.1269  0.2823  1.1308
  539SOL     OW 1766   3.815   1.155   1.770 -0.3133  0.0590 -0.0998
  539SOL    HW1 1767   3.786   1.063   1.796  2.8805 -1.4178 -1.2376
  539SOL    HW2 1768   3.808   1.165   1.671 -0.9988  1.2246  0.0478
  540SOL     OW 1769   2.871   4.357   2.225 -0.7915 -0.3810 -0.1847
  540SOL    HW1 1770   2.843   4.446   2.261 -2.5108 -0.3430 -1.4933
  540SOL    HW2 1771   2.909   4.367   2.134 -0.2430 -0.9184 -0.0274
  541SOL     OW 1772   3.314   0.437   1.184  0.7599  0.0487 -0.6594
  541SOL    HW1 1773   3.331   0.380   1.264  1.5599 -0.4697 -1.1737
  541SOL    HW2 1774   3.360   0.396   1.104  1.5178  1.5116 -1.0069
  542SOL     OW 1775   5.019   3.107   1.470  0.4806 -0.8302 -0.1970
  542SOL    HW1 1776   4.940   3.058   1.436  0.2512 -0.2103 -0.5622
  542SOL    HW2 1777   5.050   3.064   1.556 -0.1523 -1.1589 -0.1268
  543SOL     OW 1778   2.689   1.862   4.778 -0.1513  0.3462 -0.2535
  543SOL    HW1 1779   2.728   1.954   4.770 -0.6334  0.5392 -0.4674
  543SOL    HW2 1780   2.677   1.823   4.687  0.7310 -0.2317 -0.1367
  544SOL     OW 1781   2.944   1.488   1.413 -1.0449 -0.3539 -0.2334
  544SOL    HW1 1782   3.013   1.506   1.483 -0.3262 -0.6367 -0.8640
  544SOL    HW2 1783   2.868   1.437   1.454 -1.8526  1.6575  0.9394
  545SOL     OW 1784   2.597   4.087   2.959 -0.4409 -0.5232 -0.2953
  545SOL    HW1 1785   2.556   4.033   3.033 -0.8943 -0.7792 -0.7247
  545SOL    HW2 1786   2.526   4.109   2.892 -0.4809  1.4366  0.3465
  546SOL     OW 1787   1.869   2.342   0.508 -0.0610 -0.3887  0.4317
  546SOL    HW1 1788   1.796   2.342   0.576 -1.5596  2.1712 -1.0109
  546SOL    HW2 1789   1.832   2.313   0.420  0.6872  0.7616 -0.2856
  547SOL     OW 1790   1.043   2.825   3.040  0.1158  0.3201 -0.1684
  547SOL    HW1 1791   1.024   2.777   2.954  1.0232  0.9094 -0.7155
  547SOL    HW2 1792   0.971   2.892   3.057  0.4417  0.9028 -1.0079
  548SOL     OW 1793   3.776   0.525   4.087 -0.4215 -0.3641  0.1159
  548SOL    HW1 1794   3.801   0.616   4.053 -0.4763 -0.0204  0.9643
  548SOL    HW2 1795   3.677   0.516   4.086 -0.4003 -0.5776 -0.3615
  549SOL     OW 1796   0.193   4.468   0.271  0.3980  0.0277  0.2283
  549SOL    HW1 1797   0.194   4.395   0.202  2.3701 -0.6761  0.9119
  549SOL    HW2 1798   0.276   4.462   0.326  0.2388  2.3625  0.8145
  550SOL     OW 1799   1.381   3.456   3.969 -0.2427 -0.1500 -0.3264
  550SOL    HW1 1800   1.430   3.512   3.903  0.3651 -1.4230 -0.9912
  550SOL    HW2 1801   1.320   3.392   3.921 -1.4671  0.4055  0.4370
  551SOL     OW 1802   5.101   3.364   1.017 -0.2068 -0.5817  0.0443
  551SOL    HW1 1803   5.157   3.379   0.936 -1.7294 -0.0180 -0.9469
  551SOL    HW2 1804   5.151   3.394   1.098  0.9712 -0.2498 -0.7833
  552SOL     OW 1805   3.281   1.779   5.039 -0.1934 -0.3008  0.2272
  552SOL    HW1 1806   3.197   1.753   5.088 -0.2288 -1.9654 -0.6499
  552SOL    HW2 1807   3.262   1.788   4.942  0.2933  1.0869  0.2349
  553SOL     OW 1808   2.538   2.775   3.545 -0.3394  0.0671  0.5260
  553SOL    HW1 1809   2.472   2.821   3.604 -1.8891 -0.9993 -0.3186
  553SOL    HW2 1810   2.491   2.711   3.485  1.6456 -2.1683  1.1890
  554SOL     OW 1811   1.920   0.049   2.648  0.2591 -0.5684 -0.0865
  554SOL    HW1 1812   1.884  -0.032   2.601  0.4614 -0.1294 -1.0145
  554SOL    HW2 1813   2.020   0.041   2.654  0.2212 -0.7023  0.4383
  555SOL     OW 1814   1.686   3.079   0.741  0.4061  0.0340  0.1878
  555SOL    HW1 1815   1.634   3.159   0.772 -0.6690 -0.4994 -0.1982
  555SOL    HW2 1816   1.780   3.106   0.722 -0.1669  1.4203 -0.8289
  556SOL     OW 1817   3.184   0.152   1.171  0.0789  0.0556 -0.7954
  556SOL    HW1 1818   3.263   0.156   1.232 -0.9676 -0.0451  0.6201
  556SOL    HW2 1819   3.151   0.245   1.155 -1.5980 -0.0324  1.5286
  557SOL     OW 1820   4.300   2.832   2.779 -0.0176  0.2071  0.0826
  557SOL    HW1 1821   4.386   2.785   2.801  0.2877  1.7709  2.7476
  557SOL    HW2 1822   4.223   2.773   2.805  0.2687 -0.4107 -0.4380
  558SOL     OW 1823   1.650   2.255   1.783 -0.7544 -0.4834  0.2525
  558SOL    HW1 1824   1.632   2.320   1.709  2.1829  1.5189  1.1197
  558SOL    HW2 1825   1.571   2.252   1.844 -1.3985  1.4725 -0.4080
  559SOL     OW 1826   3.938   2.735   1.452 -0.7043 -0.7607  0.1775
  559SOL    HW1 1827   4.028   2.772   1.426  0.0200 -2.0264  0.8078
  559SOL    HW2 1828   3.927   2.739   1.551 -1.3107 -0.7022  0.1111
  560SOL     OW 1829   0.594   4.897   1.313  0.6865  0.2079  0.7308
  560SOL    HW1 1830   0.612   4.836   1.236 -1.8853  0.7916 -0.4536
  560SOL    HW2 1831   0.506   4.942   1.300 -0.0007  0.1780  4.1397
  561SOL     OW 1832   0.559   4.473   1.792  0.1380 -0.0493 -0.2280
  561SOL    HW1 1833   0.570   4.452   1.695  1.0434 -0.5211 -0.0306
  561SOL    HW2 1834   0.635   4.532   1.822 -0.0314 -0.0640  0.2358
  562SOL     OW 1835   4.355   0.063   1.650 -0.1967  0.1039 -0.2787
  562SOL    HW1 1836   4.276   0.012   1.682  0.0959 -0.0983  0.1267
  562SOL    HW2 1837   4.375   0.137   1.714  0.3643 -0.2747 -0.0119
  563SOL     OW 1838   3.542   3.567   0.966 -0.6442 -0.5920  0.2507
  563SOL    HW1 1839   3.506   3.477   0.991 -0.5580 -0.7076 -0.0336
  563SOL    HW2 1840   3.476   3.616   0.910  0.5743 -1.8111 -2.4361
  564SOL     OW 1841   3.562   4.883   3.355 -0.6837  0.1109  0.1003
  564SOL    HW1 1842   3.594   4.967   3.311 -0.1317 -0.1173  0.0559
  564SOL    HW2 1843   3.463   4.889   3.370 -0.7375  0.5413 -0.3897
  565SOL     OW 1844   3.202   3.860   0.397 -0.0586 -0.4510 -0.1859
  565SOL    HW1 1845   3.194   3.953   0.360 -2.3360 -1.1239 -1.5767
  565SOL    HW2 1846   3.205   3.864   0.497  3.2296  1.2418 -0.1976
  566SOL     OW 1847   2.470   3.379   3.607  0.2436 -0.2219 -0.1008
  566SOL    HW1 1848   2.517   3.312   3.665  0.8826  0.9306  0.7520
  566SOL    HW2 1849   2.381   3.342   3.580 -0.3926 -0.5675  2.2028
  567SOL     OW 1850   1.651   2.880   3.443 -0.4055  0.0469 -0.1635
  567SOL    HW1 1851   1.669   2.973   3.473  0.6735 -0.4900  0.9678
  567SOL    HW2 1852   1.553   2.859   3.453 -0.6341  1.0150 -0.3375
  568SOL     OW 1853   1.951   3.608   2.284  0.2601  0.6052  0.0960
  568SOL    HW1 1854   1.986   3.642   2.196  1.6870 -2.9021 -0.8703
  568SOL    HW2 1855   2.022   3.555   2.329 -1.8530 -1.5363  1.1333
  569SOL     OW 1856   1.539   0.069   0.031 -0.0681  0.2690  0.3155
  569SOL    HW1 1857   1.638   0.078   0.035 -0.1057  0.5506  0.6179
  569SOL    HW2 1858   1.509  -0.002   0.095 -0.0950  0.4360  0.4883
  570SOL     OW 1859   5.087   5.149   4.837  0.4395 -0.3794 -0.2697
  570SOL    HW1 1860   4.995   5.118   4.812  0.2374  1.2613 -1.7023
  570SOL    HW2 1861   5.095   5.247   4.821  1.8079 -0.0823  1.8409
  571SOL     OW 1862   1.449   1.842   3.822 -0.3278  0.0489 -0.3052
  571SOL    HW1 1863   1.400   1.914   3.773  1.2144  1.0518 -0.4296
  571SOL    HW2 1864   1.530   1.816   3.770  1.5756  1.4064  1.8186
  572SOL     OW 1865   0.909   2.756   0.350 -0.1138  0.5102 -0.5076
  572SOL    HW1 1866   0.832   2.691   0.350 -0.5093  0.7820 -3.9940
  572SOL    HW2 1867   0.990   2.711   0.311  0.8472  0.9528  0.8983
  573SOL     OW 1868   1.889   2.923   1.200 -0.3423  0.0708  0.3871
  573SOL    HW1 1869   1.894   3.021   1.218  2.5548  0.0454  0.2186
  573SOL    HW2 1870   1.931   2.903   1.112 -0.9534 -1.3133  0.3915
  574SOL     OW 1871   5.149   2.953   0.821 -0.4009  0.0864 -0.4315
  574SOL    HW1 1872   5.123   3.009   0.900  1.5364 -1.1241  1.1521
  574SOL    HW2 1873   5.108   2.862   0.829  0.8948 -0.4788 -0.0838
  575SOL     OW 1874   1.081   0.390   1.241 -0.2576 -0.1603 -0.5227
  575SOL    HW1 1875   1.053   0.486   1.240 -1.1381 -0.4106 -2.2512
  575SOL    HW2 1876   1.149   0.374   1.170  0.5444 -0.6609  0.3286
  576SOL     OW 1877   2.414   1.440   3.641 -0.1719  0.2259 -0.4749
  576SOL    HW1 1878   2.375   1.489   3.719  1.5706  1.3495 -0.2374
  576SOL    HW2 1879   2.358   1.458   3.560 -1.9237 -0.8397  0.4291
  577SOL     OW 1880   1.695   4.275   4.825  0.0865 -0.2434  0.1405
  577SOL    HW1 1881   1.776   4.308   4.873 -0.5345 -0.8648  1.6769
  577SOL    HW2 1882   1.723   4.225   4.743  1.1242  2.0791 -1.0256
  578SOL     OW 1883   2.760   3.698   4.425 -0.0334  0.1666 -0.4713
  578SOL    HW1 1884   2.675   3.656   4.457  0.8098 -1.6220 -0.4803
  578SOL    HW2 1885   2.812   3.732   4.503  0.8415 -1.9073 -0.1003
  579SOL     OW 1886   4.347   0.018   4.044 -0.5861 -0.2094  0.0327
  579SOL    HW1 1887   4.248   0.007   4.047 -0.5836 -0.3246  3.0076
  579SOL    HW2 1888   4.369   0.115   4.033 -1.0817  0.0152  0.9264
  580SOL     OW 1889   4.191   3.513   1.139  0.3658 -0.8521  0.0130
  580SOL    HW1 1890   4.194   3.603   1.096 -1.3175 -2.3915 -3.7874
  580SOL    HW2 1891   4.103   3.501   1.185  0.0541 -0.9502 -0.5920
  581SOL     OW 1892   3.499   4.533   2.978  0.8949  0.5067  0.0335
  581SOL    HW1 1893   3.463   4.441   2.964  1.7902  0.0274  0.7034
  581SOL    HW2 1894   3.446   4.579   3.049 -0.9102  1.3354 -1.7755
  582SOL     OW 1895   4.573   2.405   4.680 -0.0734 -0.3879  0.3443
  582SOL    HW1 1896   4.594   2.348   4.601 -3.1380 -0.8154 -0.2783
  582SOL    HW2 1897   4.568   2.501   4.652  0.2595 -0.3607  0.3650
  583SOL     OW 1898   0.080   2.701   1.353  0.4911 -0.3857 -0.2299
  583SOL    HW1 1899   0.174   2.731   1.337  1.1298 -0.0675  3.2322
  583SOL    HW2 1900   0.081   2.610   1.395 -0.8078 -0.6327 -0.6823
  584SOL     OW 1901   2.761   1.109   2.155  0.0185 -0.3844 -0.3367
  584SOL    HW1 1902   2.729   1.165   2.232  0.7241 -1.0004  0.4372
  584SOL    HW2 1903   2.808   1.028   2.191  1.2110 -0.2010 -1.4235
  585SOL     OW 1904   4.260   0.155   1.094 -0.0128 -0.1315 -0.3723
  585SOL    HW1 1905   4.195   0.105   1.038  0.5821 -0.2928 -0.9244
  585SOL    HW2 1906   4.321   0.091   1.140  1.4345  0.0883 -1.9086
  586SOL     OW 1907   4.028   1.687   3.626 -0.2337  0.3184  0.1376
  586SOL    HW1 1908   3.942   1.730   3.600 -0.1179  1.3124  1.3079
  586SOL    HW2 1909   4.098   1.710   3.558 -0.4785  0.9872  0.0955
  587SOL     OW 1910   1.032   0.954   2.932  0.3464 -0.0966  0.1135
  587SOL    HW1 1911   1.115   1.008   2.920  1.0829 -0.0903  3.8231
  587SOL    HW2 1912   1.055   0.868   2.978 -1.4752 -1.0678 -0.6960
  588SOL     OW 1913   4.909   0.947   1.678 -0.0720  0.0670  0.2474
  588SOL    HW1 1914   4.995   0.969   1.724 -0.5255  0.5720  0.8784
  588SOL    HW2 1915   4.898   1.006   1.598  0.3005 -0.2003 -0.0042
  589SOL     OW 1916   2.330   3.792   3.783  0.2708 -0.6544 -0.4571
  589SOL    HW1 1917   2.410   3.737   3.810 -0.3148 -1.3863 -0.1815
  589SOL    HW2 1918   2.358   3.861   3.717  1.5765  0.5300  1.2311
  590SOL     OW 1919   3.419   3.123   1.588  0.3518  0.7539  0.1984
  590SOL    HW1 1920   3.456   3.188   1.654  2.6976  0.7503 -1.0143
  590SOL    HW2 1921   3.490   3.058   1.562 -1.7370 -2.0312  0.9367
  591SOL     OW 1922   1.470   4.046   3.974 -0.1391 -0.3283 -0.0932
  591SOL    HW1 1923   1.559   4.092   3.973  1.3093 -2.5660  3.8232
  591SOL    HW2 1924   1.399   4.113   3.993  1.3946  0.9804  1.4611
  592SOL     OW 1925   1.876   1.247   2.667 -0.3275 -0.2101 -0.5062
  592SOL    HW1 1926   1.839   1.162   2.704 -0.9295  0.3675  0.2450
  592SOL    HW2 1927   1.835   1.325   2.713  1.2213  0.4895 -0.2324
  593SOL     OW 1928   4.288   1.656   3.083 -0.5006  0.5308  0.1182
  593SOL    HW1 1929   4.197   1.645   3.123 -0.6003  2.5425  0.5575
  593SOL    HW2 1930   4.339   1.570   3.091 -2.5098 -0.7697 -0.5706
  594SOL     OW 1931   3.733   4.770   0.438 -0.5440  0.0989  0.0343
  594SOL    HW1 1932   3.826   4.805   0.450 -0.6652 -0.0212  1.4627
  594SOL    HW2 1933   3.722   4.737   0.344  0.4271  1.3308 -0.5346
  595SOL     OW 1934   4.125   4.190   0.452  0.7666 -0.1236  0.3985
  595SOL    HW1 1935   4.124   4.090   0.447 -0.7157 -0.1718  1.0234
  595SOL    HW2 1936   4.196   4.221   0.515 -0.2445 -0.9231  1.9980
  596SOL     OW 1937   1.998   1.492   3.234  0.6887  0.1281  0.7731
  596SOL    HW1 1938   2.031   1.550   3.160 -0.2840 -0.6058 -0.2813
  596SOL    HW2 1939   1.975   1.402   3.197  2.4445 -1.0698  2.3949
  597SOL     OW 1940   2.027   2.432   0.105  0.2195  0.2736  0.2307
  597SOL    HW1 1941   2.052   2.337   0.123  1.2619  0.0747 -1.8984
  597SOL    HW2 1942   2.102   2.492   0.132  0.3176  0.2969 -0.0803
  598SOL     OW 1943   2.480   1.340   2.681 -0.0547 -0.2693 -0.5653
  598SOL    HW1 1944   2.434   1.426   2.702  0.0426 -0.3093 -0.1794
  598SOL    HW2 1945   2.457   1.271   2.751  0.7502 -0.2253 -0.2439
  599SOL     OW 1946   4.107   2.285   0.682 -0.5522  0.0837  0.1363
  599SOL    HW1 1947   4.105   2.337   0.768 -2.5830 -1.1438  0.9059
  599SOL    HW2 1948   4.043   2.325   0.617 -0.8703 -0.4608  0.1119
  600SOL     OW 1949   1.745   4.585   2.346 -0.0796 -0.3674 -0.3188
  600SOL    HW1 1950   1.745   4.573   2.247  4.1603  1.6702 -0.8218
  600SOL    HW2 1951   1.795   4.509   2.388  1.0180  0.3924 -0.2007
  601SOL     OW 1952   3.411   4.959   3.636 -0.5837  0.0650 -0.0379
  601SOL    HW1 1953   3.500   5.003   3.628 -0.9569  0.6036 -1.6622
  601SOL    HW2 1954   3.359   4.973   3.552 -1.6989 -1.3633  0.3596
  602SOL     OW 1955   2.028   0.838   0.158 -0.2761 -0.4728 -0.0042
  602SOL    HW1 1956   2.012   0.816   0.254  0.9061 -0.2067  0.2714
  602SOL    HW2 1957   1.988   0.927   0.137 -1.5202 -1.0323 -0.0639
  603SOL     OW 1958   4.143   0.354   0.908  0.3033  0.2191 -0.2978
  603SOL    HW1 1959   4.142   0.320   0.814 -0.3680  2.2022 -1.0522
  603SOL    HW2 1960   4.175   0.281   0.969  1.1124 -1.0014 -2.0829
  604SOL     OW 1961   4.516   4.131   2.224 -0.7470  0.5726  0.5159
  604SOL    HW1 1962   4.463   4.190   2.286 -1.5785 -1.9060  2.3120
  604SOL    HW2 1963   4.579   4.075   2.277 -1.6622 -1.8380 -0.7785
  605SOL     OW 1964   0.582   3.706   0.517 -0.0228 -0.4857  0.5675
  605SOL    HW1 1965   0.583   3.678   0.421  0.0040  0.8424  0.1574
  605SOL    HW2 1966   0.675   3.730   0.545 -0.3093  1.0518  0.3050
  606SOL     OW 1967   4.537   0.117   4.508  0.5184 -0.2539  0.0092
  606SOL    HW1 1968   4.610   0.082   4.449  0.4082 -1.1411  0.3764
  606SOL    HW2 1969   4.464   0.155   4.451 -0.5004 -2.8798 -0.5843
  607SOL     OW 1970   0.342   1.479   3.584 -0.1088 -0.2218  0.1645
  607SOL    HW1 1971   0.278   1.412   3.546  0.6919  0.0183 -1.7380
  607SOL    HW2 1972   0.292   1.560   3.615 -0.7658 -0.0669 -1.2130
  608SOL     OW 1973   3.693   1.411   2.547  0.7577 -0.4471  0.1369
  608SOL    HW1 1974   3.647   1.494   2.518  0.1620 -0.4984  0.9220
  608SOL    HW2 1975   3.682   1.341   2.476  0.1752 -0.2584  0.0347
  609SOL     OW 1976   3.986   0.232   4.202  0.4051  0.1287  0.3287
  609SOL    HW1 1977   3.950   0.317   4.241 -0.7671 -0.4349  0.5100
  609SOL    HW2 1978   3.953   0.154   4.255 -0.6865 -0.6103 -1.3659
  610SOL     OW 1979   0.675   0.164   4.859  0.4400 -0.8547 -0.1107
  610SOL    HW1 1980   0.751   0.102   4.882  1.3528  0.1242 -0.3947
  610SOL    HW2 1981   0.712   0.245   4.814 -0.7591 -0.2060  0.0541
  611SOL     OW 1982   3.637   1.353   1.830  1.0634 -0.4582 -0.1016
  611SOL    HW1 1983   3.585   1.352   1.745  1.1146  1.4106 -0.1916
  611SOL    HW2 1984   3.710   1.284   1.825 -0.4421 -2.1023 -0.5382
  612SOL     OW 1985   3.657   2.721   2.084 -0.0666  0.0634  0.1136
  612SOL    HW1 1986   3.742   2.742   2.132  0.3760  0.2143 -0.7270
  612SOL    HW2 1987   3.580   2.762   2.133  0.3278 -0.1630  0.9332
  613SOL     OW 1988   4.342   3.631   2.453 -0.2897  0.4419  0.3531
  613SOL    HW1 1989   4.427   3.654   2.406 -1.3145 -0.7237 -2.3369
  613SOL    HW2 1990   4.273   3.701   2.433 -0.5338  0.3194  0.7544
  614SOL     OW 1991   3.726   1.097   4.222 -0.2981  0.3684  0.4284
  614SOL    HW1 1992   3.679   1.035   4.285 -0.5136 -1.1243 -1.0990
  614SOL    HW2 1993   3.819   1.113   4.254  0.1662 -1.7583  0.3019
  615SOL     OW 1994   2.521   0.361   3.665  0.2368 -0.4200  0.2133
  615SOL    HW1 1995   2.551   0.455   3.682  0.5147 -0.4777  0.0562
  615SOL    HW2 1996   2.541   0.337   3.570 -1.3914 -0.0585 -0.2587
  616SOL     OW 1997   4.084   2.007   0.857  0.0043  0.0479  0.7941
  616SOL    HW1 1998   4.169   1.967   0.823 -1.5421 -0.6820 -2.6382
  616SOL    HW2 1999   4.020   1.934   0.882 -0.3176  0.5445  1.4537
  617SOL     OW 2000   1.963   3.182   1.231 -0.7348 -0.6905  0.0940
  617SOL    HW1 2001   2.062   3.188   1.235 -0.7894 -0.4506  2.3693
  617SOL    HW2 2002   1.926   3.265   1.188  0.0354 -0.9446 -1.0913
  618SOL     OW 2003   3.741   1.574   4.420 -0.5360 -0.3057 -0.0293
  618SOL    HW1 2004   3.840   1.585   4.413 -0.6138 -0.1962 -1.1259
  618SOL    HW2 2005   3.711   1.501   4.358 -1.4245  1.3138 -1.5875
  619SOL     OW 2006   4.280   2.018   4.705  0.7450 -0.4270 -0.4542
  619SOL    HW1 2007   4.281   2.032   4.805 -1.5636 -0.4804 -0.3657
  619SOL    HW2 2008   4.261   2.105   4.660  2.6771 -0.2167 -0.9593
  620SOL     OW 2009   4.175   3.308   0.538  0.0102  0.7323 -0.5857
  620SOL    HW1 2010   4.206   3.387   0.590  0.1915  0.1131  0.2681
  620SOL    HW2 2011   4.096   3.267   0.584 -0.3380  0.6552 -1.2424
  621SOL     OW 2012   3.768   0.210   3.770 -0.4193  0.2948  0.2829
  621SOL    HW1 2013   3.824   0.284   3.732  0.3104 -0.3298  0.1362
  621SOL    HW2 2014   3.744   0.232   3.865 -1.1915  1.2656 -0.1178
  622SOL     OW 2015   0.938   2.857   3.480 -0.5906  0.0879 -0.4482
  622SOL    HW1 2016   0.847   2.826   3.506 -0.7147  0.7094 -0.1493
  622SOL    HW2 2017   0.970   2.802   3.402 -1.0107 -0.4634 -0.2375
  623SOL     OW 2018   4.973   3.112   2.680  0.3722  0.4095  0.6898
  623SOL    HW1 2019   5.036   3.139   2.607  0.8753  1.3974  1.4740
  623SOL    HW2 2020   4.997   3.160   2.764 -0.5245 -0.3278  1.3808
  624SOL     OW 2021   4.142   3.313   1.635  0.3657 -0.0336  0.1853
  624SOL    HW1 2022   4.231   3.276   1.606  0.4542  1.2305 -1.3279
  624SOL    HW2 2023   4.148   3.413   1.639 -1.4163  0.2305 -1.6982
  625SOL     OW 2024   2.186   2.883   5.003  0.0995 -0.2478 -0.0727
  625SOL    HW1 2025   2.122   2.925   5.068  0.6204 -0.1136  0.3657
  625SOL    HW2 2026   2.189   2.785   5.018  0.1118 -0.2356  0.0041
  626SOL     OW 2027   4.788   4.430   2.513 -0.0230 -0.0751  0.4169
  626SOL    HW1 2028   4.812   4.377   2.432 -0.3307  1.0414 -0.4306
  626SOL    HW2 2029   4.691   4.454   2.510 -0.4594 -1.4330  1.9796
  627SOL     OW 2030   3.717   5.038   4.306 -0.4026 -0.3694 -0.1675
  627SOL    HW1 2031   3.723   5.019   4.207  0.5958 -2.0665  0.1790
  627SOL    HW2 2032   3.629   5.082   4.325 -0.2715  0.7808 -1.9098
  628SOL     OW 2033   4.202   0.980   1.819 -0.0054  0.1185 -0.4947
  628SOL    HW1 2034   4.163   0.933   1.899 -2.6345 -0.0422 -1.7677
  628SOL    HW2 2035   4.181   1.077   1.824  1.3883  0.4191 -0.1510
  629SOL     OW 2036   0.750   4.922   2.017  0.4329 -0.2452 -0.8746
  629SOL    HW1 2037   0.668   4.879   1.980  1.2095 -1.0520 -1.7308
  629SOL    HW2 2038   0.782   4.870   2.096  0.9313 -0.8144 -1.4362
  630SOL     OW 2039   0.583   2.779   0.885  0.4940  0.3540  0.6876
  630SOL    HW1 2040   0.641   2.830   0.821  0.9261 -0.2962  0.5476
  630SOL    HW2 2041   0.639   2.746   0.961 -0.1618  1.7999  1.8409
  631SOL     OW 2042   4.572   2.074   4.685  0.0224  0.1408  0.0318
  631SOL    HW1 2043   4.490   2.040   4.730  0.3494  1.2927  1.5722
  631SOL    HW2 2044   4.573   2.174   4.686  1.5722  0.1592  0.3238
  632SOL     OW 2045   1.960   2.030   3.589  0.0381 -0.1378  0.2259
  632SOL    HW1 2046   1.950   2.067   3.496  0.8968  1.5145  0.7501
  632SOL    HW2 2047   1.910   2.088   3.653  1.6023  0.2649  1.1103
  633SOL     OW 2048   1.912   0.783   1.835 -0.0348 -0.2858 -0.1270
  633SOL    HW1 2049   1.983   0.713   1.848 -0.6957 -1.1164 -0.9173
  633SOL    HW2 2050   1.886   0.820   1.924  2.0016  0.6913  0.1414
  634SOL     OW 2051   0.425   4.233   4.847 -0.0838  0.2604  0.0582
  634SOL    HW1 2052   0.414   4.323   4.888  0.2194 -0.0333  0.8211
  634SOL    HW2 2053   0.496   4.183   4.897 -2.8907 -1.8730  2.2946
  635SOL     OW 2054   2.197   3.980   0.633 -0.0621  0.2889  0.2745
  635SOL    HW1 2055   2.280   4.034   0.619  0.3401 -0.7178 -1.4834
  635SOL    HW2 2056   2.130   4.003   0.564 -0.0515 -1.1143 -0.2363
  636SOL     OW 2057   1.094   0.703   4.869  0.2358  0.5334 -0.0779
  636SOL    HW1 2058   1.048   0.674   4.953  0.9778  0.8920  0.4633
  636SOL    HW2 2059   1.193   0.686   4.878  0.4014  1.1974 -0.6108
  637SOL     OW 2060   1.382   4.570   0.325 -0.1706 -0.0214  0.6507
  637SOL    HW1 2061   1.344   4.620   0.247  0.4729  2.0504  1.6101
  637SOL    HW2 2062   1.479   4.591   0.334  0.3647 -2.1969  0.5772
  638SOL     OW 2063   1.822   1.796   0.230 -0.0465 -0.2856  0.1474
  638SOL    HW1 2064   1.801   1.815   0.326 -1.0732  0.2499 -0.1644
  638SOL    HW2 2065   1.762   1.723   0.198 -1.4270  1.1632 -0.7241
  639SOL     OW 2066   2.876   3.039   4.807 -0.2896  0.5879  0.4752
  639SOL    HW1 2067   2.951   2.972   4.804 -0.6320  0.2125  0.2786
  639SOL    HW2 2068   2.826   3.037   4.721 -0.8104  0.5095  0.7733
  640SOL     OW 2069   2.103   3.402   1.040  0.2613 -0.4495 -0.0282
  640SOL    HW1 2070   2.093   3.455   0.956  2.3081 -0.6994 -0.4821
  640SOL    HW2 2071   2.100   3.463   1.119 -0.0071 -0.0023 -0.3788
  641SOL     OW 2072   2.926   0.530   0.809 -0.2274 -0.0930 -0.2339
  641SOL    HW1 2073   2.865   0.584   0.751 -1.1384 -0.8292  0.0206
  641SOL    HW2 2074   2.872   0.466   0.864  0.9047 -2.7318 -1.9892
  642SOL     OW 2075   1.601   3.248   3.758 -0.2331 -0.0922 -0.2202
  642SOL    HW1 2076   1.505   3.227   3.775 -0.2760 -0.2911 -0.6796
  642SOL    HW2 2077   1.652   3.242   3.844 -0.8976  1.5295  0.3187
  643SOL     OW 2078   3.769   1.507   2.105  0.0700  0.2370 -0.0821
  643SOL    HW1 2079   3.676   1.471   2.099 -0.5050  1.4664  0.9500
  643SOL    HW2 2080   3.766   1.607   2.108  1.3609  0.2711  0.8192
  644SOL     OW 2081   4.893   4.213   5.070  0.2190  0.6225 -0.1889
  644SOL    HW1 2082   4.936   4.262   4.994 -0.0228  0.1120 -0.6653
  644SOL    HW2 2083   4.881   4.117   5.045 -0.9541  0.6977  0.0261
  645SOL     OW 2084   1.351   1.124   0.362  0.0807 -0.5534 -0.0553
  645SOL    HW1 2085   1.336   1.204   0.303  1.8942 -0.6645 -0.7475
  645SOL    HW2 2086   1.393   1.152   0.448 -3.2432 -0.2992  1.6419
  646SOL     OW 2087   5.070   4.072   4.347  0.1604 -0.4066  0.1770
  646SOL    HW1 2088   5.040   3.977   4.333  0.6783 -0.7317  1.2037
  646SOL    HW2 2089   5.002   4.134   4.306 -0.7106 -1.1834  0.3914
  647SOL     OW 2090   1.927   3.051   4.802 -0.2668  0.2005  0.0036
  647SOL    HW1 2091   1.874   3.019   4.723 -0.8760 -0.8321  0.8143
  647SOL    HW2 2092   1.906   2.995   4.882  0.8272  0.8215  0.7572
  648SOL     OW 2093   0.864   4.610   0.226  0.4700 -0.0768  0.2424
  648SOL    HW1 2094   0.782   4.646   0.179  0.2738  2.3483  2.2079
  648SOL    HW2 2095   0.941   4.671   0.208  0.8925 -0.2697  1.3486
  649SOL     OW 2096   3.856   3.848   4.102 -0.2022 -0.2649 -0.4436
  649SOL    HW1 2097   3.814   3.794   4.029 -2.3491  0.8189 -0.0757
  649SOL    HW2 2098   3.894   3.932   4.064 -0.3966 -0.1840 -0.4594
  650SOL     OW 2099   1.258   0.350   3.489  0.4327  0.2662  0.7000
  650SOL    HW1 2100   1.252   0.439   3.535  0.0126  0.4301  0.3381
  650SOL    HW2 2101   1.185   0.290   3.522  2.1860 -0.8546  2.8104
  651SOL     OW 2102   1.187   0.948   2.274 -0.2308 -0.1327 -0.3138
  651SOL    HW1 2103   1.257   0.881   2.250  1.2883  1.8916 -1.9650
  651SOL    HW2 2104   1.098   0.916   2.242  0.6841 -0.7300 -2.4514
  652SOL     OW 2105   2.851   0.619   1.864  0.3028  1.0211  0.4567
  652SOL    HW1 2106   2.878   0.568   1.946 -1.9449 -0.7953  0.1707
  652SOL    HW2 2107   2.869   0.563   1.783 -0.8150  1.3043  0.0023
  653SOL     OW 2108   4.663   4.133   4.800 -0.3040  0.0098  0.1700
  653SOL    HW1 2109   4.642   4.230   4.809 -0.4806 -0.0297  0.1886
  653SOL    HW2 2110   4.614   4.095   4.721 -0.9886 -0.2759  0.7189
  654SOL     OW 2111   1.328   4.247   2.089  0.3565 -0.2275  0.2307
  654SOL    HW1 2112   1.339   4.292   2.177 -1.2329  0.8498 -0.0833
  654SOL    HW2 2113   1.350   4.310   2.015  3.5807 -1.6839 -0.2033
  655SOL     OW 2114   4.597   0.880   4.404  0.2252 -0.3856  0.2931
  655SOL    HW1 2115   4.611   0.781   4.402  0.7802 -0.3043 -0.2087
  655SOL    HW2 2116   4.513   0.901   4.453  0.8592 -1.0367  1.7280
  656SOL     OW 2117   2.263   3.201   1.225  0.0611  0.3491 -0.6620
  656SOL    HW1 2118   2.268   3.285   1.279 -0.1866  0.3185 -0.5872
  656SOL    HW2 2119   2.350   3.185   1.180  0.4850  0.0220  0.2545
  657SOL     OW 2120   0.079   3.362   0.024  0.5397  0.5807 -0.7614
  657SOL    HW1 2121   0.151   3.370   0.092  0.2637  0.2088 -0.4258
  657SOL    HW2 2122   0.107   3.297  -0.047  0.3878  0.1709 -0.4454
  658SOL     OW 2123   2.318   4.448   1.420  0.4131  0.5729 -0.0693
  658SOL    HW1 2124   2.404   4.470   1.465  0.1804  1.0804  0.1333
  658SOL    HW2 2125   2.335   4.385   1.343  1.2223  2.1532 -1.2342
  659SOL     OW 2126   3.898   4.048   0.107  0.1847  0.0403  0.1239
  659SOL    HW1 2127   3.887   4.013   0.200 -1.4512 -0.3993 -0.1890
  659SOL    HW2 2128   3.842   3.994   0.045  0.0930  1.2443 -0.8834
  660SOL     OW 2129   1.191   1.230   2.843 -0.1962 -0.3446  0.1055
  660SOL    HW1 2130   1.225   1.146   2.801 -0.3268 -0.2326 -0.2299
  660SOL    HW2 2131   1.247   1.307   2.812  0.6572 -0.4466  1.3144
  661SOL     OW 2132   0.217   1.966   4.759  0.5573 -0.5941  0.1384
  661SOL    HW1 2133   0.131   1.926   4.790  0.2116 -0.1546 -0.2282
  661SOL    HW2 2134   0.243   2.041   4.820 -1.0258  1.4286 -1.5108
  662SOL     OW 2135   0.092   3.408   1.253 -0.1348 -0.4782 -0.7177
  662SOL    HW1 2136   0.133   3.498   1.241  0.4127 -0.5099  0.6957
  662SOL    HW2 2137   0.051   3.402   1.344 -0.5891 -1.5015 -0.9719
  663SOL     OW 2138   0.454   4.210   0.097  0.0197 -0.3575 -0.5143
  663SOL    HW1 2139   0.360   4.178   0.088 -0.0333  0.0618 -1.5411
  663SOL    HW2 2140   0.510   4.139   0.139 -0.9908 -0.1867  1.2190
  664SOL     OW 2141   1.627   2.319   4.925  0.4246  0.4213 -0.4573
  664SOL    HW1 2142   1.544   2.347   4.975 -0.3405 -0.9558 -0.8977
  664SOL    HW2 2143   1.681   2.257   4.981  0.5744  0.4246 -0.5963
  665SOL     OW 2144   4.222   4.710   1.161  0.4163 -0.1156 -0.1559
  665SOL    HW1 2145   4.180   4.656   1.233 -0.6730  0.3237 -0.4377
  665SOL    HW2 2146   4.183   4.685   1.072  0.5817  0.4598 -0.4026
  666SOL     OW 2147   2.792   1.068   0.510 -0.0972  0.3658  0.0325
  666SOL    HW1 2148   2.867   1.099   0.451 -0.6998  2.1103  0.1254
  666SOL    HW2 2149   2.744   0.992   0.466  0.3833  0.6644 -1.0460
  667SOL     OW 2150   4.684   4.015   1.593 -0.6434  0.1524  0.6611
  667SOL    HW1 2151   4.659   4.106   1.560  0.5166  0.7597  1.3831
  667SOL    HW2 2152   4.781   4.014   1.617 -0.9345 -0.9148  1.8786
  668SOL     OW 2153   0.199   2.679   4.995 -0.1980 -0.2167 -0.0025
  668SOL    HW1 2154   0.168   2.586   4.979 -0.1765 -0.5917  1.9084
  668SOL    HW2 2155   0.265   2.680   5.071  0.4287  1.2482 -0.5278
  669SOL     OW 2156   0.455   3.826   0.173 -0.0133 -0.4436  0.3412
  669SOL    HW1 2157   0.382   3.870   0.227  0.1041 -0.4317  0.4917
  669SOL    HW2 2158   0.418   3.797   0.085 -0.0267  0.1982  0.1317
  670SOL     OW 2159   5.129   4.116   2.953 -0.4702  0.2895  0.1969
  670SOL    HW1 2160   5.202   4.117   2.884  0.3416 -1.2054  0.9829
  670SOL    HW2 2161   5.109   4.209   2.981  0.9742  0.7576 -0.2293
  671SOL     OW 2162   1.939   4.279   1.875  0.2623 -0.8218 -0.4325
  671SOL    HW1 2163   1.881   4.299   1.796  0.4472  2.2822  0.1162
  671SOL    HW2 2164   1.993   4.359   1.899  1.4854 -2.2023  1.8519
  672SOL     OW 2165   4.070   0.794   1.000  0.2864  0.1942 -0.2709
  672SOL    HW1 2166   4.099   0.876   0.951 -1.0215  0.7702 -0.1264
  672SOL    HW2 2167   3.978   0.767   0.970 -0.0443 -0.1420  0.9631
  673SOL     OW 2168   1.681   0.093   0.338  0.2393  0.0964  0.7173
  673SOL    HW1 2169   1.703   0.081   0.241  2.6543 -2.9757  1.4634
  673SOL    HW2 2170   1.594   0.141   0.347  0.5756  1.6943 -2.8911
  674SOL     OW 2171   1.755   1.331   0.844  0.3793 -0.1435  0.1508
  674SOL    HW1 2172   1.737   1.429   0.854 -0.5394 -0.4848  2.5685
  674SOL    HW2 2173   1.850   1.312   0.866  0.4409  0.1453  0.1350
  675SOL     OW 2174   3.102   0.279   2.973 -0.2968  0.1330  0.4842
  675SOL    HW1 2175   3.056   0.291   3.061  0.2197  0.6963  0.6908
  675SOL    HW2 2176   3.184   0.223   2.985 -0.0051  0.5444  0.4441
  676SOL     OW 2177   1.050   1.159   3.735 -0.2925  0.3708 -0.1445
  676SOL    HW1 2178   0.969   1.198   3.778 -2.3345 -0.5822 -2.8165
  676SOL    HW2 2179   1.055   1.188   3.639  0.2559 -2.6809 -1.1804
  677SOL     OW 2180   2.556   4.469   1.587  0.2500  0.3988  0.0882
  677SOL    HW1 2181   2.526   4.490   1.680 -0.4773  0.8954 -0.2468
  677SOL    HW2 2182   2.651   4.498   1.576  0.2130  0.7173  0.5557
  678SOL     OW 2183   0.166   4.787   0.399  0.3335 -0.4297 -0.0045
  678SOL    HW1 2184   0.206   4.721   0.463 -0.0835 -1.1099 -0.4378
  678SOL    HW2 2185   0.120   4.738   0.325  0.8554  0.3496 -0.8594
  679SOL     OW 2186   0.624   5.069   4.680 -0.1685  0.1603  0.3882
  679SOL    HW1 2187   0.640   5.134   4.606 -0.0585  0.1343  0.3887
  679SOL    HW2 2188   0.544   5.012   4.658  0.8674 -1.0082 -0.5134
  680SOL     OW 2189   2.422   4.437   2.817  0.0566  0.6000  0.0172
  680SOL    HW1 2190   2.389   4.531   2.809 -0.1804  0.4279 -1.1847
  680SOL    HW2 2191   2.522   4.436   2.817  0.0788  0.7746 -1.3361
  681SOL     OW 2192   5.107   3.927   0.369 -0.1497  0.4106  0.9751
  681SOL    HW1 2193   5.118   3.830   0.347 -0.3122  0.8302 -1.2071
  681SOL    HW2 2194   5.010   3.946   0.387 -0.5664  0.5451 -1.0675
  682SOL     OW 2195   2.977   5.107   1.223 -0.1095  0.0709 -0.2596
  682SOL    HW1 2196   3.053   5.155   1.181 -0.4997  1.1649  0.2564
  682SOL    HW2 2197   2.891   5.140   1.184 -0.3911 -0.1127  0.1952
  683SOL     OW 2198   2.438   4.202   0.356  1.1065 -0.0608  0.4319
  683SOL    HW1 2199   2.448   4.204   0.257  2.8746  3.2218  0.5630
  683SOL    HW2 2200   2.350   4.244   0.381  0.7067 -0.7949  0.2950
  684SOL     OW 2201   1.194   0.472   4.470  0.4444  0.0053  0.0023
  684SOL    HW1 2202   1.276   0.485   4.415  0.9042  0.1137  0.7043
  684SOL    HW2 2203   1.140   0.396   4.433  0.2157  0.7270 -1.2064
  685SOL     OW 2204   1.434   0.475   2.124  0.0758 -0.5878 -0.2144
  685SOL    HW1 2205   1.442   0.375   2.123  0.5937 -0.6385  2.2443
  685SOL    HW2 2206   1.502   0.513   2.187 -1.8343  1.0833  0.9496
  686SOL     OW 2207   3.015   5.067   2.472 -0.1361  0.0637 -0.2609
  686SOL    HW1 2208   3.087   5.024   2.417  1.4127 -0.4982  2.0254
  686SOL    HW2 2209   2.969   4.996   2.526 -0.8733  0.7065 -0.0383
  687SOL     OW 2210   2.451   2.841   4.102  0.5531  0.1619  0.0010
  687SOL    HW1 2211   2.446   2.741   4.103  0.6101  0.1255  2.3532
  687SOL    HW2 2212   2.543   2.869   4.072  0.5218 -0.4526 -0.7281
  688SOL     OW 2213   5.078   4.981   3.514  0.2243  0.0673  0.6918
  688SOL    HW1 2214   5.022   4.989   3.597 -0.3929 -2.2665  0.5496
  688SOL    HW2 2215   5.019   4.988   3.434  0.4465 -0.3383  0.4956
  689SOL     OW 2216   3.099   3.759   0.943  0.0589 -0.6397  0.1065
  689SOL    HW1 2217   3.084   3.858   0.942 -0.0346 -0.6430 -1.4691
  689SOL    HW2 2218   3.137   3.732   1.031  2.3697  1.1726 -0.2281
  690SOL     OW 2219   1.601   2.908   4.939  0.5351 -0.2995 -0.6469
  690SOL    HW1 2220   1.615   2.887   5.036  0.9515  0.3310 -0.5646
  690SOL    HW2 2221   1.515   2.867   4.908  0.3551 -0.4298  0.0125
  691SOL     OW 2222   3.968   3.618   0.006  0.0882  0.0592  0.4702
  691SOL    HW1 2223   4.054   3.651  -0.034  1.9550 -2.4739  2.0647
  691SOL    HW2 2224   3.922   3.557  -0.058 -0.4353  1.2228 -0.2929
  692SOL     OW 2225   5.088   0.493   4.386  0.2906 -0.2245 -0.5725
  692SOL    HW1 2226   5.156   0.556   4.351  0.2309 -0.5581 -1.3084
  692SOL    HW2 2227   5.130   0.432   4.453  0.3313  0.6276  0.1916
  693SOL     OW 2228   0.237   0.836   1.224 -0.2813 -0.5883  0.1733
  693SOL    HW1 2229   0.234   0.741   1.257 -1.8674 -0.5342  0.2555
  693SOL    HW2 2230   0.248   0.837   1.125 -2.3597 -0.9582 -0.1102
  694SOL     OW 2231   2.012   0.857   1.222  0.1599  0.1195 -0.0764
  694SOL    HW1 2232   2.003   0.775   1.165 -1.1264  0.4609 -0.4022
  694SOL    HW2 2233   1.983   0.837   1.315  0.9112 -0.0663  0.1292
  695SOL     OW 2234   1.118   4.674   4.803  0.5106 -0.2615  0.1064
  695SOL    HW1 2235   1.215   4.654   4.798  0.4995 -0.8141  1.6385
  695SOL    HW2 2236   1.069   4.595   4.840 -0.6856 -0.3858 -1.6093
  696SOL     OW 2237   3.501   4.988   1.183 -0.8079 -0.4931 -0.0228
  696SOL    HW1 2238   3.437   4.973   1.258 -0.3586 -0.6126  0.3409
  696SOL    HW2 2239   3.591   4.952   1.207 -0.0601  1.4523  0.3009
  697SOL     OW 2240   2.681   3.841   0.609 -0.2527 -0.3991  0.2168
  697SOL    HW1 2241   2.664   3.939   0.595  3.0815  0.3319  0.4293
  697SOL    HW2 2242   2.765   3.815   0.562 -0.1531 -2.7886  1.5865
  698SOL     OW 2243   0.214   0.027   4.823 -0.1460  0.2293 -0.0971
  698SOL    HW1 2244   0.224  -0.034   4.902  0.7178  2.2858  1.4791
  698SOL    HW2 2245   0.118   0.052   4.811 -0.2464  0.1377  0.5043
  699SOL     OW 2246   5.062   1.096   3.072 -0.4618 -0.1607 -0.5115
  699SOL    HW1 2247   5.024   1.007   3.048 -2.2365  0.1941  0.7836
  699SOL    HW2 2248   5.020   1.167   3.015  0.0203 -0.0152 -0.6904
  700SOL     OW 2249   1.112   3.956   0.740 -0.4706  0.1303 -0.2330
  700SOL    HW1 2250   1.091   3.938   0.836 -1.1004 -0.3892 -0.4566
  700SOL    HW2 2251   1.136   3.870   0.695  1.9810  0.6584 -0.0625
  701SOL     OW 2252   4.631   4.700   5.103  0.7464  0.1450 -0.4721
  701SOL    HW1 2253   4.556   4.759   5.073  0.6429  0.2373 -0.0420
  701SOL    HW2 2254   4.616   4.607   5.069  0.0872  0.0083  0.1690
  702SOL     OW 2255   4.207   0.045   2.260  0.2036  0.3205  0.3893
  702SOL    HW1 2256   4.230   0.058   2.164 -0.7894 -2.0219 -0.2372
  702SOL    HW2 2257   4.239  -0.044   2.291 -2.7391 -0.6081  1.1029
  703SOL     OW 2258   2.184   3.372   1.854 -0.1782 -0.1374  0.2785
  703SOL    HW1 2259   2.215   3.339   1.943  0.9165  0.5590  0.1635
  703SOL    HW2 2260   2.094   3.415   1.864 -1.2161 -2.2357  0.5986
  704SOL     OW 2261   3.785   1.984   2.377 -0.9079  0.7014  0.4421
  704SOL    HW1 2262   3.809   2.016   2.468 -2.9925 -0.6734  1.5744
  704SOL    HW2 2263   3.732   2.054   2.329 -1.5965  0.6812  1.1455
  705SOL     OW 2264   1.829   2.024   3.166  0.1055  0.0665  0.2638
  705SOL    HW1 2265   1.750   2.006   3.223 -0.2831 -1.0781 -0.5833
  705SOL    HW2 2266   1.804   2.087   3.092  0.0086 -0.1778  0.0844
  706SOL     OW 2267   3.968   1.162   4.302  0.4833 -0.4551 -0.8300
  706SOL    HW1 2268   4.053   1.122   4.266 -0.1143 -1.2095 -1.4425
  706SOL    HW2 2269   3.983   1.193   4.396  1.2571 -1.1895 -0.6952
  707SOL     OW 2270   0.920   2.445   5.074 -0.4034  0.0818 -0.1115
  707SOL    HW1 2271   0.928   2.382   5.151 -0.8901  1.1868  0.8936
  707SOL    HW2 2272   0.944   2.398   4.989 -1.3585 -1.6146  0.5070
  708SOL     OW 2273   3.475   0.626   2.048 -0.3274  0.6397  0.7303
  708SOL    HW1 2274   3.526   0.702   2.088  1.2241 -0.8222  1.6700
  708SOL    HW2 2275   3.383   0.656   2.024 -0.0963  2.5263  2.0177
  709SOL     OW 2276   3.693   1.099   2.068 -0.3618 -0.2320  1.1353
  709SOL    HW1 2277   3.791   1.108   2.050 -0.2672 -0.0099  1.7303
  709SOL    HW2 2278   3.644   1.092   1.982  0.0897  0.6707  0.7848
  710SOL     OW 2279   1.419   4.435   2.619  0.1254  0.1963  0.6437
  710SOL    HW1 2280   1.355   4.391   2.682  0.1196 -1.0979 -0.2365
  710SOL    HW2 2281   1.505   4.385   2.619  0.1647  0.2490 -0.2857
  711SOL     OW 2282   4.272   3.530   0.680 -0.5057 -0.3410  0.2377
  711SOL    HW1 2283   4.181   3.570   0.691 -1.1081 -1.9427  1.5097
  711SOL    HW2 2284   4.313   3.515   0.769  1.4671  1.2190 -0.3301
  712SOL     OW 2285   2.436   1.826   4.359  0.3667 -0.4070 -0.1503
  712SOL    HW1 2286   2.338   1.839   4.373  0.3918 -0.6065  0.2033
  712SOL    HW2 2287   2.461   1.860   4.268  0.1449  0.5324  0.1286
  713SOL     OW 2288   3.083   0.684   4.323  0.1145  0.1227  0.4321
  713SOL    HW1 2289   3.039   0.597   4.301  2.5755 -1.0288 -0.2156
  713SOL    HW2 2290   3.091   0.693   4.422  1.6466 -1.4106  0.4924
  714SOL     OW 2291   3.464   4.407   1.724  0.2459  0.2434 -0.1928
  714SOL    HW1 2292   3.523   4.386   1.802  0.2493  1.2622  0.0894
  714SOL    HW2 2293   3.516   4.395   1.639 -0.0418 -1.8466 -0.1231
  715SOL     OW 2294   1.186   1.221   3.152  0.2163 -0.6066 -0.1408
  715SOL    HW1 2295   1.127   1.231   3.072 -0.0398  0.6197  0.1871
  715SOL    HW2 2296   1.273   1.268   3.135  0.3579 -0.7726  0.1173
  716SOL     OW 2297   3.762   3.277   2.336 -0.0928 -0.5799  0.0784
  716SOL    HW1 2298   3.790   3.250   2.244  0.8934 -1.5165  0.6300
  716SOL    HW2 2299   3.664   3.298   2.336 -0.2546 -1.2485 -1.0391
  717SOL     OW 2300   3.677   4.737   0.163  0.5032  0.1564 -0.5609
  717SOL    HW1 2301   3.653   4.648   0.125  0.4095  0.2002 -0.6040
  717SOL    HW2 2302   3.641   4.809   0.104 -0.4409  0.2397  0.0823
  718SOL     OW 2303   0.850   4.041   5.101  0.1058 -0.0313 -0.3538
  718SOL    HW1 2304   0.908   3.968   5.064 -0.3748 -0.4879 -0.2174
  718SOL    HW2 2305   0.781   4.001   5.161 -0.5362  0.4721 -0.7472
  719SOL     OW 2306   4.550   3.705   3.179 -0.2276  0.0361  0.3523
  719SOL    HW1 2307   4.546   3.779   3.247 -0.1308  1.3613 -1.0206
  719SOL    HW2 2308   4.518   3.740   3.091 -1.8567 -2.0722  0.0360
  720SOL     OW 2309   2.906   3.531   4.703  0.0825  0.0877 -0.0795
  720SOL    HW1 2310   2.939   3.436   4.699  1.0650  0.3947  0.3871
  720SOL    HW2 2311   2.810   3.532   4.730 -0.1251 -0.8017 -0.7165
  721SOL     OW 2312   0.981   4.488   0.764 -0.0880 -0.5082  0.4462
  721SOL    HW1 2313   0.959   4.391   0.763 -1.1214 -0.2863 -0.7988
  721SOL    HW2 2314   0.978   4.524   0.671 -0.7202  0.9256  0.9873
  722SOL     OW 2315   2.374   0.457   1.541 -0.1471 -0.0103 -0.4111
  722SOL    HW1 2316   2.338   0.374   1.581  1.6593 -1.1993 -1.1245
  722SOL    HW2 2317   2.378   0.529   1.611 -1.0296 -0.7319  0.4062
  723SOL     OW 2318   3.050   3.350   3.518  0.2842 -0.2613 -0.3262
  723SOL    HW1 2319   3.129   3.344   3.457  0.4121  0.6309 -0.2613
  723SOL    HW2 2320   2.980   3.284   3.489 -0.1986  1.0086 -2.2616
  724SOL     OW 2321   2.497   3.866   4.791  0.0408 -0.4053 -0.0098
  724SOL    HW1 2322   2.562   3.936   4.760 -0.7734  0.2775 -0.2124
  724SOL    HW2 2323   2.507   3.784   4.734 -0.1447  0.1605 -0.8794
  725SOL     OW 2324   4.191   4.302   1.485 -0.7486  0.5470 -0.2133
  725SOL    HW1 2325   4.238   4.333   1.568 -1.9440  1.9336 -0.0098
  725SOL    HW2 2326   4.186   4.202   1.485 -1.2735  0.5249  1.7434
  726SOL     OW 2327   2.151   0.177   4.611  0.2803  0.0422  0.3701
  726SOL    HW1 2328   2.111   0.195   4.521  2.9528 -1.1879 -1.1868
  726SOL    HW2 2329   2.235   0.230   4.622  1.2129 -1.5084  1.1511
  727SOL     OW 2330   3.039   2.457   1.607  0.2715 -0.2240  0.1796
  727SOL    HW1 2331   2.979   2.505   1.670  0.0121  1.3608 -1.2080
  727SOL    HW2 2332   3.134   2.478   1.629  0.3259 -1.6937  1.5557
  728SOL     OW 2333   4.569   0.897   4.702  0.7926  0.0584  0.0157
  728SOL    HW1 2334   4.487   0.906   4.645 -0.0771 -0.5016  1.1319
  728SOL    HW2 2335   4.641   0.956   4.666 -0.6302  1.8473 -0.0586
  729SOL     OW 2336   0.168   0.580   1.077  0.2923 -0.0975  0.4939
  729SOL    HW1 2337   0.250   0.561   1.130  0.9361  0.0183 -0.4349
  729SOL    HW2 2338   0.093   0.522   1.109  1.3745 -1.9654 -0.2189
  730SOL     OW 2339   3.261   4.339   0.727 -0.9895  0.0464  0.1737
  730SOL    HW1 2340   3.343   4.376   0.683 -1.8478  1.9998  0.1168
  730SOL    HW2 2341   3.284   4.310   0.820 -0.0477 -0.3230 -0.1534
  731SOL     OW 2342   4.270   2.712   4.187 -0.4397  0.9942 -0.1018
  731SOL    HW1 2343   4.284   2.696   4.284 -1.2670  0.8761  0.0108
  731SOL    HW2 2344   4.201   2.648   4.152 -2.1159  2.7016 -0.1600
  732SOL     OW 2345   0.142   2.599   2.242  0.5004  0.0759  0.2837
  732SOL    HW1 2346   0.119   2.671   2.178  1.2559 -0.6523 -0.8357
  732SOL    HW2 2347   0.170   2.639   2.329  2.2564  1.2047 -0.7495
  733SOL     OW 2348   4.804   1.015   2.452 -0.0328  0.1872  0.2290
  733SOL    HW1 2349   4.844   0.954   2.383  1.6257 -1.0081  2.1249
  733SOL    HW2 2350   4.706   0.996   2.461  0.0428 -0.7309 -0.7013
  734SOL     OW 2351   2.208   0.646   1.298  0.4480  0.1712  0.7857
  734SOL    HW1 2352   2.261   0.563   1.312 -1.0350 -0.6817  1.6315
  734SOL    HW2 2353   2.263   0.713   1.249  1.8588 -1.1048  0.5548
  735SOL     OW 2354   2.321   2.952   0.769 -0.6951 -0.2028  0.0199
  735SOL    HW1 2355   2.385   3.028   0.757 -1.1147  0.6335  2.5217
  735SOL    HW2 2356   2.349   2.875   0.712  1.5578  0.7153 -0.1950
  736SOL     OW 2357   2.371   0.685   2.321  0.4326 -0.1760 -0.1647
  736SOL    HW1 2358   2.358   0.775   2.361  0.4702 -0.4503  0.4686
  736SOL    HW2 2359   2.346   0.688   2.224 -0.0422  0.3899 -0.0288
  737SOL     OW 2360   3.202   2.459   1.203 -0.1175  0.5938 -0.8267
  737SOL    HW1 2361   3.288   2.412   1.183  1.3422  1.0236  3.5036
  737SOL    HW2 2362   3.212   2.556   1.182  0.6229  0.7011 -0.0345
  738SOL     OW 2363   3.376   1.867   2.877 -0.1670 -0.4170 -0.1996
  738SOL    HW1 2364   3.442   1.940   2.897 -0.6844 -0.3953  1.5068
  738SOL    HW2 2365   3.305   1.866   2.946 -0.4562 -2.2366 -0.4849
  739SOL     OW 2366   5.050   4.237   0.627 -0.2217  0.2385  0.2345
  739SOL    HW1 2367   5.095   4.148   0.618 -1.9028 -0.5468 -1.0522
  739SOL    HW2 2368   5.003   4.242   0.715  0.6519  0.2387  0.7048
  740SOL     OW 2369   2.981   2.078   4.721  0.2564 -0.3598  0.0394
  740SOL    HW1 2370   2.970   1.996   4.665  1.9784 -0.2803 -0.4695
  740SOL    HW2 2371   2.891   2.109   4.753 -0.3777 -2.9587  1.0097
  741SOL     OW 2372   3.706   1.426   1.393 -0.3896 -0.1305  0.0655
  741SOL    HW1 2373   3.783   1.367   1.420  0.1154  1.1853  1.6510
  741SOL    HW2 2374   3.621   1.385   1.424 -0.0630 -0.1912  0.9269
  742SOL     OW 2375   2.872   0.015   2.938 -0.1462  0.2579 -0.3861
  742SOL    HW1 2376   2.852   0.084   3.007 -1.1472  0.4143 -0.8178
  742SOL    HW2 2377   2.872  -0.076   2.981  4.3726  0.6158  0.9008
  743SOL     OW 2378   1.772   1.144   3.829  0.1587 -0.0971  0.4566
  743SOL    HW1 2379   1.757   1.084   3.908 -1.3431  0.2546  0.4676
  743SOL    HW2 2380   1.711   1.223   3.836 -0.9675 -0.6949 -1.6806
  744SOL     OW 2381   3.583   1.140   1.231  0.3405  0.7282 -0.1784
  744SOL    HW1 2382   3.565   1.075   1.157 -1.7153  0.0912  0.8063
  744SOL    HW2 2383   3.628   1.092   1.306  0.9640  1.0068 -0.3687
  745SOL     OW 2384   3.985   1.443   4.526  0.3693 -0.2443  0.3806
  745SOL    HW1 2385   3.999   1.501   4.446  1.0208 -0.0015  0.6558
  745SOL    HW2 2386   4.074   1.412   4.560  0.1517  0.1730  1.3793
  746SOL     OW 2387   0.783   0.363   1.886 -0.1777  0.2592  0.3732
  746SOL    HW1 2388   0.722   0.426   1.838 -0.5438  0.5864  1.2552
  746SOL    HW2 2389   0.756   0.356   1.982  1.1997  0.4450  0.7999
  747SOL     OW 2390   3.138   3.195   4.986  0.2690  0.0456 -0.5578
  747SOL    HW1 2391   3.194   3.263   5.033  2.0912 -2.0982  0.5567
  747SOL    HW2 2392   3.102   3.130   5.052 -1.3612 -0.1608 -1.6007
  748SOL     OW 2393   3.745   4.514   0.786 -0.1388 -0.1579 -0.1624
  748SOL    HW1 2394   3.748   4.451   0.864  0.5952  0.3478  0.2247
  748SOL    HW2 2395   3.707   4.602   0.815 -2.0028 -0.6701 -0.9021
  749SOL     OW 2396   0.257   0.659   4.729 -0.0432  0.1610  0.5090
  749SOL    HW1 2397   0.327   0.614   4.675  0.2621  1.7227 -0.4534
  749SOL    HW2 2398   0.284   0.660   4.825  0.3508 -0.8960  0.4175
  750SOL     OW 2399   3.737   1.246   0.826  0.1320  0.0598 -0.2485
  750SOL    HW1 2400   3.667   1.275   0.891  1.4309  0.1274  1.1854
  750SOL    HW2 2401   3.803   1.319   0.812  0.6568 -0.4582 -0.5397
  751SOL     OW 2402   2.909   1.794   3.368 -0.2368 -0.0139  0.4089
  751SOL    HW1 2403   2.864   1.712   3.334 -0.3767  0.4174 -0.4695
  751SOL    HW2 2404   2.930   1.855   3.292 -1.2273  1.3184  1.1513
  752SOL     OW 2405   4.426   2.725   1.964 -0.5327 -0.9492 -0.0631
  752SOL    HW1 2406   4.356   2.661   1.996  1.4974 -3.5033 -0.4174
  752SOL    HW2 2407   4.450   2.789   2.037 -1.6283 -1.4758  0.7809
  753SOL     OW 2408   4.092   2.771   2.409 -0.0987  0.3317  0.3297
  753SOL    HW1 2409   4.046   2.788   2.496  1.0617 -0.4817  1.1373
  753SOL    HW2 2410   4.147   2.687   2.417  0.9170  0.8625 -0.8161
  754SOL     OW 2411   1.014   2.692   3.285  0.3250  0.1149 -0.3654
  754SOL    HW1 2412   1.025   2.724   3.191  1.5641 -2.9287 -1.3669
  754SOL    HW2 2413   1.057   2.603   3.296  0.8301  0.6358  3.3249
  755SOL     OW 2414   2.277   1.393   1.495 -0.1460 -0.1236  0.3132
  755SOL    HW1 2415   2.234   1.303   1.488 -1.6998  0.7072 -1.7453
  755SOL    HW2 2416   2.363   1.392   1.443  0.7134 -0.8392  1.6811
  756SOL     OW 2417   4.929   4.619   3.526 -0.1546 -0.5404 -0.5416
  756SOL    HW1 2418   5.011   4.619   3.585  0.4978 -0.3025 -1.4294
  756SOL    HW2 2419   4.954   4.589   3.434 -1.3690 -1.9608 -0.4550
  757SOL     OW 2420   0.810   4.992   1.719  0.0490 -0.0405 -0.3225
  757SOL    HW1 2421   0.758   5.076   1.734 -0.6014 -0.1777 -1.6508
  757SOL    HW2 2422   0.902   5.003   1.756 -0.2801  0.9610  0.2396
  758SOL     OW 2423   1.063   1.909   3.722  0.5265 -0.0892 -0.3224
  758SOL    HW1 2424   1.110   1.860   3.795 -0.5217  1.3457  1.3962
  758SOL    HW2 2425   0.965   1.896   3.730  0.3187  1.1080 -0.6983
  759SOL     OW 2426   0.788   4.569   0.957  0.1791  0.1379 -0.0209
  759SOL    HW1 2427   0.700   4.581   0.912  0.8808  3.8013 -0.6686
  759SOL    HW2 2428   0.859   4.553   0.889  0.2076 -2.3876  0.4770
  760SOL     OW 2429   1.744   2.183   2.933  0.4461 -0.4393 -0.3395
  760SOL    HW1 2430   1.720   2.280   2.942  0.3039 -0.5864  1.0985
  760SOL    HW2 2431   1.756   2.161   2.837 -1.9483  0.4344 -0.9110
  761SOL     OW 2432   0.748   1.411   2.952 -0.2193  0.2288  0.3643
  761SOL    HW1 2433   0.833   1.425   2.901 -0.5310  0.8738 -0.0062
  761SOL    HW2 2434   0.768   1.381   3.045  0.4983  2.0664  0.8405
  762SOL     OW 2435   4.427   4.252   3.692  0.1052  0.0047 -0.3620
  762SOL    HW1 2436   4.333   4.287   3.693  0.0220 -0.1644 -1.3188
  762SOL    HW2 2437   4.468   4.269   3.602  1.4424  1.2312  0.4269
  763SOL     OW 2438   1.379   2.476   5.006  0.2152  0.5170 -0.1722
  763SOL    HW1 2439   1.398   2.543   5.078 -0.4003  0.0562  0.4399
  763SOL    HW2 2440   1.344   2.523   4.925 -1.9231  0.8421  0.8516
  764SOL     OW 2441   0.249   3.542   3.611 -0.0897 -0.0737  0.3727
  764SOL    HW1 2442   0.330   3.594   3.584 -0.8939  0.8804 -0.2656
  764SOL    HW2 2443   0.167   3.595   3.590 -0.8713 -0.8086  1.4797
  765SOL     OW 2444   2.780   3.797   2.866  0.3976  0.2059  0.3189
  765SOL    HW1 2445   2.793   3.895   2.877 -2.2830  0.6551  0.3448
  765SOL    HW2 2446   2.724   3.762   2.942  0.1877 -1.0564 -0.3800
  766SOL     OW 2447   2.418   0.112   1.146 -0.1216  0.0865 -0.1344
  766SOL    HW1 2448   2.488   0.069   1.202 -0.8496 -1.1778 -0.1531
  766SOL    HW2 2449   2.327   0.082   1.177 -0.5407 -0.9807 -2.1996
  767SOL     OW 2450   2.630   3.114   1.877 -0.2163  0.3615 -0.0248
  767SOL    HW1 2451   2.638   3.195   1.819 -0.0182 -1.0386 -2.1020
  767SOL    HW2 2452   2.540   3.072   1.863 -0.3815  0.3105  1.1580
  768SOL     OW 2453   3.035   1.412   3.556  0.3423 -0.6136  0.4197
  768SOL    HW1 2454   3.051   1.502   3.596 -1.6254  0.2454 -0.5731
  768SOL    HW2 2455   3.094   1.399   3.476  1.7586 -0.8962  1.4770
  769SOL     OW 2456   0.214   0.160   4.151 -0.0362 -0.0400  0.5484
  769SOL    HW1 2457   0.298   0.116   4.183 -1.5811 -2.5725  1.3620
  769SOL    HW2 2458   0.187   0.120   4.064  0.6427  2.2514 -0.8003
  770SOL     OW 2459   1.520   2.121   2.287  0.1872 -0.3348 -0.3250
  770SOL    HW1 2460   1.442   2.064   2.315 -0.2209  0.7614  0.8657
  770SOL    HW2 2461   1.536   2.109   2.189 -2.4832  0.5294 -0.9488
  771SOL     OW 2462   5.134   3.855   2.182  0.6592  0.9299  0.2060
  771SOL    HW1 2463   5.216   3.907   2.209  1.9219  0.9581 -3.2299
  771SOL    HW2 2464   5.160   3.763   2.155 -0.8397  0.1774  1.1725
  772SOL     OW 2465   2.368   0.560   4.519  0.0371  0.0859 -0.1726
  772SOL    HW1 2466   2.321   0.545   4.432 -0.3712 -0.6890  0.1671
  772SOL    HW2 2467   2.387   0.472   4.562 -1.3240  0.4833  1.3417
  773SOL     OW 2468   4.519   2.690   0.477 -0.1272  0.0824  0.0124
  773SOL    HW1 2469   4.507   2.782   0.514  0.5838  0.1645  0.0521
  773SOL    HW2 2470   4.453   2.675   0.403 -0.5423  0.4598  0.2976
  774SOL     OW 2471   3.570   2.058   4.032  0.4523 -0.7419 -0.0255
  774SOL    HW1 2472   3.572   2.123   3.956  0.6071 -0.5348  0.1541
  774SOL    HW2 2473   3.527   2.100   4.111  1.7048 -0.4097  0.4971
  775SOL     OW 2474   0.942   2.826   2.026  0.4987  0.3035 -0.3660
  775SOL    HW1 2475   0.942   2.726   2.023  0.3124  0.3080 -0.5114
  775SOL    HW2 2476   0.874   2.861   1.962 -0.5212  0.5032  0.8034
  776SOL     OW 2477   2.753   3.617   3.098  0.4331  0.4107 -0.2442
  776SOL    HW1 2478   2.658   3.646   3.105 -0.2175 -1.6643  0.4192
  776SOL    HW2 2479   2.812   3.684   3.144 -0.9723  0.6096  1.3847
  777SOL     OW 2480   1.327   0.043   2.814  0.9969  0.3162 -0.1284
  777SOL    HW1 2481   1.388   0.079   2.884  0.0197  2.5529 -0.3237
  777SOL    HW2 2482   1.245   0.101   2.808  0.5182 -0.4652 -2.3291
  778SOL     OW 2483   3.611   3.976   0.229 -0.7279  0.5517  0.1378
  778SOL    HW1 2484   3.611   3.878   0.209 -0.4028  0.3264  1.1978
  778SOL    HW2 2485   3.598   4.027   0.144  0.1578 -0.3813 -0.5862
  779SOL     OW 2486   0.502   0.211   0.923  0.0925 -0.0863 -0.1466
  779SOL    HW1 2487   0.510   0.281   0.852  1.1300 -0.4233 -0.3797
  779SOL    HW2 2488   0.560   0.235   1.001  0.8376 -0.8961 -0.4238
  780SOL     OW 2489   1.052   4.256   2.376  0.0381  0.3119  0.6153
  780SOL    HW1 2490   1.145   4.283   2.353  0.0773 -0.4184 -0.0982
  780SOL    HW2 2491   1.051   4.161   2.407 -0.8665 -0.7454 -2.3906
  781SOL     OW 2492   1.509   0.660   0.755 -0.1128  0.6948 -0.4951
  781SOL    HW1 2493   1.484   0.755   0.772  0.3185  0.7823 -0.3217
  781SOL    HW2 2494   1.609   0.652   0.752 -0.0775 -0.0192  1.1729
  782SOL     OW 2495   3.478   3.972   3.526 -0.8282  0.2800  0.0099
  782SOL    HW1 2496   3.488   4.052   3.585 -1.1918  0.6261 -0.3999
  782SOL    HW2 2497   3.400   3.917   3.557  0.0923 -0.5329  0.9941
  783SOL     OW 2498   0.363   3.249   2.157  0.2060 -0.0652 -0.0018
  783SOL    HW1 2499   0.415   3.333   2.175 -0.7380  0.8061 -1.1782
  783SOL    HW2 2500   0.394   3.177   2.219  0.4050  1.3946  1.6723
  784SOL     OW 2501   2.133   4.062   2.845  0.5049 -0.5674 -0.2508
  784SOL    HW1 2502   2.138   3.962   2.848 -0.2037 -0.5931  0.4925
  784SOL    HW2 2503   2.226   4.100   2.840  0.9330 -1.2156  1.7399
  785SOL     OW 2504   2.951   3.213   0.815 -0.0757 -0.2281  0.4847
  785SOL    HW1 2505   3.004   3.144   0.765  0.6756  1.4566 -1.1308
  785SOL    HW2 2506   2.989   3.223   0.907  1.7637  0.1746 -0.2751
  786SOL     OW 2507   2.571   0.019   1.365  0.5501 -0.0094 -0.6933
  786SOL    HW1 2508   2.607   0.111   1.348  2.1852 -0.5656 -0.4194
  786SOL    HW2 2509   2.645  -0.040   1.398 -0.8391 -0.9490  0.9326
  787SOL     OW 2510   0.418   0.479   3.287  0.1414 -0.3044  0.6042
  787SOL    HW1 2511   0.330   0.432   3.292  0.4431 -0.9825 -0.2656
  787SOL    HW2 2512   0.414   0.551   3.218  0.3886 -0.6166  0.2586
  788SOL     OW 2513   1.926   4.024   1.944  0.0607  0.2138  0.1373
  788SOL    HW1 2514   1.936   4.116   1.905  0.5158  0.4511  0.8027
  788SOL    HW2 2515   1.990   3.962   1.899 -1.3290 -0.1467 -1.4125
  789SOL     OW 2516   3.903   2.503   4.731 -0.5940  0.0849 -0.0222
  789SOL    HW1 2517   3.993   2.476   4.765 -0.4104  0.1561 -0.4389
  789SOL    HW2 2518   3.896   2.480   4.634 -2.1318 -2.7342  0.6271
  790SOL     OW 2519   1.043   4.948   2.822  0.3450 -0.2255  0.2218
  790SOL    HW1 2520   1.136   4.923   2.797  0.2131  1.0181 -1.7411
  790SOL    HW2 2521   1.046   5.023   2.888  0.7233 -0.5840  0.6175
  791SOL     OW 2522   3.652   1.610   3.381  0.1208  0.0936 -0.7963
  791SOL    HW1 2523   3.584   1.600   3.308  0.7178 -1.2444 -1.1945
  791SOL    HW2 2524   3.713   1.531   3.380  1.2520  0.9375  0.0047
  792SOL     OW 2525   4.920   1.336   4.688  0.3907 -0.0688 -0.6962
  792SOL    HW1 2526   4.981   1.389   4.747 -0.2979 -0.7277  0.6775
  792SOL    HW2 2527   4.875   1.397   4.623  2.3451  0.4556 -1.6469
  793SOL     OW 2528   1.159   0.337   4.969 -0.0748  0.7004  0.4759
  793SOL    HW1 2529   1.103   0.255   4.957 -0.9449  1.2360  0.7330
  793SOL    HW2 2530   1.205   0.359   4.884  2.0601 -1.3609  0.9804
  794SOL     OW 2531   0.339   4.710   1.354 -0.0117  0.1261 -0.5879
  794SOL    HW1 2532   0.320   4.754   1.266  1.7268  0.2300 -0.9560
  794SOL    HW2 2533   0.397   4.630   1.339  0.2027  0.0805  0.4460
  795SOL     OW 2534   3.266   0.613   2.529 -0.0221 -0.4167 -0.1053
  795SOL    HW1 2535   3.238   0.549   2.457 -0.0885  0.4397 -0.8670
  795SOL    HW2 2536   3.273   0.565   2.616  3.2434 -2.2744 -1.2141
  796SOL     OW 2537   4.022   0.942   3.156 -0.1531 -0.1295  0.4951
  796SOL    HW1 2538   3.997   0.977   3.065 -1.1397 -0.1319  0.7528
  796SOL    HW2 2539   4.121   0.930   3.160  0.1337  1.6480  0.0419
  797SOL     OW 2540   1.381   4.626   4.802 -0.3490  0.2593 -0.5047
  797SOL    HW1 2541   1.415   4.549   4.747  1.0893  1.4022 -1.2833
  797SOL    HW2 2542   1.373   4.597   4.897 -1.6064 -1.3757 -1.0589
  798SOL     OW 2543   2.013   0.964   2.760 -0.4545 -0.1678  0.1116
  798SOL    HW1 2544   1.924   1.005   2.779 -0.3152  0.3716 -0.3705
  798SOL    HW2 2545   2.056   0.937   2.846 -0.3817  1.0695  0.4767
  799SOL     OW 2546   3.275   1.043   3.113 -0.3244  0.5850 -0.2102
  799SOL    HW1 2547   3.364   1.070   3.152 -0.7665  0.6999  0.7486
  799SOL    HW2 2548   3.280   1.045   3.013  0.1726  2.5146 -0.1680
  800SOL     OW 2549   0.676   2.985   0.715  0.6699  0.2948 -0.2243
  800SOL    HW1 2550   0.747   2.988   0.644  1.0319 -2.3217 -0.0821
  800SOL    HW2 2551   0.588   3.011   0.676  1.0825  0.0388 -1.3517
  801SOL     OW 2552   4.542   3.454   0.132  0.4393 -0.7003  0.2164
  801SOL    HW1 2553   4.611   3.391   0.096  0.0417  0.1898 -2.3139
  801SOL    HW2 2554   4.490   3.409   0.205  1.2625 -2.6855 -0.3547
  802SOL     OW 2555   1.511   3.016   0.489 -0.7648  0.3672 -0.7853
  802SOL    HW1 2556   1.496   2.921   0.462 -2.4271  0.5951 -0.7584
  802SOL    HW2 2557   1.576   3.019   0.565  1.4939 -0.5179 -2.5580
  803SOL     OW 2558   2.429   4.586   3.109  0.0419 -0.2399 -0.1826
  803SOL    HW1 2559   2.380   4.499   3.116  0.2455 -0.3775 -0.4359
  803SOL    HW2 2560   2.390   4.640   3.034  0.2429 -0.3298 -0.3544
  804SOL     OW 2561   0.481   3.548   4.326  0.1862  0.1724  0.6635
  804SOL    HW1 2562   0.492   3.646   4.339 -0.1444  0.2456  0.4000
  804SOL    HW2 2563   0.512   3.522   4.235  0.4999 -0.0071  0.8191
  805SOL     OW 2564   0.339   2.780   0.430  0.2039  0.3059  0.0176
  805SOL    HW1 2565   0.364   2.824   0.516  1.2508 -0.8587  0.3453
  805SOL    HW2 2566   0.291   2.845   0.372  2.6289  2.2625  0.0298
  806SOL     OW 2567   1.305   1.305   4.727  0.4178  0.0198  0.1285
  806SOL    HW1 2568   1.303   1.206   4.746 -0.1740 -0.1773 -0.9122
  806SOL    HW2 2569   1.217   1.345   4.754 -0.0427 -0.0796 -1.1663
  807SOL     OW 2570   1.887   1.388   4.951  0.1361 -0.4815  0.3181
  807SOL    HW1 2571   1.855   1.294   4.944 -0.3556 -0.5359  2.6731
  807SOL    HW2 2572   1.982   1.393   4.921  0.7679 -2.1157  1.8809
  808SOL     OW 2573   3.543   2.170   2.505  0.2793 -0.5924 -0.2070
  808SOL    HW1 2574   3.617   2.182   2.572  1.6570  1.3397 -1.9395
  808SOL    HW2 2575   3.475   2.243   2.518  0.8370  0.1289 -1.2106
  809SOL     OW 2576   1.662   2.307   1.358 -0.1220  0.6888  1.0186
  809SOL    HW1 2577   1.755   2.278   1.338  0.0502  1.9010 -0.0506
  809SOL    HW2 2578   1.626   2.362   1.282 -1.7708  0.1139  1.3285
  810SOL     OW 2579   5.069   0.731   2.833  0.0089  0.1438  0.3903
  810SOL    HW1 2580   5.048   0.805   2.769  2.2399  0.1420 -0.4338
  810SOL    HW2 2581   5.135   0.763   2.901  0.5418 -0.8964  0.3933
  811SOL     OW 2582   3.023   1.314   2.944  0.5333  0.1984 -0.3667
  811SOL    HW1 2583   2.956   1.240   2.953 -0.2935  1.0142  0.4635
  811SOL    HW2 2584   2.999   1.389   3.006  1.7934  0.8438 -0.6149
  812SOL     OW 2585   1.513   2.631   2.176  0.0963  0.0168 -0.1745
  812SOL    HW1 2586   1.426   2.597   2.139  0.5653 -1.4270 -0.0098
  812SOL    HW2 2587   1.589   2.589   2.127  0.7292 -1.3807  1.8550
  813SOL     OW 2588   3.285   3.195   2.047  0.5929  0.4358  0.0670
  813SOL    HW1 2589   3.249   3.118   1.996  2.0934  0.9083 -1.8136
  813SOL    HW2 2590   3.297   3.169   2.143  0.1471 -1.3214 -0.3233
  814SOL     OW 2591   4.407   1.240   0.484  0.2776  0.3736  0.2482
  814SOL    HW1 2592   4.368   1.157   0.524 -0.5385  0.5782 -0.1009
  814SOL    HW2 2593   4.496   1.220   0.445 -0.8422 -0.8804 -1.8044
  815SOL     OW 2594   3.536   0.314   4.898  0.4358  0.0244  0.6312
  815SOL    HW1 2595   3.440   0.342   4.902  0.2148 -0.4853 -0.7151
  815SOL    HW2 2596   3.589   0.387   4.855  0.3872 -0.3172 -0.0151
  816SOL     OW 2597   0.422   3.209   2.780  0.0041  0.1503 -0.6304
  816SOL    HW1 2598   0.377   3.125   2.808 -1.1577  1.1625  0.7135
  816SOL    HW2 2599   0.413   3.221   2.681  0.2420 -1.3043 -0.8462
  817SOL     OW 2600   0.598   2.125   0.088  0.0163  0.1056 -0.3728
  817SOL    HW1 2601   0.558   2.212   0.117  0.9029  0.0344  1.1964
  817SOL    HW2 2602   0.630   2.133  -0.007 -2.8339  0.4196 -1.4034
  818SOL     OW 2603   0.806   3.037   2.482  0.0853  0.0893 -0.3313
  818SOL    HW1 2604   0.902   3.053   2.504  0.0170 -1.6461  1.5158
  818SOL    HW2 2605   0.800   2.985   2.396  0.7553  0.6812 -0.7474
  819SOL     OW 2606   1.431   2.907   2.515  0.2915 -0.0813 -0.1491
  819SOL    HW1 2607   1.370   2.871   2.445  1.7445 -0.8066 -1.0893
  819SOL    HW2 2608   1.518   2.934   2.474  0.3590  1.7010  1.0192
  820SOL     OW 2609   3.516   2.720   0.089 -0.1085  0.1863  0.6788
  820SOL    HW1 2610   3.595   2.691   0.143  1.3900 -0.1979 -1.5591
  820SOL    HW2 2611   3.504   2.657   0.012 -2.6883  0.2111  0.9869
  821SOL     OW 2612   4.950   0.215   4.083 -0.0018  0.1489 -0.2774
  821SOL    HW1 2613   4.904   0.221   4.172  2.1729 -0.0064  0.9200
  821SOL    HW2 2614   4.884   0.186   4.014 -1.6828 -0.0951  1.3454
  822SOL     OW 2615   3.966   0.416   1.810 -0.1648  0.0397 -0.4851
  822SOL    HW1 2616   3.965   0.499   1.754 -2.1402 -0.1501 -0.8182
  822SOL    HW2 2617   3.898   0.425   1.883  1.6430 -0.1321  1.2968
  823SOL     OW 2618   1.137   4.195   4.146 -0.4166 -0.7454  0.0762
  823SOL    HW1 2619   1.186   4.220   4.063 -3.0325  2.0591 -0.8161
  823SOL    HW2 2620   1.095   4.104   4.135  1.0236 -1.3322 -0.7600
  824SOL     OW 2621   3.735   1.777   2.157  0.2473 -0.2347  0.2887
  824SOL    HW1 2622   3.751   1.801   2.253 -1.0254  0.6525  0.2972
  824SOL    HW2 2623   3.684   1.850   2.112  0.3217 -0.9022 -0.9282
  825SOL     OW 2624   4.963   1.287   3.236  0.2743 -0.7268  0.2915
  825SOL    HW1 2625   5.011   1.212   3.190 -0.1420 -1.9061  1.7093
  825SOL    HW2 2626   5.021   1.324   3.309 -0.3069 -1.0198  0.9071
  826SOL     OW 2627   1.804   4.986   3.908  0.0092 -0.0556 -0.6270
  826SOL    HW1 2628   1.770   4.903   3.864 -0.2992 -0.5409  0.4891
  826SOL    HW2 2629   1.898   4.971   3.939 -0.6825 -0.6710  1.2620
  827SOL     OW 2630   3.413   3.257   1.258 -0.2998  0.1746 -0.2584
  827SOL    HW1 2631   3.472   3.318   1.311 -0.3561  0.0940 -0.1004
  827SOL    HW2 2632   3.328   3.241   1.309 -0.5081  0.3851 -0.5384
  828SOL     OW 2633   3.709   1.676   2.694 -0.4242  0.2641 -0.2328
  828SOL    HW1 2634   3.724   1.766   2.736 -0.4566 -0.0659  0.4966
  828SOL    HW2 2635   3.613   1.651   2.702 -0.7797  0.9148 -1.9783
  829SOL     OW 2636   0.681   2.384   4.971 -0.1048 -0.3320  0.3474
  829SOL    HW1 2637   0.764   2.422   5.012  0.6322 -2.2780  0.7261
  829SOL    HW2 2638   0.639   2.454   4.913  0.2790  1.5975  2.2723
  830SOL     OW 2639   0.498   3.587   0.300 -0.0494  0.5073  0.3901
  830SOL    HW1 2640   0.407   3.555   0.324  0.0977 -0.2535 -0.0104
  830SOL    HW2 2641   0.491   3.673   0.249 -0.5263  0.5559  0.5322
  831SOL     OW 2642   4.937   2.587   0.237  0.0807 -0.0045 -0.0783
  831SOL    HW1 2643   4.903   2.555   0.149  0.0056  1.2298 -0.5275
  831SOL    HW2 2644   4.867   2.577   0.307 -0.6450  0.9684 -0.6364
  832SOL     OW 2645   2.919   1.015   3.408 -0.2466  0.5411 -0.6532
  832SOL    HW1 2646   2.910   1.113   3.424  2.7170  1.1273 -1.7449
  832SOL    HW2 2647   2.954   1.000   3.315  0.8219 -1.4298  0.0007
  833SOL     OW 2648   4.290   4.611   0.496 -0.1394  0.4249  0.1971
  833SOL    HW1 2649   4.338   4.664   0.427 -1.4144  1.2634 -0.0864
  833SOL    HW2 2650   4.200   4.584   0.461 -0.2810 -0.2583  1.0514
  834SOL     OW 2651   0.569   0.173   1.500  0.0032  0.0121 -0.0331
  834SOL    HW1 2652   0.504   0.116   1.550 -0.9370 -0.2741 -1.5473
  834SOL    HW2 2653   0.639   0.115   1.458  0.2472  0.1668  0.1562
  835SOL     OW 2654   2.700   0.790   5.077  0.7185  0.3198  0.4522
  835SOL    HW1 2655   2.625   0.857   5.066 -0.3220 -0.6245  1.5151
  835SOL    HW2 2656   2.675   0.705   5.031  0.7560 -0.2804  1.5248
  836SOL     OW 2657   2.225   1.242   0.056  0.1603  0.0730  0.6854
  836SOL    HW1 2658   2.222   1.229   0.155 -0.7351 -0.0775  0.6465
  836SOL    HW2 2659   2.225   1.340   0.035  0.3869  0.1042  0.8376
  837SOL     OW 2660   4.576   1.197   1.449 -0.2899 -0.2501  0.4102
  837SOL    HW1 2661   4.592   1.180   1.546 -0.4844 -0.5982  0.3797
  837SOL    HW2 2662   4.523   1.281   1.438  1.7381  1.1179  0.5081
  838SOL     OW 2663   2.387   3.408   4.163 -0.0699 -0.4242  0.3721
  838SOL    HW1 2664   2.429   3.460   4.088 -0.0922 -1.4052 -0.3446
  838SOL    HW2 2665   2.451   3.337   4.194 -0.0639 -0.0342  1.2933
  839SOL     OW 2666   4.525   1.176   2.661 -0.9054 -0.3305 -0.2658
  839SOL    HW1 2667   4.426   1.186   2.651 -0.8666 -1.6002 -2.3327
  839SOL    HW2 2668   4.547   1.083   2.689 -0.2542 -0.3718 -0.8764
  840SOL     OW 2669   2.329   3.926   1.762 -0.5440 -0.3097  0.3092
  840SOL    HW1 2670   2.307   4.015   1.724 -0.9794 -0.4570  0.2018
  840SOL    HW2 2671   2.427   3.920   1.781 -0.3141 -0.2513 -0.8239
  841SOL     OW 2672   5.091   4.246   1.260 -0.2121 -0.0760  0.1948
  841SOL    HW1 2673   5.002   4.219   1.298  1.2315  0.4347  4.5875
  841SOL    HW2 2674   5.111   4.340   1.287  1.2266  0.2004 -1.6957
  842SOL     OW 2675   3.794   4.330   4.215 -0.1678  0.2535  0.2974
  842SOL    HW1 2676   3.835   4.307   4.126  0.6358 -2.0808  1.2029
  842SOL    HW2 2677   3.785   4.430   4.222 -0.4053  0.5044 -2.4385
  843SOL     OW 2678   2.662   4.622   1.026 -0.4072  0.0902 -0.1677
  843SOL    HW1 2679   2.589   4.690   1.034  1.3827  2.4377 -2.1286
  843SOL    HW2 2680   2.713   4.638   0.942  3.1970 -0.5560  1.6925
  844SOL     OW 2681   1.175   2.983   2.125 -0.4237 -0.4042  1.0211
  844SOL    HW1 2682   1.140   3.046   2.194  0.7626  1.4740 -0.0065
  844SOL    HW2 2683   1.102   2.958   2.062 -0.3391  2.3442 -0.2778
  845SOL     OW 2684   0.058   2.811   2.078  0.6151  0.2581  0.0958
  845SOL    HW1 2685   0.043   2.905   2.047 -1.3338  0.0304  0.2189
  845SOL    HW2 2686   0.144   2.776   2.040  2.2120  2.6066  1.3295
  846SOL     OW 2687   3.032   4.647   3.681  0.2693 -0.4319 -0.2660
  846SOL    HW1 2688   2.991   4.654   3.772 -0.4525 -1.4916 -0.4971
  846SOL    HW2 2689   2.986   4.711   3.619 -0.7013 -1.2311 -0.3904
  847SOL     OW 2690   4.452   2.867   2.238  0.0596  0.4810 -0.1725
  847SOL    HW1 2691   4.369   2.922   2.249  0.5281  1.5901 -1.7502
  847SOL    HW2 2692   4.525   2.925   2.201  1.1542 -0.7764 -0.0377
  848SOL     OW 2693   4.644   0.268   2.480 -0.2395  0.5081 -0.5988
  848SOL    HW1 2694   4.632   0.367   2.480  1.2534  0.7161 -1.5780
  848SOL    HW2 2695   4.630   0.232   2.387  1.9096  0.1937 -0.8389
  849SOL     OW 2696   2.882   2.083   4.362 -0.1024 -0.0097 -0.0705
  849SOL    HW1 2697   2.865   2.070   4.264 -0.5636  0.5473 -0.0687
  849SOL    HW2 2698   2.934   2.005   4.397  0.8167  0.1759 -0.9442
  850SOL     OW 2699   4.958   0.565   0.970  0.5937 -0.1772  0.1738
  850SOL    HW1 2700   5.019   0.518   1.035 -1.6621 -0.9002  1.8948
  850SOL    HW2 2701   4.867   0.575   1.011 -0.2571  1.6253 -1.9676
  851SOL     OW 2702   0.581   3.991   3.332 -0.6386 -0.1416 -0.6312
  851SOL    HW1 2703   0.618   3.963   3.421  1.5189 -0.3904 -1.5397
  851SOL    HW2 2704   0.583   4.090   3.325 -0.5729 -0.1322 -0.4920
  852SOL     OW 2705   4.113   0.541   0.586  0.3087  0.3564  0.1506
  852SOL    HW1 2706   4.187   0.552   0.653 -0.4398  0.3238  0.9912
  852SOL    HW2 2707   4.070   0.452   0.597  0.2066  0.3313 -0.4145
  853SOL     OW 2708   2.383   2.535   1.272 -0.4793  0.0719  0.4366
  853SOL    HW1 2709   2.457   2.565   1.332  0.7729 -0.5992 -0.7106
  853SOL    HW2 2710   2.326   2.614   1.247  2.0643  1.4264 -1.6055
  854SOL     OW 2711   4.030   0.690   4.402 -0.1384  0.0242  0.3804
  854SOL    HW1 2712   3.952   0.743   4.434 -1.1974 -1.5992  0.6052
  854SOL    HW2 2713   4.100   0.688   4.474 -0.6472  0.0074  0.8816
  855SOL     OW 2714   1.656   4.271   1.091 -0.0601 -0.2198 -0.4381
  855SOL    HW1 2715   1.694   4.364   1.091  0.7886 -0.5488 -1.2809
  855SOL    HW2 2716   1.606   4.255   1.177  0.4178  0.7546  0.0354
  856SOL     OW 2717   0.786   4.021   4.426 -0.4108 -0.3078  0.0025
  856SOL    HW1 2718   0.790   3.923   4.407 -1.2031 -0.0932 -1.3521
  856SOL    HW2 2719   0.878   4.053   4.451 -0.0773 -1.3151  0.1374
  857SOL     OW 2720   0.314   2.647   3.837 -0.6736 -0.0099 -0.2783
  857SOL    HW1 2721   0.354   2.718   3.895 -0.7523  0.0543 -0.3021
  857SOL    HW2 2722   0.385   2.608   3.778 -0.4248 -0.6016  0.3832
  858SOL     OW 2723   2.826   0.464   4.920 -0.2389 -0.1379 -0.1521
  858SOL    HW1 2724   2.733   0.444   4.951  0.1816 -1.7294  0.2084
  858SOL    HW2 2725   2.875   0.515   4.990 -0.2871 -0.9143  0.4607
  859SOL     OW 2726   3.286   2.518   0.864 -0.6076 -0.4361  0.2226
  859SOL    HW1 2727   3.246   2.598   0.908 -1.1223 -0.7185  0.2732
  859SOL    HW2 2728   3.331   2.462   0.932  1.6221  0.8662 -0.0847
  860SOL     OW 2729   4.695   3.941   3.032  0.4594 -0.2283  0.1656
  860SOL    HW1 2730   4.651   4.029   3.050 -1.1471 -1.0262  0.3462
  860SOL    HW2 2731   4.720   3.898   3.119 -0.5666 -0.8048  0.1931
  861SOL     OW 2732   0.461   0.771   3.606  0.6884  0.1182 -0.1987
  861SOL    HW1 2733   0.453   0.819   3.518  0.8689  2.0787  0.8029
  861SOL    HW2 2734   0.472   0.673   3.589  0.3847  0.4004 -2.3444
  862SOL     OW 2735   4.878   0.376   0.283  0.1340  0.4496  0.2474
  862SOL    HW1 2736   4.785   0.381   0.319  0.5951  0.5905  1.4503
  862SOL    HW2 2737   4.875   0.358   0.184 -1.1416 -0.3287  0.4189
  863SOL     OW 2738   3.512   3.419   3.495  0.2308  1.2461 -0.4118
  863SOL    HW1 2739   3.438   3.359   3.465  0.2796  0.9969 -0.0334
  863SOL    HW2 2740   3.597   3.366   3.503 -0.0210  1.0401  1.2920
  864SOL     OW 2741   1.554   1.447   2.850  0.2613  0.4068 -0.1443
  864SOL    HW1 2742   1.559   1.546   2.847  0.1447  0.3930 -1.7683
  864SOL    HW2 2743   1.485   1.415   2.786 -1.2501 -0.6534  1.9106
  865SOL     OW 2744   5.151   2.209   2.427 -0.0033 -1.1052  0.7506
  865SOL    HW1 2745   5.113   2.117   2.440  0.1728 -0.9504  2.7664
  865SOL    HW2 2746   5.076   2.275   2.419 -0.1825 -1.5278 -2.5032
  866SOL     OW 2747   0.251   1.643   2.672 -0.2406 -0.2540 -0.9298
  866SOL    HW1 2748   0.313   1.581   2.624  1.7330  0.4596  0.5675
  866SOL    HW2 2749   0.287   1.737   2.666  0.1830 -0.1371  1.9083
  867SOL     OW 2750   3.843   0.657   2.064  0.5225 -0.1098  0.5053
  867SOL    HW1 2751   3.839   0.572   2.116  1.2205 -0.4260  0.0529
  867SOL    HW2 2752   3.769   0.718   2.094  0.8559 -0.3170  1.7977
  868SOL     OW 2753   3.068   4.238   2.944 -0.0925 -0.4036 -0.4739
  868SOL    HW1 2754   3.016   4.286   3.014 -0.1095 -1.1466  0.0324
  868SOL    HW2 2755   3.152   4.202   2.983  0.3375 -0.0458 -1.0576
  869SOL     OW 2756   4.595   2.931   4.138 -0.1441  0.4103 -0.2155
  869SOL    HW1 2757   4.540   2.955   4.218  0.9248  2.4625 -0.0393
  869SOL    HW2 2758   4.688   2.908   4.166 -0.1088 -0.1623 -0.7731
  870SOL     OW 2759   4.281   0.988   0.453  0.1676  0.4379  0.3367
  870SOL    HW1 2760   4.289   0.892   0.482  0.7959  0.4500  0.2238
  870SOL    HW2 2761   4.266   0.991   0.354  1.8835  0.4772  0.0376
  871SOL     OW 2762   2.406   4.135   2.779  0.1240 -0.1016  0.0199
  871SOL    HW1 2763   2.462   4.075   2.722 -0.2478 -0.5787  0.1478
  871SOL    HW2 2764   2.415   4.230   2.747  0.2958 -0.2960 -0.5193
  872SOL     OW 2765   2.997   4.810   4.864  0.1879 -0.6931  0.7453
  872SOL    HW1 2766   3.074   4.866   4.895 -0.4206  0.4171  0.3263
  872SOL    HW2 2767   2.932   4.868   4.814  0.6619 -2.1961 -1.7658
  873SOL     OW 2768   3.460   3.404   0.454  0.2708  0.9394  0.0820
  873SOL    HW1 2769   3.529   3.441   0.392  0.3963 -1.5849 -1.4721
  873SOL    HW2 2770   3.500   3.328   0.507 -1.1878 -0.4766 -0.7453
  874SOL     OW 2771   1.014   0.077   0.494  0.5533 -0.0491 -0.1415
  874SOL    HW1 2772   0.963   0.054   0.577 -1.0184  3.5012  0.0616
  874SOL    HW2 2773   0.959   0.139   0.438  2.4566 -0.6428 -2.8267
  875SOL     OW 2774   0.525   0.643   4.612  0.1888  0.1340  0.5853
  875SOL    HW1 2775   0.619   0.614   4.594  0.3754  0.1056  1.5479
  875SOL    HW2 2776   0.480   0.576   4.671  0.7069  1.7834  3.0431
  876SOL     OW 2777   1.995   2.130   2.114 -0.6822 -0.1510  0.0626
  876SOL    HW1 2778   1.976   2.167   2.204 -0.8063  2.9395 -1.1016
  876SOL    HW2 2779   1.948   2.184   2.045  0.0651 -1.8919 -1.9469
  877SOL     OW 2780   4.658   0.253   3.469  0.0839 -0.0454 -0.2682
  877SOL    HW1 2781   4.669   0.331   3.532  0.6436 -1.1328  1.0302
  877SOL    HW2 2782   4.748   0.212   3.451 -0.3648 -1.2980  0.2676
  878SOL     OW 2783   3.365   4.262   2.499 -1.1387  0.3844 -0.1094
  878SOL    HW1 2784   3.356   4.305   2.589  0.5676  0.9729 -0.1805
  878SOL    HW2 2785   3.323   4.321   2.430 -0.7589  0.8834  0.0738
  879SOL     OW 2786   2.802   0.192   3.604  0.0983 -0.1486  0.2123
  879SOL    HW1 2787   2.825   0.261   3.672 -2.3012 -0.0629  1.0529
  879SOL    HW2 2788   2.756   0.235   3.527 -0.1478 -0.6302  0.0837
  880SOL     OW 2789   4.189   2.861   1.340 -0.0146  0.2572 -0.1636
  880SOL    HW1 2790   4.271   2.868   1.396  1.0226 -0.9270 -1.4705
  880SOL    HW2 2791   4.197   2.783   1.278 -1.1753  1.4051 -1.8555
  881SOL     OW 2792   1.583   0.683   1.685  0.5052  0.1083 -1.1301
  881SOL    HW1 2793   1.662   0.723   1.638  0.6247  0.6039 -0.5335
  881SOL    HW2 2794   1.524   0.756   1.719  1.0902 -0.1578  0.5986
  882SOL     OW 2795   4.453   0.312   1.718 -0.0262 -0.7289 -0.3777
  882SOL    HW1 2796   4.386   0.327   1.791  0.2374 -2.2002  0.1974
  882SOL    HW2 2797   4.436   0.376   1.643 -1.0535  0.0018  0.4541
  883SOL     OW 2798   1.082   2.927   4.634 -0.1759  0.1453  0.1950
  883SOL    HW1 2799   1.138   3.000   4.673  0.0691 -0.3315  0.7668
  883SOL    HW2 2800   1.049   2.868   4.708  1.1506 -1.3882 -0.3741
  884SOL     OW 2801   3.584   0.983   0.310 -0.1130  0.4593  0.0729
  884SOL    HW1 2802   3.575   1.072   0.354  0.2866  1.5562 -1.9314
  884SOL    HW2 2803   3.663   0.984   0.249 -0.3416 -1.1324 -0.2891
  885SOL     OW 2804   0.704   2.002   3.061 -0.0492 -0.4250 -0.1184
  885SOL    HW1 2805   0.773   2.050   3.116  0.6634  0.3834 -1.6475
  885SOL    HW2 2806   0.674   1.920   3.110  0.7675  0.0973  1.3257
  886SOL     OW 2807   4.724   2.710   1.583  0.3437  0.0734 -0.3927
  886SOL    HW1 2808   4.675   2.672   1.661 -1.5424 -1.7564 -2.3105
  886SOL    HW2 2809   4.663   2.714   1.504  3.2129 -2.7242 -3.0719
  887SOL     OW 2810   2.029   1.478   1.090 -0.2236 -0.1347  0.3194
  887SOL    HW1 2811   1.992   1.546   1.027  0.0148 -0.1882  0.1207
  887SOL    HW2 2812   2.025   1.388   1.047  1.1138 -0.0007 -0.1292
  888SOL     OW 2813   1.853   4.488   4.102  0.1515  0.1073  0.4145
  888SOL    HW1 2814   1.943   4.531   4.092 -0.1419  1.2109  2.2055
  888SOL    HW2 2815   1.834   4.473   4.199 -0.6989 -2.1369 -0.0415
  889SOL     OW 2816   3.954   3.901   1.161  0.0955  0.1461 -0.1912
  889SOL    HW1 2817   3.888   3.826   1.168  0.5973 -0.1697  2.2258
  889SOL    HW2 2818   3.913   3.984   1.200 -0.1159  0.9482 -2.0007
  890SOL     OW 2819   3.877   3.035   2.944  0.5901  0.5175  0.4960
  890SOL    HW1 2820   3.818   3.095   2.890  0.7494  0.8634  0.6987
  890SOL    HW2 2821   3.962   3.084   2.967 -0.8523  1.6697  3.9920
  891SOL     OW 2822   3.234   1.508   2.993  0.8583  0.1048  0.1982
  891SOL    HW1 2823   3.163   1.578   2.990  1.9570  1.2611  0.3401
  891SOL    HW2 2824   3.191   1.418   3.001 -0.5654  0.8810  2.3974
  892SOL     OW 2825   3.018   0.559   4.595  0.6693 -0.2600 -0.1096
  892SOL    HW1 2826   3.100   0.506   4.573 -0.0834 -1.9040  0.8637
  892SOL    HW2 2827   3.000   0.553   4.693 -2.1071 -2.2271 -0.6339
  893SOL     OW 2828   1.300   3.162   3.195 -0.2181  0.5784 -0.0481
  893SOL    HW1 2829   1.224   3.198   3.142  0.3457  0.9020 -0.6540
  893SOL    HW2 2830   1.384   3.168   3.141  0.6870  2.3881  1.4289
  894SOL     OW 2831   5.075   0.217   1.340 -0.4243 -0.2090 -0.2052
  894SOL    HW1 2832   5.088   0.123   1.310 -2.0944 -0.3679 -0.5334
  894SOL    HW2 2833   5.128   0.233   1.423  2.0776 -0.5770 -1.6193
  895SOL     OW 2834   1.585   4.983   4.056 -0.0591 -0.0115  0.1451
  895SOL    HW1 2835   1.563   5.079   4.071  0.4493  0.1699 -0.2609
  895SOL    HW2 2836   1.655   4.975   3.986  0.1645 -0.6606  0.4319
  896SOL     OW 2837   1.046   2.156   0.961 -0.4028 -0.3195  0.1286
  896SOL    HW1 2838   0.988   2.201   0.893 -1.5241  0.0178  1.2812
  896SOL    HW2 2839   1.092   2.078   0.919 -1.6894 -0.6006 -0.8112
  897SOL     OW 2840   0.805   3.238   4.046  0.1406 -0.4764 -0.6169
  897SOL    HW1 2841   0.791   3.195   4.135  0.0594  1.3181  0.2875
  897SOL    HW2 2842   0.895   3.281   4.043 -0.0452 -0.1113 -1.2346
  898SOL     OW 2843   1.917   4.191   2.922  0.2399 -0.1351  0.1457
  898SOL    HW1 2844   1.842   4.129   2.898 -0.3830  0.5790  0.2084
  898SOL    HW2 2845   2.004   4.142   2.915 -0.2184 -0.9476 -0.0335
  899SOL     OW 2846   0.804   0.858   3.479 -0.5943 -0.0481  0.1691
  899SOL    HW1 2847   0.771   0.867   3.385  0.0798 -1.0108 -0.1751
  899SOL    HW2 2848   0.778   0.768   3.515 -1.2500  0.4801  1.0806
  900SOL     OW 2849   3.462   5.134   2.625  0.3821  0.2082  0.0017
  900SOL    HW1 2850   3.366   5.148   2.649  0.6511  0.3226  1.0362
  900SOL    HW2 2851   3.469   5.057   2.562 -0.0078 -2.8152  3.3472
  901SOL     OW 2852   2.036   2.176   2.804 -0.0980 -0.0245 -0.0913
  901SOL    HW1 2853   1.992   2.184   2.894 -0.8138  1.6254 -0.5392
  901SOL    HW2 2854   1.966   2.185   2.733  0.7504  1.2107 -0.8125
  902SOL     OW 2855   3.586   3.420   1.393 -0.4701  0.5906  0.2180
  902SOL    HW1 2856   3.653   3.358   1.434  0.0266  0.4298 -0.7964
  902SOL    HW2 2857   3.623   3.513   1.392 -0.2507  0.5031 -0.3343
  903SOL     OW 2858   1.895   3.805   2.612  0.4637 -0.2165  0.0126
  903SOL    HW1 2859   1.837   3.876   2.573  2.5686  3.0334  2.2537
  903SOL    HW2 2860   1.982   3.803   2.564 -0.2364 -2.8483 -1.3183
  904SOL     OW 2861   4.347   0.898   4.528  0.2906 -0.5335 -0.2063
  904SOL    HW1 2862   4.281   0.974   4.537 -0.3237 -1.0078 -0.5922
  904SOL    HW2 2863   4.304   0.813   4.560  1.4132 -0.5145  1.4671
  905SOL     OW 2864   4.572   2.717   2.524  0.2942 -0.0668 -0.3273
  905SOL    HW1 2865   4.552   2.809   2.489  0.3953 -0.3638 -1.1891
  905SOL    HW2 2866   4.501   2.690   2.589 -0.0891  0.3690 -0.5559
  906SOL     OW 2867   2.164   1.607   0.777  0.7416 -0.2207 -0.0660
  906SOL    HW1 2868   2.214   1.685   0.814 -2.2954  1.1118  1.6661
  906SOL    HW2 2869   2.165   1.532   0.843 -0.9048  0.4648  0.7803
  907SOL     OW 2870   0.252   0.208   1.061 -0.0096 -0.2721 -0.2092
  907SOL    HW1 2871   0.275   0.244   1.151 -0.8886  2.4594 -0.9704
  907SOL    HW2 2872   0.335   0.197   1.007  0.3823 -0.5165  0.4311
  908SOL     OW 2873   0.868   2.974   4.489  0.2902 -0.6571  0.4806
  908SOL    HW1 2874   0.792   2.959   4.551 -1.0553  1.9947 -0.3778
  908SOL    HW2 2875   0.954   2.953   4.536 -0.8420 -2.3308  1.9345
  909SOL     OW 2876   1.018   1.132   0.755  0.6766  0.5780  0.7709
  909SOL    HW1 2877   0.998   1.036   0.733  2.6398  0.6544 -1.8725
  909SOL    HW2 2878   1.071   1.136   0.840  2.6835 -1.0081 -0.2943
  910SOL     OW 2879   1.429   4.972   3.359 -0.4618  0.4927  0.2214
  910SOL    HW1 2880   1.467   4.987   3.451 -0.9985  1.0182  0.3610
  910SOL    HW2 2881   1.460   5.045   3.298 -0.5161  0.4204  0.1082
  911SOL     OW 2882   4.079   3.800   3.291 -0.2081 -0.3429 -0.1408
  911SOL    HW1 2883   4.024   3.824   3.211  0.6261 -0.1350 -0.6739
  911SOL    HW2 2884   4.093   3.701   3.295 -1.6885 -0.5389  0.7318
  912SOL     OW 2885   4.832   4.807   2.919 -0.0274 -0.0698 -0.9313
  912SOL    HW1 2886   4.829   4.707   2.928  1.5483 -0.2351 -1.8855
  912SOL    HW2 2887   4.764   4.836   2.852  0.7123 -0.7187 -1.9984
  913SOL     OW 2888   5.082   3.091   1.068 -0.2166  0.1934  0.0166
  913SOL    HW1 2889   5.089   3.191   1.060  0.1716  0.1463 -0.2833
  913SOL    HW2 2890   5.118   3.063   1.157 -0.9017  0.3747  0.3543
  914SOL     OW 2891   0.200   0.050   1.984 -0.0526 -0.1688  0.1219
  914SOL    HW1 2892   0.122  -0.013   1.987 -0.6744  0.5264 -0.9025
  914SOL    HW2 2893   0.171   0.141   2.014  0.6972 -0.1965  0.9949
  915SOL     OW 2894   1.910   0.225   2.124 -0.2950 -0.0074 -0.2664
  915SOL    HW1 2895   1.904   0.184   2.033 -1.6346  0.7029 -0.5309
  915SOL    HW2 2896   1.909   0.325   2.116  1.2553  0.1002  0.4608
  916SOL     OW 2897   3.830   0.334   4.552  0.1364  0.3050 -0.3430
  916SOL    HW1 2898   3.838   0.397   4.475  1.0360  0.5498 -0.0684
  916SOL    HW2 2899   3.822   0.240   4.518  0.3764  0.4236 -0.7339
  917SOL     OW 2900   3.025   0.742   1.450  0.0773  0.2522 -0.2743
  917SOL    HW1 2901   2.969   0.721   1.530 -1.9360  0.4037 -1.5716
  917SOL    HW2 2902   3.053   0.657   1.406  0.7445  0.1790  0.2721
  918SOL     OW 2903   4.029   3.593   4.200  0.2821 -0.4450 -0.1763
  918SOL    HW1 2904   3.993   3.500   4.204 -0.3653 -0.1565  1.1725
  918SOL    HW2 2905   3.963   3.652   4.152  0.3920 -0.5444 -0.4506
  919SOL     OW 2906   4.660   3.048   2.100 -0.0346 -0.0785  0.2263
  919SOL    HW1 2907   4.708   3.038   2.013  0.3291 -2.2735  0.6001
  919SOL    HW2 2908   4.591   3.119   2.093 -0.0270 -0.2172 -1.8586
  920SOL     OW 2909   4.278   0.617   1.150 -0.1660 -0.6168 -0.2890
  920SOL    HW1 2910   4.232   0.680   1.088  1.3762 -0.3664 -1.2320
  920SOL    HW2 2911   4.210   0.573   1.209 -1.4506  0.6528 -0.7545
  921SOL     OW 2912   1.092   3.751   2.189 -0.3051 -0.2218 -0.3432
  921SOL    HW1 2913   1.182   3.760   2.146  0.0545 -2.0678 -0.0746
  921SOL    HW2 2914   1.025   3.807   2.139  0.9527  1.1147 -0.5909
  922SOL     OW 2915   1.759   4.864   2.391  0.2639 -0.1497  0.0120
  922SOL    HW1 2916   1.678   4.904   2.349 -0.5446 -1.4791  0.2508
  922SOL    HW2 2917   1.758   4.765   2.377  1.5679 -0.2525  0.5050
  923SOL     OW 2918   4.395   2.345   2.497  0.8272 -0.3168 -0.2470
  923SOL    HW1 2919   4.457   2.302   2.563 -0.7669 -1.2383  0.7032
  923SOL    HW2 2920   4.369   2.436   2.531 -0.6477 -1.1209  0.8606
  924SOL     OW 2921   3.806   3.102   4.559  0.4116 -0.0309  0.2501
  924SOL    HW1 2922   3.788   3.067   4.651 -0.4633  0.9883  0.4919
  924SOL    HW2 2923   3.898   3.140   4.555  0.6981 -0.6717  0.5012
  925SOL     OW 2924   4.434   4.913   3.235 -0.6624 -0.1796 -0.1806
  925SOL    HW1 2925   4.467   4.969   3.159 -0.6154  0.5547  0.3624
  925SOL    HW2 2926   4.500   4.917   3.310 -0.9294 -0.5163  0.0769
  926SOL     OW 2927   2.470   2.030   2.181  0.0168  0.1968  0.2900
  926SOL    HW1 2928   2.564   2.001   2.194 -0.3656 -0.6086  1.4281
  926SOL    HW2 2929   2.411   1.951   2.168 -0.6657  0.6086  0.7675
  927SOL     OW 2930   3.313   2.080   0.964 -0.2866  0.3121  0.1406
  927SOL    HW1 2931   3.295   1.994   0.917 -2.6324 -0.8132  2.8086
  927SOL    HW2 2932   3.227   2.123   0.990  0.8344  1.4499  2.2509
  928SOL     OW 2933   0.456   0.095   4.462 -0.5037 -0.2076  0.0181
  928SOL    HW1 2934   0.551   0.121   4.450 -0.9545  1.5825  0.0529
  928SOL    HW2 2935   0.429   0.106   4.558 -0.7240 -0.8463  0.0404
  929SOL     OW 2936   2.952   2.079   0.757 -0.2003  0.2784 -0.0106
  929SOL    HW1 2937   2.994   2.169   0.747  1.6321 -0.3504  1.3735
  929SOL    HW2 2938   2.956   2.051   0.853 -2.2344 -0.6085 -0.1360
  930SOL     OW 2939   1.040   0.254   4.389  0.1138 -0.8522  0.3903
  930SOL    HW1 2940   1.041   0.192   4.311  1.8985  0.4306 -0.6727
  930SOL    HW2 2941   0.987   0.213   4.464 -1.5603 -2.1549 -1.4163
  931SOL     OW 2942   4.451   1.958   2.204 -0.1997  0.8500  0.0872
  931SOL    HW1 2943   4.513   1.882   2.219 -1.3324 -0.4281 -1.3598
  931SOL    HW2 2944   4.449   1.981   2.107 -1.3493  1.4248  0.2257
  932SOL     OW 2945   0.943   0.161   0.016  0.4648  0.4289 -0.1232
  932SOL    HW1 2946   1.027   0.156   0.070  1.1009 -1.0541 -1.1826
  932SOL    HW2 2947   0.873   0.105   0.060  0.6312  0.1262 -0.2405
  933SOL     OW 2948   2.285   0.110   0.580  0.1220  0.4677  0.0174
  933SOL    HW1 2949   2.276   0.048   0.502 -1.4671  0.5189  0.1266
  933SOL    HW2 2950   2.231   0.074   0.656  1.5408  0.4934  1.0674
  934SOL     OW 2951   2.690   4.567   4.018  0.2565  0.2689  0.0131
  934SOL    HW1 2952   2.606   4.515   4.001  0.5390 -1.1217  2.4465
  934SOL    HW2 2953   2.682   4.616   4.104  2.0837 -0.2398  0.5192
  935SOL     OW 2954   2.454   3.028   0.407  0.1730 -0.4216 -0.1972
  935SOL    HW1 2955   2.371   3.073   0.438  0.6431  0.6159 -0.3982
  935SOL    HW2 2956   2.457   2.935   0.443 -1.1083 -0.5085 -0.2616
  936SOL     OW 2957   1.643   1.540   2.131 -0.1014 -0.1842 -0.4897
  936SOL    HW1 2958   1.607   1.566   2.042 -1.4456  1.7493  0.5344
  936SOL    HW2 2959   1.728   1.590   2.149 -1.3126  1.6805  0.4003
  937SOL     OW 2960   5.128   4.905   0.565 -0.0842 -0.1624  0.1414
  937SOL    HW1 2961   5.079   4.819   0.580 -1.5735  0.9146  1.8846
  937SOL    HW2 2962   5.202   4.890   0.499 -1.4991 -2.3098 -1.0902
  938SOL     OW 2963   2.667   0.783   4.640  0.0113  0.0459 -0.2780
  938SOL    HW1 2964   2.658   0.686   4.621 -0.5591 -0.0086  0.2460
  938SOL    HW2 2965   2.578   0.820   4.667  0.5811  0.3184  1.2994
  939SOL     OW 2966   0.937   2.299   0.763  0.3299  0.6266 -0.1606
  939SOL    HW1 2967   0.845   2.319   0.731  0.7623 -0.2850 -2.1290
  939SOL    HW2 2968   1.003   2.354   0.712  0.9569  0.5485  0.5424
  940SOL     OW 2969   5.105   3.223   4.118  0.4529 -0.3408 -0.0603
  940SOL    HW1 2970   5.009   3.227   4.089 -0.3999  1.8025  2.6411
  940SOL    HW2 2971   5.119   3.140   4.172  0.6015 -1.4707 -1.7592
  941SOL     OW 2972   2.399   4.549   1.985  0.9116 -0.3345  0.2390
  941SOL    HW1 2973   2.473   4.510   1.930 -0.8246 -0.6579 -1.9973
  941SOL    HW2 2974   2.391   4.647   1.965  1.4678 -0.0467  1.3702
  942SOL     OW 2975   2.943   5.140   4.625  0.0835 -0.4442  0.2735
  942SOL    HW1 2976   2.905   5.067   4.681  0.4993 -0.1109  0.9943
  942SOL    HW2 2977   2.923   5.229   4.666 -1.6573 -0.0280 -1.3207
  943SOL     OW 2978   2.031   0.607   1.075  0.1448 -0.8595  0.4619
  943SOL    HW1 2979   2.060   0.643   0.986 -1.4478  1.4989  0.8044
  943SOL    HW2 2980   2.076   0.519   1.091  0.8893 -1.1192 -2.4147
  944SOL     OW 2981   4.378   0.757   0.097  0.0439 -0.3036  0.3272
  944SOL    HW1 2982   4.457   0.777   0.038  1.0976 -0.1283  1.7473
  944SOL    HW2 2983   4.398   0.677   0.153 -1.2543 -0.9357 -0.0783
  945SOL     OW 2984   2.633   0.234   4.620 -0.2109 -0.6879 -0.0906
  945SOL    HW1 2985   2.586   0.213   4.535 -0.5219  0.7597 -0.2935
  945SOL    HW2 2986   2.644   0.333   4.630 -0.6909 -0.7780  1.8078
  946SOL     OW 2987   0.713   2.077   3.838  0.3021  0.2677  0.3012
  946SOL    HW1 2988   0.713   2.152   3.905  0.9781  0.1373  0.4541
  946SOL    HW2 2989   0.623   2.034   3.837  0.1649  0.5248  0.8392
  947SOL     OW 2990   0.467   3.661   3.483  0.0847 -0.1688  0.2238
  947SOL    HW1 2991   0.527   3.616   3.416  0.5398  0.2924  0.3166
  947SOL    HW2 2992   0.505   3.750   3.507 -1.2011  0.6165 -0.5444
  948SOL     OW 2993   1.313   1.596   2.495  0.3654  0.2004  0.0866
  948SOL    HW1 2994   1.397   1.622   2.448  0.1511  0.7281 -0.0147
  948SOL    HW2 2995   1.241   1.580   2.428 -0.0812  1.4573  0.2378
  949SOL     OW 2996   3.479   1.058   1.867  0.5058  0.0799 -0.0782
  949SOL    HW1 2997   3.437   1.042   1.777  0.2072  0.6020 -0.0337
  949SOL    HW2 2998   3.439   1.140   1.908  1.0709  0.1807  0.2735
  950SOL     OW 2999   4.571   0.593   4.457  0.2689  0.9725 -0.3780
  950SOL    HW1 3000   4.669   0.574   4.452  0.1888  0.4694 -0.0970
  950SOL    HW2 3001   4.527   0.567   4.371  0.4425  1.5942 -0.6639
  951SOL     OW 3002   1.335   3.205   0.566  0.1405  0.1320 -0.3826
  951SOL    HW1 3003   1.306   3.182   0.659 -0.2969 -1.5249 -0.8972
  951SOL    HW2 3004   1.397   3.135   0.531  1.5148  1.5163 -0.8209
  952SOL     OW 3005   4.530   0.031   3.583  0.4205 -0.1021  0.2693
  952SOL    HW1 3006   4.566   0.118   3.547  0.2396 -0.1402 -0.0082
  952SOL    HW2 3007   4.554   0.023   3.679  2.7780 -0.9539 -0.3011
  953SOL     OW 3008   3.884   1.754   0.280 -0.0302 -0.1797  0.4590
  953SOL    HW1 3009   3.893   1.659   0.250  1.5179 -0.3867  1.4805
  953SOL    HW2 3010   3.825   1.804   0.217  1.8943 -0.9282 -2.0728
  954SOL     OW 3011   1.948   3.507   1.996 -0.6993  0.3624 -0.1108
  954SOL    HW1 3012   2.009   3.580   2.028  2.8817 -1.5803 -1.9335
  954SOL    HW2 3013   1.897   3.539   1.916 -0.9419  1.5291  0.4863
  955SOL     OW 3014   5.051   2.929   4.649 -0.0285 -0.2534  0.4112
  955SOL    HW1 3015   4.970   2.924   4.708 -0.5277 -1.0370 -0.3172
  955SOL    HW2 3016   5.133   2.908   4.703 -0.5088 -1.2651  0.7684
  956SOL     OW 3017   2.406   0.377   4.086 -0.4078  0.2579 -0.2662
  956SOL    HW1 3018   2.447   0.449   4.142 -0.8232 -1.4622  2.4195
  956SOL    HW2 3019   2.477   0.332   4.032  0.6328 -0.1256  1.3571
  957SOL     OW 3020   2.252   2.122   4.470  0.1527 -1.3084 -0.3181
  957SOL    HW1 3021   2.201   2.167   4.543  0.8162 -3.5754  1.7034
  957SOL    HW2 3022   2.340   2.167   4.457  0.2804 -1.2347  0.7425
  958SOL     OW 3023   2.503   3.125   1.504 -0.1182 -0.0471 -0.3012
  958SOL    HW1 3024   2.585   3.173   1.533 -0.2622 -0.9095  1.6935
  958SOL    HW2 3025   2.424   3.158   1.557 -0.8671 -0.0608 -1.3609
  959SOL     OW 3026   1.043   3.061   0.970  0.2010 -0.2796  0.0732
  959SOL    HW1 3027   0.946   3.062   0.947 -0.4020 -1.9129  2.2211
  959SOL    HW2 3028   1.058   3.113   1.054  1.1693 -0.0947 -0.2050
  960SOL     OW 3029   3.281   2.266   2.447 -0.2448  0.1759  0.4466
  960SOL    HW1 3030   3.194   2.231   2.412 -0.3420 -0.4904  1.3287
  960SOL    HW2 3031   3.315   2.337   2.385 -0.4811 -0.8477 -0.8999
  961SOL     OW 3032   0.154   0.567   3.612 -0.2822 -0.0881  0.6178
  961SOL    HW1 3033   0.062   0.533   3.592 -0.2816 -0.4148  1.1557
  961SOL    HW2 3034   0.203   0.583   3.526 -0.2088 -1.6480  0.3420
  962SOL     OW 3035   4.826   2.402   4.408  0.2210 -0.5210 -0.2938
  962SOL    HW1 3036   4.799   2.491   4.445 -3.1916 -0.2531 -2.9557
  962SOL    HW2 3037   4.894   2.415   4.336  0.5770 -0.2099  0.0927
  963SOL     OW 3038   4.637   2.594   3.571  0.0850 -0.3156  0.5484
  963SOL    HW1 3039   4.732   2.603   3.601  0.7050 -3.3964 -0.1192
  963SOL    HW2 3040   4.578   2.580   3.650  0.0985  1.9198  0.9900
  964SOL     OW 3041   3.242   2.523   3.343 -0.3070  0.5058  0.2879
  964SOL    HW1 3042   3.206   2.460   3.412  1.5953  1.8140  2.6345
  964SOL    HW2 3043   3.172   2.591   3.320 -1.7629 -1.2974 -0.9406
  965SOL     OW 3044   3.196   0.666   1.983 -0.6808  0.0726 -0.8203
  965SOL    HW1 3045   3.178   0.745   2.042  1.8944 -1.4090  2.2034
  965SOL    HW2 3046   3.131   0.593   2.004  0.6406 -0.6975  0.8483
  966SOL     OW 3047   4.990   0.406   1.856 -0.1336 -0.2960  0.1182
  966SOL    HW1 3048   4.898   0.378   1.883 -1.2323  2.7287 -0.0824
  966SOL    HW2 3049   5.015   0.360   1.772 -1.3874 -1.3264  0.2735
  967SOL     OW 3050   0.517   1.762   4.302 -0.2844 -0.3437 -0.0505
  967SOL    HW1 3051   0.508   1.736   4.398  0.5937 -1.3562 -0.2158
  967SOL    HW2 3052   0.472   1.694   4.244  2.3512 -1.8535 -0.5110
  968SOL     OW 3053   2.389   2.345   0.240  0.0402 -0.3314 -0.4268
  968SOL    HW1 3054   2.485   2.364   0.262 -0.0261 -0.7960  0.3128
  968SOL    HW2 3055   2.372   2.246   0.247 -0.2590 -0.3662 -1.5267
  969SOL     OW 3056   1.821   3.024   3.139 -0.8080  0.6009  0.4150
  969SOL    HW1 3057   1.800   2.931   3.168 -1.4391  0.1405 -1.3999
  969SOL    HW2 3058   1.910   3.052   3.176 -0.8792 -0.5006  1.4468
  970SOL     OW 3059   1.430   0.008   4.285  0.3599  0.6934  0.2730
  970SOL    HW1 3060   1.377  -0.014   4.204  2.0117  0.5142 -0.7958
  970SOL    HW2 3061   1.379   0.073   4.341 -1.6347 -0.6361  0.0942
  971SOL     OW 3062   3.528   2.582   1.335  0.1193  0.7094  0.4411
  971SOL    HW1 3063   3.527   2.655   1.266  0.6101  0.6699  0.3882
  971SOL    HW2 3064   3.621   2.546   1.343  0.2020  1.1635  1.6090
  972SOL     OW 3065   5.127   3.085   1.716  0.0616  0.5610  0.3472
  972SOL    HW1 3066   5.150   3.052   1.807  0.3179 -0.2963 -0.0133
  972SOL    HW2 3067   5.211   3.090   1.661 -0.1814  0.4419 -0.0367
  973SOL     OW 3068   1.126   2.406   0.595  0.8049 -0.4131  0.0331
  973SOL    HW1 3069   1.148   2.313   0.625  1.7797 -0.5637 -1.0298
  973SOL    HW2 3070   1.103   2.404   0.497 -0.1862  0.3272  0.2421
  974SOL     OW 3071   1.016   1.468   1.883  0.3189 -0.4123  0.0882
  974SOL    HW1 3072   1.021   1.393   1.817  1.2773  0.1106 -0.4506
  974SOL    HW2 3073   0.920   1.487   1.904  0.0662 -1.9928  0.4859
  975SOL     OW 3074   2.453   3.484   0.553 -0.3031 -0.1779  0.0751
  975SOL    HW1 3075   2.518   3.536   0.607 -0.9524  0.8712 -0.1221
  975SOL    HW2 3076   2.490   3.468   0.462 -0.5577  0.9523 -0.2366
  976SOL     OW 3077   3.405   0.358   3.548 -0.1301  0.2648 -0.1241
  976SOL    HW1 3078   3.419   0.325   3.641 -2.1219 -0.1125  0.0973
  976SOL    HW2 3079   3.472   0.317   3.487  0.2260 -0.7089  0.8955
  977SOL     OW 3080   2.895   1.996   2.740  0.9087  0.1524  0.3651
  977SOL    HW1 3081   2.965   1.951   2.795  0.9545  0.2800  0.4104
  977SOL    HW2 3082   2.917   2.093   2.731  0.6551  0.2199  0.5041
  978SOL     OW 3083   2.740   2.384   3.977 -0.5543 -0.3409 -0.0791
  978SOL    HW1 3084   2.671   2.455   3.976  1.6910  1.9754  0.0962
  978SOL    HW2 3085   2.696   2.295   3.994 -3.4204  0.9651 -0.0780
  979SOL     OW 3086   0.382   5.100   4.262  0.7211  0.4622  0.2471
  979SOL    HW1 3087   0.421   5.150   4.339  1.2877  2.1015 -1.0556
  979SOL    HW2 3088   0.455   5.058   4.208  0.2392 -2.7782  1.8516
  980SOL     OW 3089   4.835   4.202   1.316  0.2496 -0.1793 -0.0465
  980SOL    HW1 3090   4.780   4.280   1.287  1.8922  0.2373 -2.4123
  980SOL    HW2 3091   4.799   4.119   1.274  0.7260 -0.0739 -0.6835
  981SOL     OW 3092   1.121   3.336   3.839  0.2418  0.0974 -0.1598
  981SOL    HW1 3093   1.025   3.309   3.836  0.4748 -0.7750 -0.2513
  981SOL    HW2 3094   1.135   3.417   3.782 -0.1482 -0.7423 -1.4951
  982SOL     OW 3095   1.336   4.128   4.325  0.1774 -0.3074 -1.0820
  982SOL    HW1 3096   1.324   4.029   4.333 -2.6110  0.0466  0.1813
  982SOL    HW2 3097   1.270   4.165   4.260 -1.4488  1.0724  1.1873
  983SOL     OW 3098   2.899   3.738   3.947 -0.1880  0.1592  0.1415
  983SOL    HW1 3099   2.858   3.798   3.878 -0.0648  0.2782  0.1713
  983SOL    HW2 3100   2.998   3.754   3.950  0.0844 -1.1842 -0.9799
  984SOL     OW 3101   1.435   3.247   4.772  0.1869  0.0715 -0.2006
  984SOL    HW1 3102   1.393   3.337   4.756 -0.4518 -0.3725 -1.1342
  984SOL    HW2 3103   1.528   3.259   4.805 -0.1937  1.0828  0.5580
  985SOL     OW 3104   3.020   0.995   3.144  0.5529 -0.1155  0.5073
  985SOL    HW1 3105   2.974   1.029   3.062  0.4291 -3.1385 -0.8364
  985SOL    HW2 3106   3.119   1.004   3.133  0.4929  1.4197  1.0116
  986SOL     OW 3107   2.689   0.839   0.415 -0.2069 -0.3467 -0.0725
  986SOL    HW1 3108   2.591   0.856   0.403 -0.5292 -1.7854  0.4131
  986SOL    HW2 3109   2.729   0.815   0.327 -0.5897 -1.1630 -0.0332
  987SOL     OW 3110   3.495   4.591   3.694  0.5114 -0.5058  0.4267
  987SOL    HW1 3111   3.546   4.675   3.673  0.2938 -0.3914  0.3389
  987SOL    HW2 3112   3.532   4.515   3.640 -0.4669 -0.0774 -0.9166
  988SOL     OW 3113   3.868   2.781   1.720  0.3144 -0.4848 -0.4428
  988SOL    HW1 3114   3.846   2.872   1.755  1.5895  0.8066 -2.7347
  988SOL    HW2 3115   3.790   2.720   1.735 -0.8596  1.1754  0.5090
  989SOL     OW 3116   0.426   2.983   3.707  0.3540  0.0272  0.4076
  989SOL    HW1 3117   0.489   3.058   3.723 -0.0851  0.5808 -0.3760
  989SOL    HW2 3118   0.334   3.020   3.693  0.1609 -0.6463 -0.1344
  990SOL     OW 3119   0.930   4.492   2.360 -0.5395 -0.2706 -0.3521
  990SOL    HW1 3120   0.998   4.419   2.366 -0.0758  0.1172 -0.8509
  990SOL    HW2 3121   0.972   4.579   2.382 -0.8055  0.0117 -0.9354
  991SOL     OW 3122   1.602   4.329   0.170 -0.6291  0.2174  0.3586
  991SOL    HW1 3123   1.639   4.400   0.111 -2.6383  1.6188  0.7016
  991SOL    HW2 3124   1.508   4.309   0.143 -0.5570 -1.3552  1.1486
  992SOL     OW 3125   2.088   1.881   3.167 -0.4354  0.2766  0.8372
  992SOL    HW1 3126   2.150   1.955   3.190  0.4960  0.0830 -0.8331
  992SOL    HW2 3127   1.993   1.914   3.166  0.1425  2.2380 -2.5015
  993SOL     OW 3128   4.470   3.343   4.205  0.0562 -0.3656  0.1938
  993SOL    HW1 3129   4.552   3.367   4.256  0.6375 -1.9881  0.0888
  993SOL    HW2 3130   4.489   3.266   4.144 -1.3080 -0.1815 -0.5165
  994SOL     OW 3131   1.865   3.742   3.325  0.0963 -0.3494 -0.0599
  994SOL    HW1 3132   1.907   3.660   3.285  0.6623 -0.4995  0.8058
  994SOL    HW2 3133   1.793   3.714   3.389  1.2923 -0.2650  1.3811
  995SOL     OW 3134   2.092   2.437   4.468  0.6052  0.1138 -0.6362
  995SOL    HW1 3135   2.086   2.536   4.476  0.8269  0.2177 -1.6212
  995SOL    HW2 3136   2.117   2.397   4.557 -0.3715  0.8498 -0.0079
  996SOL     OW 3137   0.176   4.232   0.095 -0.2595 -0.3716 -0.3665
  996SOL    HW1 3138   0.087   4.213   0.136  0.6852 -3.1323  0.6049
  996SOL    HW2 3139   0.175   4.203  -0.001 -0.8980  1.3295 -0.9201
  997SOL     OW 3140   0.088   4.559   3.505  0.1715 -0.3666  0.1030
  997SOL    HW1 3141   0.138   4.495   3.563 -2.1929 -1.0315  1.5001
  997SOL    HW2 3142   0.082   4.648   3.551 -0.3522 -0.4414  0.1869
  998SOL     OW 3143   4.347   2.227   3.365  0.7377  0.0296  0.1691
  998SOL    HW1 3144   4.325   2.170   3.445  2.5909 -0.2330  0.5308
  998SOL    HW2 3145   4.312   2.183   3.282  0.2801 -0.5446  0.6550
  999SOL     OW 3146   0.869   2.073   4.199  0.0547  0.1314  0.0041
  999SOL    HW1 3147   0.885   2.019   4.116  0.4633 -0.2874  0.3492
  999SOL    HW2 3148   0.793   2.033   4.251  0.9670 -0.7062  0.7413
 1000SOL     OW 3149   1.503   4.551   1.182 -0.0791 -0.4278 -0.0862
 1000SOL    HW1 3150   1.485   4.625   1.117 -0.8618  0.2629  0.9038
 1000SOL    HW2 3151   1.435   4.479   1.169  0.6156 -0.9476 -0.9728
 1001SOL     OW 3152   0.475   2.276   1.980  0.2382  0.4442  0.0027
 1001SOL    HW1 3153   0.472   2.288   2.080  0.2469 -0.8890  0.1849
 1001SOL    HW2 3154   0.398   2.218   1.952  0.6047  0.2832 -0.6789
 1002SOL     OW 3155   3.408   1.954   2.364  0.5577 -0.8126  0.5203
 1002SOL    HW1 3156   3.357   1.906   2.435 -1.5498  1.5564  0.7444
 1002SOL    HW2 3157   3.466   2.024   2.406  0.4127 -0.3716 -0.0056
 1003SOL     OW 3158   0.169   4.592   1.529  0.2705 -0.5860 -0.0546
 1003SOL    HW1 3159   0.225   4.645   1.466  1.0206 -2.0330 -0.6613
 1003SOL    HW2 3160   0.221   4.574   1.613  0.2075 -0.7629 -0.0525
 1004SOL     OW 3161   3.830   1.818   3.397  0.4767 -0.2367  0.3661
 1004SOL    HW1 3162   3.768   1.740   3.389  0.7225 -0.3449 -0.7387
 1004SOL    HW2 3163   3.826   1.856   3.489 -2.9205  1.1552 -0.2107
 1005SOL     OW 3164   1.526   0.176   2.080  0.0097  0.0060  0.3197
 1005SOL    HW1 3165   1.436   0.134   2.093  0.2635 -1.1974 -1.4800
 1005SOL    HW2 3166   1.592   0.133   2.142 -0.3769  0.0182  0.7517
 1006SOL     OW 3167   3.281   4.597   4.879 -0.0309  0.0923  0.1529
 1006SOL    HW1 3168   3.198   4.586   4.826 -0.1572  1.6167 -0.0265
 1006SOL    HW2 3169   3.358   4.554   4.831 -0.4224  0.1103 -0.5016
 1007SOL     OW 3170   4.705   0.537   2.485 -0.4656  0.1697 -0.0402
 1007SOL    HW1 3171   4.616   0.574   2.511 -0.7844 -0.2479 -0.5098
 1007SOL    HW2 3172   4.776   0.572   2.547 -0.7880  1.3525 -0.3196
 1008SOL     OW 3173   2.035   0.420   2.331  0.2258 -0.2652  0.2300
 1008SOL    HW1 3174   1.969   0.407   2.258 -0.4691  1.7955  0.4347
 1008SOL    HW2 3175   2.125   0.387   2.302 -0.2435 -0.3544 -1.1694
 1009SOL     OW 3176   1.141   2.669   2.578  0.6850 -0.1841 -0.0581
 1009SOL    HW1 3177   1.116   2.572   2.582  2.4833 -0.7511 -1.5783
 1009SOL    HW2 3178   1.174   2.691   2.487 -0.6355  2.1463 -0.0463
 1010SOL     OW 3179   3.077   4.489   2.819  0.7665  0.4537  0.2303
 1010SOL    HW1 3180   3.139   4.496   2.741 -1.2428  0.4860 -1.4480
 1010SOL    HW2 3181   3.075   4.395   2.852  0.4061  0.0821 -0.8313
 1011SOL     OW 3182   1.887   1.072   3.244  0.6444 -0.3947 -0.2292
 1011SOL    HW1 3183   1.904   0.980   3.210  1.4338 -0.4439  0.2765
 1011SOL    HW2 3184   1.945   1.090   3.323  0.6640  0.6112 -0.4531
 1012SOL     OW 3185   0.325   2.562   0.281  0.3304 -0.2962  0.1793
 1012SOL    HW1 3186   0.237   2.515   0.293 -0.2356  0.5930 -0.3467
 1012SOL    HW2 3187   0.326   2.646   0.335  0.8809 -0.3180  0.2111
 1013SOL     OW 3188   3.323   2.722   0.374  0.7280  0.1688  0.4713
 1013SOL    HW1 3189   3.345   2.800   0.434  2.2941 -0.7089  1.1058
 1013SOL    HW2 3190   3.371   2.732   0.287  0.4856  0.1864  0.3393
 1014SOL     OW 3191   3.888   3.066   3.879 -0.4361 -0.0827 -0.1388
 1014SOL    HW1 3192   3.933   3.042   3.965  0.2255  0.7760 -0.2369
 1014SOL    HW2 3193   3.790   3.045   3.887 -0.3637 -0.1379  0.7787
 1015SOL     OW 3194   2.064   2.653   1.144  0.2007  0.5042 -0.6988
 1015SOL    HW1 3195   1.978   2.663   1.193 -0.1922 -2.1369 -0.6878
 1015SOL    HW2 3196   2.138   2.694   1.197 -0.7466  0.9851  0.2800
 1016SOL     OW 3197   0.802   4.895   0.342  0.0614  0.3693  0.4072
 1016SOL    HW1 3198   0.827   4.800   0.324 -1.0636  0.1864 -0.2761
 1016SOL    HW2 3199   0.715   4.897   0.391  0.7014  1.0216  1.5443
 1017SOL     OW 3200   4.451   4.897   4.458 -0.5789 -1.0843  0.1297
 1017SOL    HW1 3201   4.410   4.970   4.404  0.3873 -0.3147  0.4110
 1017SOL    HW2 3202   4.392   4.875   4.535 -0.5858 -0.1710  0.3888
 1018SOL     OW 3203   4.615   0.187   2.893  0.4637 -0.0784  0.3970
 1018SOL    HW1 3204   4.711   0.195   2.920  1.2273 -0.1729 -1.9699
 1018SOL    HW2 3205   4.611   0.160   2.796 -1.9665 -1.0256  0.6937
 1019SOL     OW 3206   3.484   2.429   2.860  0.3306 -0.4498  0.2012
 1019SOL    HW1 3207   3.410   2.460   2.919 -0.3123  0.7291 -1.1592
 1019SOL    HW2 3208   3.572   2.447   2.905 -0.0082  3.1460 -0.2807
 1020SOL     OW 3209   3.140   0.881   4.023 -0.1580 -0.7946  0.5948
 1020SOL    HW1 3210   3.057   0.927   4.054 -0.0172 -0.4042  0.4019
 1020SOL    HW2 3211   3.216   0.946   4.025  0.2937 -1.3266  1.4172
 1021SOL     OW 3212   1.714   3.774   4.431  0.4209  0.4520 -0.5572
 1021SOL    HW1 3213   1.674   3.832   4.360  0.4010  0.5709 -0.4487
 1021SOL    HW2 3214   1.644   3.751   4.499  0.5614  0.7446 -0.3125
 1022SOL     OW 3215   2.911   4.055   1.409  0.1143 -0.0096  0.5684
 1022SOL    HW1 3216   2.835   4.025   1.467  1.2620 -0.6763  1.7495
 1022SOL    HW2 3217   2.882   4.050   1.313 -0.4717 -2.9142  0.8002
 1023SOL     OW 3218   1.464   2.983   2.067  0.6702  0.0585  0.0136
 1023SOL    HW1 3219   1.538   2.959   2.129  0.2506  1.2625  1.0324
 1023SOL    HW2 3220   1.379   2.991   2.119  0.2214  0.6598 -0.7923
 1024SOL     OW 3221   3.240   2.842   3.796  0.1760 -0.5544  0.1452
 1024SOL    HW1 3222   3.296   2.769   3.756  0.9890  0.2771 -0.2578
 1024SOL    HW2 3223   3.143   2.818   3.786  0.3705 -0.7962 -1.5205
 1025SOL     OW 3224   1.308   1.515   1.786  0.0378 -0.2809 -0.4550
 1025SOL    HW1 3225   1.225   1.498   1.839 -0.1084 -0.4550 -0.7407
 1025SOL    HW2 3226   1.356   1.428   1.771 -1.0937 -0.6008 -2.5559
 1026SOL     OW 3227   4.381   4.295   2.416 -0.0994 -0.3714  0.3519
 1026SOL    HW1 3228   4.285   4.325   2.413  0.2164  0.7585  0.9077
 1026SOL    HW2 3229   4.440   4.375   2.408  0.7933 -0.9248  1.2771
 1027SOL     OW 3230   0.485   4.269   3.374 -0.1645 -0.1125 -0.0056
 1027SOL    HW1 3231   0.416   4.212   3.419  0.1429  0.4093  1.1727
 1027SOL    HW2 3232   0.545   4.309   3.443  0.6511  0.3121 -0.9350
 1028SOL     OW 3233   4.447   2.330   5.104 -0.3002 -0.0857 -0.3074
 1028SOL    HW1 3234   4.517   2.373   5.047 -0.2928  2.1147  1.2606
 1028SOL    HW2 3235   4.477   2.239   5.132  0.8754 -0.1049 -1.5393
 1029SOL     OW 3236   2.131   4.754   2.606 -0.2470  0.0552 -0.6025
 1029SOL    HW1 3237   2.088   4.785   2.691 -1.7049 -0.4761 -1.1214
 1029SOL    HW2 3238   2.222   4.796   2.598  0.9883 -1.6773  2.3741
 1030SOL     OW 3239   2.629   4.738   3.284  0.0721  0.2484 -0.1533
 1030SOL    HW1 3240   2.575   4.673   3.230 -0.2656  0.2720  0.1503
 1030SOL    HW2 3241   2.636   4.825   3.235  0.4081  0.0248 -0.4984
 1031SOL     OW 3242   4.511   3.693   4.613 -1.1243 -0.0046 -0.0046
 1031SOL    HW1 3243   4.495   3.780   4.568 -1.0604 -0.1076 -0.2267
 1031SOL    HW2 3244   4.566   3.707   4.696  1.1239 -0.1271 -1.3879
 1032SOL     OW 3245   1.779   3.602   1.804 -0.2002 -0.0705 -0.1767
 1032SOL    HW1 3246   1.760   3.679   1.866  1.5933  0.2349  0.0735
 1032SOL    HW2 3247   1.735   3.618   1.716 -0.7686  0.7088  0.2368
 1033SOL     OW 3248   0.271   2.659   1.078  0.0476 -0.0343 -0.2971
 1033SOL    HW1 3249   0.358   2.610   1.091  0.5746  1.1048  0.6482
 1033SOL    HW2 3250   0.291   2.755   1.058 -0.9760 -0.0982 -1.7768
 1034SOL     OW 3251   1.024   0.217   3.562  0.0449 -0.0177  0.4303
 1034SOL    HW1 3252   0.933   0.258   3.555  0.5177  1.2383  1.4224
 1034SOL    HW2 3253   1.022   0.142   3.628 -0.2668 -0.0165  0.4235
 1035SOL     OW 3254   1.373   4.443   1.861  0.1276  0.3024 -0.1980
 1035SOL    HW1 3255   1.433   4.508   1.814  2.1076 -1.3558 -0.1312
 1035SOL    HW2 3256   1.294   4.491   1.899  0.5384  2.3177 -1.7489
 1036SOL     OW 3257   2.503   3.947   4.165 -0.0297  0.4168 -0.0217
 1036SOL    HW1 3258   2.576   3.880   4.182 -0.0399  0.6348  0.9308
 1036SOL    HW2 3259   2.487   4.000   4.247 -3.2371 -1.5325  0.7920
 1037SOL     OW 3260   3.119   3.391   1.987 -0.1508 -0.2272  0.1254
 1037SOL    HW1 3261   3.180   3.320   2.024 -2.1659 -2.2983 -0.3001
 1037SOL    HW2 3262   3.046   3.409   2.053 -0.5813  0.2630 -0.4823
 1038SOL     OW 3263   1.873   3.952   4.158  0.5564 -0.2609  0.0797
 1038SOL    HW1 3264   1.780   3.915   4.163  0.3545  0.3591  1.4163
 1038SOL    HW2 3265   1.930   3.893   4.101 -0.6455 -0.6509 -0.7644
 1039SOL     OW 3266   4.869   0.260   0.033  0.0847  0.2560  0.0219
 1039SOL    HW1 3267   4.950   0.216  -0.006 -0.6983 -0.5215 -0.7682
 1039SOL    HW2 3268   4.815   0.301  -0.040 -1.3832 -1.1694  0.2641
 1040SOL     OW 3269   4.203   2.993   2.303  0.0799 -0.2163 -0.2541
 1040SOL    HW1 3270   4.172   3.073   2.356  1.5422  0.5696 -0.5273
 1040SOL    HW2 3271   4.169   2.909   2.347 -2.5507  0.5317 -0.6442
 1041SOL     OW 3272   3.347   2.912   4.669  0.0114 -0.8388 -0.1723
 1041SOL    HW1 3273   3.410   2.835   4.675 -1.1408 -1.7462  0.5932
 1041SOL    HW2 3274   3.345   2.946   4.575  1.6157 -0.7872 -0.2128
 1042SOL     OW 3275   2.920   2.257   2.698 -0.0599  0.1208  0.3551
 1042SOL    HW1 3276   3.011   2.254   2.656 -0.2281  0.0536 -0.0090
 1042SOL    HW2 3277   2.904   2.348   2.736  0.7959 -0.3236  1.8602
 1043SOL     OW 3278   0.886   1.015   2.564  0.0375 -0.0847  0.2260
 1043SOL    HW1 3279   0.935   0.946   2.511 -0.7083  1.1421 -2.2311
 1043SOL    HW2 3280   0.933   1.103   2.554 -0.5348  0.3298  1.0441
 1044SOL     OW 3281   3.557   1.830   5.098 -0.0580  0.2092  0.0801
 1044SOL    HW1 3282   3.609   1.756   5.056 -0.3733 -0.8266  1.4321
 1044SOL    HW2 3283   3.461   1.803   5.105 -0.0577  0.4520  1.1806
 1045SOL     OW 3284   3.355   0.405   2.252 -0.5077 -0.2766  0.2307
 1045SOL    HW1 3285   3.300   0.357   2.183 -1.8417  0.4712  0.7294
 1045SOL    HW2 3286   3.398   0.485   2.211  0.7738 -1.2046 -0.3163
 1046SOL     OW 3287   1.264   5.127   2.390 -0.0021 -0.3758  0.1328
 1046SOL    HW1 3288   1.290   5.135   2.294  1.2538 -2.8308  0.2048
 1046SOL    HW2 3289   1.334   5.169   2.447  0.7809 -1.5435  0.0627
 1047SOL     OW 3290   1.103   2.861   3.714  0.0058 -0.0289  0.2107
 1047SOL    HW1 3291   1.037   2.871   3.639 -0.5428  1.3346  0.8329
 1047SOL    HW2 3292   1.172   2.794   3.690  0.0180  0.6091 -1.6554
 1048SOL     OW 3293   3.086   3.828   4.509  0.6902  0.2123  0.0712
 1048SOL    HW1 3294   3.087   3.924   4.482 -1.6357 -0.3415 -2.4537
 1048SOL    HW2 3295   3.018   3.815   4.582  0.0397  0.3108 -0.5061
 1049SOL     OW 3296   3.905   4.300   1.451 -0.4683  0.7564 -0.0343
 1049SOL    HW1 3297   4.004   4.302   1.469 -0.2803  0.4872 -1.0169
 1049SOL    HW2 3298   3.856   4.285   1.537  0.3613  0.5479  0.4070
 1050SOL     OW 3299   3.354   3.524   3.921 -0.3255 -0.6531  0.2768
 1050SOL    HW1 3300   3.435   3.546   3.975 -0.8012  1.4702  0.2255
 1050SOL    HW2 3301   3.311   3.441   3.956  1.9379 -1.9178  0.1888
 1051SOL     OW 3302   2.647   4.161   4.462 -0.4621  0.0712  0.1822
 1051SOL    HW1 3303   2.626   4.249   4.505 -0.3582  0.8608 -1.3202
 1051SOL    HW2 3304   2.563   4.122   4.423 -0.0902  0.8175 -1.4621
 1052SOL     OW 3305   0.745   4.585   3.514 -0.2251 -0.2404  0.5649
 1052SOL    HW1 3306   0.650   4.612   3.501 -0.1962 -0.5268 -0.3259
 1052SOL    HW2 3307   0.800   4.665   3.539 -0.5123  0.1400  0.0111
 1053SOL     OW 3308   2.945   4.387   3.136 -0.2179  0.0162 -0.1464
 1053SOL    HW1 3309   2.848   4.384   3.113 -0.0968 -0.0409 -0.6558
 1053SOL    HW2 3310   2.983   4.476   3.112 -0.6179  0.8357  2.0375
 1054SOL     OW 3311   4.836   3.237   3.616  0.1393  0.0105 -0.3467
 1054SOL    HW1 3312   4.867   3.291   3.538  0.6414 -0.0186 -0.1695
 1054SOL    HW2 3313   4.797   3.151   3.583 -2.0141  1.0833 -0.7278
 1055SOL     OW 3314   4.719   3.010   3.754  0.2795  0.2759  0.3038
 1055SOL    HW1 3315   4.621   3.027   3.760  0.6073  1.8737  2.5243
 1055SOL    HW2 3316   4.746   3.001   3.658 -2.0956 -0.8563 -0.3198
 1056SOL     OW 3317   4.230   2.810   0.995 -0.2363  0.0200 -0.0980
 1056SOL    HW1 3318   4.232   2.774   0.902 -1.1525 -1.2352  0.3460
 1056SOL    HW2 3319   4.207   2.737   1.059  1.3896  0.6323  1.2502
 1057SOL     OW 3320   1.924   1.756   1.774 -0.4904 -0.6276 -0.3477
 1057SOL    HW1 3321   2.003   1.772   1.715 -0.5521  3.1444  0.3650
 1057SOL    HW2 3322   1.854   1.825   1.757  0.1728  1.8708  5.0521
 1058SOL     OW 3323   4.462   1.850   3.187  0.5478  0.4168 -1.2075
 1058SOL    HW1 3324   4.388   1.802   3.140 -0.1952  1.2629 -0.9373
 1058SOL    HW2 3325   4.442   1.948   3.187  0.2723  0.4112  1.3023
 1059SOL     OW 3326   0.238   4.151   3.581 -0.1132 -0.0831 -0.1300
 1059SOL    HW1 3327   0.259   4.070   3.636  1.1603 -0.6660 -1.4395
 1059SOL    HW2 3328   0.158   4.133   3.524 -0.7596  0.1467  0.6642
 1060SOL     OW 3329   1.441   3.127   0.251 -0.1185 -0.7391 -0.2108
 1060SOL    HW1 3330   1.375   3.066   0.208 -0.7085 -0.5500  0.4020
 1060SOL    HW2 3331   1.469   3.089   0.340 -0.1245 -0.3608 -0.0443
 1061SOL     OW 3332   3.905   0.271   2.623 -0.6096 -0.3359  0.1493
 1061SOL    HW1 3333   3.958   0.268   2.538 -0.5955  0.5351  0.1226
 1061SOL    HW2 3334   3.948   0.212   2.691 -0.2088 -0.4671 -0.2126
 1062SOL     OW 3335   3.669   3.848   1.957 -0.3509 -0.5251 -0.0049
 1062SOL    HW1 3336   3.649   3.789   2.036 -0.3987  0.0623  0.4264
 1062SOL    HW2 3337   3.587   3.855   1.901 -0.7432  0.1678  0.6357
 1063SOL     OW 3338   2.803   0.781   1.125  0.8270  0.0669 -0.2769
 1063SOL    HW1 3339   2.749   0.786   1.041 -1.8930 -1.0097  1.2882
 1063SOL    HW2 3340   2.805   0.870   1.170  0.0616  0.0602 -0.2147
 1064SOL     OW 3341   0.938   2.204   3.116  0.0560 -0.3116 -0.1358
 1064SOL    HW1 3342   0.946   2.148   3.199 -0.2127  0.6571  0.5683
 1064SOL    HW2 3343   1.013   2.183   3.054  1.0621 -0.0824  0.9623
 1065SOL     OW 3344   3.952   3.162   0.664 -0.1099 -0.1846 -0.5128
 1065SOL    HW1 3345   3.969   3.094   0.736 -0.3120 -0.5341 -0.7917
 1065SOL    HW2 3346   3.928   3.249   0.706 -1.9676 -0.8342 -0.1407
 1066SOL     OW 3347   3.604   4.159   2.258  0.2039 -0.4220 -0.1803
 1066SOL    HW1 3348   3.662   4.137   2.180 -0.3584 -1.9972 -0.1974
 1066SOL    HW2 3349   3.625   4.097   2.334  0.0282  0.4133  0.5664
 1067SOL     OW 3350   4.920   1.788   4.487  0.3856  0.3106 -0.4899
 1067SOL    HW1 3351   4.841   1.825   4.536 -0.3346 -0.7400 -0.8207
 1067SOL    HW2 3352   4.922   1.688   4.497  1.6994  0.3189 -0.4639
 1068SOL     OW 3353   0.713   1.056   4.705 -0.5575 -0.0192  0.4398
 1068SOL    HW1 3354   0.640   0.992   4.681 -0.5623  0.5551 -1.1509
 1068SOL    HW2 3355   0.746   1.035   4.797 -2.1063 -0.8572  0.8388
 1069SOL     OW 3356   5.118   0.389   1.139  0.0869  0.3672  1.0453
 1069SOL    HW1 3357   5.109   0.318   1.208 -1.2212 -0.0737  0.4488
 1069SOL    HW2 3358   5.095   0.351   1.049 -0.3683  1.4801  0.6751
 1070SOL     OW 3359   0.493   4.189   1.748 -0.1598  0.3527  0.1237
 1070SOL    HW1 3360   0.536   4.279   1.760 -0.6275  0.5800  0.1415
 1070SOL    HW2 3361   0.553   4.118   1.785 -0.2109  0.7561  1.0051
 1071SOL     OW 3362   3.093   3.452   0.129 -0.4090  0.4074  0.1192
 1071SOL    HW1 3363   3.160   3.450   0.054 -1.2143  1.9798 -0.6878
 1071SOL    HW2 3364   3.126   3.395   0.204  1.0935 -0.0921 -0.8705
 1072SOL     OW 3365   2.193   1.157   0.719  0.7804  0.3046 -0.3507
 1072SOL    HW1 3366   2.206   1.224   0.646  3.3625 -0.4661 -0.7039
 1072SOL    HW2 3367   2.245   1.185   0.800  0.1951 -0.2368  0.2269
 1073SOL     OW 3368   0.038   1.441   2.588  0.0840 -0.6386 -0.1730
 1073SOL    HW1 3369  -0.006   1.498   2.658  1.3492 -1.0120  0.9672
 1073SOL    HW2 3370   0.134   1.428   2.612  0.2269 -1.8498 -1.3198
 1074SOL     OW 3371   2.893   0.435   1.661  0.2959 -0.0802  0.1561
 1074SOL    HW1 3372   2.966   0.368   1.645 -1.0319 -1.5961  0.1940
 1074SOL    HW2 3373   2.844   0.452   1.575  0.3152  0.4673  0.2529
 1075SOL     OW 3374   1.809   0.372   0.596  0.4007 -0.1845 -0.0433
 1075SOL    HW1 3375   1.883   0.433   0.626  0.5951  0.3322 -1.4619
 1075SOL    HW2 3376   1.793   0.386   0.498 -1.1344 -0.7700  0.0980
 1076SOL     OW 3377   3.011   5.076   1.911  0.7248  0.5065 -0.5185
 1076SOL    HW1 3378   3.042   5.028   1.993 -2.8751 -0.5638  0.3838
 1076SOL    HW2 3379   2.970   5.164   1.936  1.3600  1.1027 -1.4544
 1077SOL     OW 3380   1.322   3.562   1.135 -0.0065 -0.2047  0.2144
 1077SOL    HW1 3381   1.260   3.569   1.056 -0.9717  0.9163  1.0319
 1077SOL    HW2 3382   1.274   3.592   1.217  1.4291 -0.0006  1.0039
 1078SOL     OW 3383   4.055   2.674   0.363 -0.4317  0.3085 -0.1943
 1078SOL    HW1 3384   4.060   2.659   0.462  0.2515  1.3285 -0.0552
 1078SOL    HW2 3385   4.035   2.771   0.345  1.4858  0.6095 -1.0400
 1079SOL     OW 3386   4.949   4.535   4.448  0.3681  0.2899 -0.5909
 1079SOL    HW1 3387   4.962   4.476   4.528 -1.0313 -1.5712 -1.6411
 1079SOL    HW2 3388   4.853   4.558   4.438  0.4715  0.2839 -1.8616
 1080SOL     OW 3389   5.112   4.483   1.402  0.3280  0.2826 -0.5183
 1080SOL    HW1 3390   5.180   4.541   1.447 -1.2977  1.2584  0.8113
 1080SOL    HW2 3391   5.024   4.491   1.450 -0.5589 -1.5040 -1.7159
 1081SOL     OW 3392   3.330   2.332   4.311 -0.3393 -0.0830 -0.0744
 1081SOL    HW1 3393   3.277   2.408   4.274  0.2476 -0.0325 -0.8399
 1081SOL    HW2 3394   3.269   2.269   4.359 -0.9273  0.5129 -0.0276
 1082SOL     OW 3395   0.236   3.176   4.450 -0.6544 -0.2099 -0.1118
 1082SOL    HW1 3396   0.236   3.265   4.404 -0.4803 -1.3977 -2.6073
 1082SOL    HW2 3397   0.142   3.151   4.474 -0.6680  0.7677  0.9610
 1083SOL     OW 3398   2.831   2.962   0.080 -0.2420 -0.6291  0.3423
 1083SOL    HW1 3399   2.748   2.914   0.053  0.1657 -0.9925 -0.2662
 1083SOL    HW2 3400   2.906   2.897   0.091 -0.1462 -0.3662  1.3616
 1084SOL     OW 3401   4.525   3.251   2.589 -0.2774 -0.6262 -0.2809
 1084SOL    HW1 3402   4.477   3.185   2.531 -1.3406 -0.7831  0.7411
 1084SOL    HW2 3403   4.459   3.315   2.628  0.4490 -0.3731  0.5672
 1085SOL     OW 3404   2.524   0.672   3.040  0.2362 -0.1787 -0.1549
 1085SOL    HW1 3405   2.586   0.745   3.012  0.9551 -1.6234 -2.6395
 1085SOL    HW2 3406   2.451   0.662   2.973 -0.3359 -1.1989  0.5734
 1086SOL     OW 3407   3.435   1.372   1.185 -0.1487  0.0167  0.1588
 1086SOL    HW1 3408   3.506   1.305   1.205 -0.1004  0.1408  0.4181
 1086SOL    HW2 3409   3.458   1.459   1.229 -0.5226  0.0224  0.3503
 1087SOL     OW 3410   3.652   1.651   0.441 -0.1180  0.2118  0.0954
 1087SOL    HW1 3411   3.725   1.704   0.397 -0.9179  0.6759 -0.6931
 1087SOL    HW2 3412   3.665   1.554   0.421  0.1868  0.3086 -0.1897
 1088SOL     OW 3413   0.872   1.288   0.379  0.1841 -0.2010 -0.3018
 1088SOL    HW1 3414   0.940   1.301   0.451 -0.7044 -3.5928  1.3396
 1088SOL    HW2 3415   0.781   1.310   0.413 -0.0320  0.1721 -1.0854
 1089SOL     OW 3416   0.710   4.077   3.959  0.2666 -0.2759 -0.0383
 1089SOL    HW1 3417   0.796   4.103   3.916  0.2302  1.2364  0.7599
 1089SOL    HW2 3418   0.711   4.102   4.056 -0.6093 -1.3528  0.2764
 1090SOL     OW 3419   2.402   4.708   1.303  0.4092 -0.1328  0.2368
 1090SOL    HW1 3420   2.368   4.616   1.285  0.0646  0.2999 -1.4974
 1090SOL    HW2 3421   2.325   4.767   1.329  0.3637  0.0538 -0.3178
 1091SOL     OW 3422   4.692   0.348   1.173 -0.2083  0.1011 -0.1429
 1091SOL    HW1 3423   4.593   0.346   1.184  0.0604  0.6012  3.9098
 1091SOL    HW2 3424   4.721   0.442   1.153 -0.4323  0.4208  0.9828
 1092SOL     OW 3425   4.472   0.892   1.887 -0.5774  0.1031 -0.6659
 1092SOL    HW1 3426   4.511   0.907   1.978 -1.4555 -0.8352 -0.1132
 1092SOL    HW2 3427   4.373   0.898   1.892 -0.6615 -0.4460 -1.4597
 1093SOL     OW 3428   2.172   3.740   3.238  0.5227  0.5430  0.4883
 1093SOL    HW1 3429   2.235   3.710   3.310  2.3840 -0.2725 -1.3756
 1093SOL    HW2 3430   2.079   3.713   3.262  0.9644  0.9883  2.9175
 1094SOL     OW 3431   0.115   2.931   4.003  1.0389 -0.7100 -0.5830
 1094SOL    HW1 3432   0.020   2.928   3.972  0.1339 -0.4520  1.9378
 1094SOL    HW2 3433   0.167   2.858   3.959 -0.8435 -2.2174 -0.4392
 1095SOL     OW 3434   1.929   2.799   2.182  0.0622  0.1565  0.2420
 1095SOL    HW1 3435   2.006   2.799   2.246 -1.2757  1.9551  1.9496
 1095SOL    HW2 3436   1.948   2.863   2.108 -0.3760  1.8039  1.4969
 1096SOL     OW 3437   0.140   3.216   2.467  0.0817 -0.1122  0.6004
 1096SOL    HW1 3438   0.235   3.234   2.493  0.0806 -2.1638  2.3253
 1096SOL    HW2 3439   0.136   3.137   2.406 -0.4181  1.0692 -0.9530
 1097SOL     OW 3440   3.978   0.785   3.405  0.6603 -0.1014 -0.0560
 1097SOL    HW1 3441   3.896   0.842   3.417  1.2777  0.4756  1.5818
 1097SOL    HW2 3442   3.960   0.693   3.442  1.0858  0.3557  1.3532
 1098SOL     OW 3443   0.531   3.909   0.732  0.1373  0.2725  0.1928
 1098SOL    HW1 3444   0.541   4.002   0.767 -0.0548  0.3669  0.0028
 1098SOL    HW2 3445   0.563   3.904   0.638  1.9339 -0.2973  0.8054
 1099SOL     OW 3446   2.162   4.145   4.965  0.1353  0.1552 -0.3634
 1099SOL    HW1 3447   2.250   4.189   4.945 -0.0223 -0.0958 -1.6772
 1099SOL    HW2 3448   2.172   4.087   5.046  0.5706  1.8866  0.8781
 1100SOL     OW 3449   3.336   2.118   3.317 -0.9910 -0.2993 -0.0301
 1100SOL    HW1 3450   3.397   2.190   3.350 -0.2556 -0.6999 -0.4847
 1100SOL    HW2 3451   3.311   2.136   3.222 -1.1634 -0.4083 -0.0060
 1101SOL     OW 3452   1.498   0.781   5.148  0.4828  0.5233 -0.2636
 1101SOL    HW1 3453   1.580   0.769   5.205  1.2569  1.5356 -1.1299
 1101SOL    HW2 3454   1.418   0.792   5.207  1.0953  0.3656  0.6170
 1102SOL     OW 3455   4.335   1.641   1.452  0.0321  0.3777 -0.5502
 1102SOL    HW1 3456   4.240   1.629   1.482  0.2337  0.6879  0.2358
 1102SOL    HW2 3457   4.336   1.675   1.358 -0.6419  0.6235 -0.4737
 1103SOL     OW 3458   0.255   1.292   3.002 -0.7640  0.6245  0.7814
 1103SOL    HW1 3459   0.227   1.242   3.084  1.1461  1.3302  1.9366
 1103SOL    HW2 3460   0.213   1.382   3.001 -1.8482  0.1374  0.2447
 1104SOL     OW 3461   1.665   2.428   2.968  0.3527 -0.9412 -0.4834
 1104SOL    HW1 3462   1.706   2.516   2.945  1.7029 -1.7561 -1.3386
 1104SOL    HW2 3463   1.565   2.436   2.965  0.4548  0.3048 -1.5635
 1105SOL     OW 3464   4.688   0.313   1.859 -0.5236  0.0765  0.1716
 1105SOL    HW1 3465   4.714   0.405   1.887 -1.7988  0.6925 -0.5865
 1105SOL    HW2 3466   4.605   0.317   1.804  0.5193 -1.3116 -1.6192
 1106SOL     OW 3467   3.445   3.810   2.910  0.2665  0.5075 -0.5549
 1106SOL    HW1 3468   3.365   3.852   2.867  0.1304 -0.0384 -0.8584
 1106SOL    HW2 3469   3.417   3.764   2.994  0.0408 -0.5812 -1.1953
 1107SOL     OW 3470   4.703   4.952   4.175 -0.5710 -0.1388 -0.3387
 1107SOL    HW1 3471   4.795   4.921   4.152 -0.6228  0.4875 -1.4216
 1107SOL    HW2 3472   4.674   4.908   4.260  2.1841  2.4209  2.1635
 1108SOL     OW 3473   0.029   4.964   1.836 -0.0255 -0.2019 -0.1055
 1108SOL    HW1 3474   0.077   4.954   1.923 -1.7631  0.7514  1.0139
 1108SOL    HW2 3475  -0.061   4.921   1.842 -1.2380  2.1300 -0.5002
 1109SOL     OW 3476   0.795   2.122   3.416 -0.0898 -0.4073 -0.3330
 1109SOL    HW1 3477   0.800   2.193   3.487 -1.3777 -0.9501  0.3207
 1109SOL    HW2 3478   0.718   2.141   3.355 -2.1277 -2.5582  1.3771
 1110SOL     OW 3479   1.232   2.968   2.780 -0.0170 -0.1584  0.4739
 1110SOL    HW1 3480   1.283   2.891   2.742  0.1058 -0.3106  0.9441
 1110SOL    HW2 3481   1.177   2.937   2.858  0.9073  0.4395  1.3916
 1111SOL     OW 3482   3.077   4.096   4.440 -0.0931 -0.3620 -0.6609
 1111SOL    HW1 3483   3.159   4.146   4.410 -0.4013  0.2665 -0.4665
 1111SOL    HW2 3484   2.999   4.124   4.384 -0.5836  0.5004  0.4397
 1112SOL     OW 3485   3.170   4.141   0.311 -0.1336 -0.1156  0.6229
 1112SOL    HW1 3486   3.189   4.161   0.215  0.2095 -0.2671  0.6570
 1112SOL    HW2 3487   3.241   4.181   0.368  1.8474 -3.1744  0.5542
 1113SOL     OW 3488   3.970   1.153   2.086 -0.2316 -0.1073 -0.5041
 1113SOL    HW1 3489   3.995   1.176   1.992 -0.8886 -2.2435 -1.2521
 1113SOL    HW2 3490   3.940   1.235   2.133  0.5819  1.1016 -1.9971
 1114SOL     OW 3491   0.298   1.858   2.119 -0.3267 -0.2302  0.1451
 1114SOL    HW1 3492   0.343   1.877   2.032 -0.7759  1.0924  0.1735
 1114SOL    HW2 3493   0.330   1.770   2.155 -0.8338 -1.2444 -1.7804
 1115SOL     OW 3494   4.766   1.357   3.976 -0.2580  0.2976 -0.1842
 1115SOL    HW1 3495   4.846   1.411   4.002 -1.0613  1.7867 -0.6578
 1115SOL    HW2 3496   4.763   1.273   4.030  0.6681  1.0354  1.0572
 1116SOL     OW 3497   3.246   3.979   3.780 -0.2097 -0.3958 -0.0752
 1116SOL    HW1 3498   3.316   4.034   3.827  1.6821 -0.1234 -2.9508
 1116SOL    HW2 3499   3.197   4.036   3.715 -1.0080 -1.2719 -0.2562
 1117SOL     OW 3500   0.590   0.116   0.609 -0.4509 -0.4372 -0.5115
 1117SOL    HW1 3501   0.541   0.200   0.631  1.1174  0.5536 -0.6640
 1117SOL    HW2 3502   0.528   0.038   0.616 -1.7806  0.6567  0.2430
 1118SOL     OW 3503   0.152   2.885   4.776 -0.3057  0.4063  0.1218
 1118SOL    HW1 3504   0.235   2.898   4.722  0.7414 -0.9163  1.3373
 1118SOL    HW2 3505   0.164   2.807   4.837 -3.3067 -1.2704 -1.2667
 1119SOL     OW 3506   4.032   1.467   0.292  0.2636 -0.3205 -0.0541
 1119SOL    HW1 3507   4.054   1.507   0.381 -1.1877  3.5486 -1.2247
 1119SOL    HW2 3508   3.980   1.383   0.305 -1.1192  0.8446  2.8124
 1120SOL     OW 3509   2.351   0.362   1.257 -0.1715 -0.7286 -0.3066
 1120SOL    HW1 3510   2.394   0.389   1.343 -0.2323 -0.9580 -0.2031
 1120SOL    HW2 3511   2.377   0.268   1.236  1.1168 -0.1808 -1.3336
 1121SOL     OW 3512   2.741   2.867   1.966  0.1807  0.4338  0.6641
 1121SOL    HW1 3513   2.681   2.793   1.996 -0.2516  0.7118  0.5142
 1121SOL    HW2 3514   2.684   2.943   1.932  0.6082  0.8914  0.9563
 1122SOL     OW 3515   3.489   4.680   4.105  0.6522 -0.4420  0.0119
 1122SOL    HW1 3516   3.438   4.727   4.033 -0.4984 -2.9046 -0.9031
 1122SOL    HW2 3517   3.452   4.707   4.194 -0.0012  0.3371 -0.4809
 1123SOL     OW 3518   1.798   2.842   1.731 -0.5468  0.3106 -0.1548
 1123SOL    HW1 3519   1.815   2.771   1.800  1.8443 -0.7546 -1.7030
 1123SOL    HW2 3520   1.719   2.815   1.676 -1.5546  0.4301  1.1763
 1124SOL     OW 3521   4.046   2.090   0.486  0.6169  0.8471  0.5131
 1124SOL    HW1 3522   4.054   2.135   0.575  2.3373 -0.9285  1.3384
 1124SOL    HW2 3523   4.025   1.993   0.500  1.0818  0.5074 -1.0032
 1125SOL     OW 3524   0.168   2.910   0.247  0.8087 -0.4986  0.0774
 1125SOL    HW1 3525   0.155   2.905   0.148 -0.3771  0.4085  0.1651
 1125SOL    HW2 3526   0.085   2.877   0.293 -0.1408  2.4399  0.7124
 1126SOL     OW 3527   2.618   1.211   0.925  0.2599  0.4456  0.2484
 1126SOL    HW1 3528   2.699   1.247   0.973  0.1762  0.9704 -0.0011
 1126SOL    HW2 3529   2.575   1.284   0.873  0.3603 -0.1257 -0.6546
 1127SOL     OW 3530   3.517   0.892   1.448  0.3093  0.3730  0.5216
 1127SOL    HW1 3531   3.437   0.885   1.389  0.4803  2.1908  0.0105
 1127SOL    HW2 3532   3.598   0.859   1.399  0.0370 -0.6403  0.7279
 1128SOL     OW 3533   3.451   1.394   0.251 -0.1943 -0.3958  0.6764
 1128SOL    HW1 3534   3.389   1.456   0.299 -0.5327 -1.6909  1.9903
 1128SOL    HW2 3535   3.542   1.402   0.291  0.2800  0.7330 -0.5494
 1129SOL     OW 3536   4.400   0.376   1.172 -0.1056  0.4380  0.0074
 1129SOL    HW1 3537   4.366   0.465   1.143 -0.5372  0.1417 -0.4257
 1129SOL    HW2 3538   4.358   0.305   1.115  1.6086  0.0767 -0.8921
 1130SOL     OW 3539   0.868   1.359   1.486 -0.4373 -1.0197  0.3006
 1130SOL    HW1 3540   0.810   1.390   1.561 -2.0608 -0.6487 -1.0316
 1130SOL    HW2 3541   0.864   1.426   1.411  4.2349  0.6809  1.2357
 1131SOL     OW 3542   3.626   0.907   2.992  0.2645  0.7170 -0.0901
 1131SOL    HW1 3543   3.589   0.837   2.930  0.8437  1.3139 -1.1453
 1131SOL    HW2 3544   3.565   0.986   2.993  0.0120  0.5161  0.4832
 1132SOL     OW 3545   4.463   4.819   1.232 -0.1295 -0.0488  0.2743
 1132SOL    HW1 3546   4.377   4.781   1.198 -1.1720  0.8521  1.7510
 1132SOL    HW2 3547   4.456   4.918   1.238  1.2782  0.1013 -0.2300
 1133SOL     OW 3548   1.047   4.836   4.587 -0.1536  0.4486 -0.1511
 1133SOL    HW1 3549   1.127   4.896   4.581  0.7284 -0.4140  2.2156
 1133SOL    HW2 3550   1.062   4.765   4.655 -3.1117  0.4981  0.7159
 1134SOL     OW 3551   4.616   2.596   1.817  0.0014 -0.1270 -0.2523
 1134SOL    HW1 3552   4.572   2.649   1.890 -0.8526  0.1098 -0.9293
 1134SOL    HW2 3553   4.689   2.540   1.857  0.2308  0.7609  0.6367
 1135SOL     OW 3554   3.078   1.768   0.517  0.3241 -0.2097  0.1144
 1135SOL    HW1 3555   3.091   1.762   0.418  0.7147  1.4113  0.0276
 1135SOL    HW2 3556   3.167   1.774   0.561  0.1343  0.4737  0.4235
 1136SOL     OW 3557   1.135   3.461   3.215  0.4272  0.3060 -0.0524
 1136SOL    HW1 3558   1.097   3.377   3.178  0.8014  0.1176 -0.0157
 1136SOL    HW2 3559   1.224   3.479   3.173  0.1727  0.8941 -0.3505
 1137SOL     OW 3560   4.770   3.792   2.598  0.6905  0.2304 -0.1495
 1137SOL    HW1 3561   4.725   3.746   2.676 -2.4899  2.4131 -0.5033
 1137SOL    HW2 3562   4.790   3.724   2.527  1.8863 -1.5014  1.7191
 1138SOL     OW 3563   3.853   1.004   3.899 -0.1614 -0.5372 -0.1281
 1138SOL    HW1 3564   3.805   1.063   3.964 -1.1574 -0.6114 -0.7766
 1138SOL    HW2 3565   3.789   0.938   3.860  0.0667  0.4063 -2.2327
 1139SOL     OW 3566   3.744   4.202   2.939 -0.3251  0.2291 -0.0177
 1139SOL    HW1 3567   3.652   4.200   2.900 -1.7869  1.0165  3.0671
 1139SOL    HW2 3568   3.759   4.120   2.994 -0.2954  1.3589  1.7189
 1140SOL     OW 3569   3.517   0.331   1.578 -0.1131 -0.0692 -0.1063
 1140SOL    HW1 3570   3.551   0.345   1.485  0.6627  1.0273  0.3280
 1140SOL    HW2 3571   3.582   0.274   1.629 -1.0885 -1.6409 -0.5387
 1141SOL     OW 3572   2.122   3.810   2.452 -0.2016  0.8871  0.4623
 1141SOL    HW1 3573   2.050   3.779   2.391  3.2752  1.8090 -4.7704
 1141SOL    HW2 3574   2.121   3.910   2.458 -0.0040  0.8499  1.2541
 1142SOL     OW 3575   4.324   4.591   3.880  0.1835 -0.0984  0.3297
 1142SOL    HW1 3576   4.365   4.515   3.830  1.0837 -0.2896  1.3415
 1142SOL    HW2 3577   4.332   4.576   3.978 -0.1190  1.0370  0.5457
 1143SOL     OW 3578   1.117   4.066   1.727 -0.7788 -0.2855  0.1055
 1143SOL    HW1 3579   1.033   4.092   1.775 -0.0053 -0.3376  1.5446
 1143SOL    HW2 3580   1.173   4.009   1.787 -0.6973 -2.1380 -1.6191
 1144SOL     OW 3581   3.010   0.003   3.374 -0.1396  0.0701 -0.5251
 1144SOL    HW1 3582   3.078   0.073   3.398 -1.5202  1.2455  0.1415
 1144SOL    HW2 3583   3.043  -0.050   3.295  2.4559 -0.8195  1.0310
 1145SOL     OW 3584   4.729   0.838   0.814 -0.3693 -0.2006 -0.2747
 1145SOL    HW1 3585   4.824   0.867   0.825 -0.6827  0.0066  2.7278
 1145SOL    HW2 3586   4.727   0.749   0.767  1.3451 -0.3670 -0.0970
 1146SOL     OW 3587   3.055   3.611   2.276 -0.3813 -0.2293 -0.2170
 1146SOL    HW1 3588   2.981   3.640   2.214 -0.2057 -0.5095 -0.5649
 1146SOL    HW2 3589   3.142   3.648   2.243 -0.6254  1.9813  1.4269
 1147SOL     OW 3590   0.668   2.419   1.317 -0.5869 -0.0178 -0.1651
 1147SOL    HW1 3591   0.656   2.482   1.394  0.3833  2.1174 -1.6521
 1147SOL    HW2 3592   0.616   2.452   1.238  0.6790 -0.5596 -1.2714
 1148SOL     OW 3593   2.157   0.844   5.075  0.5192  0.3137  0.0442
 1148SOL    HW1 3594   2.131   0.849   5.171 -0.6416  0.5328 -0.2633
 1148SOL    HW2 3595   2.112   0.765   5.032  1.2847  0.0251 -0.2545
 1149SOL     OW 3596   2.640   0.539   1.469 -0.0407  0.4408 -0.6632
 1149SOL    HW1 3597   2.551   0.506   1.502 -0.1166 -0.2866 -1.5518
 1149SOL    HW2 3598   2.645   0.638   1.477 -1.1593  0.5431 -1.1489
 1150SOL     OW 3599   1.767   2.046   4.788 -0.4103  0.4476 -0.0394
 1150SOL    HW1 3600   1.783   2.074   4.883 -0.9943 -0.0946  0.2248
 1150SOL    HW2 3601   1.814   2.109   4.726 -1.4257  1.8212  0.5426
 1151SOL     OW 3602   1.564   0.950   1.851  0.8197 -0.0461  0.1672
 1151SOL    HW1 3603   1.592   0.889   1.926  0.0236 -0.9912 -0.2863
 1151SOL    HW2 3604   1.584   1.045   1.877 -0.3015 -0.2464  2.0080
 1152SOL     OW 3605   3.182   3.006   1.883  0.2995  0.2578 -0.2953
 1152SOL    HW1 3606   3.202   2.945   1.806  2.8518 -0.9470  1.1902
 1152SOL    HW2 3607   3.160   3.097   1.847 -1.0433 -0.8288 -2.4742
 1153SOL     OW 3608   0.266   3.808   3.374 -0.1792  0.6391 -0.3596
 1153SOL    HW1 3609   0.304   3.879   3.315  0.0968  0.9394  0.1728
 1153SOL    HW2 3610   0.339   3.769   3.430 -0.5877  0.9897  0.4363
 1154SOL     OW 3611   3.298   0.757   3.248  0.4855  0.0375  0.0069
 1154SOL    HW1 3612   3.286   0.813   3.166  0.0841  0.0819  0.0929
 1154SOL    HW2 3613   3.391   0.719   3.249  0.0766 -1.0474 -1.1453
 1155SOL     OW 3614   1.581   1.509   3.444 -0.1984 -0.3963  0.1605
 1155SOL    HW1 3615   1.538   1.516   3.534  0.5798 -1.5122  0.6419
 1155SOL    HW2 3616   1.675   1.544   3.449 -0.6427  0.9766 -0.6090
 1156SOL     OW 3617   4.882   5.022   3.337  0.2510 -0.6161 -0.0414
 1156SOL    HW1 3618   4.886   5.010   3.238  1.7190 -0.8294  0.0152
 1156SOL    HW2 3619   4.789   5.006   3.369 -0.6643  1.2035 -1.5863
 1157SOL     OW 3620   2.138   0.820   3.571 -0.5469 -0.6330 -0.1900
 1157SOL    HW1 3621   2.091   0.899   3.532 -1.4300 -1.0155  0.0720
 1157SOL    HW2 3622   2.234   0.842   3.583 -0.9011  0.6497  0.5305
 1158SOL     OW 3623   4.847   1.469   2.424 -0.2221  0.8107  0.0725
 1158SOL    HW1 3624   4.771   1.490   2.363  0.1309 -1.2726 -1.1681
 1158SOL    HW2 3625   4.828   1.506   2.515 -1.1169  3.3068 -1.0477
 1159SOL     OW 3626   2.674   0.898   2.959 -0.2124  0.1144 -0.2547
 1159SOL    HW1 3627   2.648   0.909   2.862  1.2032  1.1932 -0.5437
 1159SOL    HW2 3628   2.736   0.972   2.985 -0.6314 -0.1191  1.5260
 1160SOL     OW 3629   3.306   1.282   3.915 -0.4747 -0.2233  0.5688
 1160SOL    HW1 3630   3.215   1.255   3.883 -0.3582 -0.4204  0.4026
 1160SOL    HW2 3631   3.303   1.377   3.947 -0.7605 -0.2594  0.6530
 1161SOL     OW 3632   1.018   4.432   4.858  0.3617  0.0749  0.3298
 1161SOL    HW1 3633   1.039   4.346   4.812 -1.5292 -1.0445  1.4618
 1161SOL    HW2 3634   0.919   4.444   4.864  0.5684  2.4698  0.0061
 1162SOL     OW 3635   1.867   2.650   5.144 -0.5968  0.1072 -0.2408
 1162SOL    HW1 3636   1.913   2.738   5.136 -1.9622  0.7717 -1.0699
 1162SOL    HW2 3637   1.913   2.595   5.213  1.3380  0.7860 -0.9111
 1163SOL     OW 3638   2.947   4.850   3.520 -0.0338  0.2686 -0.4391
 1163SOL    HW1 3639   2.853   4.867   3.549 -0.2199  0.7133 -1.2819
 1163SOL    HW2 3640   2.948   4.816   3.426  0.6620  0.5519 -0.5458
 1164SOL     OW 3641   3.919   2.524   1.063 -0.1748  1.1257  0.0961
 1164SOL    HW1 3642   3.939   2.456   1.134 -2.5673  0.7494  0.4894
 1164SOL    HW2 3643   3.989   2.520   0.993  0.3013 -1.0553  0.6172
 1165SOL     OW 3644   4.522   1.993   4.271 -0.1627 -0.4761  0.8059
 1165SOL    HW1 3645   4.608   1.945   4.255 -0.6274 -1.0855  0.0988
 1165SOL    HW2 3646   4.489   2.034   4.186 -0.4870 -0.1065  1.1028
 1166SOL     OW 3647   1.211   4.288   0.890 -0.4295  0.6229  0.7290
 1166SOL    HW1 3648   1.259   4.300   0.803  0.6292 -0.0023  1.1927
 1166SOL    HW2 3649   1.114   4.271   0.873 -0.1482 -0.0254 -0.3684
 1167SOL     OW 3650   3.429   2.020   1.351 -0.4359  0.1359 -0.0649
 1167SOL    HW1 3651   3.426   2.119   1.347  0.9746  0.2465  0.9072
 1167SOL    HW2 3652   3.463   1.984   1.264 -1.4449  0.4509 -0.6063
 1168SOL     OW 3653   1.034   0.260   1.985 -0.1441  0.0618  0.3003
 1168SOL    HW1 3654   1.006   0.183   2.043 -1.4779 -1.4421 -2.1682
 1168SOL    HW2 3655   0.954   0.299   1.940  0.9734 -0.0660 -1.9497
 1169SOL     OW 3656   2.267   2.181   3.486 -0.0714 -0.5730  0.3097
 1169SOL    HW1 3657   2.265   2.181   3.586  1.0949  1.6353  0.3680
 1169SOL    HW2 3658   2.325   2.106   3.454 -1.8669 -2.4244  1.1825
 1170SOL     OW 3659   5.109   0.570   3.378 -0.0024  0.1099  0.2418
 1170SOL    HW1 3660   5.044   0.514   3.327 -0.3112 -2.1269  2.8556
 1170SOL    HW2 3661   5.097   0.666   3.354 -1.8049 -0.5942 -1.9500
 1171SOL     OW 3662   1.205   4.822   3.280  0.3214 -0.4623  0.6841
 1171SOL    HW1 3663   1.303   4.837   3.266  0.1170  2.0211  1.4307
 1171SOL    HW2 3664   1.162   4.805   3.191  1.0018  1.6139 -0.1194
 1172SOL     OW 3665   3.649   2.023   2.064 -0.1799  0.2834  0.3545
 1172SOL    HW1 3666   3.687   2.087   2.131  1.0963  0.0333 -0.0987
 1172SOL    HW2 3667   3.552   2.041   2.051 -0.0084  1.6094  0.8121
 1173SOL     OW 3668   4.078   3.063   1.211 -0.0946 -0.2852  0.1661
 1173SOL    HW1 3669   4.129   3.145   1.238 -0.2845 -0.2459  0.4149
 1173SOL    HW2 3670   4.127   2.982   1.242 -1.3091 -0.2054  2.5105
 1174SOL     OW 3671   2.134   2.250   4.702  0.1094  0.1546 -0.1057
 1174SOL    HW1 3672   2.115   2.331   4.759 -0.5671  1.1150 -1.6185
 1174SOL    HW2 3673   2.048   2.212   4.669  0.5105  0.5136 -1.6579
 1175SOL     OW 3674   1.928   1.053   1.749 -0.2264 -0.5311 -0.2148
 1175SOL    HW1 3675   1.921   0.958   1.780 -1.7975 -0.4726 -0.3084
 1175SOL    HW2 3676   1.842   1.100   1.769 -0.0048  0.4679 -1.5386
 1176SOL     OW 3677   3.723   5.125   0.480 -0.5979 -0.1107 -0.7117
 1176SOL    HW1 3678   3.696   5.214   0.444 -0.2198 -0.2509 -1.3662
 1176SOL    HW2 3679   3.664   5.054   0.442  0.1871 -0.3314 -1.5678
 1177SOL     OW 3680   2.081   3.081   3.216 -0.1293 -0.2920  0.4393
 1177SOL    HW1 3681   2.060   3.045   3.307 -1.3836  0.7960  0.6133
 1177SOL    HW2 3682   2.119   3.173   3.225  0.3100 -0.4158 -0.1165
 1178SOL     OW 3683   3.680   2.074   4.464 -0.8772  0.1181 -0.4624
 1178SOL    HW1 3684   3.679   1.986   4.416 -3.3933 -1.1269  1.5826
 1178SOL    HW2 3685   3.746   2.071   4.538 -2.0080 -0.7241  0.5669
 1179SOL     OW 3686   0.430   0.172   4.712  0.3484 -0.7896  0.0169
 1179SOL    HW1 3687   0.353   0.128   4.758 -0.2496 -0.4590 -0.6485
 1179SOL    HW2 3688   0.516   0.142   4.755 -0.1241 -1.4126  0.5561
 1180SOL     OW 3689   4.043   2.020   2.268  0.1263  0.3114 -0.6720
 1180SOL    HW1 3690   4.097   2.065   2.339  0.4689 -1.7013  0.4056
 1180SOL    HW2 3691   3.961   1.979   2.309  0.9756 -1.9883 -1.1375
 1181SOL     OW 3692   1.405   2.701   0.117 -0.0430 -0.0495 -0.0556
 1181SOL    HW1 3693   1.341   2.767   0.078  0.8961  1.5303  0.9788
 1181SOL    HW2 3694   1.499   2.729   0.099  0.3885 -0.7614  0.9337
 1182SOL     OW 3695   2.506   1.384   1.356  0.3676  0.2850  0.4810
 1182SOL    HW1 3696   2.556   1.300   1.335  1.3672  0.8098  0.6932
 1182SOL    HW2 3697   2.516   1.449   1.280 -0.6874  0.0982  0.1647
 1183SOL     OW 3698   3.679   0.799   0.042  0.2194 -0.1384  0.7319
 1183SOL    HW1 3699   3.680   0.763   0.136 -1.3176 -1.4258  0.3003
 1183SOL    HW2 3700   3.585   0.804   0.010  0.6464  1.3692 -0.3693
 1184SOL     OW 3701   2.381   2.905   2.689  0.2123 -0.0880  0.2881
 1184SOL    HW1 3702   2.351   2.938   2.599 -0.5044 -0.0371  0.5401
 1184SOL    HW2 3703   2.370   2.977   2.757  0.4394 -0.2327  0.4809
 1185SOL     OW 3704   2.823   2.431   3.464  0.0216  0.0891  0.3276
 1185SOL    HW1 3705   2.808   2.514   3.410 -0.4199  0.4784  1.0396
 1185SOL    HW2 3706   2.832   2.455   3.561  0.5104 -0.6317  0.4724
 1186SOL     OW 3707   0.332   2.663   2.646 -0.0151  0.6567  0.4962
 1186SOL    HW1 3708   0.289   2.606   2.717  1.7927 -0.3962  0.8046
 1186SOL    HW2 3709   0.423   2.691   2.676  0.1442  1.5674 -0.7592
 1187SOL     OW 3710   2.690   1.147   3.717  0.1217  0.3385  0.7120
 1187SOL    HW1 3711   2.725   1.224   3.771 -0.5753  0.2145  1.3567
 1187SOL    HW2 3712   2.760   1.075   3.711  0.5838  0.7915  0.5478
 1188SOL     OW 3713   0.507   2.764   4.947  0.0470 -0.2082  0.2530
 1188SOL    HW1 3714   0.444   2.735   4.874 -0.5970  1.0821  0.2681
 1188SOL    HW2 3715   0.481   2.718   5.032 -1.4808  0.9599  0.4669
 1189SOL     OW 3716   3.948   4.033   4.688  0.0323  0.0258 -0.2529
 1189SOL    HW1 3717   3.961   3.941   4.652 -1.7480 -0.3994  0.1267
 1189SOL    HW2 3718   3.924   4.095   4.614  0.3930  0.0115 -0.3832
 1190SOL     OW 3719   0.572   4.586   2.573 -0.7235  0.5786 -0.2815
 1190SOL    HW1 3720   0.531   4.495   2.579  0.8060 -0.1206  0.0497
 1190SOL    HW2 3721   0.506   4.654   2.603 -1.4420 -0.5688  0.8370
 1191SOL     OW 3722   3.278   0.462   1.574 -0.2124 -0.9022 -0.3455
 1191SOL    HW1 3723   3.294   0.543   1.631 -2.5250 -1.0783  0.6551
 1191SOL    HW2 3724   3.362   0.408   1.568  0.5202 -0.0724  1.6480
 1192SOL     OW 3725   1.050   1.727   1.503  0.5287  0.1088  0.0495
 1192SOL    HW1 3726   1.075   1.634   1.533  1.0329  0.2442  0.0476
 1192SOL    HW2 3727   1.046   1.730   1.404  0.1451 -0.0033  0.0588
 1193SOL     OW 3728   4.398   4.346   2.923 -0.3228  0.9305  0.4337
 1193SOL    HW1 3729   4.318   4.341   2.982  0.5242 -0.5726  1.5375
 1193SOL    HW2 3730   4.369   4.351   2.827 -1.8125 -1.6067  0.6503
 1194SOL     OW 3731   2.275   3.392   2.876 -0.3437 -0.1136  0.9583
 1194SOL    HW1 3732   2.328   3.362   2.955 -0.4169  0.7511  1.3494
 1194SOL    HW2 3733   2.325   3.462   2.826  0.4155 -1.7592 -0.7149
 1195SOL     OW 3734   0.917   1.775   2.218 -0.7056  0.6200  0.6007
 1195SOL    HW1 3735   0.882   1.865   2.246 -0.4431  1.1130 -0.5895
 1195SOL    HW2 3736   0.848   1.728   2.162 -0.9860 -0.0913  1.5186
 1196SOL     OW 3737   2.402   3.275   4.834  0.3106  0.4363  0.3694
 1196SOL    HW1 3738   2.458   3.221   4.897  0.6286 -1.8194 -1.7107
 1196SOL    HW2 3739   2.446   3.278   4.744 -1.9696  0.2386 -0.8170
 1197SOL     OW 3740   2.297   0.661   2.903  0.1772 -0.0340 -0.1153
 1197SOL    HW1 3741   2.296   0.680   2.805  0.6546 -2.1626 -0.6008
 1197SOL    HW2 3742   2.209   0.623   2.931 -0.3749  1.6666  0.5705
 1198SOL     OW 3743   1.429   4.794   1.499 -0.4117  0.3087 -0.2840
 1198SOL    HW1 3744   1.391   4.798   1.406 -1.4003  0.5058  0.1224
 1198SOL    HW2 3745   1.466   4.703   1.516  0.0218  0.3493 -0.9642
 1199SOL     OW 3746   4.769   0.795   4.868 -0.3778 -0.0386  0.8169
 1199SOL    HW1 3747   4.685   0.800   4.814 -0.4613  0.5676  0.9970
 1199SOL    HW2 3748   4.830   0.726   4.829 -0.7288 -0.0930  0.3609
 1200SOL     OW 3749   2.514   3.116   3.743  0.3125  0.1311 -0.0067
 1200SOL    HW1 3750   2.440   3.076   3.797  0.6591 -0.1421  0.2692
 1200SOL    HW2 3751   2.560   3.186   3.797 -0.7965  1.4986 -0.7590
 1201SOL     OW 3752   0.571   3.885   2.451  0.5732  0.7219  0.0040
 1201SOL    HW1 3753   0.662   3.871   2.412  0.5777 -1.2259  0.5951
 1201SOL    HW2 3754   0.576   3.884   2.550  0.0677  1.9889  0.0614
 1202SOL     OW 3755   1.486   2.107   0.294  0.2073 -0.0714 -0.3188
 1202SOL    HW1 3756   1.404   2.057   0.323 -1.5208  1.7721 -1.7243
 1202SOL    HW2 3757   1.464   2.162   0.213  2.3602  1.8933  0.3300
 1203SOL     OW 3758   3.848   1.078   2.641  0.3778 -0.1584 -0.3101
 1203SOL    HW1 3759   3.886   1.078   2.548 -1.4081  0.1737 -1.0841
 1203SOL    HW2 3760   3.827   1.173   2.667  1.1906 -0.2142  0.5916
 1204SOL     OW 3761   2.346   1.413   0.920  0.0686 -0.1372 -0.0220
 1204SOL    HW1 3762   2.398   1.443   0.841  0.4082 -1.4374 -0.3130
 1204SOL    HW2 3763   2.338   1.488   0.986 -1.8616  1.5945 -2.0942
 1205SOL     OW 3764   2.560   3.400   2.105 -0.4529  0.1884  0.1370
 1205SOL    HW1 3765   2.464   3.399   2.077 -0.2395  0.6453 -0.6607
 1205SOL    HW2 3766   2.576   3.478   2.166 -0.1889  1.3255 -1.3223
 1206SOL     OW 3767   4.330   3.865   4.878  0.1171 -0.1777  0.5167
 1206SOL    HW1 3768   4.292   3.913   4.799 -1.0068  0.3933  1.3749
 1206SOL    HW2 3769   4.414   3.911   4.908 -1.1461  1.5659  1.5615
 1207SOL     OW 3770   3.501   3.508   4.984 -0.5064  0.0310 -0.1706
 1207SOL    HW1 3771   3.588   3.499   4.934 -0.6283  0.2942 -0.4339
 1207SOL    HW2 3772   3.427   3.471   4.928 -0.4297 -1.1207  0.4729
 1208SOL     OW 3773   2.132   3.266   4.766 -0.3279 -0.3238 -0.1969
 1208SOL    HW1 3774   2.224   3.263   4.804 -0.7797  0.5166  1.0017
 1208SOL    HW2 3775   2.075   3.198   4.811 -0.4937 -0.3156 -0.3937
 1209SOL     OW 3776   4.042   4.635   2.395  0.2819  0.1428 -0.0237
 1209SOL    HW1 3777   3.967   4.675   2.447 -1.4534 -2.2916 -0.4810
 1209SOL    HW2 3778   4.068   4.547   2.435  2.7611  0.7808 -0.0472
 1210SOL     OW 3779   0.049   5.063   0.217 -0.2464 -0.3562  0.1751
 1210SOL    HW1 3780   0.015   5.006   0.142  0.7948 -0.6667 -0.0828
 1210SOL    HW2 3781   0.146   5.085   0.201  0.9175 -2.9139  2.8768
 1211SOL     OW 3782   0.798   4.985   3.977  0.3273 -0.6666  0.1933
 1211SOL    HW1 3783   0.727   5.035   3.927 -1.0661  0.2541  2.8733
 1211SOL    HW2 3784   0.789   4.887   3.959 -0.2147 -0.3846 -1.1783
 1212SOL     OW 3785   1.881   3.891   0.877 -0.7704  0.6358  0.0078
 1212SOL    HW1 3786   1.828   3.897   0.793  0.0749 -0.7576 -0.6625
 1212SOL    HW2 3787   1.977   3.872   0.854 -0.6683 -0.5326  1.3088
 1213SOL     OW 3788   1.459   0.741   2.394  0.3178 -0.4786 -0.2544
 1213SOL    HW1 3789   1.520   0.673   2.352  0.4846 -0.2707 -0.3500
 1213SOL    HW2 3790   1.513   0.819   2.427  0.3833 -1.3064  1.7443
 1214SOL     OW 3791   0.268   2.736   1.689  0.3885 -0.0269  0.0545
 1214SOL    HW1 3792   0.190   2.692   1.643  1.3215 -0.0125 -1.6178
 1214SOL    HW2 3793   0.281   2.695   1.779  0.3823 -2.2802 -0.8983
 1215SOL     OW 3794   0.754   0.530   1.307  0.8408  0.4780 -0.2981
 1215SOL    HW1 3795   0.790   0.468   1.377  1.8813  0.3144 -0.9486
 1215SOL    HW2 3796   0.827   0.591   1.276 -0.0045  1.5777 -0.1488
 1216SOL     OW 3797   1.243   2.125   3.417 -0.1955 -0.3174 -0.1856
 1216SOL    HW1 3798   1.306   2.131   3.340 -0.3724 -1.8867 -0.4909
 1216SOL    HW2 3799   1.172   2.058   3.397 -0.6951 -0.1861  1.0352
 1217SOL     OW 3800   1.161   3.199   1.644  0.4587 -1.1062  0.0882
 1217SOL    HW1 3801   1.192   3.242   1.559 -0.3516  1.8719  1.1934
 1217SOL    HW2 3802   1.065   3.172   1.635 -0.2391  1.0387  0.6274
 1218SOL     OW 3803   1.983   1.727   1.444 -0.4724 -0.1600  0.0254
 1218SOL    HW1 3804   2.057   1.757   1.505 -2.5846  1.0831  2.2033
 1218SOL    HW2 3805   1.983   1.627   1.439  0.5478 -0.2451  1.0690
 1219SOL     OW 3806   4.653   0.948   2.092 -0.3434  0.1896 -0.1480
 1219SOL    HW1 3807   4.626   1.008   2.167 -0.2042  0.0384  0.0217
 1219SOL    HW2 3808   4.752   0.952   2.079 -0.3686  0.2269 -0.3341
 1220SOL     OW 3809   3.541   4.640   2.576  0.6167 -0.2115  1.0681
 1220SOL    HW1 3810   3.546   4.588   2.491 -0.7740 -0.2613  0.9809
 1220SOL    HW2 3811   3.633   4.664   2.606  1.2577 -2.0154  0.6874
 1221SOL     OW 3812   4.691   4.852   1.008 -0.0712  0.3547 -0.5490
 1221SOL    HW1 3813   4.685   4.839   1.107 -1.5951  0.9697 -0.5251
 1221SOL    HW2 3814   4.645   4.775   0.962 -0.2803  0.5867 -0.7305
 1222SOL     OW 3815   1.812   3.150   1.453 -0.0567  0.1579 -0.0226
 1222SOL    HW1 3816   1.784   3.244   1.472  4.0172  1.1230  2.4853
 1222SOL    HW2 3817   1.877   3.149   1.377  1.6051 -0.1714  1.3281
 1223SOL     OW 3818   2.235   2.941   3.045  0.1363 -0.0979  0.0224
 1223SOL    HW1 3819   2.320   2.987   3.020 -0.4880  1.5524  0.7715
 1223SOL    HW2 3820   2.188   2.994   3.116 -0.5649 -2.0049  1.0535
 1224SOL     OW 3821   1.084   4.990   3.470 -0.2962 -0.2943 -0.6474
 1224SOL    HW1 3822   1.120   4.914   3.416  0.0649  0.8292 -2.0389
 1224SOL    HW2 3823   1.083   5.073   3.414  2.7415  1.6502  1.8391
 1225SOL     OW 3824   4.812   4.251   2.287  0.0002 -0.0493 -0.1412
 1225SOL    HW1 3825   4.781   4.164   2.325  0.5279 -0.4233 -0.5388
 1225SOL    HW2 3826   4.908   4.266   2.313  0.3053 -0.2111 -1.1063
 1226SOL     OW 3827   4.309   2.964   1.556  0.3912  0.4303 -0.7366
 1226SOL    HW1 3828   4.347   2.893   1.617  0.8193  0.8626 -0.4900
 1226SOL    HW2 3829   4.209   2.957   1.555  0.2496  1.3716  1.2434
 1227SOL     OW 3830   1.335   2.925   1.566  0.3366  0.0981 -0.5629
 1227SOL    HW1 3831   1.325   3.024   1.579  0.1364 -0.0318  0.3687
 1227SOL    HW2 3832   1.254   2.878   1.603 -0.3324 -0.3332 -2.4467
 1228SOL     OW 3833   0.403   2.890   1.043  0.0882  0.4206 -0.2380
 1228SOL    HW1 3834   0.390   2.988   1.027  0.1333  0.2299 -1.5727
 1228SOL    HW2 3835   0.465   2.853   0.974 -1.1645 -0.8497 -0.7459
 1229SOL     OW 3836   0.090   0.410   2.306 -0.3657  0.5663 -0.0015
 1229SOL    HW1 3837   0.134   0.353   2.375  0.1897  0.7775 -0.1791
 1229SOL    HW2 3838   0.014   0.359   2.265  0.2075 -0.1030 -0.2559
 1230SOL     OW 3839   3.949   3.581   3.643  0.2881 -0.5225 -0.0745
 1230SOL    HW1 3840   4.014   3.533   3.584  0.3768  0.6905 -1.0115
 1230SOL    HW2 3841   3.907   3.516   3.706  0.7990 -1.7124 -0.9211
 1231SOL     OW 3842   3.399   2.356   1.041 -0.8612  0.0243 -0.0217
 1231SOL    HW1 3843   3.492   2.391   1.030 -0.4113 -0.2665  2.3783
 1231SOL    HW2 3844   3.390   2.268   0.993  0.1683 -0.0683 -0.0644
 1232SOL     OW 3845   4.544   4.459   2.167 -0.3506  0.6093 -0.2751
 1232SOL    HW1 3846   4.619   4.520   2.141  0.0573 -0.2284 -1.1078
 1232SOL    HW2 3847   4.557   4.369   2.124 -0.8340 -0.1347  1.0794
 1233SOL     OW 3848   1.706   1.142   0.623 -0.1083  0.0941 -0.0749
 1233SOL    HW1 3849   1.733   1.207   0.694  0.3606 -0.1319 -0.0404
 1233SOL    HW2 3850   1.705   1.188   0.534  1.6559 -0.1711 -0.2769
 1234SOL     OW 3851   3.096   3.023   0.709 -0.0345  0.3438  0.1296
 1234SOL    HW1 3852   3.055   2.956   0.770 -0.0048  0.3763  0.1858
 1234SOL    HW2 3853   3.093   2.990   0.615  1.6216 -0.5599  0.3623
 1235SOL     OW 3854   1.443   0.026   3.846  0.3159  0.6114  0.2334
 1235SOL    HW1 3855   1.387  -0.007   3.922  0.6095  0.7699  0.5219
 1235SOL    HW2 3856   1.384   0.064   3.775 -0.0663 -1.0770 -0.3783
 1236SOL     OW 3857   2.623   1.967   0.633  0.3239 -0.2336  0.0237
 1236SOL    HW1 3858   2.616   1.883   0.688  1.3375  0.3217  1.0496
 1236SOL    HW2 3859   2.718   1.978   0.603  0.2411  0.6482  0.0692
 1237SOL     OW 3860   1.967   2.901   0.496 -0.2845 -0.0615 -0.0487
 1237SOL    HW1 3861   1.964   2.805   0.522  0.1695  0.0261  0.3503
 1237SOL    HW2 3862   1.985   2.957   0.578 -1.6060  0.4553 -0.0757
 1238SOL     OW 3863   2.448   0.885   4.992 -0.1725 -0.3920  0.4639
 1238SOL    HW1 3864   2.439   0.911   4.896 -1.1110 -1.0388  0.3584
 1238SOL    HW2 3865   2.358   0.858   5.028  0.2785 -0.7944  1.3338
 1239SOL     OW 3866   0.837   1.013   4.948 -0.6997  0.1068  0.6804
 1239SOL    HW1 3867   0.887   1.080   5.002  1.1978 -1.4918  1.0226
 1239SOL    HW2 3868   0.817   0.933   5.004 -2.1132 -0.0104  0.0401
 1240SOL     OW 3869   0.521   0.981   3.768 -0.0471 -0.2451  0.5419
 1240SOL    HW1 3870   0.440   1.039   3.774 -0.3670 -0.6551  0.2310
 1240SOL    HW2 3871   0.506   0.909   3.700  1.8384  1.6580 -2.0700
 1241SOL     OW 3872   2.979   0.200   2.464  0.1575 -0.0519  0.2006
 1241SOL    HW1 3873   2.990   0.100   2.462 -1.2184 -0.2477  0.8444
 1241SOL    HW2 3874   2.907   0.226   2.400 -0.5339  0.3481  1.1250
 1242SOL     OW 3875   2.283   0.366   3.857  0.1303 -0.1431  0.0424
 1242SOL    HW1 3876   2.325   0.387   3.945 -1.4564 -0.4118  0.9017
 1242SOL    HW2 3877   2.350   0.381   3.784  2.6990 -3.2221  1.4937
 1243SOL     OW 3878   5.118   4.786   2.872 -0.1268 -0.2185 -0.4315
 1243SOL    HW1 3879   5.023   4.813   2.861 -0.6281 -1.3088  0.9772
 1243SOL    HW2 3880   5.135   4.760   2.967  1.6063  0.0581 -0.6347
 1244SOL     OW 3881   3.365   4.669   2.764 -0.2223  0.1265 -0.4455
 1244SOL    HW1 3882   3.397   4.633   2.852 -1.2357 -1.9676 -0.8708
 1244SOL    HW2 3883   3.435   4.652   2.695 -0.4483 -0.4917 -0.5252
 1245SOL     OW 3884   3.034   0.383   1.088 -0.6674 -0.0049  0.1809
 1245SOL    HW1 3885   3.017   0.450   1.161  1.6390  2.2370 -1.1615
 1245SOL    HW2 3886   2.952   0.375   1.031 -0.9904  1.8137  0.3211
 1246SOL     OW 3887   1.041   4.155   4.427 -0.3918  0.1824 -0.1573
 1246SOL    HW1 3888   1.127   4.176   4.381 -0.7981 -0.2435 -1.1257
 1246SOL    HW2 3889   1.000   4.240   4.460  0.2504  0.4165  0.0739
 1247SOL     OW 3890   4.400   1.782   1.736 -0.1533  0.0819  0.6889
 1247SOL    HW1 3891   4.457   1.714   1.689 -0.1986  0.6685 -0.2581
 1247SOL    HW2 3892   4.411   1.773   1.835  2.8365  1.1478  0.5640
 1248SOL     OW 3893   0.419   3.464   2.895 -0.4824 -0.1353  0.1543
 1248SOL    HW1 3894   0.349   3.516   2.845 -0.3510 -0.4289 -0.3430
 1248SOL    HW2 3895   0.434   3.376   2.850 -0.3025 -0.3763  0.6703
 1249SOL     OW 3896   0.791   3.058   4.266  0.1871 -0.3790  0.3808
 1249SOL    HW1 3897   0.826   3.034   4.356  1.4501  0.5903  0.1818
 1249SOL    HW2 3898   0.731   2.986   4.232  1.4351 -1.7824  1.0661
 1250SOL     OW 3899   4.666   0.187   2.106  0.1491  0.1584 -0.2790
 1250SOL    HW1 3900   4.666   0.246   2.025  0.3936 -0.2527 -0.5845
 1250SOL    HW2 3901   4.759   0.156   2.125  0.3751  1.5956  1.1713
 1251SOL     OW 3902   0.774   1.454   1.989  0.3373 -0.3323  0.3640
 1251SOL    HW1 3903   0.757   1.368   2.037  1.7455 -1.2536 -0.7176
 1251SOL    HW2 3904   0.741   1.531   2.045 -1.4107 -1.5650  1.1222
 1252SOL     OW 3905   4.053   1.530   2.435 -0.1155 -0.2191 -0.3058
 1252SOL    HW1 3906   4.105   1.501   2.516  0.0485 -2.8102 -1.2479
 1252SOL    HW2 3907   3.987   1.601   2.461  0.3758 -0.5137  1.9444
 1253SOL     OW 3908   4.091   3.727   3.825  0.1404  0.4387  0.2056
 1253SOL    HW1 3909   4.034   3.668   3.767  2.4149  0.6116 -2.4300
 1253SOL    HW2 3910   4.095   3.818   3.784  1.4241  0.7226  0.9284
 1254SOL     OW 3911   3.707   2.942   3.585  0.3589 -0.0732 -0.7961
 1254SOL    HW1 3912   3.646   2.954   3.664 -0.5205 -0.2940 -1.4170
 1254SOL    HW2 3913   3.780   2.879   3.608  0.6440  0.5813  0.1279
 1255SOL     OW 3914   0.694   1.501   5.117 -0.2942  0.1015  0.8704
 1255SOL    HW1 3915   0.758   1.452   5.176  0.6196 -0.8368 -0.7985
 1255SOL    HW2 3916   0.623   1.439   5.086  0.9948 -0.3559 -1.4388
 1256SOL     OW 3917   0.085   3.648   0.033 -0.0998 -0.2645 -0.3263
 1256SOL    HW1 3918   0.062   3.561  -0.010 -0.4367 -0.4035  0.1381
 1256SOL    HW2 3919   0.022   3.719  -0.001 -0.6846 -0.4737  0.3027
 1257SOL     OW 3920   1.120   1.214   3.423 -0.0611  0.5190  0.1450
 1257SOL    HW1 3921   1.185   1.275   3.469  0.3730  0.2481 -0.1010
 1257SOL    HW2 3922   1.138   1.215   3.324  0.1206 -0.2031  0.1640
 1258SOL     OW 3923   4.871   2.638   3.698 -0.2252 -0.2426 -0.1426
 1258SOL    HW1 3924   4.919   2.725   3.703 -1.7608  0.6163  0.3284
 1258SOL    HW2 3925   4.861   2.599   3.789  0.1689 -0.7628 -0.3143
 1259SOL     OW 3926   1.203   0.642   2.413 -0.7190 -0.2528 -0.2715
 1259SOL    HW1 3927   1.202   0.605   2.320  0.0452 -1.1393  0.0574
 1259SOL    HW2 3928   1.290   0.688   2.431 -1.2279  0.7451 -0.2955
 1260SOL     OW 3929   2.708   4.668   4.268 -0.3435  0.7987 -0.0047
 1260SOL    HW1 3930   2.654   4.670   4.353 -2.1579  4.1015 -1.0588
 1260SOL    HW2 3931   2.761   4.752   4.261  3.0282 -1.1892 -0.3402
 1261SOL     OW 3932   3.738   4.923   4.053 -0.1448 -0.1900  0.8766
 1261SOL    HW1 3933   3.804   4.864   4.007  0.2768  0.8944  0.0820
 1261SOL    HW2 3934   3.652   4.924   4.002  0.3844  1.1610 -0.0138
 1262SOL     OW 3935   0.577   1.629   2.922 -0.0449  0.0853  0.0444
 1262SOL    HW1 3936   0.626   1.549   2.957 -0.9886  0.0841  1.4194
 1262SOL    HW2 3937   0.640   1.706   2.914  0.4657 -0.2818  0.5148
 1263SOL     OW 3938   4.315   2.859   3.933  0.4144 -0.4264 -0.5660
 1263SOL    HW1 3939   4.306   2.846   4.032 -0.1580  0.7112 -0.4649
 1263SOL    HW2 3940   4.409   2.838   3.906  0.0468 -2.9332 -0.1521
 1264SOL     OW 3941   4.115   1.003   3.942 -0.4302  0.2012  0.4057
 1264SOL    HW1 3942   4.152   0.948   3.867  0.9133  2.7151 -0.8927
 1264SOL    HW2 3943   4.015   1.002   3.937 -0.3758 -0.0866 -1.1292
 1265SOL     OW 3944   0.815   0.064   4.211  0.2176 -0.2928 -0.1429
 1265SOL    HW1 3945   0.752  -0.004   4.173 -0.2936  1.0587 -1.8298
 1265SOL    HW2 3946   0.907   0.024   4.217 -0.0936 -1.1893 -0.9918
 1266SOL     OW 3947   2.749   3.523   1.137 -0.1238  0.1813  0.1926
 1266SOL    HW1 3948   2.650   3.511   1.129  0.1205 -3.1064  0.4482
 1266SOL    HW2 3949   2.784   3.460   1.207  2.3222 -0.0305 -1.1085
 1267SOL     OW 3950   4.603   3.416   4.970 -0.4186  0.2684  0.0506
 1267SOL    HW1 3951   4.521   3.471   4.984  1.1379  2.6033  0.6562
 1267SOL    HW2 3952   4.606   3.385   4.875 -0.9224  2.0665 -0.5960
 1268SOL     OW 3953   3.984   2.936   0.300  0.3531 -0.1393 -0.0090
 1268SOL    HW1 3954   4.072   2.958   0.342  1.0101 -1.9844 -0.3398
 1268SOL    HW2 3955   3.982   2.974   0.207  1.6411 -1.7243 -0.7333
 1269SOL     OW 3956   2.267   2.591   3.536 -0.4444 -0.2214 -0.2510
 1269SOL    HW1 3957   2.182   2.540   3.524  0.5549 -1.8812 -0.5511
 1269SOL    HW2 3958   2.345   2.532   3.517  0.7901  1.4628 -0.7174
 1270SOL     OW 3959   2.398   1.865   3.024 -0.0830 -0.3878  0.4964
 1270SOL    HW1 3960   2.464   1.923   2.976 -0.9349 -0.7656 -1.2346
 1270SOL    HW2 3961   2.334   1.923   3.074 -0.0434  0.1175 -0.0138
 1271SOL     OW 3962   0.688   1.677   2.107  0.0949  0.2326 -0.3048
 1271SOL    HW1 3963   0.626   1.652   2.033  0.7162  1.0325 -1.1245
 1271SOL    HW2 3964   0.695   1.777   2.113  0.7291  0.1672  0.2545
 1272SOL     OW 3965   0.699   3.075   2.001  0.1771  0.2006 -0.1803
 1272SOL    HW1 3966   0.646   3.103   1.921  1.2544  2.3452 -0.2194
 1272SOL    HW2 3967   0.763   3.148   2.025  1.7206 -1.4779  1.0616
 1273SOL     OW 3968   4.050   3.702   4.469 -0.0254  0.6200 -0.0476
 1273SOL    HW1 3969   4.051   3.700   4.369 -1.1857  0.4930 -0.0741
 1273SOL    HW2 3970   4.071   3.610   4.504  0.5930  0.7120 -0.1594
 1274SOL     OW 3971   3.304   0.691   4.168 -0.2635  0.5659 -0.1693
 1274SOL    HW1 3972   3.234   0.682   4.240 -0.0654 -0.2800 -0.0643
 1274SOL    HW2 3973   3.281   0.768   4.109 -1.2728  0.3221 -0.1200
 1275SOL     OW 3974   3.338   3.649   3.134  0.2174  0.2152 -0.0967
 1275SOL    HW1 3975   3.301   3.724   3.190  1.6969  1.6575 -0.9728
 1275SOL    HW2 3976   3.263   3.592   3.102 -1.0819  1.8460 -0.1364
 1276SOL     OW 3977   3.473   1.428   4.691 -0.2690  0.2680  1.0609
 1276SOL    HW1 3978   3.491   1.525   4.681  0.6503  0.1302  1.2766
 1276SOL    HW2 3979   3.436   1.392   4.605  0.2217  0.6304  0.6943
 1277SOL     OW 3980   4.997   1.911   3.817 -0.2404  0.7983 -0.3551
 1277SOL    HW1 3981   5.082   1.892   3.768 -0.3429  0.0918 -0.2711
 1277SOL    HW2 3982   5.009   1.889   3.914 -1.0522 -1.0979 -0.6306
 1278SOL     OW 3983   2.298   3.287   2.087  0.4486  0.4368 -0.4752
 1278SOL    HW1 3984   2.327   3.191   2.082  1.4292  0.6398  0.9282
 1278SOL    HW2 3985   2.231   3.298   2.161  0.0676  0.7875 -0.8645
 1279SOL     OW 3986   3.816   3.024   4.848  0.1912  0.6918 -0.0753
 1279SOL    HW1 3987   3.846   2.929   4.863  2.1987  1.8320  5.6277
 1279SOL    HW2 3988   3.720   3.032   4.876  0.3603  0.4841  0.6066
 1280SOL     OW 3989   4.019   3.762   0.579 -0.4114  0.2299  0.2314
 1280SOL    HW1 3990   4.052   3.827   0.510 -2.1654  0.5558 -0.3643
 1280SOL    HW2 3991   4.001   3.674   0.536  0.2139 -0.1242  0.6720
 1281SOL     OW 3992   3.945   5.060   1.568  0.2830  0.1276 -0.4753
 1281SOL    HW1 3993   3.971   5.154   1.545  1.2444  0.2145  0.8644
 1281SOL    HW2 3994   3.973   4.999   1.493 -2.2918  1.0912 -2.3920
 1282SOL     OW 3995   5.056   2.449   3.521  0.6619 -0.1565  0.6548
 1282SOL    HW1 3996   5.029   2.537   3.561 -0.2594 -1.1404  2.3156
 1282SOL    HW2 3997   5.155   2.444   3.516  0.7267  1.1058  0.1777
 1283SOL     OW 3998   4.461   3.447   3.030 -0.5024  0.6871  0.3293
 1283SOL    HW1 3999   4.385   3.484   2.976 -0.7462  1.3567  1.1101
 1283SOL    HW2 4000   4.492   3.517   3.095 -0.1695 -0.0823  1.0098
 1284SOL     OW 4001   3.763   4.331   1.003  0.6251  0.1465 -0.5311
 1284SOL    HW1 4002   3.821   4.363   1.078  0.6910  1.4820 -1.1273
 1284SOL    HW2 4003   3.690   4.273   1.040  1.1534  0.0858  0.4564
 1285SOL     OW 4004   4.895   1.241   2.028 -0.2388 -0.6159  0.2527
 1285SOL    HW1 4005   4.856   1.201   2.111 -1.1611 -1.1823 -0.4297
 1285SOL    HW2 4006   4.925   1.334   2.047 -2.2524 -0.0068  0.7789
 1286SOL     OW 4007   2.691   3.725   3.538 -0.2158 -0.4505  0.0822
 1286SOL    HW1 4008   2.690   3.799   3.605 -0.0665 -0.4247  0.0569
 1286SOL    HW2 4009   2.786   3.696   3.523 -0.2670 -0.5871  0.0277
 1287SOL     OW 4010   4.466   2.068   1.952  0.2043 -0.3080 -0.3235
 1287SOL    HW1 4011   4.397   2.045   1.883 -0.3505 -1.3557  0.5296
 1287SOL    HW2 4012   4.556   2.036   1.922  0.0362 -0.4061 -0.7301
 1288SOL     OW 4013   1.994   4.246   4.086  0.2191 -0.5482  0.2113
 1288SOL    HW1 4014   1.934   4.326   4.084  1.0289  0.0565 -1.3227
 1288SOL    HW2 4015   1.938   4.163   4.091 -0.7306  0.0280 -0.4476
 1289SOL     OW 4016   4.956   0.984   3.860  0.2788 -0.4023 -0.2337
 1289SOL    HW1 4017   5.032   0.977   3.925 -1.9668  0.1200  2.6810
 1289SOL    HW2 4018   4.955   1.076   3.820 -0.0548  0.3494  1.4297
 1290SOL     OW 4019   1.875   1.083   1.138 -0.1309  0.1316  0.3235
 1290SOL    HW1 4020   1.822   1.110   1.218 -2.2047 -2.3676 -0.0615
 1290SOL    HW2 4021   1.941   1.013   1.163 -0.7973 -0.6693 -0.1082
 1291SOL     OW 4022   1.309   0.434   3.215  0.4497  0.8454  0.0932
 1291SOL    HW1 4023   1.314   0.408   3.311  0.6010  1.3352  0.2236
 1291SOL    HW2 4024   1.303   0.534   3.208 -2.0906  0.7350 -0.2831
 1292SOL     OW 4025   2.699   0.497   4.349  0.1782 -0.2943 -0.2519
 1292SOL    HW1 4026   2.713   0.528   4.444 -0.9603 -3.5960  1.1206
 1292SOL    HW2 4027   2.619   0.542   4.311  0.8214  1.3084  0.1991
 1293SOL     OW 4028   4.847   3.635   4.119 -0.6313 -0.7359  0.4350
 1293SOL    HW1 4029   4.761   3.644   4.170 -1.9441 -0.4038 -1.7325
 1293SOL    HW2 4030   4.845   3.550   4.066 -0.8563  0.5660 -1.7476
 1294SOL     OW 4031   2.016   4.924   0.295  0.4318 -0.2316  0.7536
 1294SOL    HW1 4032   1.980   4.846   0.347 -2.6373 -1.5008 -2.7956
 1294SOL    HW2 4033   1.941   4.986   0.272  1.3459 -0.1244 -2.5483
 1295SOL     OW 4034   1.648   2.823   0.038  0.4025 -0.1459 -0.2661
 1295SOL    HW1 4035   1.667   2.879   0.119  2.3212  0.4677 -1.0711
 1295SOL    HW2 4036   1.731   2.773   0.012 -0.3973 -0.9249 -1.4148
 1296SOL     OW 4037   0.061   2.273   1.601  0.1403  0.0153  0.2276
 1296SOL    HW1 4038   0.115   2.221   1.535  1.8528  1.7487  0.1701
 1296SOL    HW2 4039  -0.006   2.213   1.645  0.2397 -1.5940 -1.6998
 1297SOL     OW 4040   3.701   2.820   0.648 -0.2039 -0.3448 -0.0386
 1297SOL    HW1 4041   3.604   2.821   0.623  0.6565 -0.5502 -4.0696
 1297SOL    HW2 4042   3.741   2.909   0.630  0.6163 -0.6290  0.3432
 1298SOL     OW 4043   2.384   1.141   1.743  0.0684  0.2942  0.2813
 1298SOL    HW1 4044   2.402   1.232   1.780  1.1944  0.3032 -0.2749
 1298SOL    HW2 4045   2.449   1.120   1.671 -0.2302 -0.9262  0.3428
 1299SOL     OW 4046   2.044   0.770   0.424  0.2591 -0.5687 -0.2628
 1299SOL    HW1 4047   2.114   0.712   0.465  0.6093  1.3876  2.1288
 1299SOL    HW2 4048   1.969   0.783   0.489 -0.1524  1.0616 -1.0035
 1300SOL     OW 4049   0.665   3.348   0.304 -0.1400  0.0456  0.2323
 1300SOL    HW1 4050   0.624   3.430   0.263 -0.5155  0.4368  1.3549
 1300SOL    HW2 4051   0.665   3.274   0.237 -0.0856  0.8669 -0.6957
 1301SOL     OW 4052   2.841   4.424   3.689 -0.2946  0.1690  0.2540
 1301SOL    HW1 4053   2.910   4.496   3.697 -0.3116  0.2830 -0.5202
 1301SOL    HW2 4054   2.782   4.443   3.611  0.2204 -1.1079 -0.4849
 1302SOL     OW 4055   4.815   0.933   3.427 -0.2226  0.0258 -0.0772
 1302SOL    HW1 4056   4.911   0.905   3.423 -0.4835 -1.2678  1.4483
 1302SOL    HW2 4057   4.758   0.853   3.447 -1.4579  1.0300  0.5524
 1303SOL     OW 4058   1.510   3.200   1.584 -0.1194  1.1767  0.0659
 1303SOL    HW1 4059   1.509   3.158   1.674 -1.2723 -0.7493 -0.7976
 1303SOL    HW2 4060   1.599   3.244   1.569  2.1356 -2.8844  0.2170
 1304SOL     OW 4061   4.077   3.187   4.541 -0.3344 -0.6562  0.4911
 1304SOL    HW1 4062   4.078   3.237   4.455 -0.2156 -1.1622  0.1946
 1304SOL    HW2 4063   4.106   3.248   4.615 -1.2350  0.0075  0.3049
 1305SOL     OW 4064   4.425   1.724   1.998 -0.1220  0.1120  0.1160
 1305SOL    HW1 4065   4.356   1.778   2.046  0.7094 -0.0994  1.5952
 1305SOL    HW2 4066   4.420   1.629   2.028 -0.2859 -0.2718 -1.0412
 1306SOL     OW 4067   0.606   1.195   1.628 -1.0392  0.8232 -0.4213
 1306SOL    HW1 4068   0.633   1.193   1.532 -0.5454  1.1814 -0.2914
 1306SOL    HW2 4069   0.651   1.271   1.675  2.6792 -2.0535  1.2271
 1307SOL     OW 4070   3.653   3.735   3.918 -0.4647 -0.2226  0.4223
 1307SOL    HW1 4071   3.688   3.642   3.922 -0.7734 -0.4680 -1.7788
 1307SOL    HW2 4072   3.676   3.777   3.831 -0.3515  1.7855  1.3569
 1308SOL     OW 4073   3.245   2.773   4.960  0.1332  0.0959 -0.3770
 1308SOL    HW1 4074   3.340   2.767   4.930  0.9657  1.9196  1.6705
 1308SOL    HW2 4075   3.189   2.810   4.885  1.4801  1.2592 -0.8439
 1309SOL     OW 4076   2.397   2.204   4.767 -0.3364 -0.5051  0.1246
 1309SOL    HW1 4077   2.319   2.251   4.726  1.4011  0.7637 -1.9547
 1309SOL    HW2 4078   2.469   2.270   4.788  1.4961 -1.9502 -1.2497
 1310SOL     OW 4079   1.944   4.223   0.373  0.2013 -0.0443  0.3354
 1310SOL    HW1 4080   1.904   4.256   0.287  1.3806  2.1119  0.5417
 1310SOL    HW2 4081   2.021   4.163   0.353 -1.1302 -1.6733 -0.0664
 1311SOL     OW 4082   1.217   2.852   0.608  0.0870 -0.5553 -0.4867
 1311SOL    HW1 4083   1.242   2.759   0.634  0.2677 -0.2571  0.4099
 1311SOL    HW2 4084   1.243   2.916   0.680  2.0528  0.4983 -2.0445
 1312SOL     OW 4085   3.988   3.560   0.354  0.3205 -0.4020 -0.2407
 1312SOL    HW1 4086   4.075   3.573   0.306  1.1728  1.7309  1.6672
 1312SOL    HW2 4087   3.964   3.463   0.354  2.9125 -1.1214 -0.4916
 1313SOL     OW 4088   3.377   3.618   3.653 -0.7793  0.2791  0.3910
 1313SOL    HW1 4089   3.415   3.548   3.593  1.0871  0.8750  0.8110
 1313SOL    HW2 4090   3.347   3.576   3.739  0.0096 -0.0635  0.5064
 1314SOL     OW 4091   4.567   2.817   3.870  0.0890 -0.3397  0.1144
 1314SOL    HW1 4092   4.634   2.852   3.805  0.6118 -2.1362 -0.3650
 1314SOL    HW2 4093   4.598   2.836   3.963  0.9116 -0.5208 -0.1146
 1315SOL     OW 4094   3.716   1.648   4.987 -0.3591  0.1135 -0.2484
 1315SOL    HW1 4095   3.730   1.603   4.899  1.7579  1.1956 -0.5503
 1315SOL    HW2 4096   3.740   1.586   5.061  1.5333  0.3370 -0.6228
 1316SOL     OW 4097   2.663   3.587   0.708  0.0136 -0.3624 -0.0404
 1316SOL    HW1 4098   2.671   3.675   0.660  0.3564 -1.0440 -1.2914
 1316SOL    HW2 4099   2.746   3.570   0.760 -0.5930  0.6576  1.3456
 1317SOL     OW 4100   3.195   0.435   0.472  0.2700  0.1440  0.1391
 1317SOL    HW1 4101   3.275   0.375   0.479  1.5749  1.7359 -0.5579
 1317SOL    HW2 4102   3.218   0.514   0.415 -1.8050  0.6690 -0.0311
 1318SOL     OW 4103   0.043   0.726   0.422  0.2407 -0.1390  0.0606
 1318SOL    HW1 4104  -0.044   0.746   0.468 -0.4667  0.7323 -1.5737
 1318SOL    HW2 4105   0.028   0.655   0.352  0.8299  0.0637 -0.2802
 1319SOL     OW 4106   0.798   0.540   0.910  0.1126  0.1189  0.2765
 1319SOL    HW1 4107   0.724   0.599   0.943 -0.2291  0.9008 -1.7593
 1319SOL    HW2 4108   0.871   0.537   0.979 -1.0839  0.6333  1.6243
 1320SOL     OW 4109   0.977   4.550   3.850  0.1217 -0.3157 -0.0150
 1320SOL    HW1 4110   0.995   4.495   3.768 -3.7215 -0.4749 -0.9409
 1320SOL    HW2 4111   0.990   4.493   3.932  3.3906 -0.3243 -0.4133
 1321SOL     OW 4112   3.891   1.417   3.920  0.4331 -0.0184  0.9401
 1321SOL    HW1 4113   3.900   1.377   3.828  2.3824 -0.9296  1.4739
 1321SOL    HW2 4114   3.795   1.417   3.947  0.1498 -2.9676  0.2729
 1322SOL     OW 4115   2.309   0.051   4.936  0.7686  0.4877 -0.1998
 1322SOL    HW1 4116   2.315   0.134   4.992 -0.4036  0.8322 -0.5389
 1322SOL    HW2 4117   2.266   0.073   4.849  0.0837 -0.5442 -0.1438
 1323SOL     OW 4118   2.802   3.374   1.374  0.3856 -0.2504  0.0846
 1323SOL    HW1 4119   2.776   3.465   1.409  1.8706  0.0991  0.3346
 1323SOL    HW2 4120   2.845   3.322   1.447  0.7487 -0.6644 -0.4228
 1324SOL     OW 4121   2.870   4.053   2.895 -0.1408  0.1806  0.2703
 1324SOL    HW1 4122   2.948   4.116   2.895 -0.2845  0.3573  0.4931
 1324SOL    HW2 4123   2.785   4.105   2.891 -0.2403 -0.0284 -1.7945
 1325SOL     OW 4124   0.440   1.122   1.812  0.3694 -0.0095  0.6372
 1325SOL    HW1 4125   0.508   1.151   1.743  0.2238 -0.7243  0.1858
 1325SOL    HW2 4126   0.366   1.073   1.766  0.0701 -0.1397  1.2618
 1326SOL     OW 4127   1.854   4.412   4.378 -0.0021 -0.4147 -0.1718
 1326SOL    HW1 4128   1.804   4.463   4.447 -1.2467  0.4679 -1.6558
 1326SOL    HW2 4129   1.878   4.322   4.414 -0.4917  0.0686  1.4338
 1327SOL     OW 4130   3.324   4.821   0.248 -0.3670  0.3493 -0.0727
 1327SOL    HW1 4131   3.287   4.895   0.191 -0.2763  0.4519  0.0030
 1327SOL    HW2 4132   3.325   4.736   0.194 -1.0902  0.2531  0.0465
 1328SOL     OW 4133   4.915   5.104   0.542  0.9080  0.0064  0.2800
 1328SOL    HW1 4134   4.841   5.100   0.609  0.6270 -0.8737 -0.0723
 1328SOL    HW2 4135   4.995   5.055   0.577  0.7949 -0.3698  0.0197
 1329SOL     OW 4136   4.922   4.810   4.108 -0.2849 -0.3619 -0.1527
 1329SOL    HW1 4137   4.989   4.849   4.045 -0.5619  0.1596 -0.1334
 1329SOL    HW2 4138   4.934   4.711   4.113  1.0410 -0.2046  0.4755
 1330SOL     OW 4139   2.130   2.094   1.073 -0.6470 -0.0977  0.3171
 1330SOL    HW1 4140   2.227   2.080   1.053 -0.5951 -0.3875  0.7510
 1330SOL    HW2 4141   2.112   2.068   1.168 -0.5438  2.8951  1.2319
 1331SOL     OW 4142   4.049   1.852   1.205 -0.0178  0.2119  1.0765
 1331SOL    HW1 4143   4.018   1.812   1.291  1.5637 -0.8922  1.1606
 1331SOL    HW2 4144   4.146   1.873   1.210  0.7527 -2.2610 -1.2469
 1332SOL     OW 4145   3.212   5.046   4.671 -0.5280 -0.8060  0.6396
 1332SOL    HW1 4146   3.228   4.996   4.756  1.7192 -1.4422 -0.0609
 1332SOL    HW2 4147   3.165   4.987   4.606 -1.4477 -0.6184  1.1160
 1333SOL     OW 4148   1.964   0.829   3.152 -0.7484 -0.1477 -0.1300
 1333SOL    HW1 4149   1.992   0.774   3.230  2.1034 -1.6452 -2.0226
 1333SOL    HW2 4150   1.900   0.778   3.095 -0.1147 -0.5098 -0.5350
 1334SOL     OW 4151   3.226   0.944   3.439 -0.2446  0.0758  0.2834
 1334SOL    HW1 4152   3.155   1.003   3.401  1.1861  0.5182 -1.9266
 1334SOL    HW2 4153   3.236   0.862   3.382 -0.2982 -0.9483  1.7021
 1335SOL     OW 4154   4.183   4.415   2.727  0.9146  0.0601  0.3487
 1335SOL    HW1 4155   4.146   4.392   2.637  3.0161  2.2965 -1.2356
 1335SOL    HW2 4156   4.120   4.385   2.799 -1.5167 -0.5284 -1.9023
 1336SOL     OW 4157   1.948   0.915   2.456  0.0505  0.3902 -0.1463
 1336SOL    HW1 4158   1.857   0.948   2.433 -0.3319 -0.5174  0.0295
 1336SOL    HW2 4159   1.965   0.930   2.554 -0.0950  0.1494 -0.0820
 1337SOL     OW 4160   1.656   1.568   1.527 -0.4147  0.1502  0.3356
 1337SOL    HW1 4161   1.622   1.594   1.437 -0.2909  1.3835  0.6240
 1337SOL    HW2 4162   1.740   1.515   1.517 -0.1450  0.6804 -0.2644
 1338SOL     OW 4163   1.301   2.704   3.660 -0.2067  0.2082  0.2716
 1338SOL    HW1 4164   1.354   2.716   3.576 -1.3790 -2.5944 -0.9731
 1338SOL    HW2 4165   1.348   2.640   3.720 -0.8022 -0.0533  0.4604
 1339SOL     OW 4166   1.373   1.551   5.132  0.0615  0.1841 -0.2026
 1339SOL    HW1 4167   1.318   1.574   5.052 -2.0224 -1.5940  0.6326
 1339SOL    HW2 4168   1.462   1.514   5.102 -1.6675 -3.0190 -1.8944
 1340SOL     OW 4169   2.693   1.774   3.944 -0.0953  0.2144  0.2991
 1340SOL    HW1 4170   2.679   1.684   3.985  2.0556 -0.2371  0.1326
 1340SOL    HW2 4171   2.684   1.767   3.845  1.3001 -0.1046  0.1806
 1341SOL     OW 4172   4.848   1.573   3.679  0.3324 -0.4807  0.5644
 1341SOL    HW1 4173   4.775   1.617   3.732  1.0933  1.3941  0.1602
 1341SOL    HW2 4174   4.931   1.568   3.734  0.8743  0.6763 -0.0978
 1342SOL     OW 4175   3.325   1.547   4.002  0.4610 -0.6308 -0.2955
 1342SOL    HW1 4176   3.327   1.646   3.986 -3.2965 -0.2655  0.7186
 1342SOL    HW2 4177   3.370   1.527   4.088 -0.4568  0.4956  0.4751
 1343SOL     OW 4178   4.299   0.531   0.775 -0.1091  0.3191  0.1611
 1343SOL    HW1 4179   4.352   0.613   0.798  1.8848 -0.7566 -0.3526
 1343SOL    HW2 4180   4.262   0.491   0.859  0.5873  0.6490  0.6356
 1344SOL     OW 4181   1.434   2.928   0.992  0.2040  0.3806  0.4602
 1344SOL    HW1 4182   1.363   2.874   1.036 -0.0552  0.6680  0.3984
 1344SOL    HW2 4183   1.512   2.870   0.971 -0.4138 -0.1663 -0.3871
 1345SOL     OW 4184   2.313   3.046   3.907 -0.2311  0.1729 -1.0198
 1345SOL    HW1 4185   2.338   3.018   4.000  1.1317 -0.2742 -1.4969
 1345SOL    HW2 4186   2.259   3.130   3.911 -2.5981 -1.3071  0.3230
 1346SOL     OW 4187   3.611   2.951   1.517  0.0934 -0.1165 -0.3207
 1346SOL    HW1 4188   3.574   2.860   1.499 -1.2657  0.3711 -0.0513
 1346SOL    HW2 4189   3.709   2.952   1.494 -0.1505 -1.2845 -1.5111
 1347SOL     OW 4190   0.998   4.389   3.126  0.0892  0.3606 -0.3286
 1347SOL    HW1 4191   1.004   4.414   3.029  2.1033 -0.5819 -0.4884
 1347SOL    HW2 4192   0.917   4.433   3.166 -0.5358  1.1465 -2.3018
 1348SOL     OW 4193   1.203   3.465   2.245  0.1446 -0.3304  0.4007
 1348SOL    HW1 4194   1.126   3.500   2.298  1.7252  0.2888  2.4227
 1348SOL    HW2 4195   1.219   3.525   2.166  1.2297  2.2705  2.4164
 1349SOL     OW 4196   5.118   4.653   4.245  0.0518  0.1221  0.2459
 1349SOL    HW1 4197   5.064   4.632   4.326  1.8240 -0.6374  1.2982
 1349SOL    HW2 4198   5.175   4.733   4.263  0.5062 -0.0932 -0.2082
 1350SOL     OW 4199   4.747   0.236   1.456  0.0205  0.4565  0.5629
 1350SOL    HW1 4200   4.666   0.291   1.474 -1.0982  0.1549 -2.7048
 1350SOL    HW2 4201   4.802   0.280   1.385  1.5242 -0.4322  1.1442
 1351SOL     OW 4202   4.520   0.930   2.755  0.1483  0.2826  0.0449
 1351SOL    HW1 4203   4.555   0.838   2.775 -0.3603  0.4900  2.0932
 1351SOL    HW2 4204   4.430   0.940   2.797 -0.5547  1.1745 -1.6016
 1352SOL     OW 4205   2.688   0.017   0.617 -0.2878  0.1499 -0.5280
 1352SOL    HW1 4206   2.744   0.056   0.544  2.2735 -0.6151  0.9042
 1352SOL    HW2 4207   2.657  -0.074   0.591  1.0903 -0.3517 -0.5073
 1353SOL     OW 4208   4.764   3.693   4.760  0.4886  0.4878  0.0413
 1353SOL    HW1 4209   4.798   3.784   4.784 -2.4672  1.9578 -0.8260
 1353SOL    HW2 4210   4.766   3.634   4.840  0.1686  2.1080  1.2952
 1354SOL     OW 4211   4.628   2.126   2.341 -0.1207  0.1766  0.1199
 1354SOL    HW1 4212   4.554   2.083   2.290 -2.5931  1.7304  2.1224
 1354SOL    HW2 4213   4.597   2.216   2.374  3.1216  1.4304  0.0996
 1355SOL     OW 4214   3.842   1.722   2.451  0.4614  0.4141  0.2121
 1355SOL    HW1 4215   3.810   1.682   2.537  0.0994 -1.4762 -0.7307
 1355SOL    HW2 4216   3.801   1.812   2.439 -3.4180 -1.1633 -0.1117
 1356SOL     OW 4217   2.687   0.260   1.286 -0.2436  0.3566  0.0279
 1356SOL    HW1 4218   2.688   0.216   1.196 -0.9977 -0.2734  0.3128
 1356SOL    HW2 4219   2.725   0.352   1.279  0.6996 -0.0686 -0.7250
 1357SOL     OW 4220   2.201   0.024   1.261 -0.4969  0.4139 -0.2164
 1357SOL    HW1 4221   2.127   0.064   1.316  0.7415 -0.0398  1.8966
 1357SOL    HW2 4222   2.204  -0.074   1.275 -0.3383  0.2316 -1.4025
 1358SOL     OW 4223   3.905   2.464   3.337  0.7023 -0.5813 -0.1376
 1358SOL    HW1 4224   3.961   2.546   3.326  0.1752 -0.3092 -0.8286
 1358SOL    HW2 4225   3.885   2.451   3.434  1.2093 -0.1803  0.0289
 1359SOL     OW 4226   2.229   1.772   4.007  0.4993  0.0670 -0.4100
 1359SOL    HW1 4227   2.164   1.846   3.989 -1.1140 -0.8288  1.3837
 1359SOL    HW2 4228   2.208   1.729   4.094  3.9935  0.1777  0.6597
 1360SOL     OW 4229   1.718   1.219   4.621 -0.6680 -0.7434  0.0672
 1360SOL    HW1 4230   1.803   1.271   4.622 -0.5380 -0.8811 -1.2533
 1360SOL    HW2 4231   1.670   1.230   4.708 -0.8192  1.8818 -0.2654
 1361SOL     OW 4232   0.957   1.418   2.817 -0.4636 -0.1432 -0.0373
 1361SOL    HW1 4233   0.987   1.458   2.731  0.1824 -0.8836 -0.1760
 1361SOL    HW2 4234   0.989   1.323   2.822  1.1604  0.4198  1.8260
 1362SOL     OW 4235   3.857   0.098   4.423 -0.2432  0.5016  0.2824
 1362SOL    HW1 4236   3.807   0.025   4.377  1.3065  1.1217 -2.6645
 1362SOL    HW2 4237   3.950   0.066   4.445 -0.2988  0.8799  1.1028
 1363SOL     OW 4238   2.205   2.701   1.811  0.0055 -0.2789  0.8780
 1363SOL    HW1 4239   2.168   2.752   1.733  0.3038  0.0765  0.9710
 1363SOL    HW2 4240   2.132   2.685   1.878  0.1860  1.1410  1.4493
 1364SOL     OW 4241   2.361   2.496   4.214  0.2553 -1.0752  0.2730
 1364SOL    HW1 4242   2.429   2.519   4.284 -0.3874  0.8191  0.3545
 1364SOL    HW2 4243   2.282   2.453   4.257 -0.6787  1.1945  1.0037
 1365SOL     OW 4244   3.083   4.388   4.073  0.0626  0.1132  0.5939
 1365SOL    HW1 4245   3.009   4.456   4.072  0.7202  0.8622  1.1931
 1365SOL    HW2 4246   3.171   4.436   4.064  0.5388 -0.6615  1.0705
 1366SOL     OW 4247   1.820   2.205   2.641  1.0822  0.0404 -0.3661
 1366SOL    HW1 4248   1.778   2.296   2.634 -0.4602 -0.5638  0.4280
 1366SOL    HW2 4249   1.759   2.137   2.601  0.5880 -1.0585  2.0673
 1367SOL     OW 4250   1.487   1.785   4.932  0.0513 -0.6429 -0.1740
 1367SOL    HW1 4251   1.499   1.850   5.007  2.0598 -0.4716 -0.5868
 1367SOL    HW2 4252   1.574   1.738   4.915 -0.7425 -1.7075 -1.4741
 1368SOL     OW 4253   3.286   1.211   4.918  0.1385  0.1017  0.5334
 1368SOL    HW1 4254   3.374   1.253   4.940 -0.5482  1.3645  0.9873
 1368SOL    HW2 4255   3.295   1.155   4.836  1.3602  0.2176  0.5743
 1369SOL     OW 4256   2.654   3.034   3.535 -0.2217  0.0313 -0.5650
 1369SOL    HW1 4257   2.630   2.937   3.526 -1.0429  0.2017 -0.2021
 1369SOL    HW2 4258   2.579   3.084   3.577  0.1402  0.8617 -0.8848
 1370SOL     OW 4259   2.480   2.772   0.508 -0.1166 -0.3613  0.0392
 1370SOL    HW1 4260   2.546   2.782   0.582 -0.7702  3.8890  0.2785
 1370SOL    HW2 4261   2.393   2.740   0.546  0.0631  0.0415  0.8279
 1371SOL     OW 4262   4.891   4.259   3.968 -0.3472  0.1081 -0.0989
 1371SOL    HW1 4263   4.957   4.330   3.989  1.1549 -1.2080 -0.1428
 1371SOL    HW2 4264   4.926   4.170   4.000 -1.7738 -0.7325 -0.7610
 1372SOL     OW 4265   3.424   1.053   3.789 -0.2078 -0.0629  0.3111
 1372SOL    HW1 4266   3.460   0.981   3.848 -0.6651 -1.2308 -0.7833
 1372SOL    HW2 4267   3.415   1.138   3.841 -0.4273 -1.0006  1.8544
 1373SOL     OW 4268   0.177   1.216   2.734  0.0253 -0.1754 -0.1447
 1373SOL    HW1 4269   0.092   1.169   2.713  0.7425 -1.4752 -0.2520
 1373SOL    HW2 4270   0.197   1.208   2.831  0.3973 -0.5352 -0.2472
 1374SOL     OW 4271   4.791   0.040   1.816  0.5335 -0.0623 -0.4590
 1374SOL    HW1 4272   4.766   0.137   1.819  1.7332  0.2610  2.3873
 1374SOL    HW2 4273   4.790   0.008   1.721 -1.1142  2.3655 -1.3571
 1375SOL     OW 4274   1.352   2.520   1.651 -0.0177  0.3311  0.0255
 1375SOL    HW1 4275   1.353   2.579   1.732  3.2903  1.5447 -0.7191
 1375SOL    HW2 4276   1.267   2.468   1.648 -1.3378  2.0954  2.8901
 1376SOL     OW 4277   2.401   4.352   5.002  0.2137 -0.1524 -0.2072
 1376SOL    HW1 4278   2.433   4.359   5.097 -3.1435 -0.5691  1.1012
 1376SOL    HW2 4279   2.360   4.439   4.974 -1.7019 -0.9519 -0.0362
 1377SOL     OW 4280   2.937   2.654   2.989 -0.1869 -0.4612 -0.5166
 1377SOL    HW1 4281   2.904   2.576   3.042  0.2244 -1.1353 -1.2311
 1377SOL    HW2 4282   2.899   2.738   3.026 -0.1925 -0.9498  0.6124
 1378SOL     OW 4283   0.095   0.214   3.125  1.0044  0.4922  0.1285
 1378SOL    HW1 4284   0.102   0.115   3.111  0.8765  0.6878 -1.4557
 1378SOL    HW2 4285  -0.000   0.243   3.117  1.2293  0.9579 -1.1974
 1379SOL     OW 4286   1.112   1.438   1.575 -0.0176  0.0712  0.1485
 1379SOL    HW1 4287   1.198   1.388   1.577  0.5284  0.9129 -1.0771
 1379SOL    HW2 4288   1.035   1.374   1.567  0.6796 -0.5892 -1.7721
 1380SOL     OW 4289   2.124   4.996   0.652  0.1609 -0.2833 -0.0566
 1380SOL    HW1 4290   2.080   5.083   0.631 -0.5895 -0.9586 -1.4751
 1380SOL    HW2 4291   2.131   4.985   0.751 -0.4644  1.0205  0.1584
 1381SOL     OW 4292   1.012   0.615   4.620  0.5675 -0.1685  0.1278
 1381SOL    HW1 4293   1.078   0.574   4.557  2.2726  2.3604  0.1293
 1381SOL    HW2 4294   1.053   0.623   4.711 -0.1663  0.3486  0.4233
 1382SOL     OW 4295   2.302   0.356   2.777  0.2185 -0.3631  0.4187
 1382SOL    HW1 4296   2.240   0.359   2.698 -0.8950  0.9519  1.2885
 1382SOL    HW2 4297   2.385   0.407   2.756  0.3710 -0.8468 -0.2216
 1383SOL     OW 4298   4.550   2.376   1.562 -0.4680 -0.1102 -0.3044
 1383SOL    HW1 4299   4.648   2.372   1.543 -0.5869  1.1443 -1.3268
 1383SOL    HW2 4300   4.512   2.284   1.561  0.6303 -0.5755 -0.2754
 1384SOL     OW 4301   3.830   0.122   4.758 -0.6096  0.5627 -0.0826
 1384SOL    HW1 4302   3.735   0.091   4.748 -0.7866  0.7664  0.8423
 1384SOL    HW2 4303   3.838   0.216   4.724 -1.5250  1.7739  2.7332
 1385SOL     OW 4304   4.376   2.245   0.662 -0.0893 -0.0817  0.2301
 1385SOL    HW1 4305   4.277   2.236   0.655 -0.0885  0.5005 -0.8086
 1385SOL    HW2 4306   4.399   2.341   0.681  0.2597 -0.3167  1.0314
 1386SOL     OW 4307   4.683   1.858   4.571  0.0604  0.2169  0.0037
 1386SOL    HW1 4308   4.662   1.778   4.627  1.7283 -1.3779 -1.5527
 1386SOL    HW2 4309   4.628   1.935   4.603 -1.3192 -1.4029  1.8036
 1387SOL     OW 4310   2.262   1.853   0.016 -0.6072 -0.1797  0.0668
 1387SOL    HW1 4311   2.353   1.868  -0.022 -0.5175  1.1447  0.7296
 1387SOL    HW2 4312   2.222   1.770  -0.023  0.4378 -0.1796 -1.0575
 1388SOL     OW 4313   3.640   0.581   3.813  0.4888  0.1034  0.1418
 1388SOL    HW1 4314   3.732   0.547   3.831 -0.3782 -1.7806  1.4592
 1388SOL    HW2 4315   3.585   0.574   3.897 -0.8116  1.3847 -0.5497
 1389SOL     OW 4316   2.318   4.601   3.868 -0.3966  0.0383  0.7247
 1389SOL    HW1 4317   2.348   4.666   3.938 -2.9894 -0.3702  2.3667
 1389SOL    HW2 4318   2.355   4.510   3.889  0.1367  0.2269  0.6183
 1390SOL     OW 4319   1.491   1.289   1.035 -0.4077  0.1752 -0.0215
 1390SOL    HW1 4320   1.558   1.354   0.998 -0.5288  0.4692  0.2679
 1390SOL    HW2 4321   1.530   1.197   1.033  0.2898  0.4342  0.7934
 1391SOL     OW 4322   3.888   1.458   0.836  0.0975  0.2261 -0.2404
 1391SOL    HW1 4323   3.846   1.542   0.803  2.2432  0.9114 -1.4572
 1391SOL    HW2 4324   3.950   1.480   0.912  0.0743 -0.3903 -0.0354
 1392SOL     OW 4325   4.114   2.347   2.656 -0.5711  0.8477 -0.3772
 1392SOL    HW1 4326   4.188   2.343   2.588  0.0097 -0.2280  0.2996
 1392SOL    HW2 4327   4.094   2.255   2.689 -3.6358  0.7896 -2.0319
 1393SOL     OW 4328   2.786   0.529   1.215  0.1064 -0.2116  0.3996
 1393SOL    HW1 4329   2.798   0.624   1.188 -0.7362 -0.1171  0.3240
 1393SOL    HW2 4330   2.734   0.526   1.300 -0.9820 -0.6372 -0.2651
 1394SOL     OW 4331   2.563   2.746   0.787  0.5932  0.1261  0.3173
 1394SOL    HW1 4332   2.475   2.719   0.826 -0.1765  1.9458 -0.0390
 1394SOL    HW2 4333   2.616   2.798   0.854  0.3358  1.1215 -0.2364
 1395SOL     OW 4334   4.751   1.675   2.023 -0.1701  0.3965  0.0931
 1395SOL    HW1 4335   4.668   1.711   2.066 -0.0906  2.1358 -1.1177
 1395SOL    HW2 4336   4.735   1.661   1.925  0.4926 -0.8476  0.1304
 1396SOL     OW 4337   1.347   2.592   0.643  0.1970  0.1090  0.2616
 1396SOL    HW1 4338   1.279   2.527   0.677 -0.3105  1.1947  1.4189
 1396SOL    HW2 4339   1.439   2.561   0.667  0.1361 -1.2793 -1.1533
 1397SOL     OW 4340   4.862   3.973   4.882 -0.0085 -0.4120  0.2931
 1397SOL    HW1 4341   4.801   4.047   4.853 -2.2636 -1.9234  0.8451
 1397SOL    HW2 4342   4.931   3.957   4.812  0.1447  1.7640 -0.1142
 1398SOL     OW 4343   3.721   2.825   2.413  0.1836 -0.8647 -0.3562
 1398SOL    HW1 4344   3.673   2.895   2.359 -1.1533 -1.2834  0.2509
 1398SOL    HW2 4345   3.786   2.776   2.354 -0.2099 -0.3643 -1.2301
 1399SOL     OW 4346   1.696   4.284   3.579  0.5122  0.2199 -0.3880
 1399SOL    HW1 4347   1.756   4.223   3.632  0.9176 -1.0706 -2.2213
 1399SOL    HW2 4348   1.700   4.376   3.617  1.4290 -0.4666  1.2879
 1400SOL     OW 4349   0.645   4.622   0.423  0.3051 -0.0537  0.5224
 1400SOL    HW1 4350   0.721   4.574   0.378  0.6891  0.8704  0.1770
 1400SOL    HW2 4351   0.560   4.575   0.401  0.5565  0.0281 -0.6739
 1401SOL     OW 4352   2.128   3.294   4.508  0.2762  0.5132  0.9378
 1401SOL    HW1 4353   2.110   3.299   4.607 -0.5682 -0.4672  0.8435
 1401SOL    HW2 4354   2.099   3.380   4.465 -0.8776  0.3371  1.3223
 1402SOL     OW 4355   2.962   4.641   3.971 -0.2147  0.1190 -0.1824
 1402SOL    HW1 4356   2.867   4.615   3.984 -0.2014  0.4159  0.5849
 1402SOL    HW2 4357   2.999   4.675   4.058  0.9142 -1.0227 -0.1844
 1403SOL     OW 4358   1.898   3.581   4.653 -0.1810 -0.1936  0.5941
 1403SOL    HW1 4359   1.979   3.561   4.708 -0.5972  0.5807  1.5348
 1403SOL    HW2 4360   1.816   3.566   4.708 -0.5966  1.0722  0.3689
 1404SOL     OW 4361   0.769   4.464   3.238 -0.2225  0.4104 -0.0169
 1404SOL    HW1 4362   0.681   4.459   3.189 -0.6089 -1.8295  0.7890
 1404SOL    HW2 4363   0.755   4.508   3.326 -0.5244  0.1044  0.0894
 1405SOL     OW 4364   2.195   0.652   2.649 -0.2084 -0.2427  0.0634
 1405SOL    HW1 4365   2.111   0.614   2.687 -2.0103  1.8512 -1.4986
 1405SOL    HW2 4366   2.240   0.583   2.592 -0.8585 -1.3962  0.8960
 1406SOL     OW 4367   3.942   2.781   3.670  0.4644  0.0596  0.3292
 1406SOL    HW1 4368   3.958   2.704   3.607 -0.9887  0.2091 -0.2638
 1406SOL    HW2 4369   4.028   2.830   3.685  1.0123 -0.4837 -0.8784
 1407SOL     OW 4370   5.098   1.954   4.719 -0.3371 -0.0579  0.0157
 1407SOL    HW1 4371   5.036   1.878   4.734  0.2252 -0.5527 -0.1159
 1407SOL    HW2 4372   5.123   1.959   4.622  0.6773 -0.5547  0.2316
 1408SOL     OW 4373   0.530   0.329   2.657  0.3121  0.0369  0.3504
 1408SOL    HW1 4374   0.464   0.400   2.681  1.5004  0.6114  2.1530
 1408SOL    HW2 4375   0.528   0.257   2.727  2.4826  0.7449  1.2188
 1409SOL     OW 4376   2.112   4.604   2.329 -0.3060 -0.2467  0.3022
 1409SOL    HW1 4377   2.048   4.528   2.346 -0.2170 -0.0936  1.4257
 1409SOL    HW2 4378   2.106   4.669   2.405  0.1170  0.5281 -0.3212
 1410SOL     OW 4379   4.439   4.193   1.912 -0.5224 -0.0723 -0.6310
 1410SOL    HW1 4380   4.377   4.177   1.988  0.2513  0.2129  0.0664
 1410SOL    HW2 4381   4.533   4.172   1.939 -0.1037  1.0209 -1.1758
 1411SOL     OW 4382   2.275   3.649   0.419 -0.0938 -0.4790  0.1166
 1411SOL    HW1 4383   2.343   3.588   0.460 -0.1740  0.4162  1.6828
 1411SOL    HW2 4384   2.314   3.741   0.412 -0.2549 -0.5122 -1.4399
 1412SOL     OW 4385   3.014   0.715   2.660 -0.8329 -0.1883 -0.4077
 1412SOL    HW1 4386   3.016   0.643   2.729  0.1388 -0.5277 -0.7683
 1412SOL    HW2 4387   3.091   0.704   2.598  0.2379  2.0217  0.3937
 1413SOL     OW 4388   2.179   1.697   2.117 -0.1859  0.2078 -0.1771
 1413SOL    HW1 4389   2.116   1.766   2.081  1.1678  1.5460 -0.0861
 1413SOL    HW2 4390   2.221   1.648   2.040 -1.3574 -0.7484 -0.2363
 1414SOL     OW 4391   1.709   3.739   2.788 -0.2945  0.0640 -0.0905
 1414SOL    HW1 4392   1.680   3.647   2.764  1.2380 -0.9042  1.5015
 1414SOL    HW2 4393   1.777   3.771   2.722  1.3805 -1.2021  0.9369
 1415SOL     OW 4394   3.509   1.982   1.096  0.1152 -0.0862  0.1192
 1415SOL    HW1 4395   3.501   1.885   1.076  0.6750  0.1678 -1.5344
 1415SOL    HW2 4396   3.432   2.032   1.054 -0.2135  0.1843  1.0225
 1416SOL     OW 4397   2.119   1.481   0.334  0.0105  0.4371 -0.0288
 1416SOL    HW1 4398   2.188   1.541   0.295  0.3848 -1.5136 -2.6330
 1416SOL    HW2 4399   2.043   1.470   0.270 -0.9492 -0.3600  1.1849
 1417SOL     OW 4400   2.462   0.322   0.241 -0.0400  0.3068  0.3404
 1417SOL    HW1 4401   2.508   0.408   0.216 -0.1262 -0.4785 -3.0299
 1417SOL    HW2 4402   2.477   0.304   0.338  3.4147  2.0817  0.3291
 1418SOL     OW 4403   0.225   1.502   1.643 -0.5305 -0.4084 -0.2090
 1418SOL    HW1 4404   0.158   1.557   1.692 -1.2156 -0.1591 -1.3853
 1418SOL    HW2 4405   0.186   1.413   1.621  0.0287 -0.7936  0.3239
 1419SOL     OW 4406   3.139   2.539   5.040  0.6132 -0.0546 -0.0800
 1419SOL    HW1 4407   3.187   2.625   5.019  1.3792 -0.2639  0.7573
 1419SOL    HW2 4408   3.189   2.462   5.002  0.0080 -0.1587 -0.6947
 1420SOL     OW 4409   0.185   1.460   4.802 -0.2666 -0.4160 -0.5031
 1420SOL    HW1 4410   0.194   1.467   4.702  0.6824  2.3490 -0.2986
 1420SOL    HW2 4411   0.261   1.506   4.846 -1.4571 -0.2562  1.5170
 1421SOL     OW 4412   3.619   4.127   5.152  0.2376  0.4898 -0.1499
 1421SOL    HW1 4413   3.558   4.202   5.129 -0.6441 -0.6007 -1.5718
 1421SOL    HW2 4414   3.708   4.142   5.107 -0.3789  0.0484 -1.5798
 1422SOL     OW 4415   3.850   4.980   3.636 -0.3456 -0.1088 -0.1772
 1422SOL    HW1 4416   3.770   5.035   3.611 -0.7838 -0.3095  0.7225
 1422SOL    HW2 4417   3.927   5.005   3.578 -1.1954 -0.2974 -1.4349
 1423SOL     OW 4418   0.733   2.226   2.140  0.2075 -0.2295  0.8890
 1423SOL    HW1 4419   0.765   2.189   2.052  0.1726 -0.5916  1.0280
 1423SOL    HW2 4420   0.778   2.314   2.157 -0.0539  0.0193  0.3393
 1424SOL     OW 4421   1.630   0.177   4.227 -0.2908  0.6841 -0.2380
 1424SOL    HW1 4422   1.686   0.179   4.310 -0.8137 -1.2537  0.2190
 1424SOL    HW2 4423   1.551   0.116   4.241 -0.3225  0.1983 -2.1948
 1425SOL     OW 4424   3.138   1.260   2.700  0.1646  0.3818  0.3385
 1425SOL    HW1 4425   3.235   1.285   2.700  0.2626  0.0187  0.5990
 1425SOL    HW2 4426   3.096   1.289   2.786 -0.2551  1.6187 -0.2655
 1426SOL     OW 4427   4.329   2.342   4.135 -0.9528 -0.0572  0.1016
 1426SOL    HW1 4428   4.335   2.243   4.124 -1.1156 -0.1625  0.9514
 1426SOL    HW2 4429   4.263   2.378   4.069  0.4942 -0.2564 -1.5484
 1427SOL     OW 4430   3.606   4.736   1.691 -0.0107 -0.0774  0.6697
 1427SOL    HW1 4431   3.553   4.652   1.679 -1.7261  1.1804 -1.3218
 1427SOL    HW2 4432   3.703   4.715   1.685 -0.4267 -1.7546 -1.1715
 1428SOL     OW 4433   5.133   4.573   5.012  0.0266 -0.5717  0.1934
 1428SOL    HW1 4434   5.210   4.600   5.070 -0.5840  0.5529  0.5092
 1428SOL    HW2 4435   5.047   4.584   5.062 -0.3696 -1.5911 -0.2323
 1429SOL     OW 4436   0.807   1.574   4.377  0.2560  0.1032 -0.0826
 1429SOL    HW1 4437   0.887   1.518   4.357 -1.2222 -2.0005 -0.4474
 1429SOL    HW2 4438   0.752   1.585   4.294 -1.0479 -0.5555  0.6582
 1430SOL     OW 4439   1.895   2.376   3.885 -0.7638 -0.4924 -1.0632
 1430SOL    HW1 4440   1.862   2.310   3.817 -0.5661 -1.0090 -0.6681
 1430SOL    HW2 4441   1.831   2.378   3.962 -1.6099  0.9427 -1.7572
 1431SOL     OW 4442   3.699   0.844   3.497 -0.1229  0.5881  0.1164
 1431SOL    HW1 4443   3.633   0.771   3.480  0.3143 -0.2162  1.6198
 1431SOL    HW2 4444   3.693   0.912   3.425 -3.4547  1.2067  0.8042
 1432SOL     OW 4445   2.694   2.528   0.719 -0.1466 -0.6799  0.1860
 1432SOL    HW1 4446   2.774   2.558   0.669 -1.1190  0.8118 -0.5437
 1432SOL    HW2 4447   2.633   2.606   0.736 -1.6946 -1.8358  0.2394
 1433SOL     OW 4448   2.342   4.492   2.257  0.3314  0.4518 -0.1376
 1433SOL    HW1 4449   2.357   4.500   2.158 -0.5295  0.1486 -0.3055
 1433SOL    HW2 4450   2.248   4.520   2.278  0.4672  0.3838  0.5808
 1434SOL     OW 4451   2.892   0.250   3.946  0.7194  0.0151 -0.0843
 1434SOL    HW1 4452   2.949   0.215   3.871  0.1277 -1.1799 -0.0025
 1434SOL    HW2 4453   2.922   0.342   3.971  2.4608 -0.4927 -0.1953
 1435SOL     OW 4454   4.766   0.841   3.740  0.4311 -0.5698  0.4507
 1435SOL    HW1 4455   4.795   0.757   3.695  0.7884 -0.9349  1.3549
 1435SOL    HW2 4456   4.844   0.885   3.783  0.1136 -0.1542  0.6129
 1436SOL     OW 4457   4.008   4.370   0.869 -0.9077 -0.0453  0.0476
 1436SOL    HW1 4458   4.036   4.290   0.816 -0.3446  1.6067 -2.3186
 1436SOL    HW2 4459   3.909   4.373   0.877 -0.8842 -1.5986  1.2651
 1437SOL     OW 4460   5.057   4.303   2.375 -0.6775  0.7709  0.2654
 1437SOL    HW1 4461   5.078   4.401   2.377 -1.5104  0.9586  0.4719
 1437SOL    HW2 4462   5.034   4.273   2.468 -2.4460  0.8637 -0.1053
 1438SOL     OW 4463   3.038   4.559   1.899  0.3206 -0.1004 -0.5682
 1438SOL    HW1 4464   3.077   4.554   1.807  0.8982 -0.9091 -0.2954
 1438SOL    HW2 4465   3.111   4.548   1.967  0.1577  2.0381  0.0487
 1439SOL     OW 4466   0.664   1.170   1.372  0.1253  0.1505 -0.1849
 1439SOL    HW1 4467   0.578   1.144   1.328  0.0672  0.6655 -0.3907
 1439SOL    HW2 4468   0.735   1.177   1.302  0.2663 -0.0005 -0.0550
 1440SOL     OW 4469   1.059   4.846   0.151  0.1257 -0.3866 -0.4397
 1440SOL    HW1 4470   1.078   4.935   0.192 -0.9109 -0.6184  0.5917
 1440SOL    HW2 4471   1.074   4.852   0.052  2.2252  0.3090 -0.1434
 1441SOL     OW 4472   2.400   4.831   3.496  0.2086 -0.8298 -0.0255
 1441SOL    HW1 4473   2.363   4.924   3.494 -0.5533 -1.1049 -2.8716
 1441SOL    HW2 4474   2.338   4.769   3.448  0.7871 -2.8263  1.6412
 1442SOL     OW 4475   2.383   1.982   1.642 -0.4091  0.2316 -0.5863
 1442SOL    HW1 4476   2.351   2.010   1.552 -2.1536  0.0018 -0.0648
 1442SOL    HW2 4477   2.386   2.062   1.703 -0.1911  0.2072 -0.5619
 1443SOL     OW 4478   0.398   1.368   1.937  0.5824 -0.1916 -0.2741
 1443SOL    HW1 4479   0.409   1.311   1.855 -1.6278 -1.6373  0.3491
 1443SOL    HW2 4480   0.424   1.315   2.017  1.8469  0.9114  0.0722
 1444SOL     OW 4481   4.633   2.467   1.009 -0.1082  0.1013 -0.1552
 1444SOL    HW1 4482   4.626   2.540   0.941 -0.9564 -0.3296 -0.5498
 1444SOL    HW2 4483   4.697   2.494   1.081  1.8930 -0.0227 -1.8250
 1445SOL     OW 4484   0.971   2.792   3.968  0.7382 -0.3249  0.1592
 1445SOL    HW1 4485   0.878   2.775   3.936  0.8461 -1.7456  0.5639
 1445SOL    HW2 4486   1.034   2.788   3.890  0.6641 -1.0383  0.1322
 1446SOL     OW 4487   3.098   0.245   1.621  0.4507  0.3375 -0.3149
 1446SOL    HW1 4488   3.174   0.309   1.610  0.1825  0.2632 -3.2986
 1446SOL    HW2 4489   3.061   0.221   1.532 -1.1544 -2.0049  0.8772
 1447SOL     OW 4490   1.392   4.156   0.067  1.0510 -0.7630  0.2439
 1447SOL    HW1 4491   1.441   4.175  -0.018  0.3545  0.2080  0.0329
 1447SOL    HW2 4492   1.371   4.058   0.073 -0.6479 -0.5849 -1.7073
 1448SOL     OW 4493   4.607   0.715   2.895 -0.0497 -0.0555  0.1676
 1448SOL    HW1 4494   4.524   0.693   2.945 -0.1023  0.2157  0.2042
 1448SOL    HW2 4495   4.660   0.632   2.878 -1.2047 -0.5142 -1.4376
 1449SOL     OW 4496   2.147   3.634   0.141 -0.5606  0.0106 -0.2473
 1449SOL    HW1 4497   2.236   3.603   0.108 -1.0407  0.3005 -1.9145
 1449SOL    HW2 4498   2.076   3.605   0.076 -1.5847  0.5096  0.6236
 1450SOL     OW 4499   4.667   3.003   4.738  0.1176 -0.3468 -0.1855
 1450SOL    HW1 4500   4.709   3.090   4.763 -0.8499 -0.1089  0.7076
 1450SOL    HW2 4501   4.569   3.016   4.724  0.0731 -1.1657 -0.7676
 1451SOL     OW 4502   5.130   5.148   4.128  0.1087  0.3242  0.3847
 1451SOL    HW1 4503   5.109   5.188   4.039 -0.3763 -0.8457 -0.0522
 1451SOL    HW2 4504   5.062   5.178   4.195  0.0837  0.6768  0.2003
 1452SOL     OW 4505   3.637   2.893   2.677  0.8794 -0.5026 -0.3340
 1452SOL    HW1 4506   3.640   2.845   2.589  0.3869 -0.9436 -0.1150
 1452SOL    HW2 4507   3.691   2.841   2.744  1.4395 -0.0508 -0.4250
 1453SOL     OW 4508   0.802   1.026   4.095  0.1335 -0.1849 -0.3356
 1453SOL    HW1 4509   0.861   0.961   4.046 -0.0877 -1.2289  0.7441
 1453SOL    HW2 4510   0.773   0.986   4.182  0.2791  1.5156  0.5306
 1454SOL     OW 4511   4.776   3.564   2.075  0.3003  0.0865 -0.0589
 1454SOL    HW1 4512   4.800   3.525   1.986 -0.3019 -0.6402  0.0899
 1454SOL    HW2 4513   4.741   3.657   2.063 -0.7995 -0.3941 -0.6943
 1455SOL     OW 4514   4.248   5.112   3.264 -0.2286 -0.2296 -0.3691
 1455SOL    HW1 4515   4.309   5.033   3.252  0.5435  0.5945 -2.4579
 1455SOL    HW2 4516   4.302   5.191   3.292  0.1449  0.9528 -3.8797
 1456SOL     OW 4517   2.376   1.936   4.732  0.1253  0.7350  0.0775
 1456SOL    HW1 4518   2.387   1.913   4.635  1.8615 -0.8884  0.5908
 1456SOL    HW2 4519   2.385   2.035   4.743  1.8852  0.7822 -1.2300
 1457SOL     OW 4520   3.265   4.898   4.880 -0.0433  0.2484  1.0039
 1457SOL    HW1 4521   3.322   4.958   4.938 -0.9976  1.8441  0.3544
 1457SOL    HW2 4522   3.289   4.803   4.898  0.5655  0.7316  3.1216
 1458SOL     OW 4523   0.752   2.561   2.631 -0.1876 -0.9512  0.2743
 1458SOL    HW1 4524   0.790   2.468   2.626 -0.5920 -1.1487  0.7666
 1458SOL    HW2 4525   0.719   2.589   2.541 -0.4528 -1.4508  0.2164
 1459SOL     OW 4526   2.082   0.331   1.099  0.5388 -0.1786 -0.0742
 1459SOL    HW1 4527   2.099   0.259   1.031 -0.7582 -1.2976  0.7370
 1459SOL    HW2 4528   2.142   0.317   1.178 -0.0838 -0.7274  0.3173
 1460SOL     OW 4529   0.698   1.170   0.672 -0.8082 -0.2432  0.3228
 1460SOL    HW1 4530   0.793   1.197   0.690 -0.9521  1.0364 -0.7101
 1460SOL    HW2 4531   0.690   1.071   0.682  0.8762 -0.4998 -0.5194
 1461SOL     OW 4532   3.881   3.691   1.841 -0.0178  0.1795  0.2154
 1461SOL    HW1 4533   3.815   3.758   1.876  0.5648  0.2782  1.1574
 1461SOL    HW2 4534   3.840   3.599   1.846 -0.4533  0.3474 -0.1602
 1462SOL     OW 4535   4.099   1.998   3.322 -0.8298 -0.2241  0.4760
 1462SOL    HW1 4536   4.152   1.939   3.382  1.5980  2.1456  0.8717
 1462SOL    HW2 4537   4.021   2.035   3.372 -1.1826 -1.4310  0.8495
 1463SOL     OW 4538   1.707   4.522   2.098 -0.0216  0.1452  0.5471
 1463SOL    HW1 4539   1.669   4.557   2.012  0.3218 -1.2132 -0.2014
 1463SOL    HW2 4540   1.692   4.423   2.103  0.8615  0.0403  1.5817
 1464SOL     OW 4541   3.291   0.232   2.781  0.5774  0.0911  0.2494
 1464SOL    HW1 4542   3.205   0.263   2.823  0.6221  1.2097 -0.4479
 1464SOL    HW2 4543   3.287   0.133   2.768  0.0180 -0.1038  1.6289
 1465SOL     OW 4544   0.813   2.508   2.175 -0.8459  0.4187 -0.1138
 1465SOL    HW1 4545   0.808   2.532   2.078  1.3818  2.7643  0.2447
 1465SOL    HW2 4546   0.765   2.577   2.229 -0.2473  0.3151  0.5732
 1466SOL     OW 4547   4.522   1.603   0.278 -0.4742 -0.5264  0.2374
 1466SOL    HW1 4548   4.596   1.538   0.296 -0.5760 -1.5611 -2.4664
 1466SOL    HW2 4549   4.447   1.588   0.343  1.1003 -0.3907  2.1405
 1467SOL     OW 4550   3.595   1.305   4.354  0.1207  0.0904  0.2948
 1467SOL    HW1 4551   3.658   1.270   4.286  1.1852  0.8416  0.8604
 1467SOL    HW2 4552   3.533   1.371   4.311 -0.1435 -0.4893 -0.2219
 1468SOL     OW 4553   4.696   2.632   4.501 -0.0869  0.9182 -0.0656
 1468SOL    HW1 4554   4.761   2.628   4.577 -0.3200  0.0123  0.0979
 1468SOL    HW2 4555   4.638   2.713   4.511 -0.8711  0.2140  1.3573
 1469SOL     OW 4556   2.291   3.909   2.171  0.1412  0.3756  0.6422
 1469SOL    HW1 4557   2.283   3.991   2.114  0.3558  0.5318  0.8346
 1469SOL    HW2 4558   2.292   3.936   2.267  0.7002  0.1834  0.6894
 1470SOL     OW 4559   0.878   3.689   4.029 -0.2321 -0.3322 -0.0843
 1470SOL    HW1 4560   0.848   3.775   4.070 -1.1430 -0.9593  0.5948
 1470SOL    HW2 4561   0.967   3.702   3.985  0.5354  0.4778  1.6486
 1471SOL     OW 4562   0.846   4.458   2.084 -0.1430 -0.1847 -0.0550
 1471SOL    HW1 4563   0.862   4.488   2.177 -0.5109  1.9618 -0.6460
 1471SOL    HW2 4564   0.917   4.392   2.058  0.5959  0.0179  1.3652
 1472SOL     OW 4565   4.379   3.986   3.747  0.2459  0.0956 -0.0048
 1472SOL    HW1 4566   4.458   3.931   3.775  0.0683 -0.2981 -0.2731
 1472SOL    HW2 4567   4.410   4.077   3.718  0.5711  0.0357  0.1536
 1473SOL     OW 4568   1.649   1.222   1.882 -0.0772  0.1149 -0.2497
 1473SOL    HW1 4569   1.613   1.290   1.818  0.6544  0.1779 -0.6099
 1473SOL    HW2 4570   1.740   1.250   1.913  0.4495 -0.9332 -0.7872
 1474SOL     OW 4571   1.378   3.900   4.890 -0.5161  0.2628  0.3826
 1474SOL    HW1 4572   1.386   3.807   4.927  1.7712  1.4911  3.4595
 1474SOL    HW2 4573   1.440   3.910   4.812 -0.6976 -0.7400  0.0946
 1475SOL     OW 4574   2.856   3.506   0.856 -0.6365  0.1946  0.1781
 1475SOL    HW1 4575   2.816   3.492   0.947  0.4603 -1.7040  0.4131
 1475SOL    HW2 4576   2.955   3.515   0.865 -0.6166  1.1296 -0.7558
 1476SOL     OW 4577   2.890   0.740   3.244 -0.2013  0.2211 -0.4722
 1476SOL    HW1 4578   2.957   0.812   3.231  0.8510 -0.6438 -0.0311
 1476SOL    HW2 4579   2.888   0.680   3.164 -0.6951  0.4272 -0.6211
 1477SOL     OW 4580   4.215   1.387   0.101 -0.3675 -0.3802 -0.0912
 1477SOL    HW1 4581   4.168   1.422   0.182 -1.1375 -0.1564 -0.6241
 1477SOL    HW2 4582   4.290   1.328   0.129  1.0107  1.7111  0.8327
 1478SOL     OW 4583   1.328   4.544   3.016 -0.2428  0.6694  0.7417
 1478SOL    HW1 4584   1.412   4.598   3.014  0.1362  0.0885  1.0182
 1478SOL    HW2 4585   1.249   4.606   3.025  0.1910  1.1665  1.1626
 1479SOL     OW 4586   4.249   4.793   1.857  0.0511 -0.4294  0.6728
 1479SOL    HW1 4587   4.342   4.828   1.844  0.1630 -0.9698 -0.0354
 1479SOL    HW2 4588   4.248   4.728   1.933  0.3403 -0.7261  0.4258
 1480SOL     OW 4589   3.415   1.328   2.678  0.2925 -0.1917  0.1629
 1480SOL    HW1 4590   3.472   1.403   2.712 -0.3542  0.4903 -0.2173
 1480SOL    HW2 4591   3.402   1.338   2.579  0.9675 -1.3461 -0.0682
 1481SOL     OW 4592   3.414   4.303   3.932 -0.2587 -0.2812 -0.2052
 1481SOL    HW1 4593   3.420   4.279   4.029 -1.1026  2.6264  0.6624
 1481SOL    HW2 4594   3.347   4.376   3.920 -0.2473 -0.6243 -3.0338
 1482SOL     OW 4595   4.992   3.804   4.258  0.2005 -0.2845  0.3729
 1482SOL    HW1 4596   5.070   3.759   4.302  1.7152  0.5504 -1.3289
 1482SOL    HW2 4597   4.943   3.737   4.201 -0.4529 -0.8483  1.5660
 1483SOL     OW 4598   2.002   1.386   3.607  0.2576 -0.2801  0.1393
 1483SOL    HW1 4599   1.916   1.430   3.580  0.2154  0.8038  1.9007
 1483SOL    HW2 4600   2.075   1.415   3.545 -0.3887 -0.1781 -0.5897
 1484SOL     OW 4601   0.246   3.438   4.330 -0.5960  0.2275  0.3632
 1484SOL    HW1 4602   0.183   3.508   4.362  1.0710  1.4803  1.0503
 1484SOL    HW2 4603   0.338   3.477   4.319  0.5121 -1.9391  1.1994
 1485SOL     OW 4604   4.929   2.753   1.426 -0.0794  0.7144 -0.0053
 1485SOL    HW1 4605   4.847   2.740   1.481  0.3383  1.2377  0.7722
 1485SOL    HW2 4606   4.985   2.670   1.429 -0.0348  0.7566  0.4134
 1486SOL     OW 4607   1.296   1.773   1.702  0.5724 -0.1596  0.1282
 1486SOL    HW1 4608   1.303   1.678   1.733  0.0150  0.0576  0.9723
 1486SOL    HW2 4609   1.245   1.777   1.616  0.1700 -0.5929  0.3416
 1487SOL     OW 4610   1.831   4.010   3.175 -0.1872  0.0716  0.2144
 1487SOL    HW1 4611   1.810   3.918   3.208 -1.0953  0.9319  2.1642
 1487SOL    HW2 4612   1.926   4.013   3.144 -0.6514 -1.9702 -1.7133
 1488SOL     OW 4613   2.636   4.442   0.110 -0.4099  0.5020 -0.1557
 1488SOL    HW1 4614   2.631   4.343   0.098 -2.1974  0.5848 -0.4248
 1488SOL    HW2 4615   2.605   4.466   0.202 -0.5909  0.8600 -0.3089
 1489SOL     OW 4616   4.406   2.756   1.699 -0.0125  0.0480 -0.3474
 1489SOL    HW1 4617   4.418   2.658   1.680 -1.6516 -0.0174 -1.2898
 1489SOL    HW2 4618   4.382   2.769   1.795 -0.3594 -0.5322 -0.3540
 1490SOL     OW 4619   0.223   0.253   2.486  0.0819  0.0141  0.3982
 1490SOL    HW1 4620   0.220   0.231   2.584  0.0088 -2.0785 -0.0184
 1490SOL    HW2 4621   0.318   0.269   2.459  0.1896 -0.1544  0.6659
 1491SOL     OW 4622   3.275   3.169   2.305  0.9544  0.4575  0.3881
 1491SOL    HW1 4623   3.185   3.150   2.345  0.9039  0.1295  0.1243
 1491SOL    HW2 4624   3.346   3.132   2.365  0.8069 -3.0867 -1.3486
 1492SOL     OW 4625   0.234   0.807   2.728  0.2575 -0.0200 -0.1202
 1492SOL    HW1 4626   0.280   0.821   2.641  0.4175 -0.1960 -0.0644
 1492SOL    HW2 4627   0.138   0.834   2.719 -0.0265 -1.1470 -0.6957
 1493SOL     OW 4628   1.577   3.495   2.709 -0.2359  1.2623  0.3915
 1493SOL    HW1 4629   1.590   3.409   2.758 -3.2609  1.5944  2.0521
 1493SOL    HW2 4630   1.529   3.478   2.623  0.0987  1.1956  0.2178
 1494SOL     OW 4631   1.598   1.047   0.277 -0.0426  0.5615 -0.2122
 1494SOL    HW1 4632   1.500   1.061   0.293 -0.3014  0.8151 -1.9061
 1494SOL    HW2 4633   1.625   0.958   0.315 -1.3142 -0.2883 -1.2225
 1495SOL     OW 4634   3.178   3.059   0.180  0.1280  0.2515  0.6272
 1495SOL    HW1 4635   3.261   3.019   0.140 -0.2607  0.5435 -0.4881
 1495SOL    HW2 4636   3.197   3.153   0.209  0.0911  0.4427  0.0377
 1496SOL     OW 4637   2.417   2.250   1.383 -0.2070  0.5002  0.1969
 1496SOL    HW1 4638   2.496   2.304   1.411 -1.2046  0.9245  2.4367
 1496SOL    HW2 4639   2.335   2.309   1.384 -0.8360 -0.3454 -0.3005
 1497SOL     OW 4640   0.024   2.561   1.592  0.3495 -0.0836 -0.1576
 1497SOL    HW1 4641  -0.057   2.589   1.643 -0.6572 -0.9189 -1.2426
 1497SOL    HW2 4642   0.027   2.462   1.585  0.6048 -0.0067 -1.4576
 1498SOL     OW 4643   1.520   0.212   3.423 -0.3827  0.3481 -0.4506
 1498SOL    HW1 4644   1.518   0.179   3.517 -0.4394 -0.0821 -0.6045
 1498SOL    HW2 4645   1.498   0.310   3.422 -0.3858  0.3523 -0.0181
 1499SOL     OW 4646   2.229   4.664   3.338  0.1429  0.3098 -0.6249
 1499SOL    HW1 4647   2.168   4.590   3.367  0.3100 -0.1832 -1.5011
 1499SOL    HW2 4648   2.307   4.626   3.289  1.2533  0.9182  0.5817
 1500SOL     OW 4649   3.830   5.045   2.866 -0.8582 -0.2677 -0.1922
 1500SOL    HW1 4650   3.827   5.021   2.769 -1.4543 -0.0201 -0.2420
 1500SOL    HW2 4651   3.772   4.982   2.918  0.9337 -1.5915  0.2881
 1501SOL     OW 4652   2.545   2.110   2.933  0.3745  0.1894  0.1417
 1501SOL    HW1 4653   2.447   2.128   2.923  0.0971 -1.7175 -1.2178
 1501SOL    HW2 4654   2.595   2.160   2.861  0.2808  0.2708  0.1321
 1502SOL     OW 4655   1.285   5.016   0.919  0.4043  0.4320 -0.1144
 1502SOL    HW1 4656   1.225   4.948   0.959  0.7258 -0.2309 -0.7450
 1502SOL    HW2 4657   1.263   5.107   0.956  0.0274 -0.0183  0.7832
 1503SOL     OW 4658   3.088   3.444   1.147  0.2030 -0.6209 -0.0414
 1503SOL    HW1 4659   3.051   3.511   1.211  1.5063  0.8667 -0.7850
 1503SOL    HW2 4660   3.187   3.440   1.155  0.4626 -0.0614 -2.2295
 1504SOL     OW 4661   2.011   0.970   0.782 -0.4752 -0.1136  0.0953
 1504SOL    HW1 4662   1.913   0.991   0.788 -0.1181  1.1921  3.5769
 1504SOL    HW2 4663   2.063   1.055   0.784  0.7672 -0.8660  1.5619
 1505SOL     OW 4664   0.462   2.768   3.004  0.5555 -0.0693  0.1042
 1505SOL    HW1 4665   0.485   2.810   3.092  1.8849 -0.9806  0.2241
 1505SOL    HW2 4666   0.473   2.669   3.012  1.1217 -0.1280 -1.2031
 1506SOL     OW 4667   1.159   3.101   4.159  0.0387  0.1800  0.3046
 1506SOL    HW1 4668   1.106   3.018   4.175  0.1905  0.0664  0.2246
 1506SOL    HW2 4669   1.256   3.078   4.151  0.1050  0.3918  0.4929
 1507SOL     OW 4670   1.489   4.498   3.484 -0.2973 -0.4536  0.6510
 1507SOL    HW1 4671   1.579   4.500   3.527 -1.3343 -0.0180  2.9148
 1507SOL    HW2 4672   1.482   4.416   3.427  0.9316 -1.4073  1.8021
 1508SOL     OW 4673   1.217   2.521   2.167  0.1401 -0.3709 -0.7524
 1508SOL    HW1 4674   1.147   2.486   2.229  0.3438  0.0490 -0.2832
 1508SOL    HW2 4675   1.268   2.444   2.128  0.5946 -0.6217  0.2898
 1509SOL     OW 4676   2.063   2.869   1.625 -0.0143  0.2738  0.3604
 1509SOL    HW1 4677   1.964   2.871   1.633 -0.0847 -0.6987 -0.0612
 1509SOL    HW2 4678   2.097   2.961   1.606 -0.9604  0.3952 -0.8613
 1510SOL     OW 4679   2.995   2.290   2.120 -0.4262  0.4952  0.1459
 1510SOL    HW1 4680   3.027   2.251   2.206 -1.6425  1.4945  1.0988
 1510SOL    HW2 4681   2.922   2.232   2.082  0.8070 -0.5049 -0.7948
 1511SOL     OW 4682   1.129   3.711   0.059 -0.4618 -0.6389 -0.2104
 1511SOL    HW1 4683   1.066   3.687   0.133  0.3539  1.4803  1.2611
 1511SOL    HW2 4684   1.220   3.676   0.080 -0.0685  0.5703  0.1907
 1512SOL     OW 4685   0.516   2.248   2.767  0.0400  0.1450  0.3792
 1512SOL    HW1 4686   0.477   2.196   2.843  0.4875 -0.6655  0.0662
 1512SOL    HW2 4687   0.595   2.199   2.730 -1.0075 -0.2143 -1.5186
 1513SOL     OW 4688   3.852   0.430   2.222  0.0568  0.8958 -0.3559
 1513SOL    HW1 4689   3.827   0.358   2.157  0.4146  1.9573 -1.7135
 1513SOL    HW2 4690   3.784   0.433   2.295 -0.1602 -0.5723 -0.4560
 1514SOL     OW 4691   2.666   2.631   1.390 -0.4977 -0.5221  0.4645
 1514SOL    HW1 4692   2.708   2.721   1.381 -0.2882 -0.7827 -1.5459
 1514SOL    HW2 4693   2.651   2.611   1.487 -0.8291  1.7813  0.9326
 1515SOL     OW 4694   4.993   1.645   1.590 -0.0192 -0.1793  0.3667
 1515SOL    HW1 4695   5.043   1.590   1.656  0.2308  0.3344  0.6147
 1515SOL    HW2 4696   5.024   1.624   1.497  2.1603  1.5579  0.6054
 1516SOL     OW 4697   5.074   1.971   4.080 -0.1268 -0.1099 -0.2378
 1516SOL    HW1 4698   5.174   1.973   4.073 -0.0660 -2.3806 -0.9149
 1516SOL    HW2 4699   5.039   2.063   4.097  1.9697  0.9636 -1.4076
 1517SOL     OW 4700   0.471   1.937   3.851 -0.4533 -0.0887 -0.8369
 1517SOL    HW1 4701   0.389   1.951   3.907 -0.8374  0.8705 -1.6033
 1517SOL    HW2 4702   0.487   1.839   3.840 -1.3189 -0.2913 -0.4198
 1518SOL     OW 4703   1.335   0.475   4.244  1.1352  0.0697  0.7398
 1518SOL    HW1 4704   1.416   0.522   4.279  1.1667  0.1088  0.6131
 1518SOL    HW2 4705   1.362   0.410   4.174  1.0745 -0.0321  0.8108
 1519SOL     OW 4706   3.006   4.685   2.998 -0.1970 -0.3127  0.1715
 1519SOL    HW1 4707   3.081   4.750   3.013 -0.2461 -0.2344  0.0803
 1519SOL    HW2 4708   3.040   4.606   2.946 -0.5821  0.5805 -1.5236
 1520SOL     OW 4709   2.958   1.205   1.782 -0.1191 -0.0413 -0.0324
 1520SOL    HW1 4710   2.948   1.303   1.762  0.8880  0.0706 -0.0402
 1520SOL    HW2 4711   2.881   1.175   1.837 -1.5224  0.2765 -1.7157
 1521SOL     OW 4712   0.668   0.333   1.149  0.3392 -0.0562 -0.3159
 1521SOL    HW1 4713   0.751   0.288   1.116  0.6798  1.1025 -1.1205
 1521SOL    HW2 4714   0.693   0.414   1.202 -0.2672 -0.0083 -0.0972
 1522SOL     OW 4715   0.530   4.713   3.958 -0.0909 -0.4392  0.3781
 1522SOL    HW1 4716   0.469   4.740   4.033 -0.0282  2.9877 -0.6523
 1522SOL    HW2 4717   0.476   4.685   3.879 -0.1585 -3.2344  1.3099
 1523SOL     OW 4718   3.513   2.793   1.143 -0.0902 -0.2767 -0.0910
 1523SOL    HW1 4719   3.612   2.777   1.136 -0.3605 -2.6544  0.6866
 1523SOL    HW2 4720   3.496   2.877   1.194  1.5145  0.3329 -0.5016
 1524SOL     OW 4721   3.135   4.997   3.642  0.4410  0.4912 -0.8072
 1524SOL    HW1 4722   3.082   4.946   3.574 -0.2626 -1.8690  1.3738
 1524SOL    HW2 4723   3.222   4.951   3.658 -0.8829 -1.2183  2.3962
 1525SOL     OW 4724   1.486   3.840   3.597  0.1240 -0.1686  0.1654
 1525SOL    HW1 4725   1.485   3.939   3.588 -0.8980 -0.3149 -1.6529
 1525SOL    HW2 4726   1.446   3.815   3.686 -1.3455  0.9979 -0.1173
 1526SOL     OW 4727   2.080   2.785   3.854  0.5051  0.5332 -0.0852
 1526SOL    HW1 4728   2.103   2.718   3.925  0.4977  0.9818  0.3466
 1526SOL    HW2 4729   2.046   2.868   3.897  0.8515  0.9477 -0.6002
 1527SOL     OW 4730   2.580   4.136   3.564  0.1875  0.0232 -0.1200
 1527SOL    HW1 4731   2.587   4.170   3.471 -0.6799 -0.7750 -0.5002
 1527SOL    HW2 4732   2.595   4.211   3.629 -0.5695  0.8837 -0.9167
 1528SOL     OW 4733   0.453   0.846   3.344 -0.1026  0.1587 -0.3075
 1528SOL    HW1 4734   0.412   0.775   3.286  0.5102 -1.0769  0.6982
 1528SOL    HW2 4735   0.536   0.881   3.300 -0.4118  0.2545 -0.8179
 1529SOL     OW 4736   0.437   3.354   0.574 -0.3267 -0.0924 -0.3005
 1529SOL    HW1 4737   0.520   3.354   0.518  0.5101  1.2235  0.8754
 1529SOL    HW2 4738   0.400   3.262   0.578  1.1824 -0.7509 -0.7259
 1530SOL     OW 4739   3.312   1.048   2.840 -0.2920  0.5641 -0.1674
 1530SOL    HW1 4740   3.329   1.014   2.747 -0.1783  0.8624 -0.2556
 1530SOL    HW2 4741   3.370   1.128   2.857  1.0989 -0.5942  0.8078
 1531SOL     OW 4742   3.265   4.072   0.627  0.3751 -0.2522 -0.0960
 1531SOL    HW1 4743   3.251   4.157   0.679  2.5717 -1.0623  1.9989
 1531SOL    HW2 4744   3.331   4.087   0.554  1.9290 -0.4040  1.2136
 1532SOL     OW 4745   0.431   4.555   3.311 -0.3828  0.1891  0.1070
 1532SOL    HW1 4746   0.399   4.460   3.308  0.6211 -0.1407 -1.0930
 1532SOL    HW2 4747   0.473   4.579   3.224  0.9675  1.1670  0.9727
 1533SOL     OW 4748   4.229   4.564   4.184 -0.3839 -0.4058  0.0596
 1533SOL    HW1 4749   4.321   4.599   4.198 -0.2088 -0.3668 -1.0818
 1533SOL    HW2 4750   4.234   4.469   4.151 -0.7150 -0.2156 -0.5622
 1534SOL     OW 4751   1.153   0.658   0.746  0.2909  0.5074  0.7667
 1534SOL    HW1 4752   1.230   0.606   0.710  0.7657  1.9610 -0.4365
 1534SOL    HW2 4753   1.175   0.689   0.839  0.4338 -0.5019  1.0826
 1535SOL     OW 4754   1.364   4.913   0.666  0.0586  0.2736  0.0592
 1535SOL    HW1 4755   1.337   4.942   0.757  1.1441  1.5038  0.0013
 1535SOL    HW2 4756   1.443   4.852   0.671  2.7263  3.4253 -0.1613
 1536SOL     OW 4757   1.585   0.753   2.052  0.6442  0.3816  0.3344
 1536SOL    HW1 4758   1.642   0.744   2.133 -0.5404 -0.2188  1.1270
 1536SOL    HW2 4759   1.605   0.679   1.988 -0.9134 -1.3082  1.6982
 1537SOL     OW 4760   4.319   4.341   1.714 -0.1848 -0.0594  0.5097
 1537SOL    HW1 4761   4.386   4.415   1.721 -0.8455  0.3471  4.0884
 1537SOL    HW2 4762   4.348   4.263   1.770 -0.4383 -1.8738 -1.6963
 1538SOL     OW 4763   3.124   4.468   4.467  0.0447  0.1837  0.6105
 1538SOL    HW1 4764   3.040   4.450   4.415  1.6556 -1.9087 -1.4928
 1538SOL    HW2 4765   3.101   4.514   4.553 -3.2657 -0.5581  0.2587
 1539SOL     OW 4766   1.370   0.841   0.514  0.3844  1.0607  0.1264
 1539SOL    HW1 4767   1.300   0.802   0.453 -0.8722  0.3257  1.9521
 1539SOL    HW2 4768   1.340   0.931   0.546  0.2348  0.7192  0.9591
 1540SOL     OW 4769   4.063   1.492   1.046  0.0500 -0.2020 -0.9230
 1540SOL    HW1 4770   4.158   1.521   1.033  0.3415 -1.2267 -1.1619
 1540SOL    HW2 4771   4.058   1.424   1.119 -0.5444  0.0717 -0.7012
 1541SOL     OW 4772   2.982   4.610   1.277 -0.2146  0.6083  0.1993
 1541SOL    HW1 4773   3.077   4.630   1.251  0.8542 -3.2459  0.4705
 1541SOL    HW2 4774   2.937   4.560   1.203 -0.7042 -0.9678  1.5034
 1542SOL     OW 4775   1.329   1.254   1.531  0.4928 -0.0670  0.9212
 1542SOL    HW1 4776   1.346   1.265   1.433  1.4107 -0.3447  1.0380
 1542SOL    HW2 4777   1.306   1.159   1.551 -1.4898  0.3259  0.7459
 1543SOL     OW 4778   1.035   3.199   4.982  0.1945  0.0240  0.4089
 1543SOL    HW1 4779   0.976   3.277   4.999 -2.5012 -1.9875  0.9212
 1543SOL    HW2 4780   1.047   3.146   5.066 -0.4444 -1.6401 -0.4898
 1544SOL     OW 4781   1.204   0.566   2.159  0.0681  0.6362  0.8681
 1544SOL    HW1 4782   1.297   0.546   2.131  0.8522  1.4072  2.7464
 1544SOL    HW2 4783   1.144   0.491   2.132  0.9483  0.6902 -1.4965
 1545SOL     OW 4784   4.643   2.087   1.446 -0.1499  0.3193 -1.1432
 1545SOL    HW1 4785   4.699   2.112   1.525 -1.8655  1.7539 -0.3085
 1545SOL    HW2 4786   4.675   2.000   1.408  0.3593 -0.7479  1.5225
 1546SOL     OW 4787   1.721   2.098   5.079 -0.2762  0.6686  0.2000
 1546SOL    HW1 4788   1.800   2.045   5.109 -0.0322  1.0957  0.3243
 1546SOL    HW2 4789   1.637   2.046   5.093  0.1572 -0.9769 -2.5329
 1547SOL     OW 4790   3.110   4.034   0.934 -0.4465  0.1640  0.0598
 1547SOL    HW1 4791   3.042   4.095   0.893  1.1093  1.4256 -0.7741
 1547SOL    HW2 4792   3.191   4.087   0.960  0.2891 -1.2989  0.9067
 1548SOL     OW 4793   2.769   2.463   1.965  0.3678  0.4684  0.1162
 1548SOL    HW1 4794   2.675   2.495   1.971  0.3440  0.2162  1.1771
 1548SOL    HW2 4795   2.786   2.395   2.035  1.0001 -0.4006 -0.8528
 1549SOL     OW 4796   2.850   4.402   1.114  0.3877  0.0019 -0.1705
 1549SOL    HW1 4797   2.803   4.469   1.056 -3.3653 -0.6523  1.8282
 1549SOL    HW2 4798   2.830   4.310   1.080  0.0563 -0.2972  0.8213
 1550SOL     OW 4799   1.846   4.536   1.419 -0.1449 -0.6029 -0.2229
 1550SOL    HW1 4800   1.944   4.555   1.431 -0.3282  0.0617  0.3339
 1550SOL    HW2 4801   1.830   4.437   1.422  0.7483 -0.8464 -2.3188
 1551SOL     OW 4802   4.067   2.285   1.986  0.2246  0.1482  0.1703
 1551SOL    HW1 4803   4.153   2.257   2.029 -0.9817 -1.4128  1.6733
 1551SOL    HW2 4804   4.077   2.280   1.886  1.4491 -1.3608  0.3318
 1552SOL     OW 4805   4.100   4.416   4.480 -0.1290  0.2606  0.1596
 1552SOL    HW1 4806   4.128   4.468   4.400 -1.4816  0.4285 -0.2364
 1552SOL    HW2 4807   4.169   4.347   4.501  0.8543  1.0581 -0.3599
 1553SOL     OW 4808   1.816   0.022   3.618  0.4074  0.1316  0.1286
 1553SOL    HW1 4809   1.763   0.034   3.702 -0.8934 -2.3001 -0.2610
 1553SOL    HW2 4810   1.911   0.001   3.643  0.0003 -0.7504  1.0359
 1554SOL     OW 4811   0.729   2.446   3.831  0.0902 -0.2844  0.1182
 1554SOL    HW1 4812   0.704   2.392   3.911 -2.1726  0.8728  0.2517
 1554SOL    HW2 4813   0.772   2.532   3.861  0.3834 -0.3999  0.0338
 1555SOL     OW 4814   2.767   3.656   0.110 -0.4866 -0.1540 -0.3364
 1555SOL    HW1 4815   2.798   3.578   0.057  0.7827  1.3621 -1.9590
 1555SOL    HW2 4816   2.844   3.718   0.126 -1.7121  1.4284 -0.3112
 1556SOL     OW 4817   3.162   1.311   2.305 -0.0067  0.2801  0.3304
 1556SOL    HW1 4818   3.128   1.245   2.372 -0.9854  1.6709  1.2706
 1556SOL    HW2 4819   3.262   1.320   2.315  0.5491 -2.7485 -1.4501
 1557SOL     OW 4820   0.462   2.958   2.584  0.2194 -0.9459  0.4506
 1557SOL    HW1 4821   0.389   2.970   2.651  1.1334  0.1204  1.2839
 1557SOL    HW2 4822   0.535   2.903   2.624 -0.2564 -2.3326 -0.5081
 1558SOL     OW 4823   3.112   1.622   4.598  0.1603 -0.3344  0.3778
 1558SOL    HW1 4824   3.140   1.535   4.640  0.0395 -0.4386  0.2432
 1558SOL    HW2 4825   3.165   1.697   4.638  0.2097 -0.4610  0.5504
 1559SOL     OW 4826   3.537   1.342   4.930  0.0399  0.9571 -0.2557
 1559SOL    HW1 4827   3.489   1.392   5.003 -2.0810 -0.4419 -0.6040
 1559SOL    HW2 4828   3.514   1.382   4.842 -1.8113 -0.5994 -0.5530
 1560SOL     OW 4829   1.016   4.955   2.008 -0.1752 -0.3531  0.3761
 1560SOL    HW1 4830   1.029   5.016   1.929 -1.8458  1.0798  1.1292
 1560SOL    HW2 4831   0.919   4.932   2.016  0.1021 -1.2006  1.5180
 1561SOL     OW 4832   3.195   3.322   0.332  0.6570  0.7059 -0.1010
 1561SOL    HW1 4833   3.150   3.346   0.419  0.9639  2.2214 -0.3258
 1561SOL    HW2 4834   3.294   3.330   0.343  0.6738  1.4641 -0.7344
 1562SOL     OW 4835   2.631   0.493   2.130 -0.6379 -0.1438 -0.1950
 1562SOL    HW1 4836   2.571   0.573   2.128 -1.4310 -0.6588  1.4022
 1562SOL    HW2 4837   2.656   0.468   2.036  0.4346  2.5092 -0.6999
 1563SOL     OW 4838   2.240   2.679   0.595 -0.2181  0.1199 -0.0475
 1563SOL    HW1 4839   2.257   2.594   0.645 -0.2757  0.0494 -0.1486
 1563SOL    HW2 4840   2.149   2.676   0.554 -1.4635  1.4379  2.4145
 1564SOL     OW 4841   2.765   0.330   1.909 -0.4797  0.1824 -0.4085
 1564SOL    HW1 4842   2.693   0.292   1.851  0.0660 -2.0283  0.2509
 1564SOL    HW2 4843   2.842   0.359   1.852 -1.1273  0.8369 -0.9742
 1565SOL     OW 4844   4.195   3.688   5.054 -0.2728  0.2468  0.6205
 1565SOL    HW1 4845   4.246   3.769   5.023 -0.7518  0.0347 -0.7948
 1565SOL    HW2 4846   4.256   3.609   5.057  0.0616  0.5289  1.4391
 1566SOL     OW 4847   0.803   1.897   1.272  0.3544  0.5136  0.3552
 1566SOL    HW1 4848   0.832   1.926   1.363  0.4869  1.1057  0.1254
 1566SOL    HW2 4849   0.883   1.874   1.216  0.3474  1.4183 -0.0342
 1567SOL     OW 4850   2.987   0.738   4.862 -0.3543  0.2129  0.3786
 1567SOL    HW1 4851   3.003   0.663   4.926 -0.8509 -1.4265 -1.2950
 1567SOL    HW2 4852   2.956   0.819   4.911 -0.2665 -0.8299  2.2268
 1568SOL     OW 4853   0.890   3.367   0.943 -0.3227  0.0936  0.5843
 1568SOL    HW1 4854   0.830   3.421   1.003 -0.6827  0.7250 -0.3214
 1568SOL    HW2 4855   0.845   3.281   0.920 -1.1185  0.7639 -0.4668
 1569SOL     OW 4856   2.138   1.395   4.882  0.1220  0.0186 -0.4723
 1569SOL    HW1 4857   2.171   1.466   4.944  1.0746 -0.1691 -0.7573
 1569SOL    HW2 4858   2.207   1.323   4.873 -1.0637 -1.2870  0.3063
 1570SOL     OW 4859   1.653   3.256   3.331  0.0910  0.2306 -0.4373
 1570SOL    HW1 4860   1.681   3.191   3.260 -1.2696  0.2657 -1.0441
 1570SOL    HW2 4861   1.677   3.348   3.302 -1.5852  0.3872 -1.5166
 1571SOL     OW 4862   2.005   4.739   1.916 -0.0950  0.4328  0.5796
 1571SOL    HW1 4863   1.942   4.730   1.838  0.6727 -0.7976  0.0632
 1571SOL    HW2 4864   2.065   4.818   1.901 -0.1837  0.4123  0.0976
 1572SOL     OW 4865   3.858   3.401   0.802  0.3315  0.2690  0.6612
 1572SOL    HW1 4866   3.838   3.499   0.796  0.3061  0.2727  0.8039
 1572SOL    HW2 4867   3.893   3.379   0.893 -0.8940 -0.0779  1.0640
 1573SOL     OW 4868   3.828   0.772   0.878  0.2296 -0.0042 -1.1844
 1573SOL    HW1 4869   3.816   0.717   0.796 -1.4058  0.0026 -0.9911
 1573SOL    HW2 4870   3.753   0.754   0.942  1.6553 -0.2793  0.4846
 1574SOL     OW 4871   2.092   3.801   1.806 -0.0309 -0.3508  0.2026
 1574SOL    HW1 4872   2.181   3.845   1.792  0.8425 -1.7663  1.0855
 1574SOL    HW2 4873   2.046   3.791   1.718  0.0213  1.6953 -0.1031
 1575SOL     OW 4874   4.578   2.378   3.987  0.1463 -0.6121 -0.1861
 1575SOL    HW1 4875   4.484   2.378   4.021  0.2680 -1.8199  0.2022
 1575SOL    HW2 4876   4.636   2.322   4.047  0.6373 -1.7287 -1.6239
 1576SOL     OW 4877   0.412   1.239   2.178 -0.1079  0.0224 -0.0020
 1576SOL    HW1 4878   0.403   1.157   2.235  1.1376  0.1274  0.3716
 1576SOL    HW2 4879   0.364   1.315   2.222 -1.8572 -0.6436 -0.6916
 1577SOL     OW 4880   2.093   3.737   2.071 -0.2579  0.5133 -0.5130
 1577SOL    HW1 4881   2.096   3.750   1.972  0.9369  0.8101 -0.4488
 1577SOL    HW2 4882   2.171   3.782   2.114 -0.1352 -0.5615  0.4635
 1578SOL     OW 4883   2.947   1.648   1.182  0.4037  0.1236 -0.2161
 1578SOL    HW1 4884   3.037   1.688   1.166  0.5419  0.0477  0.3394
 1578SOL    HW2 4885   2.941   1.619   1.278  0.3451 -1.2377 -0.6122
 1579SOL     OW 4886   1.532   2.031   2.927 -0.2274 -0.2803  0.2586
 1579SOL    HW1 4887   1.607   2.095   2.943  0.0597 -0.6205  0.2832
 1579SOL    HW2 4888   1.569   1.944   2.895 -0.6507 -0.2814 -0.2360
 1580SOL     OW 4889   1.282   0.054   2.119 -0.5225 -0.3157  0.3201
 1580SOL    HW1 4890   1.283   0.069   2.020  0.5888  3.9597  0.7908
 1580SOL    HW2 4891   1.189   0.066   2.154 -0.7035 -0.6030 -0.0577
 1581SOL     OW 4892   3.907   3.739   2.303  0.3020 -0.0508 -0.1016
 1581SOL    HW1 4893   3.917   3.681   2.384  0.4097  3.3128  2.5162
 1581SOL    HW2 4894   3.964   3.703   2.229  2.1862 -1.9500  2.1138
 1582SOL     OW 4895   1.335   3.909   0.067 -0.4834 -0.4267  0.0458
 1582SOL    HW1 4896   1.290   3.934   0.153 -0.9361  0.6056 -0.4617
 1582SOL    HW2 4897   1.273   3.853   0.012  0.8870 -3.7371  1.5981
 1583SOL     OW 4898   0.532   0.897   4.024 -0.9156  0.1574 -0.0163
 1583SOL    HW1 4899   0.499   0.972   4.081  2.4408  1.4849  0.3825
 1583SOL    HW2 4900   0.560   0.933   3.935  2.5713 -0.0791  0.8342
 1584SOL     OW 4901   2.742   2.148   4.798 -0.2478  0.3459  0.2703
 1584SOL    HW1 4902   2.723   2.221   4.863 -1.3693  1.2719 -1.0622
 1584SOL    HW2 4903   2.719   2.177   4.706  0.0875 -1.3952 -0.4161
 1585SOL     OW 4904   2.692   3.920   3.706  0.0877 -0.3631 -0.2923
 1585SOL    HW1 4905   2.656   3.990   3.645  2.6337  0.1240 -1.3595
 1585SOL    HW2 4906   2.677   3.947   3.801 -3.2438 -0.7617 -0.5956
 1586SOL     OW 4907   3.511   0.739   2.786 -0.2548 -0.1632  0.3054
 1586SOL    HW1 4908   3.489   0.812   2.721  0.5086  0.1168  0.3628
 1586SOL    HW2 4909   3.578   0.678   2.745 -0.2831 -0.3745  0.5743
 1587SOL     OW 4910   3.301   4.770   2.036 -0.5238  0.1436 -0.1030
 1587SOL    HW1 4911   3.251   4.850   2.069  2.1156  0.7363  3.0078
 1587SOL    HW2 4912   3.262   4.687   2.076 -1.6939  0.0623 -1.3241
 1588SOL     OW 4913   2.098   0.113   0.145  0.1773  0.0535  0.0970
 1588SOL    HW1 4914   2.057   0.050   0.079  1.6635 -0.0980 -0.7377
 1588SOL    HW2 4915   2.147   0.061   0.215  0.9638  0.2467 -0.2963
 1589SOL     OW 4916   2.771   5.007   0.362  0.3975  0.0236  0.0372
 1589SOL    HW1 4917   2.848   5.068   0.378  1.5790 -1.0694 -1.2217
 1589SOL    HW2 4918   2.724   5.035   0.278  0.4082 -0.2724 -0.0671
 1590SOL     OW 4919   3.598   0.052   1.483 -0.0698 -0.2698  0.0451
 1590SOL    HW1 4920   3.677   0.089   1.533  0.4972 -0.3212 -0.8007
 1590SOL    HW2 4921   3.607   0.074   1.386 -0.7853 -0.8333 -0.1530
 1591SOL     OW 4922   3.492   2.609   2.671 -0.6010  0.3921  0.2432
 1591SOL    HW1 4923   3.480   2.551   2.752 -2.3033  0.6118  0.2001
 1591SOL    HW2 4924   3.557   2.567   2.609 -0.0738 -0.3160  1.2392
 1592SOL     OW 4925   0.292   0.183   0.398 -0.7628 -0.0160  0.2962
 1592SOL    HW1 4926   0.355   0.227   0.463 -1.4921  0.8574  0.4368
 1592SOL    HW2 4927   0.221   0.134   0.449 -0.5860 -0.4329  0.1431
 1593SOL     OW 4928   0.623   1.659   3.494 -0.5769 -0.3045 -0.2300
 1593SOL    HW1 4929   0.678   1.588   3.449 -1.0329 -1.0642  0.3898
 1593SOL    HW2 4930   0.680   1.739   3.511  0.4952 -1.2632  0.8637
 1594SOL     OW 4931   5.053   1.201   2.617  0.0558 -0.2041 -0.1056
 1594SOL    HW1 4932   5.108   1.285   2.614  1.2368 -0.9484  0.1883
 1594SOL    HW2 4933   5.037   1.170   2.523  0.7282 -0.3402 -0.1861
 1595SOL     OW 4934   4.053   3.421   2.914  0.1765 -0.6242  0.9919
 1595SOL    HW1 4935   4.072   3.324   2.907 -0.2663 -0.7247  1.1270
 1595SOL    HW2 4936   3.974   3.435   2.974  0.5836 -0.1473  1.4179
 1596SOL     OW 4937   0.236   3.942   0.277 -0.2482 -0.2856 -0.1602
 1596SOL    HW1 4938   0.185   4.002   0.216 -0.6387  0.6831  1.0623
 1596SOL    HW2 4939   0.186   3.857   0.290  1.2812 -1.8570 -3.5356
 1597SOL     OW 4940   2.149   4.989   4.098 -0.1064 -0.1401  0.2838
 1597SOL    HW1 4941   2.193   5.074   4.068 -0.3194  0.4066  1.4490
 1597SOL    HW2 4942   2.215   4.914   4.093  0.5875  0.4227  0.7980
 1598SOL     OW 4943   0.247   3.677   1.250 -0.0232 -0.1094  0.3887
 1598SOL    HW1 4944   0.281   3.744   1.184 -0.7902 -1.3946 -1.3871
 1598SOL    HW2 4945   0.153   3.700   1.275  0.5467  0.8632  1.7615
 1599SOL     OW 4946   1.073   4.445   1.500  0.0144 -0.2076  0.2023
 1599SOL    HW1 4947   1.069   4.544   1.516 -2.4423 -0.5453  2.2918
 1599SOL    HW2 4948   1.144   4.405   1.559 -0.6919  0.0329  1.2312
 1600SOL     OW 4949   1.716   4.526   3.670  0.0987  0.0079  0.2747
 1600SOL    HW1 4950   1.810   4.546   3.643  0.4360 -0.0352  1.3545
 1600SOL    HW2 4951   1.662   4.610   3.669  0.8694  0.5921  2.3306
 1601SOL     OW 4952   3.245   2.404   0.165 -0.4395 -0.1913  0.1724
 1601SOL    HW1 4953   3.212   2.435   0.076  0.2038 -0.9980 -0.3671
 1601SOL    HW2 4954   3.343   2.383   0.158 -0.8684 -2.5100  0.4255
 1602SOL     OW 4955   3.389   1.670   1.838  0.5612 -0.6544 -0.2016
 1602SOL    HW1 4956   3.314   1.728   1.872  0.6222 -0.7379  0.0759
 1602SOL    HW2 4957   3.475   1.719   1.848  0.5156 -0.4475 -0.7790
 1603SOL     OW 4958   3.736   0.167   1.684  0.7878 -0.3083  0.5351
 1603SOL    HW1 4959   3.827   0.206   1.674  0.3632  0.4097 -0.6625
 1603SOL    HW2 4960   3.726   0.128   1.776  1.9138  0.5933  1.0561
 1604SOL     OW 4961   3.837   4.070   1.340 -0.3859  0.0379  0.2592
 1604SOL    HW1 4962   3.846   4.155   1.391 -0.4746  0.2438 -0.0660
 1604SOL    HW2 4963   3.874   3.994   1.394  0.4341  0.4013  0.2220
 1605SOL     OW 4964   0.276   2.548   3.230 -0.2047 -0.3142  0.1516
 1605SOL    HW1 4965   0.281   2.489   3.149 -1.1725  0.8789 -0.8150
 1605SOL    HW2 4966   0.356   2.531   3.288 -0.5087 -2.6626  0.0070
 1606SOL     OW 4967   0.211   4.591   0.592 -0.3258 -0.1610 -0.6623
 1606SOL    HW1 4968   0.201   4.591   0.691 -0.8456  0.1263 -0.7096
 1606SOL    HW2 4969   0.144   4.528   0.551 -0.6219  0.2783 -0.8693
 1607SOL     OW 4970   4.974   4.739   1.759 -0.1030 -0.1870 -0.0847
 1607SOL    HW1 4971   4.945   4.736   1.854 -2.3438  0.3473 -0.6869
 1607SOL    HW2 4972   5.049   4.675   1.745  0.8859  0.3627  2.1895
 1608SOL     OW 4973   2.104   4.933   3.324  0.6860 -0.1362 -0.3295
 1608SOL    HW1 4974   2.163   4.958   3.400 -0.0853  0.9359 -0.0608
 1608SOL    HW2 4975   2.134   4.846   3.285  1.3176 -0.4982  0.9423
 1609SOL     OW 4976   3.534   4.952   4.665 -0.7148 -0.5599  0.1811
 1609SOL    HW1 4977   3.438   4.942   4.637 -0.7544  0.6170 -0.1812
 1609SOL    HW2 4978   3.547   5.042   4.706 -0.1405 -1.3839  1.9080
 1610SOL     OW 4979   4.144   1.067   5.043  0.1339  0.0448  0.0425
 1610SOL    HW1 4980   4.057   1.105   5.013  0.7764  1.7437  0.2321
 1610SOL    HW2 4981   4.156   1.083   5.141  0.2950 -0.9662  0.2042
 1611SOL     OW 4982   4.986   3.341   0.098 -0.2254  0.2751 -0.4206
 1611SOL    HW1 4983   5.081   3.357   0.073 -0.6023  1.0626 -1.4145
 1611SOL    HW2 4984   4.979   3.256   0.151  1.1221  0.6258  0.3617
 1612SOL     OW 4985   5.128   4.493   1.734  0.1421  0.4494  0.4387
 1612SOL    HW1 4986   5.205   4.490   1.670 -0.5547  1.7420 -0.4906
 1612SOL    HW2 4987   5.152   4.442   1.817  1.4471 -0.3776 -0.4153
 1613SOL     OW 4988   1.611   2.448   1.113 -0.2880  0.4512  0.2798
 1613SOL    HW1 4989   1.586   2.370   1.056 -0.1168 -0.1210  0.9742
 1613SOL    HW2 4990   1.709   2.468   1.102  0.2685 -1.0593  1.9902
 1614SOL     OW 4991   0.552   2.540   1.088  0.3972  0.1196 -0.4299
 1614SOL    HW1 4992   0.546   2.503   0.995  0.6566 -0.6995 -0.1296
 1614SOL    HW2 4993   0.635   2.595   1.096  1.0916 -0.9163 -0.3109
 1615SOL     OW 4994   0.380   0.275   1.831 -0.1045 -0.2312  0.3531
 1615SOL    HW1 4995   0.371   0.176   1.838  0.7808 -0.2409  2.0145
 1615SOL    HW2 4996   0.339   0.318   1.912  2.2088  0.5069  1.2322
 1616SOL     OW 4997   3.382   1.873   0.191  0.0423 -0.1040 -0.4820
 1616SOL    HW1 4998   3.385   1.942   0.263 -0.6570 -0.4397 -0.1165
 1616SOL    HW2 4999   3.425   1.909   0.108  1.1435  0.1674  0.1883
 1617SOL     OW 5000   3.441   4.093   0.412 -0.0157  0.0226  0.1360
 1617SOL    HW1 5001   3.501   4.107   0.491 -0.5453 -1.0392  0.7502
 1617SOL    HW2 5002   3.493   4.048   0.338 -0.2143 -1.6077  0.9491
 1618SOL     OW 5003   2.157   4.832   2.179  0.6259  0.0885  0.2670
 1618SOL    HW1 5004   2.084   4.866   2.239 -0.6185 -0.6116 -0.7837
 1618SOL    HW2 5005   2.144   4.734   2.164 -0.6949  0.6496 -3.1410
 1619SOL     OW 5006   2.980   4.259   3.393  0.2139 -0.3394 -0.3524
 1619SOL    HW1 5007   3.013   4.353   3.388  0.4168 -0.4381 -1.0271
 1619SOL    HW2 5008   2.970   4.222   3.300  1.8367 -1.5717 -0.0754
 1620SOL     OW 5009   3.926   2.257   3.746  0.2022  0.9783 -0.2704
 1620SOL    HW1 5010   3.981   2.319   3.802 -0.0870  2.2847 -1.3951
 1620SOL    HW2 5011   3.910   2.172   3.797  1.2980  1.4819  0.9766
 1621SOL     OW 5012   3.531   4.737   4.858 -0.1255 -0.7429 -0.3676
 1621SOL    HW1 5013   3.532   4.641   4.829 -0.6834 -1.1788  0.9839
 1621SOL    HW2 5014   3.524   4.796   4.777  0.6780 -1.8076 -1.2517
 1622SOL     OW 5015   1.660   3.048   4.408 -0.1235 -0.1452 -0.2222
 1622SOL    HW1 5016   1.726   2.998   4.464  0.9170  1.3767 -0.0226
 1622SOL    HW2 5017   1.574   3.056   4.458  0.4552  0.2925  0.7391
 1623SOL     OW 5018   1.038   0.016   2.979 -0.1519 -0.6508  0.0968
 1623SOL    HW1 5019   1.091   0.069   3.045  1.9352 -1.9320 -0.4580
 1623SOL    HW2 5020   1.001   0.077   2.909  0.0811  0.3481  0.8194
 1624SOL     OW 5021   0.034   4.482   0.919 -0.2101 -0.3996 -0.0895
 1624SOL    HW1 5022  -0.053   4.485   0.871 -0.0277  1.1904 -0.4005
 1624SOL    HW2 5023   0.019   4.500   1.017 -0.4519 -2.4760  0.3025
 1625SOL     OW 5024   2.709   3.749   4.137  0.0283 -0.2803 -0.1082
 1625SOL    HW1 5025   2.791   3.733   4.081  0.1797 -0.2325  0.0998
 1625SOL    HW2 5026   2.726   3.717   4.230 -0.8098 -1.9322 -0.4941
 1626SOL     OW 5027   5.045   2.236   0.423 -0.1822 -0.2192 -0.6917
 1626SOL    HW1 5028   5.120   2.171   0.436 -0.7020 -0.8190 -0.6293
 1626SOL    HW2 5029   4.960   2.186   0.409 -0.6212  0.4526 -0.4854
 1627SOL     OW 5030   2.492   1.667   3.194  0.0204  0.3172  0.1551
 1627SOL    HW1 5031   2.467   1.578   3.156 -0.2287  0.0375  0.9523
 1627SOL    HW2 5032   2.464   1.739   3.131  0.7939 -0.1950 -0.7865
 1628SOL     OW 5033   1.421   0.995   4.999 -0.0368 -0.0498  0.0213
 1628SOL    HW1 5034   1.456   0.913   5.043  2.0104  1.0866  0.6212
 1628SOL    HW2 5035   1.451   0.998   4.904  2.1875  1.2226  0.6974
 1629SOL     OW 5036   2.240   2.074   0.565 -0.3215 -0.6800  0.0498
 1629SOL    HW1 5037   2.325   2.108   0.606 -0.1444 -0.6310 -0.3553
 1629SOL    HW2 5038   2.255   1.981   0.529 -0.1427 -0.2776 -0.9458
 1630SOL     OW 5039   3.478   4.374   2.161  0.4601  0.1732 -0.2660
 1630SOL    HW1 5040   3.390   4.328   2.157  0.2392  0.6576 -1.3494
 1630SOL    HW2 5041   3.550   4.307   2.181  0.1359 -0.6569 -1.7385
 1631SOL     OW 5042   0.261   2.014   4.213 -0.1586 -0.5473 -0.2484
 1631SOL    HW1 5043   0.285   1.979   4.303  0.3599 -0.0433 -0.1862
 1631SOL    HW2 5044   0.304   2.103   4.199 -2.8376  0.9521  0.3079
 1632SOL     OW 5045   4.769   4.726   0.473  0.2046  0.3003  0.4136
 1632SOL    HW1 5046   4.844   4.679   0.518  0.8292  2.1283  1.3652
 1632SOL    HW2 5047   4.778   4.717   0.374  0.0102 -1.9452  0.5521
 1633SOL     OW 5048   4.796   0.263   0.936  0.2269  0.1480 -0.0573
 1633SOL    HW1 5049   4.750   0.308   1.012  1.1194  0.5748  0.2410
 1633SOL    HW2 5050   4.841   0.180   0.969  0.3037  0.1349 -0.1966
 1634SOL     OW 5051   1.397   3.150   4.526  0.8287 -1.0121  0.1936
 1634SOL    HW1 5052   1.417   3.180   4.619  0.5260  1.9514 -0.5884
 1634SOL    HW2 5053   1.342   3.219   4.480  2.5216 -1.4681 -2.7804
 1635SOL     OW 5054   3.811   1.542   4.720  0.7966 -0.6613  0.0433
 1635SOL    HW1 5055   3.886   1.494   4.674  1.9507  0.8900  0.2253
 1635SOL    HW2 5056   3.741   1.567   4.653  1.1435 -0.8249 -0.3876
 1636SOL     OW 5057   4.605   3.364   1.338 -0.2636 -0.1397  0.5108
 1636SOL    HW1 5058   4.645   3.291   1.393  0.5938 -0.0084  0.0847
 1636SOL    HW2 5059   4.678   3.422   1.303 -0.6950 -0.6880 -1.4198
 1637SOL     OW 5060   0.798   4.725   3.933 -0.1198  0.3539 -0.8152
 1637SOL    HW1 5061   0.713   4.680   3.958 -0.2595  1.7232  1.4516
 1637SOL    HW2 5062   0.860   4.658   3.891 -1.7072 -1.0114 -1.0763
 1638SOL     OW 5063   4.235   4.032   1.470  0.3061 -0.5277  0.0855
 1638SOL    HW1 5064   4.258   4.025   1.567  1.6836 -1.0763 -0.2595
 1638SOL    HW2 5065   4.206   3.942   1.437 -1.2390 -0.1080  0.2194
 1639SOL     OW 5066   3.010   0.077   3.716 -0.4041 -0.1465  0.8607
 1639SOL    HW1 5067   2.944   0.124   3.658 -0.9668  1.4969  2.7452
 1639SOL    HW2 5068   3.053   0.003   3.664 -1.1578  0.9767 -1.4862
 1640SOL     OW 5069   2.695   4.271   3.323 -0.3467 -0.3358  0.3351
 1640SOL    HW1 5070   2.781   4.231   3.352  1.5453  1.6988 -2.0294
 1640SOL    HW2 5071   2.676   4.354   3.376  0.7893  0.8650 -1.0230
 1641SOL     OW 5072   3.848   5.011   2.593 -0.2594  0.5401  0.5838
 1641SOL    HW1 5073   3.786   5.028   2.516 -1.3176  1.0441  1.5027
 1641SOL    HW2 5074   3.939   5.044   2.570 -0.5016  0.4608 -0.5427
 1642SOL     OW 5075   0.556   3.987   4.981 -0.2005 -0.1676  0.1181
 1642SOL    HW1 5076   0.589   4.064   5.035  3.0451 -0.8719 -0.6282
 1642SOL    HW2 5077   0.606   3.983   4.894 -0.1819 -3.1141  0.1452
 1643SOL     OW 5078   2.840   3.304   4.304 -0.0341  0.1298 -0.0949
 1643SOL    HW1 5079   2.912   3.234   4.304  0.4854  0.6306  0.8011
 1643SOL    HW2 5080   2.871   3.384   4.253 -1.2027 -0.8011 -2.4014
 1644SOL     OW 5081   0.571   1.340   3.579 -0.2042  0.9156 -0.4931
 1644SOL    HW1 5082   0.586   1.325   3.482 -1.3507 -2.3199 -0.2710
 1644SOL    HW2 5083   0.478   1.372   3.595 -0.8487 -0.9712 -0.3297
 1645SOL     OW 5084   2.315   0.743   2.053 -0.3605  0.0867 -0.3653
 1645SOL    HW1 5085   2.377   0.786   1.987 -1.4771  1.7265 -0.4079
 1645SOL    HW2 5086   2.230   0.795   2.057 -1.3450 -1.5061  0.4603
 1646SOL     OW 5087   4.988   1.304   1.609  0.0934 -0.3620  0.7391
 1646SOL    HW1 5088   4.905   1.326   1.660  0.0333  1.5159 -0.0772
 1646SOL    HW2 5089   4.965   1.244   1.533 -0.3624 -0.5434  1.0132
 1647SOL     OW 5090   2.104   3.351   2.261  0.0547  0.4342  0.3710
 1647SOL    HW1 5091   2.048   3.302   2.328  0.1642 -0.8230 -0.4254
 1647SOL    HW2 5092   2.045   3.395   2.194 -0.0098 -0.4063 -0.1349
 1648SOL     OW 5093   1.430   3.627   4.213  0.3867 -0.0856 -0.6052
 1648SOL    HW1 5094   1.387   3.594   4.129  2.7522  0.3583 -2.0915
 1648SOL    HW2 5095   1.488   3.555   4.250  2.8153  1.0819 -1.9103
 1649SOL     OW 5096   3.237   1.265   3.391  0.2135 -0.2321  0.0678
 1649SOL    HW1 5097   3.320   1.229   3.434  1.1931  1.9198  0.1331
 1649SOL    HW2 5098   3.239   1.245   3.293  0.9681  0.0166  0.0250
 1650SOL     OW 5099   3.085   1.696   2.601 -0.2725 -0.5894 -0.2540
 1650SOL    HW1 5100   3.019   1.735   2.537  1.1076 -1.5416 -2.3523
 1650SOL    HW2 5101   3.075   1.596   2.604 -0.0011 -0.6040  0.6638
 1651SOL     OW 5102   0.098   2.490   1.883  0.1142 -0.4038  0.4365
 1651SOL    HW1 5103   0.036   2.474   1.960  0.1380  0.9410  0.7739
 1651SOL    HW2 5104   0.050   2.472   1.797 -0.7799  0.6358  0.6903
 1652SOL     OW 5105   2.723   4.409   4.574  0.2280 -0.2022  0.3340
 1652SOL    HW1 5106   2.777   4.408   4.490 -0.8633 -0.4803 -0.3698
 1652SOL    HW2 5107   2.783   4.391   4.652  0.9917 -1.4817 -0.5273
 1653SOL     OW 5108   1.785   2.207   3.727 -0.4726 -0.4920  0.0650
 1653SOL    HW1 5109   1.786   2.248   3.635  0.3270  1.5745  0.9349
 1653SOL    HW2 5110   1.690   2.187   3.752 -1.1318  2.1592  0.0683
 1654SOL     OW 5111   3.740   3.407   4.222  0.2650 -0.2009  0.2700
 1654SOL    HW1 5112   3.692   3.336   4.275 -0.4413 -0.9033 -1.2400
 1654SOL    HW2 5113   3.725   3.496   4.264 -2.0008 -0.4592  0.1427
 1655SOL     OW 5114   1.876   0.497   2.106 -0.4345 -0.1070 -0.0006
 1655SOL    HW1 5115   1.906   0.589   2.131 -0.4810 -0.4489  1.3905
 1655SOL    HW2 5116   1.827   0.501   2.019 -1.1883  1.3264  0.4440
 1656SOL     OW 5117   3.554   1.223   0.595  0.4948  0.0291  0.1777
 1656SOL    HW1 5118   3.482   1.153   0.598  0.0325  0.3003 -2.1705
 1656SOL    HW2 5119   3.606   1.222   0.680  0.1227 -2.7673  0.4588
 1657SOL     OW 5120   3.797   4.160   1.683 -0.2957  0.1095 -0.3156
 1657SOL    HW1 5121   3.848   4.077   1.706  0.1590  1.1452  2.8559
 1657SOL    HW2 5122   3.700   4.145   1.703 -0.3766 -0.0065 -0.7949
 1658SOL     OW 5123   0.433   3.293   3.282 -0.3405 -0.4239 -0.0502
 1658SOL    HW1 5124   0.512   3.288   3.343  0.8596  1.5498 -1.3648
 1658SOL    HW2 5125   0.447   3.232   3.204  0.1945  0.3600 -0.5824
 1659SOL     OW 5126   4.258   3.570   2.914  0.0720 -0.2473  0.0334
 1659SOL    HW1 5127   4.243   3.655   2.965  0.0361  0.1421 -0.6093
 1659SOL    HW2 5128   4.178   3.511   2.923 -0.5663  0.4606 -0.7803
 1660SOL     OW 5129   3.751   4.768   3.215  0.0288 -0.6500 -0.1074
 1660SOL    HW1 5130   3.683   4.817   3.270 -1.2193 -1.5109 -0.8304
 1660SOL    HW2 5131   3.739   4.669   3.228  1.2686 -0.8086 -0.1155
 1661SOL     OW 5132   0.763   1.855   4.571  0.0951  0.3832  0.5967
 1661SOL    HW1 5133   0.737   1.810   4.486  1.4941  0.1449  0.2718
 1661SOL    HW2 5134   0.681   1.891   4.616 -0.9838 -1.7763  0.4954
 1662SOL     OW 5135   0.656   3.440   1.320  0.1421 -0.0542  0.4141
 1662SOL    HW1 5136   0.582   3.373   1.332 -0.3715  0.2326 -0.9581
 1662SOL    HW2 5137   0.628   3.528   1.358 -0.7849  0.3992 -1.2111
 1663SOL     OW 5138   4.823   4.040   3.708 -0.0549  0.0384  0.1307
 1663SOL    HW1 5139   4.807   4.098   3.788  0.4573  0.1195  0.1738
 1663SOL    HW2 5140   4.918   4.047   3.680 -0.4292  0.7187 -1.0328
 1664SOL     OW 5141   4.891   4.843   4.482  0.1137  0.0636  0.0143
 1664SOL    HW1 5142   4.976   4.792   4.476 -0.1243 -0.4094  0.5652
 1664SOL    HW2 5143   4.907   4.930   4.529  0.3661  0.1548 -0.2381
 1665SOL     OW 5144   0.297   3.394   0.279 -0.3135  0.0060 -0.2316
 1665SOL    HW1 5145   0.353   3.344   0.213 -0.7011  0.5024 -0.9497
 1665SOL    HW2 5146   0.288   3.340   0.362  0.2738 -0.5826 -0.5369
 1666SOL     OW 5147   0.766   2.876   4.940 -0.0945  0.0193  0.0933
 1666SOL    HW1 5148   0.679   2.834   4.966  1.2471 -1.9075  1.7098
 1666SOL    HW2 5149   0.837   2.851   5.006  1.7819  1.3232 -1.3108
 1667SOL     OW 5150   1.820   0.383   0.032  0.2744  0.0565 -0.1474
 1667SOL    HW1 5151   1.763   0.415  -0.044 -0.0876 -0.4028 -0.0716
 1667SOL    HW2 5152   1.845   0.461   0.090  1.2024  0.5506 -1.1547
 1668SOL     OW 5153   0.230   4.764   4.899 -0.3253  0.6695 -0.3178
 1668SOL    HW1 5154   0.209   4.742   4.994  2.5988  2.2215  0.8284
 1668SOL    HW2 5155   0.328   4.753   4.883 -0.9081 -0.9896 -3.6379
 1669SOL     OW 5156   4.267   3.026   0.718 -0.5029  0.5812  0.3308
 1669SOL    HW1 5157   4.330   3.093   0.756  1.1303 -1.8908  2.3261
 1669SOL    HW2 5158   4.196   3.005   0.786  1.0033 -2.0845  1.2376
 1670SOL     OW 5159   4.563   1.737   0.973 -0.2077 -0.2930  0.1667
 1670SOL    HW1 5160   4.628   1.662   0.969 -0.3779 -0.4329 -0.0480
 1670SOL    HW2 5161   4.577   1.798   0.895 -0.0499 -0.0884  0.3578
 1671SOL     OW 5162   2.712   3.306   0.728 -0.4395  0.3710 -0.1764
 1671SOL    HW1 5163   2.800   3.308   0.775 -0.9539 -0.4321  0.8834
 1671SOL    HW2 5164   2.678   3.399   0.717  0.1828  0.6398  0.1269
 1672SOL     OW 5165   2.557   4.106   0.994 -0.2346 -0.3406 -0.6008
 1672SOL    HW1 5166   2.617   4.042   0.946  0.8282  0.5759 -0.5615
 1672SOL    HW2 5167   2.533   4.069   1.084  0.5553 -0.5965 -0.4862
 1673SOL     OW 5168   4.952   1.259   2.887 -0.1628 -0.1796 -0.2452
 1673SOL    HW1 5169   4.964   1.248   2.789 -2.6171 -1.8574 -0.4396
 1673SOL    HW2 5170   4.953   1.356   2.910 -0.3881  0.2814 -2.0407
 1674SOL     OW 5171   1.946   4.621   3.569  0.2108  0.2363  0.3435
 1674SOL    HW1 5172   1.922   4.681   3.493 -1.2233  2.4876  2.4320
 1674SOL    HW2 5173   2.009   4.669   3.631  0.1462 -0.9287  1.3570
 1675SOL     OW 5174   3.921   0.517   3.837 -0.5744 -0.0992 -0.0703
 1675SOL    HW1 5175   3.956   0.437   3.886 -0.2135 -0.2015 -0.4915
 1675SOL    HW2 5176   3.916   0.595   3.901 -0.3513 -0.2961  0.1907
 1676SOL     OW 5177   3.610   2.420   4.745 -0.2830 -0.2211 -0.0550
 1676SOL    HW1 5178   3.607   2.323   4.766 -0.3527 -0.1813  0.1267
 1676SOL    HW2 5179   3.705   2.451   4.744 -0.2098 -0.4464 -0.8655
 1677SOL     OW 5180   4.422   1.191   2.032  0.7963 -0.1365 -0.1721
 1677SOL    HW1 5181   4.464   1.208   2.121 -0.5383 -0.3473  0.5187
 1677SOL    HW2 5182   4.380   1.100   2.032  0.5041 -0.0083 -0.9081
 1678SOL     OW 5183   2.303   2.092   3.746 -0.0918  0.0962 -0.3547
 1678SOL    HW1 5184   2.400   2.117   3.758 -0.1675 -0.0116  0.5929
 1678SOL    HW2 5185   2.246   2.158   3.795 -0.3880 -0.9161  0.7159
 1679SOL     OW 5186   3.932   2.191   4.369 -0.0853  0.0329 -0.2219
 1679SOL    HW1 5187   3.842   2.158   4.339 -1.3465  2.8201  0.1515
 1679SOL    HW2 5188   3.951   2.159   4.461 -2.2433  1.8678  0.9700
 1680SOL     OW 5189   4.075   1.256   1.806  0.6640  0.7657  0.6360
 1680SOL    HW1 5190   3.998   1.260   1.743  1.0787  0.6974  0.1169
 1680SOL    HW2 5191   4.157   1.291   1.760  0.7599  1.6482  1.4571
 1681SOL     OW 5192   0.406   2.429   2.482  0.0688 -0.0854  0.7212
 1681SOL    HW1 5193   0.450   2.488   2.550  1.6639 -1.3556  0.8544
 1681SOL    HW2 5194   0.341   2.369   2.527  0.3537 -0.2077  0.9679
 1682SOL     OW 5195   1.711   3.845   1.945 -0.1198  0.0342  0.7970
 1682SOL    HW1 5196   1.796   3.898   1.945 -0.4841  0.6146  0.3866
 1682SOL    HW2 5197   1.674   3.841   2.038 -0.8302  1.6906  0.6185
 1683SOL     OW 5198   0.937   3.723   0.250  0.3475 -0.3357 -0.1387
 1683SOL    HW1 5199   0.963   3.662   0.325  1.8387  0.9375  0.4310
 1683SOL    HW2 5200   0.885   3.800   0.286  1.0411  0.2662 -0.3970
 1684SOL     OW 5201   0.926   4.134   3.792  0.0053 -0.4528  0.0525
 1684SOL    HW1 5202   0.927   4.215   3.734  0.3633  0.6702  1.5753
 1684SOL    HW2 5203   0.971   4.058   3.743 -1.1934 -0.0513 -1.7655
 1685SOL     OW 5204   2.392   1.656   4.558  0.1411 -0.2448 -0.2314
 1685SOL    HW1 5205   2.429   1.699   4.476  1.6280 -1.1154 -0.0571
 1685SOL    HW2 5206   2.294   1.674   4.564  0.0601  0.0719 -2.0321
 1686SOL     OW 5207   4.915   0.841   3.049  0.5224 -0.4527  0.0545
 1686SOL    HW1 5208   4.824   0.867   3.018 -0.7890 -3.1100  1.3111
 1686SOL    HW2 5209   4.960   0.785   2.979 -0.1700 -1.8137  0.6631
 1687SOL     OW 5210   0.031   1.617   2.812 -0.0599  0.0131  0.2263
 1687SOL    HW1 5211   0.002   1.711   2.831  0.9238  0.3606  0.0254
 1687SOL    HW2 5212   0.115   1.618   2.758 -0.5731 -0.9824 -0.6309
 1688SOL     OW 5213   2.397   3.904   0.354  0.1041 -0.5945  0.4569
 1688SOL    HW1 5214   2.439   3.871   0.269 -0.7582  1.6105 -0.8981
 1688SOL    HW2 5215   2.451   3.979   0.391 -0.0376 -0.9381  1.3718
 1689SOL     OW 5216   2.288   1.178   4.221 -0.8433 -0.1608 -0.9682
 1689SOL    HW1 5217   2.226   1.100   4.205 -1.0706 -0.2211  0.1199
 1689SOL    HW2 5218   2.284   1.203   4.317  0.8482 -0.1605 -0.8788
 1690SOL     OW 5219   3.648   3.071   4.149  0.1121 -0.4838  0.4013
 1690SOL    HW1 5220   3.630   3.139   4.220 -0.0937  0.8208 -0.8781
 1690SOL    HW2 5221   3.613   3.103   4.061  1.2223 -1.6380 -0.5026
 1691SOL     OW 5222   1.618   3.221   2.792  0.7951  0.1005  0.1696
 1691SOL    HW1 5223   1.704   3.251   2.833  1.2599  1.0423 -1.4145
 1691SOL    HW2 5224   1.636   3.179   2.703 -0.3466 -0.0477 -0.0071
 1692SOL     OW 5225   1.475   4.606   4.354  0.1114 -0.0832 -0.1874
 1692SOL    HW1 5226   1.489   4.517   4.396 -0.3410 -0.2071 -0.2907
 1692SOL    HW2 5227   1.440   4.594   4.261  1.1280  0.1882 -0.6244
 1693SOL     OW 5228   0.268   3.837   1.551  0.6856  0.2618  0.5810
 1693SOL    HW1 5229   0.189   3.878   1.505  0.8225  0.4693  0.5281
 1693SOL    HW2 5230   0.236   3.776   1.623  0.4541 -0.9364 -0.5128
 1694SOL     OW 5231   4.953   0.840   0.248 -0.1447  0.0082 -0.7438
 1694SOL    HW1 5232   5.048   0.810   0.255  0.5140  2.1459  0.5071
 1694SOL    HW2 5233   4.903   0.812   0.330 -0.3873 -0.4089 -1.0305
 1695SOL     OW 5234   3.763   2.476   5.086 -0.3610 -0.1325  0.3449
 1695SOL    HW1 5235   3.835   2.407   5.083 -1.1567 -0.9406 -2.0291
 1695SOL    HW2 5236   3.804   2.567   5.081  0.5079 -0.5771 -0.8733
 1696SOL     OW 5237   3.733   3.268   1.542  0.3115 -0.1920 -0.6154
 1696SOL    HW1 5238   3.743   3.251   1.640  0.0706 -0.7984 -0.6912
 1696SOL    HW2 5239   3.783   3.198   1.490  0.5641  0.2117 -0.9271
 1697SOL     OW 5240   1.329   3.154   3.692  0.6881  0.1617 -0.2851
 1697SOL    HW1 5241   1.352   3.189   3.601 -0.9689  0.6762 -0.5325
 1697SOL    HW2 5242   1.256   3.210   3.732  1.1185 -0.2982  1.2125
 1698SOL     OW 5243   1.156   5.052   0.321 -0.2489 -0.7165 -0.2158
 1698SOL    HW1 5244   1.095   5.101   0.383  0.4789 -1.2208  0.9590
 1698SOL    HW2 5245   1.207   5.118   0.265 -0.2416 -0.1781  0.4024
 1699SOL     OW 5246   2.501   5.003   4.527  0.1752  0.6934 -0.0737
 1699SOL    HW1 5247   2.404   5.000   4.554 -0.1087 -1.6919 -1.1328
 1699SOL    HW2 5248   2.557   5.027   4.606 -1.1991  1.1650  0.7930
 1700SOL     OW 5249   1.288   2.763   2.340 -0.3713  0.6203 -0.1525
 1700SOL    HW1 5250   1.344   2.689   2.302  0.4254  1.2400 -0.2143
 1700SOL    HW2 5251   1.240   2.810   2.266 -1.1043  0.0025 -0.0869
 1701SOL     OW 5252   2.808   2.601   2.289  0.2639  0.1873  0.0405
 1701SOL    HW1 5253   2.745   2.591   2.212  2.2287  0.0275 -1.6456
 1701SOL    HW2 5254   2.758   2.592   2.375 -2.2354  1.6058 -1.1483
 1702SOL     OW 5255   3.751   1.950   0.137 -0.1838  0.1708  0.0045
 1702SOL    HW1 5256   3.698   1.996   0.208 -2.1859 -1.7875 -0.0967
 1702SOL    HW2 5257   3.688   1.911   0.069  1.3813 -1.9717 -0.3209
 1703SOL     OW 5258   2.244   0.681   4.721 -0.2346  0.3535 -0.5863
 1703SOL    HW1 5259   2.152   0.708   4.691  0.4359  2.4549 -0.8525
 1703SOL    HW2 5260   2.293   0.642   4.643  0.6208  3.4662 -1.7384
 1704SOL     OW 5261   2.516   3.367   2.647 -0.2895 -0.6297  0.0163
 1704SOL    HW1 5262   2.424   3.346   2.615 -0.5381 -1.3463  1.1360
 1704SOL    HW2 5263   2.550   3.449   2.601 -2.1929  0.7101  0.8752
 1705SOL     OW 5264   0.462   4.460   1.321 -0.3090 -0.0521  0.2111
 1705SOL    HW1 5265   0.541   4.476   1.379  0.3000  0.5683 -0.7561
 1705SOL    HW2 5266   0.398   4.399   1.367  1.5084 -1.9674  0.3205
 1706SOL     OW 5267   0.630   4.013   1.932  0.0849 -0.1281 -0.1413
 1706SOL    HW1 5268   0.658   4.063   2.014 -2.0656  1.7247 -0.4514
 1706SOL    HW2 5269   0.562   3.944   1.957 -0.9471  0.7792 -0.4128
 1707SOL     OW 5270   4.134   4.137   3.928 -0.0286 -0.3316  0.1174
 1707SOL    HW1 5271   4.051   4.190   3.945  0.9219  1.3707 -0.2868
 1707SOL    HW2 5272   4.125   4.087   3.842 -0.6050 -0.0870  0.0333
 1708SOL     OW 5273   4.558   5.031   1.647 -0.3423 -0.1147  0.3968
 1708SOL    HW1 5274   4.482   5.095   1.655 -1.2087 -1.0586  0.0532
 1708SOL    HW2 5275   4.620   5.062   1.574 -2.3452 -1.1481 -1.9071
 1709SOL     OW 5276   3.844   4.570   0.004  0.3255 -0.2758 -0.2661
 1709SOL    HW1 5277   3.825   4.643   0.070 -1.2708 -1.4646  0.6410
 1709SOL    HW2 5278   3.873   4.487   0.052  1.4460 -0.4872 -1.2472
 1710SOL     OW 5279   4.448   0.541   2.008 -0.2742  0.8117  0.3218
 1710SOL    HW1 5280   4.421   0.618   2.066 -0.8124  0.2279  0.8622
 1710SOL    HW2 5281   4.548   0.530   2.011 -0.1151  1.9091 -0.3154
 1711SOL     OW 5282   0.234   2.835   0.705 -0.1626 -0.4982 -0.0142
 1711SOL    HW1 5283   0.228   2.747   0.657 -0.3626 -0.3015 -0.3545
 1711SOL    HW2 5284   0.145   2.860   0.741 -0.1000 -0.4455  0.1046
 1712SOL     OW 5285   0.666   1.459   4.620  0.0406  0.3106 -0.0414
 1712SOL    HW1 5286   0.634   1.528   4.685  0.5410  1.7822 -1.2799
 1712SOL    HW2 5287   0.714   1.505   4.545 -0.2528 -1.3483 -1.2912
 1713SOL     OW 5288   1.098   3.318   0.387  0.6165 -0.5646  0.0124
 1713SOL    HW1 5289   1.163   3.272   0.447 -0.6395 -2.6014 -0.0993
 1713SOL    HW2 5290   1.005   3.287   0.409 -0.0907  0.3357 -1.5299
 1714SOL     OW 5291   3.897   1.970   3.875 -0.0884  0.4898  0.3142
 1714SOL    HW1 5292   3.939   2.031   3.942 -0.0217  0.3923  0.3607
 1714SOL    HW2 5293   3.880   1.881   3.916 -0.4631  0.5673  0.3368
 1715SOL     OW 5294   4.553   0.004   3.845  0.8168  0.3302  0.4054
 1715SOL    HW1 5295   4.590  -0.086   3.865 -1.4839 -0.7599  0.0593
 1715SOL    HW2 5296   4.472   0.020   3.901 -1.1868  0.4367 -2.3094
 1716SOL     OW 5297   0.168   1.688   3.646  0.0241  0.1819 -0.2149
 1716SOL    HW1 5298   0.205   1.755   3.711 -1.2082 -1.0091  1.8613
 1716SOL    HW2 5299   0.090   1.641   3.688 -1.5330  0.0458 -3.0099
 1717SOL     OW 5300   1.381   1.884   0.540 -0.0494  0.0611  0.0229
 1717SOL    HW1 5301   1.303   1.890   0.478  0.0935  0.9398 -0.0858
 1717SOL    HW2 5302   1.387   1.792   0.577 -0.6859 -0.2241 -0.5567
 1718SOL     OW 5303   0.489   3.778   1.990  0.0550  0.0376  0.0110
 1718SOL    HW1 5304   0.494   3.780   2.089  2.1651  3.3374 -0.0340
 1718SOL    HW2 5305   0.406   3.824   1.959  0.4648  0.9353  0.2373
 1719SOL     OW 5306   2.413   2.980   1.796 -0.0749 -0.2137 -0.2665
 1719SOL    HW1 5307   2.427   2.898   1.741 -1.7386 -0.2893 -0.6383
 1719SOL    HW2 5308   2.360   3.047   1.743 -0.3497  0.3415  0.6810
 1720SOL     OW 5309   1.950   4.757   0.503 -0.0095  0.0947  0.1907
 1720SOL    HW1 5310   1.988   4.814   0.576  0.4636  0.2433 -0.1629
 1720SOL    HW2 5311   1.863   4.718   0.533  1.3218 -1.8364  1.7554
 1721SOL     OW 5312   1.636   4.658   0.294 -0.4114  0.8529  0.3463
 1721SOL    HW1 5313   1.644   4.631   0.198  1.2632  1.6652  0.2281
 1721SOL    HW2 5314   1.658   4.755   0.303  1.6573  0.3088  1.8175
 1722SOL     OW 5315   4.289   3.773   1.045 -0.1676 -0.0251  0.2796
 1722SOL    HW1 5316   4.385   3.801   1.040 -0.1121  0.1100  1.6136
 1722SOL    HW2 5317   4.236   3.824   0.979  0.2483  1.9340  1.3803
 1723SOL     OW 5318   3.198   2.757   2.976 -0.0439  0.1570  0.2294
 1723SOL    HW1 5319   3.202   2.809   2.891 -0.2493 -0.3265 -0.0820
 1723SOL    HW2 5320   3.110   2.710   2.982 -0.4579  1.0046  1.2040
 1724SOL     OW 5321   1.957   1.428   0.540 -0.4728  0.2306 -0.2441
 1724SOL    HW1 5322   2.006   1.432   0.453  2.6598 -1.2338  1.2795
 1724SOL    HW2 5323   2.012   1.470   0.612 -1.8409 -0.7527  1.4700
 1725SOL     OW 5324   1.050   2.414   2.544  0.8255  0.2773  0.1029
 1725SOL    HW1 5325   0.985   2.352   2.588  1.5981 -0.7159 -0.1172
 1725SOL    HW2 5326   1.038   2.409   2.445  1.1427  0.2001  0.0690
 1726SOL     OW 5327   0.040   3.375   2.659  0.1590 -0.1187 -0.4003
 1726SOL    HW1 5328  -0.015   3.449   2.618  1.7187  1.4621  0.2532
 1726SOL    HW2 5329   0.075   3.315   2.587 -2.2023 -1.0731 -0.8498
 1727SOL     OW 5330   4.443   3.514   3.375 -0.6036 -0.2473 -0.2810
 1727SOL    HW1 5331   4.490   3.575   3.311 -0.0868  0.3233  0.6185
 1727SOL    HW2 5332   4.344   3.524   3.364 -0.5210  0.1314 -0.7179
 1728SOL     OW 5333   2.038   2.157   0.153  0.7508  0.5328 -0.0704
 1728SOL    HW1 5334   1.988   2.075   0.123  0.3106  1.1585 -1.1175
 1728SOL    HW2 5335   2.133   2.133   0.173  0.4800 -0.3444  0.2061
 1729SOL     OW 5336   2.992   1.445   2.586 -0.3594 -0.1626  0.1023
 1729SOL    HW1 5337   3.030   1.375   2.645 -0.9114  0.6178  1.4247
 1729SOL    HW2 5338   2.896   1.424   2.567 -0.5247  0.2265  0.4986
 1730SOL     OW 5339   2.810   1.354   4.995 -0.8576 -0.0070 -0.3518
 1730SOL    HW1 5340   2.871   1.375   5.071 -0.5695 -0.9252 -0.3057
 1730SOL    HW2 5341   2.802   1.433   4.935  0.1528  0.2280 -0.1995
 1731SOL     OW 5342   4.312   1.858   0.797 -0.0916 -0.1699  0.0179
 1731SOL    HW1 5343   4.387   1.842   0.861 -0.5416 -1.5546  0.2244
 1731SOL    HW2 5344   4.350   1.885   0.708  0.5445  1.4936  0.7408
 1732SOL     OW 5345   3.616   3.483   2.101  0.2353 -0.3797 -0.0113
 1732SOL    HW1 5346   3.624   3.576   2.135 -0.4686 -0.4031  0.2393
 1732SOL    HW2 5347   3.611   3.419   2.177 -1.4002 -0.4267 -0.1123
 1733SOL     OW 5348   0.021   0.601   1.896  0.0557  0.0379 -0.0095
 1733SOL    HW1 5349   0.009   0.679   1.834  0.9416 -0.5318 -0.9250
 1733SOL    HW2 5350  -0.053   0.536   1.882  0.1675 -0.0146 -0.3693
 1734SOL     OW 5351   0.850   2.048   1.508 -0.0980  0.1071  0.4600
 1734SOL    HW1 5352   0.917   2.108   1.464  0.4030 -2.2447 -2.3193
 1734SOL    HW2 5353   0.891   2.005   1.588 -0.2563  2.8063  2.1174
 1735SOL     OW 5354   2.988   3.602   1.352 -0.0353 -0.6014  0.1563
 1735SOL    HW1 5355   2.912   3.594   1.416  0.0882  0.0183  0.3866
 1735SOL    HW2 5356   3.039   3.686   1.370  1.1938 -1.4035  0.5350
 1736SOL     OW 5357   2.587   2.677   2.102  0.2243  0.4318 -0.2545
 1736SOL    HW1 5358   2.602   2.740   2.177 -2.9365  0.4794  0.4570
 1736SOL    HW2 5359   2.489   2.669   2.083  0.7963 -0.5186 -3.5916
 1737SOL     OW 5360   1.982   1.457   0.081  0.6672  0.4579  0.0105
 1737SOL    HW1 5361   1.894   1.438   0.036  0.2803 -0.1366  0.9870
 1737SOL    HW2 5362   2.049   1.487   0.013  0.3088 -1.1363 -1.0955
 1738SOL     OW 5363   3.270   0.874   1.329 -0.2444 -0.6728 -0.3392
 1738SOL    HW1 5364   3.188   0.841   1.377 -0.4482 -0.8222 -0.7851
 1738SOL    HW2 5365   3.288   0.815   1.250  0.8521 -1.2147  0.2949
 1739SOL     OW 5366   4.706   0.423   4.992 -0.3272 -0.1172 -0.3899
 1739SOL    HW1 5367   4.610   0.450   4.984 -0.2565  0.1938 -0.1841
 1739SOL    HW2 5368   4.754   0.487   5.051 -0.3656 -1.2267  0.9019
 1740SOL     OW 5369   0.094   0.387   4.569 -0.5877 -0.1162 -0.7095
 1740SOL    HW1 5370   0.081   0.345   4.659 -0.2791  0.4223 -0.4074
 1740SOL    HW2 5371   0.163   0.459   4.576 -2.4004  1.7494 -0.7875
 1741SOL     OW 5372   3.769   1.004   3.233 -0.5203  0.0880  0.1312
 1741SOL    HW1 5373   3.865   0.978   3.220  0.0494  2.1948 -0.2799
 1741SOL    HW2 5374   3.718   0.988   3.148  0.1717  1.5958 -0.6176
 1742SOL     OW 5375   4.817   2.821   4.234  0.3744 -0.6187  0.6211
 1742SOL    HW1 5376   4.899   2.823   4.292 -0.1845 -1.3292  1.4671
 1742SOL    HW2 5377   4.739   2.787   4.287 -0.7475  1.0948  0.1477
 1743SOL     OW 5378   4.950   4.240   2.629 -0.7001  0.4651  0.2539
 1743SOL    HW1 5379   4.917   4.168   2.691  1.5521 -0.8556  0.0477
 1743SOL    HW2 5380   4.877   4.306   2.613 -1.9612 -0.1744  2.7791
 1744SOL     OW 5381   2.978   3.648   3.488  0.0952  0.1004 -0.0133
 1744SOL    HW1 5382   3.002   3.552   3.500 -2.4048 -0.4502  1.1805
 1744SOL    HW2 5383   3.048   3.706   3.531  0.7674 -1.2218  0.7303
 1745SOL     OW 5384   1.098   0.703   3.051 -0.5779  0.2073  0.3399
 1745SOL    HW1 5385   1.056   0.615   3.075 -1.7745  1.2428  2.2925
 1745SOL    HW2 5386   1.181   0.715   3.104  0.5502 -0.4538 -1.2072
 1746SOL     OW 5387   0.947   1.396   1.045  0.0089 -0.3288  0.3207
 1746SOL    HW1 5388   1.018   1.332   1.013 -1.2378 -0.2754 -2.8329
 1746SOL    HW2 5389   0.937   1.470   0.979 -2.4854  0.0503  1.0448
 1747SOL     OW 5390   1.864   2.288   1.944 -0.1529  0.3743  0.4073
 1747SOL    HW1 5391   1.929   2.337   1.886 -0.1056 -0.8666 -0.6359
 1747SOL    HW2 5392   1.782   2.266   1.891 -0.8253  0.6604  1.3024
 1748SOL     OW 5393   3.065   4.511   3.378  0.8251  0.7658 -0.8597
 1748SOL    HW1 5394   3.097   4.540   3.468 -2.6039  0.2299  0.6631
 1748SOL    HW2 5395   2.996   4.575   3.344 -1.1964 -1.3334 -0.9675
 1749SOL     OW 5396   3.797   0.726   1.809 -0.0923 -0.0461 -0.0903
 1749SOL    HW1 5397   3.719   0.667   1.792 -0.0709 -0.1842  0.2714
 1749SOL    HW2 5398   3.826   0.716   1.904  0.7487 -0.4476 -0.3827
 1750SOL     OW 5399   1.127   2.115   0.613 -0.4232 -0.3779 -0.1248
 1750SOL    HW1 5400   1.168   2.063   0.688  0.2057  0.1383 -0.1086
 1750SOL    HW2 5401   1.037   2.076   0.592 -0.8861 -0.1364  1.3120
 1751SOL     OW 5402   4.684   1.000   2.963  0.0066 -0.2973  0.7791
 1751SOL    HW1 5403   4.622   0.986   2.886  0.4571 -1.6009  0.6212
 1751SOL    HW2 5404   4.693   1.098   2.982  0.4530  0.1175 -1.2934
 1752SOL     OW 5405   3.994   4.127   0.766 -0.1929 -0.4266  0.7922
 1752SOL    HW1 5406   4.050   4.044   0.766  2.4989  1.2413  2.6933
 1752SOL    HW2 5407   3.916   4.115   0.828 -0.3686 -1.7887  0.3531
 1753SOL     OW 5408   1.110   3.553   0.954  0.5827 -0.1118 -0.1816
 1753SOL    HW1 5409   1.087   3.587   0.863  0.7418  2.1394  0.5537
 1753SOL    HW2 5410   1.065   3.465   0.969 -1.2456  0.5185 -1.6142
 1754SOL     OW 5411   0.814   0.594   4.257 -0.1732 -0.0615  0.0332
 1754SOL    HW1 5412   0.767   0.600   4.169 -0.2005 -3.4969 -0.3113
 1754SOL    HW2 5413   0.912   0.606   4.243 -0.3615  1.6249 -0.0656
 1755SOL     OW 5414   0.363   0.705   3.131 -0.2349  0.1763  0.6864
 1755SOL    HW1 5415   0.400   0.771   3.065 -1.1558  0.1051  0.0910
 1755SOL    HW2 5416   0.323   0.628   3.082 -0.4520 -0.1351  1.3511
 1756SOL     OW 5417   3.789   1.600   1.197  0.3350 -0.1157 -0.4489
 1756SOL    HW1 5418   3.877   1.571   1.158  0.6276 -1.2491  0.9813
 1756SOL    HW2 5419   3.751   1.526   1.253  1.0501  2.1016  3.2881
 1757SOL     OW 5420   4.357   0.001   4.684 -0.3904 -0.4731  0.2663
 1757SOL    HW1 5421   4.292   0.068   4.721 -0.5349  0.0388 -0.8782
 1757SOL    HW2 5422   4.425   0.048   4.627 -1.4794 -1.4550 -1.9470
 1758SOL     OW 5423   4.128   2.154   2.852  0.2852  0.1522 -0.1337
 1758SOL    HW1 5424   4.076   2.085   2.903  1.8471 -0.1550  1.1615
 1758SOL    HW2 5425   4.212   2.112   2.817 -0.3803  0.5640 -2.3883
 1759SOL     OW 5426   1.942   0.537   0.232 -0.0380 -0.1237  0.4734
 1759SOL    HW1 5427   1.964   0.454   0.283 -0.1186  0.3773  1.3410
 1759SOL    HW2 5428   2.006   0.610   0.257 -1.4986  0.8107  1.6431
 1760SOL     OW 5429   4.688   4.386   0.748 -0.0474 -0.1985 -0.2163
 1760SOL    HW1 5430   4.713   4.317   0.681 -0.4962 -1.3555  0.7627
 1760SOL    HW2 5431   4.622   4.450   0.708 -0.6542 -1.1438 -0.7530
 1761SOL     OW 5432   3.514   2.535   5.049  0.0444 -0.0554 -0.4832
 1761SOL    HW1 5433   3.606   2.497   5.051 -0.0500 -0.2653  1.7912
 1761SOL    HW2 5434   3.448   2.462   5.031  0.2276 -0.0592 -1.1822
 1762SOL     OW 5435   1.392   3.575   3.063 -0.6947  0.1620 -0.1988
 1762SOL    HW1 5436   1.363   3.647   3.125 -0.4551  0.4350 -0.3967
 1762SOL    HW2 5437   1.476   3.604   3.016 -0.7682 -0.1180 -0.5063
 1763SOL     OW 5438   0.154   3.427   0.838  0.5610 -0.6585  0.1780
 1763SOL    HW1 5439   0.239   3.480   0.829  0.5103 -0.1982  2.0288
 1763SOL    HW2 5440   0.104   3.430   0.751  2.2267 -0.5958 -0.8208
 1764SOL     OW 5441   0.526   1.095   0.023  0.0584  0.3695 -0.5088
 1764SOL    HW1 5442   0.608   1.052   0.061  0.0135  1.8126  1.3383
 1764SOL    HW2 5443   0.501   1.048  -0.062  1.8126 -1.1672 -0.2529
 1765SOL     OW 5444   0.686   4.826   1.041  0.7641 -0.2702 -0.5101
 1765SOL    HW1 5445   0.613   4.832   0.973  1.7723  0.8295 -1.5599
 1765SOL    HW2 5446   0.742   4.746   1.022  0.1019 -0.8641  0.0220
 1766SOL     OW 5447   4.434   0.721   2.241 -0.5455 -0.5536  0.4035
 1766SOL    HW1 5448   4.532   0.716   2.224 -0.3775 -0.9428  1.3780
 1766SOL    HW2 5449   4.408   0.649   2.305 -1.3086  0.0988  0.8484
 1767SOL     OW 5450   4.099   4.171   4.860 -0.0275 -0.1054 -0.3867
 1767SOL    HW1 5451   4.197   4.172   4.839  0.4314 -0.2387  1.5217
 1767SOL    HW2 5452   4.056   4.096   4.811  1.1925 -1.1395  0.0380
 1768SOL     OW 5453   2.825   4.514   1.583  0.3517  0.6289 -0.1485
 1768SOL    HW1 5454   2.871   4.459   1.513 -2.5421  0.8083 -2.4149
 1768SOL    HW2 5455   2.884   4.590   1.611  1.7322  0.4339 -2.3061
 1769SOL     OW 5456   0.173   1.020   2.095  0.1856 -0.3258 -0.6152
 1769SOL    HW1 5457   0.129   1.104   2.128  1.0080 -0.4228  0.8095
 1769SOL    HW2 5458   0.223   1.040   2.011 -2.3774 -0.1735 -2.2364
 1770SOL     OW 5459   1.892   2.719   3.002 -0.3459 -0.1397 -0.2722
 1770SOL    HW1 5460   1.853   2.801   2.959  0.7315  0.7013  0.2816
 1770SOL    HW2 5461   1.863   2.715   3.098 -1.4564 -1.1446 -0.6271
 1771SOL     OW 5462   3.475   2.203   0.141  0.0579  0.0216 -0.4042
 1771SOL    HW1 5463   3.454   2.156   0.226  0.2545 -0.6851 -0.7368
 1771SOL    HW2 5464   3.483   2.136   0.067  1.4985  0.4415 -0.6633
 1772SOL     OW 5465   2.671   3.315   1.694 -0.0626 -0.2660  0.0931
 1772SOL    HW1 5466   2.637   3.403   1.661  0.8974  0.0965  0.0446
 1772SOL    HW2 5467   2.753   3.290   1.644 -0.2517 -1.1357  0.2023
 1773SOL     OW 5468   0.748   4.154   3.106  0.5003 -0.2818  0.4036
 1773SOL    HW1 5469   0.829   4.213   3.104  0.4346 -0.2130 -0.3794
 1773SOL    HW2 5470   0.776   4.059   3.096  0.4813 -0.2456 -0.0353
 1774SOL     OW 5471   4.306   4.237   4.471  0.2753  0.0062 -0.0223
 1774SOL    HW1 5472   4.372   4.311   4.483  0.3784 -0.1836  0.5924
 1774SOL    HW2 5473   4.333   4.180   4.393  0.8985 -0.1380  0.2968
 1775SOL     OW 5474   3.914   0.652   1.391  0.2498  0.0843 -0.4317
 1775SOL    HW1 5475   3.962   0.584   1.337 -0.8218 -1.8159  0.8583
 1775SOL    HW2 5476   3.942   0.645   1.487 -1.9842 -0.6131  0.2409
 1776SOL     OW 5477   3.775   2.908   0.924 -0.4057 -0.0086  0.7137
 1776SOL    HW1 5478   3.770   2.850   1.006  0.8787 -1.6857 -0.3008
 1776SOL    HW2 5479   3.719   2.867   0.851 -0.4292  0.6935  0.3338
 1777SOL     OW 5480   4.848   3.466   0.751 -0.1966  0.2931 -0.6673
 1777SOL    HW1 5481   4.767   3.445   0.696 -2.0071  3.8242  0.3230
 1777SOL    HW2 5482   4.832   3.437   0.845 -0.4728  1.2390 -0.4136
 1778SOL     OW 5483   3.342   2.223   3.061  0.3062  0.1420  0.4771
 1778SOL    HW1 5484   3.292   2.238   2.975 -0.3455  0.4923  0.9158
 1778SOL    HW2 5485   3.354   2.310   3.108  0.7916 -0.0316  0.6735
 1779SOL     OW 5486   2.039   1.092   3.898 -0.0462 -0.0494  0.0049
 1779SOL    HW1 5487   1.958   1.110   3.843  1.0205  0.4740 -1.4573
 1779SOL    HW2 5488   2.095   1.175   3.904  0.0450 -0.1925  1.6004
 1780SOL     OW 5489   2.281   3.361   0.314 -0.5546  0.4172 -0.3206
 1780SOL    HW1 5490   2.256   3.458   0.316 -1.0588  0.2788  1.1121
 1780SOL    HW2 5491   2.375   3.351   0.281  0.3080  1.5995  1.6159
 1781SOL     OW 5492   4.244   0.228   4.826  0.1826 -0.5299  0.4117
 1781SOL    HW1 5493   4.194   0.294   4.770 -0.0973 -1.4035 -0.3955
 1781SOL    HW2 5494   4.284   0.274   4.905  0.7007  0.7614 -0.5762
 1782SOL     OW 5495   4.894   2.340   3.337 -0.1309  0.3017  0.2119
 1782SOL    HW1 5496   4.934   2.394   3.411 -1.2462  0.1302  0.9651
 1782SOL    HW2 5497   4.960   2.272   3.305  0.3346  0.3124  1.1204
 1783SOL     OW 5498   1.010   1.383   4.824 -0.1253 -0.3915 -0.1288
 1783SOL    HW1 5499   0.986   1.479   4.838 -1.4516 -0.8628  1.0835
 1783SOL    HW2 5500   0.977   1.353   4.735 -0.9213 -0.0620  0.0420
 1784SOL     OW 5501   2.247   2.711   4.700  0.1312  0.1145 -0.7468
 1784SOL    HW1 5502   2.198   2.796   4.681  0.1007  0.2370 -0.1580
 1784SOL    HW2 5503   2.185   2.646   4.743  0.2762 -0.0215 -0.7433
 1785SOL     OW 5504   3.100   0.442   2.405  0.0105  0.8742  0.4684
 1785SOL    HW1 5505   3.188   0.407   2.371 -1.3824 -1.2340 -1.2771
 1785SOL    HW2 5506   3.046   0.366   2.441 -0.9135  2.2274  2.1098
 1786SOL     OW 5507   1.102   2.232   0.332 -0.0890  0.4657 -0.2800
 1786SOL    HW1 5508   1.103   2.166   0.257 -0.2753  0.0095  0.1167
 1786SOL    HW2 5509   1.105   2.184   0.420 -0.1002  0.9865  0.0114
 1787SOL     OW 5510   4.350   3.009   4.255  0.0093  0.7765 -0.0250
 1787SOL    HW1 5511   4.344   3.052   4.165 -1.1805  0.4196 -0.1316
 1787SOL    HW2 5512   4.308   2.918   4.252 -2.5277  1.8047  1.4957
 1788SOL     OW 5513   5.058   0.261   4.771  0.3936 -0.0245  0.2781
 1788SOL    HW1 5514   5.033   0.324   4.845  1.3376  0.5989  0.0898
 1788SOL    HW2 5515   5.001   0.279   4.691 -0.0154 -0.0843  0.5553
 1789SOL     OW 5516   4.094   4.887   1.417  0.1773 -0.3532  0.1595
 1789SOL    HW1 5517   4.137   4.845   1.497  0.5056  1.2894  0.8806
 1789SOL    HW2 5518   4.147   4.864   1.335  0.2933 -1.3974  0.5109
 1790SOL     OW 5519   1.899   3.408   1.678 -0.0836 -0.6384 -0.8010
 1790SOL    HW1 5520   1.842   3.377   1.602 -0.2309 -0.6984 -0.6670
 1790SOL    HW2 5521   1.846   3.471   1.735 -0.7082 -2.2390  0.4709
 1791SOL     OW 5522   3.338   3.678   0.832 -0.0264  0.0521 -0.3303
 1791SOL    HW1 5523   3.323   3.622   0.751 -0.0905 -0.3722 -0.0273
 1791SOL    HW2 5524   3.250   3.696   0.877  0.2096 -1.6091  0.8970
 1792SOL     OW 5525   4.904   3.234   1.749 -0.3367  0.3967  0.0946
 1792SOL    HW1 5526   4.983   3.175   1.729  0.5575  0.8818  1.9397
 1792SOL    HW2 5527   4.839   3.183   1.806 -1.8999 -0.3315 -2.2136
 1793SOL     OW 5528   3.011   2.821   0.848 -0.0113  0.7781 -0.0762
 1793SOL    HW1 5529   3.016   2.740   0.789 -0.9642  0.2692  0.5141
 1793SOL    HW2 5530   2.919   2.828   0.887  0.0307  2.2284 -0.2157
 1794SOL     OW 5531   3.409   2.296   1.395  0.4882  0.2311 -0.1012
 1794SOL    HW1 5532   3.441   2.346   1.314  1.9400 -0.9557 -0.3130
 1794SOL    HW2 5533   3.373   2.361   1.462 -0.5141  1.2632 -1.5775
 1795SOL     OW 5534   0.101   4.177   1.588  0.6046 -0.2190  0.9095
 1795SOL    HW1 5535   0.014   4.226   1.585  0.8947  0.3076  0.8048
 1795SOL    HW2 5536   0.102   4.106   1.518  0.7673  0.6622 -0.0072
 1796SOL     OW 5537   2.287   0.126   2.464  0.3763 -0.5066  0.0278
 1796SOL    HW1 5538   2.217   0.108   2.395  1.0052  1.8253 -1.3241
 1796SOL    HW2 5539   2.378   0.113   2.423  0.7726  1.7782  0.0603
 1797SOL     OW 5540   2.373   4.203   1.246  0.3774  0.1568 -0.2613
 1797SOL    HW1 5541   2.379   4.283   1.187  0.8478  1.7448  1.8120
 1797SOL    HW2 5542   2.284   4.160   1.234 -0.0387  1.2158 -1.1609
 1798SOL     OW 5543   2.376   3.665   3.388  0.3365 -0.6359  0.4676
 1798SOL    HW1 5544   2.465   3.620   3.393  1.0408  0.7456  0.8766
 1798SOL    HW2 5545   2.368   3.732   3.461 -1.5786 -1.6101  1.2365
 1799SOL     OW 5546   3.135   3.471   1.544 -0.9006  0.2369  0.3290
 1799SOL    HW1 5547   3.062   3.493   1.479 -0.1312  1.6088 -0.1007
 1799SOL    HW2 5548   3.163   3.375   1.531 -1.6288  0.1178 -0.4783
 1800SOL     OW 5549   5.070   1.949   2.419 -0.1620 -0.9573  0.5941
 1800SOL    HW1 5550   5.103   1.881   2.355 -0.0915  0.1762 -0.6191
 1800SOL    HW2 5551   4.970   1.952   2.418 -0.1483 -0.5031  0.0396
 1801SOL     OW 5552   2.170   0.511   3.601  0.0113 -0.0253 -0.4623
 1801SOL    HW1 5553   2.151   0.426   3.650  0.5117 -0.3299 -0.7887
 1801SOL    HW2 5554   2.113   0.584   3.638  0.6609 -0.1457  0.8573
 1802SOL     OW 5555   4.324   1.391   3.952  0.0334 -0.1131  0.3439
 1802SOL    HW1 5556   4.345   1.299   3.916  2.6051 -0.5682  2.6849
 1802SOL    HW2 5557   4.240   1.387   4.006  0.1302 -1.0998  0.4445
 1803SOL     OW 5558   4.728   0.791   1.810 -0.2437 -0.4418 -0.2802
 1803SOL    HW1 5559   4.785   0.848   1.750  0.4548 -1.0409 -0.1925
 1803SOL    HW2 5560   4.649   0.844   1.840  0.1779  0.3520 -0.5333
 1804SOL     OW 5561   0.305   1.935   4.498 -0.2320 -0.7879 -0.3184
 1804SOL    HW1 5562   0.373   1.861   4.496  0.1345 -0.5747  1.6753
 1804SOL    HW2 5563   0.260   1.936   4.587 -0.0419  1.5364 -0.1870
 1805SOL     OW 5564   3.550   2.023   3.051  0.4207  0.0526 -1.0503
 1805SOL    HW1 5565   3.622   2.010   3.119 -0.4000 -0.1237 -0.1953
 1805SOL    HW2 5566   3.509   2.114   3.064  0.8224  0.3608 -1.8682
 1806SOL     OW 5567   3.076   3.130   2.795  0.2203  0.3155 -0.1888
 1806SOL    HW1 5568   3.142   3.055   2.794  1.9253  1.7337 -0.5408
 1806SOL    HW2 5569   2.988   3.098   2.829  1.1482 -1.6069  0.5210
 1807SOL     OW 5570   3.025   1.941   2.269 -0.1497  0.2562  0.0968
 1807SOL    HW1 5571   2.979   1.911   2.353  0.2440  1.1144  0.6400
 1807SOL    HW2 5572   3.091   1.871   2.241  0.5922  0.4657  1.2116
 1808SOL     OW 5573   4.710   0.048   0.390 -0.2614  0.6074  0.7604
 1808SOL    HW1 5574   4.794   0.031   0.441  0.3876  0.0775 -0.4397
 1808SOL    HW2 5575   4.730   0.047   0.292 -1.7451  0.0843  0.4369
 1809SOL     OW 5576   1.496   0.742   2.947 -0.8935  0.2152  0.1434
 1809SOL    HW1 5577   1.512   0.809   3.020  2.5489 -0.7333  0.4180
 1809SOL    HW2 5578   1.557   0.761   2.870 -2.0266 -0.8527 -1.0638
 1810SOL     OW 5579   1.259   0.577   3.632  0.0284 -0.5394  0.1501
 1810SOL    HW1 5580   1.217   0.564   3.722 -0.0878  0.8842  0.3308
 1810SOL    HW2 5581   1.287   0.673   3.622  0.6879 -0.8413 -1.0573
 1811SOL     OW 5582   5.144   1.914   2.732 -0.0698  0.2605 -0.5637
 1811SOL    HW1 5583   5.139   1.898   2.633 -0.1802 -1.6014 -0.2925
 1811SOL    HW2 5584   5.234   1.951   2.754 -0.0058  0.6050 -1.3499
 1812SOL     OW 5585   4.880   0.547   3.149  0.0462  0.0274  0.4834
 1812SOL    HW1 5586   4.828   0.617   3.200 -0.1785  0.8469 -0.8289
 1812SOL    HW2 5587   4.857   0.553   3.052  0.2749 -1.6839  0.3013
 1813SOL     OW 5588   4.281   2.144   2.371 -0.4751 -0.4908 -0.3544
 1813SOL    HW1 5589   4.311   2.145   2.276 -0.9236  1.8283 -0.5128
 1813SOL    HW2 5590   4.330   2.214   2.423 -1.7740 -0.2555  0.6180
 1814SOL     OW 5591   4.959   3.997   1.774 -0.0774  0.1959 -0.2700
 1814SOL    HW1 5592   5.006   4.056   1.709  1.6664 -1.0036 -0.1751
 1814SOL    HW2 5593   4.935   3.911   1.730  2.7786 -1.4021  0.9857
 1815SOL     OW 5594   0.844   3.736   0.571 -0.1305 -0.1916  0.0232
 1815SOL    HW1 5595   0.906   3.673   0.525  1.4424  0.8495  0.6062
 1815SOL    HW2 5596   0.861   3.732   0.670 -0.9879  0.1453  0.1911
 1816SOL     OW 5597   3.759   2.664   3.853 -0.5459  0.2366 -0.7626
 1816SOL    HW1 5598   3.699   2.729   3.899 -0.5239  1.7157 -2.6930
 1816SOL    HW2 5599   3.844   2.709   3.827 -0.9433 -0.2279 -3.0511
 1817SOL     OW 5600   3.514   4.169   1.567  0.2761 -0.1922  0.2779
 1817SOL    HW1 5601   3.551   4.254   1.528 -2.1808  0.8071 -0.0066
 1817SOL    HW2 5602   3.441   4.134   1.509  0.6821 -2.1035  0.8339
 1818SOL     OW 5603   3.825   2.324   1.603 -0.1312  0.4359 -0.2446
 1818SOL    HW1 5604   3.918   2.321   1.638 -0.0780  0.1446 -0.4139
 1818SOL    HW2 5605   3.792   2.231   1.587 -1.2793  0.3902  2.0018
 1819SOL     OW 5606   0.318   0.504   2.960 -0.3345  0.5557  0.0989
 1819SOL    HW1 5607   0.288   0.414   2.992  0.0765  0.4007  0.0570
 1819SOL    HW2 5608   0.321   0.505   2.860  1.1016  0.1256  0.1170
 1820SOL     OW 5609   3.220   0.617   0.275  0.2694  0.2852 -0.2421
 1820SOL    HW1 5610   3.123   0.641   0.272  0.3404  0.9854  1.5424
 1820SOL    HW2 5611   3.274   0.700   0.280  0.9582 -0.1099 -1.0479
 1821SOL     OW 5612   1.604   2.688   2.840 -0.1350 -0.9358  0.2120
 1821SOL    HW1 5613   1.521   2.706   2.788 -0.1120  0.6018  0.6390
 1821SOL    HW2 5614   1.584   2.695   2.938  0.3821 -1.1266  0.3362
 1822SOL     OW 5615   5.126   0.147   3.674 -0.4851 -0.4392  0.6330
 1822SOL    HW1 5616   5.030   0.123   3.660 -0.5912  0.4385 -0.2714
 1822SOL    HW2 5617   5.179   0.120   3.593 -0.2144  0.2586  0.5709
 1823SOL     OW 5618   0.788   3.299   2.300 -0.1673  0.1879 -0.1044
 1823SOL    HW1 5619   0.735   3.334   2.377 -0.3606 -0.5026  0.0815
 1823SOL    HW2 5620   0.876   3.264   2.333  0.0416  0.5167 -0.2958
 1824SOL     OW 5621   2.719   3.543   0.359 -0.3190 -0.1725  0.4432
 1824SOL    HW1 5622   2.728   3.588   0.271  1.0562 -0.3641  0.4479
 1824SOL    HW2 5623   2.791   3.577   0.421  1.1930 -2.7387  0.2431
 1825SOL     OW 5624   4.116   2.484   0.891 -0.2104 -0.5138  0.7230
 1825SOL    HW1 5625   4.188   2.443   0.946  0.0478  0.5130  1.1720
 1825SOL    HW2 5626   4.156   2.543   0.820 -0.5047 -2.4175 -1.1106
 1826SOL     OW 5627   0.583   0.289   0.119  0.6075 -0.5507  0.3931
 1826SOL    HW1 5628   0.647   0.269   0.193  0.1081  0.4917  1.1518
 1826SOL    HW2 5629   0.503   0.336   0.157  1.8705  3.2437 -1.1799
 1827SOL     OW 5630   2.647   3.643   2.229 -0.3439  0.3518 -0.5505
 1827SOL    HW1 5631   2.574   3.671   2.167 -2.0781  0.4412  1.4120
 1827SOL    HW2 5632   2.626   3.676   2.321  2.1820  0.3300  0.1034
 1828SOL     OW 5633   1.887   4.076   2.212  0.1239  0.2500 -0.0531
 1828SOL    HW1 5634   1.884   4.012   2.136 -1.1530  0.1691  0.0535
 1828SOL    HW2 5635   1.960   4.143   2.197  1.3542 -1.1045 -0.2526
 1829SOL     OW 5636   0.121   0.981   3.450  0.3246  0.6159 -0.3661
 1829SOL    HW1 5637   0.094   0.904   3.508 -0.9695  0.5489 -1.0214
 1829SOL    HW2 5638   0.208   1.019   3.483  1.4997 -1.7194 -0.6075
 1830SOL     OW 5639   4.561   3.832   0.903  0.0934  0.1882 -0.1283
 1830SOL    HW1 5640   4.530   3.883   0.823  0.0435 -0.0941 -0.2888
 1830SOL    HW2 5641   4.540   3.884   0.986 -1.0162 -0.1027 -0.2208
 1831SOL     OW 5642   4.091   2.589   2.058 -0.0337  0.8286 -0.2186
 1831SOL    HW1 5643   4.054   2.497   2.041  0.7650  0.5495 -0.4771
 1831SOL    HW2 5644   4.146   2.588   2.141  0.6052  0.8873 -0.6342
 1832SOL     OW 5645   0.147   3.727   1.794 -0.7688  0.7017 -0.3121
 1832SOL    HW1 5646   0.181   3.802   1.851 -0.8908  0.3415  0.2346
 1832SOL    HW2 5647   0.047   3.726   1.797 -0.7944  0.9920 -0.9341
 1833SOL     OW 5648   1.075   1.362   0.596 -0.6191 -0.4418 -0.0805
 1833SOL    HW1 5649   1.052   1.278   0.644 -0.2804 -1.6272 -1.8885
 1833SOL    HW2 5650   1.172   1.361   0.570 -0.4745  0.7597  0.3350
 1834SOL     OW 5651   4.870   3.210   2.993  0.4694  0.3962  0.1277
 1834SOL    HW1 5652   4.963   3.240   2.974  0.9362 -0.4929  0.9384
 1834SOL    HW2 5653   4.868   3.111   3.008 -0.3840  0.5676  1.3298
 1835SOL     OW 5654   2.216   4.311   4.587 -0.1508 -0.5980  0.6883
 1835SOL    HW1 5655   2.258   4.398   4.559 -1.7078  0.0010  0.0969
 1835SOL    HW2 5656   2.280   4.260   4.645  0.4957  1.3011  1.7169
 1836SOL     OW 5657   5.055   3.895   2.520  0.1254  0.0988 -0.5759
 1836SOL    HW1 5658   5.000   3.931   2.596  0.3306  1.1757 -0.9087
 1836SOL    HW2 5659   4.995   3.850   2.454 -0.4113  1.4070 -1.0143
 1837SOL     OW 5660   2.504   2.312   1.106 -0.0523  0.4095 -0.5963
 1837SOL    HW1 5661   2.467   2.309   1.199  0.0974 -0.0095 -0.5501
 1837SOL    HW2 5662   2.548   2.400   1.091 -0.9908  0.8874 -0.6250
 1838SOL     OW 5663   1.161   4.051   3.209  0.0022 -0.6887  0.2009
 1838SOL    HW1 5664   1.166   4.079   3.113 -1.6427 -0.6853  0.0841
 1838SOL    HW2 5665   1.214   4.114   3.265  1.5627 -1.0957 -0.7639
 1839SOL     OW 5666   2.606   4.842   1.658 -0.2176  0.3450  0.2314
 1839SOL    HW1 5667   2.620   4.800   1.568  0.2733  1.0416 -0.0238
 1839SOL    HW2 5668   2.693   4.849   1.706 -0.5762 -0.6628  1.0637
 1840SOL     OW 5669   0.278   1.608   4.172 -0.4560 -0.3702  0.1307
 1840SOL    HW1 5670   0.200   1.640   4.226  0.4684  1.5149  0.4195
 1840SOL    HW2 5671   0.304   1.517   4.203 -1.5768 -0.3915  1.0804
 1841SOL     OW 5672   3.223   2.334   2.816  0.2200  0.0577  0.8398
 1841SOL    HW1 5673   3.323   2.335   2.818  0.2417  1.0476  0.3448
 1841SOL    HW2 5674   3.192   2.275   2.742  0.4016 -1.0741  1.6454
 1842SOL     OW 5675   4.256   4.918   4.655  0.5446 -0.2656  0.3234
 1842SOL    HW1 5676   4.295   5.008   4.669  0.5086 -0.6759  3.7481
 1842SOL    HW2 5677   4.160   4.927   4.630  0.4568  0.6426  0.9450
 1843SOL     OW 5678   2.844   1.375   0.190 -0.2501 -0.6416  1.1764
 1843SOL    HW1 5679   2.849   1.279   0.216  0.7548 -0.0490  3.3504
 1843SOL    HW2 5680   2.918   1.395   0.125 -0.1180 -1.2087  1.1459
 1844SOL     OW 5681   3.205   4.298   2.256 -0.0200  0.3125  0.6177
 1844SOL    HW1 5682   3.152   4.284   2.172 -0.3201  0.5392  0.7690
 1844SOL    HW2 5683   3.210   4.212   2.306  0.1800  0.1706  0.3561
 1845SOL     OW 5684   3.902   2.770   5.092 -0.1505 -0.3323 -0.4279
 1845SOL    HW1 5685   4.002   2.761   5.091 -0.2604 -1.7993 -0.6203
 1845SOL    HW2 5686   3.874   2.819   5.175  0.6999 -0.2813 -0.1567
 1846SOL     OW 5687   2.376   1.073   3.111 -0.1584 -0.2971  0.0352
 1846SOL    HW1 5688   2.456   1.017   3.132  0.8009  0.9109 -0.2766
 1846SOL    HW2 5689   2.294   1.015   3.106 -0.0226 -1.0987  4.1478
 1847SOL     OW 5690   3.606   0.139   1.214 -0.1733 -0.2386  0.5732
 1847SOL    HW1 5691   3.587   0.082   1.134 -1.1712 -0.1789  0.7558
 1847SOL    HW2 5692   3.704   0.154   1.221  0.2401 -2.5828  0.9464
 1848SOL     OW 5693   1.825   0.194   4.433  0.2068  0.2834  0.1018
 1848SOL    HW1 5694   1.792   0.282   4.466  0.9836 -0.2573  2.5641
 1848SOL    HW2 5695   1.925   0.197   4.425  0.1630 -0.1056 -0.7368
 1849SOL     OW 5696   5.009   3.496   0.337  0.0198  0.2969  0.1509
 1849SOL    HW1 5697   5.017   3.459   0.245  1.3012  0.1773  0.2934
 1849SOL    HW2 5698   5.015   3.422   0.404  0.2119  0.4997  0.3634
 1850SOL     OW 5699   2.082   0.192   4.350  0.2278  0.1080 -0.0776
 1850SOL    HW1 5700   2.037   0.214   4.263  1.9212 -0.6436 -1.2162
 1850SOL    HW2 5701   2.160   0.131   4.332 -0.1576 -1.1516  2.1429
 1851SOL     OW 5702   0.788   0.475   0.334 -0.5785 -0.2916 -0.0468
 1851SOL    HW1 5703   0.795   0.462   0.235 -2.6930  0.5173 -0.3370
 1851SOL    HW2 5704   0.751   0.565   0.354 -2.6640 -1.3767  1.3601
 1852SOL     OW 5705   5.133   4.387   2.975  0.1616 -0.3785 -0.1627
 1852SOL    HW1 5706   5.185   4.442   3.040 -0.7319 -0.4835  0.6645
 1852SOL    HW2 5707   5.168   4.404   2.882  0.3325  1.0901  0.1328
 1853SOL     OW 5708   3.118   0.987   1.822 -0.0321  0.3821  0.2984
 1853SOL    HW1 5709   3.211   0.978   1.787  0.0664  1.2065  0.3288
 1853SOL    HW2 5710   3.082   1.078   1.799 -0.6408  0.2585  0.7337
 1854SOL     OW 5711   2.857   3.416   5.142  0.0950  0.1209 -0.1332
 1854SOL    HW1 5712   2.837   3.319   5.126  0.9842 -0.3629  1.4309
 1854SOL    HW2 5713   2.944   3.424   5.191 -0.7999  1.6121  1.3066
 1855SOL     OW 5714   4.726   0.562   1.976 -0.3236  0.0097  0.1214
 1855SOL    HW1 5715   4.769   0.568   2.066 -0.2763 -2.3620  0.3124
 1855SOL    HW2 5716   4.739   0.649   1.927  2.6267  0.2026  1.0617
 1856SOL     OW 5717   1.849   4.228   0.079  1.0098  0.0240  0.1239
 1856SOL    HW1 5718   1.843   4.130   0.096  0.4612 -0.2720 -1.6122
 1856SOL    HW2 5719   1.763   4.272   0.106  1.0673 -0.0446  0.4230
 1857SOL     OW 5720   4.051   2.998   0.867 -0.1817 -0.1136 -0.4867
 1857SOL    HW1 5721   3.954   2.979   0.882 -0.1407  0.5987  0.9459
 1857SOL    HW2 5722   4.105   2.952   0.938  0.1363  2.7653  1.3188
 1858SOL     OW 5723   0.303   0.628   3.818  0.3732 -0.5364 -0.5178
 1858SOL    HW1 5724   0.248   0.586   3.747  0.2764 -0.9305 -0.2125
 1858SOL    HW2 5725   0.381   0.676   3.777 -0.5761  0.6427 -1.0177
 1859SOL     OW 5726   4.569   0.051   2.614  0.4534 -0.3226 -0.4508
 1859SOL    HW1 5727   4.597   0.135   2.568 -0.0520 -0.9782 -2.0329
 1859SOL    HW2 5728   4.471   0.055   2.634 -0.1093 -1.4267 -2.6774
 1860SOL     OW 5729   4.548   1.525   3.933 -0.7568 -0.2322  0.4655
 1860SOL    HW1 5730   4.624   1.463   3.952 -1.3081 -1.1741 -0.3693
 1860SOL    HW2 5731   4.461   1.477   3.946 -1.1874  0.2036 -0.7159
 1861SOL     OW 5732   1.749   1.803   2.498 -0.5745 -0.1758 -0.1984
 1861SOL    HW1 5733   1.695   1.740   2.442 -0.4931 -0.5014  0.0846
 1861SOL    HW2 5734   1.702   1.891   2.503 -0.8864 -0.3339 -0.2717
 1862SOL     OW 5735   2.452   4.171   0.688 -0.3948  0.2612 -0.1664
 1862SOL    HW1 5736   2.516   4.168   0.611 -0.9998  1.9555 -0.7805
 1862SOL    HW2 5737   2.501   4.155   0.773  0.4769 -0.5530 -0.8071
 1863SOL     OW 5738   4.545   2.717   3.339 -0.4869 -0.3593  0.0164
 1863SOL    HW1 5739   4.569   2.677   3.428  0.0137 -0.7027 -0.2726
 1863SOL    HW2 5740   4.503   2.807   3.354 -1.0942 -0.7346  0.6352
 1864SOL     OW 5741   3.682   0.910   0.617 -0.3956 -1.0373 -1.0320
 1864SOL    HW1 5742   3.656   1.000   0.652 -0.6303 -1.7295  0.6818
 1864SOL    HW2 5743   3.611   0.876   0.555 -1.9819 -1.4309  0.9076
 1865SOL     OW 5744   1.558   4.539   1.446  0.1508  0.1524 -0.1309
 1865SOL    HW1 5745   1.656   4.537   1.463  0.2648 -0.4985 -0.7998
 1865SOL    HW2 5746   1.542   4.540   1.347 -0.5108  0.2748 -0.0242
 1866SOL     OW 5747   0.644   1.723   2.395  0.0101  0.0927 -0.0160
 1866SOL    HW1 5748   0.619   1.819   2.379  3.6679  1.0879 -0.6383
 1866SOL    HW2 5749   0.660   1.678   2.307 -0.2691 -0.6876  0.3238
 1867SOL     OW 5750   4.841   0.596   4.383 -0.1866  0.1123  0.0827
 1867SOL    HW1 5751   4.912   0.526   4.379 -0.9268 -0.7888  1.8708
 1867SOL    HW2 5752   4.881   0.682   4.415  0.6305  0.4299 -1.6752
 1868SOL     OW 5753   4.324   0.649   3.006 -0.3138  0.1561  0.2045
 1868SOL    HW1 5754   4.267   0.633   2.926 -0.0741  1.5888 -0.2714
 1868SOL    HW2 5755   4.316   0.571   3.068 -0.1464 -1.1961 -1.4032
 1869SOL     OW 5756   1.291   2.889   3.169  0.0157  0.0405  0.0065
 1869SOL    HW1 5757   1.301   2.987   3.187  1.8799  0.0651 -0.8606
 1869SOL    HW2 5758   1.196   2.869   3.143 -1.0052  1.1455  2.5505
 1870SOL     OW 5759   2.875   3.710   2.094  0.0550 -0.1165  0.4461
 1870SOL    HW1 5760   2.890   3.653   2.013  0.0925  1.7085 -0.8977
 1870SOL    HW2 5761   2.781   3.700   2.125  0.0528 -0.8784  0.2200
 1871SOL     OW 5762   0.491   1.821   1.657  0.0553  0.1677  0.6288
 1871SOL    HW1 5763   0.569   1.766   1.627 -2.1722 -2.5184 -0.6436
 1871SOL    HW2 5764   0.463   1.882   1.584 -0.0903 -0.1006  0.4621
 1872SOL     OW 5765   4.316   2.234   2.082 -0.4106 -0.1991 -0.1331
 1872SOL    HW1 5766   4.357   2.323   2.098 -1.6008  0.2771  0.3191
 1872SOL    HW2 5767   4.377   2.179   2.024  0.3525  0.8732 -0.3630
 1873SOL     OW 5768   3.411   2.283   2.083  0.1734 -0.3467  0.8400
 1873SOL    HW1 5769   3.389   2.346   2.158 -0.1999 -0.0390  0.4766
 1873SOL    HW2 5770   3.396   2.189   2.114 -3.0388 -0.1535  0.2508
 1874SOL     OW 5771   2.858   4.188   4.291 -0.3931 -0.4325 -1.0848
 1874SOL    HW1 5772   2.891   4.134   4.214 -1.0386  0.6926 -2.1913
 1874SOL    HW2 5773   2.770   4.151   4.322  0.4637 -1.6722 -0.0004
 1875SOL     OW 5774   0.674   2.634   1.482  0.0166 -0.4630 -1.0227
 1875SOL    HW1 5775   0.697   2.728   1.508 -0.9618 -1.1869  3.3063
 1875SOL    HW2 5776   0.576   2.626   1.469  0.0745 -0.9077 -1.2052
 1876SOL     OW 5777   2.902   4.690   3.280 -0.3439  0.4093 -0.0829
 1876SOL    HW1 5778   2.921   4.721   3.187 -3.3672  1.3435 -0.4980
 1876SOL    HW2 5779   2.805   4.706   3.302 -0.4433 -2.3954  2.2228
 1877SOL     OW 5780   3.089   0.259   4.457 -0.0964 -0.1058 -0.4682
 1877SOL    HW1 5781   3.025   0.231   4.528 -0.8178  0.1038 -1.0237
 1877SOL    HW2 5782   3.171   0.297   4.499 -1.0085  1.1362  0.2667
 1878SOL     OW 5783   1.576   3.437   4.345  0.4427 -0.1323 -0.4010
 1878SOL    HW1 5784   1.671   3.459   4.322 -0.3840  1.2284 -3.0056
 1878SOL    HW2 5785   1.559   3.339   4.329  1.5793 -0.5618  0.9129
 1879SOL     OW 5786   0.128   1.928   3.778 -0.2875 -0.1901 -0.3716
 1879SOL    HW1 5787   0.202   1.965   3.721 -1.1353  2.1989 -0.0254
 1879SOL    HW2 5788   0.166   1.897   3.866  0.0899  3.4069  0.8656
 1880SOL     OW 5789   4.587   3.641   2.311 -0.4280  0.5287  0.0833
 1880SOL    HW1 5790   4.569   3.547   2.283 -0.7785  0.7311 -0.3971
 1880SOL    HW2 5791   4.603   3.697   2.229 -0.3534  0.9120  0.3574
 1881SOL     OW 5792   1.641   1.905   0.449 -0.0783  0.2069 -0.1814
 1881SOL    HW1 5793   1.567   1.857   0.494  0.4476  1.4440  2.1745
 1881SOL    HW2 5794   1.604   1.975   0.388 -0.8145 -0.5085 -0.5657
 1882SOL     OW 5795   1.420   4.777   4.564 -0.1257  0.2876 -0.9425
 1882SOL    HW1 5796   1.445   4.717   4.488 -1.1436 -0.6380 -0.5634
[truncated: 542,441 more chars]
