# Supplementary material for: Host–guest complexation of progesterone with β-cyclodextrin derivatives: hydration structure, binding thermodynamics, and loading pathways from molecular dynamics simulations
Source: RSC Adv. 2026 Jul 30. Online ahead of print. doi: 10.1039/d6ra04566a (PMC13420253; doi:10.1039/d6ra04566a)
Supplement: RA-OLF-D6RA04566A-s001 [file RA-OLF-D6RA04566A-s001.zip › 2-MBCD/Replica_3/npt.gro]

Progesterone/2MBCD in Water
13657
    12C73   C49    1   4.103   2.373   2.310  0.0026 -0.0852  0.1216
    12C73   O32    2   3.972   2.378   2.367 -0.0947 -0.3829 -0.0765
    12C73   C39    3   3.949   2.311   2.492 -0.0461 -0.3191 -0.0332
    12C73   H58    4   4.038   2.250   2.525 -0.3991 -0.6051  0.3915
    12C73   C38    5   3.841   2.204   2.476  0.2518 -0.6424  0.0976
    12C73   H56    6   3.751   2.257   2.432 -1.4467 -0.0479  3.8701
    12C73   O31    7   3.905   2.103   2.398  0.3880 -0.3730 -0.1406
    12C73   H57    8   3.840   2.034   2.379 -0.8093  0.7578 -0.3283
    12C73   C37    9   3.796   2.147   2.612  0.0885 -0.5565  0.0798
    12C73   H55   10   3.874   2.085   2.662  0.0079 -0.6906  0.0417
    12C73   O30   11   3.679   2.071   2.580 -0.0339 -0.1760 -0.3891
    12C73   C34   12   3.667   1.929   2.576  0.1444 -0.2055  0.1127
    12C73   H50   13   3.763   1.877   2.605  0.5840 -0.6150 -1.9286
    12C73   C33   14   3.624   1.864   2.443  0.4855 -0.0108 -0.0942
    12C73   H49   15   3.622   1.752   2.458 -2.1717  0.0344  0.2698
    12C73   O27   16   3.712   1.899   2.336  0.1162  0.2454 -0.3145
    12C73   C43   17   3.793   1.786   2.305  0.2645  0.1140  0.5256
    12C73   C32   18   3.476   1.894   2.418  0.2731 -0.8083  0.1969
    12C73   H47   19   3.480   2.000   2.381  0.7886 -1.1745 -0.8129
    12C73   O26   20   3.435   1.810   2.311  0.0430  0.0355 -0.3779
    12C73   H48   21   3.486   1.842   2.234  1.6770  0.6048  0.8727
    12C73   C31   22   3.385   1.867   2.540 -0.1399 -0.0669  0.0558
    12C73   H46   23   3.393   1.756   2.552  1.3582  0.0452  0.3085
    12C73   C35   24   3.439   1.933   2.667 -0.3198  0.4363 -0.1254
    12C73   O28   25   3.577   1.896   2.679 -0.3449  0.3381 -0.1365
    12C73   H51   26   3.435   2.044   2.652 -0.1144  0.1869 -2.2330
    12C73   C36   27   3.364   1.890   2.794  0.0876 -0.4125 -0.1640
    12C73   O29   28   3.324   2.002   2.869  0.1940 -0.6042  0.1830
    12C73   H54   29   3.227   2.003   2.862  0.1534  1.9704  0.0410
    12C73   O25   30   3.254   1.921   2.524 -0.0548  0.2020  0.2591
    12C73   C28   31   3.125   1.864   2.527 -0.0997  0.3032  0.2700
    12C73   H41   32   3.131   1.752   2.547 -1.7193  0.4469  1.8617
    12C73   C27   33   3.036   1.892   2.404 -0.1097 -0.0055  0.2048
    12C73   H40   34   2.945   1.826   2.416 -1.0813  1.3812  0.6452
    12C73   O22   35   3.110   1.864   2.285  0.4104 -0.0555  0.5336
    12C73   C44   36   3.133   1.731   2.238  0.6062 -0.1394  0.8617
    12C73   C26   37   2.973   2.031   2.404  0.2348  0.1525  0.1205
    12C73   H38   38   3.043   2.118   2.387  0.3341 -0.2573 -1.7591
    12C73   O21   39   2.872   2.036   2.305  0.6840 -0.2700 -0.3605
    12C73   H39   40   2.836   2.125   2.294 -2.6006 -1.4395 -0.4176
    12C73   C25   41   2.899   2.063   2.535 -0.0635 -0.2775  0.0572
    12C73   H37   42   2.806   2.004   2.557 -0.5181 -0.4564 -2.1223
    12C73   C29   43   3.001   2.043   2.647  0.1671  0.2973 -0.0499
    12C73   O23   44   3.070   1.918   2.645 -0.1492  0.1150  0.3331
    12C73   H42   45   3.072   2.131   2.636  0.2679  0.3840  1.1382
    12C73   C30   46   2.931   2.053   2.782 -0.1871 -0.0414 -0.2080
    12C73   O24   47   2.999   2.128   2.881  0.0706 -0.1086 -0.3343
    12C73   H45   48   2.995   2.083   2.967  0.5228  0.9456  0.2517
    12C73   O20   49   2.856   2.199   2.533 -0.5963 -0.4422  0.0330
    12C73   C22   50   2.725   2.250   2.509 -0.4484 -0.0114  0.1281
    12C73   H32   51   2.646   2.170   2.499 -3.0252  2.0492  2.5940
    12C73   C21   52   2.712   2.355   2.398  0.0461 -0.1573 -0.0724
    12C73   H31   53   2.607   2.398   2.400  0.5618  1.2178 -0.6326
    12C73   O17   54   2.741   2.300   2.269  0.1816  0.1061 -0.1558
    12C73   C45   55   2.632   2.220   2.223  0.1449  0.2454 -0.3144
    12C73   C20   56   2.799   2.478   2.428  0.4473 -0.3792 -0.3251
    12C73   H29   57   2.911   2.459   2.428  0.9167  1.9955 -1.5197
    12C73   O16   58   2.788   2.578   2.328  0.1340 -0.0196  0.0708
    12C73   H30   59   2.807   2.545   2.239  2.3444  0.4519  0.3259
    12C73   C19   60   2.749   2.542   2.559  0.3236  0.1895 -0.6480
    12C73   H28   61   2.643   2.574   2.547  0.1770  0.6559  1.5419
    12C73   C23   62   2.766   2.434   2.666 -0.1977  0.2167 -0.5342
    12C73   O18   63   2.696   2.314   2.631  0.3043 -0.4013  0.5240
    12C73   H33   64   2.876   2.414   2.674 -0.0440  0.8762 -0.9281
    12C73   C24   65   2.713   2.475   2.803 -0.3838 -0.3212 -0.4419
    12C73   O19   66   2.730   2.376   2.901  0.5266  0.4266  0.1655
    12C73   H36   67   2.792   2.403   2.971  0.3133 -0.2834  0.6408
    12C73   O15   68   2.837   2.651   2.585  0.4899 -0.0758 -0.0811
    12C73   C16   69   2.787   2.773   2.635  0.1055 -0.2302 -0.0826
    12C73   H23   70   2.686   2.762   2.684  0.7403  1.8645  1.9028
    12C73   C15   71   2.782   2.880   2.525  0.4830 -0.0921  0.0304
    12C73   H22   72   2.749   2.976   2.575  0.9212 -0.8020  1.7391
    12C73   O12   73   2.692   2.845   2.419  0.1973  0.4286  0.0972
    12C73   C46   74   2.622   2.960   2.369 -0.0563  0.1009 -0.3051
    12C73   C14   75   2.924   2.910   2.476  0.4085  0.4783  0.1596
    12C73   H20   76   2.954   2.812   2.429 -1.1983  0.6875 -1.4016
    12C73   O11   77   2.927   3.022   2.388  0.3438 -0.0417 -0.5096
    12C73   H21   78   3.018   3.056   2.382 -0.6766  2.7801 -1.1226
    12C73   C13   79   3.014   2.945   2.596  0.4223 -0.1137  0.3206
    12C73   H19   80   2.969   3.039   2.636  0.5013 -0.0304  0.2126
    12C73   C17   81   3.010   2.842   2.709  0.1370 -0.3756  0.0750
    12C73   O13   82   2.873   2.816   2.739 -0.0888  0.4842 -0.2125
    12C73   H24   83   3.062   2.751   2.665  0.4938  0.1214 -0.5512
    12C73   C18   84   3.100   2.884   2.826 -0.3884 -0.4204  0.4964
    12C73   O14   85   3.095   2.779   2.923  0.3286 -0.1164  0.8682
    12C73   H27   86   3.129   2.700   2.877 -0.8171 -0.0215 -0.2024
    12C73   O10   87   3.149   2.965   2.554  0.2374  0.1787 -0.1412
    12C73   C10   88   3.202   3.096   2.542  0.1310  0.2064 -0.3031
    12C73   H14   89   3.136   3.187   2.551  0.1176  0.0737  1.1060
    12C73    C9   90   3.279   3.101   2.409  0.6163  0.2690 -0.0217
    12C73   H13   91   3.336   3.199   2.408 -0.4425  0.8959 -1.2931
    12C73    O7   92   3.192   3.084   2.297  0.5698  0.4217 -0.0089
    12C73   C47   93   3.204   3.175   2.188  0.3752  0.7257  0.2246
    12C73    C8   94   3.390   2.996   2.409 -0.0363 -0.4283 -0.1512
    12C73   H11   95   3.330   2.900   2.404 -3.4565  1.5824 -0.7644
    12C73    O6   96   3.484   3.012   2.304  0.5599  0.6231  0.5271
    12C73   H12   97   3.520   3.103   2.304 -1.6439  1.5690  0.1227
    12C73    C7   98   3.481   3.016   2.532 -0.0524  0.1635 -0.2370
    12C73   H10   99   3.531   3.112   2.501  0.1788 -0.1588 -0.8956
    12C73   C11  100   3.406   3.027   2.665 -0.1664  0.1011 -0.2973
    12C73    O8  101   3.294   3.115   2.647 -0.2791  0.0367  0.0895
    12C73   H15  102   3.361   2.929   2.698 -0.0179  0.3348  0.6168
    12C73   C12  103   3.503   3.075   2.773 -0.2701 -0.1944 -0.0717
    12C73    O9  104   3.555   3.202   2.739  0.3166 -0.4411 -0.1135
    12C73   H18  105   3.617   3.228   2.809  0.9300 -1.6030 -0.1924
    12C73    O5  106   3.575   2.909   2.537  0.3105  0.4670 -0.4258
    12C73    C6  107   3.713   2.908   2.564  0.2061 -0.2570  0.1351
    12C73    H9  108   3.760   3.009   2.584  0.5847 -0.1288 -1.2913
    12C73    C5  109   3.796   2.854   2.445 -0.0653 -0.2887 -0.0387
    12C73    H8  110   3.901   2.878   2.480 -0.4392  3.8007 -1.1751
    12C73    O3  111   3.747   2.913   2.324  0.3267  0.3481  0.1097
    12C73   C48  112   3.850   2.976   2.246  0.3483  0.0336 -0.1181
    12C73    C4  113   3.786   2.702   2.437 -1.0620 -0.2603  0.4730
    12C73    H6  114   3.686   2.662   2.403 -0.5392 -0.7353 -0.5643
    12C73    O2  115   3.880   2.656   2.341 -0.2658  0.4470  0.9004
    12C73    H7  116   3.897   2.560   2.344  0.4817  0.5896  2.3985
    12C73    C3  117   3.828   2.646   2.575  0.2386  0.5051  0.3974
    12C73    H5  118   3.934   2.679   2.591  0.3049  0.4220  0.1293
    12C73    C2  119   3.739   2.692   2.690 -0.4601 -0.7443  0.3701
    12C73    H4  120   3.635   2.646   2.690 -0.9918  0.4119  0.7004
    12C73    O4  121   3.725   2.835   2.684 -0.2317 -0.7412 -0.1164
    12C73    C1  122   3.802   2.661   2.826  0.1513  0.3859  0.3576
    12C73    O1  123   3.730   2.568   2.904 -0.6233  0.4697 -0.2402
    12C73    H1  124   3.762   2.479   2.883 -0.1950  0.7975 -1.0513
    12C73   O33  125   3.811   2.504   2.575  0.4461  0.4781  0.2092
    12C73   C40  126   3.914   2.411   2.603 -0.0579 -0.1906 -0.1521
    12C73   H59  127   4.014   2.457   2.627 -0.2227  0.7628 -1.2018
    12C73   O34  128   3.876   2.345   2.722 -0.1432 -0.1058 -0.1319
    12C73   C41  129   3.764   2.257   2.712  0.2516 -0.6592  0.2450
    12C73   H60  130   3.673   2.314   2.681  1.1227  0.5529 -0.1513
    12C73   C42  131   3.746   2.188   2.848 -0.2499 -0.4674  0.2775
    12C73   O35  132   3.652   2.261   2.925 -0.1901  0.3717 -0.4289
    12C73   H63  133   3.677   2.339   2.977 -0.9102  0.2490  0.1154
    2XWSP    O3  134   1.059   2.856   3.238 -0.7515 -0.2011  0.3647
    2XWSP    C3  135   1.027   2.842   3.120  0.7147  0.0760 -0.0908
    2XWSP    C2  136   0.989   2.710   3.059 -0.5012  0.4256 -0.1215
    2XWSP    C1  137   1.004   2.711   2.908 -0.3930  0.1922 -0.1132
    2XWSP   C10  138   0.930   2.824   2.834 -0.4049 -0.0303 -0.4422
    2XWSP   C19  139   0.778   2.817   2.848 -0.3579  0.2600  0.2921
    2XWSP    C5  140   0.974   2.953   2.900 -0.0575 -0.0659 -0.6039
    2XWSP    C4  141   1.011   2.957   3.029 -0.2764 -0.3982 -0.5326
    2XWSP    H4  142   1.065   3.046   3.063  2.1004 -1.1315 -2.1182
    2XWSP    C6  143   0.967   3.083   2.827  0.3608  0.3551  0.0837
    2XWSP    C7  144   1.007   3.066   2.681 -0.2115 -0.1602 -0.0200
    2XWSP    C8  145   0.935   2.948   2.618 -0.2036 -0.1844  0.0163
    2XWSP    C9  146   0.985   2.823   2.690  0.3083 -0.0931 -0.1747
    2XWSP   C11  147   0.939   2.696   2.620 -0.3665 -0.0083  0.1040
    2XWSP   C12  148   0.964   2.694   2.470  0.3115 -0.3230  0.2210
    2XWSP   C13  149   0.907   2.818   2.404  0.2866 -0.2350  0.4080
    2XWSP   C18  150   0.755   2.812   2.416  0.2720 -0.1759  0.2577
    2XWSP   C14  151   0.970   2.941   2.471 -0.4090  0.3838 -0.0605
    2XWSP   C15  152   0.932   3.059   2.382  0.4333  0.7281  0.0274
    2XWSP   C16  153   0.935   3.005   2.239 -0.4149  0.8786 -0.0524
    2XWSP   C17  154   0.937   2.852   2.257 -0.5873  0.9387  0.4892
    2XWSP   C20  155   0.852   2.783   2.152  0.1518 -0.2413  0.6591
    2XWSP   O20  156   0.754   2.828   2.095  0.2358 -0.0383  0.6738
    2XWSP   C21  157   0.906   2.653   2.099 -0.6189 -0.1659 -0.3370
    3SOL     OW  158   3.112   1.516   2.757  0.2113  0.3557  0.8293
    3SOL    HW1  159   3.091   1.603   2.800 -0.6353 -0.1843  1.5397
    3SOL    HW2  160   3.130   1.447   2.827 -0.3920 -0.3486  0.3137
    4SOL     OW  161   3.479   0.822   2.440 -0.0540 -0.9303  0.3483
    4SOL    HW1  162   3.496   0.836   2.538 -0.4927  0.4633  0.2471
    4SOL    HW2  163   3.564   0.834   2.389 -0.0446 -0.5137  0.4589
    5SOL     OW  164   0.831   0.509   3.110  0.0861 -0.2209 -1.0309
    5SOL    HW1  165   0.894   0.485   3.036  0.5482  0.8779 -1.0264
    5SOL    HW2  166   0.866   0.474   3.197 -0.0799 -0.8882 -1.2312
    6SOL     OW  167   2.984   1.954   0.973 -0.0872 -0.3479 -0.2482
    6SOL    HW1  168   2.914   2.006   1.021 -0.6196  1.5643 -2.9021
    6SOL    HW2  169   3.065   2.010   0.960  1.0352 -1.6987  0.5727
    7SOL     OW  170   1.433   4.508   2.187 -0.3094 -0.2868  0.2653
    7SOL    HW1  171   1.370   4.524   2.263  1.8815  0.3916  2.0500
    7SOL    HW2  172   1.401   4.429   2.134 -3.1675  0.6466  0.3958
    8SOL     OW  173   0.775   3.050   1.778 -0.3171 -0.7303 -0.4093
    8SOL    HW1  174   0.826   3.061   1.863 -0.8972 -1.7252  0.0938
    8SOL    HW2  175   0.685   3.094   1.786 -1.0082 -2.1632  0.1078
    9SOL     OW  176   3.779   1.355   1.111  0.4418 -0.0946  0.3124
    9SOL    HW1  177   3.725   1.372   1.194  0.5150 -1.2460  0.6022
    9SOL    HW2  178   3.844   1.281   1.127  1.5283  0.6900 -0.3098
   10SOL     OW  179   0.481   0.261   3.929 -0.0277  0.1111 -0.0057
   10SOL    HW1  180   0.530   0.348   3.924  1.2269 -0.6199 -1.0679
   10SOL    HW2  181   0.529   0.193   3.874 -1.0271 -1.2439  0.7494
   11SOL     OW  182   3.913   2.475   4.081 -0.2851 -0.1535  0.1321
   11SOL    HW1  183   3.884   2.386   4.046 -0.5865 -0.8379  2.0117
   11SOL    HW2  184   3.833   2.527   4.110 -0.3380  1.7020 -2.9207
   12SOL     OW  185   3.037   4.511   1.501  0.3295  0.2797  0.7832
   12SOL    HW1  186   3.095   4.579   1.547  1.5837 -0.4344  0.3031
   12SOL    HW2  187   2.999   4.448   1.569  1.9070 -0.5714  0.9211
   13SOL     OW  188   3.431   0.718   4.469 -0.6778  0.1171  0.6063
   13SOL    HW1  189   3.452   0.755   4.378 -1.2367 -0.9990  0.0089
   13SOL    HW2  190   3.333   0.726   4.486 -0.7010 -0.4496  0.7575
   14SOL     OW  191   2.764   3.519   2.505  0.2112  0.8380  0.2156
   14SOL    HW1  192   2.709   3.600   2.487 -0.6744  0.0308 -0.8667
   14SOL    HW2  193   2.824   3.536   2.583 -0.6070  2.2085  0.5817
   15SOL     OW  194   3.053   1.816   0.476 -0.2441  0.3650  0.0272
   15SOL    HW1  195   2.974   1.867   0.442 -0.0246  0.4346 -0.3904
   15SOL    HW2  196   3.132   1.877   0.481  0.2499 -0.1114 -1.3281
   16SOL     OW  197   2.382   1.199   0.453 -0.5383  0.3973  0.0354
   16SOL    HW1  198   2.286   1.172   0.443 -0.1966 -0.8031 -0.2180
   16SOL    HW2  199   2.437   1.117   0.471  0.8660  0.5401 -2.9521
   17SOL     OW  200   0.105   1.864   0.995  0.6811 -0.3174 -0.0135
   17SOL    HW1  201   0.144   1.816   0.916  0.2661 -1.2124  0.3054
   17SOL    HW2  202   0.073   1.954   0.966  1.7606 -0.0846 -0.5644
   18SOL     OW  203   0.190   2.031   4.692  0.6240  0.3693  0.2425
   18SOL    HW1  204   0.269   2.002   4.637 -0.4735 -0.2573 -1.0754
   18SOL    HW2  205   0.200   2.127   4.716  0.3505  1.2005 -2.6128
   19SOL     OW  206   4.781   3.924   2.798 -0.0087 -0.0084 -0.5239
   19SOL    HW1  207   4.852   3.965   2.855  1.3876  0.0477 -2.2281
   19SOL    HW2  208   4.722   3.996   2.762  1.3992  0.3855 -2.1318
   20SOL     OW  209   1.653   1.557   2.548  0.2245 -0.1504 -0.1211
   20SOL    HW1  210   1.605   1.475   2.518  0.3255 -0.3931  0.3636
   20SOL    HW2  211   1.742   1.563   2.502  1.7674 -2.1949  2.3457
   21SOL     OW  212   0.709   2.789   3.262 -0.4539  0.4079  0.1159
   21SOL    HW1  213   0.772   2.773   3.338 -0.7952  1.9747  0.7648
   21SOL    HW2  214   0.708   2.886   3.238  0.1443 -0.1315 -2.3905
   22SOL     OW  215   0.810   1.647   2.286 -0.2350 -0.4163 -0.1886
   22SOL    HW1  216   0.801   1.658   2.187  0.4115 -1.9565 -0.4473
   22SOL    HW2  217   0.907   1.652   2.311 -0.4003  0.0167  0.3811
   23SOL     OW  218   0.967   3.107   0.798  0.6000 -0.2505 -0.0150
   23SOL    HW1  219   0.965   3.031   0.864 -0.7055 -1.0162 -0.9055
   23SOL    HW2  220   1.023   3.081   0.720 -1.0371 -0.9242 -1.0082
   24SOL     OW  221   4.657   0.069   3.138  0.0464 -0.0566  0.0631
   24SOL    HW1  222   4.589  -0.002   3.117 -1.6280  1.3861  0.3354
   24SOL    HW2  223   4.623   0.158   3.107  1.4423  0.8471  0.9996
   25SOL     OW  224   4.221   0.905   0.929 -0.1540 -0.0840  0.1785
   25SOL    HW1  225   4.186   0.813   0.944 -0.1491  0.0805  1.2771
   25SOL    HW2  226   4.319   0.907   0.947  0.4468 -0.4729 -2.5847
   26SOL     OW  227   2.772   0.497   4.705 -0.6862 -0.0219  0.3705
   26SOL    HW1  228   2.714   0.476   4.627  0.1682  1.7549 -0.8016
   26SOL    HW2  229   2.865   0.462   4.689 -0.0799  1.7601 -0.2004
   27SOL     OW  230   2.556   0.568   3.210 -0.0353 -0.0274  0.0654
   27SOL    HW1  231   2.503   0.488   3.238 -0.6592 -0.0286 -1.0767
   27SOL    HW2  232   2.495   0.644   3.190  0.3001 -0.2342 -1.9363
   28SOL     OW  233   2.243   4.552   3.087 -0.0235  0.0850 -0.1824
   28SOL    HW1  234   2.268   4.537   2.991  0.2743 -1.5183  0.1204
   28SOL    HW2  235   2.152   4.594   3.092 -0.9184 -1.6287 -1.1615
   29SOL     OW  236   3.082   0.226   2.998 -0.0467 -0.3172  0.1153
   29SOL    HW1  237   3.015   0.231   2.923  1.0104  0.2826 -0.8154
   29SOL    HW2  238   3.170   0.198   2.962 -0.2457 -3.2991  1.6804
   30SOL     OW  239   2.109   1.506   4.065 -0.3135 -0.3054 -0.2694
   30SOL    HW1  240   2.161   1.421   4.066  1.1382  0.4612  3.0962
   30SOL    HW2  241   2.104   1.541   3.971  0.1591 -3.3738 -1.5470
   31SOL     OW  242   0.575   3.953   2.049 -0.5232 -0.4281 -0.4271
   31SOL    HW1  243   0.658   3.961   1.994 -0.1344 -1.6039 -0.0387
   31SOL    HW2  244   0.525   4.040   2.046  1.4318  0.8177  0.4759
   32SOL     OW  245   3.402   2.609   2.835 -0.2300 -0.1513 -0.3875
   32SOL    HW1  246   3.429   2.630   2.741 -0.0577  0.4718 -0.1974
   32SOL    HW2  247   3.319   2.552   2.833 -0.5858  0.3762 -0.9025
   33SOL     OW  248   2.097   3.211   3.110 -0.0892  0.1578 -0.2090
   33SOL    HW1  249   2.168   3.228   3.041  0.5137 -2.5073 -0.3694
   33SOL    HW2  250   2.063   3.117   3.100 -0.0374 -0.3141  3.0402
   34SOL     OW  251   1.161   4.337   0.264 -0.0651 -0.2277  0.0136
   34SOL    HW1  252   1.134   4.433   0.263  0.8513  0.0299 -0.0064
   34SOL    HW2  253   1.197   4.311   0.175 -0.3117 -0.5949  0.0179
   35SOL     OW  254   1.340   3.138   2.192  0.5809 -0.2088  0.0557
   35SOL    HW1  255   1.432   3.134   2.231  0.8179  1.0146 -0.3540
   35SOL    HW2  256   1.319   3.049   2.149  1.3888 -0.6439  0.5346
   36SOL     OW  257   0.769   2.503   1.412 -0.4791 -0.3148 -0.3888
   36SOL    HW1  258   0.711   2.581   1.438 -1.0641 -0.7169 -0.4680
   36SOL    HW2  259   0.717   2.418   1.424  0.8069 -0.8881  1.7156
   37SOL     OW  260   1.106   3.104   0.270 -0.1348 -0.5938 -0.2956
   37SOL    HW1  261   1.125   3.202   0.261 -0.4775 -0.5130 -0.1423
   37SOL    HW2  262   1.103   3.062   0.180 -2.3837 -0.0115 -0.5492
   38SOL     OW  263   1.221   0.642   4.263 -0.2774  0.0473 -0.1097
   38SOL    HW1  264   1.253   0.573   4.328 -0.9528 -0.4405 -0.2833
   38SOL    HW2  265   1.300   0.691   4.225  0.1937 -0.4433  0.2186
   39SOL     OW  266   2.454   2.007   0.804  0.4253 -0.4975 -0.2327
   39SOL    HW1  267   2.473   2.020   0.901 -1.6062  1.0780  0.0236
   39SOL    HW2  268   2.357   1.987   0.791  0.3688  0.6721 -2.0145
   40SOL     OW  269   3.056   1.306   1.226  0.1201  0.9596  0.6703
   40SOL    HW1  270   3.064   1.259   1.314  0.7796  0.0096  0.1247
   40SOL    HW2  271   3.104   1.393   1.229 -0.6315  1.3638  1.5231
   41SOL     OW  272   1.907   1.204   0.213 -0.2788  0.4066  0.1509
   41SOL    HW1  273   1.885   1.281   0.153  0.9250 -0.7286 -1.8665
   41SOL    HW2  274   1.968   1.141   0.165  1.1507 -0.3535  2.7539
   42SOL     OW  275   0.418   1.942   4.580 -0.1236 -0.1409 -0.2274
   42SOL    HW1  276   0.451   1.867   4.522  0.9458 -0.0705  0.2621
   42SOL    HW2  277   0.459   2.028   4.550 -0.6660  0.1189 -0.2361
   43SOL     OW  278   1.513   0.267   3.646 -0.3369  0.3611 -0.3805
   43SOL    HW1  279   1.534   0.197   3.578 -0.5471  1.2685 -1.4116
   43SOL    HW2  280   1.438   0.325   3.612 -1.5077 -0.1008  1.3007
   44SOL     OW  281   4.102   2.863   0.272  0.5525 -0.6982  0.5087
   44SOL    HW1  282   4.118   2.942   0.213  0.7489 -2.3085 -1.6721
   44SOL    HW2  283   4.172   2.860   0.343  2.3751 -0.5700 -1.2265
   45SOL     OW  284   1.038   0.807   1.220 -0.2672  0.1654 -0.1945
   45SOL    HW1  285   1.058   0.786   1.315 -0.0526  0.3715 -0.1956
   45SOL    HW2  286   0.940   0.827   1.211 -0.4459 -0.6758 -0.1662
   46SOL     OW  287   0.579   2.677   0.434  0.6998 -0.1073 -0.1573
   46SOL    HW1  288   0.586   2.759   0.378  1.8986  0.3835  0.6711
   46SOL    HW2  289   0.630   2.603   0.391  0.1994 -0.2267 -0.5541
   47SOL     OW  290   4.062   1.597   2.332  0.3958 -0.3122  0.0447
   47SOL    HW1  291   4.011   1.518   2.299 -1.7398  0.6733  0.7705
   47SOL    HW2  292   4.070   1.665   2.258  1.3481 -0.7591 -0.2817
   48SOL     OW  293   3.604   1.336   4.941 -0.1005 -0.1573  0.0153
   48SOL    HW1  294   3.563   1.267   4.882 -1.2107  0.7841 -0.3474
   48SOL    HW2  295   3.612   1.423   4.891 -0.3409  0.4465  0.9961
   49SOL     OW  296   0.506   3.266   3.778  0.0117 -0.1854 -0.1624
   49SOL    HW1  297   0.574   3.336   3.758  0.7089 -1.1637 -1.3664
   49SOL    HW2  298   0.537   3.178   3.741 -0.6327 -1.2375  1.6504
   50SOL     OW  299   0.078   2.707   3.732 -0.4555 -0.3913 -0.3887
   50SOL    HW1  300   0.006   2.665   3.676 -1.2958  0.1152  0.2820
   50SOL    HW2  301   0.036   2.770   3.798  0.4701 -1.3586  1.1773
   51SOL     OW  302   1.591   4.654   2.460 -0.5364 -0.3203 -0.0813
   51SOL    HW1  303   1.671   4.600   2.487 -1.1142 -0.1570  2.1527
   51SOL    HW2  304   1.613   4.751   2.467 -0.5908 -0.2706 -0.5920
   52SOL     OW  305   5.033   3.395   2.983  0.9588 -0.4323  0.1152
   52SOL    HW1  306   5.042   3.344   3.068  1.0056  0.0306  0.3916
   52SOL    HW2  307   4.938   3.390   2.952  0.5061  0.9308  1.1864
   53SOL     OW  308   0.644   2.534   2.975  0.8378 -0.0491 -0.0708
   53SOL    HW1  309   0.704   2.481   2.916  1.4242 -0.1500  0.6018
   53SOL    HW2  310   0.677   2.528   3.070  1.7689  2.6170 -0.1405
   54SOL     OW  311   4.577   3.762   2.648  0.6050  0.3060 -0.3743
   54SOL    HW1  312   4.503   3.827   2.633 -0.0265 -0.2354  0.3104
   54SOL    HW2  313   4.663   3.811   2.662 -0.1945  1.1177  2.1205
   55SOL     OW  314   4.617   2.336   1.072 -0.6295 -0.2475 -0.3388
   55SOL    HW1  315   4.606   2.303   1.166 -0.0986  1.6950  0.4641
   55SOL    HW2  316   4.707   2.311   1.038 -0.4570 -0.1445  0.0362
   56SOL     OW  317   2.298   4.182   1.672  0.3284  0.0905  0.3737
   56SOL    HW1  318   2.379   4.192   1.731  1.3582 -0.4673 -0.8869
   56SOL    HW2  319   2.323   4.202   1.577 -1.3801  1.3383  0.1452
   57SOL     OW  320   0.455   2.113   1.226  0.2120 -0.3179  0.0641
   57SOL    HW1  321   0.478   2.133   1.131 -0.5522  1.9147  0.2923
   57SOL    HW2  322   0.358   2.130   1.242  0.1811 -1.3194  1.1041
   58SOL     OW  323   4.342   4.168   4.034  0.3812 -0.3315  0.0511
   58SOL    HW1  324   4.283   4.125   4.103 -0.2602  0.7492  0.2137
   58SOL    HW2  325   4.435   4.134   4.043  0.5493  0.5310  2.1699
   59SOL     OW  326   0.195   3.958   3.977 -0.0891  0.4473  0.5336
   59SOL    HW1  327   0.237   3.867   3.982 -0.4364  0.3489  2.7493
   59SOL    HW2  328   0.095   3.948   3.970 -0.1010  0.6670  0.3725
   60SOL     OW  329   4.757   4.105   0.425  0.9573  0.2221  0.6291
   60SOL    HW1  330   4.802   4.055   0.499  1.8368  0.9301  0.5990
   60SOL    HW2  331   4.807   4.091   0.340 -1.0002 -1.9645 -0.2675
   61SOL     OW  332   4.899   3.843   1.447 -0.5591 -0.5583  0.1828
   61SOL    HW1  333   4.885   3.834   1.545  3.3879 -2.0804  0.7840
   61SOL    HW2  334   4.851   3.769   1.399  0.5508 -2.1390  1.4147
   62SOL     OW  335   4.894   1.844   1.013  0.0904  0.4643  0.1285
   62SOL    HW1  336   4.799   1.825   1.039  0.6222  1.0119  2.8174
   62SOL    HW2  337   4.950   1.849   1.095  2.1901  1.6569 -1.2885
   63SOL     OW  338   2.063   0.818   1.936  0.0245 -0.2123  0.8603
   63SOL    HW1  339   1.967   0.802   1.913 -0.2810  0.7291  1.4440
   63SOL    HW2  340   2.119   0.745   1.897 -0.6152  0.5606 -1.7177
   64SOL     OW  341   0.961   3.742   4.592  0.1135  0.0398 -0.1393
   64SOL    HW1  342   1.033   3.763   4.526 -0.5509  1.5728 -0.4332
   64SOL    HW2  343   0.900   3.673   4.553 -0.5574  1.2829 -1.4033
   65SOL     OW  344   1.029   2.126   3.094  0.4953 -0.1401  0.1650
   65SOL    HW1  345   0.943   2.084   3.066  0.2772  0.4035  0.0110
   65SOL    HW2  346   1.011   2.215   3.136  0.9909  0.0341  0.0190
   66SOL     OW  347   4.939   4.119   2.938  0.1664  0.1135 -0.2276
   66SOL    HW1  348   4.966   4.180   2.863 -2.6308  2.1543  0.2344
   66SOL    HW2  349   4.983   4.149   3.023 -0.3403  0.8780 -0.2167
   67SOL     OW  350   4.878   0.518   0.713  0.3240 -0.3369  0.4898
   67SOL    HW1  351   4.937   0.459   0.659 -0.1365 -1.0951  0.7988
   67SOL    HW2  352   4.874   0.485   0.808 -2.0088 -1.4358  0.0877
   68SOL     OW  353   0.391   0.341   0.910 -0.1330 -0.1197  0.9027
   68SOL    HW1  354   0.387   0.374   1.005 -0.6279 -2.1313  1.6488
   68SOL    HW2  355   0.424   0.246   0.910 -2.3058 -0.9646 -0.6839
   69SOL     OW  356   3.078   0.236   1.719  0.8939 -0.6010 -0.6319
   69SOL    HW1  357   3.108   0.298   1.647 -0.3300 -0.1257 -0.7576
   69SOL    HW2  358   2.978   0.234   1.722  0.9167 -1.7049  0.1207
   70SOL     OW  359   0.975   0.926   2.591 -0.0727  0.1583  0.1692
   70SOL    HW1  360   1.055   0.986   2.595 -0.4504  0.7460 -0.7109
   70SOL    HW2  361   1.003   0.832   2.612  0.8535  0.3430 -0.1802
   71SOL     OW  362   3.648   5.094   4.234 -0.6522  0.3245  0.4575
   71SOL    HW1  363   3.635   5.127   4.328  0.8276  0.5505  0.6039
   71SOL    HW2  364   3.686   5.168   4.178  1.3957 -0.6514  0.4597
   72SOL     OW  365   3.830   3.859   3.706  0.2060  0.3368 -0.3256
   72SOL    HW1  366   3.869   3.942   3.747 -1.3213  0.9206  0.0148
   72SOL    HW2  367   3.850   3.857   3.608 -0.0071  1.2797 -0.3958
   73SOL     OW  368   4.687   2.318   0.255  0.2983  0.5494  0.5248
   73SOL    HW1  369   4.699   2.234   0.202  0.1110 -0.2550  1.7161
   73SOL    HW2  370   4.597   2.357   0.236 -1.5487 -1.9891  3.1980
   74SOL     OW  371   2.884   4.472   4.586  0.3168 -0.2771  0.5847
   74SOL    HW1  372   2.888   4.481   4.487 -0.4785  1.6018  0.6871
   74SOL    HW2  373   2.890   4.562   4.628 -0.7754 -0.9029  2.1883
   75SOL     OW  374   3.508   1.619   0.579 -0.4335  0.1506 -0.3645
   75SOL    HW1  375   3.436   1.557   0.545 -1.2262  0.8544  0.0168
   75SOL    HW2  376   3.533   1.682   0.506  0.2964 -0.5291 -0.7181
   76SOL     OW  377   2.560   3.492   1.922 -0.0399  0.0289  0.4093
   76SOL    HW1  378   2.626   3.552   1.967  0.5304  0.4217 -0.9010
   76SOL    HW2  379   2.599   3.458   1.837 -1.8191  0.9071 -0.8044
   77SOL     OW  380   4.703   3.729   0.101 -0.2104  0.0288 -0.2870
   77SOL    HW1  381   4.648   3.797   0.149 -1.1080 -0.4258 -0.6384
   77SOL    HW2  382   4.687   3.639   0.142 -2.4440 -0.7029 -2.5219
   78SOL     OW  383   0.366   0.989   4.571  0.1500 -0.2275  0.0111
   78SOL    HW1  384   0.369   1.073   4.516 -0.3152  0.4022  0.9160
   78SOL    HW2  385   0.338   0.912   4.514 -0.8542  0.5120 -0.5207
   79SOL     OW  386   4.790   1.485   0.869 -0.8078  0.4984 -0.0281
   79SOL    HW1  387   4.698   1.522   0.877 -1.1222 -0.0899 -0.8630
   79SOL    HW2  388   4.848   1.550   0.819 -0.7410  0.8897  0.5406
   80SOL     OW  389   3.663   3.679   4.939  0.0666  0.2879 -0.4934
   80SOL    HW1  390   3.592   3.621   4.900 -1.1427  2.8669 -2.3986
   80SOL    HW2  391   3.753   3.653   4.903 -0.5159 -0.0748 -1.6945
   81SOL     OW  392   1.841   1.423   0.070 -0.4406 -0.3961  0.1312
   81SOL    HW1  393   1.786   1.503   0.093 -1.2029 -1.1292  0.9054
   81SOL    HW2  394   1.896   1.444  -0.011 -0.0020  1.1846  0.7826
   82SOL     OW  395   1.970   3.586   2.732  0.8426  0.1476 -0.2686
   82SOL    HW1  396   1.974   3.553   2.826 -1.8049 -0.1975 -0.1999
   82SOL    HW2  397   1.920   3.520   2.676 -0.5998  1.8891 -1.1396
   83SOL     OW  398   0.488   4.550   2.303  0.4501 -0.0334 -0.5462
   83SOL    HW1  399   0.405   4.606   2.298 -0.0893 -0.7664  0.0125
   83SOL    HW2  400   0.554   4.592   2.365 -1.6260 -2.0554  3.4168
   84SOL     OW  401   0.918   1.428   0.247  0.3252 -0.1727 -0.2136
   84SOL    HW1  402   1.015   1.416   0.268  0.2286  0.3622  0.5872
   84SOL    HW2  403   0.867   1.347   0.275  0.5884 -0.6371 -1.0352
   85SOL     OW  404   3.899   4.087   1.236  0.2644  0.4441 -0.2264
   85SOL    HW1  405   3.904   4.138   1.150  0.9050 -0.4026 -0.7096
   85SOL    HW2  406   3.827   4.125   1.294  0.5906  1.7473 -0.6578
   86SOL     OW  407   2.605   1.039   4.684 -0.3056  0.6693 -0.6516
   86SOL    HW1  408   2.622   0.998   4.774 -0.8367 -1.2645 -1.3794
   86SOL    HW2  409   2.577   1.135   4.696 -0.0557  0.5539  1.2095
   87SOL     OW  410   3.853   3.486   2.162 -0.1462 -0.5137 -0.6256
   87SOL    HW1  411   3.809   3.517   2.246 -0.6547  2.0144 -1.7347
   87SOL    HW2  412   3.803   3.408   2.124 -1.0499 -0.4493  0.4031
   88SOL     OW  413   0.258   2.943   4.911  0.2837  0.4254 -0.1327
   88SOL    HW1  414   0.251   2.843   4.903  3.5171  0.2012 -2.3604
   88SOL    HW2  415   0.181   2.986   4.863  0.5390 -1.0722 -2.0191
   89SOL     OW  416   2.785   4.048   4.626 -0.2807 -0.0311 -0.3396
   89SOL    HW1  417   2.758   4.111   4.554 -1.3828 -0.5114 -0.3774
   89SOL    HW2  418   2.864   3.994   4.596  0.5760  1.2087 -0.3539
   90SOL     OW  419   0.783   2.505   4.289  0.0478 -0.1261  0.4861
   90SOL    HW1  420   0.859   2.441   4.278  0.0988  0.1327 -0.8459
   90SOL    HW2  421   0.799   2.585   4.231 -1.4601 -0.2863 -0.1850
   91SOL     OW  422   4.288   4.277   3.793 -0.0183  0.2147 -0.8138
   91SOL    HW1  423   4.366   4.258   3.734  0.9582 -0.1510  0.5514
   91SOL    HW2  424   4.299   4.229   3.879 -1.8959 -0.0494 -0.6781
   92SOL     OW  425   4.610   3.418   1.113 -0.4272  0.4631 -0.2480
   92SOL    HW1  426   4.689   3.443   1.057 -0.3316 -1.8537 -1.2489
   92SOL    HW2  427   4.534   3.394   1.053 -1.2808  0.7766  0.6941
   93SOL     OW  428   5.079   3.390   4.131 -0.2691 -0.3579 -0.6947
   93SOL    HW1  429   5.137   3.369   4.210  0.2534 -1.3761 -1.3304
   93SOL    HW2  430   5.008   3.455   4.158 -1.1211 -1.9294  1.0328
   94SOL     OW  431   1.622   5.021   0.430  0.1421  0.2824  0.3463
   94SOL    HW1  432   1.643   5.036   0.527  1.4810  0.9826 -0.0315
   94SOL    HW2  433   1.610   4.924   0.413  0.4699  0.1009  1.1043
   95SOL     OW  434   3.029   4.034   2.726  0.0792  0.1027 -0.1645
   95SOL    HW1  435   3.127   4.021   2.716 -0.0326  0.0787 -1.3510
   95SOL    HW2  436   3.008   4.058   2.821  1.1809 -0.2593  0.1825
   96SOL     OW  437   0.732   4.797   4.197  0.5364 -0.1450  0.4180
   96SOL    HW1  438   0.780   4.710   4.184 -1.4883 -0.9165 -3.1496
   96SOL    HW2  439   0.661   4.786   4.266 -0.1452 -1.6238 -0.4529
   97SOL     OW  440   0.396   0.770   3.938 -0.4880  0.0567  0.5943
   97SOL    HW1  441   0.413   0.845   3.874 -1.3512 -0.0674  0.2087
   97SOL    HW2  442   0.298   0.756   3.948 -0.3688 -0.0086  1.8576
   98SOL     OW  443   3.634   0.085   4.466 -0.3074  0.0433  0.1058
   98SOL    HW1  444   3.596   0.156   4.407 -0.0754  1.6340  1.8040
   98SOL    HW2  445   3.561   0.048   4.524 -0.3629 -0.9085 -0.5516
   99SOL     OW  446   0.953   1.662   0.843 -0.5142  0.2333 -1.2055
   99SOL    HW1  447   0.959   1.571   0.804 -1.1296 -0.7467  0.8679
   99SOL    HW2  448   1.045   1.700   0.853 -0.1930 -0.5104 -1.2860
  100SOL     OW  449   0.187   1.754   4.093 -0.2431  0.0174  0.2113
  100SOL    HW1  450   0.235   1.694   4.029 -0.2553  0.5762 -0.3295
  100SOL    HW2  451   0.180   1.846   4.054 -0.0165  0.4350  1.1233
  101SOL     OW  452   2.953   3.309   2.909  0.0040  0.0037 -0.5619
  101SOL    HW1  453   2.925   3.388   2.963 -2.0150  0.5111 -2.2339
  101SOL    HW2  454   3.048   3.320   2.880 -0.5887  2.4185 -1.7613
  102SOL     OW  455   1.773   1.937   0.390 -0.1715  0.3040  0.3225
  102SOL    HW1  456   1.751   2.034   0.374 -1.7439 -0.3329 -1.8454
  102SOL    HW2  457   1.872   1.923   0.376  0.1760  1.6620  1.2200
  103SOL     OW  458   3.565   4.093   0.381 -0.4651  0.4627 -0.6300
  103SOL    HW1  459   3.479   4.043   0.386  0.1869 -0.5684  0.9423
  103SOL    HW2  460   3.561   4.172   0.442 -0.4614  0.6751 -0.9050
  104SOL     OW  461   1.877   2.971   4.215 -0.3782 -0.4813  0.1009
  104SOL    HW1  462   1.800   2.928   4.168  0.9580 -2.7754 -0.1598
  104SOL    HW2  463   1.943   2.900   4.241  1.6677  1.3968  0.2799
  105SOL     OW  464   1.811   3.784   2.799  0.3010 -0.3214 -0.0367
  105SOL    HW1  465   1.807   3.834   2.713  2.0086  0.6892  0.4374
  105SOL    HW2  466   1.856   3.696   2.784 -0.4752 -0.6753 -0.3797
  106SOL     OW  467   1.177   3.603   0.431  0.3756 -0.1286 -0.0468
  106SOL    HW1  468   1.273   3.599   0.404  1.0888  1.2862  2.0432
  106SOL    HW2  469   1.122   3.641   0.357  1.5966  0.0626 -0.8709
  107SOL     OW  470   3.897   3.662   4.074 -0.1811 -0.1407 -0.0595
  107SOL    HW1  471   3.837   3.693   4.148 -0.8397  0.8775 -0.9738
  107SOL    HW2  472   3.991   3.688   4.093 -0.2537 -0.4519  0.7176
  108SOL     OW  473   3.564   4.309   4.902  0.4019 -0.2461  0.2562
  108SOL    HW1  474   3.496   4.367   4.947 -0.2474 -0.9370  0.1880
  108SOL    HW2  475   3.557   4.319   4.803 -1.2448 -2.0657  0.1270
  109SOL     OW  476   3.942   0.205   0.159 -0.0516  0.5694  0.2754
  109SOL    HW1  477   4.040   0.201   0.139 -0.3907 -1.8395 -1.2689
  109SOL    HW2  478   3.892   0.227   0.076 -0.8620  1.7313  1.0454
  110SOL     OW  479   5.134   2.784   0.594 -0.2128 -0.3341 -0.5342
  110SOL    HW1  480   5.047   2.736   0.582 -0.0036 -1.0889  0.8119
  110SOL    HW2  481   5.197   2.758   0.521 -0.3946 -1.4530 -0.3042
  111SOL     OW  482   3.545   0.174   0.544  0.3295 -0.2356 -0.2075
  111SOL    HW1  483   3.446   0.172   0.530  0.4728 -1.8947 -1.1524
  111SOL    HW2  484   3.575   0.269   0.551 -1.6608  0.3448  2.8453
  112SOL     OW  485   1.611   2.729   1.840 -0.1948 -0.1844  0.0294
  112SOL    HW1  486   1.516   2.702   1.858  0.5104 -2.0966  1.2421
  112SOL    HW2  487   1.631   2.814   1.887 -0.7472 -0.8906  1.6143
  113SOL     OW  488   0.323   2.860   4.125  0.5014 -0.1212  0.2944
  113SOL    HW1  489   0.315   2.852   4.224 -0.1145  0.6438  0.3122
  113SOL    HW2  490   0.247   2.914   4.089  0.7085 -0.4027 -0.5988
  114SOL     OW  491   2.441   0.171   3.636  0.3401  0.3197  0.2026
  114SOL    HW1  492   2.529   0.217   3.630  0.8700 -0.7523 -0.8108
  114SOL    HW2  493   2.436   0.099   3.566 -1.7961  1.1135 -0.5474
  115SOL     OW  494   4.245   1.755   1.663 -0.0770  0.4734 -0.3205
  115SOL    HW1  495   4.258   1.682   1.596 -0.6931 -1.0070  1.1215
  115SOL    HW2  496   4.168   1.733   1.722  2.9013 -0.4640  3.6299
  116SOL     OW  497   2.571   1.146   2.277 -0.3989 -0.0825  0.1610
  116SOL    HW1  498   2.608   1.096   2.355 -0.1034 -0.5311 -0.2616
  116SOL    HW2  499   2.485   1.104   2.248 -0.2801 -0.1940 -0.0344
  117SOL     OW  500   0.283   2.705   2.685 -0.1871 -0.3568  0.3254
  117SOL    HW1  501   0.367   2.664   2.722  0.2864 -0.2519 -0.6202
  117SOL    HW2  502   0.277   2.687   2.587 -0.4144  1.0852  0.0556
  118SOL     OW  503   4.748   4.939   0.344 -0.2606  0.8238 -0.5358
  118SOL    HW1  504   4.678   4.968   0.410  0.8289  1.2080  0.4793
  118SOL    HW2  505   4.784   5.020   0.297 -1.4834  0.5032 -2.1269
  119SOL     OW  506   2.569   0.175   4.274  0.3980  0.0653  0.1179
  119SOL    HW1  507   2.581   0.085   4.315  2.0861 -0.1505 -0.7655
  119SOL    HW2  508   2.507   0.169   4.197 -0.1177 -0.1779  0.5470
  120SOL     OW  509   3.547   0.677   3.377  0.0619 -0.8209  0.2476
  120SOL    HW1  510   3.624   0.679   3.441  0.1300  0.3523  0.1569
  120SOL    HW2  511   3.471   0.730   3.414  0.0562 -0.2256 -0.5619
  121SOL     OW  512   5.062   1.819   2.038  0.3246 -0.1602 -0.7067
  121SOL    HW1  513   5.122   1.754   2.083  2.1341  2.0368  0.2482
  121SOL    HW2  514   5.099   1.842   1.948  0.4631  0.5292 -0.4819
  122SOL     OW  515   5.115   0.110   2.443  0.0729 -0.1307  0.1075
  122SOL    HW1  516   5.083   0.042   2.378 -1.2287 -0.0794  0.6587
  122SOL    HW2  517   5.215   0.112   2.443  0.1120 -0.2034 -1.7856
  123SOL     OW  518   4.188   0.581   2.306 -0.0766  0.3528 -0.0665
  123SOL    HW1  519   4.256   0.541   2.244 -0.4022  1.0518 -0.8795
  123SOL    HW2  520   4.107   0.608   2.255 -0.5926  0.4149  0.7565
  124SOL     OW  521   1.688   0.910   0.287  0.5551  0.2516 -0.1373
  124SOL    HW1  522   1.617   0.842   0.267  1.1918 -1.1252  1.9347
  124SOL    HW2  523   1.694   0.976   0.212 -3.1715  0.6882 -0.2031
  125SOL     OW  524   0.890   3.742   3.139 -0.4443 -0.0373  0.2546
  125SOL    HW1  525   0.911   3.736   3.041 -0.2742 -1.4557  0.3626
  125SOL    HW2  526   0.958   3.691   3.191 -0.6661  0.5216  1.1141
  126SOL     OW  527   0.829   4.565   0.165 -0.1640 -0.7989 -0.3687
  126SOL    HW1  528   0.802   4.483   0.114 -1.3661 -0.5465 -0.1562
  126SOL    HW2  529   0.754   4.594   0.224  1.3981 -1.4944  2.1300
  127SOL     OW  530   3.946   0.371   2.720 -0.4082 -0.6067 -0.2596
  127SOL    HW1  531   4.014   0.414   2.779 -0.2681  0.0904 -0.9019
  127SOL    HW2  532   3.866   0.430   2.712 -0.3028 -0.5480 -0.9898
  128SOL     OW  533   0.213   4.920   1.496  0.1847  0.1038  0.5939
  128SOL    HW1  534   0.275   4.857   1.543 -1.5819 -1.4109  1.0067
  128SOL    HW2  535   0.181   4.989   1.560  0.8726  0.4686  0.5553
  129SOL     OW  536   2.844   2.006   3.236 -0.0027 -0.1755  0.0562
  129SOL    HW1  537   2.910   2.080   3.221 -0.2548 -0.1834 -1.2349
  129SOL    HW2  538   2.814   2.007   3.331 -2.0101  3.1150 -0.4560
  130SOL     OW  539   0.367   2.031   0.528  0.0429  0.0442 -0.6273
  130SOL    HW1  540   0.315   2.074   0.601 -1.0762  0.9044 -1.8770
  130SOL    HW2  541   0.446   2.088   0.505  1.0459 -0.7959  0.6438
  131SOL     OW  542   0.145   0.407   4.793  0.5508 -0.2033  0.2648
  131SOL    HW1  543   0.067   0.457   4.755  0.7820 -0.7012 -0.9305
  131SOL    HW2  544   0.162   0.326   4.738  1.7495 -0.2459  0.6641
  132SOL     OW  545   4.059   2.023   1.515  1.0857 -0.3798 -0.6946
  132SOL    HW1  546   4.069   2.085   1.436  0.0638  0.1547 -0.4247
  132SOL    HW2  547   4.106   2.062   1.594  1.0617 -0.3053 -0.7167
  133SOL     OW  548   0.656   3.441   4.103 -0.0552  0.1564  0.1569
  133SOL    HW1  549   0.669   3.440   4.004 -3.1919  0.7429 -0.3638
  133SOL    HW2  550   0.679   3.351   4.140  0.7660 -0.1946 -1.1337
  134SOL     OW  551   4.044   1.148   4.617 -0.5277  0.1640  0.8153
  134SOL    HW1  552   4.055   1.057   4.658 -0.6277 -0.4164 -0.4006
  134SOL    HW2  553   4.076   1.218   4.681 -1.0574 -0.6741  2.0289
  135SOL     OW  554   4.841   5.099   1.098  0.3020 -0.1617  0.2875
  135SOL    HW1  555   4.857   5.063   1.190 -0.4046 -1.1867  0.0279
  135SOL    HW2  556   4.764   5.051   1.057 -1.6890  2.6755  0.4648
  136SOL     OW  557   3.192   0.213   2.646 -0.2935  0.3713 -0.4062
  136SOL    HW1  558   3.099   0.197   2.681  0.4827 -2.5952  0.6202
  136SOL    HW2  559   3.248   0.253   2.718 -0.1788 -0.1567 -0.1975
  137SOL     OW  560   1.729   1.291   2.871  0.8032 -0.1481  0.1215
  137SOL    HW1  561   1.664   1.367   2.871  0.6961 -0.2354 -0.4773
  137SOL    HW2  562   1.695   1.218   2.931  0.5417 -0.0244  0.1256
  138SOL     OW  563   1.670   2.354   3.973 -0.6358 -0.5654 -0.1784
  138SOL    HW1  564   1.627   2.276   3.929  0.9135  0.0736 -3.0976
  138SOL    HW2  565   1.764   2.330   3.999 -1.0266 -0.4471  1.4728
  139SOL     OW  566   4.003   3.578   2.626  0.3723  0.0570  0.5149
  139SOL    HW1  567   3.958   3.635   2.557 -0.1353  1.3373  1.8360
  139SOL    HW2  568   4.019   3.633   2.709  3.9075 -0.5167  0.3237
  140SOL     OW  569   4.788   4.354   0.575  0.1139  0.6986  0.1014
  140SOL    HW1  570   4.805   4.310   0.663  0.6996  0.8410  0.0626
  140SOL    HW2  571   4.769   4.284   0.506 -0.4162  0.5896  0.3461
  141SOL     OW  572   3.234   0.417   3.350  0.0617  0.4854 -0.2988
  141SOL    HW1  573   3.269   0.436   3.258 -0.4759 -0.3056 -0.6829
  141SOL    HW2  574   3.170   0.489   3.377  0.1323  0.6625 -0.5957
  142SOL     OW  575   4.552   3.610   4.405 -0.1123  0.0934  0.0292
  142SOL    HW1  576   4.512   3.664   4.331 -0.9800  1.5823  1.5228
  142SOL    HW2  577   4.486   3.544   4.438  0.3453 -0.7115 -0.6299
  143SOL     OW  578   0.669   1.028   1.792 -0.4288  0.2969  0.3884
  143SOL    HW1  579   0.680   1.121   1.757  2.0613  0.6048  1.7758
  143SOL    HW2  580   0.580   1.020   1.837 -0.0159  2.5491  1.7446
  144SOL     OW  581   4.870   3.606   3.259  0.0776 -0.4566 -0.1663
  144SOL    HW1  582   4.845   3.682   3.319  0.3568 -0.1547 -0.4234
  144SOL    HW2  583   4.800   3.595   3.188  1.4496  1.5441 -1.9688
  145SOL     OW  584   0.132   1.382   2.918 -0.1298  0.2495  0.2999
  145SOL    HW1  585   0.181   1.297   2.938 -1.6785 -1.0933 -1.2800
  145SOL    HW2  586   0.035   1.371   2.943 -0.1984  1.8527  0.8136
  146SOL     OW  587   0.533   4.738   4.440  0.0843  0.7425  0.1217
  146SOL    HW1  588   0.531   4.639   4.429  0.6383  0.9265 -2.0509
  146SOL    HW2  589   0.453   4.778   4.396 -0.8883  1.2187  2.2006
  147SOL     OW  590   0.329   1.018   1.057  0.2730  0.4177  0.0365
  147SOL    HW1  591   0.257   0.991   0.993 -1.3734  0.4470  1.8135
  147SOL    HW2  592   0.415   0.973   1.030 -0.4784  0.0320 -1.8669
  148SOL     OW  593   1.975   4.064   4.027  0.3217  0.8473 -0.1399
  148SOL    HW1  594   2.040   4.038   3.955 -0.5678 -1.0699 -0.3034
  148SOL    HW2  595   1.915   3.987   4.047 -0.1468  1.6866  1.9311
  149SOL     OW  596   2.747   4.962   1.865  0.1177 -0.1868 -0.3486
  149SOL    HW1  597   2.653   4.935   1.846 -0.1406  0.6181 -0.2481
  149SOL    HW2  598   2.810   4.901   1.816 -0.4025 -1.5703  0.6427
  150SOL     OW  599   2.526   1.602   3.993 -0.4026  0.1945  0.3842
  150SOL    HW1  600   2.481   1.524   4.036  1.1451 -0.5773  0.6598
  150SOL    HW2  601   2.475   1.629   3.912 -1.5995 -0.3512  0.9250
  151SOL     OW  602   1.532   2.088   3.610 -0.1594  0.7061  0.0558
  151SOL    HW1  603   1.627   2.089   3.642 -0.0297 -1.1170 -0.1910
  151SOL    HW2  604   1.531   2.101   3.511 -0.1726  0.7010  0.0554
  152SOL     OW  605   3.089   0.190   4.959  0.8985  0.1850  0.0104
  152SOL    HW1  606   3.159   0.147   5.016 -1.1807 -0.5785  2.1673
  152SOL    HW2  607   3.028   0.119   4.923 -2.4864  0.9688  3.4593
  153SOL     OW  608   2.928   0.332   2.447  0.5186  0.2637 -0.0004
  153SOL    HW1  609   3.026   0.324   2.465  0.8083  1.3892 -0.9162
  153SOL    HW2  610   2.908   0.423   2.410 -1.3136  1.1359  2.7931
  154SOL     OW  611   1.316   2.898   2.024  0.0541 -0.6797 -0.1538
  154SOL    HW1  612   1.293   2.946   1.940 -1.9368 -1.3384 -0.0391
  154SOL    HW2  613   1.332   2.801   2.005 -1.8211 -1.1378  0.3391
  155SOL     OW  614   0.300   0.772   1.994  0.1516 -0.2303  0.5144
  155SOL    HW1  615   0.322   0.814   1.906  1.6762  0.0636  1.0117
  155SOL    HW2  616   0.313   0.673   1.987 -0.3236 -0.2770  0.2472
  156SOL     OW  617   1.820   0.056   3.326  0.2067  0.1220 -0.1684
  156SOL    HW1  618   1.913   0.039   3.357  0.5298  3.2405  0.9452
  156SOL    HW2  619   1.792  -0.016   3.263  2.8415 -1.6288  0.5015
  157SOL     OW  620   3.704   2.618   4.181 -0.4073 -0.0856  0.1253
  157SOL    HW1  621   3.646   2.545   4.144  1.1439 -1.1627 -0.2684
  157SOL    HW2  622   3.648   2.700   4.197 -1.6274 -0.3760 -2.2455
  158SOL     OW  623   1.023   2.793   0.580  0.2175  0.8308 -0.5354
  158SOL    HW1  624   1.083   2.771   0.658 -1.1858  0.6147  0.5117
  158SOL    HW2  625   1.023   2.892   0.566  1.8271  0.7439 -1.4046
  159SOL     OW  626   5.047   2.819   5.013 -0.7344  0.0299 -0.9034
  159SOL    HW1  627   5.038   2.907   4.966  0.1735  0.2719 -0.6577
  159SOL    HW2  628   5.109   2.760   4.961 -1.7983 -0.7065 -1.3789
  160SOL     OW  629   3.318   0.128   2.409  0.5833  0.4850 -0.0278
  160SOL    HW1  630   3.260   0.177   2.474 -0.0512  0.8168 -0.8210
  160SOL    HW2  631   3.284   0.034   2.398  0.7985  0.3751  0.2571
  161SOL     OW  632   0.430   1.972   2.310  0.1000 -0.1888 -0.2785
  161SOL    HW1  633   0.364   1.945   2.240 -0.3132 -0.9808  0.3952
  161SOL    HW2  634   0.388   2.038   2.372  0.0118 -0.5316  0.0265
  162SOL     OW  635   1.389   0.788   2.635 -0.5504 -0.0447  0.1449
  162SOL    HW1  636   1.296   0.806   2.667  0.0818 -0.8928  2.7115
  162SOL    HW2  637   1.395   0.695   2.599 -0.3082 -0.7300  1.8621
  163SOL     OW  638   3.471   5.127   4.658  0.3190  0.2779  0.2859
  163SOL    HW1  639   3.513   5.062   4.722  1.7675  0.5790 -0.3350
  163SOL    HW2  640   3.403   5.080   4.603  0.6646 -0.4936  0.5051
  164SOL     OW  641   0.682   0.498   4.774 -0.4606  0.2806  0.0609
  164SOL    HW1  642   0.620   0.428   4.809 -0.3733  0.3838  0.4244
  164SOL    HW2  643   0.634   0.586   4.770 -0.1625  0.4918  0.9286
  165SOL     OW  644   5.066   3.747   4.080 -0.3132 -0.3623 -0.4138
  165SOL    HW1  645   5.146   3.742   4.141  0.6900 -3.7849 -1.7797
  165SOL    HW2  646   4.998   3.680   4.110 -1.0622 -0.0629 -1.4152
  166SOL     OW  647   3.348   0.180   1.826 -0.2119  0.2154 -0.2252
  166SOL    HW1  648   3.412   0.139   1.761 -0.0987  0.5092 -0.3049
  166SOL    HW2  649   3.261   0.199   1.779 -0.3342 -0.1271 -0.1333
  167SOL     OW  650   4.126   3.392   2.109  0.0414  0.4565 -0.2735
  167SOL    HW1  651   4.043   3.438   2.139  1.5011  1.8319  1.9697
  167SOL    HW2  652   4.135   3.400   2.009 -2.6465 -0.0760 -0.6106
  168SOL     OW  653   5.127   4.596   4.747  0.0531  0.4964 -0.0197
  168SOL    HW1  654   5.147   4.693   4.764  1.1016  0.4109 -0.6689
  168SOL    HW2  655   5.200   4.540   4.785 -0.9881 -0.1137  1.1319
  169SOL     OW  656   3.955   2.245   3.465 -0.5904 -0.2099 -0.3879
  169SOL    HW1  657   3.925   2.173   3.403 -0.3344 -0.6496 -0.0072
  169SOL    HW2  658   3.888   2.320   3.465 -0.6662 -0.2766 -1.0713
  170SOL     OW  659   2.289   3.842   3.684  0.3313  0.4612  0.0471
  170SOL    HW1  660   2.324   3.863   3.593  0.9225 -0.0855  0.1356
  170SOL    HW2  661   2.251   3.749   3.684  0.0299  0.5845  0.2735
  171SOL     OW  662   1.889   2.169   1.443  0.1217 -0.4527  0.1465
  171SOL    HW1  663   1.862   2.101   1.511  3.0935 -3.3483 -1.2483
  171SOL    HW2  664   1.839   2.152   1.358  1.0987 -1.1990 -0.3019
  172SOL     OW  665   5.044   3.149   2.000 -0.0517  0.4717  0.1687
  172SOL    HW1  666   4.982   3.179   2.073 -0.4565  0.5705 -0.2098
  172SOL    HW2  667   5.130   3.199   2.008 -1.0834  2.5762 -1.0682
  173SOL     OW  668   1.530   0.699   3.598 -0.1199 -0.3334  0.3942
  173SOL    HW1  669   1.616   0.690   3.647 -0.6741  1.7889  1.9486
  173SOL    HW2  670   1.469   0.760   3.650 -3.1346 -2.8953  0.1288
  174SOL     OW  671   0.906   3.677   1.347 -0.1875  0.0675  0.5227
  174SOL    HW1  672   0.886   3.644   1.255 -2.1408 -0.0087  0.9432
  174SOL    HW2  673   0.946   3.769   1.341  0.0827 -0.0984 -0.3996
  175SOL     OW  674   0.559   2.225   3.305 -0.1635 -0.3603  0.3823
  175SOL    HW1  675   0.642   2.266   3.344  0.1994 -1.0115  0.3096
  175SOL    HW2  676   0.483   2.289   3.314 -0.0622 -0.4359  2.0220
  176SOL     OW  677   4.728   0.872   4.526 -0.2214 -0.1480  0.3223
  176SOL    HW1  678   4.706   0.890   4.622  1.2437 -0.9720  0.8424
  176SOL    HW2  679   4.767   0.954   4.485  1.7994 -0.5653  1.2754
  177SOL     OW  680   4.901   2.634   0.572 -0.1887  0.0130 -0.8520
  177SOL    HW1  681   4.867   2.546   0.539 -1.7479 -0.0099  0.6291
  177SOL    HW2  682   4.849   2.708   0.529  0.0101  0.1259 -0.8959
  178SOL     OW  683   4.864   0.528   1.496  1.1126  0.0356 -0.2767
  178SOL    HW1  684   4.766   0.548   1.500  1.5118  1.8822  1.9027
  178SOL    HW2  685   4.901   0.563   1.410  0.2409  1.2685 -0.1792
  179SOL     OW  686   0.380   4.908   1.952  0.1765  0.2416 -0.1861
  179SOL    HW1  687   0.294   4.901   2.004  1.3105 -0.6664  1.6753
  179SOL    HW2  688   0.410   5.003   1.951 -0.0312  0.3257  0.5758
  180SOL     OW  689   1.393   0.100   3.246 -0.1725  0.0434 -0.7507
  180SOL    HW1  690   1.399   0.160   3.166 -1.8261  2.2600  0.6800
  180SOL    HW2  691   1.297   0.081   3.266  0.2453 -1.0222  0.3429
  181SOL     OW  692   1.811   2.895   1.393  0.6261 -0.1375 -0.1412
  181SOL    HW1  693   1.824   2.990   1.363 -1.0305  0.1680  0.0212
  181SOL    HW2  694   1.732   2.890   1.454  1.7090 -1.3606  1.2213
  182SOL     OW  695   4.454   4.143   0.463  0.1795  0.1270 -0.4013
  182SOL    HW1  696   4.550   4.140   0.489  0.0127  0.9526  0.3120
  182SOL    HW2  697   4.426   4.237   0.445 -0.6343 -0.0486 -0.1015
  183SOL     OW  698   1.430   1.464   3.917  0.2427 -0.3431  0.1677
  183SOL    HW1  699   1.364   1.489   3.846 -0.6265 -1.2763  0.6254
  183SOL    HW2  700   1.461   1.546   3.964 -0.5084  0.1214 -0.1255
  184SOL     OW  701   1.771   0.274   2.874  0.0802  0.0258 -0.3903
  184SOL    HW1  702   1.797   0.206   2.944 -0.1151  1.1756  0.8362
  184SOL    HW2  703   1.826   0.259   2.792 -0.2039 -1.8342 -0.2825
  185SOL     OW  704   3.994   1.343   2.196 -0.8097 -0.0537 -0.7593
  185SOL    HW1  705   3.981   1.250   2.231 -0.1113  0.7585  1.9617
  185SOL    HW2  706   4.087   1.354   2.164 -1.1854 -0.5480 -2.0667
  186SOL     OW  707   0.688   4.641   3.934  0.0307 -0.5565 -0.1033
  186SOL    HW1  708   0.631   4.562   3.957  1.0716 -1.1127  0.6406
  186SOL    HW2  709   0.683   4.709   4.008 -0.3952 -0.1799 -0.4706
  187SOL     OW  710   1.646   2.969   1.947 -0.0704 -0.0274  0.2695
  187SOL    HW1  711   1.628   2.986   2.044 -0.6437 -2.2539  0.5896
  187SOL    HW2  712   1.573   3.009   1.892 -0.2304  0.4356  0.8065
  188SOL     OW  713   3.427   4.727   5.092  0.1615  0.0034  0.1520
  188SOL    HW1  714   3.369   4.806   5.077 -1.2233 -0.4708  2.4485
  188SOL    HW2  715   3.488   4.744   5.169 -1.4276 -1.6890  1.9143
  189SOL     OW  716   0.820   4.812   2.370 -0.2035 -0.4699 -0.9092
  189SOL    HW1  717   0.783   4.904   2.384 -0.6481 -1.0858  3.3099
  189SOL    HW2  718   0.920   4.817   2.367 -0.1610  0.1239  0.5107
  190SOL     OW  719   0.257   4.886   2.494 -0.5887 -0.1526 -0.0200
  190SOL    HW1  720   0.305   4.948   2.432  0.4383 -1.1036 -0.1961
  190SOL    HW2  721   0.164   4.921   2.510 -0.5832  0.5645 -1.4025
  191SOL     OW  722   1.633   2.959   4.109  0.0979  0.1882  0.1599
  191SOL    HW1  723   1.571   2.997   4.040  0.8770  0.7814 -0.2266
  191SOL    HW2  724   1.588   2.962   4.199  0.0560  1.8764  0.1190
  192SOL     OW  725   2.752   4.959   4.764 -0.4443 -0.0123  0.1537
  192SOL    HW1  726   2.701   5.031   4.717 -1.0351 -0.1272  0.6203
  192SOL    HW2  727   2.697   4.920   4.837  0.8976  0.9827  1.7753
  193SOL     OW  728   1.979   4.664   1.670  0.5729  0.9640 -0.3945
  193SOL    HW1  729   1.883   4.686   1.688  0.7850  0.3371  1.7644
  193SOL    HW2  730   2.037   4.710   1.737  1.4431 -1.5688  0.7462
  194SOL     OW  731   4.364   0.790   1.748  0.0379  0.2385 -0.6411
  194SOL    HW1  732   4.280   0.801   1.696 -0.0113 -0.3577 -0.6889
  194SOL    HW2  733   4.365   0.701   1.793  0.2067  0.6305  0.1554
  195SOL     OW  734   0.451   1.790   3.931 -0.2489  0.2371 -0.3004
  195SOL    HW1  735   0.405   1.737   3.860 -0.3278 -2.6587  1.7536
  195SOL    HW2  736   0.549   1.774   3.926 -0.2294  0.2371  0.0771
  196SOL     OW  737   3.731   2.002   3.977  0.3881  0.0426  1.1703
  196SOL    HW1  738   3.711   1.981   4.073 -0.1834  1.8244  1.4909
  196SOL    HW2  739   3.757   2.098   3.970 -1.1889  0.3904 -0.6605
  197SOL     OW  740   1.469   3.777   2.635 -0.3643 -0.1602  0.0871
  197SOL    HW1  741   1.449   3.768   2.538  0.1839 -1.0675  0.0505
  197SOL    HW2  742   1.513   3.693   2.668  0.5362  0.5954  0.8508
  198SOL     OW  743   4.714   0.772   1.803  0.0099  0.5162 -0.2803
  198SOL    HW1  744   4.782   0.699   1.799 -0.3653  0.2223 -1.7568
  198SOL    HW2  745   4.698   0.796   1.899  1.4499 -0.0815  0.1497
  199SOL     OW  746   1.065   1.956   3.818 -0.3775 -0.5800  0.0415
  199SOL    HW1  747   1.161   1.982   3.801 -0.1054 -0.9890  0.9173
  199SOL    HW2  748   1.006   2.004   3.753  0.2344  1.2422  0.7580
  200SOL     OW  749   5.105   0.100   1.156 -0.4136 -0.2481  0.0121
  200SOL    HW1  750   5.012   0.098   1.119 -0.6211  1.6101  0.3325
  200SOL    HW2  751   5.101   0.085   1.255  0.0036 -3.6385 -0.3513
  201SOL     OW  752   3.585   4.565   2.129 -0.3500  0.3367 -0.1671
  201SOL    HW1  753   3.648   4.637   2.101  0.7593 -0.2899  0.6510
  201SOL    HW2  754   3.492   4.590   2.101  0.1507  1.5823 -0.8158
  202SOL     OW  755   3.063   4.843   3.525  0.7738  0.4858  0.0833
  202SOL    HW1  756   3.056   4.883   3.617 -1.4485  1.7330 -0.5605
  202SOL    HW2  757   3.157   4.851   3.493  1.0950  2.2871  1.3044
  203SOL     OW  758   0.033   4.818   4.308 -0.0110 -0.3722 -0.4095
  203SOL    HW1  759   0.027   4.775   4.398 -0.8255 -0.0841 -0.3211
  203SOL    HW2  760  -0.016   4.762   4.241 -1.4588  0.6203 -0.2078
  204SOL     OW  761   1.244   3.832   2.853 -0.4434  0.1045 -0.4540
  204SOL    HW1  762   1.267   3.780   2.936  0.2014 -2.7611 -2.2866
  204SOL    HW2  763   1.328   3.862   2.809 -0.7724  1.1850 -0.3692
  205SOL     OW  764   3.023   0.450   4.690 -0.1193 -0.1401  0.3127
  205SOL    HW1  765   3.056   0.430   4.598  1.0851 -0.9525  0.8937
  205SOL    HW2  766   3.095   0.428   4.757 -1.0141  0.3080  1.4557
  206SOL     OW  767   4.387   1.788   2.083  0.5149  0.4458  0.1096
  206SOL    HW1  768   4.460   1.850   2.111  1.8395 -1.1470  0.3484
  206SOL    HW2  769   4.416   1.693   2.098 -1.8191 -0.2420  0.7148
  207SOL     OW  770   3.600   0.194   3.524 -0.1489 -0.3310 -0.1515
  207SOL    HW1  771   3.648   0.274   3.562 -1.1563  0.8564 -1.2859
  207SOL    HW2  772   3.506   0.193   3.558  0.2094 -1.8375  0.9196
  208SOL     OW  773   4.304   4.398   4.602 -0.0741  0.5583 -0.0782
  208SOL    HW1  774   4.257   4.327   4.655 -1.0290  1.4815  0.3659
  208SOL    HW2  775   4.392   4.364   4.570  0.7309  0.0755  2.4484
  209SOL     OW  776   4.497   3.060   3.267 -0.0026 -0.0944 -0.3196
  209SOL    HW1  777   4.418   3.109   3.305  0.2609  0.4186 -0.4176
  209SOL    HW2  778   4.471   2.966   3.245 -0.7467  0.2262 -0.8647
  210SOL     OW  779   2.918   0.025   1.005 -0.1056 -0.8321  1.0181
  210SOL    HW1  780   2.848  -0.015   1.065 -0.6915 -0.5380  0.5339
  210SOL    HW2  781   2.957   0.106   1.049 -1.7199  0.3895  0.3321
  211SOL     OW  782   1.525   2.069   4.606  0.1857  0.0259  0.0472
  211SOL    HW1  783   1.570   2.007   4.541 -1.5935 -0.1449 -1.0952
  211SOL    HW2  784   1.441   2.105   4.565  0.0057  1.4489  1.5546
  212SOL     OW  785   0.051   3.781   0.404 -0.2294 -0.2258  0.3711
  212SOL    HW1  786   0.001   3.768   0.319  2.6285  0.9074 -1.6513
  212SOL    HW2  787   0.051   3.878   0.428 -0.9203 -0.5219  1.6475
  213SOL     OW  788   3.110   0.444   4.440  0.1459  0.0268 -0.3773
  213SOL    HW1  789   3.054   0.413   4.364  0.8748 -0.5419 -0.6967
  213SOL    HW2  790   3.142   0.538   4.422  0.3403 -0.1163 -0.7961
  214SOL     OW  791   5.096   0.693   1.615  0.3399  0.7531  0.0758
  214SOL    HW1  792   5.139   0.667   1.528  0.6405  1.3349  0.0499
  214SOL    HW2  793   5.122   0.627   1.686  1.1338  0.9944  0.0192
  215SOL     OW  794   3.060   4.308   0.718 -0.0526  0.1563 -0.3097
  215SOL    HW1  795   3.029   4.381   0.779  1.1094  0.7281 -0.3823
  215SOL    HW2  796   3.153   4.281   0.742 -0.8765 -2.2069  0.5165
  216SOL     OW  797   2.343   4.113   1.204 -0.2197  0.1669 -0.3082
  216SOL    HW1  798   2.427   4.160   1.177  0.3014 -1.7421 -2.3645
  216SOL    HW2  799   2.359   4.063   1.289  0.8025 -0.2644 -0.7340
  217SOL     OW  800   0.481   3.138   1.509  0.7158  0.4086  0.6905
  217SOL    HW1  801   0.389   3.148   1.471  1.1140 -0.9005 -0.7195
  217SOL    HW2  802   0.536   3.217   1.483  0.9745 -0.4306 -1.5943
  218SOL     OW  803   1.184   4.659   2.710 -0.1883  0.1978  0.0112
  218SOL    HW1  804   1.211   4.645   2.805  0.6159  0.5090 -0.1624
  218SOL    HW2  805   1.102   4.716   2.707  0.6168  1.4287  0.4960
  219SOL     OW  806   4.338   0.637   0.488  0.0433  0.6003  0.2234
  219SOL    HW1  807   4.318   0.721   0.538 -1.1048  0.8689 -0.6362
  219SOL    HW2  808   4.408   0.656   0.419  0.2565  0.6857  0.4611
  220SOL     OW  809   3.849   3.290   4.043 -0.1613  0.1401  0.4050
  220SOL    HW1  810   3.876   3.338   4.127 -1.0720  0.6583  0.4185
  220SOL    HW2  811   3.915   3.217   4.023  0.3764  0.3799  1.2547
  221SOL     OW  812   4.638   1.067   2.795  0.3862 -0.2830 -0.0136
  221SOL    HW1  813   4.567   1.102   2.734  1.8316  1.3010 -0.8537
  221SOL    HW2  814   4.619   1.095   2.889 -1.1361 -1.6084  0.1316
  222SOL     OW  815   1.819   0.070   4.111 -0.2318  0.3149 -0.1112
  222SOL    HW1  816   1.724   0.069   4.143  0.1789  1.5931  1.2131
  222SOL    HW2  817   1.850   0.164   4.099 -0.1179 -0.0380 -3.7287
  223SOL     OW  818   1.675   0.528   2.592  0.3378  0.5483 -0.5735
  223SOL    HW1  819   1.676   0.428   2.590  0.4063  0.4906  0.8670
  223SOL    HW2  820   1.581   0.560   2.578  0.4356  0.3369 -1.8484
  224SOL     OW  821   0.242   4.194   4.970 -0.2703 -0.4211  0.3024
  224SOL    HW1  822   0.247   4.095   4.958  2.7453 -0.2015 -0.9756
  224SOL    HW2  823   0.310   4.223   5.036  0.7225  1.0148 -1.2787
  225SOL     OW  824   5.079   3.560   0.013  0.4744 -0.5787 -0.7033
  225SOL    HW1  825   5.037   3.477   0.049  1.2015  0.0916  1.8766
  225SOL    HW2  826   5.145   3.536  -0.058  0.3111 -2.1548 -0.3512
  226SOL     OW  827   2.094   2.968   2.733 -0.1775 -0.3140  1.0939
  226SOL    HW1  828   2.080   3.013   2.821 -3.3226  2.3010 -0.5488
  226SOL    HW2  829   2.009   2.926   2.702  0.1575  0.8194 -1.6688
  227SOL     OW  830   0.581   3.605   4.366 -0.2368  0.5378 -0.5325
  227SOL    HW1  831   0.521   3.583   4.289 -1.3912 -1.3996  0.8233
  227SOL    HW2  832   0.676   3.594   4.339 -0.5477  1.5470 -2.1320
  228SOL     OW  833   0.987   0.351   3.899 -0.5274  0.6272 -0.3530
  228SOL    HW1  834   0.915   0.384   3.960  1.3720  1.0664  1.8126
  228SOL    HW2  835   1.074   0.393   3.925  1.1723 -2.4991 -0.5534
  229SOL     OW  836   1.497   4.523   5.146 -0.1137 -0.0656 -0.1510
  229SOL    HW1  837   1.517   4.524   5.244  0.7563 -0.9940 -0.3082
  229SOL    HW2  838   1.580   4.546   5.095 -0.3981 -0.2462 -0.6989
  230SOL     OW  839   1.480   2.664   4.359  0.0921 -0.3145 -0.6576
  230SOL    HW1  840   1.572   2.699   4.377 -0.5601  1.6030 -0.8169
  230SOL    HW2  841   1.476   2.630   4.265  0.7597 -0.8665 -0.4941
  231SOL     OW  842   3.081   0.596   1.808  0.4543 -0.1090 -0.7359
  231SOL    HW1  843   3.158   0.532   1.798  0.0610 -0.8031  0.4825
  231SOL    HW2  844   3.032   0.576   1.893 -0.6656  0.7690 -1.1514
  232SOL     OW  845   4.756   5.067   4.904 -0.1080  0.6830  0.4248
  232SOL    HW1  846   4.682   5.098   4.845 -0.4790 -1.6569 -0.4234
  232SOL    HW2  847   4.825   5.020   4.850  0.7826  0.6480  1.5481
  233SOL     OW  848   4.370   0.961   4.634 -0.2193 -0.4482  0.4582
  233SOL    HW1  849   4.370   0.876   4.581  1.3776 -0.7506  0.8856
  233SOL    HW2  850   4.318   0.948   4.718 -0.5025 -0.7998  0.2341
  234SOL     OW  851   3.405   4.133   3.356 -0.4574 -0.3631 -0.1991
  234SOL    HW1  852   3.452   4.112   3.441 -2.3234  1.1501  1.3134
  234SOL    HW2  853   3.367   4.050   3.316  1.4122 -1.2498 -0.2109
  235SOL     OW  854   3.967   4.489   3.139  0.6521  0.0183  0.1107
  235SOL    HW1  855   4.064   4.500   3.159  0.7277  0.8546 -0.6624
  235SOL    HW2  856   3.916   4.479   3.224  1.0829  2.3770  0.7133
  236SOL     OW  857   2.437   4.932   4.003 -0.3220 -0.4288  0.3406
  236SOL    HW1  858   2.447   4.933   4.102 -0.8007  0.1490  0.3849
  236SOL    HW2  859   2.397   5.018   3.972  0.2951 -0.3931 -0.4081
  237SOL     OW  860   1.633   3.411   0.753 -0.1332 -0.1099 -0.5476
  237SOL    HW1  861   1.665   3.415   0.847  0.0455 -2.0244 -0.4926
  237SOL    HW2  862   1.705   3.374   0.694 -0.5487  0.2375 -1.2983
  238SOL     OW  863   4.386   0.289   1.947 -0.1237 -0.3928  0.5998
  238SOL    HW1  864   4.422   0.212   1.894  0.4617  0.1275  0.2405
  238SOL    HW2  865   4.287   0.279   1.956 -0.1789 -0.6889 -0.2593
  239SOL     OW  866   1.647   3.572   4.487 -0.3817 -0.8387 -0.4689
  239SOL    HW1  867   1.609   3.614   4.569 -1.0936 -1.3955 -0.5042
  239SOL    HW2  868   1.720   3.509   4.512 -2.2053 -2.8948  0.0086
  240SOL     OW  869   2.201   5.065   1.548 -0.2257 -0.0685 -0.1071
  240SOL    HW1  870   2.256   5.009   1.486 -0.2816 -0.5599  0.2771
  240SOL    HW2  871   2.152   5.135   1.496 -0.0260 -0.2742 -0.5770
  241SOL     OW  872   1.975   1.414   4.990  0.4025 -0.1520  0.4338
  241SOL    HW1  873   2.022   1.502   4.988  0.6349 -0.2249 -2.4075
  241SOL    HW2  874   2.018   1.352   4.925 -0.6284 -1.9136  1.3475
  242SOL     OW  875   4.626   2.803   1.428 -0.1124  0.2748  0.1921
  242SOL    HW1  876   4.662   2.718   1.389 -0.7629 -0.7856  1.8313
  242SOL    HW2  877   4.526   2.801   1.427 -0.1455  1.3607 -0.4267
  243SOL     OW  878   2.431   4.746   1.093  0.5952  0.3352  0.1063
  243SOL    HW1  879   2.382   4.660   1.101 -0.1000  0.7103 -0.0793
  243SOL    HW2  880   2.369   4.818   1.062  1.3995  0.6863 -0.7345
  244SOL     OW  881   1.146   4.768   3.593  0.5115  0.0195 -0.0785
  244SOL    HW1  882   1.134   4.749   3.690  0.2952  1.8080  0.2898
  244SOL    HW2  883   1.085   4.710   3.539  0.0879 -0.4712  0.9103
  245SOL     OW  884   1.176   4.157   4.354 -0.0080  0.2076  0.0182
  245SOL    HW1  885   1.206   4.089   4.422 -1.7709 -0.6998 -0.0304
  245SOL    HW2  886   1.198   4.249   4.387 -0.1142 -0.2532  1.4552
  246SOL     OW  887   0.198   4.129   1.176  0.0176  0.5505 -0.9491
  246SOL    HW1  888   0.264   4.085   1.115  1.2566  0.1187  0.6244
  246SOL    HW2  889   0.108   4.086   1.165  0.9691 -1.8077 -0.1491
  247SOL     OW  890   0.066   1.578   3.367  0.0391 -0.4615 -0.0429
  247SOL    HW1  891  -0.007   1.546   3.307  0.3047 -0.7421 -0.2113
  247SOL    HW2  892   0.120   1.648   3.320  1.0837 -1.6373 -0.6322
  248SOL     OW  893   0.447   0.464   4.385  0.9136  0.1533 -0.0546
  248SOL    HW1  894   0.519   0.533   4.377  0.7203  0.2619 -0.9882
  248SOL    HW2  895   0.387   0.469   4.305  1.2956 -1.5485 -0.4857
  249SOL     OW  896   1.272   1.614   0.911  0.4407  0.1652  0.3659
  249SOL    HW1  897   1.275   1.539   0.845  0.7308 -0.7671  1.4088
  249SOL    HW2  898   1.353   1.672   0.899 -0.0569  0.6461 -0.8051
  250SOL     OW  899   0.992   2.732   0.301  0.0994 -0.4552  0.0392
  250SOL    HW1  900   0.901   2.769   0.287  0.7163  1.6279  1.0840
  250SOL    HW2  901   1.036   2.779   0.378  2.4858 -0.5359 -1.1622
  251SOL     OW  902   4.160   3.361   2.660 -0.2023 -0.2323 -0.1127
  251SOL    HW1  903   4.101   3.430   2.617 -2.3532 -1.6068  0.4646
  251SOL    HW2  904   4.139   3.271   2.622  0.1763 -1.0248  1.4765
  252SOL     OW  905   1.983   0.079   4.707 -0.3939 -0.4923  0.3800
  252SOL    HW1  906   2.015   0.001   4.655  0.3237  0.5067 -0.7291
  252SOL    HW2  907   1.887   0.097   4.685  0.1516  0.4980 -1.4088
  253SOL     OW  908   0.740   5.034   4.035  0.1947  0.3789  0.0179
  253SOL    HW1  909   0.738   5.125   4.077  0.5272  0.4793 -0.1768
  253SOL    HW2  910   0.729   4.965   4.106  2.5392  0.4718  0.5722
  254SOL     OW  911   2.889   2.786   0.074  0.6365 -0.5421 -0.2695
  254SOL    HW1  912   2.933   2.770   0.163 -1.0605 -0.4738  0.6276
  254SOL    HW2  913   2.946   2.748   0.001  1.2427 -2.1732  0.9872
  255SOL     OW  914   0.596   5.051   1.629  0.1102  0.6458  0.5657
  255SOL    HW1  915   0.512   5.086   1.671 -0.7185 -0.9052  0.2623
  255SOL    HW2  916   0.589   4.952   1.617  1.9666  0.4964  0.4488
  256SOL     OW  917   2.934   1.339   3.602  0.2442  0.0988 -0.9212
  256SOL    HW1  918   2.936   1.389   3.688 -0.2210 -0.0185 -0.8407
  256SOL    HW2  919   3.022   1.295   3.587  1.2203  2.2073 -1.7473
  257SOL     OW  920   5.099   4.040   3.297  0.4803 -0.1247  0.1480
  257SOL    HW1  921   5.111   3.948   3.260 -0.8133 -0.7273  1.1502
  257SOL    HW2  922   5.187   4.086   3.300  0.8801 -0.5948 -2.1926
  258SOL     OW  923   3.164   5.008   2.773  0.5020  0.6473 -0.1697
  258SOL    HW1  924   3.175   4.950   2.692 -0.7550  0.7599 -0.4297
  258SOL    HW2  925   3.178   5.103   2.748 -1.6651  0.8786 -0.6813
  259SOL     OW  926   3.421   0.251   0.993 -0.0595  0.1817  0.7106
  259SOL    HW1  927   3.510   0.289   0.970 -0.9551  1.3346 -1.0009
  259SOL    HW2  928   3.434   0.170   1.050  2.0829  0.1559  0.2724
  260SOL     OW  929   2.994   0.707   1.539  0.0128  0.5212 -0.2929
  260SOL    HW1  930   2.992   0.685   1.636 -1.3513 -2.2699 -0.8699
  260SOL    HW2  931   3.087   0.693   1.503  0.0836 -0.3731  0.2164
  261SOL     OW  932   3.805   2.664   1.471  0.3752  0.0968 -0.3694
  261SOL    HW1  933   3.707   2.683   1.469  0.5178  1.1477  1.1482
  261SOL    HW2  934   3.824   2.592   1.537  0.7819  1.2439  0.8228
  262SOL     OW  935   3.081   1.011   3.946 -0.0918  0.1078  0.0232
  262SOL    HW1  936   3.148   1.016   3.872  0.2884 -0.5307  0.3274
  262SOL    HW2  937   3.079   1.098   3.995 -0.5632  0.6473 -0.9185
  263SOL     OW  938   4.160   0.416   3.029 -0.0351  0.6024  0.0677
  263SOL    HW1  939   4.061   0.419   3.045 -0.1941  0.1529 -0.7842
  263SOL    HW2  940   4.181   0.343   2.964  0.7982  1.1012 -0.2361
  264SOL     OW  941   1.123   1.729   3.955 -0.1093 -0.1894 -0.0962
  264SOL    HW1  942   1.105   1.802   3.889  1.1746 -0.6993 -1.0628
  264SOL    HW2  943   1.221   1.710   3.957 -0.6005 -4.1468 -2.4512
  265SOL     OW  944   4.729   2.362   4.120 -0.3424 -0.1053 -0.0067
  265SOL    HW1  945   4.672   2.342   4.199  0.3413 -0.3365  0.4302
  265SOL    HW2  946   4.707   2.299   4.046  1.5105 -2.3460  1.2112
  266SOL     OW  947   3.474   3.757   2.380 -0.3664  0.1864 -0.3141
  266SOL    HW1  948   3.407   3.730   2.311  0.5459  0.8046 -1.5019
  266SOL    HW2  949   3.429   3.812   2.451 -1.0258  1.1460 -1.4263
  267SOL     OW  950   0.729   3.725   4.138  0.0694 -0.2858 -0.3430
  267SOL    HW1  951   0.719   3.629   4.113  2.2192 -0.6239 -0.0903
  267SOL    HW2  952   0.709   3.783   4.059 -1.2777 -0.8971 -0.4842
  268SOL     OW  953   0.532   0.109   4.974 -0.1614  0.5701  0.6358
  268SOL    HW1  954   0.606   0.053   4.937 -0.5959  0.9830 -0.9371
  268SOL    HW2  955   0.475   0.053   5.034  0.3923 -0.2191  0.4474
  269SOL     OW  956   2.320   4.720   0.578  0.4576  0.0859  0.0488
  269SOL    HW1  957   2.286   4.776   0.654 -1.1119  2.7708 -2.4157
  269SOL    HW2  958   2.264   4.638   0.569  0.4769 -0.1244  1.5079
  270SOL     OW  959   0.228   0.186   0.114  0.5736 -0.1354 -0.0846
  270SOL    HW1  960   0.250   0.250   0.041 -1.9284 -0.1577 -0.9516
  270SOL    HW2  961   0.155   0.124   0.084 -0.9940  0.2331  2.6076
  271SOL     OW  962   1.532   1.440   3.153 -0.2071 -0.1766 -0.4075
  271SOL    HW1  963   1.614   1.497   3.146  0.4470 -1.1088 -0.4835
  271SOL    HW2  964   1.480   1.446   3.068 -0.3166  0.5463 -0.2997
  272SOL     OW  965   1.598   0.481   1.778 -0.7554 -0.1283 -0.1363
  272SOL    HW1  966   1.585   0.567   1.728 -1.2092  0.4625  0.9529
  272SOL    HW2  967   1.557   0.406   1.727 -0.4130  0.3054 -1.0713
  273SOL     OW  968   3.665   4.125   4.068 -0.2508  0.0509 -0.0864
  273SOL    HW1  969   3.599   4.191   4.033 -1.2626 -1.2011 -0.6350
  273SOL    HW2  970   3.630   4.032   4.053  1.4848 -0.6414 -0.0835
  274SOL     OW  971   1.084   4.092   1.857 -0.3584  0.2610 -0.2559
  274SOL    HW1  972   1.121   4.083   1.764 -0.7583  1.8651 -0.6032
  274SOL    HW2  973   1.140   4.040   1.920  1.3991  1.0923 -1.0526
  275SOL     OW  974   2.781   4.074   3.140  0.2823  0.3091 -0.4835
  275SOL    HW1  975   2.819   4.108   3.226 -1.3621  0.7705  0.0917
  275SOL    HW2  976   2.752   3.979   3.151 -1.7226  0.9395  0.1178
  276SOL     OW  977   2.207   0.555   0.947  0.2344 -0.1699 -0.0080
  276SOL    HW1  978   2.246   0.622   0.884  1.3786 -0.1651  0.6825
  276SOL    HW2  979   2.192   0.598   1.037 -1.0475 -0.2734 -0.1429
  277SOL     OW  980   4.373   3.620   1.516 -0.6125 -0.1663  0.7752
  277SOL    HW1  981   4.443   3.667   1.461  0.2924  0.1015  2.1177
  277SOL    HW2  982   4.334   3.685   1.582 -2.9892  0.0078 -0.6927
  278SOL     OW  983   3.114   0.177   3.327  0.6989  0.5233  0.3510
  278SOL    HW1  984   3.156   0.266   3.343  1.7155  0.0257  0.5695
  278SOL    HW2  985   3.185   0.106   3.329  0.3084 -0.0418 -2.3001
  279SOL     OW  986   2.656   1.996   0.586 -0.0944 -0.0022  0.5276
  279SOL    HW1  987   2.628   2.087   0.555  0.2468  0.2023  0.8129
  279SOL    HW2  988   2.606   1.973   0.669  0.5325  0.3389  1.0047
  280SOL     OW  989   0.383   1.440   0.872 -0.0661 -0.4550 -0.3561
  280SOL    HW1  990   0.470   1.487   0.859 -0.0841  0.1383  1.4062
  280SOL    HW2  991   0.310   1.494   0.831  0.3643 -0.9744 -1.8823
  281SOL     OW  992   4.314   2.223   3.796 -0.8706  0.0362  0.0671
  281SOL    HW1  993   4.331   2.274   3.880 -1.1418  1.0413 -0.4752
  281SOL    HW2  994   4.380   2.251   3.726 -1.6477  0.3829 -0.5436
  282SOL     OW  995   0.437   2.512   2.807  0.2033  0.1912  0.3368
  282SOL    HW1  996   0.357   2.461   2.838 -0.0957  0.2863 -0.2507
  282SOL    HW2  997   0.508   2.510   2.877 -0.4117  0.3175  0.9740
  283SOL     OW  998   4.259   0.843   0.646  0.3637 -0.2835  0.2230
  283SOL    HW1  999   4.273   0.851   0.745  1.1848 -2.1569  0.2838
  283SOL    HW2 1000   4.293   0.926   0.601 -0.3361  0.7411  1.5129
  284SOL     OW 1001   3.678   3.528   4.426 -0.5300 -0.1126 -0.5495
  284SOL    HW1 1002   3.662   3.478   4.511 -0.0615  0.9437  0.1857
  284SOL    HW2 1003   3.591   3.547   4.381 -0.8757  0.3109  0.2894
  285SOL     OW 1004   0.291   1.790   4.852 -0.4842 -0.3891  0.4393
  285SOL    HW1 1005   0.281   1.887   4.831  0.1392 -0.2382  0.8091
  285SOL    HW2 1006   0.285   1.736   4.768  2.7308  0.2595 -0.3358
  286SOL     OW 1007   3.862   4.471   1.224 -0.3045 -0.1209 -0.5620
  286SOL    HW1 1008   3.946   4.446   1.176  0.5284  0.3431  0.6247
  286SOL    HW2 1009   3.794   4.503   1.157  0.5843 -0.1292 -1.4958
  287SOL     OW 1010   0.304   5.126   3.382  0.2736 -0.1964  0.0624
  287SOL    HW1 1011   0.220   5.076   3.356  0.3555 -0.0669 -0.4658
  287SOL    HW2 1012   0.283   5.223   3.391  0.3497 -0.1745  0.0021
  288SOL     OW 1013   3.937   0.483   4.574 -0.1667 -0.2364  0.3209
  288SOL    HW1 1014   3.879   0.553   4.615 -1.7563 -1.6430  0.5861
  288SOL    HW2 1015   3.891   0.442   4.495  2.1357  1.2682 -1.9794
  289SOL     OW 1016   0.938   0.896   0.300 -0.3136  0.7100 -0.2127
  289SOL    HW1 1017   0.886   0.846   0.231  1.5660 -1.0694 -0.4164
  289SOL    HW2 1018   1.000   0.960   0.254  0.4159  0.0450 -0.1805
  290SOL     OW 1019   2.083   2.449   3.328  0.9535  0.5091  0.4125
  290SOL    HW1 1020   2.172   2.403   3.326  0.8599  0.1558  2.3634
  290SOL    HW2 1021   2.013   2.384   3.355 -0.0136  0.6787 -1.5479
  291SOL     OW 1022   3.903   4.208   0.981  0.3172  0.0107  0.0536
  291SOL    HW1 1023   3.822   4.266   0.975  0.4243  0.1010 -0.5603
  291SOL    HW2 1024   3.889   4.125   0.928  1.0905  0.5892 -1.1091
  292SOL     OW 1025   4.354   3.402   0.990  0.2394 -0.3186 -0.1357
  292SOL    HW1 1026   4.326   3.309   1.014 -2.4577  0.4377 -0.0541
  292SOL    HW2 1027   4.320   3.425   0.899  0.4824  0.7484  0.0302
  293SOL     OW 1028   4.975   4.630   4.971  0.1464 -0.2955 -0.6729
  293SOL    HW1 1029   4.995   4.596   4.880  1.5273  0.2277 -0.5956
  293SOL    HW2 1030   5.015   4.722   4.982 -2.3563  0.8534 -0.4626
  294SOL     OW 1031   3.999   0.225   3.275 -0.3803 -0.2008  0.4873
  294SOL    HW1 1032   4.025   0.273   3.359 -3.3372  1.7538  0.4611
  294SOL    HW2 1033   3.977   0.292   3.204  0.4981 -1.7911 -1.3588
  295SOL     OW 1034   3.681   3.842   1.576 -0.0620 -1.0509 -0.4926
  295SOL    HW1 1035   3.599   3.839   1.520  1.2151  1.8711 -2.7443
  295SOL    HW2 1036   3.761   3.853   1.518  1.6133 -0.3302  1.7976
  296SOL     OW 1037   0.660   0.003   3.330 -0.4397  0.1214 -0.0224
  296SOL    HW1 1038   0.717  -0.061   3.278 -0.1004  0.3555  0.0547
  296SOL    HW2 1039   0.625  -0.043   3.412 -0.2370  0.0183  0.0069
  297SOL     OW 1040   2.171   2.587   3.691  0.0007  0.4451 -0.2945
  297SOL    HW1 1041   2.173   2.681   3.728 -0.0168 -1.1119  4.3971
  297SOL    HW2 1042   2.082   2.546   3.712  0.7917 -1.2739 -0.1954
  298SOL     OW 1043   4.934   2.972   1.802 -0.0325  0.1381  1.2076
  298SOL    HW1 1044   4.939   3.015   1.892 -1.2352  0.8809  0.9361
  298SOL    HW2 1045   5.022   2.982   1.756  1.1091 -1.5521  2.8309
  299SOL     OW 1046   2.431   0.140   2.276  0.0346  0.1649  0.4107
  299SOL    HW1 1047   2.522   0.099   2.280  0.0985  0.1742 -0.6203
  299SOL    HW2 1048   2.439   0.235   2.243 -0.2825  0.4040  1.0110
  300SOL     OW 1049   0.553   1.521   0.524  0.0565 -0.4953  0.1232
  300SOL    HW1 1050   0.612   1.441   0.525  2.5457  1.1473 -1.6998
  300SOL    HW2 1051   0.466   1.499   0.480  0.6876 -2.1724 -0.3300
  301SOL     OW 1052   4.331   1.983   2.987  0.2924  0.2216 -0.2911
  301SOL    HW1 1053   4.320   1.922   3.065 -0.3667 -1.6134 -1.7359
  301SOL    HW2 1054   4.426   1.982   2.957  0.4208  0.4544  0.0978
  302SOL     OW 1055   0.617   3.514   0.359  0.2781 -0.4624  0.1564
  302SOL    HW1 1056   0.544   3.543   0.297  1.5533  0.6283 -0.8912
  302SOL    HW2 1057   0.578   3.496   0.450 -1.2966 -0.0372 -0.3933
  303SOL     OW 1058   4.645   4.309   2.894 -0.5206 -0.4800 -0.4658
  303SOL    HW1 1059   4.591   4.377   2.844  0.8260  0.3750 -0.8284
  303SOL    HW2 1060   4.742   4.334   2.889  0.0314 -2.5205 -0.7313
  304SOL     OW 1061   1.299   3.348   2.988 -0.0067 -0.5949 -0.0528
  304SOL    HW1 1062   1.382   3.403   2.984 -0.2909 -0.0881  0.6689
  304SOL    HW2 1063   1.236   3.378   2.916 -0.3613  0.3866  0.6435
  305SOL     OW 1064   4.028   3.224   1.516  0.1454  0.3375 -0.1823
  305SOL    HW1 1065   4.053   3.189   1.606  0.1758  0.4723 -0.1372
  305SOL    HW2 1066   3.929   3.223   1.506  0.2173 -2.3312 -1.2268
  306SOL     OW 1067   1.057   1.506   3.117 -0.5597  0.4640 -0.0189
  306SOL    HW1 1068   0.987   1.434   3.114 -0.0510 -0.0208 -0.7730
  306SOL    HW2 1069   1.012   1.596   3.115 -1.1718  0.1613 -0.4404
  307SOL     OW 1070   4.907   5.112   2.876 -0.3068 -0.0565  0.1546
  307SOL    HW1 1071   4.987   5.099   2.818 -0.8430  0.0538 -0.6264
  307SOL    HW2 1072   4.835   5.157   2.824  0.0021  2.2489  1.5535
  308SOL     OW 1073   1.251   2.488   4.051  0.2743 -0.2686  0.3517
  308SOL    HW1 1074   1.255   2.392   4.077  1.3739 -0.7073 -1.3066
  308SOL    HW2 1075   1.204   2.540   4.123 -1.2081 -2.1675  0.8357
  309SOL     OW 1076   3.766   5.085   4.873 -0.3810 -0.2654  0.3918
  309SOL    HW1 1077   3.753   5.132   4.960 -0.4951  1.6175 -0.5909
  309SOL    HW2 1078   3.802   5.149   4.805 -2.2788 -1.0965 -1.5274
  310SOL     OW 1079   4.051   2.514   1.006 -0.5022 -0.1970 -0.2094
  310SOL    HW1 1080   3.991   2.551   1.076 -1.0319 -1.3611 -0.0255
  310SOL    HW2 1081   4.031   2.558   0.918  0.0652  1.1563  0.3118
  311SOL     OW 1082   4.100   4.966   0.166 -0.2614 -0.2628 -0.6077
  311SOL    HW1 1083   4.099   4.928   0.073 -0.7571  1.3648 -1.3013
  311SOL    HW2 1084   4.116   5.064   0.161  0.1977 -0.2356  1.0831
  312SOL     OW 1085   1.283   4.104   2.088 -0.7401  0.1779  0.0682
  312SOL    HW1 1086   1.361   4.043   2.102 -1.8658 -1.0609  1.4144
  312SOL    HW2 1087   1.311   4.183   2.034  1.5704  0.0607  0.9661
  313SOL     OW 1088   0.919   0.188   3.199 -0.4079 -0.5729 -0.2261
  313SOL    HW1 1089   0.950   0.171   3.292 -1.8268 -0.4971  0.2793
  313SOL    HW2 1090   0.831   0.143   3.184 -0.7893  0.4259 -1.1349
  314SOL     OW 1091   4.462   0.916   2.046 -0.2721  0.1188  0.3572
  314SOL    HW1 1092   4.503   0.841   2.098 -2.9032 -1.5627  0.1722
  314SOL    HW2 1093   4.430   0.881   1.958 -0.1627  1.8660 -0.4165
  315SOL     OW 1094   1.032   4.371   5.085 -0.7178  0.2842 -0.4966
  315SOL    HW1 1095   1.039   4.366   4.985 -0.4390  2.7826 -0.6659
  315SOL    HW2 1096   1.098   4.438   5.119 -0.8926 -0.4473  1.3868
  316SOL     OW 1097   4.303   3.090   4.536  0.2183  0.2210 -0.1236
  316SOL    HW1 1098   4.327   3.007   4.585  1.5115  0.4584 -0.3190
  316SOL    HW2 1099   4.252   3.151   4.597  1.1416  0.1878  0.7058
  317SOL     OW 1100   1.746   2.698   4.381 -0.5202 -0.0741  0.0806
  317SOL    HW1 1101   1.796   2.718   4.297  0.5385 -3.5101 -0.2383
  317SOL    HW2 1102   1.810   2.672   4.453 -1.3603  3.2651  2.2832
  318SOL     OW 1103   0.578   0.313   1.889 -0.0119 -0.1617  0.0972
  318SOL    HW1 1104   0.576   0.307   1.789 -1.0547  1.4233 -0.0079
  318SOL    HW2 1105   0.525   0.238   1.928 -0.3333 -0.2877 -0.5666
  319SOL     OW 1106   1.242   0.800   2.025 -0.0168  0.1533  0.4572
  319SOL    HW1 1107   1.244   0.767   2.119 -0.9254 -0.9268  0.1199
  319SOL    HW2 1108   1.284   0.732   1.964 -0.4653  0.3231 -0.0528
  320SOL     OW 1109   1.580   4.269   3.963  0.0660 -0.1788 -0.1318
  320SOL    HW1 1110   1.659   4.247   4.020 -0.2123 -2.0428 -0.3824
  320SOL    HW2 1111   1.504   4.207   3.985 -1.0731  1.0383 -0.4473
  321SOL     OW 1112   3.154   0.816   0.266 -0.1187 -0.1705  0.9465
  321SOL    HW1 1113   3.145   0.804   0.167  2.3526  1.6334  0.4070
  321SOL    HW2 1114   3.210   0.743   0.304 -0.7440 -0.6485  0.9579
  322SOL     OW 1115   5.050   2.061   3.508  0.3940  0.0614 -0.4367
  322SOL    HW1 1116   5.115   2.136   3.521 -1.2519  1.8473 -1.8621
  322SOL    HW2 1117   5.082   1.980   3.557  1.9407  1.8395  1.6897
  323SOL     OW 1118   2.690   1.882   4.601 -0.1809  0.2496 -0.2282
  323SOL    HW1 1119   2.763   1.944   4.570 -1.3824  2.0872  0.4532
  323SOL    HW2 1120   2.656   1.829   4.523 -0.0731  1.4724 -1.1403
  324SOL     OW 1121   2.587   0.924   1.000 -0.4760 -0.5349 -0.4939
  324SOL    HW1 1122   2.558   0.968   0.914  1.4040  1.0052 -0.4156
  324SOL    HW2 1123   2.517   0.859   1.029 -2.3084  0.6816 -1.9037
  325SOL     OW 1124   3.446   4.287   4.009 -0.3013 -0.1004 -0.1159
  325SOL    HW1 1125   3.458   4.360   4.077 -2.0099  1.6471 -1.5684
  325SOL    HW2 1126   3.374   4.225   4.039 -1.3670  0.9253 -0.4616
  326SOL     OW 1127   4.214   2.429   4.358 -1.1385  0.1236 -0.3120
  326SOL    HW1 1128   4.306   2.448   4.392 -1.4363  1.4508 -0.1997
  326SOL    HW2 1129   4.218   2.407   4.260 -0.6432 -0.4686 -0.1634
  327SOL     OW 1130   2.207   4.914   1.112  0.9679 -0.5081 -0.5243
  327SOL    HW1 1131   2.164   4.997   1.077  1.3393 -0.5351 -1.0564
  327SOL    HW2 1132   2.153   4.835   1.083 -0.3205 -0.3878  1.3585
  328SOL     OW 1133   4.144   4.947   3.735 -0.4818  0.0786 -0.0155
  328SOL    HW1 1134   4.227   4.920   3.782 -0.7661  0.1127  0.5096
  328SOL    HW2 1135   4.167   4.980   3.643 -0.1086 -1.9473 -0.7113
  329SOL     OW 1136   0.177   4.551   4.408  0.2866  0.3295 -0.0198
  329SOL    HW1 1137   0.191   4.519   4.502 -1.8002  1.2206  0.6643
  329SOL    HW2 1138   0.079   4.566   4.392  0.5526 -0.0783 -2.4585
  330SOL     OW 1139   1.843   2.885   2.666 -0.1882 -0.8590  0.3087
  330SOL    HW1 1140   1.787   2.964   2.643 -0.9452 -1.7144 -0.8577
  330SOL    HW2 1141   1.840   2.818   2.592  2.3247 -0.9807  0.2223
  331SOL     OW 1142   3.341   3.647   0.302  0.1640 -0.0638  0.3061
  331SOL    HW1 1143   3.425   3.633   0.354 -0.5955  0.0071  1.5694
  331SOL    HW2 1144   3.272   3.581   0.331  0.0560 -0.7671 -1.4023
  332SOL     OW 1145   4.907   2.980   4.104 -0.3405 -0.1883  0.3553
  332SOL    HW1 1146   4.976   2.932   4.050 -0.1550  0.0462  0.3813
  332SOL    HW2 1147   4.892   3.071   4.066 -1.4977 -0.6577 -0.3628
  333SOL     OW 1148   2.785   0.280   1.695 -0.6237  0.0674 -0.4494
  333SOL    HW1 1149   2.729   0.200   1.675 -0.9855  0.5445 -1.4038
  333SOL    HW2 1150   2.795   0.336   1.612 -0.9849  1.3800  0.3489
  334SOL     OW 1151   5.018   3.873   3.555 -0.4981  0.2607 -0.0786
  334SOL    HW1 1152   5.003   3.858   3.458 -0.4183  3.0875 -0.5964
  334SOL    HW2 1153   5.067   3.959   3.569 -1.5987  0.5654  2.5336
  335SOL     OW 1154   2.159   4.279   1.065  0.2694 -0.2730 -0.0311
  335SOL    HW1 1155   2.235   4.220   1.093  2.0555  0.6744 -2.4404
  335SOL    HW2 1156   2.132   4.255   0.972 -1.3620  0.4543  0.2322
  336SOL     OW 1157   0.261   3.638   3.607  0.8033  0.6857  0.3288
  336SOL    HW1 1158   0.341   3.591   3.571  0.4772  0.1519  0.2880
  336SOL    HW2 1159   0.185   3.573   3.614 -0.6127  1.8457 -2.6601
  337SOL     OW 1160   1.675   2.896   3.220 -0.0527 -0.0718  0.4791
  337SOL    HW1 1161   1.577   2.888   3.205 -0.1325  1.1753  0.2097
  337SOL    HW2 1162   1.724   2.853   3.144 -0.3503 -1.7508  1.1928
  338SOL     OW 1163   3.122   2.180   4.003  0.0187  0.2457  0.8297
  338SOL    HW1 1164   3.161   2.127   4.078 -0.0614 -1.3940 -0.2433
  338SOL    HW2 1165   3.178   2.260   3.986  1.1025 -0.3699  1.4079
  339SOL     OW 1166   1.467   1.622   1.150 -0.2111  0.3646 -0.0049
  339SOL    HW1 1167   1.435   1.671   1.231 -0.6102  0.5074 -0.2489
  339SOL    HW2 1168   1.479   1.525   1.174 -1.9801  0.0514 -0.1944
  340SOL     OW 1169   1.943   1.462   3.677 -0.2865  0.9376  0.1955
  340SOL    HW1 1170   1.991   1.547   3.696  0.2757  0.6145  0.2681
  340SOL    HW2 1171   1.858   1.458   3.730  0.9283  0.3315  2.2133
  341SOL     OW 1172   0.435   1.733   3.006 -0.1930 -0.1473 -0.5186
  341SOL    HW1 1173   0.487   1.658   2.965 -2.4579 -0.9337 -2.2163
  341SOL    HW2 1174   0.338   1.722   2.983 -1.1271  1.3345  2.2779
  342SOL     OW 1175   0.423   0.829   4.955 -0.3338 -0.4398  0.3201
  342SOL    HW1 1176   0.412   0.926   4.937  0.4167 -0.4875 -0.4411
  342SOL    HW2 1177   0.361   0.777   4.896 -0.8619 -0.4182  0.8528
  343SOL     OW 1178   1.447   3.040   1.781  0.1841  0.1136  0.2726
  343SOL    HW1 1179   1.415   3.005   1.693  3.3575  1.0155 -1.4287
  343SOL    HW2 1180   1.416   3.134   1.793 -0.9645 -0.2886  0.5776
  344SOL     OW 1181   0.093   4.335   4.785  0.2774  0.5386  0.3796
  344SOL    HW1 1182   0.019   4.286   4.739  1.3640 -0.1732 -0.6479
  344SOL    HW2 1183   0.136   4.276   4.853  0.4825  0.6429  0.3436
  345SOL     OW 1184   1.817   4.257   4.111  0.2506 -0.0162 -0.1199
  345SOL    HW1 1185   1.869   4.201   4.046 -0.9645 -0.8903 -0.3876
  345SOL    HW2 1186   1.851   4.351   4.110 -0.1003  0.1379 -2.4750
  346SOL     OW 1187   0.986   5.138   1.472  0.5224  0.0066  0.1023
  346SOL    HW1 1188   0.942   5.164   1.386  0.0838 -2.9327 -0.6966
  346SOL    HW2 1189   1.051   5.063   1.456  0.3406 -0.7270  2.3086
  347SOL     OW 1190   3.179   4.202   3.068 -0.1607  0.1990  0.2634
  347SOL    HW1 1191   3.203   4.297   3.086 -1.4445  0.6029 -0.1045
  347SOL    HW2 1192   3.259   4.144   3.086  0.7962  1.3845 -0.0048
  348SOL     OW 1193   1.165   2.438   4.567  0.4133 -0.8091 -0.2013
  348SOL    HW1 1194   1.249   2.385   4.568 -0.1961 -2.1735 -4.3441
  348SOL    HW2 1195   1.086   2.377   4.578 -0.2406  0.4143  3.3751
  349SOL     OW 1196   2.341   3.722   0.773  0.5494 -0.2262 -0.0695
  349SOL    HW1 1197   2.394   3.674   0.703  0.4987 -2.3254  1.2585
  349SOL    HW2 1198   2.338   3.820   0.751  0.8817 -0.7403 -2.7566
  350SOL     OW 1199   3.888   0.266   3.878  0.0358  0.4406 -0.5698
  350SOL    HW1 1200   3.872   0.223   3.789  0.5547  1.2665 -1.0688
  350SOL    HW2 1201   3.947   0.346   3.866 -0.3030  0.8484  0.4504
  351SOL     OW 1202   2.999   1.620   4.666  0.3689 -0.1729 -0.4933
  351SOL    HW1 1203   3.094   1.597   4.648  0.2821 -0.4349 -0.6208
  351SOL    HW2 1204   2.981   1.616   4.764  1.2147  2.6673 -0.1389
  352SOL     OW 1205   0.762   2.817   0.656 -0.2223  0.3637  0.4988
  352SOL    HW1 1206   0.704   2.764   0.594  0.0212 -0.9531  1.3609
  352SOL    HW2 1207   0.858   2.796   0.638 -0.1761 -1.3543  2.3814
  353SOL     OW 1208   4.359   3.970   4.665  0.1299 -0.2873  0.4851
  353SOL    HW1 1209   4.446   3.995   4.710  1.9294 -1.1535 -2.2731
  353SOL    HW2 1210   4.303   4.052   4.653  1.2970  0.5884  0.8198
  354SOL     OW 1211   1.152   4.203   1.212  0.5827 -0.2842 -0.1946
  354SOL    HW1 1212   1.239   4.232   1.250 -0.1860 -1.0180  2.3227
  354SOL    HW2 1213   1.082   4.271   1.234 -0.1838 -1.4528  1.1576
  355SOL     OW 1214   5.148   4.383   3.272 -0.1362 -0.4774 -0.2087
  355SOL    HW1 1215   5.146   4.425   3.363  0.7361 -0.6496 -0.0985
  355SOL    HW2 1216   5.230   4.326   3.263  0.0814 -0.0302 -1.2909
  356SOL     OW 1217   1.129   4.493   4.184 -0.3095  0.1244 -0.0826
  356SOL    HW1 1218   1.105   4.410   4.133 -1.4816 -0.2181  0.9872
  356SOL    HW2 1219   1.175   4.468   4.269  1.4991  0.6936 -0.8336
  357SOL     OW 1220   2.466   3.956   0.103  0.4802  0.0030 -0.7120
  357SOL    HW1 1221   2.503   4.046   0.079 -2.1131  2.1139  2.2447
  357SOL    HW2 1222   2.533   3.906   0.157  1.9795  0.1136 -2.4084
  358SOL     OW 1223   3.585   0.901   4.616 -0.0789  0.3217  0.3369
  358SOL    HW1 1224   3.673   0.854   4.608 -0.2410 -0.2915  1.8881
  358SOL    HW2 1225   3.513   0.845   4.575  0.2080  0.7707 -0.8278
  359SOL     OW 1226   1.333   4.881   4.222  0.2225  0.0915  0.8563
  359SOL    HW1 1227   1.268   4.875   4.298 -0.3401 -0.9645  0.3031
  359SOL    HW2 1228   1.297   4.942   4.151  0.3209  0.3281  1.0065
  360SOL     OW 1229   2.297   3.481   1.854  0.3761 -0.0321  0.3294
  360SOL    HW1 1230   2.284   3.439   1.764  0.5253  2.5251 -0.9757
  360SOL    HW2 1231   2.394   3.485   1.876  0.3857 -0.0633  0.2914
  361SOL     OW 1232   0.879   4.362   3.020 -0.7098  0.3504 -0.1252
  361SOL    HW1 1233   0.876   4.453   2.979 -1.1778 -0.1369 -1.2136
  361SOL    HW2 1234   0.787   4.335   3.048 -0.5968  0.1376  0.0477
  362SOL     OW 1235   4.998   2.046   2.202  0.1274 -0.3175  0.0195
  362SOL    HW1 1236   4.997   1.963   2.146  1.2176  1.6094 -3.1588
  362SOL    HW2 1237   5.084   2.050   2.253 -0.7626 -1.9692  1.7995
  363SOL     OW 1238   3.468   4.861   0.787 -0.2310 -0.1384  0.4446
  363SOL    HW1 1239   3.375   4.883   0.759  0.2365  2.0407  0.3739
  363SOL    HW2 1240   3.533   4.907   0.726  0.8787 -0.5734  1.2521
  364SOL     OW 1241   3.789   2.866   0.125 -0.6840 -0.1768 -0.5667
  364SOL    HW1 1242   3.841   2.801   0.180  0.0103 -0.1534 -1.1712
  364SOL    HW2 1243   3.706   2.822   0.091 -1.5332  0.0472  1.1246
  365SOL     OW 1244   0.159   2.204   3.536  0.4354  0.2083 -0.2861
  365SOL    HW1 1245   0.194   2.272   3.601  0.2680 -0.5328  0.6052
  365SOL    HW2 1246   0.175   2.112   3.572 -1.3095 -0.1840 -0.4185
  366SOL     OW 1247   1.683   2.441   0.226  0.4366  0.1552  0.2747
  366SOL    HW1 1248   1.760   2.498   0.198  0.3514  0.0520 -0.1812
  366SOL    HW2 1249   1.598   2.494   0.219  0.5442  0.5214  1.5410
  367SOL     OW 1250   3.669   2.300   4.600  0.2768  0.2696 -0.4140
  367SOL    HW1 1251   3.706   2.363   4.532  0.5244 -0.9239 -1.4031
  367SOL    HW2 1252   3.722   2.307   4.684  2.9971 -1.5400 -1.8354
  368SOL     OW 1253   1.693   3.322   2.129  0.1330 -0.4010 -0.5372
  368SOL    HW1 1254   1.602   3.357   2.152  0.0919  0.5450 -2.0284
  368SOL    HW2 1255   1.699   3.226   2.157 -0.0941  0.4224  2.7489
  369SOL     OW 1256   4.055   3.182   1.778 -0.1566  0.3139 -0.2950
  369SOL    HW1 1257   4.088   3.272   1.807 -0.1149  0.8120 -1.8115
  369SOL    HW2 1258   4.114   3.111   1.818 -0.8023  0.8650  1.7574
  370SOL     OW 1259   1.279   1.166   2.404 -0.5148  0.1491  0.2410
  370SOL    HW1 1260   1.277   1.260   2.370 -1.2829  0.9342  2.3183
  370SOL    HW2 1261   1.374   1.133   2.404  0.1816  1.9526  2.0286
  371SOL     OW 1262   3.311   1.307   0.862 -0.0144  0.0396  0.2342
  371SOL    HW1 1263   3.309   1.400   0.901  0.2670 -0.1291  0.6613
  371SOL    HW2 1264   3.253   1.304   0.781 -1.6185  0.0814  1.3374
  372SOL     OW 1265   2.767   4.434   1.302 -0.7451  1.1612  0.0672
  372SOL    HW1 1266   2.702   4.507   1.284  1.7576  3.1327 -1.7093
  372SOL    HW2 1267   2.832   4.463   1.373 -1.4089 -0.5454  1.4368
  373SOL     OW 1268   4.668   5.064   0.010  0.6431  0.5632  0.3596
  373SOL    HW1 1269   4.743   5.034   0.069  0.5958  0.1855  0.2346
  373SOL    HW2 1270   4.702   5.074  -0.083  0.4081 -0.2195  0.1770
  374SOL     OW 1271   2.468   0.294   1.162 -0.1076 -0.9561 -0.5543
  374SOL    HW1 1272   2.376   0.317   1.196  0.8508  3.7505 -0.5067
  374SOL    HW2 1273   2.466   0.291   1.062 -0.1136  0.6179 -0.6244
  375SOL     OW 1274   4.443   2.507   2.775  0.1705  0.4835  0.0139
  375SOL    HW1 1275   4.462   2.474   2.683 -0.5215  2.2788 -0.8332
  375SOL    HW2 1276   4.515   2.570   2.804  1.3860 -1.4783  1.5235
  376SOL     OW 1277   0.515   4.170   0.964  0.1939  0.5186 -0.0199
  376SOL    HW1 1278   0.567   4.214   1.037 -0.8556 -0.4396  1.3755
  376SOL    HW2 1279   0.432   4.223   0.946 -0.3081 -0.0357  0.5896
  377SOL     OW 1280   3.164   4.072   3.757 -0.3464 -0.3881  0.3186
  377SOL    HW1 1281   3.077   4.069   3.707  0.1412 -2.1966 -0.5130
  377SOL    HW2 1282   3.200   4.165   3.755 -2.3914  0.4829  0.9641
  378SOL     OW 1283   1.196   1.825   2.541 -0.1129  0.4329  0.0899
  378SOL    HW1 1284   1.227   1.892   2.473 -0.0466  0.1042 -0.2018
  378SOL    HW2 1285   1.133   1.761   2.498  0.8986 -0.5464  0.0352
  379SOL     OW 1286   2.387   3.867   0.422  0.3091 -0.0110  0.1088
  379SOL    HW1 1287   2.458   3.838   0.358 -0.0305 -0.5621 -0.0266
  379SOL    HW2 1288   2.359   3.960   0.400 -0.6890 -0.6216 -1.3695
  380SOL     OW 1289   2.652   3.261   2.532 -0.4665 -0.1536  0.2873
  380SOL    HW1 1290   2.702   3.344   2.507 -0.2235 -0.4347 -0.1921
  380SOL    HW2 1291   2.675   3.235   2.625 -1.2075  0.7948  0.7525
  381SOL     OW 1292   2.380   0.072   1.694  0.0167  0.2065  1.1565
  381SOL    HW1 1293   2.307   0.005   1.677  1.2826 -1.0246  0.3115
  381SOL    HW2 1294   2.369   0.150   1.633  0.2867 -0.7262 -0.1296
  382SOL     OW 1295   0.359   3.912   3.707  0.4293  0.3056 -0.1356
  382SOL    HW1 1296   0.295   3.897   3.632 -0.0827 -0.5791  0.4612
  382SOL    HW2 1297   0.307   3.919   3.793  1.2376 -2.8740  0.7221
  383SOL     OW 1298   3.814   3.402   2.681 -0.0037  0.5022 -0.1416
  383SOL    HW1 1299   3.876   3.470   2.644 -0.7046 -0.7540 -4.0563
  383SOL    HW2 1300   3.720   3.438   2.679 -0.2141 -0.0638 -1.0011
  384SOL     OW 1301   0.145   5.136   2.104 -0.1581 -0.5040  0.3201
  384SOL    HW1 1302   0.110   5.143   2.010  2.0836  1.0023 -0.4979
  384SOL    HW2 1303   0.068   5.129   2.168 -1.8569  0.7053 -1.4574
  385SOL     OW 1304   2.146   2.745   5.067  0.2825 -0.3049  0.7026
  385SOL    HW1 1305   2.142   2.809   5.144 -1.7785  1.4974 -0.7414
  385SOL    HW2 1306   2.200   2.785   4.993 -2.0462  0.4832 -0.6938
  386SOL     OW 1307   3.185   5.048   1.488 -0.2210  0.1341 -0.6104
  386SOL    HW1 1308   3.164   5.073   1.583 -0.6444  0.5421 -0.8079
  386SOL    HW2 1309   3.284   5.035   1.479  0.0544  1.8913 -0.5139
  387SOL     OW 1310   4.150   3.892   2.518 -0.3221 -0.4023 -0.5004
  387SOL    HW1 1311   4.207   3.811   2.502 -1.0237 -0.9269 -0.3846
  387SOL    HW2 1312   4.128   3.936   2.431 -0.5100 -0.7322 -0.6191
  388SOL     OW 1313   3.887   4.346   0.383  0.4025 -0.1392 -0.2308
  388SOL    HW1 1314   3.820   4.338   0.309  1.6123  0.2347 -1.4193
  388SOL    HW2 1315   3.841   4.371   0.468 -1.0403 -0.6517 -0.8288
  389SOL     OW 1316   0.925   3.911   1.019 -0.2342  0.5210  0.2805
  389SOL    HW1 1317   0.939   3.826   0.969 -2.2967 -0.1568  0.7620
  389SOL    HW2 1318   0.969   3.905   1.109  0.1429  0.2027  0.0767
  390SOL     OW 1319   1.051   4.849   2.232  0.1414  0.4482  0.2939
  390SOL    HW1 1320   1.129   4.912   2.232  0.6060 -0.1232  0.5266
  390SOL    HW2 1321   1.023   4.830   2.138  2.1141 -1.5755  0.0324
  391SOL     OW 1322   3.234   0.816   3.718 -0.1965 -0.1816 -0.7319
  391SOL    HW1 1323   3.306   0.822   3.649 -0.8840  1.1113 -1.3780
  391SOL    HW2 1324   3.147   0.799   3.673 -0.5439 -0.0880 -0.0981
  392SOL     OW 1325   2.951   4.717   1.338  0.0647 -0.7471  1.0511
  392SOL    HW1 1326   3.002   4.638   1.372 -0.1437 -0.8572  1.1051
  392SOL    HW2 1327   2.949   4.789   1.408  1.5883 -0.0735  0.4524
  393SOL     OW 1328   4.487   1.385   3.061  0.2596  0.3479  0.1306
  393SOL    HW1 1329   4.436   1.342   2.986  0.7043  0.3181 -0.1625
  393SOL    HW2 1330   4.516   1.476   3.033  0.6742  0.2256  0.1581
  394SOL     OW 1331   3.594   2.688   4.651  0.1504 -0.0322  0.3395
  394SOL    HW1 1332   3.514   2.715   4.705 -0.3478 -2.0331  0.6878
  394SOL    HW2 1333   3.664   2.649   4.711 -0.7447 -3.0668 -0.4070
  395SOL     OW 1334   0.077   4.625   2.868  0.0928  0.1236 -0.2818
  395SOL    HW1 1335   0.077   4.537   2.822  1.2034 -0.1470  0.2054
  395SOL    HW2 1336   0.106   4.614   2.964  0.4208  1.0219 -0.2586
  396SOL     OW 1337   1.792   4.369   1.573  0.3590 -0.2840  0.2231
  396SOL    HW1 1338   1.845   4.417   1.644 -0.5600 -2.1025  2.2606
  396SOL    HW2 1339   1.843   4.289   1.543  0.0173 -0.4368  0.0512
  397SOL     OW 1340   1.107   0.877   3.482  0.7924  0.3952 -0.2079
  397SOL    HW1 1341   1.075   0.875   3.577 -2.4392  0.4331 -1.1834
  397SOL    HW2 1342   1.097   0.970   3.446 -0.6633 -0.1565 -1.3369
  398SOL     OW 1343   2.372   2.439   0.144 -0.1824 -0.2027 -0.6546
  398SOL    HW1 1344   2.397   2.346   0.170  0.3984 -0.0195 -0.5442
  398SOL    HW2 1345   2.417   2.464   0.059  1.5907  0.7971  0.5109
  399SOL     OW 1346   1.141   4.037   3.224 -0.5180 -0.6335  0.4229
  399SOL    HW1 1347   1.075   4.064   3.294 -0.4592  2.1806 -0.4982
  399SOL    HW2 1348   1.114   4.076   3.136  2.1074  0.2102 -0.0817
  400SOL     OW 1349   2.837   4.107   2.561  0.4018 -0.0935 -0.5690
  400SOL    HW1 1350   2.848   4.098   2.461  0.5107  0.0349 -0.5684
  400SOL    HW2 1351   2.922   4.079   2.606  0.2944 -0.3159 -0.5042
  401SOL     OW 1352   3.519   3.516   2.055  0.4269 -0.0400  0.0229
  401SOL    HW1 1353   3.578   3.435   2.060  1.0318  0.3252 -0.7698
  401SOL    HW2 1354   3.576   3.597   2.038 -0.2610  0.3957 -0.2451
  402SOL     OW 1355   2.555   5.080   4.372  0.8564  0.1990  0.0205
  402SOL    HW1 1356   2.471   5.030   4.347  1.0279  0.1581 -0.4857
  402SOL    HW2 1357   2.562   5.085   4.471  0.0919  0.4671  0.0708
  403SOL     OW 1358   1.296   3.861   5.068  0.1123 -0.2666 -0.1266
  403SOL    HW1 1359   1.373   3.879   5.008 -0.1360 -0.4302 -0.5022
  403SOL    HW2 1360   1.324   3.799   5.141  0.6493  0.6587  0.4630
  404SOL     OW 1361   2.098   3.241   0.456 -0.2701 -0.6586  0.1806
  404SOL    HW1 1362   2.021   3.177   0.445 -0.3252 -0.4710 -0.5529
  404SOL    HW2 1363   2.181   3.189   0.474 -0.0935 -1.0225 -1.5743
  405SOL     OW 1364   3.251   4.233   0.936  0.0947  0.4460  0.6892
  405SOL    HW1 1365   3.277   4.142   0.906  0.5850  0.2640  1.6247
  405SOL    HW2 1366   3.320   4.268   1.000 -1.9479 -0.0945  3.3802
  406SOL     OW 1367   1.122   1.428   3.377  0.5388  0.2851  0.2889
  406SOL    HW1 1368   1.220   1.449   3.381  0.4506  0.7014  0.3278
  406SOL    HW2 1369   1.084   1.461   3.290  0.5239 -0.2833  0.0744
  407SOL     OW 1370   0.990   0.501   4.227  0.0523  0.0102 -0.0487
  407SOL    HW1 1371   1.008   0.412   4.268 -0.8186 -0.1159  0.0760
  407SOL    HW2 1372   1.057   0.568   4.260 -1.3372  0.2336  2.5931
  408SOL     OW 1373   1.566   4.908   4.027 -0.4419 -0.4318 -0.3436
  408SOL    HW1 1374   1.605   4.990   3.984 -0.6134  0.4808  1.1697
  408SOL    HW2 1375   1.472   4.926   4.053 -0.4503 -1.0915  0.0840
  409SOL     OW 1376   3.662   0.841   2.960 -0.1734  0.2213  0.1283
  409SOL    HW1 1377   3.635   0.764   3.018 -0.2305 -0.2574 -0.5192
  409SOL    HW2 1378   3.753   0.872   2.984 -0.1207 -0.1027  0.3444
  410SOL     OW 1379   5.081   4.489   3.588 -0.1033  0.0875 -0.0574
  410SOL    HW1 1380   5.075   4.413   3.652 -0.3367  0.2246  0.0853
  410SOL    HW2 1381   5.144   4.558   3.623  0.1166 -0.0436 -0.1918
  411SOL     OW 1382   1.740   3.170   3.342 -0.1752  0.6823  0.1918
  411SOL    HW1 1383   1.723   3.075   3.316 -1.8403  0.7710  0.8488
  411SOL    HW2 1384   1.653   3.215   3.362  0.6690  2.0528  0.9170
  412SOL     OW 1385   2.592   1.465   2.425  0.0066  0.3201  0.3554
  412SOL    HW1 1386   2.494   1.469   2.408 -0.0294  0.3485  0.5651
  412SOL    HW2 1387   2.634   1.399   2.363 -0.4810 -1.3607  1.7198
  413SOL     OW 1388   2.481   1.288   4.332  0.6874 -0.1423  0.3865
  413SOL    HW1 1389   2.407   1.273   4.398 -0.5395 -2.3888 -1.3608
  413SOL    HW2 1390   2.540   1.208   4.329  3.2611  1.5674  1.6629
  414SOL     OW 1391   2.103   1.654   3.768 -0.6336  0.3055  0.3717
  414SOL    HW1 1392   2.099   1.753   3.753  1.5126  0.5475  0.9903
  414SOL    HW2 1393   2.199   1.625   3.772 -1.2109 -1.9818 -0.8192
  415SOL     OW 1394   2.052   1.143   3.095 -0.6081  0.3365  0.0247
  415SOL    HW1 1395   2.076   1.194   3.012 -0.3282 -2.2291 -1.5782
  415SOL    HW2 1396   1.954   1.123   3.094 -0.4363 -0.5534 -0.2519
  416SOL     OW 1397   4.250   0.452   5.065  0.2822  0.0311  0.3478
  416SOL    HW1 1398   4.219   0.489   5.153 -0.0365  0.0710  0.2208
  416SOL    HW2 1399   4.170   0.430   5.008  0.4690 -0.5937  0.3155
  417SOL     OW 1400   2.438   1.983   2.629 -0.8651 -0.2266  0.1825
  417SOL    HW1 1401   2.499   2.036   2.688  0.0485 -1.2220  0.1567
  417SOL    HW2 1402   2.429   2.030   2.541  2.7774 -1.7251 -1.1930
  418SOL     OW 1403   4.668   4.928   1.020  0.6885  0.0712  0.2398
  418SOL    HW1 1404   4.726   4.846   1.021  1.2259  0.4452  1.3394
  418SOL    HW2 1405   4.605   4.923   0.943  2.4565 -0.1512 -1.2727
  419SOL     OW 1406   3.514   1.116   2.071 -0.3379  0.0922 -0.1549
  419SOL    HW1 1407   3.417   1.092   2.070 -0.1731 -0.5760 -0.5791
  419SOL    HW2 1408   3.570   1.034   2.085  0.1640  0.4862  0.2041
  420SOL     OW 1409   1.825   4.531   0.509  0.7908 -0.6712  0.1795
  420SOL    HW1 1410   1.740   4.511   0.558  1.7624 -0.0534  2.2153
  420SOL    HW2 1411   1.896   4.469   0.540  1.1570 -1.1105 -1.4330
  421SOL     OW 1412   0.237   1.677   2.679  0.0787  0.1026  0.9706
  421SOL    HW1 1413   0.142   1.672   2.648 -0.0513 -1.5222  1.5542
  421SOL    HW2 1414   0.294   1.618   2.622  0.6355  0.5502  1.0471
  422SOL     OW 1415   0.882   3.755   4.893 -0.4914  0.1506 -0.0353
  422SOL    HW1 1416   0.919   3.726   4.804  1.2984 -3.1164  1.5914
  422SOL    HW2 1417   0.784   3.737   4.897 -0.6826  0.7492 -1.4397
  423SOL     OW 1418   2.400   4.836   3.280  0.1441  0.3627  0.2749
  423SOL    HW1 1419   2.415   4.771   3.354 -1.2924 -1.0777 -0.6291
  423SOL    HW2 1420   2.479   4.836   3.218  0.0590 -0.7294  0.1496
  424SOL     OW 1421   4.346   2.727   1.539 -0.1744 -0.5893  0.1422
  424SOL    HW1 1422   4.287   2.651   1.512 -1.2292  0.2514  0.0170
  424SOL    HW2 1423   4.395   2.702   1.623  2.2221 -2.7463 -1.7271
  425SOL     OW 1424   4.914   1.916   5.094  0.4098  0.0501 -0.4734
  425SOL    HW1 1425   4.869   1.862   5.023 -1.4998  1.4728 -0.4096
  425SOL    HW2 1426   4.896   1.875   5.183  0.4023 -0.1529 -0.5673
  426SOL     OW 1427   1.460   2.380   4.439 -0.6076  0.2888  0.1857
  426SOL    HW1 1428   1.440   2.476   4.421 -0.4563  0.3311  0.2469
  426SOL    HW2 1429   1.558   2.368   4.455 -0.6667  0.1684  0.4618
  427SOL     OW 1430   4.527   0.042   2.121  0.4504 -0.3348 -0.3880
  427SOL    HW1 1431   4.559   0.046   2.026  2.0743  1.3584  0.1585
  427SOL    HW2 1432   4.573   0.113   2.175 -0.6485 -1.0497  1.6195
  428SOL     OW 1433   4.765   3.318   0.629 -0.6030  0.1881 -0.6021
  428SOL    HW1 1434   4.671   3.305   0.661 -0.7379  0.0203 -1.0614
  428SOL    HW2 1435   4.828   3.286   0.699 -0.8063  2.6056  0.8235
  429SOL     OW 1436   4.143   2.315   4.109  0.5846  0.0751  0.4726
  429SOL    HW1 1437   4.067   2.380   4.105  1.5815  1.4476  2.4886
  429SOL    HW2 1438   4.220   2.351   4.057  0.3539 -0.6523 -0.3944
  430SOL     OW 1439   5.103   1.934   1.511  0.1594  0.7174 -0.2562
  430SOL    HW1 1440   5.091   1.865   1.440 -1.4639  1.8303 -1.1304
  430SOL    HW2 1441   5.031   1.924   1.580  1.1769  0.2287  0.7631
  431SOL     OW 1442   3.471   0.086   0.129  0.0350  0.2367 -0.0275
  431SOL    HW1 1443   3.501   0.180   0.141  0.8924 -0.0886  0.5392
  431SOL    HW2 1444   3.550   0.028   0.108  0.0024 -0.8003  2.3911
  432SOL     OW 1445   4.973   1.224   4.851  0.4304  0.1586 -0.2230
  432SOL    HW1 1446   5.022   1.281   4.916 -0.9685  1.7945 -0.4994
  432SOL    HW2 1447   5.014   1.234   4.760 -0.9820  2.4590 -0.7005
  433SOL     OW 1448   3.950   0.927   3.168 -0.4201 -0.2264 -0.2763
  433SOL    HW1 1449   3.857   0.916   3.203 -0.4162 -2.6136 -0.8353
  433SOL    HW2 1450   4.013   0.873   3.224  0.2840 -0.3893 -1.1937
  434SOL     OW 1451   1.147   4.854   4.441  0.5759 -0.1801  0.2595
  434SOL    HW1 1452   1.060   4.886   4.404 -0.1341 -1.8323  0.4332
  434SOL    HW2 1453   1.131   4.789   4.514  1.8959 -2.1429 -1.0989
  435SOL     OW 1454   0.158   1.165   3.289  0.5015 -0.1939  0.2511
  435SOL    HW1 1455   0.121   1.231   3.354  1.3812 -0.2474  0.8326
  435SOL    HW2 1456   0.092   1.092   3.274  0.9188 -1.0831  2.4078
  436SOL     OW 1457   1.764   1.344   0.430 -0.2458 -0.3628 -0.9747
  436SOL    HW1 1458   1.835   1.413   0.441  0.6312 -1.4435  0.4260
  436SOL    HW2 1459   1.781   1.291   0.347  1.2496 -1.3191 -0.1005
  437SOL     OW 1460   2.245   1.417   0.747 -0.0428 -0.0308  0.9398
  437SOL    HW1 1461   2.293   1.486   0.801  0.1353  0.4629  0.1725
  437SOL    HW2 1462   2.288   1.409   0.657 -1.6963  0.8304  0.0182
  438SOL     OW 1463   1.211   1.218   1.627 -0.4318  0.2432 -0.2301
  438SOL    HW1 1464   1.201   1.173   1.538 -0.4566 -1.7172  0.6882
  438SOL    HW2 1465   1.223   1.316   1.614  0.5471 -0.0981 -2.4438
  439SOL     OW 1466   2.050   1.689   5.021 -0.5403  0.3152 -0.1093
  439SOL    HW1 1467   2.069   1.728   4.931 -0.4413 -1.1032 -0.7200
  439SOL    HW2 1468   2.019   1.762   5.083 -0.2382  1.3690 -1.1659
  440SOL     OW 1469   5.086   2.923   3.916  0.3816  0.2994  0.3646
  440SOL    HW1 1470   5.183   2.945   3.916  0.4203  0.3172 -1.5458
  440SOL    HW2 1471   5.038   2.985   3.854 -0.2303 -1.9549 -1.5895
  441SOL     OW 1472   4.228   1.422   1.166 -0.1611 -0.1714 -0.2488
  441SOL    HW1 1473   4.155   1.466   1.218 -0.7167 -0.1859 -0.9999
  441SOL    HW2 1474   4.190   1.379   1.085  0.4191 -1.7651  0.2950
  442SOL     OW 1475   0.135   1.254   3.940  0.1130 -0.3385 -0.4088
  442SOL    HW1 1476   0.173   1.235   4.031 -0.0297  0.1416 -0.2462
  442SOL    HW2 1477   0.187   1.327   3.897  0.6466 -1.0697 -1.0235
  443SOL     OW 1478   0.066   1.480   0.209  0.2326 -0.0937 -0.1776
  443SOL    HW1 1479   0.128   1.558   0.216  1.1069 -0.8763  1.9200
  443SOL    HW2 1480   0.001   1.483   0.286 -0.3207 -0.9332 -0.6010
  444SOL     OW 1481   1.252   2.180   4.676 -0.2487 -0.3189  0.5405
  444SOL    HW1 1482   1.236   2.099   4.733 -0.2349 -0.7969 -0.1210
  444SOL    HW2 1483   1.337   2.225   4.706  0.2513 -1.0886  0.3196
  445SOL     OW 1484   2.725   3.088   3.484 -0.0108  0.4164  0.0114
  445SOL    HW1 1485   2.766   3.164   3.433 -0.5443  0.8758  0.2533
  445SOL    HW2 1486   2.626   3.089   3.469  0.0878 -0.9272 -0.9062
  446SOL     OW 1487   2.345   1.923   1.772 -0.2748 -0.0547 -0.4874
  446SOL    HW1 1488   2.438   1.941   1.804 -0.2061 -0.0378 -0.6901
  446SOL    HW2 1489   2.294   1.876   1.843  0.2841 -1.2478 -0.8563
  447SOL     OW 1490   2.158   3.500   0.498  0.3334 -0.2434 -0.1217
  447SOL    HW1 1491   2.258   3.501   0.496  0.3639 -1.8785 -0.9638
  447SOL    HW2 1492   2.126   3.405   0.501 -1.1842  0.2537  2.4390
  448SOL     OW 1493   3.006   4.775   0.432 -0.2234 -0.1021  0.2068
  448SOL    HW1 1494   3.090   4.732   0.467 -0.5539  0.8142  2.2776
  448SOL    HW2 1495   2.928   4.744   0.487 -1.1309 -0.2573 -1.1371
  449SOL     OW 1496   3.622   4.955   0.525 -0.5429 -0.1011 -0.4559
  449SOL    HW1 1497   3.690   5.029   0.531  0.7888 -1.1261 -2.0396
  449SOL    HW2 1498   3.535   4.992   0.495  0.0902  0.8511 -1.1790
  450SOL     OW 1499   3.741   4.469   2.734  0.6398  0.1973 -0.4734
  450SOL    HW1 1500   3.797   4.550   2.749  0.2403  0.1091  1.7599
  450SOL    HW2 1501   3.649   4.497   2.707  0.8889  0.4197 -1.1214
  451SOL     OW 1502   0.893   5.084   0.992  0.0103 -0.6264  0.7500
  451SOL    HW1 1503   0.892   5.107   0.895 -0.7422 -0.7710  0.7188
  451SOL    HW2 1504   0.809   5.036   1.016 -0.4282  0.5663  1.7509
  452SOL     OW 1505   4.263   4.922   2.853  0.5033 -0.3251  0.5725
  452SOL    HW1 1506   4.272   4.986   2.776 -0.0484 -1.3062 -0.3402
  452SOL    HW2 1507   4.185   4.950   2.910  0.1797 -0.2470  0.1018
  453SOL     OW 1508   2.368   5.049   1.940 -0.6220  0.4371 -0.0238
  453SOL    HW1 1509   2.375   5.134   1.888  0.0057  0.9837  0.9256
  453SOL    HW2 1510   2.397   4.972   1.883 -0.0657  1.0041 -0.5138
  454SOL     OW 1511   4.023   4.964   2.996 -0.0731  0.2913  0.1965
  454SOL    HW1 1512   3.945   5.020   2.969 -0.1289 -0.4945 -1.4195
  454SOL    HW2 1513   3.990   4.876   3.031  0.0388  0.9287  2.0006
  455SOL     OW 1514   1.363   0.618   3.035 -0.4949  0.3513 -0.0552
  455SOL    HW1 1515   1.418   0.534   3.032 -2.4226 -0.9569 -0.1979
  455SOL    HW2 1516   1.324   0.629   3.126 -1.1617  0.4772 -0.3524
  456SOL     OW 1517   2.882   3.032   1.043 -0.5855 -0.1864 -0.4074
  456SOL    HW1 1518   2.823   3.011   0.965 -0.2313  1.6900 -1.2339
  456SOL    HW2 1519   2.978   3.021   1.017 -0.4700 -3.1522  0.9135
  457SOL     OW 1520   3.020   3.981   5.042  0.3902 -0.1943  0.5664
  457SOL    HW1 1521   2.936   3.957   4.994 -0.3400  0.6860  1.3607
  457SOL    HW2 1522   3.001   3.995   5.139  1.0573  1.8279  0.4647
  458SOL     OW 1523   2.240   4.416   0.657  0.5630  0.8852  0.0875
  458SOL    HW1 1524   2.273   4.366   0.577 -0.2154  1.1329 -0.4060
  458SOL    HW2 1525   2.145   4.390   0.676  1.1110 -0.0915  1.6952
  459SOL     OW 1526   0.269   4.826   3.620  0.1135  0.6667  0.1595
  459SOL    HW1 1527   0.292   4.754   3.685 -1.8277 -0.8418 -0.7369
  459SOL    HW2 1528   0.170   4.834   3.612  0.2312  0.1961 -3.1939
  460SOL     OW 1529   3.650   0.156   1.834  0.2452 -0.3312  0.4511
  460SOL    HW1 1530   3.607   0.112   1.755 -0.7775  0.0633  0.7713
  460SOL    HW2 1531   3.632   0.102   1.916  0.5903 -0.3041  0.5429
  461SOL     OW 1532   3.244   0.355   4.813 -0.5626  0.1544  0.3020
  461SOL    HW1 1533   3.184   0.281   4.844 -0.0010 -0.6911 -0.5885
  461SOL    HW2 1534   3.329   0.317   4.776 -0.2298  1.2481 -0.1144
  462SOL     OW 1535   1.708   4.929   5.131 -0.4851 -0.1540 -0.0336
  462SOL    HW1 1536   1.762   5.012   5.123 -1.9461  0.7449 -0.9394
  462SOL    HW2 1537   1.699   4.886   5.042 -2.3658  0.4611 -0.1828
  463SOL     OW 1538   3.580   2.730   0.697  0.7025 -0.5236 -0.1415
  463SOL    HW1 1539   3.532   2.643   0.703 -1.7041  0.7500  0.4102
  463SOL    HW2 1540   3.610   2.745   0.602 -0.9045 -0.9462 -0.7459
  464SOL     OW 1541   3.824   2.819   3.504 -0.0886  0.1866  0.2668
  464SOL    HW1 1542   3.898   2.885   3.512  0.6969 -0.4938 -0.9592
  464SOL    HW2 1543   3.838   2.745   3.570 -0.4448  0.7436  0.9782
  465SOL     OW 1544   0.190   0.701   2.651 -0.0521  0.3827  0.1841
  465SOL    HW1 1545   0.287   0.681   2.664 -0.4339 -1.1476  0.9521
  465SOL    HW2 1546   0.142   0.690   2.738 -0.6969  2.6896  0.1871
  466SOL     OW 1547   1.553   0.078   4.176 -0.0008 -0.0356 -0.0317
  466SOL    HW1 1548   1.507   0.137   4.242 -1.4581  0.3238 -1.3185
  466SOL    HW2 1549   1.486   0.020   4.130  1.0042 -0.4673 -1.0050
  467SOL     OW 1550   0.009   1.446   2.415  0.2968 -0.5467  0.3693
  467SOL    HW1 1551   0.031   1.416   2.508  1.7850  1.0095  0.5686
  467SOL    HW2 1552   0.083   1.419   2.353 -0.5005 -1.2217 -0.3092
  468SOL     OW 1553   0.600   4.587   3.093 -0.2649 -0.1644 -0.5818
  468SOL    HW1 1554   0.598   4.581   3.193 -0.3865  1.7982 -0.4273
  468SOL    HW2 1555   0.672   4.527   3.058  1.5652  1.0541  0.8954
  469SOL     OW 1556   1.710   4.397   2.182 -0.2459  0.4762  0.2326
  469SOL    HW1 1557   1.620   4.429   2.152 -0.3341  0.8472  0.8786
  469SOL    HW2 1558   1.781   4.434   2.122 -0.4559  0.8426  0.2121
  470SOL     OW 1559   4.790   4.974   4.034  0.0584  0.0128 -0.3928
  470SOL    HW1 1560   4.717   4.953   4.099 -0.3900  0.4278 -0.7553
  470SOL    HW2 1561   4.857   5.034   4.077 -1.3699  2.1422 -0.9349
  471SOL     OW 1562   3.978   2.856   1.819  0.4766 -0.0008 -0.1699
  471SOL    HW1 1563   3.990   2.887   1.725 -0.0798 -1.0345 -0.6003
  471SOL    HW2 1564   4.062   2.811   1.850  1.0808  1.3670  0.2580
  472SOL     OW 1565   2.398   1.160   2.898  0.3026 -0.1103  0.0426
  472SOL    HW1 1566   2.359   1.229   2.837  2.5580  1.4704  0.2707
  472SOL    HW2 1567   2.474   1.115   2.853 -0.4787 -1.7703  0.2994
  473SOL     OW 1568   1.265   1.497   1.913  0.0152 -0.5412 -0.0495
  473SOL    HW1 1569   1.227   1.555   1.985  1.4772 -0.5056  0.7234
  473SOL    HW2 1570   1.199   1.490   1.838 -1.3988 -0.2946  1.1258
  474SOL     OW 1571   1.368   3.094   4.961 -0.1786 -0.0790  0.5393
  474SOL    HW1 1572   1.429   3.068   4.887 -2.5945 -0.3766 -1.4756
  474SOL    HW2 1573   1.414   3.159   5.022  1.1682  2.0838 -2.5733
  475SOL     OW 1574   5.104   3.030   0.669 -0.4319  0.0315  0.4807
  475SOL    HW1 1575   5.167   3.092   0.623  2.5404 -1.5584  2.0636
  475SOL    HW2 1576   5.118   2.937   0.636 -1.9402 -0.3823  0.9280
  476SOL     OW 1577   3.548   3.038   2.015 -0.0714  0.1195  0.4736
  476SOL    HW1 1578   3.591   2.993   1.937 -0.1943  0.1959  0.3629
  476SOL    HW2 1579   3.581   2.995   2.100  1.6420  1.3526  0.4884
  477SOL     OW 1580   2.200   0.840   2.890  0.4694  0.7802 -0.0021
  477SOL    HW1 1581   2.177   0.934   2.864 -0.5379  0.1173 -1.6309
  477SOL    HW2 1582   2.147   0.814   2.971 -0.6767  1.0229 -0.6438
  478SOL     OW 1583   3.634   3.677   1.233 -0.5350 -0.4062  0.5788
  478SOL    HW1 1584   3.667   3.702   1.324 -0.5254 -0.7968  0.6856
  478SOL    HW2 1585   3.704   3.623   1.186 -0.6042 -0.3439  0.4026
  479SOL     OW 1586   3.766   2.460   4.393 -0.0801 -0.9495  0.3206
  479SOL    HW1 1587   3.770   2.532   4.324  0.6316 -0.1317  1.1983
  479SOL    HW2 1588   3.732   2.376   4.351 -2.9445  0.3890 -0.2646
  480SOL     OW 1589   2.272   1.930   4.395  0.3137 -0.8424 -0.5684
  480SOL    HW1 1590   2.257   1.851   4.336 -1.3056 -1.4240  0.5564
  480SOL    HW2 1591   2.187   1.981   4.406  0.3268 -1.2562  1.9361
  481SOL     OW 1592   3.720   5.057   3.299  0.4375 -0.0987 -0.0225
  481SOL    HW1 1593   3.655   5.130   3.277  0.0412 -0.4304  0.0257
  481SOL    HW2 1594   3.801   5.096   3.343  0.2902  0.3252 -0.1189
  482SOL     OW 1595   1.802   4.134   2.118 -0.0417  0.0445  0.3693
  482SOL    HW1 1596   1.818   4.228   2.151  1.9279  0.2455 -0.9941
  482SOL    HW2 1597   1.869   4.073   2.160  0.9827 -0.0946 -1.3753
  483SOL     OW 1598   4.340   1.568   0.686 -0.2269 -0.2773 -0.2884
  483SOL    HW1 1599   4.341   1.643   0.620 -0.6376  0.4979  0.5563
  483SOL    HW2 1600   4.254   1.570   0.736  0.3297 -0.4490  0.7007
  484SOL     OW 1601   0.678   0.033   2.681 -0.3786 -0.0604 -0.3759
  484SOL    HW1 1602   0.754   0.036   2.746  0.4276 -0.0822 -1.3097
  484SOL    HW2 1603   0.603  -0.021   2.721  0.4917 -0.9240  0.1273
  485SOL     OW 1604   1.973   2.582   4.213  0.1118 -0.0629 -0.0632
  485SOL    HW1 1605   2.025   2.557   4.132 -1.7795 -1.1287 -1.0246
  485SOL    HW2 1606   1.879   2.605   4.187 -0.0524  1.3872  1.6338
  486SOL     OW 1607   4.360   1.702   4.514 -0.4189 -0.2235 -0.6616
  486SOL    HW1 1608   4.418   1.739   4.441 -0.8981 -0.0724 -0.9723
  486SOL    HW2 1609   4.408   1.628   4.561 -0.3384 -0.7372 -1.5350
  487SOL     OW 1610   0.447   0.253   4.556  0.1607 -0.1874 -0.6844
  487SOL    HW1 1611   0.407   0.187   4.492  0.7337 -0.2991 -0.9338
  487SOL    HW2 1612   0.456   0.342   4.511 -2.5328  0.6706  0.2728
  488SOL     OW 1613   0.811   3.655   1.746 -0.1445  0.3275 -0.0619
  488SOL    HW1 1614   0.847   3.738   1.703 -0.9180  1.7766  1.9494
  488SOL    HW2 1615   0.780   3.592   1.675 -0.4446  2.1726 -1.6559
  489SOL     OW 1616   4.503   2.722   4.768  0.1163 -0.3927  0.0069
  489SOL    HW1 1617   4.471   2.627   4.767  0.7492 -0.6359 -2.0467
  489SOL    HW2 1618   4.596   2.727   4.732  0.3809  0.9381  0.8010
  490SOL     OW 1619   2.764   3.741   3.769  0.0097 -0.6516  0.3936
  490SOL    HW1 1620   2.854   3.760   3.808  0.2870 -0.9451 -0.0844
  490SOL    HW2 1621   2.693   3.754   3.838  0.3829 -0.0187  0.6636
  491SOL     OW 1622   1.183   3.482   1.986 -0.2699 -0.1026 -0.1672
  491SOL    HW1 1623   1.266   3.534   1.964  0.1263 -1.4051 -1.9440
  491SOL    HW2 1624   1.103   3.536   1.960  0.0628  0.4994  0.0324
  492SOL     OW 1625   1.896   1.553   2.405 -0.0623 -0.5033  0.2820
  492SOL    HW1 1626   1.970   1.497   2.440  0.4848 -0.0124 -0.0688
  492SOL    HW2 1627   1.916   1.650   2.420 -0.6442 -0.3636  0.2140
  493SOL     OW 1628   2.552   3.683   3.234 -0.4658  0.3248  0.4249
  493SOL    HW1 1629   2.560   3.761   3.172 -1.6091  0.5532  0.5539
  493SOL    HW2 1630   2.456   3.664   3.253 -0.2524  2.0397  4.3299
  494SOL     OW 1631   1.643   0.587   4.307  0.2500  0.2149 -0.6694
  494SOL    HW1 1632   1.703   0.540   4.242 -1.2814  0.0722 -2.0534
  494SOL    HW2 1633   1.621   0.525   4.383  2.1988  0.4426  0.1178
  495SOL     OW 1634   4.223   1.922   3.824  0.3477 -0.0957  1.1716
  495SOL    HW1 1635   4.188   2.016   3.825  0.7367  0.0793 -0.0334
  495SOL    HW2 1636   4.149   1.859   3.847 -1.4504  0.0924 -3.0925
  496SOL     OW 1637   1.801   2.091   0.896  0.4808 -0.2534 -0.0201
  496SOL    HW1 1638   1.798   2.037   0.811  0.4650 -1.7655  0.9064
  496SOL    HW2 1639   1.738   2.051   0.963  0.2961  1.0826  0.6216
  497SOL     OW 1640   4.656   3.589   1.840 -0.0570 -0.4642 -0.3221
  497SOL    HW1 1641   4.663   3.614   1.743 -0.6374 -0.6758 -0.4209
  497SOL    HW2 1642   4.719   3.645   1.893 -1.5737  1.4988 -0.4737
  498SOL     OW 1643   0.794   2.783   1.760  0.2521  0.0513  0.3280
  498SOL    HW1 1644   0.890   2.754   1.766  0.2305 -0.0932  0.0005
  498SOL    HW2 1645   0.790   2.883   1.758  0.4794  0.0535 -0.8611
  499SOL     OW 1646   2.401   5.101   0.572  0.1121  0.1043 -0.5235
  499SOL    HW1 1647   2.452   5.059   0.497  0.2449 -0.6742 -0.0112
  499SOL    HW2 1648   2.411   5.044   0.654 -1.2064  0.1928 -0.2950
  500SOL     OW 1649   0.122   0.317   1.385 -0.3430  0.6316 -0.0852
  500SOL    HW1 1650   0.177   0.289   1.464  0.2926  0.0434 -0.7318
  500SOL    HW2 1651   0.032   0.274   1.391  0.6840 -1.8153 -1.1753
  501SOL     OW 1652   0.245   1.445   2.272  0.2104  0.8929  0.0429
  501SOL    HW1 1653   0.301   1.411   2.348  0.3153  1.1255  0.0715
  501SOL    HW2 1654   0.284   1.531   2.239  0.7901  0.2646 -0.9741
  502SOL     OW 1655   4.728   2.225   2.074 -0.3705  0.3440  0.2757
  502SOL    HW1 1656   4.823   2.216   2.044 -0.8098 -2.4443 -0.5751
  502SOL    HW2 1657   4.710   2.320   2.100  2.3503  1.1479 -0.4429
  503SOL     OW 1658   0.715   1.356   2.152  0.2031 -0.0955  0.0183
  503SOL    HW1 1659   0.794   1.321   2.203  0.0755  0.4111  0.5710
  503SOL    HW2 1660   0.635   1.300   2.172  0.6268 -1.2564 -1.3428
  504SOL     OW 1661   1.747   0.573   4.980  0.3094 -0.0098  0.0044
  504SOL    HW1 1662   1.827   0.537   4.932 -1.2439 -0.6819 -2.2647
  504SOL    HW2 1663   1.743   0.672   4.970 -0.1914 -0.1729 -1.6894
  505SOL     OW 1664   0.684   1.369   4.002 -0.4203 -0.5069  0.3714
  505SOL    HW1 1665   0.722   1.450   4.047  1.3949 -1.1721  0.0836
  505SOL    HW2 1666   0.742   1.342   3.926 -1.3982 -1.6759  0.0098
  506SOL     OW 1667   4.109   3.654   1.406 -0.1921 -0.1679  0.0795
  506SOL    HW1 1668   4.114   3.635   1.308  0.4038 -0.9923  0.2488
  506SOL    HW2 1669   4.201   3.648   1.445 -0.5326 -0.6728  0.8287
  507SOL     OW 1670   2.852   3.638   4.112 -0.1813  0.1914 -0.0983
  507SOL    HW1 1671   2.877   3.660   4.018  0.1517  0.4337  0.0463
  507SOL    HW2 1672   2.923   3.583   4.155 -0.8134 -0.8257 -0.3156
  508SOL     OW 1673   3.747   3.044   3.089 -0.4111  0.0587 -0.4509
  508SOL    HW1 1674   3.743   3.118   3.022 -0.6860 -0.3259 -0.8630
  508SOL    HW2 1675   3.836   2.998   3.082 -0.0127  0.7054  0.1991
  509SOL     OW 1676   4.720   3.407   4.707  0.2256 -0.6068 -0.0898
  509SOL    HW1 1677   4.794   3.418   4.773  0.3183  0.9378 -0.4111
  509SOL    HW2 1678   4.747   3.447   4.619 -1.0578  0.2642 -0.1275
  510SOL     OW 1679   4.866   4.715   2.562  0.5126  0.6299 -0.0629
  510SOL    HW1 1680   4.916   4.724   2.649  0.2084  0.6118  0.1142
  510SOL    HW2 1681   4.911   4.647   2.505  0.8661  0.8303 -0.0235
  511SOL     OW 1682   4.226   4.879   0.931 -0.0856 -0.4031 -0.5311
  511SOL    HW1 1683   4.200   4.912   1.022 -0.1460  2.2380 -1.4060
  511SOL    HW2 1684   4.325   4.884   0.921  0.0685 -2.1822 -0.1225
  512SOL     OW 1685   1.583   4.744   2.115 -0.0715  0.7024  0.2379
  512SOL    HW1 1686   1.542   4.658   2.147 -0.4614  0.8614  0.1699
  512SOL    HW2 1687   1.542   4.770   2.028  0.1815  0.8593  0.1657
  513SOL     OW 1688   4.037   1.083   0.362 -0.2105  0.3892  0.0443
  513SOL    HW1 1689   3.972   1.152   0.331 -0.2400  0.3945  0.1195
  513SOL    HW2 1690   4.044   1.085   0.462 -0.2407  0.2557  0.0486
  514SOL     OW 1691   0.690   1.132   2.953  0.4120  0.6055 -0.1797
  514SOL    HW1 1692   0.671   1.185   2.870 -0.6781 -0.2697 -0.5005
  514SOL    HW2 1693   0.723   1.041   2.928  0.7113  0.5613  0.3571
  515SOL     OW 1694   2.765   2.428   1.116 -0.2474  0.3630 -0.3792
  515SOL    HW1 1695   2.747   2.411   1.019  0.0994 -0.9527 -0.2325
  515SOL    HW2 1696   2.803   2.520   1.127 -0.7461  0.7109 -1.4272
  516SOL     OW 1697   1.742   2.365   1.573  0.5877 -0.0752 -0.4867
  516SOL    HW1 1698   1.757   2.332   1.666  0.3800 -0.8238 -0.7139
  516SOL    HW2 1699   1.803   2.317   1.510  0.1952 -0.1147 -0.8377
  517SOL     OW 1700   0.930   5.142   0.686  0.1102  0.2751  0.3802
  517SOL    HW1 1701   0.850   5.154   0.628 -0.2263 -0.9833  0.5482
  517SOL    HW2 1702   0.951   5.044   0.695 -1.4126  0.1176  4.3684
  518SOL     OW 1703   2.786   3.538   3.555  0.3309 -0.2291  0.3124
  518SOL    HW1 1704   2.766   3.615   3.616  0.8834 -0.9329  1.4089
  518SOL    HW2 1705   2.707   3.521   3.496 -0.3169  0.3002  1.0131
  519SOL     OW 1706   1.853   4.584   2.011 -0.2393  0.4046  0.7736
  519SOL    HW1 1707   1.835   4.672   1.966  1.4624  0.3081 -0.1998
  519SOL    HW2 1708   1.940   4.547   1.978 -0.3220 -1.0725  2.0811
  520SOL     OW 1709   0.765   0.692   4.186 -0.2435  0.1617  0.0746
  520SOL    HW1 1710   0.703   0.656   4.256 -0.8319  0.9517 -0.0249
  520SOL    HW2 1711   0.848   0.635   4.182 -1.1634 -1.2241 -0.1329
  521SOL     OW 1712   1.540   3.639   3.754 -0.2403  0.1618  0.3979
  521SOL    HW1 1713   1.465   3.673   3.810 -1.6131  1.9997 -2.3467
  521SOL    HW2 1714   1.559   3.543   3.779 -2.7921 -0.0577  1.8608
  522SOL     OW 1715   0.614   3.900   0.983 -0.0185 -0.6434 -0.0459
  522SOL    HW1 1716   0.597   3.999   0.977 -0.0505 -0.6183  0.4073
  522SOL    HW2 1717   0.708   3.884   1.012 -0.1222 -0.7357  0.2487
  523SOL     OW 1718   3.484   3.754   0.021 -0.0112 -0.5894  0.3064
  523SOL    HW1 1719   3.414   3.688   0.050  0.5891 -1.1286  0.5699
  523SOL    HW2 1720   3.523   3.725  -0.066 -0.0865 -0.3116  0.1789
  524SOL     OW 1721   1.814   0.630   3.759 -0.6490  0.1180  0.0212
  524SOL    HW1 1722   1.876   0.624   3.838 -0.9820  1.9697  0.4795
  524SOL    HW2 1723   1.867   0.634   3.675 -0.1301  1.3428  0.3851
  525SOL     OW 1724   3.480   1.861   1.341 -0.2028 -0.1259 -0.4120
  525SOL    HW1 1725   3.454   1.773   1.302  1.3990 -1.2010  0.8135
  525SOL    HW2 1726   3.524   1.847   1.430 -0.4543  1.9676  0.1029
  526SOL     OW 1727   1.058   4.931   0.129  0.3467 -0.1082 -0.1756
  526SOL    HW1 1728   1.127   4.902   0.196  0.5431  0.4592 -0.1276
  526SOL    HW2 1729   1.079   4.890   0.040  1.5892  1.1998 -0.5140
  527SOL     OW 1730   0.218   0.219   1.924 -0.2033 -0.6704  0.1090
  527SOL    HW1 1731   0.262   0.196   2.011  0.3547 -0.9381 -0.2419
  527SOL    HW2 1732   0.120   0.226   1.938 -0.0327  0.3456  0.9987
  528SOL     OW 1733   3.278   2.741   0.467 -0.2564  0.3197 -0.0563
  528SOL    HW1 1734   3.285   2.665   0.533  1.2246 -0.2024 -0.7660
  528SOL    HW2 1735   3.277   2.828   0.517  2.0741 -0.0040  0.6841
  529SOL     OW 1736   0.111   5.058   4.375  0.0021 -0.2513 -0.1410
  529SOL    HW1 1737   0.096   4.967   4.336 -0.3075 -0.2391 -0.0456
  529SOL    HW2 1738   0.028   5.090   4.420  0.5670 -0.5666  1.1698
  530SOL     OW 1739   1.691   0.335   1.451  0.0661 -0.4001  0.2659
  530SOL    HW1 1740   1.651   0.332   1.359  1.0487  0.8807 -0.2347
  530SOL    HW2 1741   1.764   0.403   1.453  0.0682 -0.4176  2.0108
  531SOL     OW 1742   3.650   4.283   0.936  0.3241 -0.1400  0.2877
  531SOL    HW1 1743   3.615   4.244   0.851 -0.2756  0.3466  0.3075
  531SOL    HW2 1744   3.576   4.290   1.003  0.5048  0.6866  0.4100
  532SOL     OW 1745   4.570   4.542   0.516 -0.1725 -0.2894 -0.3917
  532SOL    HW1 1746   4.527   4.498   0.437 -1.1846 -0.9496  0.5043
  532SOL    HW2 1747   4.626   4.475   0.564 -2.2488 -0.8895  1.3650
  533SOL     OW 1748   0.139   5.086   3.852  0.2146 -0.6299  0.1642
  533SOL    HW1 1749   0.096   5.139   3.925  1.8128  0.4874  0.3578
  533SOL    HW2 1750   0.148   5.142   3.770 -0.4025 -1.4627 -0.4931
  534SOL     OW 1751   3.398   1.963   3.988  0.2792 -0.3816  0.2205
  534SOL    HW1 1752   3.386   1.977   3.890  0.8540 -0.1554  0.1749
  534SOL    HW2 1753   3.492   1.987   4.013  0.2592 -0.8429  0.7537
  535SOL     OW 1754   1.416   3.984   1.064 -0.5726 -0.1112  0.1159
  535SOL    HW1 1755   1.384   4.070   1.024 -1.8515 -0.7460 -0.2897
  535SOL    HW2 1756   1.362   3.908   1.026  2.0758 -1.3870 -1.3812
  536SOL     OW 1757   1.701   4.256   3.459  0.5758  0.0360 -0.1160
  536SOL    HW1 1758   1.717   4.335   3.400 -2.6868  1.1211  0.2299
  536SOL    HW2 1759   1.699   4.286   3.555 -2.7909  0.1157 -0.0950
  537SOL     OW 1760   2.339   3.800   4.117 -0.0554  0.0544 -0.6052
  537SOL    HW1 1761   2.430   3.764   4.137  0.6113  1.8975 -0.1802
  537SOL    HW2 1762   2.271   3.749   4.171  0.9533  0.0671  0.7418
  538SOL     OW 1763   0.415   2.348   4.201  0.6003  0.3905  0.5419
  538SOL    HW1 1764   0.469   2.309   4.126  0.0507 -0.9231  0.8056
  538SOL    HW2 1765   0.351   2.279   4.234  0.2122  1.2616  1.6217
  539SOL     OW 1766   4.349   4.800   4.575  0.1073 -0.2056  0.1830
  539SOL    HW1 1767   4.270   4.738   4.581 -0.2239  0.1806 -0.1241
  539SOL    HW2 1768   4.413   4.778   4.649  0.4986 -1.5887 -0.5404
  540SOL     OW 1769   5.100   5.143   2.694 -0.3757 -0.4638  0.7667
  540SOL    HW1 1770   5.053   5.183   2.615 -1.3913 -2.5718  0.2321
  540SOL    HW2 1771   5.175   5.204   2.722 -1.2740  1.3370 -0.5013
  541SOL     OW 1772   2.907   4.290   1.983  0.0241 -0.3789  0.8775
  541SOL    HW1 1773   2.824   4.237   1.963  0.6399 -0.7016 -1.0485
  541SOL    HW2 1774   2.897   4.383   1.946  1.1269 -0.9384 -0.9905
  542SOL     OW 1775   1.993   1.820   3.518 -0.5642 -0.1727  0.0229
  542SOL    HW1 1776   1.909   1.767   3.506 -0.7605 -0.2011  1.3872
  542SOL    HW2 1777   2.072   1.759   3.511 -0.5905 -0.0660 -1.7736
  543SOL     OW 1778   1.962   4.568   2.277  0.5122 -0.6225 -0.5132
  543SOL    HW1 1779   2.039   4.515   2.243  1.3683 -0.4795  1.1313
  543SOL    HW2 1780   1.903   4.594   2.200  2.3023 -0.3738 -1.8567
  544SOL     OW 1781   4.531   0.797   0.854  0.1015  0.3240  0.0672
  544SOL    HW1 1782   4.544   0.896   0.845  1.2591  0.2247  0.4862
  544SOL    HW2 1783   4.618   0.750   0.835  0.1684 -0.4721  2.0684
  545SOL     OW 1784   0.208   4.828   5.059 -0.1884 -0.3741  0.2160
  545SOL    HW1 1785   0.152   4.868   5.132 -0.5388 -1.4296  0.5457
  545SOL    HW2 1786   0.192   4.729   5.055 -0.9011 -0.2269 -1.9316
  546SOL     OW 1787   3.650   1.938   3.065 -0.0352 -0.1756 -0.0339
  546SOL    HW1 1788   3.623   2.008   3.000  1.8630  0.5926 -0.0559
  546SOL    HW2 1789   3.650   1.849   3.020  1.5746  0.3905 -1.2255
  547SOL     OW 1790   4.725   3.626   3.793 -0.0391 -0.1838  0.1152
  547SOL    HW1 1791   4.817   3.661   3.779  0.0533 -0.3598  0.2716
  547SOL    HW2 1792   4.728   3.545   3.853 -0.4241  0.6429  1.2909
  548SOL     OW 1793   0.252   3.516   4.586  0.1603 -0.1709  0.1645
  548SOL    HW1 1794   0.329   3.580   4.594  1.0393 -0.8510 -1.9105
  548SOL    HW2 1795   0.286   3.430   4.549 -1.4964 -0.7742 -0.0061
  549SOL     OW 1796   3.604   0.597   4.114 -0.0861 -0.0854 -0.4276
  549SOL    HW1 1797   3.691   0.556   4.089  0.1196 -0.0542  0.2199
  549SOL    HW2 1798   3.534   0.526   4.120 -0.1429 -0.0892 -1.1026
  550SOL     OW 1799   2.729   3.178   2.777  0.3956 -0.2605 -0.3846
  550SOL    HW1 1800   2.822   3.214   2.791  0.4035 -0.2281 -0.5238
  550SOL    HW2 1801   2.715   3.100   2.839  0.5028 -0.2432 -0.3367
  551SOL     OW 1802   3.429   1.592   4.627 -0.5458  0.4525  0.2451
  551SOL    HW1 1803   3.350   1.627   4.678 -1.1490 -1.4130  0.6661
  551SOL    HW2 1804   3.398   1.543   4.546  0.1077 -0.8412  0.7413
  552SOL     OW 1805   0.939   4.285   2.660  0.3628 -0.5058 -0.5657
  552SOL    HW1 1806   1.037   4.295   2.642  0.0839  0.1821 -1.8882
  552SOL    HW2 1807   0.892   4.369   2.631 -0.2880  0.5579  3.0350
  553SOL     OW 1808   1.769   2.511   1.010 -0.3889  0.6584 -0.4487
  553SOL    HW1 1809   1.779   2.601   0.969 -1.5387  0.6696 -0.7441
  553SOL    HW2 1810   1.739   2.446   0.941  1.6902 -0.2693 -0.5421
  554SOL     OW 1811   3.664   3.039   4.707 -0.1515  0.2037 -0.3525
  554SOL    HW1 1812   3.662   3.003   4.614  0.3129 -0.1008 -0.2476
  554SOL    HW2 1813   3.690   2.966   4.771 -1.1829  0.2154  0.1097
  555SOL     OW 1814   2.590   1.170   3.946  0.0757 -0.0379 -0.1179
  555SOL    HW1 1815   2.536   1.136   4.023  0.8534  0.5255  0.6838
  555SOL    HW2 1816   2.657   1.237   3.978  0.5268  0.0845 -1.2584
  556SOL     OW 1817   1.678   1.262   0.742 -0.1130  0.1172 -0.0044
  556SOL    HW1 1818   1.720   1.245   0.652  3.0783 -0.7747  1.5131
  556SOL    HW2 1819   1.589   1.308   0.729  0.3587  0.3269 -3.5579
  557SOL     OW 1820   3.713   4.234   2.543 -0.1539 -0.1939 -0.1778
  557SOL    HW1 1821   3.776   4.226   2.466  0.3844 -1.2113  0.3456
  557SOL    HW2 1822   3.716   4.327   2.580  1.2720 -0.2991  0.0291
  558SOL     OW 1823   3.215   0.877   2.747 -0.2153  0.0627  1.0064
  558SOL    HW1 1824   3.315   0.883   2.738 -0.0037 -0.9564  2.2837
  558SOL    HW2 1825   3.173   0.887   2.657  1.1098 -0.6358  0.2687
  559SOL     OW 1826   0.190   2.348   3.794  0.5641 -0.4685  0.3162
  559SOL    HW1 1827   0.090   2.345   3.795  0.4966 -0.1594  3.6376
  559SOL    HW2 1828   0.223   2.407   3.867  3.2064 -1.9766  0.4698
  560SOL     OW 1829   4.862   0.114   0.773 -0.2007  0.6019 -0.2384
  560SOL    HW1 1830   4.833   0.159   0.857  1.8906  1.1029  0.2568
  560SOL    HW2 1831   4.923   0.174   0.722  1.4387 -1.0568 -0.3240
  561SOL     OW 1832   3.372   1.255   4.216 -0.1189 -0.3855  0.1330
  561SOL    HW1 1833   3.328   1.174   4.253  0.3542 -0.4184  0.6424
  561SOL    HW2 1834   3.361   1.257   4.117  0.5461 -1.4884  0.0213
  562SOL     OW 1835   1.535   0.791   2.294  0.4129  0.0890 -0.3793
  562SOL    HW1 1836   1.542   0.744   2.206  1.1669 -0.6181  0.0483
  562SOL    HW2 1837   1.438   0.799   2.320 -0.1731  3.3661 -2.8605
  563SOL     OW 1838   5.114   0.480   2.153 -0.5566 -0.2887  0.4146
  563SOL    HW1 1839   5.051   0.540   2.103 -0.7783 -0.0838  0.9386
  563SOL    HW2 1840   5.152   0.528   2.231 -0.7675 -0.8379  0.8662
  564SOL     OW 1841   0.906   2.178   0.641  0.1215 -0.9499  0.2295
  564SOL    HW1 1842   0.854   2.129   0.571  0.0902 -1.6120  0.7018
  564SOL    HW2 1843   0.993   2.209   0.603  0.0468 -1.1832 -0.1381
  565SOL     OW 1844   1.115   4.079   0.072 -0.0752 -0.4017  0.3886
  565SOL    HW1 1845   1.163   4.024   0.004  1.1056  0.5363  0.4348
  565SOL    HW2 1846   1.084   4.165   0.030 -3.3597 -1.6820 -0.1332
  566SOL     OW 1847   4.342   3.464   4.587  0.7832 -0.0038  0.2685
  566SOL    HW1 1848   4.290   3.521   4.652 -1.5350 -1.5493 -0.1394
  566SOL    HW2 1849   4.367   3.378   4.631  1.3656 -0.0702 -0.1728
  567SOL     OW 1850   4.698   1.261   1.934 -0.3056  0.8488  0.1624
  567SOL    HW1 1851   4.674   1.300   2.023  1.3454  2.4667 -0.0308
  567SOL    HW2 1852   4.720   1.164   1.944 -0.7406  0.8642  1.4013
  568SOL     OW 1853   1.396   3.203   4.645  0.5322  0.1318  0.2978
  568SOL    HW1 1854   1.408   3.202   4.545 -1.4885 -0.0793  0.0108
  568SOL    HW2 1855   1.308   3.246   4.667  0.5347 -0.6544  1.9542
  569SOL     OW 1856   1.366   2.659   1.913  0.0515 -0.4259  0.0452
  569SOL    HW1 1857   1.306   2.613   1.847  1.9206 -1.9119 -0.7268
  569SOL    HW2 1858   1.400   2.592   1.979  2.7494 -0.2678 -1.0290
  570SOL     OW 1859   2.457   3.358   0.980  0.2904 -0.3866  0.3284
  570SOL    HW1 1860   2.370   3.405   0.995  0.3660 -0.4676  1.0236
  570SOL    HW2 1861   2.519   3.419   0.929 -0.8403 -1.0367 -1.9820
  571SOL     OW 1862   2.108   4.342   3.306  0.2346  0.3620  0.2733
  571SOL    HW1 1863   2.161   4.412   3.257 -0.7775  2.7814  2.4409
  571SOL    HW2 1864   2.044   4.299   3.242  1.2969  0.9570 -1.2654
  572SOL     OW 1865   2.926   3.562   1.096 -1.1078  0.3213  0.3608
  572SOL    HW1 1866   2.993   3.602   1.158  0.6310 -0.9173 -0.6392
  572SOL    HW2 1867   2.918   3.464   1.113  0.2843 -0.3026 -1.9857
  573SOL     OW 1868   0.337   4.910   0.698  0.0232 -0.2838  0.0695
  573SOL    HW1 1869   0.252   4.961   0.711  0.8079  0.8550  0.9561
  573SOL    HW2 1870   0.315   4.818   0.666 -1.5203  0.0830 -0.0467
  574SOL     OW 1871   0.685   0.104   4.594 -0.0423  0.3145  0.5613
  574SOL    HW1 1872   0.665   0.012   4.627  0.6565  1.0484  3.3682
  574SOL    HW2 1873   0.600   0.156   4.584 -0.2828  0.1931  1.8111
  575SOL     OW 1874   1.130   3.436   2.477  0.2275  0.0295  0.7079
  575SOL    HW1 1875   1.041   3.473   2.504  0.1148  1.3345 -1.1720
  575SOL    HW2 1876   1.122   3.393   2.387  1.5843  0.7048  0.2308
  576SOL     OW 1877   0.129   1.640   5.030  0.7568  0.1109 -0.5957
  576SOL    HW1 1878   0.175   1.707   4.972  1.0355  0.3900 -0.0519
  576SOL    HW2 1879   0.183   1.623   5.112 -0.1482  0.5109  0.0937
  577SOL     OW 1880   1.626   3.929   0.126 -0.2398 -0.2356 -0.1938
  577SOL    HW1 1881   1.547   3.922   0.065  1.0904 -0.3635 -1.9825
  577SOL    HW2 1882   1.708   3.898   0.078  0.8746 -0.3742  1.7028
  578SOL     OW 1883   2.618   0.704   4.333 -0.2753  0.0434  0.3077
  578SOL    HW1 1884   2.601   0.791   4.380 -1.4266  0.3550 -0.6434
  578SOL    HW2 1885   2.716   0.691   4.322 -0.0788  1.1002  0.6868
  579SOL     OW 1886   2.495   0.876   3.741 -0.1292 -0.1000  0.0508
  579SOL    HW1 1887   2.533   0.860   3.833 -3.1724  0.3362  1.5058
  579SOL    HW2 1888   2.493   0.974   3.723 -0.9012 -0.0886  0.1745
  580SOL     OW 1889   0.081   2.253   3.278 -0.3584 -0.3050 -0.1200
  580SOL    HW1 1890   0.105   2.236   3.374 -1.2719  1.8613  0.5651
  580SOL    HW2 1891  -0.015   2.281   3.272 -0.9132 -2.3790 -1.9663
  581SOL     OW 1892   2.076   1.571   1.241 -0.5168  0.1826  0.4006
  581SOL    HW1 1893   2.097   1.641   1.309 -0.1703  0.0153  0.4692
  581SOL    HW2 1894   2.156   1.514   1.227 -0.6908  0.0131  0.0904
  582SOL     OW 1895   0.545   3.017   4.356 -0.0061  0.6471 -0.4567
  582SOL    HW1 1896   0.517   3.041   4.263  1.2939 -1.6329 -1.5035
  582SOL    HW2 1897   0.475   2.959   4.398  1.2710 -1.9672 -1.7121
  583SOL     OW 1898   0.609   1.367   1.698  0.4131  0.3839 -0.1362
  583SOL    HW1 1899   0.709   1.365   1.696  0.4481  1.2432  0.1037
  583SOL    HW2 1900   0.573   1.337   1.610  0.9782  2.9290 -1.3305
  584SOL     OW 1901   4.439   2.698   2.417  0.4617  0.0160 -0.1474
  584SOL    HW1 1902   4.450   2.610   2.464  0.4909  0.9419  1.6849
  584SOL    HW2 1903   4.485   2.695   2.329 -2.4859 -2.9745 -1.7942
  585SOL     OW 1904   4.648   3.774   4.010  0.2715  0.0352  0.3023
  585SOL    HW1 1905   4.664   3.737   3.918  1.4804  0.3706  0.3630
  585SOL    HW2 1906   4.724   3.833   4.036 -0.3058  0.3579  1.3267
  586SOL     OW 1907   3.378   3.390   5.103 -0.0441  0.3024 -0.4607
  586SOL    HW1 1908   3.449   3.320   5.112 -0.3458 -0.0343 -0.6632
  586SOL    HW2 1909   3.389   3.437   5.015 -1.3297 -1.1859 -1.4715
  587SOL     OW 1910   3.754   3.300   4.843 -0.3492 -0.0554 -0.5768
  587SOL    HW1 1911   3.719   3.223   4.791 -0.8794  0.1627 -0.5485
  587SOL    HW2 1912   3.749   3.280   4.941 -0.4028 -0.0232 -0.5726
  588SOL     OW 1913   4.957   0.146   3.638  0.4517 -0.2401 -0.2720
  588SOL    HW1 1914   4.873   0.093   3.650 -0.5479  0.8725 -2.0403
  588SOL    HW2 1915   5.027   0.089   3.594 -0.6942 -0.0844 -2.3932
  589SOL     OW 1916   4.427   0.188   0.929  0.6090 -0.3661 -0.3468
  589SOL    HW1 1917   4.374   0.271   0.944  0.3297 -0.5307 -0.4110
  589SOL    HW2 1918   4.519   0.212   0.898  2.0148  0.1295  3.6414
  590SOL     OW 1919   4.182   1.085   3.634  0.1036 -0.3791  0.2395
  590SOL    HW1 1920   4.143   1.153   3.573 -1.4834  0.4208  2.0296
  590SOL    HW2 1921   4.240   1.130   3.702 -1.5893 -0.5997  1.9351
  591SOL     OW 1922   0.752   0.422   2.495  0.7431  0.2923  0.1360
  591SOL    HW1 1923   0.684   0.496   2.488 -0.7104 -1.0055 -0.1446
  591SOL    HW2 1924   0.756   0.373   2.408  1.2073 -0.3420  0.5069
  592SOL     OW 1925   3.301   0.367   0.660 -0.3983  0.1367 -0.7525
  592SOL    HW1 1926   3.350   0.449   0.629 -2.7213  1.9994  0.1769
  592SOL    HW2 1927   3.216   0.394   0.706 -0.5069 -2.7624  1.0358
  593SOL     OW 1928   1.098   0.687   0.404  0.3826 -0.1869  0.2110
  593SOL    HW1 1929   1.039   0.760   0.370  0.3914 -0.5610 -0.6464
  593SOL    HW2 1930   1.085   0.605   0.347  0.2694 -0.8999  1.2329
  594SOL     OW 1931   0.683   3.055   3.186  0.8234 -0.1154 -0.2890
  594SOL    HW1 1932   0.711   3.151   3.188  1.6480 -0.3270 -0.9898
  594SOL    HW2 1933   0.587   3.049   3.159  0.1782  0.6036  1.6707
  595SOL     OW 1934   0.945   4.803   2.690  0.4096  0.0778 -0.0287
  595SOL    HW1 1935   0.979   4.859   2.766  0.6731  0.5275 -0.4671
  595SOL    HW2 1936   0.846   4.793   2.697  0.0204  2.4643 -1.1119
  596SOL     OW 1937   0.732   3.331   3.189  0.3701 -0.4880 -0.1556
  596SOL    HW1 1938   0.736   3.365   3.283  0.9382 -0.5271 -0.1661
  596SOL    HW2 1939   0.814   3.358   3.139  0.2593 -0.8126 -0.5254
  597SOL     OW 1940   3.697   1.847   0.139 -0.4217  0.0423  0.4097
  597SOL    HW1 1941   3.706   1.760   0.091 -0.9933  0.9358 -1.4376
  597SOL    HW2 1942   3.702   1.922   0.072  0.1150  1.4359  1.9470
  598SOL     OW 1943   4.442   4.423   1.641 -0.3301 -0.2842  0.8719
  598SOL    HW1 1944   4.475   4.402   1.733 -0.6916 -1.9118  0.6589
  598SOL    HW2 1945   4.499   4.376   1.574 -0.1026  0.8488  0.2536
  599SOL     OW 1946   0.872   3.482   1.140 -0.7206 -0.6951 -0.8397
  599SOL    HW1 1947   0.961   3.483   1.094 -1.0102  2.6448 -1.5849
  599SOL    HW2 1948   0.863   3.398   1.193  3.0295 -1.0019 -0.4047
  600SOL     OW 1949   0.901   1.894   2.748 -0.2122  0.0156 -0.2592
  600SOL    HW1 1950   0.958   1.817   2.777  1.5586  1.3603  0.0795
  600SOL    HW2 1951   0.954   1.953   2.686 -1.7490  0.5983 -1.0660
  601SOL     OW 1952   0.992   3.698   0.895  0.7044 -0.5421 -0.3433
  601SOL    HW1 1953   0.903   3.653   0.904 -0.0421  1.0907  1.0290
  601SOL    HW2 1954   1.018   3.701   0.798 -1.1926 -0.1954 -0.8807
  602SOL     OW 1955   0.827   4.828   0.415  0.1232 -0.6998 -0.3268
  602SOL    HW1 1956   0.780   4.742   0.434 -1.2672  0.3539  1.3323
  602SOL    HW2 1957   0.775   4.881   0.349  0.0875 -0.4385 -0.0917
  603SOL     OW 1958   4.024   0.478   3.825 -0.5377 -0.6647  0.3020
  603SOL    HW1 1959   4.057   0.495   3.918 -1.7815  1.0600  0.4774
  603SOL    HW2 1960   4.088   0.418   3.777  1.4700  0.4905  1.4279
  604SOL     OW 1961   1.402   1.772   1.407  0.2177 -0.2716  0.2048
  604SOL    HW1 1962   1.354   1.843   1.355  0.7431  0.4470  0.6726
  604SOL    HW2 1963   1.422   1.806   1.499  0.1393 -1.1776  0.5695
  605SOL     OW 1964   2.232   4.800   0.833  0.4442 -0.6961  0.4772
  605SOL    HW1 1965   2.235   4.700   0.835  0.4114 -0.7293 -0.7483
  605SOL    HW2 1966   2.139   4.831   0.816  0.8216 -0.5453 -1.6421
  606SOL     OW 1967   2.448   2.936   1.636  0.5969 -0.5724  0.2321
  606SOL    HW1 1968   2.387   2.992   1.691  0.4492 -0.2943 -0.2119
  606SOL    HW2 1969   2.445   2.966   1.541  1.7894 -0.2260  0.2803
  607SOL     OW 1970   0.986   0.517   1.207  0.5947 -0.0005 -0.0222
  607SOL    HW1 1971   0.936   0.486   1.126 -1.3672  1.6899  0.4657
  607SOL    HW2 1972   0.967   0.614   1.223  0.5483 -0.3774  2.6998
  608SOL     OW 1973   3.586   0.712   1.248  0.2173 -0.0846 -0.1500
  608SOL    HW1 1974   3.496   0.669   1.240 -0.6739  1.4705  0.9385
  608SOL    HW2 1975   3.585   0.799   1.198  1.5238 -0.6223 -1.1518
  609SOL     OW 1976   0.435   4.492   2.652 -0.3137  0.6893  0.2073
  609SOL    HW1 1977   0.496   4.493   2.573  1.9747  0.0817  1.8608
  609SOL    HW2 1978   0.379   4.575   2.652  0.4525  1.2552 -1.4006
  610SOL     OW 1979   4.011   1.725   1.786  0.0176 -0.5045 -0.7470
  610SOL    HW1 1980   3.930   1.730   1.728 -0.4841 -0.4086 -0.0427
  610SOL    HW2 1981   4.029   1.816   1.825 -0.1613 -0.7612 -0.0605
  611SOL     OW 1982   4.385   4.529   4.950 -0.0822 -0.2652 -0.5765
  611SOL    HW1 1983   4.465   4.484   4.911  0.4569 -0.6098  0.8803
  611SOL    HW2 1984   4.411   4.618   4.988 -0.2757 -0.5821  0.3235
  612SOL     OW 1985   0.878   0.784   0.856  0.0702  0.3488  1.0070
  612SOL    HW1 1986   0.783   0.777   0.885 -0.6744  0.1742 -1.3208
  612SOL    HW2 1987   0.917   0.692   0.845 -0.7669  0.2571 -1.8117
  613SOL     OW 1988   5.142   4.217   5.085  0.0869 -0.0241  0.3258
  613SOL    HW1 1989   5.224   4.215   5.027 -0.0235  0.6159  0.1416
  613SOL    HW2 1990   5.148   4.144   5.153  0.7728 -0.0360  0.2643
  614SOL     OW 1991   2.176   0.120   1.038 -0.8013  0.5621  0.1272
  614SOL    HW1 1992   2.126   0.033   1.041 -0.6152  0.3152 -2.2448
  614SOL    HW2 1993   2.269   0.104   1.007 -0.9395  1.6709 -0.9130
  615SOL     OW 1994   2.235   4.622   3.886  0.2367  0.4132 -0.2440
  615SOL    HW1 1995   2.199   4.646   3.976 -2.7056 -0.2621 -1.1247
  615SOL    HW2 1996   2.318   4.567   3.897 -0.6145 -0.5313  2.0988
  616SOL     OW 1997   1.740   4.466   3.148  0.0685  0.0561  0.2331
  616SOL    HW1 1998   1.806   4.400   3.113  0.9792  0.7589  0.5931
  616SOL    HW2 1999   1.782   4.519   3.222 -0.8226  0.6754  0.3044
  617SOL     OW 2000   1.112   0.530   3.456 -0.3071  0.1545 -0.0859
  617SOL    HW1 2001   1.028   0.584   3.453  0.0368  0.7654  1.0187
  617SOL    HW2 2002   1.179   0.568   3.392 -0.2230  0.7779  0.3691
  618SOL     OW 2003   1.546   3.670   4.715 -0.2409 -0.2557 -0.6348
  618SOL    HW1 2004   1.583   3.591   4.763 -2.0236  0.8719  2.8971
  618SOL    HW2 2005   1.446   3.664   4.712 -0.3674  1.4866 -0.9479
  619SOL     OW 2006   1.842   4.551   2.526  0.8280 -0.8950 -0.1128
  619SOL    HW1 2007   1.917   4.562   2.591  1.6265 -0.2734 -1.1067
  619SOL    HW2 2008   1.877   4.562   2.433 -0.8945  1.9413 -0.5411
  620SOL     OW 2009   1.158   2.195   0.084 -0.0426 -0.1608 -0.6621
  620SOL    HW1 2010   1.245   2.158   0.115 -0.3005  0.1601  0.4758
  620SOL    HW2 2011   1.085   2.130   0.103 -0.4757  0.8195  1.2139
  621SOL     OW 2012   3.993   1.051   0.911 -0.2486 -0.2272  0.0146
  621SOL    HW1 2013   3.977   1.080   1.005  2.1297 -1.4304  0.8825
  621SOL    HW2 2014   4.066   0.983   0.909 -0.7937 -0.8662 -2.6440
  622SOL     OW 2015   2.748   4.702   4.247 -0.0384  0.6016  0.2475
  622SOL    HW1 2016   2.754   4.801   4.257  0.7340  0.7042 -1.0026
  622SOL    HW2 2017   2.671   4.667   4.300 -0.8505  1.9750  0.0002
  623SOL     OW 2018   0.224   1.653   4.625  0.3208  0.1396 -0.3387
  623SOL    HW1 2019   0.194   1.698   4.541  1.8396  0.2497 -0.8423
  623SOL    HW2 2020   0.154   1.589   4.655 -0.9786  1.2970 -0.7586
  624SOL     OW 2021   0.698   0.265   2.272 -0.0104  0.3988 -0.3591
  624SOL    HW1 2022   0.700   0.333   2.199  0.4673 -0.5903 -1.2873
  624SOL    HW2 2023   0.765   0.194   2.254  0.3149  0.2675  1.2016
  625SOL     OW 2024   2.942   2.988   2.130  0.3693  0.1849  0.0124
  625SOL    HW1 2025   2.921   3.083   2.108  0.6974  0.5527  1.1866
  625SOL    HW2 2026   2.939   2.976   2.229  0.1055 -1.0898 -0.1362
  626SOL     OW 2027   4.503   2.708   1.821  0.2694  0.3107  0.3385
  626SOL    HW1 2028   4.549   2.796   1.833 -1.1694  0.8304  2.6627
  626SOL    HW2 2029   4.570   2.638   1.795  2.0705  1.3394  1.9830
  627SOL     OW 2030   2.126   3.982   2.432 -0.2899 -0.0930 -0.5249
  627SOL    HW1 2031   2.136   3.886   2.458 -1.5611 -0.3055 -0.7593
  627SOL    HW2 2032   2.216   4.026   2.432  0.2927 -1.2456 -0.2903
  628SOL     OW 2033   1.454   2.425   3.379 -0.0773 -0.4150  0.1109
  628SOL    HW1 2034   1.460   2.502   3.316 -0.6465 -0.7476 -0.3648
  628SOL    HW2 2035   1.424   2.343   3.330  0.4909 -0.9437  0.6100
  629SOL     OW 2036   0.164   3.440   1.274  0.1811 -0.2641 -0.4087
  629SOL    HW1 2037   0.245   3.415   1.220 -0.1976 -1.3712 -0.4747
  629SOL    HW2 2038   0.189   3.443   1.370  1.2664  3.2775 -0.6681
  630SOL     OW 2039   1.269   3.893   4.725 -0.6425  0.2453 -0.4415
  630SOL    HW1 2040   1.175   3.919   4.747  0.5814  1.8016  4.3789
  630SOL    HW2 2041   1.322   3.975   4.704  0.2865 -0.1615  0.2443
  631SOL     OW 2042   4.756   2.948   3.342 -0.2018  0.3469 -0.4087
  631SOL    HW1 2043   4.674   2.998   3.315 -0.7213 -1.9192 -3.5456
  631SOL    HW2 2044   4.816   2.936   3.263  0.7210 -2.3534  0.5701
  632SOL     OW 2045   0.206   4.209   1.727  0.2178  0.5260  0.0859
  632SOL    HW1 2046   0.207   4.285   1.792 -0.1763  0.4432  0.1910
  632SOL    HW2 2047   0.255   4.131   1.766 -0.4618  0.3009  0.5003
  633SOL     OW 2048   3.219   3.523   0.967 -0.0924  0.0255  0.2492
  633SOL    HW1 2049   3.269   3.509   1.052 -0.5223  1.2231  0.7166
  633SOL    HW2 2050   3.176   3.613   0.968  0.4474  0.3394 -1.5183
  634SOL     OW 2051   0.390   4.863   0.959 -0.4460  0.0214  0.9640
  634SOL    HW1 2052   0.362   4.950   0.999  2.0269  0.9518  0.8389
  634SOL    HW2 2053   0.392   4.871   0.859  0.1324 -0.0525  0.9674
  635SOL     OW 2054   0.179   1.839   0.451  0.1021  0.1450 -0.3827
  635SOL    HW1 2055   0.085   1.843   0.483  0.7327 -0.8779  1.8143
  635SOL    HW2 2056   0.230   1.917   0.488  0.3296  0.1911 -0.7917
  636SOL     OW 2057   5.011   1.546   2.052 -0.2385  0.2945 -0.3029
  636SOL    HW1 2058   4.984   1.618   2.116  1.1172  1.5544 -1.0855
  636SOL    HW2 2059   4.934   1.526   1.991 -0.6624  1.0634 -0.0373
  637SOL     OW 2060   0.068   2.043   3.061 -0.0393 -0.0343  0.1478
  637SOL    HW1 2061   0.084   2.092   3.147 -0.2864 -0.3720  0.3926
  637SOL    HW2 2062   0.155   2.011   3.024  0.3712  2.4113 -1.1315
  638SOL     OW 2063   2.472   0.451   4.807  0.4402 -0.0357  0.0332
  638SOL    HW1 2064   2.558   0.497   4.782 -0.4230  2.2386  1.0791
  638SOL    HW2 2065   2.410   0.453   4.729  0.3738  0.6496  0.1036
  639SOL     OW 2066   1.918   0.146   0.894 -0.2214  0.0206 -0.3685
  639SOL    HW1 2067   1.892   0.091   0.815  2.3989 -0.8580 -0.7478
  639SOL    HW2 2068   2.002   0.197   0.873 -0.0513  0.5968  1.4949
  640SOL     OW 2069   3.338   0.619   4.855 -0.3906  0.1929 -0.3594
  640SOL    HW1 2070   3.327   0.611   4.954  2.2567 -0.8924 -0.0678
  640SOL    HW2 2071   3.328   0.529   4.813 -1.8108  0.6924 -1.1759
  641SOL     OW 2072   4.482   4.919   1.527 -0.0283 -0.1013 -0.4645
  641SOL    HW1 2073   4.486   4.895   1.430 -0.8970  0.6004 -0.6829
  641SOL    HW2 2074   4.394   4.960   1.548 -0.4897 -1.7362  0.9970
  642SOL     OW 2075   1.321   1.218   0.092  0.1956 -0.3574  0.7371
  642SOL    HW1 2076   1.315   1.121   0.067  1.2567 -0.1608 -0.3956
  642SOL    HW2 2077   1.415   1.239   0.119 -0.1095  0.2818  1.3249
  643SOL     OW 2078   4.007   3.202   4.450  0.4628  0.1046 -0.0761
  643SOL    HW1 2079   4.019   3.176   4.546 -1.3866  0.0395  0.1752
  643SOL    HW2 2080   4.003   3.119   4.394 -0.1111  0.0741  0.0110
  644SOL     OW 2081   2.860   0.888   0.045  0.9034  0.1367  0.0093
  644SOL    HW1 2082   2.948   0.841   0.046  0.1427 -1.4158  2.1866
  644SOL    HW2 2083   2.842   0.928   0.135 -0.7375  0.1244 -0.2758
  645SOL     OW 2084   3.839   4.139   3.045 -0.1348  0.4751 -0.4225
  645SOL    HW1 2085   3.933   4.107   3.045 -0.5595 -0.9366  1.3261
  645SOL    HW2 2086   3.801   4.133   3.138 -1.7856  1.5308 -0.9713
  646SOL     OW 2087   0.836   1.800   3.686 -0.3702 -0.1092 -0.0978
  646SOL    HW1 2088   0.800   1.730   3.625  0.0813 -0.6403  0.2334
  646SOL    HW2 2089   0.912   1.847   3.642 -1.6625  1.2907 -0.9618
  647SOL     OW 2090   4.447   2.929   3.529 -0.4109 -0.4068  0.5923
  647SOL    HW1 2091   4.445   2.836   3.566 -1.9973 -0.4756  0.3971
  647SOL    HW2 2092   4.459   2.995   3.603 -1.7358 -0.6477  1.0438
  648SOL     OW 2093   3.565   0.494   3.192  0.0946 -0.3181 -0.3207
  648SOL    HW1 2094   3.566   0.568   3.259 -1.7369  0.4936 -1.1458
  648SOL    HW2 2095   3.544   0.408   3.238  0.8849 -0.1356  0.4269
  649SOL     OW 2096   3.174   1.813   1.826 -0.1573  0.3579 -0.4030
  649SOL    HW1 2097   3.099   1.856   1.877 -0.3624 -1.1446  0.6206
  649SOL    HW2 2098   3.150   1.810   1.729 -0.2511  2.2444 -0.4843
  650SOL     OW 2099   1.930   2.779   4.842 -0.0166  0.3888  0.1073
  650SOL    HW1 2100   1.991   2.745   4.914 -0.4166  0.5745  0.5379
  650SOL    HW2 2101   1.968   2.863   4.805  0.0528  0.4420  0.2936
  651SOL     OW 2102   3.971   0.213   4.345 -0.3457 -0.1749 -0.2376
  651SOL    HW1 2103   3.974   0.169   4.255  1.8513  1.5718 -1.1374
  651SOL    HW2 2104   3.892   0.273   4.351 -0.4681 -0.2525 -1.0539
  652SOL     OW 2105   3.840   2.434   0.426  0.7448 -0.0278  0.0569
  652SOL    HW1 2106   3.859   2.404   0.333 -1.0981  0.1827 -0.4330
  652SOL    HW2 2107   3.785   2.518   0.424 -0.6921 -0.8742  1.2601
  653SOL     OW 2108   3.333   2.401   4.271 -0.3274  0.3480 -0.2957
  653SOL    HW1 2109   3.284   2.484   4.242 -2.6983 -0.1432  1.8779
  653SOL    HW2 2110   3.337   2.398   4.371  2.1816 -0.8604 -0.3675
  654SOL     OW 2111   3.082   0.845   2.528 -0.4643 -0.0510 -0.1605
  654SOL    HW1 2112   3.020   0.779   2.487  0.1436 -0.3447 -0.6363
  654SOL    HW2 2113   3.128   0.897   2.455 -0.6826  0.6569  0.1977
  655SOL     OW 2114   3.465   4.192   2.386 -0.0680  0.3219 -0.9102
  655SOL    HW1 2115   3.523   4.147   2.318  0.5512  0.2727 -0.3513
  655SOL    HW2 2116   3.513   4.197   2.473 -1.1996 -0.4273 -0.2216
  656SOL     OW 2117   4.039   1.248   3.458 -0.8592  0.5192 -0.0170
  656SOL    HW1 2118   3.950   1.207   3.439 -0.8708 -1.6362  3.6761
  656SOL    HW2 2119   4.032   1.347   3.449 -2.5699  0.2569 -3.1946
  657SOL     OW 2120   5.040   5.079   2.265  0.4403  0.2517  0.5895
  657SOL    HW1 2121   5.009   5.118   2.178 -0.3072  1.7333  1.4669
  657SOL    HW2 2122   4.983   5.000   2.288 -0.6253  0.9885  0.6035
  658SOL     OW 2123   5.052   4.568   4.489 -0.1131 -0.1100 -0.8135
  658SOL    HW1 2124   5.092   4.565   4.581 -1.6465  2.6143  0.0578
  658SOL    HW2 2125   5.033   4.475   4.458  0.6911 -1.1213  1.4978
  659SOL     OW 2126   2.769   2.808   1.516  0.5517  0.4027  0.3390
  659SOL    HW1 2127   2.814   2.843   1.434  0.4845  0.3483  0.2781
  659SOL    HW2 2128   2.710   2.731   1.490  2.6775 -1.4874  0.8047
  660SOL     OW 2129   4.551   3.462   0.146  0.2157 -0.0511 -0.0853
  660SOL    HW1 2130   4.603   3.449   0.230  2.2791  0.4217 -1.2208
  660SOL    HW2 2131   4.464   3.505   0.167  0.5718 -0.1697  1.8251
  661SOL     OW 2132   0.088   2.732   1.156 -0.2718 -0.9105 -0.2735
  661SOL    HW1 2133   0.003   2.776   1.183  0.5088  0.3992  0.1500
  661SOL    HW2 2134   0.096   2.733   1.056 -0.9016 -1.3593 -0.3347
  662SOL     OW 2135   4.601   5.125   0.487  0.5243  0.3350  0.7576
  662SOL    HW1 2136   4.518   5.162   0.527  0.6653 -0.9321  2.3525
  662SOL    HW2 2137   4.665   5.099   0.560  2.8446  2.3193 -0.4145
  663SOL     OW 2138   2.009   4.278   0.619  0.2504  0.3119 -0.2388
  663SOL    HW1 2139   2.014   4.231   0.707  0.8284 -0.2508 -0.5596
  663SOL    HW2 2140   1.972   4.215   0.550 -0.6790  0.9110 -0.2891
  664SOL     OW 2141   0.322   3.889   0.703 -0.9210 -0.7403  0.2586
  664SOL    HW1 2142   0.415   3.858   0.724 -0.8739 -1.8737 -1.4026
  664SOL    HW2 2143   0.326   3.960   0.632 -1.2854 -0.1255  0.8475
  665SOL     OW 2144   0.740   0.306   3.612  0.5133  0.0363 -0.5904
  665SOL    HW1 2145   0.837   0.308   3.636 -0.1069 -1.6712  2.5479
  665SOL    HW2 2146   0.694   0.236   3.666 -3.0596  2.8912  0.4453
  666SOL     OW 2147   0.095   2.313   0.400  0.1291  0.7919 -0.1417
  666SOL    HW1 2148   0.070   2.396   0.350 -1.8509 -0.0255 -0.6082
  666SOL    HW2 2149   0.074   2.324   0.497 -1.9567  0.2384 -0.4759
  667SOL     OW 2150   4.201   4.215   0.758 -0.5525 -0.1183 -0.6704
  667SOL    HW1 2151   4.286   4.235   0.709 -0.8002 -3.0264 -2.5440
  667SOL    HW2 2152   4.221   4.198   0.854  1.0608 -0.9350 -1.1074
  668SOL     OW 2153   4.232   0.423   0.670 -0.0013 -0.4306 -0.4053
  668SOL    HW1 2154   4.306   0.474   0.625 -2.1011  3.6841  0.3643
  668SOL    HW2 2155   4.180   0.373   0.601  0.8888  0.2036 -1.5816
  669SOL     OW 2156   4.910   3.083   2.568  0.2143 -0.2661  0.2744
  669SOL    HW1 2157   4.977   3.009   2.579  1.7367  0.6260 -2.1762
  669SOL    HW2 2158   4.823   3.055   2.609  1.4536 -2.3178  1.7339
  670SOL     OW 2159   4.490   4.700   4.347 -0.4270 -0.3197 -0.2856
  670SOL    HW1 2160   4.539   4.757   4.280 -0.0669  1.2308  1.2105
  670SOL    HW2 2161   4.447   4.759   4.415 -0.7008 -1.8412  0.9151
  671SOL     OW 2162   3.101   4.620   2.096  0.5632  0.1956  0.1613
  671SOL    HW1 2163   3.133   4.584   2.183  1.8235  2.4982  0.7332
  671SOL    HW2 2164   3.053   4.706   2.111  1.0016  0.7534 -1.4314
  672SOL     OW 2165   4.966   4.669   2.823  0.0998  0.0831  0.2515
  672SOL    HW1 2166   5.062   4.670   2.852  0.2881 -1.5695 -0.2044
  672SOL    HW2 2167   4.907   4.686   2.902  0.7452  1.3844  0.4883
  673SOL     OW 2168   0.148   3.407   5.057  0.2405  0.4991 -0.1002
  673SOL    HW1 2169   0.161   3.345   5.135 -0.7711 -0.6628 -0.8135
  673SOL    HW2 2170   0.179   3.362   4.974 -0.4414  0.9711 -0.6185
  674SOL     OW 2171   2.652   4.520   4.936  0.6243  0.5013  0.5039
  674SOL    HW1 2172   2.583   4.490   5.003 -0.2498  1.6129  0.1463
  674SOL    HW2 2173   2.739   4.475   4.955  0.0390 -0.2428  1.5407
  675SOL     OW 2174   0.272   3.448   1.540  0.1004  0.5027 -0.1455
  675SOL    HW1 2175   0.371   3.452   1.554  0.1486  0.4228 -0.4472
  675SOL    HW2 2176   0.231   3.393   1.613  0.1128  1.6119  0.7244
  676SOL     OW 2177   1.514   2.533   4.106 -0.3913  0.0449  0.0145
  676SOL    HW1 2178   1.563   2.466   4.051  1.5748  1.9560 -0.7336
  676SOL    HW2 2179   1.421   2.545   4.071  0.0852 -0.4280 -1.4633
  677SOL     OW 2180   5.093   2.160   0.252 -0.0211  0.0181  0.0392
  677SOL    HW1 2181   5.150   2.105   0.191  0.0704 -0.7172  0.7654
  677SOL    HW2 2182   5.152   2.218   0.309 -0.0495 -0.0600  0.1478
  678SOL     OW 2183   1.222   4.393   3.873  0.4493  0.2868  0.0834
  678SOL    HW1 2184   1.215   4.383   3.972  0.8379  0.5181  0.1366
  678SOL    HW2 2185   1.298   4.454   3.851 -1.3002  2.4542 -0.2629
  679SOL     OW 2186   2.660   1.034   2.583 -0.1053 -0.0367 -0.7069
  679SOL    HW1 2187   2.720   0.967   2.626 -0.3834 -0.3441 -0.7926
  679SOL    HW2 2188   2.564   1.007   2.598 -0.2378  0.6353 -0.2521
  680SOL     OW 2189   1.611   0.275   2.239 -0.5507 -0.3681  0.0683
  680SOL    HW1 2190   1.682   0.305   2.302  0.1720 -1.7285 -0.0624
  680SOL    HW2 2191   1.628   0.180   2.212 -2.5456 -0.7979  0.1966
  681SOL     OW 2192   1.491   1.975   2.554 -0.3300 -0.0921 -0.1329
  681SOL    HW1 2193   1.434   2.034   2.611 -1.4079 -0.6986 -0.5698
  681SOL    HW2 2194   1.543   1.913   2.613  0.8609  1.2878  0.3369
  682SOL     OW 2195   3.320   1.567   3.456 -0.3736  0.0383  0.2541
  682SOL    HW1 2196   3.345   1.470   3.447 -1.1300 -0.3186  1.7460
  682SOL    HW2 2197   3.220   1.576   3.449 -0.2778  0.7627 -0.2368
  683SOL     OW 2198   4.635   0.257   0.771 -0.7381  0.8653 -0.4420
  683SOL    HW1 2199   4.695   0.177   0.772 -0.9561  0.6954  0.9620
  683SOL    HW2 2200   4.654   0.312   0.690  3.0242  2.1048  1.0709
  684SOL     OW 2201   2.733   1.656   0.376 -0.4494  0.0065 -0.1494
  684SOL    HW1 2202   2.765   1.742   0.335 -3.3915  0.1924 -2.3944
  684SOL    HW2 2203   2.706   1.672   0.471  0.4849  1.1484 -0.0515
  685SOL     OW 2204   5.107   1.512   0.710  0.0418  0.0759 -0.2553
  685SOL    HW1 2205   5.057   1.590   0.747  1.5207  0.6518  0.6403
  685SOL    HW2 2206   5.088   1.431   0.765  0.2047  0.3245  0.1715
  686SOL     OW 2207   1.553   1.484   2.829  0.3162  0.5781  0.4556
  686SOL    HW1 2208   1.461   1.510   2.857 -0.8194 -0.8508 -1.6370
  686SOL    HW2 2209   1.570   1.516   2.736  1.8239  0.5015  0.6752
  687SOL     OW 2210   3.833   3.380   3.784 -0.6061  0.0242  0.1439
  687SOL    HW1 2211   3.879   3.469   3.781  0.3174 -0.4623 -0.8341
  687SOL    HW2 2212   3.827   3.348   3.878  2.5427 -0.6197  0.2061
  688SOL     OW 2213   0.825   2.338   2.424 -0.1031  0.6038 -0.0238
  688SOL    HW1 2214   0.762   2.395   2.476  0.7713 -0.4019  2.2580
  688SOL    HW2 2215   0.919   2.365   2.444  0.2755 -0.4609 -0.2808
  689SOL     OW 2216   4.493   4.241   4.444  0.1910 -0.0038 -0.6215
  689SOL    HW1 2217   4.551   4.175   4.491  1.3791  1.1493 -0.3868
  689SOL    HW2 2218   4.521   4.247   4.348 -0.1565 -0.0928 -0.7311
  690SOL     OW 2219   2.341   0.689   0.756 -0.4162 -0.2409 -0.7085
  690SOL    HW1 2220   2.300   0.766   0.707  0.4357 -0.8562 -2.4717
  690SOL    HW2 2221   2.434   0.673   0.723 -0.1928 -1.3833  0.3592
  691SOL     OW 2222   1.686   0.485   0.666  0.0951 -0.1913 -0.1842
  691SOL    HW1 2223   1.602   0.433   0.652  0.9428 -1.4124 -0.9211
  691SOL    HW2 2224   1.718   0.473   0.760  0.5469 -1.4670 -0.4741
  692SOL     OW 2225   2.525   2.864   4.793  0.5081 -0.3770  0.0674
  692SOL    HW1 2226   2.477   2.819   4.719 -1.5309 -1.5488  1.9909
  692SOL    HW2 2227   2.610   2.905   4.758 -0.4102 -0.7617 -2.8620
  693SOL     OW 2228   3.784   2.078   3.255  0.2011  0.6660 -0.0258
  693SOL    HW1 2229   3.746   2.010   3.193  0.8843  2.2041 -2.2773
  693SOL    HW2 2230   3.722   2.092   3.331 -0.0725 -2.2252  0.3867
  694SOL     OW 2231   3.992   1.606   2.618 -0.6184 -0.3680  0.2294
  694SOL    HW1 2232   4.025   1.576   2.528 -1.9372  0.4636 -0.5574
  694SOL    HW2 2233   3.938   1.532   2.659 -0.1171 -0.7058  0.2886
  695SOL     OW 2234   4.366   3.665   1.069 -0.3598 -0.0272 -0.0127
  695SOL    HW1 2235   4.449   3.707   1.033 -0.2885  2.0096  2.2999
  695SOL    HW2 2236   4.375   3.565   1.065  1.8682  0.1439 -0.5055
  696SOL     OW 2237   1.403   1.268   4.105 -0.5230 -0.7383 -0.1592
  696SOL    HW1 2238   1.422   1.335   4.034 -1.2209 -0.6849 -0.3061
  696SOL    HW2 2239   1.308   1.278   4.136 -0.9498 -2.2439 -0.8392
  697SOL     OW 2240   2.585   1.437   3.557 -0.0034  0.1630  0.3055
  697SOL    HW1 2241   2.605   1.340   3.563 -1.8062 -0.1833  1.3559
  697SOL    HW2 2242   2.555   1.459   3.464  0.7390 -0.1932 -0.0265
  698SOL     OW 2243   4.614   4.496   3.428 -0.0156 -0.2344  0.1662
  698SOL    HW1 2244   4.689   4.433   3.409  0.9626  0.9337  0.1166
  698SOL    HW2 2245   4.537   4.475   3.367 -0.8153 -3.1646  1.9440
  699SOL     OW 2246   4.217   1.991   1.103  0.2141 -0.0018  0.4099
  699SOL    HW1 2247   4.148   1.938   1.153  0.5380 -2.0234 -1.1297
  699SOL    HW2 2248   4.173   2.068   1.056 -0.7674 -0.4496  0.5697
  700SOL     OW 2249   1.967   4.034   4.901 -0.4019 -0.7242 -0.3081
  700SOL    HW1 2250   1.949   4.062   4.995 -1.7402  0.4071 -0.8759
  700SOL    HW2 2251   1.959   3.935   4.894  2.5953 -1.2220  1.3463
  701SOL     OW 2252   3.837   4.917   4.161  0.0417 -0.1334  0.4314
  701SOL    HW1 2253   3.774   4.994   4.174  1.1762  1.2182 -1.5025
  701SOL    HW2 2254   3.931   4.952   4.157  0.5115 -1.4475 -1.5660
  702SOL     OW 2255   1.969   4.140   1.525 -0.1020  0.2141 -0.2678
  702SOL    HW1 2256   2.058   4.111   1.489  1.6286  0.3571  3.4529
  702SOL    HW2 2257   1.918   4.060   1.556  0.3231  0.3559  0.8413
  703SOL     OW 2258   1.872   2.735   3.351  0.3691 -0.7285  0.0279
  703SOL    HW1 2259   1.800   2.787   3.306  1.4887  1.1552  0.3453
  703SOL    HW2 2260   1.862   2.638   3.328 -0.9588 -0.2304 -1.6811
  704SOL     OW 2261   2.290   1.951   4.030 -0.1603  0.6564  0.2581
  704SOL    HW1 2262   2.196   1.917   4.035 -0.3331  0.6770 -2.0411
  704SOL    HW2 2263   2.352   1.884   4.072 -0.9119 -0.6564 -0.6742
  705SOL     OW 2264   4.007   2.664   0.080 -0.5414  0.4491  0.0638
  705SOL    HW1 2265   4.050   2.677  -0.010 -0.8145  0.0142 -0.1377
  705SOL    HW2 2266   4.034   2.737   0.141 -0.9468  1.1769 -0.6029
  706SOL     OW 2267   1.283   4.618   1.278 -0.0644  0.5833  0.3257
  706SOL    HW1 2268   1.197   4.568   1.288  0.3422 -0.2985 -0.4565
  706SOL    HW2 2269   1.263   4.715   1.263 -0.8680  0.6613  1.7172
  707SOL     OW 2270   5.126   5.079   0.297 -0.3157  0.2707  0.0365
  707SOL    HW1 2271   5.105   5.072   0.394  1.5254 -1.9493  0.3483
  707SOL    HW2 2272   5.041   5.089   0.245 -1.3844  0.6105  1.7920
  708SOL     OW 2273   1.379   1.498   3.393 -0.4979 -0.0251  0.3555
  708SOL    HW1 2274   1.371   1.597   3.376  0.1177 -0.2112 -1.2068
  708SOL    HW2 2275   1.422   1.455   3.314 -1.8729 -1.7311  0.4928
  709SOL     OW 2276   3.532   0.342   0.178 -0.8325 -0.6871 -0.0363
  709SOL    HW1 2277   3.532   0.442   0.185 -0.8344 -0.5829 -1.2604
  709SOL    HW2 2278   3.463   0.304   0.240 -1.1011  0.0932  0.1568
  710SOL     OW 2279   1.195   5.086   4.634  0.1025  0.1589  0.8443
  710SOL    HW1 2280   1.179   5.033   4.551 -0.1090  0.7355  0.5098
  710SOL    HW2 2281   1.182   5.183   4.614 -0.7808  0.2409  1.7413
  711SOL     OW 2282   2.683   2.732   1.038  0.1919 -0.0387 -0.0153
  711SOL    HW1 2283   2.612   2.707   1.104 -0.2227  0.0799 -0.4029
  711SOL    HW2 2284   2.771   2.739   1.084  0.4684 -2.8307  0.0104
  712SOL     OW 2285   0.754   4.374   1.869 -0.0148 -0.2960 -0.7931
  712SOL    HW1 2286   0.717   4.466   1.874 -0.4361 -0.4406 -1.1832
  712SOL    HW2 2287   0.685   4.312   1.833  0.2670 -0.7646 -0.5416
  713SOL     OW 2288   0.679   4.954   4.949 -0.4432 -0.0835  0.0586
  713SOL    HW1 2289   0.732   4.895   5.009  0.1149 -1.1829 -1.4254
  713SOL    HW2 2290   0.589   4.971   4.989 -0.7411 -2.2290  0.4186
  714SOL     OW 2291   3.370   3.535   3.696 -0.6211 -0.6270  0.0018
  714SOL    HW1 2292   3.295   3.585   3.652 -0.0869  0.4198  0.2373
  714SOL    HW2 2293   3.453   3.591   3.693 -0.0093 -1.4979  0.3241
  715SOL     OW 2294   5.097   1.842   1.203 -0.3579  0.0108 -0.6776
  715SOL    HW1 2295   5.176   1.825   1.143  0.3129  0.1500  0.1520
  715SOL    HW2 2296   5.084   1.765   1.264  0.4837  0.8766  0.6498
  716SOL     OW 2297   3.152   0.351   4.007 -0.3850 -0.0217 -0.5955
  716SOL    HW1 2298   3.145   0.413   4.085 -1.6507  2.3616 -2.4575
  716SOL    HW2 2299   3.098   0.269   4.024  1.4149 -0.7969  1.9910
  717SOL     OW 2300   1.441   1.283   2.060  0.3149 -0.4892  0.0771
  717SOL    HW1 2301   1.382   1.348   2.012 -0.7162 -2.7875 -2.0154
  717SOL    HW2 2302   1.510   1.333   2.113 -1.8183  2.2598  0.4806
  718SOL     OW 2303   4.190   0.265   4.746  0.0797  1.0687 -0.3140
  718SOL    HW1 2304   4.144   0.276   4.658  1.4097  0.2969 -1.1576
  718SOL    HW2 2305   4.289   0.255   4.730  0.2610  0.1482  1.2054
  719SOL     OW 2306   0.555   4.507   1.301 -0.7874 -0.4938  0.0212
  719SOL    HW1 2307   0.501   4.573   1.248  0.3730  0.1401 -0.4327
  719SOL    HW2 2308   0.495   4.454   1.360 -2.0978 -0.9521 -1.6345
  720SOL     OW 2309   3.912   3.107   3.363 -0.4128  0.1533 -0.2594
  720SOL    HW1 2310   3.816   3.111   3.335  0.0733 -0.2975 -2.0724
  720SOL    HW2 2311   3.967   3.070   3.289  1.1665  0.2981  0.8017
  721SOL     OW 2312   2.360   2.415   1.137  0.2726 -0.3600 -0.5238
  721SOL    HW1 2313   2.280   2.471   1.161 -0.3669 -1.0763 -0.9523
  721SOL    HW2 2314   2.350   2.324   1.175  0.9505 -0.4216 -0.4830
  722SOL     OW 2315   2.127   2.299   4.736  0.6387  0.3596  0.1912
  722SOL    HW1 2316   2.094   2.320   4.829  1.4185 -0.2789  0.6194
  722SOL    HW2 2317   2.060   2.241   4.690 -0.2858  1.5740 -0.0619
  723SOL     OW 2318   2.576   2.679   0.798 -0.0542  0.6286  0.1859
  723SOL    HW1 2319   2.636   2.705   0.873  0.9995  0.8546 -0.7100
  723SOL    HW2 2320   2.513   2.754   0.778  0.4893  1.0491  0.0410
  724SOL     OW 2321   1.656   0.970   4.456 -0.3128 -0.0120  0.3367
  724SOL    HW1 2322   1.599   0.897   4.492 -0.2526 -0.0106  0.4345
  724SOL    HW2 2323   1.618   1.003   4.369 -0.9885  0.6394  0.8735
  725SOL     OW 2324   4.743   2.013   3.242 -0.2474 -0.1031  0.2307
  725SOL    HW1 2325   4.700   2.047   3.326  2.8134 -0.2063  1.9632
  725SOL    HW2 2326   4.786   2.089   3.193  1.3985 -0.5488  0.9206
  726SOL     OW 2327   0.752   0.994   2.215 -0.2727 -0.1834 -0.5109
  726SOL    HW1 2328   0.828   1.059   2.228  1.7476 -2.1414 -1.9109
  726SOL    HW2 2329   0.671   1.044   2.183  1.4546  1.5831 -2.4317
  727SOL     OW 2330   3.041   0.363   0.454  0.7389  0.8021 -0.8488
  727SOL    HW1 2331   2.982   0.308   0.395  1.9528 -1.6174  0.0774
  727SOL    HW2 2332   2.985   0.407   0.525 -0.1365 -0.4865 -0.6988
  728SOL     OW 2333   4.750   0.543   3.968  0.0104 -0.0230 -0.0682
  728SOL    HW1 2334   4.777   0.622   4.023 -1.3507 -0.0128  0.6222
  728SOL    HW2 2335   4.810   0.536   3.888  1.4517  0.4917  0.9345
  729SOL     OW 2336   4.156   1.986   0.801 -0.0412 -0.3774  0.5800
  729SOL    HW1 2337   4.147   2.065   0.862  0.2759  0.2176 -0.1380
  729SOL    HW2 2338   4.233   1.929   0.832  0.4652  0.2131  0.4214
  730SOL     OW 2339   0.222   2.623   1.360  0.1122 -0.1806 -0.0991
  730SOL    HW1 2340   0.284   2.553   1.326 -0.7378 -0.2483 -1.6040
  730SOL    HW2 2341   0.162   2.654   1.286 -0.5688  1.0376  0.9062
  731SOL     OW 2342   0.263   2.568   0.951  0.4108 -0.0132 -0.0721
  731SOL    HW1 2343   0.352   2.534   0.983 -0.1994 -1.9166 -0.2717
  731SOL    HW2 2344   0.275   2.659   0.911  2.5296 -0.7637 -1.3415
  732SOL     OW 2345   2.879   3.940   1.759 -0.9242 -0.2855  0.2938
  732SOL    HW1 2346   2.968   3.932   1.714 -1.2522  0.2540 -0.4797
  732SOL    HW2 2347   2.810   3.967   1.692 -1.6215 -0.4177  0.9400
  733SOL     OW 2348   2.653   3.853   0.328  0.1208 -0.2272  0.5301
  733SOL    HW1 2349   2.737   3.808   0.298  0.2904  0.9205 -0.8296
  733SOL    HW2 2350   2.675   3.918   0.401  0.5947  0.7469 -0.4558
  734SOL     OW 2351   4.055   0.852   0.242 -0.0903  0.0725 -0.0395
  734SOL    HW1 2352   4.065   0.940   0.288 -0.6958  0.1983 -0.1454
  734SOL    HW2 2353   4.079   0.779   0.306  0.3430  0.3071  0.0716
  735SOL     OW 2354   4.312   5.050   4.418  0.3432  0.0661 -0.3764
  735SOL    HW1 2355   4.323   4.984   4.492  2.6314 -0.6795 -1.3161
  735SOL    HW2 2356   4.395   5.052   4.362 -0.5286  2.1406 -1.6912
  736SOL     OW 2357   4.025   3.246   0.456  0.2031 -0.0666  0.7041
  736SOL    HW1 2358   3.977   3.164   0.489 -0.6401 -0.4688 -1.3751
  736SOL    HW2 2359   3.992   3.326   0.507  1.4275 -1.0082  3.1482
  737SOL     OW 2360   2.279   5.057   3.187  0.4320 -0.4386 -0.4468
  737SOL    HW1 2361   2.333   4.973   3.191 -0.3994 -1.1397 -2.4551
  737SOL    HW2 2362   2.225   5.058   3.102 -0.1100  1.8116 -0.1441
  738SOL     OW 2363   1.542   0.032   1.776 -0.1956  0.0787 -0.0057
  738SOL    HW1 2364   1.625   0.070   1.734 -1.1055 -1.4973 -3.6525
  738SOL    HW2 2365   1.473   0.104   1.784  0.0617  0.5096 -1.3099
  739SOL     OW 2366   2.234   0.599   1.857  0.0488  0.6009  0.3235
  739SOL    HW1 2367   2.334   0.604   1.858  0.0683  0.4776 -0.5967
  739SOL    HW2 2368   2.200   0.581   1.950  0.8733  0.7124  0.6490
  740SOL     OW 2369   3.881   1.335   1.432  0.0562  0.2304 -0.3731
  740SOL    HW1 2370   3.926   1.287   1.507 -0.8435 -0.0829 -0.0224
  740SOL    HW2 2371   3.784   1.309   1.428  0.1149  0.1289 -1.7350
  741SOL     OW 2372   4.838   1.137   0.613  0.5673  0.0009  0.3678
  741SOL    HW1 2373   4.765   1.069   0.614 -0.3979  1.0127 -0.1388
  741SOL    HW2 2374   4.901   1.118   0.538 -0.4547  0.4385 -0.6128
  742SOL     OW 2375   4.076   1.701   3.240  0.2153 -0.0661  0.5741
  742SOL    HW1 2376   4.158   1.696   3.184 -0.1926 -0.7938  0.0288
  742SOL    HW2 2377   4.042   1.795   3.242 -0.0422 -0.1200 -0.7967
  743SOL     OW 2378   1.756   3.910   0.735 -0.2120  0.0505 -0.3459
  743SOL    HW1 2379   1.701   3.988   0.703 -1.3954 -0.0470  1.3194
  743SOL    HW2 2380   1.701   3.827   0.732 -0.3124  0.0105  1.6877
  744SOL     OW 2381   0.585   4.194   1.408 -0.0258  0.2425 -0.1971
  744SOL    HW1 2382   0.525   4.118   1.431 -2.1064  1.7470 -0.3629
  744SOL    HW2 2383   0.601   4.196   1.310  1.5011 -0.9667 -0.0064
  745SOL     OW 2384   2.033   4.708   1.147 -0.2554  0.5009 -0.1529
  745SOL    HW1 2385   1.945   4.674   1.114 -0.4388  0.7898  0.0267
  745SOL    HW2 2386   2.027   4.725   1.246 -0.5664  2.2031 -0.4194
  746SOL     OW 2387   3.815   0.593   2.685 -0.0688  0.5391 -0.4853
  746SOL    HW1 2388   3.865   0.668   2.728 -0.2896  0.1017  0.5824
  746SOL    HW2 2389   3.722   0.590   2.720  0.2457 -0.8810  0.3430
  747SOL     OW 2390   3.415   4.818   0.346  0.7801  0.1368  0.9071
  747SOL    HW1 2391   3.374   4.908   0.356  2.3790  0.9802  0.2328
  747SOL    HW2 2392   3.509   4.827   0.314  0.3763 -1.8381 -1.1226
  748SOL     OW 2393   2.631   3.951   3.573 -0.3934 -0.1754 -0.1865
  748SOL    HW1 2394   2.689   3.904   3.640  0.0625 -0.5371 -0.8277
  748SOL    HW2 2395   2.663   4.045   3.562 -1.6481  0.4987  1.5123
  749SOL     OW 2396   3.721   0.288   4.779 -0.0934  0.2145  0.3710
  749SOL    HW1 2397   3.787   0.222   4.744 -1.9581 -1.7386  0.3856
  749SOL    HW2 2398   3.759   0.332   4.861  1.1814 -0.8500  0.3862
  750SOL     OW 2399   0.526   4.219   1.815 -0.3619  0.6662 -0.3053
  750SOL    HW1 2400   0.538   4.134   1.763 -0.3931 -0.1124  0.9182
  750SOL    HW2 2401   0.498   4.197   1.908  0.5280  1.9902  0.3005
  751SOL     OW 2402   1.376   4.780   1.739  0.4981 -0.1831 -0.1816
  751SOL    HW1 2403   1.278   4.775   1.759  0.6742 -0.5501  0.6375
  751SOL    HW2 2404   1.421   4.838   1.807  1.0410 -1.0438  0.2068
  752SOL     OW 2405   4.658   2.919   1.890  0.1983  0.3476 -0.3320
  752SOL    HW1 2406   4.757   2.918   1.875  0.2756  0.4456  0.1391
  752SOL    HW2 2407   4.623   3.011   1.875  0.4157  0.6499  0.9074
  753SOL     OW 2408   2.136   0.857   0.524 -0.3616  0.5891 -0.0944
  753SOL    HW1 2409   2.084   0.925   0.575 -2.1108  0.2504 -1.3186
  753SOL    HW2 2410   2.169   0.897   0.439  0.5814  0.5262  0.2309
  754SOL     OW 2411   3.592   0.933   1.098 -0.0257 -0.2407 -0.0062
  754SOL    HW1 2412   3.631   0.972   1.015  1.5670  0.5495  1.0533
  754SOL    HW2 2413   3.495   0.956   1.104 -0.6405 -1.8167 -2.4688
  755SOL     OW 2414   4.863   3.518   2.553 -0.0288 -0.5434 -0.1908
  755SOL    HW1 2415   4.765   3.498   2.548 -0.6276  1.8441  0.4440
  755SOL    HW2 2416   4.881   3.579   2.630  1.7777  0.0044 -0.9785
  756SOL     OW 2417   2.066   1.807   1.713 -0.1731  0.0970 -0.0330
  756SOL    HW1 2418   2.070   1.708   1.698  0.7203  0.0502  0.4623
  756SOL    HW2 2419   2.115   1.853   1.638  0.4861  0.0928  0.3893
  757SOL     OW 2420   2.805   0.658   2.879  0.1269  0.4428  0.0105
  757SOL    HW1 2421   2.751   0.579   2.908  1.9617 -0.2181  1.8683
  757SOL    HW2 2422   2.767   0.741   2.920 -0.4921  0.2435 -0.1388
  758SOL     OW 2423   1.831   4.858   3.985  0.4063 -0.0333 -0.6170
  758SOL    HW1 2424   1.742   4.867   4.030  0.4457 -0.7797 -0.3701
  758SOL    HW2 2425   1.856   4.761   3.981  2.3272  0.3023  1.5026
  759SOL     OW 2426   2.721   1.188   3.538  0.0087 -1.0582  0.0149
  759SOL    HW1 2427   2.799   1.247   3.560 -0.3105 -0.6472  0.0506
  759SOL    HW2 2428   2.755   1.100   3.505  0.5380 -0.0504 -2.3846
  760SOL     OW 2429   4.729   3.869   1.112 -0.5254 -0.2317  0.2077
  760SOL    HW1 2430   4.684   3.821   1.036 -1.7949  0.5536  0.4450
  760SOL    HW2 2431   4.828   3.874   1.093 -0.3651 -2.5959  0.0017
  761SOL     OW 2432   4.478   0.575   3.901 -0.7511 -0.1800 -0.6086
  761SOL    HW1 2433   4.455   0.486   3.860 -0.1722 -0.2195 -0.8533
  761SOL    HW2 2434   4.576   0.591   3.892 -0.9428  0.7507 -1.1039
  762SOL     OW 2435   1.139   2.853   1.167  0.2947  0.0872  0.0470
  762SOL    HW1 2436   1.095   2.842   1.256  2.6109  0.9740  1.4118
  762SOL    HW2 2437   1.228   2.807   1.168  0.6873  0.7343 -1.5643
  763SOL     OW 2438   3.727   2.779   3.226  0.2290 -0.5126 -0.0708
  763SOL    HW1 2439   3.638   2.814   3.195  0.6965  0.3203 -0.5029
  763SOL    HW2 2440   3.746   2.813   3.318  1.6683  2.3293 -1.2927
  764SOL     OW 2441   2.477   5.152   1.223 -0.2031  0.2461 -0.3539
  764SOL    HW1 2442   2.430   5.166   1.136 -1.0620  2.4084  0.3817
  764SOL    HW2 2443   2.486   5.239   1.270  2.3147 -0.4951  0.7300
  765SOL     OW 2444   3.275   3.339   4.713  0.4637  0.1939  0.1801
  765SOL    HW1 2445   3.216   3.408   4.671  1.3003  0.3753 -0.7265
  765SOL    HW2 2446   3.301   3.271   4.645  3.0769  1.3175 -0.0599
  766SOL     OW 2447   0.519   0.072   0.965 -0.2005 -0.0915 -0.2217
  766SOL    HW1 2448   0.451   0.034   1.028  0.3993 -0.6375  0.1090
  766SOL    HW2 2449   0.539   0.004   0.894  0.7387 -0.3324  0.2618
  767SOL     OW 2450   1.986   2.304   4.962 -0.2872 -0.0049 -0.0745
  767SOL    HW1 2451   2.014   2.358   5.041 -1.7163  0.0999  0.3932
  767SOL    HW2 2452   1.886   2.296   4.961 -0.1639 -1.9553 -0.5910
  768SOL     OW 2453   4.666   3.079   4.775 -0.1595 -0.3019  0.1116
  768SOL    HW1 2454   4.720   3.113   4.697  0.6611 -0.8241  0.4383
  768SOL    HW2 2455   4.586   3.138   4.788  1.2455  1.5833  0.6954
  769SOL     OW 2456   0.320   4.834   4.292  0.0909 -0.0820  0.2978
  769SOL    HW1 2457   0.336   4.855   4.195  1.7887  0.4002  0.6563
  769SOL    HW2 2458   0.225   4.804   4.304 -1.5462  3.9981 -0.8429
  770SOL     OW 2459   2.827   0.211   4.614  0.3564 -0.5009  0.0246
  770SOL    HW1 2460   2.776   0.256   4.540  2.1549  1.7095  0.0104
  770SOL    HW2 2461   2.782   0.230   4.701  1.2255  1.7389  0.0535
  771SOL     OW 2462   0.267   3.230   3.581  0.4029  0.2786  0.3918
  771SOL    HW1 2463   0.341   3.252   3.645  0.3062  0.7094  0.3520
  771SOL    HW2 2464   0.261   3.300   3.511 -0.1645  0.3370  0.4982
  772SOL     OW 2465   2.239   3.569   0.989  0.1198 -0.5951  0.3054
  772SOL    HW1 2466   2.279   3.601   0.903 -0.1589  3.3926  1.4852
  772SOL    HW2 2467   2.142   3.546   0.974  0.1974 -0.3954 -0.5452
  773SOL     OW 2468   2.155   4.016   3.821 -0.2864  0.2625 -0.6959
  773SOL    HW1 2469   2.220   4.092   3.832 -0.8330  0.6251  0.1171
  773SOL    HW2 2470   2.196   3.946   3.763  0.2745  1.1235 -1.3741
  774SOL     OW 2471   1.080   5.026   3.545 -0.2607  0.4336 -0.2563
  774SOL    HW1 2472   0.995   5.033   3.596  0.5222  1.8775  0.9471
  774SOL    HW2 2473   1.118   4.934   3.553 -1.8045 -0.2990 -1.0306
  775SOL     OW 2474   0.922   2.895   0.993  0.0478 -0.4051  0.0120
  775SOL    HW1 2475   1.008   2.884   1.042  0.2488 -0.0234 -0.2550
  775SOL    HW2 2476   0.848   2.852   1.046 -0.0446  1.4607  1.5065
  776SOL     OW 2477   0.174   0.397   0.474 -0.0675  0.1088  0.2386
  776SOL    HW1 2478   0.126   0.444   0.548 -0.0535 -1.0839  1.0356
  776SOL    HW2 2479   0.254   0.450   0.447 -1.1654  1.5632 -0.3335
  777SOL     OW 2480   3.722   2.383   3.212 -0.2394 -0.1391  0.3692
  777SOL    HW1 2481   3.624   2.398   3.199 -0.3034 -0.2064  0.7748
  777SOL    HW2 2482   3.742   2.285   3.206 -0.0244 -0.0473 -0.8631
  778SOL     OW 2483   4.881   3.801   4.481  0.7422  0.2651 -0.6350
  778SOL    HW1 2484   4.975   3.812   4.446 -0.2844  0.8254 -3.5345
  778SOL    HW2 2485   4.837   3.890   4.485 -0.4555 -0.2293 -1.9056
  779SOL     OW 2486   5.041   4.707   2.235 -0.3929  0.1366  0.1810
  779SOL    HW1 2487   4.990   4.766   2.297 -0.2897 -0.4014  0.7985
  779SOL    HW2 2488   5.088   4.636   2.288 -0.3260 -0.3554 -0.5186
  780SOL     OW 2489   2.819   0.389   1.432 -0.1325  0.1208  0.4886
  780SOL    HW1 2490   2.798   0.484   1.454 -1.0698 -0.3139  1.5251
  780SOL    HW2 2491   2.752   0.354   1.366  1.8583  0.9941 -2.1820
  781SOL     OW 2492   1.577   1.110   4.229 -0.9159  0.2005  0.1889
  781SOL    HW1 2493   1.654   1.173   4.235 -0.4101 -0.5368  3.7329
  781SOL    HW2 2494   1.502   1.153   4.179  1.0824  1.5990 -1.8493
  782SOL     OW 2495   1.332   4.851   3.280 -0.3709 -0.0150 -0.5766
  782SOL    HW1 2496   1.423   4.853   3.238  0.0107  0.0196  0.2164
  782SOL    HW2 2497   1.328   4.775   3.345 -1.2783 -0.6796 -1.3823
  783SOL     OW 2498   5.131   3.854   4.708  0.0293 -0.3000  0.3596
  783SOL    HW1 2499   5.226   3.883   4.699  0.4530 -1.7936 -0.1483
  783SOL    HW2 2500   5.124   3.755   4.696 -1.8608 -0.0066 -1.6447
  784SOL     OW 2501   0.216   4.437   0.127  0.2200 -0.1401  0.0005
  784SOL    HW1 2502   0.274   4.361   0.097  2.3670  1.3107  0.2404
  784SOL    HW2 2503   0.171   4.478   0.048 -0.5661 -1.3264 -0.1880
  785SOL     OW 2504   0.947   2.315   5.030 -0.3675  0.2673  0.5054
  785SOL    HW1 2505   0.969   2.251   5.103 -0.6134 -0.3294  0.0659
  785SOL    HW2 2506   1.030   2.363   5.001 -0.1148 -0.1090  0.6002
  786SOL     OW 2507   2.598   1.747   4.389 -0.4245  0.1392 -0.7044
  786SOL    HW1 2508   2.530   1.749   4.316 -1.4332 -0.9226  0.1595
  786SOL    HW2 2509   2.653   1.664   4.382  0.1386  0.5179 -0.8284
  787SOL     OW 2510   4.014   3.832   4.408  0.5480  0.0097 -0.3419
  787SOL    HW1 2511   4.010   3.931   4.403  1.7709  0.1711  1.2852
  787SOL    HW2 2512   4.109   3.802   4.401  0.1334 -1.1165 -1.5754
  788SOL     OW 2513   0.042   1.030   0.221 -0.4286  0.3467 -0.2678
  788SOL    HW1 2514   0.065   0.961   0.152 -1.7663  0.4141 -0.7980
  788SOL    HW2 2515   0.126   1.076   0.250  0.3391 -0.7033 -0.7520
  789SOL     OW 2516   0.121   2.059   1.884 -0.3049 -0.0267 -0.1672
  789SOL    HW1 2517   0.156   2.148   1.857  1.4135  0.3921  2.9942
  789SOL    HW2 2518   0.139   1.993   1.811  1.1067  1.5713 -1.3419
  790SOL     OW 2519   0.250   0.087   2.438  0.6022  0.3153 -0.2325
  790SOL    HW1 2520   0.287   0.010   2.388  0.2347  0.2371 -0.3876
  790SOL    HW2 2521   0.325   0.145   2.471  0.9867 -1.0443  1.4143
  791SOL     OW 2522   2.118   1.213   0.876 -0.2691  0.0344 -0.4449
  791SOL    HW1 2523   2.167   1.278   0.818  1.3341 -1.6281 -1.0383
  791SOL    HW2 2524   2.174   1.190   0.955 -0.8267 -0.6142 -0.2277
  792SOL     OW 2525   3.178   4.439   3.967  0.1075 -0.0730  0.1385
  792SOL    HW1 2526   3.243   4.454   4.041 -0.4451  1.7604  0.3055
  792SOL    HW2 2527   3.175   4.519   3.908 -1.5183 -0.3529 -0.2324
  793SOL     OW 2528   4.796   1.990   3.943 -0.2545  0.2748  0.0455
  793SOL    HW1 2529   4.736   2.066   3.918 -1.6982 -1.4319 -1.9926
  793SOL    HW2 2530   4.778   1.962   4.037 -1.0217  1.2174  0.1933
  794SOL     OW 2531   1.010   1.561   3.586  0.5402 -0.1314  0.3234
  794SOL    HW1 2532   0.911   1.563   3.595  0.6905 -0.4529  2.9076
  794SOL    HW2 2533   1.036   1.505   3.508 -1.3108 -2.2205  1.1067
  795SOL     OW 2534   4.839   5.112   4.400 -0.4931  0.5688  0.3754
  795SOL    HW1 2535   4.793   5.181   4.456 -0.8164  0.3327  0.4067
  795SOL    HW2 2536   4.864   5.151   4.312 -0.3214  0.8363  0.5411
  796SOL     OW 2537   4.987   4.865   0.467 -0.4502 -0.3842  0.2148
  796SOL    HW1 2538   4.888   4.875   0.460 -0.2429  1.8469 -0.4001
  796SOL    HW2 2539   5.027   4.952   0.495  1.3570 -1.2289  0.4048
  797SOL     OW 2540   1.081   1.869   0.348  0.5965  0.3474  0.3769
  797SOL    HW1 2541   1.030   1.801   0.400  0.4337 -0.2846 -0.5716
  797SOL    HW2 2542   1.144   1.822   0.285  0.5322  1.0758 -0.2479
  798SOL     OW 2543   2.778   0.885   3.577 -0.5841  0.4803  0.1474
  798SOL    HW1 2544   2.763   0.921   3.668 -0.9807  0.4119  0.1112
  798SOL    HW2 2545   2.690   0.859   3.536 -1.0860  4.6111 -1.9786
  799SOL     OW 2546   3.745   1.454   1.780  0.3363 -0.2683  0.3628
  799SOL    HW1 2547   3.844   1.447   1.788  0.3987  1.6492  1.6548
  799SOL    HW2 2548   3.707   1.497   1.861 -1.3588  0.7370 -0.8928
  800SOL     OW 2549   2.848   2.176   4.062 -0.1067 -0.9948  0.3659
  800SOL    HW1 2550   2.810   2.267   4.074 -0.3574 -0.8693 -1.2109
  800SOL    HW2 2551   2.946   2.182   4.043 -0.1019 -1.0613  0.3659
  801SOL     OW 2552   3.471   3.148   0.612 -0.3989 -0.3861 -0.2499
  801SOL    HW1 2553   3.483   3.154   0.711  1.2235 -1.2174 -0.3554
  801SOL    HW2 2554   3.560   3.159   0.567 -0.8568 -1.5435 -1.5228
  802SOL     OW 2555   3.792   1.736   4.459 -0.2333 -0.9682 -0.1756
  802SOL    HW1 2556   3.716   1.700   4.404  0.4141 -1.1481 -0.9726
  802SOL    HW2 2557   3.859   1.663   4.475  0.5647 -0.4036 -0.8805
  803SOL     OW 2558   5.002   2.357   1.416  0.1091  0.5004 -0.2390
  803SOL    HW1 2559   5.001   2.410   1.332 -0.8256 -0.0632 -0.5975
  803SOL    HW2 2560   4.971   2.264   1.397  0.4653  0.1980  0.6193
  804SOL     OW 2561   2.130   0.351   3.930  0.2382  0.5285 -0.5103
  804SOL    HW1 2562   2.112   0.278   3.864  0.3760  1.0779 -1.1691
  804SOL    HW2 2563   2.226   0.378   3.923  0.1483  0.8813 -0.3832
  805SOL     OW 2564   4.566   3.718   0.445  0.2853  0.4235  0.0444
  805SOL    HW1 2565   4.477   3.673   0.452 -0.3390  1.8529  3.4674
  805SOL    HW2 2566   4.557   3.801   0.390 -1.1992  1.7946  2.1952
  806SOL     OW 2567   2.017   4.242   1.809  0.2514  0.5069  0.3699
  806SOL    HW1 2568   2.021   4.221   1.711 -0.8042  1.4769  0.0952
  806SOL    HW2 2569   2.068   4.173   1.859 -3.1601 -2.9924 -0.4521
  807SOL     OW 2570   2.916   4.068   2.319 -0.3458  0.7694 -0.2972
  807SOL    HW1 2571   3.011   4.044   2.297 -0.7447  0.2774 -1.6494
  807SOL    HW2 2572   2.890   4.150   2.269  0.0144  2.2316  1.8065
  808SOL     OW 2573   0.492   3.954   4.579  0.3865 -0.1240  0.0033
  808SOL    HW1 2574   0.553   4.015   4.630  0.5529 -0.9557  0.8213
  808SOL    HW2 2575   0.510   3.964   4.481  0.4250  1.1127  0.1108
  809SOL     OW 2576   1.035   3.437   4.382  0.1752 -0.4174  0.0665
  809SOL    HW1 2577   1.064   3.533   4.388  1.4707 -0.7748 -0.1621
  809SOL    HW2 2578   1.033   3.408   4.287 -0.1375 -0.6395  0.1399
  810SOL     OW 2579   0.181   1.687   2.106  0.3389  0.1052  0.1367
  810SOL    HW1 2580   0.216   1.781   2.099  0.7793 -0.0972 -0.5014
  810SOL    HW2 2581   0.226   1.630   2.037 -0.0124 -0.5503  0.4445
  811SOL     OW 2582   3.822   1.672   3.094  0.0140 -0.1357  0.7089
  811SOL    HW1 2583   3.797   1.696   3.001  1.0415  0.8633  0.6677
  811SOL    HW2 2584   3.909   1.715   3.118  0.0099 -0.7589  1.9723
  812SOL     OW 2585   3.122   4.253   4.259  0.2020  0.6147 -0.2167
  812SOL    HW1 2586   3.178   4.239   4.341 -0.6547  0.2258  0.3064
  812SOL    HW2 2587   3.029   4.223   4.276  0.1196  0.0693 -1.4978
  813SOL     OW 2588   4.088   4.086   3.533 -0.2096 -0.2430 -0.4174
  813SOL    HW1 2589   4.169   4.091   3.475 -0.5315 -1.8322 -1.0640
  813SOL    HW2 2590   4.071   3.991   3.558  0.1399  0.3925  2.6615
  814SOL     OW 2591   2.954   1.509   3.807 -0.3433  0.0310  0.1304
  814SOL    HW1 2592   2.902   1.457   3.875  0.7761 -2.4483 -0.7804
  814SOL    HW2 2593   3.033   1.552   3.851  1.0989 -2.5989  0.3439
  815SOL     OW 2594   0.451   1.345   3.865 -0.1012 -0.6183 -0.4379
  815SOL    HW1 2595   0.478   1.296   3.782 -0.4550 -1.1336 -0.2527
  815SOL    HW2 2596   0.530   1.355   3.925  0.1716 -0.1890 -0.8579
  816SOL     OW 2597   0.065   2.558   2.418 -0.7053  0.4641  0.3864
  816SOL    HW1 2598   0.163   2.557   2.400 -0.4641  0.6017  1.6353
  816SOL    HW2 2599   0.017   2.594   2.337  0.1839 -0.3580 -0.5419
  817SOL     OW 2600   0.403   2.632   1.793 -0.1898  0.1417 -0.2438
  817SOL    HW1 2601   0.411   2.721   1.837 -0.9754  0.4605 -0.7293
  817SOL    HW2 2602   0.309   2.600   1.799  0.3594 -1.3482  1.2231
  818SOL     OW 2603   2.042   2.217   1.707 -0.0757 -0.4024  0.3312
  818SOL    HW1 2604   2.122   2.234   1.765  0.4853  2.5664 -1.1470
  818SOL    HW2 2605   2.027   2.118   1.700  2.7393 -1.0220  1.6243
  819SOL     OW 2606   4.300   3.113   2.819 -0.3419  0.0032  0.6699
  819SOL    HW1 2607   4.324   3.188   2.757  0.1455 -0.0244  0.8241
  819SOL    HW2 2608   4.281   3.031   2.766 -0.7942  0.2093  0.5054
  820SOL     OW 2609   0.665   0.239   1.257  0.2376 -0.8641 -0.2636
  820SOL    HW1 2610   0.577   0.193   1.263  0.1050 -0.7791 -1.4381
  820SOL    HW2 2611   0.738   0.171   1.248 -0.0108 -0.8823 -2.6338
  821SOL     OW 2612   4.068   0.118   2.359 -0.5243 -0.3236  0.0607
  821SOL    HW1 2613   4.038   0.213   2.351 -1.4304 -0.6234 -0.1868
  821SOL    HW2 2614   4.082   0.080   2.268  0.7825 -0.1536  0.1658
  822SOL     OW 2615   1.326   2.134   2.678  0.0776 -0.4568  0.1617
  822SOL    HW1 2616   1.346   2.210   2.616  0.2556 -0.6452 -0.0124
  822SOL    HW2 2617   1.266   2.166   2.751  0.1532 -0.1470  0.0900
  823SOL     OW 2618   1.195   4.374   2.609  0.0242  0.0958 -0.0921
  823SOL    HW1 2619   1.240   4.375   2.520  0.3093  1.5400  0.0304
  823SOL    HW2 2620   1.185   4.469   2.641  0.5738 -0.4221  1.7289
  824SOL     OW 2621   1.791   2.848   2.967  0.4543 -0.0596 -0.0907
  824SOL    HW1 2622   1.820   2.784   2.896 -1.3599  0.0736 -1.0165
  824SOL    HW2 2623   1.722   2.910   2.929 -2.0785 -1.2411  2.2573
  825SOL     OW 2624   4.495   1.516   4.687  0.4687 -0.3256  0.0808
  825SOL    HW1 2625   4.593   1.524   4.668 -0.0045  0.0644 -2.6291
  825SOL    HW2 2626   4.472   1.421   4.708  1.1175 -0.8633 -1.5318
  826SOL     OW 2627   1.620   1.850   4.416 -0.0437 -0.4517 -0.1346
  826SOL    HW1 2628   1.713   1.833   4.383  1.5757  2.4103  2.3662
  826SOL    HW2 2629   1.603   1.795   4.497  0.5622  0.8134  0.9038
  827SOL     OW 2630   1.055   5.056   1.859 -0.2886  1.2554 -0.5338
  827SOL    HW1 2631   1.140   5.066   1.809 -0.7950  0.1549 -1.6390
  827SOL    HW2 2632   1.021   4.963   1.851 -1.3606  1.5467  0.2949
  828SOL     OW 2633   3.252   0.808   4.098  0.0006  0.3570 -0.2434
  828SOL    HW1 2634   3.279   0.731   4.040  1.8264  0.0840  0.8996
  828SOL    HW2 2635   3.201   0.875   4.043 -2.1378 -1.8520 -1.1706
  829SOL     OW 2636   3.374   0.565   5.104 -0.0257 -0.1027  0.5429
  829SOL    HW1 2637   3.338   0.501   5.171  1.4455 -0.2854  1.1909
  829SOL    HW2 2638   3.434   0.631   5.149 -1.9944  2.2309  0.0319
  830SOL     OW 2639   0.751   3.363   2.495  0.1140  0.4423 -0.1134
  830SOL    HW1 2640   0.801   3.448   2.510  1.7600 -0.2696 -1.3423
  830SOL    HW2 2641   0.691   3.346   2.573  1.1563  1.7685  1.0238
  831SOL     OW 2642   2.712   1.962   3.502  0.0581 -0.1588  0.0952
  831SOL    HW1 2643   2.632   2.012   3.537 -0.4303 -1.1137  0.3988
  831SOL    HW2 2644   2.681   1.877   3.458  0.9169 -0.6058  0.3279
  832SOL     OW 2645   1.986   3.234   5.036  0.2248  0.3695  0.5894
  832SOL    HW1 2646   2.001   3.214   5.133  0.0837 -3.3277 -0.0057
  832SOL    HW2 2647   1.897   3.198   5.009  0.9379 -0.0947 -1.2501
  833SOL     OW 2648   1.348   2.315   2.166  0.4296  0.4598  0.6786
  833SOL    HW1 2649   1.403   2.386   2.123 -0.9646  0.8295 -0.5832
  833SOL    HW2 2650   1.393   2.226   2.156  1.1696  0.8629  0.3967
  834SOL     OW 2651   5.133   4.036   0.456  0.6280 -0.3953 -0.1696
  834SOL    HW1 2652   5.150   4.113   0.395 -1.0077  0.8860  0.9228
  834SOL    HW2 2653   5.147   4.064   0.550  0.7261 -1.6641  0.2163
  835SOL     OW 2654   1.230   1.896   1.003 -0.4191  0.1145  0.1674
  835SOL    HW1 2655   1.260   1.943   0.920  0.9681 -1.0915 -0.0667
  835SOL    HW2 2656   1.264   1.802   1.002 -1.7165 -0.4060  1.3805
  836SOL     OW 2657   2.070   4.018   2.785 -0.1434 -0.2045  0.1560
  836SOL    HW1 2658   2.146   3.954   2.777 -1.4366 -1.7849  0.1297
  836SOL    HW2 2659   2.030   4.034   2.694  1.2837  2.1338 -0.1565
  837SOL     OW 2660   0.001   2.505   0.956  0.2216 -0.4846 -0.4643
  837SOL    HW1 2661   0.097   2.533   0.959 -0.5700  2.6547  2.5993
  837SOL    HW2 2662  -0.011   2.421   1.009  1.1661 -0.4027 -0.1031
  838SOL     OW 2663   0.716   0.985   3.523 -0.0105  0.1310  0.4882
  838SOL    HW1 2664   0.772   0.981   3.440  3.1265  0.3657  2.4188
  838SOL    HW2 2665   0.677   0.895   3.542  2.5432 -1.0155  0.7423
  839SOL     OW 2666   4.837   1.686   4.070 -0.3051 -0.0691 -0.2962
  839SOL    HW1 2667   4.882   1.775   4.084  0.1945 -0.3505 -0.0723
  839SOL    HW2 2668   4.906   1.614   4.072 -0.6253 -0.4083 -1.1353
  840SOL     OW 2669   2.465   2.474   5.047 -0.1350  0.0083 -0.4700
  840SOL    HW1 2670   2.490   2.391   4.997 -0.7717 -0.0672 -0.6796
  840SOL    HW2 2671   2.483   2.553   4.989  0.3335  0.0108 -0.3266
  841SOL     OW 2672   3.043   3.744   2.542  0.6760  0.9723 -0.2313
  841SOL    HW1 2673   2.970   3.796   2.498 -1.7639 -2.2613 -0.2901
  841SOL    HW2 2674   3.078   3.674   2.479  1.2051  0.0462  1.0403
  842SOL     OW 2675   1.471   0.045   0.266  0.4483  0.3103  0.0210
  842SOL    HW1 2676   1.521  -0.014   0.330 -0.2068 -0.0789  0.1814
  842SOL    HW2 2677   1.515   0.134   0.262  1.1020  0.0036  0.2338
  843SOL     OW 2678   5.041   4.220   4.209  0.1490  0.5734 -0.4099
  843SOL    HW1 2679   5.082   4.146   4.154 -1.4321 -1.2552  0.7551
  843SOL    HW2 2680   4.964   4.259   4.159  0.1786  0.5314 -0.4899
  844SOL     OW 2681   2.059   0.740   4.888  0.1769 -0.1262  0.3258
  844SOL    HW1 2682   2.087   0.724   4.982 -1.7985 -0.4413  0.9071
  844SOL    HW2 2683   2.009   0.661   4.854  2.4064 -0.8011 -1.6733
  845SOL     OW 2684   3.842   4.766   4.507 -0.0395 -0.1364 -0.2314
  845SOL    HW1 2685   3.900   4.832   4.460 -1.1959  0.5105 -0.8167
  845SOL    HW2 2686   3.825   4.797   4.601 -0.3304  0.2579 -0.4087
  846SOL     OW 2687   2.965   5.136   4.863  0.0731  0.0111  0.2643
  846SOL    HW1 2688   2.877   5.088   4.857  0.7061 -1.2147  0.5222
  846SOL    HW2 2689   3.009   5.136   4.774  0.5409 -0.8396  0.4787
  847SOL     OW 2690   1.725   3.220   3.030  0.3301  0.1781 -0.2291
  847SOL    HW1 2691   1.724   3.139   2.973 -1.3954  0.1842 -0.2490
  847SOL    HW2 2692   1.740   3.194   3.125  1.7891  0.0475 -0.4686
  848SOL     OW 2693   2.439   2.689   2.446 -0.3040  0.2861  0.1770
  848SOL    HW1 2694   2.530   2.729   2.437  0.4077 -0.9693  1.4239
  848SOL    HW2 2695   2.373   2.760   2.470  0.3968  1.1500 -0.4042
  849SOL     OW 2696   0.233   3.103   1.337  0.1772  0.4384 -0.1818
  849SOL    HW1 2697   0.221   3.141   1.246 -1.4009  0.8277  0.1673
  849SOL    HW2 2698   0.262   3.008   1.329  0.4157  0.5747 -1.0807
  850SOL     OW 2699   2.219   0.666   1.433  0.4792  0.0021 -0.2891
  850SOL    HW1 2700   2.300   0.606   1.433 -0.0318 -0.7133 -1.2669
  850SOL    HW2 2701   2.144   0.621   1.481  1.2607  1.5815  2.6014
  851SOL     OW 2702   3.202   0.102   1.278  0.2200 -0.4048  0.6901
  851SOL    HW1 2703   3.228   0.058   1.192 -0.4043 -1.2241  0.9114
  851SOL    HW2 2704   3.195   0.034   1.350 -1.5297 -0.0941  0.8708
  852SOL     OW 2705   0.063   2.855   2.814 -0.4704 -0.2549  0.3773
  852SOL    HW1 2706   0.032   2.800   2.891  0.1787 -1.7348 -0.3808
  852SOL    HW2 2707   0.136   2.807   2.765 -0.0236  1.1903 -0.4581
  853SOL     OW 2708   3.927   0.887   2.430 -0.2333  0.3746 -0.5018
  853SOL    HW1 2709   3.940   0.833   2.347 -0.9100  0.4729 -0.6765
  853SOL    HW2 2710   3.889   0.976   2.407 -0.8848  0.2227 -0.0498
  854SOL     OW 2711   3.053   5.117   2.094  0.5959  0.1114  0.2192
  854SOL    HW1 2712   3.060   5.216   2.102 -2.1892  0.6283 -1.9486
  854SOL    HW2 2713   3.128   5.082   2.039  1.2082  1.1162  0.3997
  855SOL     OW 2714   4.820   0.822   3.882  0.1234 -0.1961 -0.2498
  855SOL    HW1 2715   4.906   0.830   3.832  0.4181  0.9397  0.3876
  855SOL    HW2 2716   4.789   0.914   3.909  0.3611 -0.7789  2.2605
  856SOL     OW 2717   0.063   1.929   2.623  0.3955 -0.6448  0.3816
  856SOL    HW1 2718   0.135   1.876   2.668  2.3964  1.6198  0.0670
  856SOL    HW2 2719   0.057   1.901   2.527  1.6782 -0.1708  0.1288
  857SOL     OW 2720   4.497   2.991   2.456  0.4593 -0.0947 -0.0900
  857SOL    HW1 2721   4.505   2.899   2.418  0.2896 -0.3177  0.4077
  857SOL    HW2 2722   4.545   2.995   2.544 -1.6830 -0.4394  1.1719
  858SOL     OW 2723   3.278   1.302   0.591 -0.0528 -0.4315 -0.4167
  858SOL    HW1 2724   3.266   1.378   0.528 -1.4565 -0.0688  0.2494
  858SOL    HW2 2725   3.374   1.297   0.619  0.6154 -0.6209 -2.5511
  859SOL     OW 2726   2.358   3.212   4.687  0.1305  0.2308 -0.6101
  859SOL    HW1 2727   2.295   3.216   4.764  3.6024  0.2070  2.5033
  859SOL    HW2 2728   2.360   3.118   4.651 -2.2469  0.4603 -1.5488
  860SOL     OW 2729   2.508   0.950   4.450 -0.2008 -0.6968  0.4546
  860SOL    HW1 2730   2.524   0.991   4.540 -0.4749  2.4174 -0.8142
  860SOL    HW2 2731   2.410   0.954   4.429 -0.1622 -1.5697  0.0518
  861SOL     OW 2732   1.666   1.019   0.831 -0.3472  0.3205 -0.4771
  861SOL    HW1 2733   1.659   1.118   0.819 -1.6887  0.2766 -0.2790
  861SOL    HW2 2734   1.711   0.978   0.752  0.5949  1.1272 -0.3696
  862SOL     OW 2735   2.272   4.106   3.368 -0.0873 -0.2270 -0.4872
  862SOL    HW1 2736   2.264   4.202   3.341  0.1668 -0.2506 -0.6563
  862SOL    HW2 2737   2.182   4.063   3.364 -0.4153  0.3071  0.7785
  863SOL     OW 2738   1.065   1.676   1.499 -0.2158 -0.7947  0.3347
  863SOL    HW1 2739   1.011   1.725   1.430 -0.9033 -0.4695  1.0873
  863SOL    HW2 2740   1.076   1.734   1.580  2.0767 -0.4807 -0.1478
  864SOL     OW 2741   4.995   2.373   3.275 -0.0343  0.4394 -0.0642
  864SOL    HW1 2742   4.992   2.472   3.260 -0.6490  0.5124  0.4987
  864SOL    HW2 2743   4.927   2.329   3.217  1.8966  0.0667 -2.1981
  865SOL     OW 2744   3.891   4.899   1.739  0.3281  0.2701  0.1603
  865SOL    HW1 2745   3.887   4.880   1.641  0.6436  1.2639 -0.0556
  865SOL    HW2 2746   3.919   4.816   1.788 -0.0965 -0.3053 -0.5530
  866SOL     OW 2747   3.522   1.112   2.545  0.1243  0.5007 -0.0911
  866SOL    HW1 2748   3.424   1.113   2.568  0.3750  0.8070  1.0096
  866SOL    HW2 2749   3.535   1.153   2.455 -0.8935 -0.7254 -0.8300
  867SOL     OW 2750   2.991   1.006   0.801 -1.0195 -0.2733  0.3404
  867SOL    HW1 2751   2.966   1.024   0.896 -1.0991 -0.4556  0.3546
  867SOL    HW2 2752   2.951   0.919   0.772  2.4504 -2.4387  1.4826
  868SOL     OW 2753   0.499   3.473   1.663  0.1373 -0.0778 -0.0365
  868SOL    HW1 2754   0.532   3.496   1.755  0.7843  0.7598 -0.4589
  868SOL    HW2 2755   0.573   3.487   1.597 -1.2958  3.0239 -1.2103
  869SOL     OW 2756   3.810   1.051   3.760  0.6172 -0.2241 -0.3725
  869SOL    HW1 2757   3.723   1.061   3.809  0.9612  0.6994  0.0755
  869SOL    HW2 2758   3.883   1.033   3.825  1.0558  0.8821 -0.5398
  870SOL     OW 2759   4.823   2.799   2.382  0.0522  0.3692 -0.1941
  870SOL    HW1 2760   4.921   2.789   2.365  0.0899 -0.6998  0.5969
  870SOL    HW2 2761   4.782   2.848   2.305  1.0126 -0.1478 -1.0712
  871SOL     OW 2762   2.017   4.658   3.697 -0.8547  0.5584  0.1068
  871SOL    HW1 2763   1.956   4.579   3.690 -1.7486  1.0715  1.6148
  871SOL    HW2 2764   2.067   4.654   3.784  0.2248  0.8844 -0.4826
  872SOL     OW 2765   0.316   1.997   2.965 -0.3363 -0.1018  0.1103
  872SOL    HW1 2766   0.360   2.054   2.895 -0.4482  0.3347  0.3971
  872SOL    HW2 2767   0.379   1.924   2.993  0.6735  1.2125  1.3670
  873SOL     OW 2768   4.616   1.428   4.119  0.8236  0.3534 -0.2172
  873SOL    HW1 2769   4.603   1.526   4.104  0.6883  0.2248 -1.0115
  873SOL    HW2 2770   4.688   1.414   4.187  2.1874  1.0008 -1.4646
  874SOL     OW 2771   3.407   0.916   3.252 -0.4944 -0.4430 -0.5201
  874SOL    HW1 2772   3.460   1.001   3.240 -0.0354 -0.8446 -1.4126
  874SOL    HW2 2773   3.359   0.894   3.167  0.6561 -1.9155 -0.8258
  875SOL     OW 2774   2.252   2.886   2.511  0.4531  0.0316  0.1463
  875SOL    HW1 2775   2.297   2.973   2.494 -0.6310  0.5108 -0.3330
  875SOL    HW2 2776   2.181   2.897   2.580 -0.8899 -0.0657 -1.1781
  876SOL     OW 2777   2.095   4.172   4.251 -0.1133  0.2235  0.1027
  876SOL    HW1 2778   2.057   4.142   4.164 -2.1688  2.7688  0.0110
  876SOL    HW2 2779   2.164   4.242   4.235  0.7482 -0.5016  0.5149
  877SOL     OW 2780   1.158   2.744   0.814  0.0581 -0.1172 -0.2310
  877SOL    HW1 2781   1.110   2.713   0.896 -0.1727 -1.8652 -0.9746
  877SOL    HW2 2782   1.244   2.788   0.840 -1.0141  1.3123  1.0202
  878SOL     OW 2783   2.415   0.065   0.954 -0.2651 -0.1823  0.1545
  878SOL    HW1 2784   2.472   0.131   0.904  0.7510  0.2181  1.7403
  878SOL    HW2 2785   2.419  -0.024   0.910  1.9220 -0.2525  0.3961
  879SOL     OW 2786   0.953   2.517   0.463 -0.0074 -0.0347 -0.8940
  879SOL    HW1 2787   0.976   2.603   0.416  0.4289  0.0899 -0.4566
  879SOL    HW2 2788   0.892   2.463   0.404 -1.2171  1.0661 -0.7057
  880SOL     OW 2789   3.874   4.556   1.499 -0.6213 -0.1542  0.3105
  880SOL    HW1 2790   3.875   4.518   1.406 -1.7492 -0.6482  0.4781
  880SOL    HW2 2791   3.879   4.656   1.494 -0.3115 -0.1922 -0.2648
  881SOL     OW 2792   2.354   2.145   2.425 -0.5612  0.3808  0.5317
  881SOL    HW1 2793   2.263   2.144   2.385  0.1367  2.0708 -1.2453
  881SOL    HW2 2794   2.379   2.239   2.449 -0.6468 -0.4217  4.4582
  882SOL     OW 2795   2.051   1.072   4.023 -0.3605 -0.0697 -0.4545
  882SOL    HW1 2796   2.111   1.016   3.965 -3.0630 -2.7844 -0.9134
  882SOL    HW2 2797   1.959   1.074   3.982 -1.5252  0.7896  2.0291
  883SOL     OW 2798   2.801   1.359   2.855 -0.1257  0.0393  0.2072
  883SOL    HW1 2799   2.722   1.369   2.794 -0.3259  0.1542  0.4828
  883SOL    HW2 2800   2.779   1.293   2.926  0.2154 -0.3164 -0.0195
  884SOL     OW 2801   1.310   1.490   2.967  0.0581  0.4406  0.1955
  884SOL    HW1 2802   1.291   1.395   2.940 -0.2245  0.6774 -0.4510
  884SOL    HW2 2803   1.234   1.524   3.022  0.0086  0.4078  0.1472
  885SOL     OW 2804   2.841   1.790   5.055  0.1498  0.2235 -0.5662
  885SOL    HW1 2805   2.744   1.778   5.039  0.0819 -0.7077  0.4028
  885SOL    HW2 2806   2.889   1.703   5.040  0.8611  0.6970 -1.1580
  886SOL     OW 2807   3.824   0.107   3.672  0.0786  0.3886 -0.1475
  886SOL    HW1 2808   3.737   0.133   3.629  0.8738  1.9073 -0.9236
  886SOL    HW2 2809   3.881   0.059   3.606  1.3578  2.8422 -0.9672
  887SOL     OW 2810   2.938   4.789   1.700 -0.0776 -0.3513 -0.2900
  887SOL    HW1 2811   2.933   4.865   1.635  0.6872 -0.2276 -0.2149
  887SOL    HW2 2812   3.032   4.753   1.702  0.1910  0.3575  1.5259
  888SOL     OW 2813   4.444   3.774   3.076  0.2194  0.2203  0.4559
  888SOL    HW1 2814   4.459   3.734   3.166  0.3170 -1.1379 -0.1430
  888SOL    HW2 2815   4.434   3.873   3.085 -2.1202 -0.0996  2.2561
  889SOL     OW 2816   1.219   1.290   4.996  0.0706 -0.0332 -0.2904
  889SOL    HW1 2817   1.301   1.292   4.940  0.2026 -0.6521 -0.1323
  889SOL    HW2 2818   1.243   1.271   5.091 -0.2910 -0.8751 -0.3515
  890SOL     OW 2819   4.369   1.317   2.821  0.1923  0.1037 -0.7798
  890SOL    HW1 2820   4.316   1.254   2.765 -0.4445  0.0944 -0.1736
  890SOL    HW2 2821   4.324   1.406   2.824  0.2880  0.1417 -0.3932
  891SOL     OW 2822   4.144   0.112   0.912 -0.1199 -0.9335  0.4562
  891SOL    HW1 2823   4.135   0.032   0.853  2.4853 -0.8009 -0.2299
  891SOL    HW2 2824   4.240   0.128   0.933 -0.5613  1.8651  0.7691
  892SOL     OW 2825   2.340   0.207   0.670 -0.2810  0.1721 -0.4656
  892SOL    HW1 2826   2.340   0.108   0.657 -1.9300 -0.1559  1.4990
  892SOL    HW2 2827   2.434   0.240   0.683  0.2284 -1.2105 -0.5217
  893SOL     OW 2828   2.692   0.500   3.980  0.0810 -0.2302 -0.4311
  893SOL    HW1 2829   2.694   0.401   3.966  0.4134 -0.2092 -0.5196
  893SOL    HW2 2830   2.754   0.544   3.916  0.1289  0.0150 -0.2156
  894SOL     OW 2831   0.797   1.630   2.842  0.1108  0.1134  0.1407
  894SOL    HW1 2832   0.795   1.648   2.744 -0.7159 -2.4427 -0.3989
  894SOL    HW2 2833   0.724   1.565   2.865  0.6814  0.1805  2.3445
  895SOL     OW 2834   0.466   3.686   4.606 -0.0875 -0.3237 -0.2731
  895SOL    HW1 2835   0.477   3.786   4.604  3.0343 -0.5656 -1.5138
  895SOL    HW2 2836   0.517   3.646   4.530 -0.6375 -2.9204  0.6316
  896SOL     OW 2837   4.159   2.885   2.668 -0.0083 -0.3777 -0.3293
  896SOL    HW1 2838   4.214   2.816   2.714 -1.3514 -2.4135 -1.6162
  896SOL    HW2 2839   4.085   2.914   2.728  1.4528  1.2440  0.8227
  897SOL     OW 2840   0.916   1.412   1.446  0.1674 -0.6301  0.0452
  897SOL    HW1 2841   0.867   1.403   1.359  2.6869  0.5864 -1.6065
  897SOL    HW2 2842   0.954   1.505   1.454  2.2158 -1.5022  1.1845
  898SOL     OW 2843   2.340   0.758   3.206  0.5220  0.1725  0.1853
  898SOL    HW1 2844   2.249   0.760   3.163  0.7572  0.0257 -0.3291
  898SOL    HW2 2845   2.338   0.813   3.289 -0.5200 -1.2546  1.1478
  899SOL     OW 2846   1.440   1.438   4.871  0.5489  0.2608 -0.6969
  899SOL    HW1 2847   1.393   1.497   4.805  1.4349  1.4269 -0.3151
  899SOL    HW2 2848   1.491   1.494   4.935  2.9591 -0.9515 -1.4516
  900SOL     OW 2849   4.294   0.657   3.107 -0.4866 -0.1663  0.3038
  900SOL    HW1 2850   4.246   0.589   3.051  0.9894 -0.2266 -0.9671
  900SOL    HW2 2851   4.298   0.744   3.059  0.3723 -0.0704  0.5313
  901SOL     OW 2852   3.242   1.795   3.261  0.0495  0.0061  0.7396
  901SOL    HW1 2853   3.239   1.752   3.351 -0.3343 -0.1873  0.6363
  901SOL    HW2 2854   3.318   1.860   3.257  1.8107 -1.9608  0.3359
  902SOL     OW 2855   4.325   2.346   1.809  0.3009  0.8115  0.4379
  902SOL    HW1 2856   4.378   2.284   1.867  0.0848 -0.1693 -0.3994
  902SOL    HW2 2857   4.385   2.385   1.739 -0.1758 -0.7327 -0.8614
  903SOL     OW 2858   4.633   3.231   2.387 -0.2051 -0.1850 -0.2579
  903SOL    HW1 2859   4.595   3.139   2.387 -1.0128  0.1398 -0.1749
  903SOL    HW2 2860   4.569   3.294   2.341  0.6342  0.2127 -0.9142
  904SOL     OW 2861   1.559   2.055   3.334 -0.2067  0.2394  0.2900
  904SOL    HW1 2862   1.511   2.113   3.268  1.0578  0.9530 -0.0193
  904SOL    HW2 2863   1.611   1.985   3.286 -0.3342 -0.0720  0.5979
  905SOL     OW 2864   4.815   4.032   3.333  0.0360 -0.0653 -0.5109
  905SOL    HW1 2865   4.774   4.081   3.256  0.3433  1.7469  0.4158
  905SOL    HW2 2866   4.915   4.037   3.327  0.2093 -2.9701 -1.8217
  906SOL     OW 2867   0.802   3.252   1.294 -0.1456  0.1815  0.1292
  906SOL    HW1 2868   0.901   3.249   1.307 -0.1836 -1.2869  0.2802
  906SOL    HW2 2869   0.771   3.163   1.260 -1.7063 -0.2066  2.3938
  907SOL     OW 2870   4.729   4.264   2.608 -0.0505 -0.0540 -0.2450
  907SOL    HW1 2871   4.768   4.324   2.678 -0.0390  0.2988 -0.5491
  907SOL    HW2 2872   4.643   4.303   2.575 -0.4683 -0.6325  0.1493
  908SOL     OW 2873   1.309   3.701   0.129 -0.4211  0.0045 -0.1617
  908SOL    HW1 2874   1.231   3.657   0.173 -1.5377  1.6178 -0.4691
  908SOL    HW2 2875   1.394   3.666   0.170 -1.2415 -2.3056 -0.3332
  909SOL     OW 2876   0.921   2.495   3.603 -0.1106 -0.0251  0.4004
  909SOL    HW1 2877   1.006   2.499   3.550  0.0924  0.4573  0.7536
  909SOL    HW2 2878   0.937   2.441   3.687 -0.6561 -1.5200 -0.4111
  910SOL     OW 2879   3.384   4.495   4.168  0.0541  0.2250 -0.0629
  910SOL    HW1 2880   3.359   4.540   4.254 -1.0153  1.6950 -1.0765
  910SOL    HW2 2881   3.422   4.563   4.105  0.3820 -0.7268 -0.9182
  911SOL     OW 2882   3.297   4.796   3.434  0.1920 -0.1255 -0.0743
  911SOL    HW1 2883   3.344   4.761   3.515 -1.2253 -2.0660 -0.0035
  911SOL    HW2 2884   3.357   4.859   3.384  1.7619 -0.3290  1.4826
  912SOL     OW 2885   1.547   4.249   0.228  0.2231 -0.3624  0.4577
  912SOL    HW1 2886   1.478   4.201   0.175 -1.8252  1.1219  1.6360
  912SOL    HW2 2887   1.598   4.184   0.284 -0.4377 -1.4588 -0.1870
  913SOL     OW 2888   1.773   3.153   4.421 -0.0250 -0.1543  0.5944
  913SOL    HW1 2889   1.797   3.073   4.476  1.1424  0.3706  0.8632
  913SOL    HW2 2890   1.804   3.139   4.327 -0.6557 -0.4008  0.4162
  914SOL     OW 2891   3.999   0.556   1.287 -0.3943 -0.4357 -0.0832
  914SOL    HW1 2892   4.055   0.483   1.325  1.9920  1.4150  0.1927
  914SOL    HW2 2893   3.972   0.619   1.359 -1.3369 -0.3325 -0.5086
  915SOL     OW 2894   2.262   2.205   1.913 -0.4350 -0.2079 -0.0393
  915SOL    HW1 2895   2.347   2.154   1.928  0.1199  1.0170  1.1700
  915SOL    HW2 2896   2.243   2.262   1.993 -0.3182  2.5042 -1.8529
  916SOL     OW 2897   1.244   0.815   1.045 -0.3185  0.2862 -0.8846
  916SOL    HW1 2898   1.254   0.720   1.016 -2.4507  0.5297 -2.6515
  916SOL    HW2 2899   1.168   0.823   1.109 -0.4150  0.8633 -1.0597
  917SOL     OW 2900   2.615   1.470   0.238 -0.2356  0.0721  0.0296
  917SOL    HW1 2901   2.661   1.512   0.316 -0.4829 -0.6382  0.5665
  917SOL    HW2 2902   2.591   1.541   0.172  1.5069  0.4856 -0.2132
  918SOL     OW 2903   0.737   3.059   0.478 -0.3875 -0.2034  0.0453
  918SOL    HW1 2904   0.748   3.005   0.561  0.6634 -2.1173 -1.2717
  918SOL    HW2 2905   0.791   3.143   0.485  0.4241 -0.7889  0.9328
  919SOL     OW 2906   3.634   3.402   3.613  0.4242  0.0877 -0.0177
  919SOL    HW1 2907   3.569   3.335   3.648  0.4912  0.7138  1.3766
  919SOL    HW2 2908   3.717   3.401   3.670  0.9981  0.3783 -0.8283
  920SOL     OW 2909   1.923   2.943   1.896  0.2175  0.6428  0.1899
  920SOL    HW1 2910   1.825   2.958   1.914  0.4983  1.8586  0.8608
  920SOL    HW2 2911   1.962   2.887   1.969  0.0249  0.1311 -0.0939
  921SOL     OW 2912   2.869   0.681   4.258 -0.2624  0.0734  0.1452
  921SOL    HW1 2913   2.877   0.761   4.198  0.4248  1.0270  1.4554
  921SOL    HW2 2914   2.950   0.675   4.316 -0.3292 -1.5756  0.0986
  922SOL     OW 2915   1.431   3.874   4.168  0.1503  0.0018  0.3302
  922SOL    HW1 2916   1.371   3.886   4.247 -1.1345  0.1358 -0.6296
  922SOL    HW2 2917   1.413   3.786   4.124 -0.2601  0.5665 -0.6884
  923SOL     OW 2918   3.132   4.697   3.209  0.4889  0.1677 -0.1461
  923SOL    HW1 2919   3.173   4.705   3.300  1.5232  0.9425 -0.6605
  923SOL    HW2 2920   3.109   4.788   3.175  1.0908 -0.0218 -1.0917
  924SOL     OW 2921   4.110   4.322   2.618 -0.0513  0.0623 -0.4327
  924SOL    HW1 2922   4.031   4.268   2.646  0.6541 -0.6735  0.1783
  924SOL    HW2 2923   4.113   4.408   2.670 -0.4534  0.1022 -0.4745
  925SOL     OW 2924   2.007   4.976   0.533 -0.0138 -0.0948  0.1679
  925SOL    HW1 2925   2.104   4.981   0.510  0.8308 -2.2241  2.6969
  925SOL    HW2 2926   1.981   5.057   0.587  0.1118  0.8429 -1.1342
  926SOL     OW 2927   1.435   2.814   0.850 -0.0571 -0.6388 -0.5662
  926SOL    HW1 2928   1.489   2.885   0.895 -0.6054 -0.4510 -0.1972
  926SOL    HW2 2929   1.493   2.763   0.786  0.5399 -0.4088 -0.2100
  927SOL     OW 2930   0.609   1.238   3.549  0.8302  0.8189 -0.3979
  927SOL    HW1 2931   0.662   1.154   3.540 -2.3684 -1.5930  1.2398
  927SOL    HW2 2932   0.518   1.224   3.508  0.0081  3.3395  0.3831
  928SOL     OW 2933   5.093   3.493   3.511 -0.2557 -0.5540 -1.0158
  928SOL    HW1 2934   5.091   3.571   3.448 -0.5741 -1.3650 -2.0401
  928SOL    HW2 2935   5.167   3.431   3.485  1.3268  0.3345  1.0069
  929SOL     OW 2936   3.779   4.432   5.016  0.3648  0.2831 -0.2308
  929SOL    HW1 2937   3.787   4.405   5.112  0.0208  1.5279  0.1638
  929SOL    HW2 2938   3.700   4.388   4.975  0.6017 -0.3772  0.0083
  930SOL     OW 2939   3.708   3.047   1.380 -0.2990 -0.0791 -0.2029
  930SOL    HW1 2940   3.740   3.138   1.405 -2.2651  0.9722 -1.2334
  930SOL    HW2 2941   3.743   3.023   1.289  0.6659 -0.6261  0.2944
  931SOL     OW 2942   4.966   3.081   2.887 -0.0075  0.1364 -0.0381
  931SOL    HW1 2943   4.906   3.159   2.869  0.0211  0.0697 -0.4396
  931SOL    HW2 2944   5.056   3.098   2.847  0.1957  0.1679  0.4259
  932SOL     OW 2945   3.777   1.745   1.635  0.0955  0.3318  0.2438
  932SOL    HW1 2946   3.729   1.663   1.667 -0.5817  0.6693  0.1114
  932SOL    HW2 2947   3.732   1.826   1.673  0.6795  0.6489  0.2653
  933SOL     OW 2948   3.327   2.969   1.223 -0.0481 -0.0819  0.8199
  933SOL    HW1 2949   3.397   2.923   1.277  0.7325 -1.1083 -0.9618
  933SOL    HW2 2950   3.251   2.906   1.205  0.3534 -0.2523 -0.4053
  934SOL     OW 2951   2.364   1.324   5.040  0.0917 -0.6559  0.6949
  934SOL    HW1 2952   2.400   1.414   5.018  0.7816 -0.8196  1.1177
  934SOL    HW2 2953   2.364   1.312   5.140 -1.1390 -0.6631  0.7047
  935SOL     OW 2954   4.501   1.434   2.584 -0.3147 -0.3625  0.4036
  935SOL    HW1 2955   4.498   1.336   2.562  1.0370 -0.3688  0.1163
  935SOL    HW2 2956   4.504   1.446   2.683 -2.0964 -0.5215  0.5057
  936SOL     OW 2957   0.730   2.346   4.535  0.4006 -0.4636  0.3021
  936SOL    HW1 2958   0.806   2.353   4.600 -1.0471  2.7049  1.8954
  936SOL    HW2 2959   0.758   2.384   4.447  0.8290  0.2369  0.7285
  937SOL     OW 2960   2.825   0.433   0.645  0.2111 -0.0715 -0.0562
  937SOL    HW1 2961   2.809   0.335   0.655  1.2579 -0.2865 -0.3422
  937SOL    HW2 2962   2.739   0.479   0.622 -0.4257 -0.8126  0.8004
  938SOL     OW 2963   2.552   0.593   0.418  0.0782  0.3391 -0.5511
  938SOL    HW1 2964   2.481   0.522   0.412  0.6911 -0.4278  0.8234
  938SOL    HW2 2965   2.596   0.603   0.329  1.0132 -2.1364 -0.4369
  939SOL     OW 2966   2.859   0.214   3.598  0.1797  0.8225  0.1414
  939SOL    HW1 2967   2.805   0.201   3.515 -0.9262 -0.6116  1.0321
  939SOL    HW2 2968   2.956   0.219   3.574 -0.2025  1.8516 -1.3386
  940SOL     OW 2969   0.250   4.696   2.306 -0.5829 -0.0661  0.1978
  940SOL    HW1 2970   0.210   4.732   2.221 -1.3467  0.8141  0.9159
  940SOL    HW2 2971   0.250   4.767   2.376  0.3931 -0.6700  0.8370
  941SOL     OW 2972   2.530   1.312   1.827 -0.6658 -0.3445  0.3600
  941SOL    HW1 2973   2.480   1.392   1.860 -1.5892 -0.7910  0.0538
  941SOL    HW2 2974   2.621   1.310   1.870 -1.8904 -1.0619  3.1899
  942SOL     OW 2975   5.054   4.355   1.658 -0.5097 -0.1499 -0.3643
  942SOL    HW1 2976   5.019   4.416   1.587  0.1548 -0.7160 -1.2026
  942SOL    HW2 2977   5.087   4.270   1.616 -0.8947 -0.8571  0.7192
  943SOL     OW 2978   2.449   2.822   3.497  0.6525  0.4060 -0.6038
  943SOL    HW1 2979   2.509   2.819   3.418  2.0017  0.7161  0.3820
  943SOL    HW2 2980   2.358   2.854   3.469  1.5511  2.1137 -1.7701
  944SOL     OW 2981   1.049   1.334   1.041 -0.1889 -0.0094 -0.2113
  944SOL    HW1 2982   1.055   1.401   1.115  1.2784 -0.0882 -0.2335
  944SOL    HW2 2983   1.139   1.292   1.027 -0.4586 -0.0683 -1.9609
  945SOL     OW 2984   3.094   1.492   1.513 -0.3153  0.1406  0.4874
  945SOL    HW1 2985   3.053   1.401   1.512  1.3016 -0.6130 -0.1967
  945SOL    HW2 2986   3.033   1.556   1.466 -0.6656 -0.9679 -0.6312
  946SOL     OW 2987   0.250   1.745   3.251  0.0637  0.2216 -0.2678
  946SOL    HW1 2988   0.238   1.838   3.285  0.2501  0.4429 -0.7860
  946SOL    HW2 2989   0.314   1.746   3.174  1.3023 -0.5550  0.7115
  947SOL     OW 2990   1.094   4.521   0.564  0.2641  0.0656  0.9426
  947SOL    HW1 2991   1.189   4.494   0.548  0.2721  1.0396 -0.9363
  947SOL    HW2 2992   1.085   4.620   0.554 -0.7278  0.1705  2.4700
  948SOL     OW 2993   1.337   1.620   4.704  0.0381 -0.2230  0.4153
  948SOL    HW1 2994   1.259   1.683   4.702  0.2144  0.0981  2.1914
  948SOL    HW2 2995   1.422   1.672   4.692  0.0715 -0.3939 -0.1173
  949SOL     OW 2996   0.729   0.939   1.162 -0.7478 -0.1226 -0.1247
  949SOL    HW1 2997   0.799   1.010   1.169  1.8957 -2.5692  0.4878
  949SOL    HW2 2998   0.688   0.941   1.070  2.5043 -0.5128 -1.7460
  950SOL     OW 2999   4.148   2.993   4.915  0.2809 -0.3382  0.2587
  950SOL    HW1 3000   4.200   3.036   4.989  0.1654  0.4508 -0.1087
  950SOL    HW2 3001   4.053   2.983   4.943  0.8475 -3.2028  1.5439
  951SOL     OW 3002   1.122   0.481   0.198  0.0508 -0.1361 -0.1515
  951SOL    HW1 3003   1.211   0.445   0.223 -0.0200 -0.0786  0.2033
  951SOL    HW2 3004   1.053   0.409   0.204  0.1274 -0.2625 -0.7585
  952SOL     OW 3005   3.131   1.623   0.302 -0.6257  0.1060  0.0312
  952SOL    HW1 3006   3.046   1.569   0.307 -0.2771 -0.4044  0.4751
  952SOL    HW2 3007   3.124   1.702   0.363 -1.1374  0.5773 -0.6199
  953SOL     OW 3008   3.060   0.599   3.421 -0.1060  0.7226 -0.3725
  953SOL    HW1 3009   2.963   0.586   3.405 -0.0571 -0.6408  0.3392
  953SOL    HW2 3010   3.074   0.685   3.472 -1.2072 -0.2766  1.7602
  954SOL     OW 3011   4.182   0.070   3.900 -0.0865  0.3645 -0.3647
  954SOL    HW1 3012   4.141   0.000   3.841 -1.0338 -0.5173  1.2673
  954SOL    HW2 3013   4.270   0.038   3.934 -1.2169 -0.8088  1.6421
  955SOL     OW 3014   2.107   5.000   4.142 -0.1126 -0.1611 -0.4383
  955SOL    HW1 3015   2.077   5.011   4.047  0.3681  1.0250 -0.4696
  955SOL    HW2 3016   2.042   5.045   4.203 -0.0107 -0.2407 -0.2695
  956SOL     OW 3017   3.898   2.702   0.334  0.1128  0.2295  0.6533
  956SOL    HW1 3018   3.944   2.613   0.343 -0.5451 -0.3464 -1.3031
  956SOL    HW2 3019   3.967   2.774   0.321  0.6344 -0.0016  1.9475
  957SOL     OW 3020   4.841   0.648   3.233 -0.3060  0.4725  0.3821
  957SOL    HW1 3021   4.918   0.711   3.227  0.3402 -0.2701  0.8394
  957SOL    HW2 3022   4.770   0.687   3.292  0.7750  0.0719  1.9759
  958SOL     OW 3023   2.260   0.927   0.986 -0.3574  0.1517  0.0997
  958SOL    HW1 3024   2.326   0.980   0.932 -0.9773  1.9330  1.0221
  958SOL    HW2 3025   2.310   0.866   1.048  0.4483  1.1826  0.5024
  959SOL     OW 3026   0.094   2.443   1.583 -0.6394  0.2542  0.1780
  959SOL    HW1 3027   0.150   2.496   1.520  0.0938 -0.6201  0.0765
  959SOL    HW2 3028   0.062   2.360   1.538 -0.0937 -0.3877  0.9372
  960SOL     OW 3029   4.576   3.794   4.596  0.0206  0.3630  0.6015
  960SOL    HW1 3030   4.572   3.720   4.529  1.6930  0.7454  0.0183
  960SOL    HW2 3031   4.494   3.793   4.653 -0.3229 -1.4649  0.1194
  961SOL     OW 3032   2.135   4.840   1.843 -0.4560  0.1441  0.1024
  961SOL    HW1 3033   2.119   4.896   1.925 -0.0712 -1.0217  0.9926
  961SOL    HW2 3034   2.168   4.899   1.769  0.7177  0.9878  1.2491
  962SOL     OW 3035   1.333   0.322   0.166  0.0429 -0.0555 -0.1339
  962SOL    HW1 3036   1.392   0.336   0.086  0.0025 -0.3094 -0.2075
  962SOL    HW2 3037   1.262   0.255   0.145 -0.1923  0.1477 -0.0005
  963SOL     OW 3038   4.348   0.920   3.040  0.3331  0.1790 -0.3138
  963SOL    HW1 3039   4.276   0.989   3.047  0.9268  0.8538 -0.7968
  963SOL    HW2 3040   4.399   0.916   3.126 -0.0660 -0.0662 -0.0866
  964SOL     OW 3041   2.601   3.706   2.732  0.6926  1.0074  0.2912
  964SOL    HW1 3042   2.616   3.802   2.756  2.5126  0.8645 -0.1515
  964SOL    HW2 3043   2.688   3.662   2.712 -0.1225 -0.7197  0.3221
  965SOL     OW 3044   3.704   2.038   4.503  1.0532 -0.2317  0.4204
  965SOL    HW1 3045   3.680   1.970   4.572 -0.2819 -0.9382 -0.7067
  965SOL    HW2 3046   3.681   2.129   4.538  0.1779 -0.5978  0.8220
  966SOL     OW 3047   0.479   1.596   3.594  0.6217 -0.5113  0.3642
  966SOL    HW1 3048   0.417   1.588   3.672 -0.5344  1.5669 -0.2683
  966SOL    HW2 3049   0.437   1.554   3.514  0.2411  0.4185  0.0641
  967SOL     OW 3050   3.667   2.181   0.782  0.2015  0.2328 -0.2060
  967SOL    HW1 3051   3.599   2.150   0.848 -0.2889 -0.4779 -1.0095
  967SOL    HW2 3052   3.741   2.114   0.777  0.0376  0.0791 -0.6527
  968SOL     OW 3053   4.834   1.616   4.941 -0.0705  0.8401  0.0958
  968SOL    HW1 3054   4.755   1.677   4.938 -0.0013  0.9418  0.3236
  968SOL    HW2 3055   4.833   1.563   5.026 -0.6596 -0.1950 -0.5229
  969SOL     OW 3056   5.147   3.546   2.694  0.3670 -0.2581  0.1452
  969SOL    HW1 3057   5.075   3.593   2.744 -0.1441 -1.9235  1.0486
  969SOL    HW2 3058   5.110   3.463   2.651  0.8744  0.8488 -2.6738
  970SOL     OW 3059   3.153   3.668   3.557 -0.0297 -0.2108 -0.6046
  970SOL    HW1 3060   3.197   3.623   3.479  0.0170 -1.5134  0.1441
  970SOL    HW2 3061   3.106   3.751   3.526  1.1697  0.0663 -1.7675
  971SOL     OW 3062   3.748   4.745   5.033  0.0215 -0.3000  0.4249
  971SOL    HW1 3063   3.781   4.783   4.946  0.4331  0.0086  0.7084
  971SOL    HW2 3064   3.763   4.646   5.034  1.8002 -0.0691  0.8861
  972SOL     OW 3065   4.633   1.984   2.158 -0.5626 -0.1252  0.0495
  972SOL    HW1 3066   4.705   1.918   2.135  0.1793  0.1744  1.3947
  972SOL    HW2 3067   4.667   2.077   2.144 -1.4819  0.0026 -1.4912
  973SOL     OW 3068   4.715   3.628   3.039  0.2929  0.0403 -0.1449
  973SOL    HW1 3069   4.656   3.708   3.043  1.9765  1.4602 -1.5996
  973SOL    HW2 3070   4.674   3.558   2.980 -0.0529  0.9072 -0.9448
  974SOL     OW 3071   3.413   5.132   1.077 -0.3234  0.5870 -0.2341
  974SOL    HW1 3072   3.465   5.048   1.095 -1.7126 -0.3184 -0.2967
  974SOL    HW2 3073   3.318   5.108   1.054 -0.8858  2.2087  0.2961
  975SOL     OW 3074   3.953   2.977   4.293 -0.6612  0.5922 -0.3129
  975SOL    HW1 3075   3.861   3.004   4.265 -1.2183 -1.8381 -1.0252
  975SOL    HW2 3076   3.953   2.881   4.322  1.7057  0.4312 -0.6147
  976SOL     OW 3077   1.078   4.069   0.766  0.1090  0.7668 -0.2026
  976SOL    HW1 3078   1.131   4.069   0.852 -0.0011 -1.6302 -0.0633
  976SOL    HW2 3079   1.139   4.088   0.690  0.8882 -0.3354  0.1194
  977SOL     OW 3080   2.400   4.454   1.263  0.7312  0.0845  0.4575
  977SOL    HW1 3081   2.467   4.427   1.194  1.5479 -0.0461  1.2746
  977SOL    HW2 3082   2.323   4.501   1.219  1.5622  0.6309 -0.4627
  978SOL     OW 3083   0.694   2.011   0.818 -0.2189 -0.3854  0.8347
  978SOL    HW1 3084   0.702   1.986   0.915 -0.9254  0.2492  1.0563
  978SOL    HW2 3085   0.773   2.067   0.792 -1.5707  2.1339  1.8840
  979SOL     OW 3086   0.731   3.533   1.527  0.2515  0.5100 -0.2947
  979SOL    HW1 3087   0.688   3.462   1.470  1.8018  0.5001 -1.5457
  979SOL    HW2 3088   0.783   3.595   1.468  1.1138  1.0915  1.0460
  980SOL     OW 3089   4.263   4.636   0.747  0.1032  0.3540  0.2030
  980SOL    HW1 3090   4.243   4.725   0.788  0.7577  0.5680  0.0741
  980SOL    HW2 3091   4.329   4.647   0.673 -0.3955 -0.1474 -0.3247
  981SOL     OW 3092   4.477   3.578   5.053 -0.1731 -0.4754 -0.1130
  981SOL    HW1 3093   4.503   3.673   5.070 -0.6161 -0.6366  1.5951
  981SOL    HW2 3094   4.525   3.518   5.117  0.9505 -1.5546 -1.8746
  982SOL     OW 3095   3.837   3.965   5.021 -0.1059  0.2895  0.2824
  982SOL    HW1 3096   3.739   3.987   5.011 -0.7562 -1.9999  1.0502
  982SOL    HW2 3097   3.878   3.955   4.930 -1.3939 -1.8397 -0.1255
  983SOL     OW 3098   2.450   4.273   1.473  0.1077  0.1618  0.3488
  983SOL    HW1 3099   2.516   4.205   1.440  1.1947  0.5969  1.5667
  983SOL    HW2 3100   2.436   4.343   1.402  0.6122 -0.1726 -0.0895
  984SOL     OW 3101   3.014   5.074   4.346  0.3324  0.0083 -0.3789
  984SOL    HW1 3102   3.018   5.086   4.445 -1.1324  0.2816 -0.3286
  984SOL    HW2 3103   3.106   5.055   4.310  1.1671  1.6071  0.7997
  985SOL     OW 3104   3.841   0.919   0.622 -0.4406  0.2741  0.5210
  985SOL    HW1 3105   3.846   0.821   0.639 -2.7933  0.3572  2.1485
  985SOL    HW2 3106   3.768   0.939   0.556 -0.5197  0.9799  0.8094
  986SOL     OW 3107   2.211   1.695   2.471  0.1645  0.4574  0.5476
  986SOL    HW1 3108   2.127   1.747   2.480  0.6828  1.1064  2.1245
  986SOL    HW2 3109   2.278   1.747   2.418 -0.9380 -0.8130 -2.3032
  987SOL     OW 3110   1.242   2.212   2.944  0.2802 -0.2709 -0.4127
  987SOL    HW1 3111   1.161   2.182   2.995 -0.3444  0.2667 -1.0647
  987SOL    HW2 3112   1.318   2.150   2.963 -0.3728 -0.9720 -0.0289
  988SOL     OW 3113   4.126   5.073   4.849 -0.2117  0.0096 -0.3724
  988SOL    HW1 3114   4.088   5.137   4.782  0.0175 -0.1092 -0.6175
  988SOL    HW2 3115   4.070   4.990   4.851  1.3085 -1.1455 -2.4121
  989SOL     OW 3116   4.997   1.632   1.683  0.0088 -0.4839 -0.6054
  989SOL    HW1 3117   4.926   1.584   1.735  0.1202 -1.2012 -1.0921
  989SOL    HW2 3118   5.087   1.598   1.710  0.0753 -0.7439 -1.1412
  990SOL     OW 3119   2.576   3.989   1.806  0.1000 -0.0577 -0.3516
  990SOL    HW1 3120   2.597   3.976   1.709  1.5864  0.6808 -0.1687
  990SOL    HW2 3121   2.597   4.084   1.831  0.4499 -0.4426  0.8516
  991SOL     OW 3122   3.867   1.380   2.695  1.1648 -0.2330  0.0111
  991SOL    HW1 3123   3.950   1.338   2.660  1.1748  0.0360 -0.2959
  991SOL    HW2 3124   3.815   1.313   2.748  1.1367 -0.6594 -0.5419
  992SOL     OW 3125   4.008   2.877   1.060  0.3566 -0.0791  0.1580
  992SOL    HW1 3126   4.067   2.829   0.995  0.6570 -0.1923  0.5137
  992SOL    HW2 3127   4.060   2.900   1.142 -0.1119 -0.2669  0.5154
  993SOL     OW 3128   3.648   1.906   4.226  0.2379 -0.0549  0.5056
  993SOL    HW1 3129   3.701   1.936   4.305  2.5484 -0.4465 -0.8293
  993SOL    HW2 3130   3.579   1.840   4.257  1.7443 -0.9804  2.0843
  994SOL     OW 3131   1.256   0.919   4.926  0.1552  0.4579 -0.3211
  994SOL    HW1 3132   1.158   0.925   4.907  0.4011  0.9970 -1.5101
  994SOL    HW2 3133   1.273   0.945   5.021 -0.7665  1.1274 -0.3234
  995SOL     OW 3134   3.863   2.007   0.757 -0.1292  0.5060 -0.2492
  995SOL    HW1 3135   3.948   1.985   0.805 -1.1527  1.1867  1.9656
  995SOL    HW2 3136   3.852   1.943   0.680  1.9622 -0.0975 -0.1273
  996SOL     OW 3137   2.034   1.832   4.002 -0.2148  0.6393 -0.1186
  996SOL    HW1 3138   1.989   1.743   4.001 -0.1230  0.5227  2.2939
  996SOL    HW2 3139   1.965   1.904   4.006 -0.2858  0.5156  1.7081
  997SOL     OW 3140   1.679   2.409   4.591  0.2579  0.3050 -0.0438
  997SOL    HW1 3141   1.713   2.333   4.647  0.6036  0.7467  0.3475
  997SOL    HW2 3142   1.744   2.485   4.594  1.1209 -0.2452 -2.3307
  998SOL     OW 3143   2.110   1.077   4.605  0.1436 -0.0521  0.3615
  998SOL    HW1 3144   2.177   1.012   4.643  1.5170  0.9132 -0.3263
  998SOL    HW2 3145   2.052   1.030   4.538  0.2293 -0.8774  0.8595
  999SOL     OW 3146   2.793   3.853   4.870 -0.3863  0.2822  0.0138
  999SOL    HW1 3147   2.696   3.831   4.886 -0.5271  0.4545 -0.5926
  999SOL    HW2 3148   2.800   3.917   4.793 -0.0569  2.8646  2.0274
 1000SOL     OW 3149   1.496   1.411   4.331  0.1367 -0.3784  0.3444
 1000SOL    HW1 3150   1.477   1.347   4.257  0.2682 -0.4790  0.3962
 1000SOL    HW2 3151   1.428   1.400   4.403  0.4552 -0.8165  0.5803
 1001SOL     OW 3152   1.640   4.255   1.233  0.1060  0.5945 -0.5166
 1001SOL    HW1 3153   1.717   4.212   1.187  0.3698 -0.5917  0.9202
 1001SOL    HW2 3154   1.668   4.341   1.274  0.1996  1.0161 -1.4540
 1002SOL     OW 3155   2.148   4.082   2.014  0.4300  0.0390  0.3436
 1002SOL    HW1 3156   2.081   4.039   2.074  0.9684 -2.2354 -0.5554
 1002SOL    HW2 3157   2.213   4.013   1.983  1.4551  1.5858 -1.1135
 1003SOL     OW 3158   1.047   2.214   1.647 -0.5520 -0.7080  0.0939
 1003SOL    HW1 3159   1.025   2.311   1.662 -1.2752 -0.8738  0.1556
 1003SOL    HW2 3160   1.024   2.189   1.553  0.8360 -0.5070 -0.3111
 1004SOL     OW 3161   3.088   1.391   2.146 -0.2498 -0.0022  0.5166
 1004SOL    HW1 3162   3.050   1.326   2.212 -0.2218 -0.7409 -0.1745
 1004SOL    HW2 3163   3.169   1.434   2.186 -1.0244  0.6030  1.4853
 1005SOL     OW 3164   3.178   4.658   1.678  0.4575  0.0946  0.6090
 1005SOL    HW1 3165   3.163   4.578   1.736  2.0613 -1.6569 -1.2150
 1005SOL    HW2 3166   3.267   4.699   1.699  0.4318  0.2992  0.3260
 1006SOL     OW 3167   2.208   2.022   3.776  0.1612  0.1661 -0.2959
 1006SOL    HW1 3168   2.248   1.996   3.864 -0.2103  1.0425  0.1431
 1006SOL    HW2 3169   2.263   1.984   3.702  1.0535  0.2582  0.3038
 1007SOL     OW 3170   0.571   4.356   0.486 -0.5034  1.0520 -0.0777
 1007SOL    HW1 3171   0.622   4.331   0.404 -2.0984 -0.1621 -0.7546
 1007SOL    HW2 3172   0.576   4.281   0.552 -1.0442  1.0916  0.0159
 1008SOL     OW 3173   4.875   2.530   1.592 -0.4679  0.0241 -0.3112
 1008SOL    HW1 3174   4.916   2.621   1.590  0.3305 -0.3077  0.5589
 1008SOL    HW2 3175   4.941   2.463   1.561 -0.3652 -0.4949  0.9571
 1009SOL     OW 3176   0.633   2.978   0.871  0.1683  0.0691  0.0385
 1009SOL    HW1 3177   0.672   2.902   0.818  0.5902  1.2428 -1.4028
 1009SOL    HW2 3178   0.705   3.020   0.927  0.1437 -0.0322  0.1457
 1010SOL     OW 3179   0.818   3.976   1.923 -0.4231  0.6135 -0.4838
 1010SOL    HW1 3180   0.888   4.047   1.923 -0.9013  1.0913  0.4054
 1010SOL    HW2 3181   0.803   3.944   1.829  1.5909 -0.1215 -0.6070
 1011SOL     OW 3182   1.882   3.625   2.390  0.4432  0.0903 -0.8405
 1011SOL    HW1 3183   1.975   3.651   2.417  0.2172  0.4628 -0.4081
 1011SOL    HW2 3184   1.881   3.607   2.292  1.3415 -1.6016 -0.5705
 1012SOL     OW 3185   3.094   3.430   3.202  0.1998  0.0012 -0.2961
 1012SOL    HW1 3186   3.133   3.474   3.282  0.5980  1.7718 -1.4104
 1012SOL    HW2 3187   3.167   3.397   3.142  0.0678  2.1982 -1.7762
 1013SOL     OW 3188   3.188   3.891   1.664  0.4571 -0.1269 -0.3259
 1013SOL    HW1 3189   3.227   3.807   1.702 -0.9146 -0.1969  1.0301
 1013SOL    HW2 3190   3.178   3.882   1.565  0.6350 -1.4480 -0.2348
 1014SOL     OW 3191   3.829   1.143   2.372 -0.1471 -0.3865  0.1371
 1014SOL    HW1 3192   3.850   1.128   2.275 -0.6230 -1.5286  0.2046
 1014SOL    HW2 3193   3.744   1.195   2.379 -0.5383 -0.9919 -0.0541
 1015SOL     OW 3194   1.402   4.144   3.714  0.6259  0.0011  0.2214
 1015SOL    HW1 3195   1.320   4.193   3.683 -0.5491 -0.4385  2.4137
 1015SOL    HW2 3196   1.478   4.208   3.724 -0.3242  1.0263  1.0921
 1016SOL     OW 3197   1.428   2.450   2.980 -0.0047  0.4711  0.4752
 1016SOL    HW1 3198   1.370   2.499   2.915 -2.6139 -1.2816  1.3105
 1016SOL    HW2 3199   1.483   2.382   2.931 -1.3250 -0.2602 -0.0588
 1017SOL     OW 3200   0.557   3.001   3.692  0.5408 -0.2636 -0.6232
 1017SOL    HW1 3201   0.461   2.972   3.688  0.9265 -1.6701 -0.1353
 1017SOL    HW2 3202   0.616   2.920   3.693  1.8239  0.5625 -2.6963
 1018SOL     OW 3203   2.083   1.813   2.193  0.5814  0.7394  0.3415
 1018SOL    HW1 3204   2.163   1.857   2.232  1.6150  0.3361 -1.2390
 1018SOL    HW2 3205   2.105   1.718   2.169 -0.8932  0.0741  1.4662
 1019SOL     OW 3206   4.522   1.986   3.494 -0.6072 -0.3378 -0.8574
 1019SOL    HW1 3207   4.612   2.005   3.532 -0.3336 -1.2220 -1.0267
 1019SOL    HW2 3208   4.469   2.070   3.488  0.7844  0.4930 -2.2556
 1020SOL     OW 3209   0.753   1.865   4.871  0.1536  0.0685 -0.4126
 1020SOL    HW1 3210   0.814   1.942   4.851 -0.2000  0.1718 -1.1155
 1020SOL    HW2 3211   0.730   1.818   4.786  1.8571 -1.9792  0.1811
 1021SOL     OW 3212   0.361   2.350   2.065 -0.2856  0.3717 -0.1584
 1021SOL    HW1 3213   0.427   2.277   2.051  0.2604  0.9746 -0.7566
 1021SOL    HW2 3214   0.408   2.438   2.073 -0.9562  0.7098  0.2210
 1022SOL     OW 3215   2.047   1.080   0.635  0.0400 -0.3366 -0.0530
 1022SOL    HW1 3216   2.070   1.104   0.730 -1.1782  0.8105 -0.0342
 1022SOL    HW2 3217   2.051   1.161   0.578 -2.2867 -0.3805 -0.3659
 1023SOL     OW 3218   1.312   3.501   1.115 -0.5120  0.0196 -0.7691
 1023SOL    HW1 3219   1.305   3.502   1.215  0.9333  0.6218 -0.6445
 1023SOL    HW2 3220   1.408   3.493   1.088 -0.8574  0.1154 -2.1184
 1024SOL     OW 3221   1.390   3.487   2.478  0.4363  0.3249  0.2605
 1024SOL    HW1 3222   1.296   3.456   2.467  0.7152 -0.2995 -0.4852
 1024SOL    HW2 3223   1.396   3.584   2.453  0.2090  0.0533 -0.8951
 1025SOL     OW 3224   2.679   4.525   0.678  0.5179 -0.1082 -0.0556
 1025SOL    HW1 3225   2.694   4.604   0.618  0.2464  0.1925  0.2722
 1025SOL    HW2 3226   2.710   4.547   0.770  1.9004 -0.9226 -0.2930
 1026SOL     OW 3227   2.010   1.879   3.125 -0.1344  0.2799  0.3125
 1026SOL    HW1 3228   2.023   1.947   3.052 -0.5361 -0.4649 -0.4737
 1026SOL    HW2 3229   2.087   1.815   3.123  0.3178  0.7784  1.1461
 1027SOL     OW 3230   3.490   3.415   1.576  0.1362  0.3204  0.0524
 1027SOL    HW1 3231   3.547   3.491   1.608  0.7888  1.1184 -2.6910
 1027SOL    HW2 3232   3.459   3.361   1.654  1.2503  2.2624  1.9528
 1028SOL     OW 3233   2.503   4.337   2.134 -0.0070  0.0701 -0.2508
 1028SOL    HW1 3234   2.404   4.348   2.139 -0.2251 -1.4202 -0.6435
 1028SOL    HW2 3235   2.543   4.359   2.223 -0.5538  1.7388 -0.3988
 1029SOL     OW 3236   1.544   2.591   3.145 -0.2604 -0.9604  0.5246
 1029SOL    HW1 3237   1.507   2.525   3.080 -0.9174 -0.9201  0.8552
 1029SOL    HW2 3238   1.497   2.679   3.133  0.7554 -0.4670 -0.0703
 1030SOL     OW 3239   4.023   4.495   0.013  0.5853 -0.3808 -0.3008
 1030SOL    HW1 3240   4.013   4.586  -0.026 -2.6754 -1.0025 -1.2383
 1030SOL    HW2 3241   4.066   4.434  -0.053 -1.1341 -0.4515 -1.4218
 1031SOL     OW 3242   2.795   5.142   1.403 -0.5424  0.5978 -0.1899
 1031SOL    HW1 3243   2.743   5.137   1.488 -3.0543 -1.4780 -1.6977
 1031SOL    HW2 3244   2.778   5.231   1.359  0.3075  1.4490  1.1409
 1032SOL     OW 3245   0.892   0.962   1.562  0.0078 -0.6275 -0.3734
 1032SOL    HW1 3246   0.811   0.973   1.504 -0.2518 -0.6995 -0.0293
 1032SOL    HW2 3247   0.865   0.967   1.658  0.1917 -2.0669 -0.2274
 1033SOL     OW 3248   0.831   0.443   0.388  0.0710 -0.0828 -0.2102
 1033SOL    HW1 3249   0.847   0.456   0.486  1.6559 -0.0646 -0.4387
 1033SOL    HW2 3250   0.733   0.445   0.369 -0.2455  0.1474  1.3362
 1034SOL     OW 3251   3.894   2.588   3.180  0.5284 -0.3667 -0.4405
 1034SOL    HW1 3252   3.833   2.665   3.201 -0.7970 -1.4514 -0.1745
 1034SOL    HW2 3253   3.842   2.502   3.185  2.3552 -1.4574  1.0370
 1035SOL     OW 3254   3.172   3.994   1.360  0.0459  0.3737 -0.0243
 1035SOL    HW1 3255   3.090   4.004   1.303 -1.3623 -0.0355  1.8514
 1035SOL    HW2 3256   3.215   4.083   1.372 -0.6437  0.7563 -0.2977
 1036SOL     OW 3257   4.932   0.199   4.700 -0.3151  0.1891  0.4163
 1036SOL    HW1 3258   4.981   0.284   4.678  0.7012 -0.2518  0.9609
 1036SOL    HW2 3259   4.846   0.222   4.747 -2.1070  1.1374 -2.9574
 1037SOL     OW 3260   1.339   0.578   0.951 -0.2982 -0.0934 -0.1046
 1037SOL    HW1 3261   1.423   0.621   0.982 -1.4503  1.9414  0.3651
 1037SOL    HW2 3262   1.331   0.588   0.851 -0.4003  0.5187 -0.0393
 1038SOL     OW 3263   0.122   4.446   2.569 -0.0146 -0.4029 -0.0089
 1038SOL    HW1 3264   0.167   4.534   2.587 -0.7055  0.2146 -1.1612
 1038SOL    HW2 3265   0.183   4.388   2.514 -0.2629  0.0990 -0.8379
 1039SOL     OW 3266   1.831   0.822   3.211 -0.4904 -0.3983 -0.3696
 1039SOL    HW1 3267   1.771   0.772   3.148 -0.9717  0.2725 -0.4572
 1039SOL    HW2 3268   1.820   0.921   3.195  0.3616 -0.2603 -0.1306
 1040SOL     OW 3269   3.845   0.082   4.649 -0.1142  0.5427  0.2085
 1040SOL    HW1 3270   3.768   0.080   4.584  1.9336  2.3673 -2.5413
 1040SOL    HW2 3271   3.927   0.051   4.602  1.0894 -0.2188  2.7102
 1041SOL     OW 3272   2.593   4.252   3.020 -0.8244  0.1700  0.4949
 1041SOL    HW1 3273   2.658   4.182   3.050 -0.6503  0.7958  1.6192
 1041SOL    HW2 3274   2.513   4.208   2.980  1.1103 -0.6417 -2.8956
 1042SOL     OW 3275   2.296   4.627   2.746  0.3881  0.1891 -0.3968
 1042SOL    HW1 3276   2.257   4.644   2.656  0.1386 -0.3039 -0.3858
 1042SOL    HW2 3277   2.368   4.558   2.739 -1.1865 -1.5776  0.0976
 1043SOL     OW 3278   1.350   0.003   4.971  0.2699 -0.4159  0.2007
 1043SOL    HW1 3279   1.305  -0.086   4.967 -1.1584  0.2475  0.7974
 1043SOL    HW2 3280   1.436  -0.005   5.023 -0.4508 -1.2049  1.3134
 1044SOL     OW 3281   3.675   3.043   0.289 -0.2554  0.6813  0.0041
 1044SOL    HW1 3282   3.586   3.035   0.243 -0.4540  0.3795  0.4255
 1044SOL    HW2 3283   3.744   2.995   0.236 -0.3141  1.0397 -0.4006
 1045SOL     OW 3284   1.602   0.912   4.042 -0.0949  0.5541 -0.4433
 1045SOL    HW1 3285   1.686   0.859   4.053  0.0698  0.7580 -0.7168
 1045SOL    HW2 3286   1.594   0.979   4.116 -0.5462 -0.1698  0.1867
 1046SOL     OW 3287   1.859   2.644   1.794 -0.0916  0.6271  0.0673
 1046SOL    HW1 3288   1.762   2.668   1.804 -0.2130 -0.3190  1.5072
 1046SOL    HW2 3289   1.870   2.546   1.809  1.4245  1.1281  2.9567
 1047SOL     OW 3290   3.368   3.223   4.334  0.3990 -0.4336  0.3103
 1047SOL    HW1 3291   3.412   3.151   4.280  0.8938 -1.2372  1.7357
 1047SOL    HW2 3292   3.368   3.197   4.430 -1.9279  0.2330  0.5385
 1048SOL     OW 3293   3.035   2.545   4.722 -0.5013  0.3942  0.3993
 1048SOL    HW1 3294   3.072   2.606   4.651 -1.3684  1.0937  0.5207
 1048SOL    HW2 3295   2.935   2.546   4.717 -0.5388 -0.5377  0.8261
 1049SOL     OW 3296   4.231   4.569   4.303 -0.0232  0.3801 -0.5179
 1049SOL    HW1 3297   4.213   4.533   4.394 -2.1562 -2.2079 -1.8057
 1049SOL    HW2 3298   4.329   4.585   4.291  0.2474  1.4024  2.3405
 1050SOL     OW 3299   3.415   1.534   2.295 -0.4694 -0.0232  0.4498
 1050SOL    HW1 3300   3.414   1.627   2.330  0.8518 -0.0805  0.7105
 1050SOL    HW2 3301   3.356   1.476   2.350 -0.0446  0.3328  1.2941
 1051SOL     OW 3302   2.124   4.718   4.104 -0.5202 -0.8477  0.7648
 1051SOL    HW1 3303   2.113   4.817   4.105 -0.3187 -0.8192  0.1851
 1051SOL    HW2 3304   2.174   4.689   4.186  1.0626 -0.2770  0.0336
 1052SOL     OW 3305   2.419   2.926   3.749  0.3757  0.2003  0.0295
 1052SOL    HW1 3306   2.425   2.877   3.663 -0.2162  0.9656 -0.4623
 1052SOL    HW2 3307   2.430   3.024   3.733 -1.0223  0.4918  0.6252
 1053SOL     OW 3308   5.040   4.453   0.432  0.0031  0.2654  0.2167
 1053SOL    HW1 3309   5.073   4.545   0.451 -4.0178  1.9606  0.1419
 1053SOL    HW2 3310   4.981   4.423   0.507 -0.6072 -1.2378 -0.8199
 1054SOL     OW 3311   0.680   3.609   3.237  0.0502 -0.0912  0.7869
 1054SOL    HW1 3312   0.613   3.591   3.164 -0.2140  2.0032  0.4683
 1054SOL    HW2 3313   0.762   3.650   3.197  0.6177 -0.5325  1.4803
 1055SOL     OW 3314   0.238   0.161   3.094 -0.0690  0.1291 -0.0382
 1055SOL    HW1 3315   0.313   0.098   3.073 -0.7903 -0.4916 -0.8007
 1055SOL    HW2 3316   0.275   0.243   3.137  1.3216  0.7694 -2.2870
 1056SOL     OW 3317   2.184   2.646   1.865  0.7563  0.0295  0.0834
 1056SOL    HW1 3318   2.097   2.670   1.822  0.9833  0.5857 -0.0718
 1056SOL    HW2 3319   2.166   2.603   1.954  0.2993 -0.8107 -0.3995
 1057SOL     OW 3320   2.672   1.933   0.162 -0.1908 -0.2724 -0.0870
 1057SOL    HW1 3321   2.749   1.934   0.098 -0.2073 -1.2509 -0.1328
 1057SOL    HW2 3322   2.607   2.005   0.137  0.9635  0.9342  0.2827
 1058SOL     OW 3323   2.399   1.539   1.901  0.0113  0.3680  0.0454
 1058SOL    HW1 3324   2.306   1.506   1.918 -0.6252  1.8000 -0.4306
 1058SOL    HW2 3325   2.413   1.624   1.953  0.7983  0.5426 -0.4480
 1059SOL     OW 3326   3.691   3.229   0.466 -0.5740 -0.0608  0.1573
 1059SOL    HW1 3327   3.701   3.174   0.383 -0.7578  0.1105  0.0193
 1059SOL    HW2 3328   3.656   3.319   0.442  0.2673  0.3155  0.3178
 1060SOL     OW 3329   0.173   4.891   2.959 -0.0992  0.4059  0.0152
 1060SOL    HW1 3330   0.159   4.804   2.912  1.8912  0.1394 -0.1950
 1060SOL    HW2 3331   0.253   4.937   2.920  0.1981  1.2925  1.5786
 1061SOL     OW 3332   3.143   2.279   3.428 -0.8854  0.2364  0.0544
 1061SOL    HW1 3333   3.127   2.186   3.462 -0.4485  0.4168  0.7805
 1061SOL    HW2 3334   3.138   2.344   3.504 -1.2980  0.8242 -0.4677
 1062SOL     OW 3335   4.421   1.761   3.898 -0.3205 -0.0739  0.2594
 1062SOL    HW1 3336   4.354   1.823   3.856  1.5625  1.0511 -1.2340
 1062SOL    HW2 3337   4.392   1.666   3.882 -0.3497  0.3342 -2.5855
 1063SOL     OW 3338   3.921   4.164   2.728  0.5826  0.5021 -0.6931
 1063SOL    HW1 3339   3.844   4.208   2.682  0.1224 -0.7259 -1.1310
 1063SOL    HW2 3340   3.925   4.067   2.702  1.7209  0.3307  0.0437
 1064SOL     OW 3341   2.811   1.613   2.239  0.2631  0.6255  0.0917
 1064SOL    HW1 3342   2.875   1.598   2.315 -0.6806  0.1529  0.8111
 1064SOL    HW2 3343   2.757   1.529   2.225  0.4609  0.6913 -1.1376
 1065SOL     OW 3344   0.583   5.007   4.686 -0.0011  0.4155  0.3828
 1065SOL    HW1 3345   0.633   4.969   4.764 -2.0543  1.2027  2.1807
 1065SOL    HW2 3346   0.553   4.932   4.626  1.6271 -0.1940  0.2822
 1066SOL     OW 3347   0.313   2.523   3.556  0.1032  0.5336 -0.6187
 1066SOL    HW1 3348   0.227   2.539   3.603  0.9602 -1.3911  1.8201
 1066SOL    HW2 3349   0.389   2.549   3.616  1.2319 -0.7210 -1.4494
 1067SOL     OW 3350   3.103   2.407   2.840 -0.8055 -0.2521  0.2421
 1067SOL    HW1 3351   3.116   2.452   2.752 -2.4121  1.9539  1.0222
 1067SOL    HW2 3352   3.043   2.328   2.830  1.3460 -1.8361 -1.0244
 1068SOL     OW 3353   4.777   1.115   3.348  0.2214  0.4787 -0.2850
 1068SOL    HW1 3354   4.744   1.102   3.254  2.1403  1.4101 -1.1458
 1068SOL    HW2 3355   4.803   1.211   3.361 -0.6839  0.5244  1.4579
 1069SOL     OW 3356   3.331   0.563   2.417 -1.0340  0.1104  0.1923
 1069SOL    HW1 3357   3.391   0.639   2.440  1.1756 -1.2883 -0.6385
 1069SOL    HW2 3358   3.246   0.598   2.376  0.4892  2.1104 -1.4434
 1070SOL     OW 3359   4.552   4.967   3.155 -0.0279  0.8717  0.5440
 1070SOL    HW1 3360   4.579   4.902   3.084  1.3333  1.1427  0.7893
 1070SOL    HW2 3361   4.459   4.945   3.187 -0.3420  0.2630 -0.7402
 1071SOL     OW 3362   1.317   4.973   2.342  0.2342  0.2071 -0.2110
 1071SOL    HW1 3363   1.335   4.875   2.357 -0.0444  0.1796 -0.0637
 1071SOL    HW2 3364   1.342   5.024   2.423  1.0001  0.3379 -0.5217
 1072SOL     OW 3365   2.803   3.825   4.302 -0.0513 -0.4433  0.0374
 1072SOL    HW1 3366   2.850   3.779   4.226  1.4132 -1.1579  1.3454
 1072SOL    HW2 3367   2.801   3.764   4.381 -0.1566  0.8969  1.0786
 1073SOL     OW 3368   0.005   4.103   1.552  1.0280  0.6819 -0.1398
 1073SOL    HW1 3369   0.059   4.129   1.632 -0.6172 -1.4916  1.8180
 1073SOL    HW2 3370   0.038   4.016   1.517  0.2245  0.4438 -0.3110
 1074SOL     OW 3371   2.642   5.152   1.668 -1.1611  0.3751 -0.2491
 1074SOL    HW1 3372   2.678   5.095   1.742  0.0628  0.0941 -1.0241
 1074SOL    HW2 3373   2.545   5.169   1.683 -0.8754  0.5970  1.5855
 1075SOL     OW 3374   4.256   4.843   4.078 -0.2903 -0.5613  0.0414
 1075SOL    HW1 3375   4.216   4.913   4.137  1.1184 -0.1114  0.5136
 1075SOL    HW2 3376   4.206   4.758   4.088 -0.8381 -0.1441  0.9334
 1076SOL     OW 3377   4.170   0.600   4.569 -0.7639  0.0966 -0.5215
 1076SOL    HW1 3378   4.159   0.688   4.521  0.4480 -0.1801 -1.3439
 1076SOL    HW2 3379   4.082   0.572   4.605 -1.0587  2.0142  0.4020
 1077SOL     OW 3380   0.856   1.151   4.359 -0.3728  0.0963  0.1402
 1077SOL    HW1 3381   0.850   1.249   4.342 -0.1448  0.1812  0.5260
 1077SOL    HW2 3382   0.873   1.103   4.273 -1.1126  0.3342 -0.1453
 1078SOL     OW 3383   4.232   1.988   4.312 -0.1455  0.1930  0.2897
 1078SOL    HW1 3384   4.154   1.947   4.265  0.8656 -1.2496 -0.2001
 1078SOL    HW2 3385   4.310   1.926   4.306  0.7254  1.1083  1.7325
 1079SOL     OW 3386   3.022   2.461   4.014 -0.2550 -1.1561  0.0319
 1079SOL    HW1 3387   2.928   2.453   3.983 -0.4870  0.4376  0.2526
 1079SOL    HW2 3388   3.079   2.500   3.942 -0.1949 -0.2030  0.5796
 1080SOL     OW 3389   1.012   0.891   3.753  0.5898 -0.1790 -0.5723
 1080SOL    HW1 3390   1.089   0.852   3.803  0.9863  0.9710 -0.2402
 1080SOL    HW2 3391   0.926   0.857   3.791  0.7899  2.0485  2.2320
 1081SOL     OW 3392   4.778   3.028   0.933 -0.8080 -0.0842 -0.4842
 1081SOL    HW1 3393   4.845   3.088   0.888 -0.3015 -0.5761 -0.4000
 1081SOL    HW2 3394   4.712   3.084   0.983  0.3412  0.3880  0.5461
 1082SOL     OW 3395   2.053   1.643   0.729  0.2135  0.8049  0.0839
 1082SOL    HW1 3396   2.134   1.584   0.726 -0.0827  0.4189 -1.9668
 1082SOL    HW2 3397   2.045   1.685   0.819  2.2838  0.2758  0.5595
 1083SOL     OW 3398   5.124   1.609   2.630  0.1025 -0.2974 -0.8361
 1083SOL    HW1 3399   5.126   1.581   2.534 -0.8716 -0.3818 -0.8335
 1083SOL    HW2 3400   5.031   1.607   2.664  0.2300  1.1947 -0.3172
 1084SOL     OW 3401   4.227   2.057   3.318 -0.3272  0.1287 -0.2242
 1084SOL    HW1 3402   4.177   2.027   3.236 -1.6243  0.9710  0.2373
 1084SOL    HW2 3403   4.234   2.157   3.318 -2.6096  0.3817  1.9096
 1085SOL     OW 3404   4.162   2.705   5.022  0.3136 -0.5226  0.2892
 1085SOL    HW1 3405   4.248   2.755   5.026 -0.9620  2.0191 -1.8026
 1085SOL    HW2 3406   4.112   2.729   4.939 -1.5256 -3.5015  0.3846
 1086SOL     OW 3407   3.478   3.806   3.038  0.6645  0.4742 -0.0672
 1086SOL    HW1 3408   3.550   3.738   3.054 -0.8180 -1.1992 -0.1776
 1086SOL    HW2 3409   3.415   3.771   2.968  0.6290  2.6171 -1.1757
 1087SOL     OW 3410   1.376   3.084   3.036  0.2562  0.4953  0.2138
 1087SOL    HW1 3411   1.329   3.171   3.018 -2.7175 -0.8440  0.9150
 1087SOL    HW2 3412   1.408   3.082   3.130  0.7006  0.9696  0.0771
 1088SOL     OW 3413   4.451   0.797   2.813  0.1187  0.5443 -0.3691
 1088SOL    HW1 3414   4.413   0.859   2.881  2.5870  1.3446  0.3620
 1088SOL    HW2 3415   4.467   0.847   2.728  0.8869  0.5899 -0.2009
 1089SOL     OW 3416   1.230   2.113   0.405  0.7381 -0.4611 -0.4282
 1089SOL    HW1 3417   1.181   2.181   0.461 -1.7136 -0.7751 -2.0451
 1089SOL    HW2 3418   1.169   2.037   0.384  1.4411 -0.2692 -3.6710
 1090SOL     OW 3419   2.525   4.225   3.334 -0.6824  0.3500 -0.1281
 1090SOL    HW1 3420   2.489   4.157   3.398  0.0686  1.0072  1.0221
 1090SOL    HW2 3421   2.548   4.179   3.248 -0.7645 -0.7496  0.4090
 1091SOL     OW 3422   0.642   3.563   3.489 -0.1285 -0.4351 -0.6416
 1091SOL    HW1 3423   0.710   3.491   3.508  0.7225  0.6354  0.5305
 1091SOL    HW2 3424   0.652   3.594   3.395  0.7546 -0.5883 -0.6104
 1092SOL     OW 3425   3.049   2.242   4.449 -0.0666 -0.5225 -0.3177
 1092SOL    HW1 3426   3.141   2.219   4.481 -0.4580 -0.8059  0.6420
 1092SOL    HW2 3427   2.991   2.265   4.527 -1.0431 -1.1774 -0.8228
 1093SOL     OW 3428   4.039   2.208   1.311  0.0314  0.7191  0.6445
 1093SOL    HW1 3429   4.052   2.279   1.242  1.6541 -1.4106 -1.4028
 1093SOL    HW2 3430   3.944   2.177   1.310  0.0357  0.7067 -0.7032
 1094SOL     OW 3431   1.221   2.619   3.829  0.2201 -0.5527 -0.0078
 1094SOL    HW1 3432   1.223   2.705   3.880  0.5604 -0.9163  0.6033
 1094SOL    HW2 3433   1.214   2.542   3.893  1.6404 -1.0786 -0.4351
 1095SOL     OW 3434   1.003   4.653   4.964 -0.0764 -0.2279 -0.2019
 1095SOL    HW1 3435   0.975   4.569   4.918  1.3807 -1.1437  0.5421
 1095SOL    HW2 3436   1.071   4.632   5.034  0.2914  1.5715  0.0201
 1096SOL     OW 3437   2.441   2.513   0.604 -0.8385 -0.5671  0.3368
 1096SOL    HW1 3438   2.478   2.557   0.686  0.0613  1.2933 -1.0031
 1096SOL    HW2 3439   2.344   2.494   0.618 -0.3549 -1.9424  2.4560
 1097SOL     OW 3440   2.281   3.061   1.813 -0.7008 -0.5828  0.2657
 1097SOL    HW1 3441   2.207   3.015   1.763 -0.5655 -1.0113  0.4516
 1097SOL    HW2 3442   2.242   3.120   1.884 -0.9449  0.9676 -1.0936
 1098SOL     OW 3443   4.281   1.651   4.791 -0.4714 -0.1579  0.1297
 1098SOL    HW1 3444   4.258   1.706   4.711 -0.4329  2.1506  1.6127
 1098SOL    HW2 3445   4.369   1.606   4.775 -0.9093 -0.5081 -1.4718
 1099SOL     OW 3446   1.300   1.428   2.317  0.4203  0.3550 -0.2896
 1099SOL    HW1 3447   1.298   1.455   2.414 -0.8188 -0.3792 -0.1015
 1099SOL    HW2 3448   1.364   1.488   2.268  0.1864  1.5088  0.7501
 1100SOL     OW 3449   0.886   4.626   2.957  0.3051  0.2844  0.5502
 1100SOL    HW1 3450   0.842   4.647   2.869  1.9806  0.8311 -0.1958
 1100SOL    HW2 3451   0.872   4.702   3.020 -0.1608  0.2723  0.4663
 1101SOL     OW 3452   2.080   2.189   2.314 -0.4913 -0.0824 -0.4580
 1101SOL    HW1 3453   2.046   2.227   2.400 -0.0493 -1.0817  0.1794
 1101SOL    HW2 3454   2.022   2.112   2.287  0.4565 -0.9603 -0.0547
 1102SOL     OW 3455   0.114   1.981   3.938 -0.0508 -0.0105  0.7160
 1102SOL    HW1 3456   0.151   1.972   3.846  0.2184 -0.0070  0.8220
 1102SOL    HW2 3457   0.015   1.994   3.934 -0.2214 -1.3230  0.4907
 1103SOL     OW 3458   2.286   4.576   1.811  0.1700 -0.0749 -0.1318
 1103SOL    HW1 3459   2.237   4.638   1.750  2.0607  0.3886 -1.2748
 1103SOL    HW2 3460   2.329   4.503   1.757  1.6338  0.1631  0.6475
 1104SOL     OW 3461   1.897   1.856   4.771 -0.0795  0.5945 -0.2261
 1104SOL    HW1 3462   1.854   1.769   4.746 -0.0468  0.5197 -0.0212
 1104SOL    HW2 3463   1.857   1.890   4.855  2.0271 -0.7853  1.4623
 1105SOL     OW 3464   2.222   1.979   1.531 -0.3028 -0.2670  0.1347
 1105SOL    HW1 3465   2.301   1.957   1.589  0.6968  1.4373 -0.4974
 1105SOL    HW2 3466   2.200   2.076   1.540 -2.4470 -0.7115  0.3797
 1106SOL     OW 3467   3.795   1.640   3.542 -0.4925  0.2419 -0.5157
 1106SOL    HW1 3468   3.808   1.736   3.566  0.5257  0.1019 -0.4415
 1106SOL    HW2 3469   3.809   1.584   3.624 -0.2203 -0.0266 -0.7444
 1107SOL     OW 3470   4.605   3.545   2.120  0.3455 -0.1491  0.2823
 1107SOL    HW1 3471   4.576   3.626   2.172 -2.7832 -0.6122 -0.5556
 1107SOL    HW2 3472   4.620   3.570   2.024  0.0048 -0.4281  0.1537
 1108SOL     OW 3473   0.482   2.613   2.117  0.2490  0.5020  0.6253
 1108SOL    HW1 3474   0.460   2.695   2.063  0.5588  0.2977  0.1839
 1108SOL    HW2 3475   0.579   2.591   2.106 -0.2818 -1.2344 -1.0983
 1109SOL     OW 3476   2.410   0.902   5.109 -0.0423 -0.1316 -0.4118
 1109SOL    HW1 3477   2.349   0.824   5.105  1.4053 -1.3077 -0.3735
 1109SOL    HW2 3478   2.373   0.977   5.055 -0.3934 -1.6106 -2.3085
 1110SOL     OW 3479   4.207   4.739   0.353 -0.1139  0.0158  0.0913
 1110SOL    HW1 3480   4.125   4.756   0.407  1.7336 -1.7821  3.8431
 1110SOL    HW2 3481   4.267   4.819   0.358  0.6440 -0.6367  1.9914
 1111SOL     OW 3482   0.598   3.972   1.701 -0.5540  0.0354  0.0942
 1111SOL    HW1 3483   0.687   3.934   1.677 -0.3989  0.7111 -0.4522
 1111SOL    HW2 3484   0.548   3.995   1.617 -2.0308 -2.0593  0.3237
 1112SOL     OW 3485   1.854   2.771   0.875 -0.5982  0.4215  0.1504
 1112SOL    HW1 3486   1.895   2.788   0.965 -1.5598 -0.7494  0.8436
 1112SOL    HW2 3487   1.856   2.854   0.820  2.2170  0.5635  0.3331
 1113SOL     OW 3488   4.156   0.824   1.564 -0.8207  0.2984 -0.2825
 1113SOL    HW1 3489   4.072   0.877   1.554 -0.2212  1.5623  0.9790
 1113SOL    HW2 3490   4.206   0.824   1.477 -0.3620  2.7210 -0.0858
 1114SOL     OW 3491   2.070   1.248   0.429 -0.8218  0.0081  0.7240
 1114SOL    HW1 3492   2.023   1.334   0.450  0.0521  0.9830 -1.0387
 1114SOL    HW2 3493   2.037   1.212   0.341  0.7196  0.0242  0.1013
 1115SOL     OW 3494   0.807   3.486   4.503  0.2376  0.0018 -0.0044
 1115SOL    HW1 3495   0.899   3.459   4.474 -0.5762 -0.6113 -2.1787
 1115SOL    HW2 3496   0.746   3.407   4.502 -0.0800  0.0981  2.7651
 1116SOL     OW 3497   1.057   0.468   2.162  0.3233  0.0561  0.1712
 1116SOL    HW1 3498   0.994   0.532   2.206 -0.2171 -0.3312 -0.0312
 1116SOL    HW2 3499   1.067   0.387   2.219  0.1562 -0.1490 -0.0868
 1117SOL     OW 3500   1.116   0.709   2.657  0.3622 -0.8059 -0.1629
 1117SOL    HW1 3501   1.107   0.678   2.752 -1.0758  0.7616  0.2745
 1117SOL    HW2 3502   1.104   0.632   2.595 -0.5770 -1.5545  0.9076
 1118SOL     OW 3503   4.135   0.391   2.519  0.0363  0.1649 -0.0135
 1118SOL    HW1 3504   4.042   0.370   2.550 -0.2267 -2.8268 -2.4579
 1118SOL    HW2 3505   4.131   0.445   2.435  0.5537  0.7403  0.3212
 1119SOL     OW 3506   2.078   0.645   2.731 -0.3012 -0.2997  0.2318
 1119SOL    HW1 3507   2.118   0.557   2.708  0.1411  0.3862 -1.8024
 1119SOL    HW2 3508   2.131   0.688   2.804  0.5740 -0.9252 -0.0315
 1120SOL     OW 3509   2.823   1.930   0.387 -0.0907  0.0547  0.3128
 1120SOL    HW1 3510   2.772   1.953   0.304 -0.4989 -0.7903  0.3156
 1120SOL    HW2 3511   2.769   1.956   0.467  0.1346  0.5120  0.3219
 1121SOL     OW 3512   3.527   0.836   4.233  0.6427  0.4599  0.1760
 1121SOL    HW1 3513   3.436   0.858   4.196  0.9184  0.2451 -0.6454
 1121SOL    HW2 3514   3.566   0.760   4.182  1.4592  0.8075  0.2683
 1122SOL     OW 3515   3.079   0.517   0.759 -0.1532  0.0489 -0.7172
 1122SOL    HW1 3516   2.985   0.482   0.754 -1.2041  2.2652  1.0532
 1122SOL    HW2 3517   3.082   0.608   0.717  0.1470  1.6868  2.4982
 1123SOL     OW 3518   0.944   2.228   1.928  0.3227  0.2033 -0.4469
 1123SOL    HW1 3519   0.860   2.278   1.909  0.2311 -0.0201 -0.6286
 1123SOL    HW2 3520   0.985   2.197   1.842 -0.1818 -0.9601 -0.2813
 1124SOL     OW 3521   4.974   1.352   2.917  0.6213  0.4152 -0.3778
 1124SOL    HW1 3522   4.968   1.443   2.876 -2.6353  0.6485  0.3825
 1124SOL    HW2 3523   4.932   1.285   2.855  0.1244 -0.0424  0.4451
 1125SOL     OW 3524   3.975   3.183   3.633 -0.0228 -0.6007  0.2156
 1125SOL    HW1 3525   3.913   3.249   3.676  0.3327 -0.4131  0.4463
 1125SOL    HW2 3526   3.962   3.184   3.534 -1.5643 -1.7525  0.3648
 1126SOL     OW 3527   2.466   3.151   3.423  0.2742  0.6202 -0.4571
 1126SOL    HW1 3528   2.436   3.126   3.331  1.6230  0.8688 -0.9784
 1126SOL    HW2 3529   2.391   3.134   3.488 -0.3102 -0.6289 -1.4200
 1127SOL     OW 3530   0.341   4.504   4.207 -0.4949  0.1285  0.1635
 1127SOL    HW1 3531   0.278   4.501   4.285 -0.1691 -1.4533  0.4022
 1127SOL    HW2 3532   0.330   4.591   4.159 -1.6866  0.5606  1.1535
 1128SOL     OW 3533   2.971   4.511   2.529  0.1885 -0.0951  0.2682
 1128SOL    HW1 3534   2.959   4.442   2.600  0.8943 -0.0202  0.4692
 1128SOL    HW2 3535   2.919   4.484   2.448 -0.3905 -0.3252  0.7076
 1129SOL     OW 3536   3.415   2.168   0.139 -0.1527 -0.6234 -0.0996
 1129SOL    HW1 3537   3.418   2.070   0.117  0.9257 -0.4141 -0.9592
 1129SOL    HW2 3538   3.400   2.221   0.055  0.0726 -0.0047  0.2429
 1130SOL     OW 3539   4.484   4.292   0.721  0.3314 -0.3820 -0.2954
 1130SOL    HW1 3540   4.538   4.220   0.766 -1.2357 -1.0861  0.5028
 1130SOL    HW2 3541   4.513   4.381   0.754  1.2553 -0.7179 -0.1623
 1131SOL     OW 3542   0.077   4.996   0.796  0.6866  0.1014 -0.1136
 1131SOL    HW1 3543   0.023   4.928   0.845 -0.3716  0.5710 -0.5870
 1131SOL    HW2 3544   0.075   5.082   0.847 -0.2372  0.5299 -0.8435
 1132SOL     OW 3545   4.353   3.438   2.272  0.5022  0.1000  0.1127
 1132SOL    HW1 3546   4.268   3.427   2.221  0.1036 -0.7682  0.9578
 1132SOL    HW2 3547   4.426   3.464   2.208 -0.6810  2.3745 -0.4166
 1133SOL     OW 3548   2.490   1.814   1.067 -0.0510  0.2953 -0.1142
 1133SOL    HW1 3549   2.495   1.911   1.088 -1.4143  1.2489 -3.5692
 1133SOL    HW2 3550   2.491   1.761   1.152  1.5203  3.2148  1.8394
 1134SOL     OW 3551   4.550   3.183   0.072  0.0651  0.4393 -0.2473
 1134SOL    HW1 3552   4.547   3.276   0.108 -0.7400  1.0066 -1.7242
 1134SOL    HW2 3553   4.629   3.172   0.012  0.1589  0.1525 -0.0779
 1135SOL     OW 3554   2.893   2.380   4.270 -0.3980  0.0415 -0.0659
 1135SOL    HW1 3555   2.934   2.397   4.180  0.9597  1.1202  0.7180
 1135SOL    HW2 3556   2.952   2.317   4.322 -0.9054 -0.1611  0.2723
 1136SOL     OW 3557   3.327   0.449   1.868 -0.0309 -0.1500  0.1666
 1136SOL    HW1 3558   3.345   0.359   1.828 -0.5499  0.6409 -1.9703
 1136SOL    HW2 3559   3.408   0.507   1.857  0.1855 -0.2160  1.2443
 1137SOL     OW 3560   3.097   3.320   1.628 -0.4681 -0.2667 -0.2225
 1137SOL    HW1 3561   3.111   3.417   1.608 -1.3198 -0.2409 -0.7695
 1137SOL    HW2 3562   3.040   3.310   1.710  0.2356 -0.3263  0.2710
 1138SOL     OW 3563   0.700   3.479   3.829  0.0522 -0.4602 -0.2431
 1138SOL    HW1 3564   0.631   3.539   3.790 -2.1662 -1.2246  2.1838
 1138SOL    HW2 3565   0.791   3.517   3.813 -1.1623  2.8870  0.0856
 1139SOL     OW 3566   4.499   4.024   1.486  0.5979  0.7367  0.4738
 1139SOL    HW1 3567   4.557   4.061   1.413  0.6734 -2.8306 -1.5177
 1139SOL    HW2 3568   4.405   4.018   1.453  1.1436 -3.9864 -0.9194
 1140SOL     OW 3569   2.164   0.665   3.704  0.0983  0.0915 -0.2542
 1140SOL    HW1 3570   2.109   0.651   3.622 -0.5140 -0.2932  0.2125
 1140SOL    HW2 3571   2.259   0.642   3.685 -0.1637 -0.6573 -0.6710
 1141SOL     OW 3572   2.742   3.846   3.316 -0.2802  0.3306  0.5107
 1141SOL    HW1 3573   2.687   3.781   3.263  0.2047 -0.7883  1.3491
 1141SOL    HW2 3574   2.741   3.820   3.412  0.3431  1.2784  0.7821
 1142SOL     OW 3575   1.276   5.132   1.438 -0.1312 -0.5458 -0.4336
 1142SOL    HW1 3576   1.206   5.127   1.367 -0.6561  1.4385 -0.1340
 1142SOL    HW2 3577   1.343   5.203   1.415 -0.5330  0.4289  1.1906
 1143SOL     OW 3578   4.187   4.694   2.165 -0.3150  0.0488 -0.0940
 1143SOL    HW1 3579   4.214   4.790   2.173  0.8259 -0.2972  0.4062
 1143SOL    HW2 3580   4.215   4.645   2.247 -0.1258 -0.8957 -0.7121
 1144SOL     OW 3581   4.548   3.145   3.853  0.1645  0.1938  0.7295
 1144SOL    HW1 3582   4.599   3.063   3.828  0.7443  0.9088 -0.4993
 1144SOL    HW2 3583   4.473   3.120   3.914  1.3952 -0.9935  1.7879
 1145SOL     OW 3584   5.018   4.484   0.877 -0.0618  0.0365  0.4940
 1145SOL    HW1 3585   4.923   4.467   0.904  0.4805 -0.7223  1.9993
 1145SOL    HW2 3586   5.020   4.514   0.782 -1.8257  0.2669  0.4938
 1146SOL     OW 3587   3.584   4.028   4.932 -0.2404 -0.0718 -0.5095
 1146SOL    HW1 3588   3.506   3.998   4.878 -1.5999  1.8792  0.2477
 1146SOL    HW2 3589   3.590   4.128   4.929  0.4557  0.0230  1.7848
 1147SOL     OW 3590   2.147   0.151   4.927 -0.2105  0.2458  0.0880
 1147SOL    HW1 3591   2.086   0.134   4.849  2.0906  0.7548 -1.9576
 1147SOL    HW2 3592   2.140   0.247   4.954 -0.6804  0.1789  0.2124
 1148SOL     OW 3593   3.562   2.439   0.766  0.3627 -0.0462  0.1913
 1148SOL    HW1 3594   3.606   2.356   0.732 -0.7044 -0.3545 -0.4675
 1148SOL    HW2 3595   3.527   2.423   0.858  0.4828 -0.2045  0.2095
 1149SOL     OW 3596   3.938   2.897   1.510 -0.0963 -0.3498 -0.1905
 1149SOL    HW1 3597   3.875   2.820   1.497 -0.6986  0.1759 -0.4352
 1149SOL    HW2 3598   3.926   2.963   1.436  0.7296 -0.2253 -0.2222
 1150SOL     OW 3599   2.461   3.598   2.399  0.1086 -0.5661 -0.4657
 1150SOL    HW1 3600   2.474   3.505   2.363  0.2382 -0.6158 -0.2903
 1150SOL    HW2 3601   2.440   3.594   2.496  1.0984 -0.3633 -0.2320
 1151SOL     OW 3602   4.641   3.912   0.714 -0.4547 -0.6182  0.5150
 1151SOL    HW1 3603   4.562   3.890   0.657  0.0295 -1.5901  0.1803
 1151SOL    HW2 3604   4.721   3.927   0.656 -0.1378 -0.7990  0.8961
 1152SOL     OW 3605   0.254   2.335   2.891  0.1524  0.0490  0.2559
 1152SOL    HW1 3606   0.159   2.302   2.891  0.6176 -1.3438  0.5040
 1152SOL    HW2 3607   0.313   2.266   2.850  1.3662 -0.0765  2.0934
 1153SOL     OW 3608   2.487   0.606   1.836  0.1136  0.7022 -0.7354
 1153SOL    HW1 3609   2.508   0.702   1.853 -2.6752  0.9835  1.9349
 1153SOL    HW2 3610   2.563   0.549   1.865  1.2036  2.0225 -0.9385
 1154SOL     OW 3611   3.058   2.130   0.622  0.4991 -0.5191  0.3590
 1154SOL    HW1 3612   2.962   2.105   0.628  0.8199 -1.5295  1.8795
 1154SOL    HW2 3613   3.102   2.076   0.550  0.0745 -0.5344  0.1082
 1155SOL     OW 3614   2.501   2.649   1.226 -0.6566 -0.0994 -0.2599
 1155SOL    HW1 3615   2.457   2.560   1.214 -0.1060 -0.4352  0.1945
 1155SOL    HW2 3616   2.552   2.650   1.311  0.9523 -0.0281 -1.1764
 1156SOL     OW 3617   1.571   3.734   2.142  0.1838  0.1006 -0.7406
 1156SOL    HW1 3618   1.496   3.670   2.123  0.9084 -0.8567 -0.4775
 1156SOL    HW2 3619   1.652   3.707   2.090  0.6725  0.4613 -0.1810
 1157SOL     OW 3620   3.269   1.091   1.550  0.1873 -0.1859 -0.1851
 1157SOL    HW1 3621   3.180   1.045   1.557 -0.6199  1.1670 -1.0104
 1157SOL    HW2 3622   3.267   1.177   1.601  0.9112  0.0133 -0.4727
 1158SOL     OW 3623   4.235   4.129   3.295  0.1871  0.1428 -0.0231
 1158SOL    HW1 3624   4.326   4.159   3.269  0.2543  0.7634  0.8710
 1158SOL    HW2 3625   4.240   4.035   3.330  0.7692  0.6740  1.4275
 1159SOL     OW 3626   4.175   0.224   2.846  0.0419 -0.0425  0.1030
 1159SOL    HW1 3627   4.128   0.192   2.764 -0.3251  0.5823  0.0600
 1159SOL    HW2 3628   4.155   0.162   2.922  2.1430 -1.8924 -0.7443
 1160SOL     OW 3629   4.588   4.046   4.037 -0.4258 -0.0428  0.0495
 1160SOL    HW1 3630   4.559   3.983   3.966  1.4849  1.8761 -2.6481
 1160SOL    HW2 3631   4.680   4.020   4.069  0.1036  0.9477 -0.6202
 1161SOL     OW 3632   2.504   4.517   0.026  0.3884  0.6995 -0.3519
 1161SOL    HW1 3633   2.535   4.605   0.063  1.1652 -0.1244  1.0584
 1161SOL    HW2 3634   2.405   4.516   0.022  0.3625  1.6180 -0.3131
 1162SOL     OW 3635   1.032   2.595   1.019  0.5585 -0.0513  0.3528
 1162SOL    HW1 3636   0.949   2.617   0.967  0.8567  0.2008 -0.0166
 1162SOL    HW2 3637   1.009   2.530   1.092  0.5949 -2.5519 -1.7346
 1163SOL     OW 3638   4.482   0.829   3.492  0.1879  0.2540  0.4420
 1163SOL    HW1 3639   4.407   0.849   3.556  1.2529  2.1997  1.1599
 1163SOL    HW2 3640   4.566   0.814   3.543  0.7072  0.0895 -0.4466
 1164SOL     OW 3641   2.232   4.548   1.083  0.0399 -0.5244  0.1434
 1164SOL    HW1 3642   2.152   4.604   1.107 -0.7266 -1.9633  1.0798
 1164SOL    HW2 3643   2.201   4.463   1.041  1.2268  0.0963 -2.1269
 1165SOL     OW 3644   4.506   2.688   3.641 -0.9479 -0.6218  0.2721
 1165SOL    HW1 3645   4.588   2.632   3.654  0.0117  0.5607 -0.4487
 1165SOL    HW2 3646   4.429   2.645   3.687 -0.2424 -2.4939 -0.1882
 1166SOL     OW 3647   0.463   0.615   2.713 -0.4527 -0.1578 -0.3048
 1166SOL    HW1 3648   0.504   0.526   2.732  0.4708  0.2138 -0.4681
 1166SOL    HW2 3649   0.506   0.655   2.632 -0.2732  0.7797  0.2370
 1167SOL     OW 3650   2.373   2.568   2.193  0.3663  0.5067  0.0480
 1167SOL    HW1 3651   2.445   2.592   2.128  0.8129 -0.0537  0.3279
 1167SOL    HW2 3652   2.403   2.589   2.286 -0.0425  0.7733  0.1198
 1168SOL     OW 3653   3.915   1.091   1.852 -0.0182  0.6430  0.2498
 1168SOL    HW1 3654   3.825   1.053   1.830  1.1529 -2.1161 -0.2579
 1168SOL    HW2 3655   3.947   1.149   1.777 -0.5930  0.0849 -0.4383
 1169SOL     OW 3656   0.942   2.736   3.844  0.0118  0.5180  0.2366
 1169SOL    HW1 3657   1.018   2.675   3.821 -1.1673  0.0772 -3.0056
 1169SOL    HW2 3658   0.975   2.831   3.844  0.5723  0.3673 -1.5355
 1170SOL     OW 3659   2.009   5.070   0.998 -0.5991 -0.1951  0.0187
 1170SOL    HW1 3660   1.972   5.154   0.958 -1.3480 -0.7010 -0.3744
 1170SOL    HW2 3661   1.935   5.006   1.017  0.1102 -1.5732 -1.5915
 1171SOL     OW 3662   4.398   2.354   4.018 -0.4765  0.0303  0.1482
 1171SOL    HW1 3663   4.463   2.425   4.046  0.3402 -0.3610 -0.7344
 1171SOL    HW2 3664   4.413   2.272   4.072 -0.6697  0.1460  0.3821
 1172SOL     OW 3665   3.994   2.625   1.272 -0.7606  0.3000 -0.3164
 1172SOL    HW1 3666   3.916   2.639   1.333 -0.2105 -0.1943  0.5118
 1172SOL    HW2 3667   4.007   2.707   1.216  0.4412  1.9425  2.2021
 1173SOL     OW 3668   1.451   2.572   0.226  0.3824 -0.6380 -0.2555
 1173SOL    HW1 3669   1.362   2.526   0.233  0.7489 -1.3443 -0.1529
 1173SOL    HW2 3670   1.440   2.659   0.177 -0.1944 -1.1880 -1.1190
 1174SOL     OW 3671   4.808   4.573   3.721 -0.2024  0.3975 -0.3069
 1174SOL    HW1 3672   4.825   4.663   3.762  2.0486 -0.3321  0.5422
 1174SOL    HW2 3673   4.875   4.556   3.649 -1.2765 -0.1882 -1.1904
 1175SOL     OW 3674   2.116   0.497   3.007  0.0651 -0.0475 -0.1832
 1175SOL    HW1 3675   2.203   0.449   3.016 -0.3656 -0.6643  0.8195
 1175SOL    HW2 3676   2.102   0.523   2.912  1.3332  0.0398 -0.3561
 1176SOL     OW 3677   4.813   3.535   4.467  0.2393 -0.2662  0.2158
 1176SOL    HW1 3678   4.863   3.620   4.486  0.8723 -0.7020  0.5019
 1176SOL    HW2 3679   4.718   3.558   4.445  0.2221  0.4793  0.9667
 1177SOL     OW 3680   1.784   2.219   0.394  0.1743  0.0489 -0.1833
 1177SOL    HW1 3681   1.832   2.248   0.477 -1.0283  0.7727  0.2727
 1177SOL    HW2 3682   1.761   2.299   0.339  0.9732 -0.4282 -1.2391
 1178SOL     OW 3683   3.712   3.032   4.133 -0.4426 -0.4000 -0.9388
 1178SOL    HW1 3684   3.745   2.981   4.054  0.4202  0.2628 -1.0252
 1178SOL    HW2 3685   3.726   3.130   4.117 -2.1134 -0.1127 -0.8081
 1179SOL     OW 3686   2.877   0.775   3.204 -0.1898  0.1435 -0.2521
 1179SOL    HW1 3687   2.849   0.695   3.258 -0.5063 -0.4138 -1.2214
 1179SOL    HW2 3688   2.950   0.749   3.141 -1.1110  0.3023 -1.4238
 1180SOL     OW 3689   1.228   0.572   1.358  0.0461 -0.5273  0.0670
 1180SOL    HW1 3690   1.202   0.628   1.436  0.8353  0.3576 -0.2821
 1180SOL    HW2 3691   1.148   0.552   1.302 -0.2156  0.4777  0.0678
 1181SOL     OW 3692   5.026   4.503   2.464 -0.0552  0.5440  0.8917
 1181SOL    HW1 3693   4.996   4.426   2.407 -0.1793  1.9078 -1.0143
 1181SOL    HW2 3694   5.103   4.475   2.521 -0.2594 -1.0442  0.4309
 1182SOL     OW 3695   0.016   2.526   2.905 -0.2680 -0.1312 -0.2136
 1182SOL    HW1 3696   0.115   2.536   2.900 -0.3778  2.4279  0.8803
 1182SOL    HW2 3697  -0.023   2.526   2.813  0.6421  0.7638 -0.6188
 1183SOL     OW 3698   3.693   1.143   0.194 -0.6323 -0.0561  0.1308
 1183SOL    HW1 3699   3.743   1.203   0.256  1.5771 -3.4256  1.9074
 1183SOL    HW2 3700   3.704   1.176   0.100  3.3873  0.5485  0.6271
 1184SOL     OW 3701   1.071   3.392   0.253 -0.2382  0.3643  0.2615
 1184SOL    HW1 3702   1.017   3.466   0.292 -2.0000 -0.6984 -0.0663
 1184SOL    HW2 3703   1.090   3.411   0.157 -0.6512  0.4274  0.1908
 1185SOL     OW 3704   2.394   2.874   0.774 -0.4187  0.2210  0.0458
 1185SOL    HW1 3705   2.311   2.854   0.722 -0.4232  3.7647 -1.5562
 1185SOL    HW2 3706   2.369   2.905   0.866 -0.7899  0.0656 -0.0005
 1186SOL     OW 3707   0.605   0.404   3.376  0.1148 -0.2179 -0.5186
 1186SOL    HW1 3708   0.667   0.379   3.451  0.6022 -0.9806 -1.1631
 1186SOL    HW2 3709   0.563   0.493   3.396 -1.1931 -1.2067  1.5463
 1187SOL     OW 3710   2.775   4.238   3.775 -0.5988 -0.0389 -0.3743
 1187SOL    HW1 3711   2.721   4.163   3.813 -1.8295  0.5968 -0.8307
 1187SOL    HW2 3712   2.817   4.290   3.850  0.8363 -1.5698 -0.0796
 1188SOL     OW 3713   3.766   4.083   0.177  0.8663  0.1821 -0.0518
 1188SOL    HW1 3714   3.772   3.983   0.182 -0.3834  0.1097  0.3014
 1188SOL    HW2 3715   3.712   4.117   0.254  1.2109  1.1272 -0.2199
 1189SOL     OW 3716   1.319   3.494   1.598 -0.3280  0.4116  0.6973
 1189SOL    HW1 3717   1.411   3.456   1.585 -1.1499 -1.4556 -0.1242
 1189SOL    HW2 3718   1.319   3.591   1.576  0.7454 -0.2678 -2.8845
 1190SOL     OW 3719   0.146   2.710   0.387  0.6009 -0.2303  0.2511
 1190SOL    HW1 3720   0.192   2.777   0.329  1.7591 -2.6888 -1.8775
 1190SOL    HW2 3721   0.213   2.664   0.445 -0.2406  0.6626  2.0127
 1191SOL     OW 3722   2.450   3.406   1.547  0.0148 -0.8240 -0.2686
 1191SOL    HW1 3723   2.536   3.392   1.595  0.0418 -2.0453 -0.6371
 1191SOL    HW2 3724   2.453   3.491   1.496  0.7782 -0.5693  0.1974
 1192SOL     OW 3725   2.114   1.245   4.798  0.1666  0.2538 -0.2977
 1192SOL    HW1 3726   2.144   1.337   4.772 -0.3726  0.1870 -1.2130
 1192SOL    HW2 3727   2.121   1.185   4.719  0.2388 -0.4231  0.2203
 1193SOL     OW 3728   4.722   0.481   2.168 -0.4091 -0.6172  0.2718
 1193SOL    HW1 3729   4.637   0.529   2.188 -0.3045  0.8220 -2.2915
 1193SOL    HW2 3730   4.795   0.517   2.226 -1.3463 -1.4140  2.0363
 1194SOL     OW 3731   0.419   3.809   0.364 -0.2819 -0.6091 -0.0029
 1194SOL    HW1 3732   0.372   3.793   0.451 -1.3900  1.3784 -0.1572
 1194SOL    HW2 3733   0.410   3.728   0.306 -0.8514 -1.4103  1.1626
 1195SOL     OW 3734   1.263   3.298   1.779  0.1006  0.2953  0.2820
 1195SOL    HW1 3735   1.245   3.356   1.859  2.2553  1.4025  0.0357
 1195SOL    HW2 3736   1.276   3.356   1.699  2.0214 -0.5259 -0.0381
 1196SOL     OW 3737   4.677   4.609   1.963  0.2125  0.0537  0.3679
 1196SOL    HW1 3738   4.634   4.527   1.923  0.8063 -0.6856  1.1988
 1196SOL    HW2 3739   4.767   4.623   1.922 -0.6791  1.4801 -1.2183
 1197SOL     OW 3740   3.595   2.635   2.129 -0.2423  0.0543 -0.0276
 1197SOL    HW1 3741   3.646   2.576   2.066 -0.3701  1.0229 -1.0643
 1197SOL    HW2 3742   3.640   2.724   2.135 -0.3246  0.0287  1.1490
 1198SOL     OW 3743   1.969   5.090   5.072  0.3500 -0.1691  0.1418
 1198SOL    HW1 3744   2.008   5.179   5.047  1.8396 -0.4655  1.2885
 1198SOL    HW2 3745   1.981   5.075   5.170 -0.5090 -1.3527  0.0847
 1199SOL     OW 3746   4.644   1.821   1.525  0.3811  0.3870 -0.1359
 1199SOL    HW1 3747   4.565   1.880   1.537 -1.0703 -0.5604 -3.7038
 1199SOL    HW2 3748   4.616   1.736   1.480  3.2658 -0.4709 -0.5407
 1200SOL     OW 3749   2.149   1.827   1.331 -0.5966 -0.8871  0.4029
 1200SOL    HW1 3750   2.073   1.845   1.269  0.6442 -0.9874 -1.2269
 1200SOL    HW2 3751   2.152   1.897   1.402 -1.7112 -0.4309  0.0191
 1201SOL     OW 3752   2.568   3.292   4.824  0.5962  0.6502 -0.2318
 1201SOL    HW1 3753   2.492   3.278   4.760 -0.0883 -2.5079  1.0679
 1201SOL    HW2 3754   2.542   3.360   4.892 -1.0026 -0.1368 -0.0010
 1202SOL     OW 3755   1.931   3.123   0.987  0.0763  0.2404  0.1593
 1202SOL    HW1 3756   1.945   3.108   0.890 -0.2360  0.5578  0.0636
 1202SOL    HW2 3757   1.941   3.036   1.036  2.6031  0.4467  0.1502
 1203SOL     OW 3758   1.973   5.025   3.825 -0.2905  0.5539 -0.3436
 1203SOL    HW1 3759   1.976   4.982   3.735 -0.8776  1.5854 -0.8638
 1203SOL    HW2 3760   1.907   4.976   3.883  0.4708 -0.4373 -0.2748
 1204SOL     OW 3761   0.442   4.996   5.122  0.1241 -0.0305  0.0344
 1204SOL    HW1 3762   0.370   4.927   5.108 -2.8777  3.1289 -1.5731
 1204SOL    HW2 3763   0.459   5.006   5.220 -2.0551 -0.5560  0.5174
 1205SOL     OW 3764   4.086   4.213   1.573 -0.4833  0.9010 -0.2702
 1205SOL    HW1 3765   3.989   4.224   1.592  0.1481  0.1949  5.0358
 1205SOL    HW2 3766   4.139   4.263   1.642  2.7741 -2.2845 -0.1340
 1206SOL     OW 3767   0.571   4.849   2.989  0.4367 -0.4883  0.1153
 1206SOL    HW1 3768   0.540   4.894   3.073  0.6034 -0.2929  0.0723
 1206SOL    HW2 3769   0.578   4.750   3.005  0.8442 -0.4087  0.4459
 1207SOL     OW 3770   3.030   4.988   0.276  0.6736  0.1461  0.5950
 1207SOL    HW1 3771   3.008   4.906   0.329  2.1824  0.3135  1.5447
 1207SOL    HW2 3772   3.047   4.963   0.181 -1.3115 -0.2658  0.3074
 1208SOL     OW 3773   2.281   0.492   4.602 -0.2324  0.1609  0.4861
 1208SOL    HW1 3774   2.192   0.453   4.627 -0.4368 -0.8465 -1.5907
 1208SOL    HW2 3775   2.267   0.575   4.548  0.0168 -0.6466 -0.8624
 1209SOL     OW 3776   4.893   0.177   5.111 -0.0210  0.4748 -0.3532
 1209SOL    HW1 3777   4.817   0.232   5.146 -0.1547  0.2120 -0.2313
 1209SOL    HW2 3778   4.887   0.171   5.011 -1.2539 -1.1337 -0.2124
 1210SOL     OW 3779   1.310   4.341   0.503 -0.4800  0.3302 -0.2213
 1210SOL    HW1 3780   1.316   4.247   0.539  2.0702  0.5100 -0.0345
 1210SOL    HW2 3781   1.293   4.338   0.405 -2.4580 -0.2451  0.0898
 1211SOL     OW 3782   0.649   2.322   4.983 -0.3923  0.4500 -0.1131
 1211SOL    HW1 3783   0.573   2.371   5.026  0.4819  1.9793 -0.2154
 1211SOL    HW2 3784   0.729   2.382   4.979  0.9416 -1.2156  0.2774
 1212SOL     OW 3785   2.951   3.381   2.355 -0.3360 -0.4589 -0.5180
 1212SOL    HW1 3786   2.885   3.439   2.402  1.5765 -0.6679  2.7310
 1212SOL    HW2 3787   3.038   3.431   2.344  0.9089 -2.1354  1.1068
 1213SOL     OW 3788   2.648   1.663   0.660 -0.1073  0.0787 -0.5702
 1213SOL    HW1 3789   2.704   1.701   0.734  0.3861 -3.2600  0.9243
 1213SOL    HW2 3790   2.553   1.691   0.673  0.1738  0.5299  0.6426
 1214SOL     OW 3791   2.238   1.728   3.118  0.1254  0.1759  0.2164
 1214SOL    HW1 3792   2.192   1.676   3.190 -0.9614 -2.0475 -1.9165
 1214SOL    HW2 3793   2.311   1.673   3.078  1.0050  1.5291 -0.0977
 1215SOL     OW 3794   5.091   4.581   0.069 -0.0296  0.1771 -0.2952
 1215SOL    HW1 3795   5.072   4.486   0.094  1.8792 -0.7211 -2.0444
 1215SOL    HW2 3796   5.041   4.604  -0.014 -0.3309  0.6481  0.0139
 1216SOL     OW 3797   3.213   0.450   3.086  0.1378 -0.7015  0.3894
 1216SOL    HW1 3798   3.152   0.528   3.071  1.4417  0.2266 -0.3505
 1216SOL    HW2 3799   3.164   0.365   3.067 -1.7428 -0.2097  2.5866
 1217SOL     OW 3800   3.180   3.988   2.298  0.0951 -0.0091  0.0421
 1217SOL    HW1 3801   3.207   3.946   2.385 -0.8642 -0.5866  0.0799
 1217SOL    HW2 3802   3.253   3.976   2.231  0.8575  0.4654  0.7650
 1218SOL     OW 3803   1.297   2.211   4.319  0.1623  0.8348  0.3191
 1218SOL    HW1 3804   1.222   2.194   4.383 -0.4607  1.5624 -0.1869
 1218SOL    HW2 3805   1.348   2.292   4.348 -0.2739  1.3155 -0.2080
 1219SOL     OW 3806   4.619   2.986   2.954 -0.1645  0.2605  0.0527
 1219SOL    HW1 3807   4.703   2.984   3.008 -1.4280  0.2334  2.1017
 1219SOL    HW2 3808   4.561   3.061   2.985 -1.3822 -0.3860 -0.6027
 1220SOL     OW 3809   0.619   0.666   2.506  0.1344 -0.0598 -0.1142
 1220SOL    HW1 3810   0.656   0.757   2.486  0.5115 -0.1658  0.0831
 1220SOL    HW2 3811   0.561   0.636   2.430 -0.3839  0.5483  0.0453
 1221SOL     OW 3812   2.927   4.085   3.597 -0.2002 -0.3740 -0.0071
 1221SOL    HW1 3813   2.878   4.149   3.656  0.4332 -0.2332  0.3664
 1221SOL    HW2 3814   2.898   4.100   3.502  3.1843  3.7375 -0.7016
 1222SOL     OW 3815   1.833   2.440   2.604 -0.1426 -0.5387  0.4428
 1222SOL    HW1 3816   1.762   2.375   2.578  0.3268 -1.2496  0.9008
 1222SOL    HW2 3817   1.917   2.390   2.627  0.1311  0.2153  1.1074
 1223SOL     OW 3818   2.124   1.313   2.078  0.0568 -0.2485  0.3056
 1223SOL    HW1 3819   2.204   1.254   2.078  0.0609 -0.2613  1.4086
 1223SOL    HW2 3820   2.055   1.276   2.015  1.5342  0.6724 -1.9942
 1224SOL     OW 3821   3.396   4.277   1.980 -0.3688 -0.0418 -0.3696
 1224SOL    HW1 3822   3.356   4.208   1.920  0.2598 -0.8033  0.0727
 1224SOL    HW2 3823   3.341   4.285   2.063 -0.6090  0.2085 -0.5512
 1225SOL     OW 3824   2.776   1.462   4.597 -0.1143 -0.4136  0.0072
 1225SOL    HW1 3825   2.868   1.503   4.599 -0.7640  1.2461 -1.3980
 1225SOL    HW2 3826   2.761   1.409   4.681  0.9176  2.0032  1.8486
 1226SOL     OW 3827   4.854   4.022   1.908  0.2892  0.1070 -0.5722
 1226SOL    HW1 3828   4.907   4.106   1.918 -1.7811  1.6897 -2.1511
 1226SOL    HW2 3829   4.843   3.979   1.998  1.6789  1.3083  0.2167
 1227SOL     OW 3830   3.116   2.478   1.513  0.2011 -0.1818  0.1540
 1227SOL    HW1 3831   3.053   2.534   1.568 -0.1483 -0.9169  0.5086
 1227SOL    HW2 3832   3.064   2.429   1.443  0.4087 -0.6294  0.3124
 1228SOL     OW 3833   3.901   2.255   1.893 -1.0214 -0.3768 -0.7840
 1228SOL    HW1 3834   3.868   2.226   1.804 -1.1956  0.6081 -1.0562
 1228SOL    HW2 3835   3.954   2.339   1.883 -0.5154 -0.5919 -0.0353
 1229SOL     OW 3836   1.268   0.184   4.533  0.0775 -0.1183 -0.3990
 1229SOL    HW1 3837   1.348   0.167   4.591  2.6516 -0.5510 -3.7656
 1229SOL    HW2 3838   1.239   0.280   4.544 -0.4978 -0.5252  2.5145
 1230SOL     OW 3839   2.200   4.955   3.519 -0.2152  0.5009 -0.3338
 1230SOL    HW1 3840   2.106   4.947   3.553 -0.8462  4.3437 -0.8402
 1230SOL    HW2 3841   2.263   4.920   3.589 -1.8979 -0.1600  0.9195
 1231SOL     OW 3842   1.380   2.284   2.422  0.4724  0.1384 -0.5576
 1231SOL    HW1 3843   1.362   2.299   2.325  2.0159 -1.0094 -1.0697
 1231SOL    HW2 3844   1.477   2.265   2.435  0.0571 -1.1004  1.0195
 1232SOL     OW 3845   4.612   0.645   2.624 -0.6368  0.6206 -0.3104
 1232SOL    HW1 3846   4.549   0.654   2.701  0.2379 -2.1762  0.8329
 1232SOL    HW2 3847   4.706   0.647   2.657 -0.1855  1.2251 -1.5597
 1233SOL     OW 3848   2.703   3.975   1.536 -0.2582 -0.6161 -0.3082
 1233SOL    HW1 3849   2.678   4.048   1.472  1.6660  0.4111  0.0352
 1233SOL    HW2 3850   2.758   3.907   1.488 -2.3009 -2.0888 -0.7056
 1234SOL     OW 3851   0.018   2.518   0.248 -0.3659 -0.4073  0.4599
 1234SOL    HW1 3852  -0.074   2.538   0.213  0.9087  1.1767 -2.3746
 1234SOL    HW2 3853   0.054   2.598   0.294  0.1080 -0.5153  0.2821
 1235SOL     OW 3854   4.534   2.236   2.344 -0.7685 -0.0943  0.7627
 1235SOL    HW1 3855   4.630   2.209   2.352 -0.8251 -0.2131  1.0760
 1235SOL    HW2 3856   4.476   2.155   2.346 -0.9516  0.0428  1.9393
 1236SOL     OW 3857   1.630   4.866   1.286  0.1695 -0.1585  0.5092
 1236SOL    HW1 3858   1.713   4.886   1.337  0.5587 -2.2225  0.7669
 1236SOL    HW2 3859   1.553   4.857   1.349 -0.1150  0.9950  0.3432
 1237SOL     OW 3860   3.196   4.467   3.082 -0.5054 -0.0748 -0.1915
 1237SOL    HW1 3861   3.162   4.547   3.131  0.7799  1.0315 -1.0199
 1237SOL    HW2 3862   3.296   4.474   3.073 -0.3717 -1.7715 -0.3108
 1238SOL     OW 3863   3.477   0.570   0.567 -0.0541  0.0128 -0.5842
 1238SOL    HW1 3864   3.527   0.627   0.502  0.6720  0.8999  0.6954
 1238SOL    HW2 3865   3.542   0.520   0.624 -0.5910  0.7745  0.7550
 1239SOL     OW 3866   5.042   1.655   3.796 -0.3123  0.6355  0.1829
 1239SOL    HW1 3867   4.953   1.613   3.778 -0.9987  2.0741  0.1533
 1239SOL    HW2 3868   5.084   1.611   3.875 -0.6329 -0.6527 -0.3331
 1240SOL     OW 3869   4.484   0.255   4.702  0.0101  0.2645 -0.8125
 1240SOL    HW1 3870   4.510   0.183   4.637  0.0209  1.9717 -2.7847
 1240SOL    HW2 3871   4.510   0.344   4.665 -0.4351  1.3572  1.3523
 1241SOL     OW 3872   3.743   2.831   4.883  0.0958 -0.3793 -0.0651
 1241SOL    HW1 3873   3.811   2.888   4.930 -0.6134 -0.4879  1.1154
 1241SOL    HW2 3874   3.790   2.758   4.834  0.8294 -0.5502  0.8639
 1242SOL     OW 3875   1.301   1.208   3.748 -0.1611  0.0321 -0.0498
 1242SOL    HW1 3876   1.207   1.189   3.719 -0.5541  1.3717  0.2607
 1242SOL    HW2 3877   1.314   1.179   3.842 -1.1161  2.1857  0.8286
 1243SOL     OW 3878   2.083   0.755   3.099  0.1660 -0.1128 -0.1625
 1243SOL    HW1 3879   2.011   0.783   3.162 -0.8591  1.9326 -2.1016
 1243SOL    HW2 3880   2.056   0.672   3.052 -0.9601  0.6107 -0.8376
 1244SOL     OW 3881   3.910   3.000   5.054 -1.0469 -0.1733  0.0785
 1244SOL    HW1 3882   3.887   3.095   5.077  2.3341  1.0026 -0.8107
 1244SOL    HW2 3883   3.898   2.943   5.135 -1.7711  1.3156  1.0668
 1245SOL     OW 3884   4.693   0.904   0.546 -0.3526 -0.5142  0.0316
 1245SOL    HW1 3885   4.682   0.834   0.475  2.1758 -0.4143 -0.5815
 1245SOL    HW2 3886   4.730   0.863   0.629  1.4214  0.0597 -0.4266
 1246SOL     OW 3887   1.720   0.162   4.682 -0.1597  0.1152  0.0888
 1246SOL    HW1 3888   1.723   0.214   4.768  1.6078 -0.5180  0.4555
 1246SOL    HW2 3889   1.639   0.104   4.681 -1.4098  1.7608  0.3017
 1247SOL     OW 3890   0.153   2.274   5.008 -0.2991  0.1482  0.1211
 1247SOL    HW1 3891   0.082   2.203   5.001  1.2438 -1.5245  0.6928
 1247SOL    HW2 3892   0.195   2.289   4.919  0.8056 -1.2636  0.3607
 1248SOL     OW 3893   2.645   3.200   4.160  0.1515 -0.7084  0.1003
 1248SOL    HW1 3894   2.589   3.283   4.156  1.6745  0.3738  0.0950
 1248SOL    HW2 3895   2.677   3.178   4.068  0.6455 -0.6485  0.2548
 1249SOL     OW 3896   4.991   4.216   3.726 -0.2307  0.1323  0.0267
 1249SOL    HW1 3897   5.063   4.173   3.671 -0.3325 -0.0466  0.0319
 1249SOL    HW2 3898   4.906   4.220   3.673 -1.1491 -2.6621  1.1229
 1250SOL     OW 3899   4.516   3.315   0.697 -0.2220  0.6158 -0.2697
 1250SOL    HW1 3900   4.439   3.378   0.709  0.0037  0.8776 -0.1764
 1250SOL    HW2 3901   4.481   3.222   0.687 -0.5426  0.7013  0.0091
 1251SOL     OW 3902   3.461   1.977   3.710 -0.1582  0.4629  0.4488
 1251SOL    HW1 3903   3.455   1.925   3.625 -0.6839  0.8054  0.2723
 1251SOL    HW2 3904   3.545   2.032   3.710  0.9122 -1.0744  1.0457
 1252SOL     OW 3905   2.545   4.424   2.765 -0.4110  0.7657 -0.1823
 1252SOL    HW1 3906   2.559   4.368   2.847 -0.0980  0.2415 -0.5899
 1252SOL    HW2 3907   2.620   4.490   2.756  2.0984 -2.0799 -2.3999
 1253SOL     OW 3908   0.704   3.139   3.521 -0.1870  0.0750  0.5920
 1253SOL    HW1 3909   0.720   3.101   3.430  0.0331 -0.3230  0.7914
 1253SOL    HW2 3910   0.622   3.097   3.561 -1.6322  1.8914 -0.3075
 1254SOL     OW 3911   2.787   1.135   3.038 -0.1400 -0.2154  0.4167
 1254SOL    HW1 3912   2.872   1.099   3.000 -0.4355 -0.2683 -0.2133
 1254SOL    HW2 3913   2.733   1.060   3.075 -1.2140 -0.6207 -1.8067
 1255SOL     OW 3914   0.066   3.328   2.052  0.1138 -0.1590 -0.6111
 1255SOL    HW1 3915   0.139   3.365   2.110 -0.3915 -0.7878  0.4479
 1255SOL    HW2 3916   0.052   3.389   1.974 -0.0500  1.3912  0.5742
 1256SOL     OW 3917   4.939   3.324   1.818  0.1618  0.1523 -0.2362
 1256SOL    HW1 3918   4.991   3.242   1.839  1.2036  0.4524 -1.4877
 1256SOL    HW2 3919   4.909   3.368   1.902 -0.0249 -1.2489  0.4568
 1257SOL     OW 3920   4.823   2.414   0.455  0.9380 -0.2360  0.1522
 1257SOL    HW1 3921   4.894   2.344   0.465 -0.1937 -1.6214 -1.0970
 1257SOL    HW2 3922   4.764   2.391   0.377 -0.0959  1.5841  0.3425
 1258SOL     OW 3923   1.197   3.992   0.338  0.5424 -0.1837  0.2736
 1258SOL    HW1 3924   1.099   3.980   0.351  0.4651 -0.5482 -0.5944
 1258SOL    HW2 3925   1.215   4.025   0.246  1.2325  0.0283  0.4739
 1259SOL     OW 3926   4.683   2.511   1.779 -0.0361  0.0144  0.4594
 1259SOL    HW1 3927   4.648   2.418   1.766  1.6675 -1.0183  2.5306
 1259SOL    HW2 3928   4.754   2.530   1.711  0.1909 -0.5362  0.5359
 1260SOL     OW 3929   0.807   1.982   3.008  0.4713  0.0222  0.8724
 1260SOL    HW1 3930   0.745   2.060   3.020  1.6843  1.0153  0.9156
 1260SOL    HW2 3931   0.782   1.931   2.926  0.0258  0.8234  0.5004
 1261SOL     OW 3932   1.055   0.413   1.892  0.2390 -0.1074  0.5779
 1261SOL    HW1 3933   1.002   0.329   1.899  1.5549 -0.9291  1.0317
 1261SOL    HW2 3934   1.086   0.441   1.984  0.9523  0.1035  0.2809
 1262SOL     OW 3935   0.472   2.991   0.497  0.2716  0.4787 -0.0802
 1262SOL    HW1 3936   0.439   3.077   0.535 -0.3137 -0.4191  1.5497
 1262SOL    HW2 3937   0.570   2.998   0.478  0.2942  1.4058  0.3307
 1263SOL     OW 3938   0.541   4.386   1.585  0.3893  0.0229  0.0784
 1263SOL    HW1 3939   0.523   4.327   1.664  0.2639  0.5451  0.4420
 1263SOL    HW2 3940   0.566   4.329   1.507  1.2482 -0.4661  0.6872
 1264SOL     OW 3941   1.921   5.074   4.305  0.0004  0.2752  0.3611
 1264SOL    HW1 3942   1.866   5.120   4.235  1.6408 -0.0658 -1.2138
 1264SOL    HW2 3943   1.961   5.142   4.366  0.4388  0.7730 -0.4660
 1265SOL     OW 3944   1.367   5.040   0.711 -0.0483  0.1912  0.2999
 1265SOL    HW1 3945   1.306   5.022   0.633  1.7997 -2.5436 -0.6767
 1265SOL    HW2 3946   1.362   4.964   0.776  2.0973 -0.0356  0.2841
 1266SOL     OW 3947   1.341   3.688   3.940 -0.0818  1.0998 -0.4843
 1266SOL    HW1 3948   1.339   3.634   4.024  2.2659  0.7824 -0.5666
 1266SOL    HW2 3949   1.255   3.738   3.931 -2.0789 -1.9864 -0.0193
 1267SOL     OW 3950   4.628   4.296   4.220  0.2181  0.7147  1.0113
 1267SOL    HW1 3951   4.580   4.237   4.156 -2.3979  3.1894  0.4943
 1267SOL    HW2 3952   4.708   4.336   4.175 -0.6830  1.1952 -0.2070
 1268SOL     OW 3953   0.121   4.980   3.214  0.1747 -0.0568  0.7586
 1268SOL    HW1 3954   0.052   5.052   3.206 -1.0384 -1.1393  1.1891
 1268SOL    HW2 3955   0.135   4.937   3.126  1.1522  0.8871  0.4224
 1269SOL     OW 3956   3.670   2.808   0.447 -0.3792 -0.0022  0.2410
 1269SOL    HW1 3957   3.650   2.901   0.416  0.3920  0.2334  0.4433
 1269SOL    HW2 3958   3.756   2.777   0.408 -0.7581 -0.7400 -0.0352
 1270SOL     OW 3959   0.499   3.892   2.736  0.4776  0.1496 -0.0242
 1270SOL    HW1 3960   0.556   3.843   2.669  0.9168 -1.5762  1.5078
 1270SOL    HW2 3961   0.444   3.826   2.787 -1.3814  1.6078 -0.0345
 1271SOL     OW 3962   0.613   0.806   1.613 -0.1355  0.2428 -0.0540
 1271SOL    HW1 3963   0.627   0.867   1.535  3.7115 -0.8838 -0.4513
 1271SOL    HW2 3964   0.638   0.853   1.697 -1.0428  0.4038  0.1385
 1272SOL     OW 3965   4.114   0.060   3.056  0.0644 -0.2493 -0.4910
 1272SOL    HW1 3966   4.072  -0.031   3.054 -0.3538 -0.0995  0.5784
 1272SOL    HW2 3967   4.070   0.115   3.127  1.2490  0.3267 -0.1788
 1273SOL     OW 3968   2.042   2.953   1.647 -0.3269  0.2771 -0.1272
 1273SOL    HW1 3969   1.982   2.943   1.726 -0.4162  1.6488  0.0098
 1273SOL    HW2 3970   2.054   2.864   1.603  0.6159 -0.7436  2.0434
 1274SOL     OW 3971   4.500   2.132   0.570  0.2176  0.1463  0.2218
 1274SOL    HW1 3972   4.406   2.162   0.582  0.5056  1.3800 -0.4283
 1274SOL    HW2 3973   4.515   2.047   0.621 -1.2505 -0.1003  0.2705
 1275SOL     OW 3974   4.987   0.884   0.896  0.2986  0.2185 -0.4489
 1275SOL    HW1 3975   5.082   0.901   0.871  0.3447  0.9719  0.2108
 1275SOL    HW2 3976   4.981   0.861   0.993  0.0441 -2.0004 -0.9383
 1276SOL     OW 3977   0.674   2.058   5.061 -0.5599  0.4466  0.3652
 1276SOL    HW1 3978   0.683   1.987   4.992  1.6740 -0.6614  1.6807
 1276SOL    HW2 3979   0.679   2.148   5.017  1.0440 -0.2217 -0.9481
 1277SOL     OW 3980   4.029   1.965   1.913 -0.2845 -0.2439  0.0669
 1277SOL    HW1 3981   3.968   1.981   1.990 -0.1715  0.5197  0.0005
 1277SOL    HW2 3982   4.049   2.051   1.867 -1.4149 -0.8342 -1.6481
 1278SOL     OW 3983   2.447   3.389   4.203  0.0878  0.4700 -0.6541
 1278SOL    HW1 3984   2.363   3.363   4.156 -0.0188  1.0383 -0.7912
 1278SOL    HW2 3985   2.460   3.488   4.196  0.2847  0.5113  0.1654
 1279SOL     OW 3986   2.169   3.591   3.686 -0.5048  0.2043 -0.4505
 1279SOL    HW1 3987   2.237   3.519   3.702 -1.0367  0.1383  1.8233
 1279SOL    HW2 3988   2.093   3.553   3.633 -0.2113 -0.5907 -0.3149
 1280SOL     OW 3989   3.394   3.160   1.809  0.2175  0.0462 -0.1496
 1280SOL    HW1 3990   3.437   3.125   1.893 -0.9812  0.5599  0.7091
 1280SOL    HW2 3991   3.446   3.128   1.730  0.2843 -2.1002  0.6732
 1281SOL     OW 3992   1.466   3.243   0.623  0.4772 -0.9277  0.1053
 1281SOL    HW1 3993   1.515   3.314   0.673  2.2766 -0.4348 -2.1756
 1281SOL    HW2 3994   1.375   3.277   0.597  0.2406 -0.5313  1.3816
 1282SOL     OW 3995   0.006   0.366   5.023 -0.2536  0.1563  0.2903
 1282SOL    HW1 3996   0.040   0.368   4.929 -2.7913 -0.0982 -0.7370
 1282SOL    HW2 3997  -0.051   0.447   5.038  0.2728  0.2782  1.6804
 1283SOL     OW 3998   0.109   2.582   1.815  0.1142  0.0533 -0.2347
 1283SOL    HW1 3999   0.061   2.531   1.886  0.4661  1.3475  0.9952
 1283SOL    HW2 4000   0.076   2.554   1.725 -0.5061 -1.4773  0.4347
 1284SOL     OW 4001   0.054   0.537   0.649 -0.3015 -0.1577  0.2223
 1284SOL    HW1 4002   0.107   0.598   0.708  0.1727 -0.1903 -0.1629
 1284SOL    HW2 4003  -0.023   0.588   0.610  0.1854  0.2395 -0.2242
 1285SOL     OW 4004   3.298   3.889   2.060 -0.1481 -0.0799 -0.3195
 1285SOL    HW1 4005   3.231   3.950   2.018 -0.7329 -0.0765  0.6125
 1285SOL    HW2 4006   3.385   3.897   2.011 -1.3190 -1.5466 -2.8160
 1286SOL     OW 4007   1.410   0.549   2.492  0.0361 -1.0413 -0.4078
 1286SOL    HW1 4008   1.380   0.542   2.397 -1.6326 -0.3539  0.0357
 1286SOL    HW2 4009   1.365   0.479   2.547 -1.4203  0.4511  0.3998
 1287SOL     OW 4010   4.565   1.958   4.571  0.2349 -0.3391  0.0935
 1287SOL    HW1 4011   4.466   1.946   4.577 -0.1503  1.5407 -1.5206
 1287SOL    HW2 4012   4.595   2.026   4.637  0.7323 -1.9143  1.5763
 1288SOL     OW 4013   0.729   2.795   3.688  0.6592 -0.2027 -0.5919
 1288SOL    HW1 4014   0.779   2.781   3.603  1.5012  4.2333 -1.0570
 1288SOL    HW2 4015   0.792   2.791   3.765  0.8600  0.5537 -0.7056
 1289SOL     OW 4016   4.205   2.837   3.452 -0.3197 -0.4817 -0.3581
 1289SOL    HW1 4017   4.160   2.843   3.541  0.3599  1.5323 -0.0867
 1289SOL    HW2 4018   4.299   2.871   3.460 -0.1038 -0.6994 -1.7469
 1290SOL     OW 4019   3.735   4.493   1.722  0.0181  0.4304 -0.2769
 1290SOL    HW1 4020   3.787   4.501   1.637 -1.0583 -0.2625 -1.0311
 1290SOL    HW2 4021   3.780   4.546   1.794  0.0256  2.4911 -1.7095
 1291SOL     OW 4022   4.088   1.557   0.776  0.1049  0.6585  0.1119
 1291SOL    HW1 4023   4.019   1.489   0.803 -0.6432  1.4640  0.2997
 1291SOL    HW2 4024   4.107   1.617   0.854  1.7742 -0.1505  0.3726
 1292SOL     OW 4025   4.619   4.694   0.206  0.1757  0.1912 -0.1819
 1292SOL    HW1 4026   4.650   4.727   0.295 -1.2405 -2.4503  1.4163
 1292SOL    HW2 4027   4.557   4.762   0.165  3.2231  2.8615 -0.7396
 1293SOL     OW 4028   2.022   0.585   0.214 -0.0855  0.3414  0.0683
 1293SOL    HW1 4029   1.944   0.637   0.180  1.1828  3.2360  1.1660
 1293SOL    HW2 4030   2.025   0.593   0.314  1.3993  0.0166  0.0665
 1294SOL     OW 4031   1.657   3.860   3.918  0.7573  0.3179  0.1044
 1294SOL    HW1 4032   1.573   3.817   3.953 -0.6273  1.6973 -1.3601
 1294SOL    HW2 4033   1.733   3.837   3.978 -1.0196  0.5821  2.6290
 1295SOL     OW 4034   1.870   0.788   1.696  0.1431 -0.5345  0.4780
 1295SOL    HW1 4035   1.790   0.823   1.745  0.5457 -0.3318  1.0024
 1295SOL    HW2 4036   1.848   0.779   1.599 -1.5385 -3.3979  0.9981
 1296SOL     OW 4037   0.477   3.951   3.116  0.0524 -0.2985  0.1098
 1296SOL    HW1 4038   0.408   3.997   3.060  0.6421  0.2366 -0.1924
 1296SOL    HW2 4039   0.565   3.953   3.068  0.4311 -0.3629  0.7931
 1297SOL     OW 4040   3.730   1.416   0.652 -0.2915 -0.2227 -0.3103
 1297SOL    HW1 4041   3.668   1.353   0.699 -0.5036  0.1723 -0.0563
 1297SOL    HW2 4042   3.678   1.494   0.617 -0.3120 -0.9778 -2.0769
 1298SOL     OW 4043   1.402   4.662   3.510 -0.8733 -0.3691  0.1455
 1298SOL    HW1 4044   1.342   4.598   3.463  0.8175 -2.0443  0.1217
 1298SOL    HW2 4045   1.349   4.718   3.574 -2.5095 -1.3472 -0.3073
 1299SOL     OW 4046   2.998   4.597   4.222  0.7465  0.6212 -0.3084
 1299SOL    HW1 4047   2.981   4.502   4.195  1.0585  0.1794  0.9878
 1299SOL    HW2 4048   2.910   4.646   4.227  0.2857 -0.3140  1.5285
 1300SOL     OW 4049   3.402   3.647   0.791 -0.6050 -0.4771 -0.3362
 1300SOL    HW1 4050   3.394   3.583   0.867  0.7275 -1.4443 -0.9743
 1300SOL    HW2 4051   3.312   3.660   0.749 -1.5314  0.6979  1.8391
 1301SOL     OW 4052   0.300   1.205   1.949  0.0110 -0.5502  0.0992
 1301SOL    HW1 4053   0.365   1.278   1.968  0.0373 -0.0902 -1.5902
 1301SOL    HW2 4054   0.207   1.242   1.949 -0.0727 -0.7541  0.3413
 1302SOL     OW 4055   2.045   1.319   2.870 -0.1013  0.0376 -0.2210
 1302SOL    HW1 4056   1.954   1.354   2.896  0.6672  1.0881  1.2105
 1302SOL    HW2 4057   2.098   1.393   2.829  0.4434 -0.3196 -0.1672
 1303SOL     OW 4058   3.009   1.532   1.918  0.2394  0.2132  0.0503
 1303SOL    HW1 4059   3.086   1.515   1.857 -0.6488  2.2384 -1.7876
 1303SOL    HW2 4060   3.014   1.470   1.996  2.5946 -1.0645 -0.9978
 1304SOL     OW 4061   0.409   2.446   1.269  0.0304  0.7596  0.1849
 1304SOL    HW1 4062   0.478   2.394   1.320 -0.1370  0.7616  0.4176
 1304SOL    HW2 4063   0.448   2.478   1.183 -0.4939 -1.5865 -0.9941
 1305SOL     OW 4064   4.028   1.536   1.327  0.3815 -0.4095 -0.2843
 1305SOL    HW1 4065   3.984   1.619   1.361 -0.4963 -1.9368  2.7049
 1305SOL    HW2 4066   3.964   1.459   1.335  1.5094 -1.5796 -1.9730
 1306SOL     OW 4067   0.371   2.114   5.106 -0.2527  0.1931  0.1630
 1306SOL    HW1 4068   0.417   2.163   5.180  0.9442 -1.1204  0.3104
 1306SOL    HW2 4069   0.301   2.174   5.066 -0.2789  1.2581  1.7132
 1307SOL     OW 4070   2.605   0.676   0.673 -0.6469  0.2386 -0.2118
 1307SOL    HW1 4071   2.592   0.670   0.574 -0.4304 -2.2863 -0.1586
 1307SOL    HW2 4072   2.677   0.742   0.693  0.0378  0.0388 -1.8333
 1308SOL     OW 4073   0.185   4.430   1.553 -0.4540  0.0194  0.1270
 1308SOL    HW1 4074   0.182   4.347   1.610 -1.6978 -1.1080 -1.5113
 1308SOL    HW2 4075   0.227   4.408   1.465 -1.3533  0.9956 -0.5566
 1309SOL     OW 4076   4.781   3.004   3.635 -0.3765  0.4150  0.1411
 1309SOL    HW1 4077   4.798   2.946   3.556  1.1082 -0.3179  0.9534
 1309SOL    HW2 4078   4.734   2.950   3.706 -1.7672  1.0862 -0.2319
 1310SOL     OW 4079   1.895   2.824   0.159 -0.3240  0.2121 -0.2088
 1310SOL    HW1 4080   1.983   2.870   0.146  0.8931 -1.5780  1.2178
 1310SOL    HW2 4081   1.844   2.824   0.073  0.7470  1.8902 -0.8924
 1311SOL     OW 4082   4.782   1.544   3.723  0.5124 -0.2736 -0.6101
 1311SOL    HW1 4083   4.735   1.631   3.742  1.4543  0.0906  0.1507
 1311SOL    HW2 4084   4.763   1.516   3.629 -1.0349 -0.0306 -0.3908
 1312SOL     OW 4085   4.937   4.893   1.830 -0.2224 -0.3560  0.2758
 1312SOL    HW1 4086   4.930   4.794   1.842 -3.3631 -0.2030  0.7284
 1312SOL    HW2 4087   4.864   4.923   1.768  0.3232  1.7505  0.5908
 1313SOL     OW 4088   0.462   3.682   3.091  0.0795 -0.3563 -0.2539
 1313SOL    HW1 4089   0.402   3.686   3.011 -1.1959  1.7457  0.7040
 1313SOL    HW2 4090   0.481   3.775   3.122  2.1333 -1.0584  0.7667
 1314SOL     OW 4091   3.432   3.748   3.429 -0.3013 -0.3547 -0.1665
 1314SOL    HW1 4092   3.521   3.707   3.406 -0.0945  0.3721 -0.6841
 1314SOL    HW2 4093   3.439   3.793   3.518 -0.2954 -0.7166  0.0205
 1315SOL     OW 4094   4.206   5.036   2.614  0.5683  0.4857  0.5752
 1315SOL    HW1 4095   4.118   5.079   2.635  1.1981  0.6072  3.2276
 1315SOL    HW2 4096   4.272   5.106   2.587  0.7992  0.8689  2.0668
 1316SOL     OW 4097   4.830   3.498   3.556  0.4714 -0.9951 -0.6898
 1316SOL    HW1 4098   4.781   3.410   3.557  1.2105 -1.4161 -0.8353
 1316SOL    HW2 4099   4.928   3.482   3.569  0.5082 -0.1034  0.2457
 1317SOL     OW 4100   3.152   2.806   2.219 -0.0872 -0.0258 -0.3098
 1317SOL    HW1 4101   3.075   2.846   2.169  0.7410  0.4199 -1.2616
 1317SOL    HW2 4102   3.199   2.878   2.269 -0.6514 -0.4013  0.7899
 1318SOL     OW 4103   5.008   4.251   4.480 -0.0322 -0.2245 -0.0441
 1318SOL    HW1 4104   4.994   4.226   4.384 -1.3900 -0.2547  0.1332
 1318SOL    HW2 4105   4.961   4.186   4.539 -0.2419  0.4765  0.5882
 1319SOL     OW 4106   1.775   1.072   3.137  0.0942  0.2644 -0.0738
 1319SOL    HW1 4107   1.759   1.150   3.197 -3.5772  0.1041 -0.6154
 1319SOL    HW2 4108   1.699   1.063   3.073  2.1422 -1.6690 -2.4550
 1320SOL     OW 4109   1.080   4.481   1.050 -0.2629  0.2134  0.0132
 1320SOL    HW1 4110   0.999   4.444   1.004 -0.8121  0.4976  0.7406
 1320SOL    HW2 4111   1.066   4.479   1.149  0.7695 -0.0694  0.1671
 1321SOL     OW 4112   1.616   1.661   4.598  0.0227 -0.4081 -0.2517
 1321SOL    HW1 4113   1.663   1.646   4.685 -0.7358 -1.2673  0.0332
 1321SOL    HW2 4114   1.636   1.585   4.536  1.1973  0.5858 -1.1427
 1322SOL     OW 4115   5.088   1.138   1.951  0.2943 -0.2004  0.5826
 1322SOL    HW1 4116   5.109   1.222   2.002  1.0386 -1.0175  1.6518
 1322SOL    HW2 4117   5.145   1.134   1.869 -0.3877  0.7645  0.0400
 1323SOL     OW 4118   4.935   3.079   0.118  0.4031 -0.1295  0.5257
 1323SOL    HW1 4119   4.941   3.025   0.202 -0.1842 -2.6237 -0.9202
 1323SOL    HW2 4120   4.894   3.023   0.045 -0.3765  2.3687 -1.0880
 1324SOL     OW 4121   1.049   1.068   1.802  0.0353  0.4995 -0.5528
 1324SOL    HW1 4122   1.060   1.088   1.899 -0.8863  1.0430 -0.5532
 1324SOL    HW2 4123   1.119   1.118   1.750  1.4117 -0.8507 -0.0834
 1325SOL     OW 4124   4.599   1.075   0.343 -0.1777 -0.5863  0.0493
 1325SOL    HW1 4125   4.628   1.024   0.425  0.7567  0.4581  0.3786
 1325SOL    HW2 4126   4.632   1.028   0.261 -0.2063 -1.0617  0.3038
 1326SOL     OW 4127   4.065   2.883   0.680  0.0793 -0.2587 -0.1690
 1326SOL    HW1 4128   4.123   2.883   0.599 -0.5153  0.6662 -0.6110
 1326SOL    HW2 4129   3.985   2.940   0.664  1.1592  2.0342  1.9305
 1327SOL     OW 4130   1.081   4.783   0.471  0.1090  0.0274 -0.4829
 1327SOL    HW1 4131   0.984   4.801   0.454  0.1135 -0.1938 -0.7531
 1327SOL    HW2 4132   1.128   4.869   0.489 -0.5527 -0.0564  1.9132
 1328SOL     OW 4133   2.592   0.233   0.808 -0.1510 -0.1931  0.1601
 1328SOL    HW1 4134   2.594   0.325   0.845 -0.8538 -0.2937  0.4545
 1328SOL    HW2 4135   2.684   0.193   0.813 -0.1367 -0.0354  1.3593
 1329SOL     OW 4136   4.293   3.189   2.358  0.6070  0.1685  0.9003
 1329SOL    HW1 4137   4.313   3.286   2.368 -0.2471  0.3281  1.1470
 1329SOL    HW2 4138   4.373   3.135   2.386  1.1209  0.7943  0.6549
 1330SOL     OW 4139   1.016   3.682   0.199  0.1983 -0.2599 -0.9091
 1330SOL    HW1 4140   0.989   3.764   0.250 -1.9568 -0.6976 -1.2592
 1330SOL    HW2 4141   1.034   3.707   0.104 -0.0336 -0.1175 -0.9174
 1331SOL     OW 4142   2.676   4.007   1.138  0.0388  0.0131 -0.1389
 1331SOL    HW1 4143   2.754   3.980   1.082 -0.0084 -1.0033  0.2657
 1331SOL    HW2 4144   2.598   3.947   1.118 -0.3477  0.4098  0.1504
 1332SOL     OW 4145   3.022   1.401   3.015  0.2706 -0.2524  0.3982
 1332SOL    HW1 4146   2.945   1.374   2.957 -0.9055  1.1166  1.2745
 1332SOL    HW2 4147   3.008   1.365   3.108 -0.0385  1.1490  0.9170
 1333SOL     OW 4148   3.908   4.674   2.973 -0.3604  0.1236  0.1892
 1333SOL    HW1 4149   3.936   4.598   3.032 -1.7139 -1.7606 -1.4951
 1333SOL    HW2 4150   3.808   4.678   2.968 -0.2980  0.2789 -1.8655
 1334SOL     OW 4151   0.869   3.514   0.441  0.2549 -0.3803 -0.2527
 1334SOL    HW1 4152   0.773   3.495   0.422 -0.3671  1.4898  0.7418
 1334SOL    HW2 4153   0.876   3.601   0.490  2.3611 -1.0942  0.8053
 1335SOL     OW 4154   1.094   3.766   3.558  0.1628  0.0801  0.3042
 1335SOL    HW1 4155   1.181   3.740   3.600  0.7207 -0.7676 -1.2999
 1335SOL    HW2 4156   1.083   3.718   3.471 -2.1062 -0.1465  0.6410
 1336SOL     OW 4157   4.129   2.187   4.472  0.1201  0.1823  0.4325
 1336SOL    HW1 4158   4.174   2.114   4.419  1.1813 -0.1355  1.7191
 1336SOL    HW2 4159   4.138   2.274   4.423  1.5253 -0.0124  0.2905
 1337SOL     OW 4160   1.206   0.683   0.004  0.2327 -0.2210  0.1630
 1337SOL    HW1 4161   1.177   0.615   0.072 -0.5572 -0.4206 -0.3600
 1337SOL    HW2 4162   1.205   0.641  -0.087  0.8183  0.1811 -0.0346
 1338SOL     OW 4163   1.649   1.062   0.024 -0.2380 -0.0925 -0.4028
 1338SOL    HW1 4164   1.602   1.123   0.088 -1.9721 -0.8537 -0.9046
 1338SOL    HW2 4165   1.696   1.117  -0.045 -0.3815  0.7022  0.1185
 1339SOL     OW 4166   3.647   1.793   0.400 -0.2855  0.1404  0.6762
 1339SOL    HW1 4167   3.645   1.809   0.302 -1.6512 -2.2047  0.2564
 1339SOL    HW2 4168   3.737   1.820   0.436  0.7706 -0.3038 -1.4546
 1340SOL     OW 4169   2.253   4.971   4.829 -0.9015  0.6059  0.5227
 1340SOL    HW1 4170   2.287   5.047   4.884  1.4386  0.8766 -1.1282
 1340SOL    HW2 4171   2.231   5.004   4.737  0.3538 -0.7070 -0.2811
 1341SOL     OW 4172   4.095   1.384   0.377  0.1197  0.5505  0.3176
 1341SOL    HW1 4173   4.129   1.436   0.298 -0.9022  1.9267  0.7472
 1341SOL    HW2 4174   4.172   1.359   0.436  0.8651 -0.2545 -0.9470
 1342SOL     OW 4175   4.140   1.225   4.088 -0.2211 -0.3024 -0.2547
 1342SOL    HW1 4176   4.225   1.235   4.035  0.0912 -1.7487 -0.0615
 1342SOL    HW2 4177   4.147   1.281   4.171 -0.6756  1.9158 -1.6054
 1343SOL     OW 4178   1.264   0.934   0.064  0.1754 -0.2463  0.3934
 1343SOL    HW1 4179   1.237   0.841   0.040  2.5401 -0.9247  0.0505
 1343SOL    HW2 4180   1.300   0.935   0.157  1.9604 -0.1586 -0.2479
 1344SOL     OW 4181   0.691   4.900   1.046 -0.2123 -0.0030 -0.0355
 1344SOL    HW1 4182   0.601   4.893   1.089 -0.7119  0.3195 -0.9972
 1344SOL    HW2 4183   0.685   4.867   0.952  0.6405  0.2034 -0.1658
 1345SOL     OW 4184   1.404   2.752   1.138 -0.2135  0.1105  0.3276
 1345SOL    HW1 4185   1.376   2.748   1.042 -1.9843 -0.4904  0.8287
 1345SOL    HW2 4186   1.503   2.743   1.144  0.1044  1.6730 -1.5235
 1346SOL     OW 4187   3.164   3.833   4.830 -0.2585  0.2223  0.5706
 1346SOL    HW1 4188   3.173   3.733   4.834  0.7720  0.2903  0.2446
 1346SOL    HW2 4189   3.122   3.865   4.915 -0.5878 -0.4909  0.6858
 1347SOL     OW 4190   4.047   4.019   2.294 -0.0414 -0.4348 -0.0498
 1347SOL    HW1 4191   4.021   3.943   2.235 -1.4851 -0.2045  0.2678
 1347SOL    HW2 4192   3.969   4.080   2.306  1.5087  2.0594 -1.6895
 1348SOL     OW 4193   2.191   4.674   2.509 -0.1054 -0.0160 -0.7367
 1348SOL    HW1 4194   2.197   4.583   2.468  3.0233 -1.3944  2.2516
 1348SOL    HW2 4195   2.264   4.732   2.472 -0.6199  0.5170 -0.9359
 1349SOL     OW 4196   2.239   2.902   2.247 -0.2494 -0.3378  0.1535
 1349SOL    HW1 4197   2.209   2.996   2.231 -0.0859  0.0351  1.8841
 1349SOL    HW2 4198   2.238   2.883   2.345  2.8115 -1.0803  0.1376
 1350SOL     OW 4199   1.758   3.836   2.489 -0.3312  0.0015  0.0723
 1350SOL    HW1 4200   1.669   3.790   2.487 -0.2279 -0.1711 -1.0899
 1350SOL    HW2 4201   1.827   3.775   2.451  0.7716 -0.7888  3.0447
 1351SOL     OW 4202   0.275   1.072   3.572  0.0678  0.2956 -0.1318
 1351SOL    HW1 4203   0.323   1.058   3.486  1.3293  3.3034 -0.0522
 1351SOL    HW2 4204   0.190   1.123   3.555  0.2041  0.6969  0.3614
 1352SOL     OW 4205   0.835   1.309   3.102 -0.1510  0.0066 -0.1323
 1352SOL    HW1 4206   0.782   1.361   3.169  1.1810  0.5336  0.5628
 1352SOL    HW2 4207   0.774   1.250   3.050 -1.6535  1.8793 -0.6047
 1353SOL     OW 4208   3.276   5.012   4.151 -0.0396 -0.3506  0.2251
 1353SOL    HW1 4209   3.231   4.948   4.088 -3.3815  0.1859  1.8481
 1353SOL    HW2 4210   3.319   4.960   4.225  0.8124 -0.8307 -0.5852
 1354SOL     OW 4211   3.831   1.307   0.337 -1.0223  0.3467 -0.3255
 1354SOL    HW1 4212   3.769   1.329   0.413 -0.6133  1.7043 -0.3699
 1354SOL    HW2 4213   3.924   1.336   0.360 -0.0284 -2.8772  0.3221
 1355SOL     OW 4214   5.021   2.676   3.552 -0.1037  0.2523  0.0387
 1355SOL    HW1 4215   5.067   2.744   3.496 -0.5375  0.0416 -0.5843
 1355SOL    HW2 4216   4.926   2.666   3.522 -0.5228  0.5599  1.1908
 1356SOL     OW 4217   2.734   2.551   4.683 -0.1357 -0.1208 -0.1130
 1356SOL    HW1 4218   2.651   2.498   4.695  0.4524 -0.9947  0.2175
 1356SOL    HW2 4219   2.721   2.617   4.609 -1.2247 -0.0121  0.1638
 1357SOL     OW 4220   0.959   1.408   0.778 -0.0414 -0.4589  0.0339
 1357SOL    HW1 4221   1.031   1.371   0.720  1.1401  1.5496  0.1380
 1357SOL    HW2 4222   0.962   1.364   0.868  0.8419 -0.6151 -0.0658
 1358SOL     OW 4223   4.911   4.786   3.864  0.1250 -0.0627 -0.0775
 1358SOL    HW1 4224   5.002   4.795   3.824  0.0731 -0.9641 -0.4275
 1358SOL    HW2 4225   4.892   4.865   3.922  1.0537  0.2247 -0.1488
 1359SOL     OW 4226   4.404   0.450   2.190 -0.3201 -0.1176  0.1841
 1359SOL    HW1 4227   4.400   0.376   2.123 -0.1801  0.9038 -0.9878
 1359SOL    HW2 4228   4.435   0.414   2.278 -1.3894 -1.6513 -0.0312
 1360SOL     OW 4229   3.663   1.692   3.311  0.1317  0.3166  0.5862
 1360SOL    HW1 4230   3.722   1.702   3.230 -0.6858  1.7255  0.1268
 1360SOL    HW2 4231   3.720   1.682   3.392  0.9868  0.1220 -0.0186
 1361SOL     OW 4232   4.683   4.348   3.842  0.0686  0.5861 -0.2281
 1361SOL    HW1 4233   4.651   4.275   3.781  0.2035  0.9291 -0.7082
 1361SOL    HW2 4234   4.733   4.416   3.790  0.2146  0.8675  0.2734
 1362SOL     OW 4235   4.798   2.173   2.375  0.3336  0.1704 -0.3471
 1362SOL    HW1 4236   4.878   2.223   2.343  0.5070  1.0048  1.3073
 1362SOL    HW2 4237   4.822   2.077   2.389  0.0931 -0.3905 -3.1944
 1363SOL     OW 4238   3.701   4.063   0.722  0.0210 -0.1937 -0.2356
 1363SOL    HW1 4239   3.716   3.999   0.647  3.2938 -0.9086  0.8570
 1363SOL    HW2 4240   3.723   4.018   0.809  0.6149  1.8767  0.7511
 1364SOL     OW 4241   5.009   3.114   1.269  0.4858  0.5386 -0.4225
 1364SOL    HW1 4242   4.920   3.159   1.263 -0.2325 -0.7661  0.1569
 1364SOL    HW2 4243   5.055   3.141   1.353  0.2931  0.6199 -0.3433
 1365SOL     OW 4244   4.515   0.123   1.789 -0.1982  0.9682 -0.0287
 1365SOL    HW1 4245   4.484   0.208   1.745  0.2020  0.9519 -0.3441
 1365SOL    HW2 4246   4.606   0.100   1.756  1.2673  2.3782  2.7001
 1366SOL     OW 4247   2.298   4.263   3.904  0.1990  0.1523 -0.1907
 1366SOL    HW1 4248   2.356   4.215   3.970  0.0870  0.3588  0.0644
 1366SOL    HW2 4249   2.329   4.358   3.896  0.2941  0.0924 -0.5376
 1367SOL     OW 4250   0.268   1.173   0.350 -0.2186  0.3370 -0.2670
 1367SOL    HW1 4251   0.207   1.252   0.355 -0.5662  0.0935 -0.6060
 1367SOL    HW2 4252   0.363   1.204   0.343 -0.2662  0.7207  0.6274
 1368SOL     OW 4253   0.059   4.811   3.887  0.7016 -0.1990  0.4960
 1368SOL    HW1 4254   0.005   4.774   3.963 -0.6291  0.8264  0.0899
 1368SOL    HW2 4255   0.077   4.908   3.903  0.2558  0.0730 -0.5808
 1369SOL     OW 4256   1.566   0.679   1.050 -0.5166 -0.2507 -0.1499
 1369SOL    HW1 4257   1.657   0.645   1.072 -0.6333 -0.5368 -0.1022
 1369SOL    HW2 4258   1.557   0.774   1.082  0.1300  0.1560 -1.1253
 1370SOL     OW 4259   1.946   0.272   4.375 -0.6472  0.0917 -0.8046
 1370SOL    HW1 4260   1.946   0.300   4.279  1.4927  2.3474 -0.2652
 1370SOL    HW2 4261   1.856   0.291   4.415 -1.4287 -0.4745 -2.2316
 1371SOL     OW 4262   4.786   0.555   4.561 -0.0491  0.1959 -0.0399
 1371SOL    HW1 4263   4.821   0.649   4.563  0.9154 -0.1444 -0.1260
 1371SOL    HW2 4264   4.694   0.554   4.522 -0.6701  1.2718  1.3128
 1372SOL     OW 4265   1.112   5.014   3.235  0.0651  0.3140  0.3262
 1372SOL    HW1 4266   1.103   5.014   3.335 -2.0035 -0.4225  0.1886
 1372SOL    HW2 4267   1.190   4.957   3.208 -0.1076 -0.5017  1.4763
 1373SOL     OW 4268   4.265   1.888   5.142  0.1313 -0.3295 -0.0418
 1373SOL    HW1 4269   4.332   1.884   5.068  1.9583 -3.5031  1.5360
 1373SOL    HW2 4270   4.209   1.805   5.141  0.2645 -0.5081  2.1034
 1374SOL     OW 4271   2.392   2.677   1.685 -0.4969 -0.2470  0.4253
 1374SOL    HW1 4272   2.438   2.766   1.682 -0.6801 -0.1670  0.0195
 1374SOL    HW2 4273   2.314   2.682   1.747 -2.0839  0.6309 -1.5276
 1375SOL     OW 4274   0.536   3.047   2.110  0.0818 -0.2916  0.7762
 1375SOL    HW1 4275   0.585   3.133   2.095 -0.6435  0.0073  0.0405
 1375SOL    HW2 4276   0.598   2.971   2.090  0.0905  0.0843 -0.8047
 1376SOL     OW 4277   1.409   4.100   3.239 -0.0909 -0.2295 -0.4923
 1376SOL    HW1 4278   1.465   4.038   3.183 -1.8084  0.0607 -2.6853
 1376SOL    HW2 4279   1.314   4.069   3.236 -0.4293  0.5705  1.2647
 1377SOL     OW 4280   4.017   4.836   0.778 -0.5407 -1.0706 -0.1230
 1377SOL    HW1 4281   3.982   4.755   0.826 -0.1237 -0.7850  0.6829
 1377SOL    HW2 4282   4.103   4.866   0.820 -1.2996  0.5112  0.4109
 1378SOL     OW 4283   1.815   1.149   4.982  0.2342  0.2441 -0.6048
 1378SOL    HW1 4284   1.857   1.080   4.923  0.5093 -0.5162  0.4485
 1378SOL    HW2 4285   1.877   1.226   4.993  1.0141 -0.4715  0.2169
 1379SOL     OW 4286   2.337   3.728   1.206 -0.0861 -0.4870 -0.0159
 1379SOL    HW1 4287   2.324   3.653   1.141  0.4518 -0.1194 -0.5537
 1379SOL    HW2 4288   2.404   3.702   1.275  0.2949 -0.4105 -0.3537
 1380SOL     OW 4289   2.573   1.759   2.314 -0.0428  0.2319  0.0262
 1380SOL    HW1 4290   2.660   1.745   2.265  0.1231  0.7950  0.1589
 1380SOL    HW2 4291   2.543   1.671   2.352  0.8523  0.1604  0.6175
 1381SOL     OW 4292   4.879   0.631   2.617 -0.2206  0.1401 -0.6985
 1381SOL    HW1 4293   4.886   0.642   2.517  0.8492 -1.1489 -0.7928
 1381SOL    HW2 4294   4.960   0.670   2.660 -0.6821  0.6900 -0.3290
 1382SOL     OW 4295   1.848   0.082   1.329  0.2685 -0.1766 -0.8180
 1382SOL    HW1 4296   1.822   0.096   1.234  0.1590  0.0822 -0.7496
 1382SOL    HW2 4297   1.792   0.140   1.388  1.6416  1.1368 -0.7347
 1383SOL     OW 4298   4.466   1.650   0.336 -0.2582  0.7004 -0.1704
 1383SOL    HW1 4299   4.549   1.626   0.387  0.1429 -0.7264 -1.4154
 1383SOL    HW2 4300   4.391   1.668   0.400  1.1794  2.8530  1.0101
 1384SOL     OW 4301   2.296   2.932   4.914  0.0237  0.0277 -0.3613
 1384SOL    HW1 4302   2.385   2.915   4.871  0.3326 -1.2083  0.7047
 1384SOL    HW2 4303   2.306   3.003   4.984  0.4758 -0.9738  0.6237
 1385SOL     OW 4304   2.701   3.928   2.039 -0.4439  0.6480 -0.0801
 1385SOL    HW1 4305   2.651   3.948   1.954 -1.4574  0.2636  0.4121
 1385SOL    HW2 4306   2.794   3.901   2.017 -1.1708 -1.0982 -1.1984
 1386SOL     OW 4307   1.701   2.350   0.824  0.5461 -0.1087 -0.2214
 1386SOL    HW1 4308   1.744   2.263   0.850  0.0793 -1.0266 -2.2648
 1386SOL    HW2 4309   1.602   2.337   0.818  0.4518  0.6253 -0.3436
 1387SOL     OW 4310   4.274   1.946   0.292  0.5852 -0.1174  0.2103
 1387SOL    HW1 4311   4.360   1.997   0.297  0.2950  0.3927  0.1205
 1387SOL    HW2 4312   4.270   1.896   0.205  0.8867 -0.3233  0.3126
 1388SOL     OW 4313   0.115   3.709   4.980  0.1007  0.2850 -0.3349
 1388SOL    HW1 4314   0.016   3.703   4.987  0.2292 -0.0544  3.0997
 1388SOL    HW2 4315   0.153   3.618   4.964 -0.1022  0.2330 -0.5205
 1389SOL     OW 4316   3.718   4.535   2.396 -0.4255 -0.0501 -0.4092
 1389SOL    HW1 4317   3.676   4.573   2.314  1.0859  1.8450 -0.3774
 1389SOL    HW2 4318   3.817   4.529   2.383 -0.4490 -2.8615  0.1036
 1390SOL     OW 4319   3.205   3.683   0.598  0.0043  0.4315  0.7610
 1390SOL    HW1 4320   3.119   3.733   0.594  0.5655  1.6487  2.5288
 1390SOL    HW2 4321   3.207   3.613   0.526 -1.6872  1.5501 -0.4488
 1391SOL     OW 4322   2.068   2.518   3.077 -0.1061  0.8205 -0.0972
 1391SOL    HW1 4323   1.968   2.524   3.075 -0.2111 -0.8238 -0.6951
 1391SOL    HW2 4324   2.098   2.480   3.164 -0.1777 -0.9095 -0.7845
 1392SOL     OW 4325   1.822   3.930   0.323  0.6856  0.0400  0.2576
 1392SOL    HW1 4326   1.756   3.928   0.247  0.1772 -1.1541  0.6998
 1392SOL    HW2 4327   1.911   3.898   0.290  0.7607  0.6090 -0.0938
 1393SOL     OW 4328   2.599   0.503   0.889 -0.3074 -0.3975  0.7886
 1393SOL    HW1 4329   2.619   0.553   0.804  0.5804 -2.5176 -0.3152
 1393SOL    HW2 4330   2.640   0.551   0.966  0.7273  0.4401 -0.2550
 1394SOL     OW 4331   4.413   2.193   5.070 -0.4262 -0.0590  0.0521
 1394SOL    HW1 4332   4.382   2.287   5.054 -3.0329 -1.0310 -1.2900
 1394SOL    HW2 4333   4.366   2.156   5.151  1.3845  0.0713  1.2115
 1395SOL     OW 4334   4.161   4.379   4.970  0.1846 -0.2112 -0.4420
 1395SOL    HW1 4335   4.200   4.287   4.980 -0.6293 -0.6654 -1.3157
 1395SOL    HW2 4336   4.231   4.441   4.935  0.6904 -0.5332 -0.0168
 1396SOL     OW 4337   4.744   2.307   3.658 -0.4458 -0.0817  0.8745
 1396SOL    HW1 4338   4.812   2.367   3.617 -2.6202  1.3736 -0.8830
 1396SOL    HW2 4339   4.752   2.215   3.619  0.1908  0.2053  0.3142
 1397SOL     OW 4340   4.385   0.358   2.630 -0.3204  0.1414 -0.0934
 1397SOL    HW1 4341   4.446   0.408   2.569 -1.2712 -0.1993 -1.3704
 1397SOL    HW2 4342   4.290   0.375   2.603 -0.7422 -0.3748  1.0268
 1398SOL     OW 4343   1.595   3.739   1.719 -0.0088  0.0845 -0.8230
 1398SOL    HW1 4344   1.668   3.802   1.695  1.0024  0.2345  2.2516
 1398SOL    HW2 4345   1.628   3.645   1.711  0.0278  0.1087 -0.9463
 1399SOL     OW 4346   3.174   3.560   2.369  0.0118  0.0123  0.7490
 1399SOL    HW1 4347   3.232   3.485   2.401 -0.3090 -1.2809 -1.4767
 1399SOL    HW2 4348   3.222   3.612   2.298 -0.2942  1.0954  1.3026
 1400SOL     OW 4349   1.953   3.734   2.087 -0.2511 -0.2494 -0.3631
 1400SOL    HW1 4350   1.876   3.676   2.060  0.1226 -0.5746 -0.7308
 1400SOL    HW2 4351   2.030   3.720   2.024  0.4284 -0.5992  0.5191
 1401SOL     OW 4352   4.410   3.466   1.875  0.2656  0.0590  0.1649
 1401SOL    HW1 4353   4.400   3.389   1.813 -1.5312  0.6721 -0.3564
 1401SOL    HW2 4354   4.488   3.522   1.846  0.5006 -0.5942 -0.4882
 1402SOL     OW 4355   4.536   1.385   0.607  0.3342  0.3386  0.1753
 1402SOL    HW1 4356   4.438   1.393   0.586  0.2475  0.2113  0.5304
 1402SOL    HW2 4357   4.549   1.319   0.680  0.6212  0.9020  0.6395
 1403SOL     OW 4358   1.451   1.914   0.619 -0.3833  0.3542 -0.1469
 1403SOL    HW1 4359   1.495   1.847   0.558 -0.1245 -0.3088  0.7385
 1403SOL    HW2 4360   1.504   1.999   0.620 -0.9327  0.7341 -1.5947
 1404SOL     OW 4361   1.219   3.312   0.575  0.0754  0.0924  0.1351
 1404SOL    HW1 4362   1.159   3.249   0.625 -0.8960  1.9715  1.4849
 1404SOL    HW2 4363   1.172   3.343   0.492  1.6366 -2.9254 -2.1020
 1405SOL     OW 4364   3.672   4.178   4.328 -0.2026  0.3386  0.3788
 1405SOL    HW1 4365   3.665   4.196   4.230 -0.9711  1.5262  0.6276
 1405SOL    HW2 4366   3.615   4.098   4.351  0.0249  0.0220 -0.1467
 1406SOL     OW 4367   0.310   1.568   3.818  0.3866  0.7658  0.1287
 1406SOL    HW1 4368   0.357   1.485   3.851 -0.8760  0.0741  0.2343
 1406SOL    HW2 4369   0.214   1.547   3.800  0.2351  2.0243 -0.6253
 1407SOL     OW 4370   1.163   1.335   4.198 -0.1403 -0.2074  0.0937
 1407SOL    HW1 4371   1.107   1.387   4.134 -2.2128 -2.0092  0.3169
 1407SOL    HW2 4372   1.168   1.384   4.285  2.6500  2.2248 -1.2993
 1408SOL     OW 4373   2.690   2.549   4.341 -0.1704 -0.5921 -0.0152
 1408SOL    HW1 4374   2.676   2.615   4.267  0.4881 -0.0267  0.3538
 1408SOL    HW2 4375   2.764   2.487   4.317  1.4727  0.8856  1.0000
 1409SOL     OW 4376   0.266   0.540   3.704 -0.2363 -0.0483 -0.0372
 1409SOL    HW1 4377   0.174   0.556   3.668 -0.2060 -0.7160 -0.4322
 1409SOL    HW2 4378   0.261   0.476   3.780 -0.1047 -0.0620 -0.0407
 1410SOL     OW 4379   0.508   2.704   1.313  0.6451  0.0314  0.3108
 1410SOL    HW1 4380   0.533   2.712   1.410  2.0268  1.2320 -0.1103
 1410SOL    HW2 4381   0.472   2.612   1.296  0.4480 -0.2359  1.9352
 1411SOL     OW 4382   1.455   3.049   3.924 -0.2528  0.0838  0.2651
 1411SOL    HW1 4383   1.502   3.136   3.940  3.0295 -1.4337 -0.3587
 1411SOL    HW2 4384   1.490   3.007   3.840 -2.6538 -1.3242 -0.1254
 1412SOL     OW 4385   2.261   0.914   1.471  0.0159  0.1991  0.4565
 1412SOL    HW1 4386   2.356   0.926   1.501  1.4490 -1.7480 -2.7525
 1412SOL    HW2 4387   2.240   0.817   1.466 -0.6213  0.4024 -2.8729
 1413SOL     OW 4388   4.836   3.398   2.066  0.9056 -0.0336 -0.0433
 1413SOL    HW1 4389   4.760   3.460   2.084  1.2713  0.5070 -0.3350
 1413SOL    HW2 4390   4.886   3.382   2.151  0.0953 -0.9101  0.2903
 1414SOL     OW 4391   0.788   4.359   4.358 -0.4477 -0.7494  0.4376
 1414SOL    HW1 4392   0.798   4.263   4.332 -1.8339 -0.4273 -1.4593
 1414SOL    HW2 4393   0.709   4.369   4.419 -2.1190 -0.5151 -1.6398
 1415SOL     OW 4394   1.112   1.692   2.880 -0.2458  0.1577 -0.0190
 1415SOL    HW1 4395   1.102   1.595   2.860 -0.0170 -0.2695  1.8010
 1415SOL    HW2 4396   1.044   1.720   2.949 -0.0367  1.1937 -0.2073
 1416SOL     OW 4397   1.585   0.064   3.466 -0.1531 -0.6283  0.5021
 1416SOL    HW1 4398   1.515   0.066   3.394 -0.1573  1.2445  0.5038
 1416SOL    HW2 4399   1.675   0.059   3.423 -0.1554  0.4860  0.3387
 1417SOL     OW 4400   1.076   1.531   4.411 -0.2423 -0.0030 -0.1638
 1417SOL    HW1 4401   1.154   1.491   4.459 -1.2737 -2.4000 -0.3765
 1417SOL    HW2 4402   1.057   1.621   4.448  2.4543  0.5775  0.0624
 1418SOL     OW 4403   4.606   2.272   4.358  0.1593  0.0365 -0.1096
 1418SOL    HW1 4404   4.525   2.236   4.311 -1.6074  2.5585  0.7753
 1418SOL    HW2 4405   4.607   2.238   4.452  0.6681 -0.6928 -0.3661
 1419SOL     OW 4406   4.939   4.605   1.818  0.1354 -0.3623  0.4273
 1419SOL    HW1 4407   5.027   4.567   1.846  1.0511  0.9393 -0.5779
 1419SOL    HW2 4408   4.918   4.575   1.725 -1.4066 -2.1490  1.2811
 1420SOL     OW 4409   3.367   2.035   2.057  0.6781  0.2373  0.2538
 1420SOL    HW1 4410   3.292   2.075   2.004  0.4757 -0.4459  0.0206
 1420SOL    HW2 4411   3.385   1.942   2.026 -0.4409 -0.7467  2.3617
 1421SOL     OW 4412   2.810   2.212   4.869 -0.0543  0.0453 -0.3668
 1421SOL    HW1 4413   2.840   2.288   4.927  0.6635 -1.6812  1.6491
 1421SOL    HW2 4414   2.849   2.222   4.778  0.8792  1.5287  0.1659
 1422SOL     OW 4415   5.015   0.886   1.188  0.6630  0.1556 -0.1331
 1422SOL    HW1 4416   5.004   0.980   1.221  0.8715  0.7345 -1.6098
 1422SOL    HW2 4417   5.108   0.855   1.203  1.1182  0.8899 -1.2725
 1423SOL     OW 4418   3.314   4.711   2.831  0.2201  0.4478 -0.5617
 1423SOL    HW1 4419   3.310   4.799   2.877  1.7208  0.1199  0.2647
 1423SOL    HW2 4420   3.225   4.666   2.835 -0.2840  1.4759 -0.0988
 1424SOL     OW 4421   0.402   3.594   0.183 -0.1656 -0.2741 -0.4992
 1424SOL    HW1 4422   0.306   3.565   0.189 -0.2148 -0.5538 -2.2589
 1424SOL    HW2 4423   0.433   3.589   0.088  1.6840 -0.4055  0.0768
 1425SOL     OW 4424   3.399   2.781   4.836  0.0863 -0.0758 -0.3133
 1425SOL    HW1 4425   3.349   2.849   4.783 -1.1371  0.8919  1.9145
 1425SOL    HW2 4426   3.463   2.828   4.897 -0.9464 -0.8282  1.4344
 1426SOL     OW 4427   1.018   3.985   1.282  0.0547 -0.0128  0.1987
 1426SOL    HW1 4428   1.067   4.069   1.259 -0.6067  0.2539 -0.2929
 1426SOL    HW2 4429   1.000   3.983   1.380  1.2197 -0.2265  0.4243
 1427SOL     OW 4430   2.015   4.709   0.361 -0.3120  0.0069 -0.1489
 1427SOL    HW1 4431   2.003   4.798   0.404  0.1056 -0.7623  1.6379
 1427SOL    HW2 4432   1.936   4.651   0.379  0.1363 -0.5309  0.1562
 1428SOL     OW 4433   0.424   3.107   1.059 -0.0661  0.4054 -0.4095
 1428SOL    HW1 4434   0.387   3.020   1.091 -0.3194  1.2633  1.8095
 1428SOL    HW2 4435   0.409   3.116   0.960 -1.9548 -1.1251 -0.3109
 1429SOL     OW 4436   3.936   2.129   4.182  0.1034  0.6026 -0.5296
 1429SOL    HW1 4437   4.006   2.200   4.182 -0.6104  1.3646  1.1175
 1429SOL    HW2 4438   3.979   2.040   4.168  1.5232  0.9746  1.1502
 1430SOL     OW 4439   0.285   4.074   2.966  0.2439 -0.1373  0.3986
 1430SOL    HW1 4440   0.214   4.009   2.942 -0.3102  0.2688  0.9125
 1430SOL    HW2 4441   0.300   4.138   2.891  0.7642 -0.8209 -0.0921
 1431SOL     OW 4442   3.069   2.633   0.726 -0.5314  0.3716  0.0488
 1431SOL    HW1 4443   3.125   2.557   0.694 -1.3493 -0.6157  0.8960
 1431SOL    HW2 4444   2.974   2.603   0.736 -0.2185  0.1598  4.4559
 1432SOL     OW 4445   0.518   0.405   0.648  0.3497 -0.5071 -0.1384
 1432SOL    HW1 4446   0.478   0.370   0.733  5.5332 -2.1698  1.9709
 1432SOL    HW2 4447   0.534   0.329   0.585 -0.6364  0.2755 -1.3840
 1433SOL     OW 4448   1.542   1.030   2.431 -0.2586  0.3731  0.3142
 1433SOL    HW1 4449   1.559   0.959   2.362  0.8424 -0.3318  1.2749
 1433SOL    HW2 4450   1.559   0.993   2.522 -2.5421  1.0364  1.0676
 1434SOL     OW 4451   4.981   2.116   1.298 -0.3533  0.2802 -0.5736
 1434SOL    HW1 4452   5.050   2.049   1.272 -0.2124 -0.2944  1.1384
 1434SOL    HW2 4453   4.896   2.070   1.321 -0.7397  0.8263 -0.8781
 1435SOL     OW 4454   1.539   4.793   4.386  0.1561  0.0985 -0.5015
 1435SOL    HW1 4455   1.575   4.721   4.327  0.7598  1.5528 -1.9851
 1435SOL    HW2 4456   1.456   4.830   4.346  0.0684  0.4965  0.0437
 1436SOL     OW 4457   2.977   1.493   4.260 -0.0203  0.3514  0.4066
 1436SOL    HW1 4458   3.015   1.501   4.352  0.1800 -0.4354  0.3946
 1436SOL    HW2 4459   2.877   1.499   4.265 -0.0320 -0.0662  0.7182
 1437SOL     OW 4460   1.428   0.913   3.822 -0.3479 -0.1944 -0.3910
 1437SOL    HW1 4461   1.374   0.984   3.866  0.5528 -0.2524  0.8430
 1437SOL    HW2 4462   1.502   0.884   3.882  2.4220  1.3555 -2.8253
 1438SOL     OW 4463   2.354   1.000   2.635 -0.0719  0.0633  0.1305
 1438SOL    HW1 4464   2.315   0.922   2.585  0.8054 -0.2690 -0.0489
 1438SOL    HW2 4465   2.285   1.037   2.697 -0.2761 -1.3221  0.7700
 1439SOL     OW 4466   2.410   4.460   3.283 -0.0327 -0.2505  0.0240
 1439SOL    HW1 4467   2.455   4.371   3.278 -1.4525 -0.9540 -0.6657
 1439SOL    HW2 4468   2.371   4.483   3.194  0.0504  0.9416  0.2692
 1440SOL     OW 4469   0.644   1.966   2.646  0.1254 -0.2974  0.3080
 1440SOL    HW1 4470   0.647   1.917   2.559  1.6257  0.8278 -0.3132
 1440SOL    HW2 4471   0.729   1.951   2.696 -0.0500  0.3950  0.8247
 1441SOL     OW 4472   0.327   5.020   4.691  0.0044 -0.1442 -0.2893
 1441SOL    HW1 4473   0.424   5.034   4.709 -0.3842  0.8994  1.2805
 1441SOL    HW2 4474   0.288   5.104   4.654 -0.2236 -0.7235 -1.4129
 1442SOL     OW 4475   2.231   0.360   4.252  0.3046 -0.4703 -0.2013
 1442SOL    HW1 4476   2.261   0.288   4.189 -0.3162 -1.4140  0.5607
 1442SOL    HW2 4477   2.303   0.429   4.260  0.3777 -0.3183 -1.9516
 1443SOL     OW 4478   4.696   1.519   0.443 -0.0636  0.2097  0.1728
 1443SOL    HW1 4479   4.639   1.466   0.506  0.2775 -0.0053  0.3075
 1443SOL    HW2 4480   4.690   1.478   0.352  2.2900 -1.7787  0.7944
 1444SOL     OW 4481   1.130   2.325   0.553  0.0625  0.4969  0.5473
 1444SOL    HW1 4482   1.075   2.407   0.538  0.4775  0.7007  0.0917
 1444SOL    HW2 4483   1.217   2.351   0.596 -0.2444  0.1624  1.3967
 1445SOL     OW 4484   1.278   2.443   1.737 -0.2183  0.5315  0.1652
 1445SOL    HW1 4485   1.201   2.448   1.801 -0.3857  0.6814 -0.0461
 1445SOL    HW2 4486   1.319   2.352   1.741 -1.1838  0.0375 -0.6049
 1446SOL     OW 4487   0.940   2.001   4.053  0.2554 -0.0990 -0.4833
 1446SOL    HW1 4488   0.980   1.961   3.970 -0.4386 -1.5301 -0.1719
 1446SOL    HW2 4489   0.987   1.965   4.134 -1.1528 -1.2917 -0.1443
 1447SOL     OW 4490   2.693   4.245   4.440  0.5458  0.2707  0.3726
 1447SOL    HW1 4491   2.704   4.293   4.352  1.0491 -0.2834  0.1232
 1447SOL    HW2 4492   2.660   4.309   4.509  0.5179  0.8069 -0.1279
 1448SOL     OW 4493   2.355   3.137   2.429  0.0114  0.1479 -0.1951
 1448SOL    HW1 4494   2.425   3.178   2.371  1.2620 -3.2016 -1.3281
 1448SOL    HW2 4495   2.370   3.163   2.524  2.0490  0.4951 -0.5755
 1449SOL     OW 4496   1.680   3.091   2.563  0.4825 -0.4108 -0.1500
 1449SOL    HW1 4497   1.636   3.179   2.580  0.4090 -0.6032  0.6559
 1449SOL    HW2 4498   1.696   3.081   2.464  1.5389  1.0069 -0.1601
 1450SOL     OW 4499   3.640   3.290   2.329 -0.1084  0.1215  0.2202
 1450SOL    HW1 4500   3.702   3.256   2.399 -1.3352  0.1473  1.3509
 1450SOL    HW2 4501   3.674   3.263   2.238  1.9461  0.8053  0.7295
 1451SOL     OW 4502   4.989   2.378   2.344 -0.6463  0.6709 -0.2204
 1451SOL    HW1 4503   5.079   2.417   2.360 -0.1894 -0.2045 -0.6019
 1451SOL    HW2 4504   4.936   2.440   2.286  0.3412  0.3848 -1.4645
 1452SOL     OW 4505   2.584   3.875   3.053  1.0521  0.2156 -0.0834
 1452SOL    HW1 4506   2.649   3.899   2.981  1.5220  1.6664  0.7831
 1452SOL    HW2 4507   2.491   3.881   3.017  1.3173 -0.3192 -0.8940
 1453SOL     OW 4508   3.517   3.069   1.577 -0.2264 -0.2471 -0.6687
 1453SOL    HW1 4509   3.592   3.088   1.514 -1.8121  0.0720 -2.5609
 1453SOL    HW2 4510   3.430   3.079   1.529 -1.4545 -2.9190  0.7936
 1454SOL     OW 4511   2.169   3.763   3.316  0.1423 -0.1229  0.1241
 1454SOL    HW1 4512   2.259   3.791   3.348  0.0893  1.9170 -1.3107
 1454SOL    HW2 4513   2.099   3.821   3.357 -0.2672  0.0157 -0.7537
 1455SOL     OW 4514   2.685   4.457   3.391  0.2750 -0.5614 -0.6172
 1455SOL    HW1 4515   2.586   4.453   3.373 -0.2287  0.9608  1.4429
 1455SOL    HW2 4516   2.727   4.525   3.330 -0.0169 -0.8322 -1.1321
 1456SOL     OW 4517   0.963   0.928   4.988  0.3177 -0.2628  0.2963
 1456SOL    HW1 4518   0.931   1.013   5.030 -1.4679 -0.3664 -0.7420
 1456SOL    HW2 4519   0.977   0.859   5.059 -2.7042 -0.4604  0.8205
 1457SOL     OW 4520   3.206   3.410   0.150  0.7760 -0.3565 -0.4665
 1457SOL    HW1 4521   3.281   3.415   0.085  0.5958 -1.3696 -0.7708
 1457SOL    HW2 4522   3.139   3.342   0.120 -1.2817  1.8631 -1.2149
 1458SOL     OW 4523   2.888   1.431   0.448 -0.4548 -0.2750  0.0524
 1458SOL    HW1 4524   2.879   1.422   0.547 -2.4183 -2.0494 -0.1871
 1458SOL    HW2 4525   2.831   1.507   0.416 -3.8869 -2.6015 -0.0263
 1459SOL     OW 4526   5.043   2.158   1.956 -0.2407 -0.1068  0.7347
 1459SOL    HW1 4527   5.026   2.137   2.053  1.0968 -0.0666  1.0001
 1459SOL    HW2 4528   5.123   2.106   1.925 -1.4200 -1.1232 -0.7297
 1460SOL     OW 4529   0.613   1.726   3.247  0.3822  0.1467  0.7115
 1460SOL    HW1 4530   0.572   1.727   3.156  0.6139  0.0880  0.6041
 1460SOL    HW2 4531   0.584   1.806   3.299  0.1658  0.1244  0.6235
 1461SOL     OW 4532   4.530   3.730   3.341  0.4838 -0.3313  0.4824
 1461SOL    HW1 4533   4.471   3.674   3.399  1.8384 -2.9060 -0.4361
 1461SOL    HW2 4534   4.623   3.728   3.376  0.4114  2.3538  1.0149
 1462SOL     OW 4535   4.160   2.215   4.741 -0.1906  0.0040  0.3123
 1462SOL    HW1 4536   4.146   2.218   4.642  1.8394 -0.4628 -0.0260
 1462SOL    HW2 4537   4.252   2.182   4.761 -0.7173 -0.3391  2.3843
 1463SOL     OW 4538   4.191   4.350   1.349 -0.8274  0.1908 -0.1523
 1463SOL    HW1 4539   4.146   4.278   1.402 -0.0896  1.0837  1.7962
 1463SOL    HW2 4540   4.275   4.313   1.308 -0.3825 -0.0486  0.9391
 1464SOL     OW 4541   1.343   1.003   1.390 -0.1302  0.4479 -0.3408
 1464SOL    HW1 4542   1.337   0.965   1.482  0.6032  1.1152 -0.0183
 1464SOL    HW2 4543   1.376   0.932   1.327 -1.3992 -0.2548 -0.2690
 1465SOL     OW 4544   0.909   1.699   1.102 -0.3855  0.6922  0.3012
 1465SOL    HW1 4545   0.892   1.679   1.005  0.2441  1.1996  0.0801
 1465SOL    HW2 4546   0.997   1.661   1.130  0.6438  2.6710 -0.0200
 1466SOL     OW 4547   4.456   4.387   0.070 -0.4078 -0.0476 -0.1984
 1466SOL    HW1 4548   4.413   4.473   0.042 -1.4824 -1.2172 -2.3459
 1466SOL    HW2 4549   4.553   4.404   0.091 -0.5549  1.6617 -0.7189
 1467SOL     OW 4550   2.384   0.448   3.957 -0.3681 -0.9822 -0.0324
 1467SOL    HW1 4551   2.438   0.482   3.881 -0.6379  1.5091  0.8063
 1467SOL    HW2 4552   2.416   0.489   4.042 -2.3202 -0.9443  0.7451
 1468SOL     OW 4553   1.474   0.003   4.687  0.0627 -0.2850 -0.0205
 1468SOL    HW1 4554   1.387  -0.033   4.654 -1.0211 -0.3708  2.6478
 1468SOL    HW2 4555   1.459   0.054   4.772  2.5585  0.1322  0.2444
 1469SOL     OW 4556   4.841   1.242   2.674  0.1225 -0.0687  0.3796
 1469SOL    HW1 4557   4.775   1.173   2.646  0.5930 -0.0231 -0.9353
 1469SOL    HW2 4558   4.933   1.211   2.652  0.5213  0.0651  1.7672
 1470SOL     OW 4559   2.026   4.870   2.316  0.4423 -0.5759 -0.8135
 1470SOL    HW1 4560   2.049   4.778   2.349 -0.9766 -0.8104 -0.4244
 1470SOL    HW2 4561   1.932   4.870   2.283  0.4755  0.7249 -0.9315
 1471SOL     OW 4562   0.407   0.215   2.152  0.0646 -0.5230 -0.2338
 1471SOL    HW1 4563   0.327   0.253   2.198 -0.1239 -1.0257 -0.1294
 1471SOL    HW2 4564   0.489   0.238   2.203  0.1312  1.0331 -0.9881
 1472SOL     OW 4565   4.559   4.704   4.753 -0.0451 -0.6621  0.4026
 1472SOL    HW1 4566   4.643   4.728   4.705 -0.1908 -1.5042 -0.3128
 1472SOL    HW2 4567   4.547   4.605   4.750 -2.4029 -0.4060 -1.8691
 1473SOL     OW 4568   4.191   3.826   3.934 -0.0536  0.2659  0.5126
 1473SOL    HW1 4569   4.143   3.900   3.980 -1.2294  0.2837 -0.6840
 1473SOL    HW2 4570   4.179   3.741   3.985 -0.3464  0.5062  0.8482
 1474SOL     OW 4571   4.537   4.733   2.980  0.0885 -0.1760  0.1851
 1474SOL    HW1 4572   4.556   4.751   2.884 -1.2589  0.5744  0.0477
 1474SOL    HW2 4573   4.441   4.708   2.992  0.3710 -0.8247  1.2658
 1475SOL     OW 4574   3.608   3.469   0.937 -0.2626  0.1431 -0.0068
 1475SOL    HW1 4575   3.623   3.533   0.861 -0.5156  0.2059 -0.0031
 1475SOL    HW2 4576   3.661   3.498   1.016  0.3422 -0.1583 -0.2909
 1476SOL     OW 4577   1.136   0.029   2.099 -0.2564  0.6573  0.4091
 1476SOL    HW1 4578   1.235   0.015   2.103 -0.2250  1.0949  1.7948
 1476SOL    HW2 4579   1.100  -0.010   2.015  0.9432 -0.4730  0.3902
 1477SOL     OW 4580   1.009   4.895   0.738 -0.5754 -0.2760  0.4293
 1477SOL    HW1 4581   1.077   4.861   0.803 -0.1629  0.3402  0.3315
 1477SOL    HW2 4582   1.014   4.841   0.654 -1.7457 -1.6850  1.2204
 1478SOL     OW 4583   0.195   1.520   1.587 -0.2674  0.3059  0.3098
 1478SOL    HW1 4584   0.166   1.491   1.496  1.2216 -1.3093  0.3024
 1478SOL    HW2 4585   0.114   1.545   1.641 -1.1479  1.7901 -1.5577
 1479SOL     OW 4586   2.689   3.123   1.609  0.2734 -0.6728 -0.1988
 1479SOL    HW1 4587   2.680   3.028   1.639 -0.3431 -0.3600  0.6739
 1479SOL    HW2 4588   2.608   3.150   1.557  0.1727 -0.4596  0.0626
 1480SOL     OW 4589   1.573   4.125   0.651 -0.3728 -0.2918  0.2936
 1480SOL    HW1 4590   1.493   4.087   0.605 -1.3040  0.4681  1.2356
 1480SOL    HW2 4591   1.544   4.183   0.727  1.0224  1.6251 -0.5385
 1481SOL     OW 4592   1.096   2.777   4.912 -0.5847  0.2555 -0.5113
 1481SOL    HW1 4593   1.138   2.704   4.859 -1.9005 -0.8230 -0.1469
 1481SOL    HW2 4594   1.162   2.851   4.927  0.4390 -0.3598 -1.8192
 1482SOL     OW 4595   3.730   5.133   0.102  0.4969 -0.5035 -0.0020
 1482SOL    HW1 4596   3.812   5.172   0.062  0.1687 -0.4096 -0.5967
 1482SOL    HW2 4597   3.723   5.162   0.198  0.8807 -0.0857 -0.0960
 1483SOL     OW 4598   3.981   3.386   0.750  0.2232  0.1353 -0.0867
 1483SOL    HW1 4599   3.972   3.293   0.784  0.4291 -0.7917 -2.4197
 1483SOL    HW2 4600   4.077   3.415   0.756  0.0909  0.4183  1.0514
 1484SOL     OW 4601   4.250   0.400   0.951  0.3333 -0.1735 -0.2119
 1484SOL    HW1 4602   4.193   0.375   1.030  1.5196  0.5985  0.9292
 1484SOL    HW2 4603   4.196   0.390   0.867 -0.7231 -1.7763  0.6012
 1485SOL     OW 4604   0.705   4.536   0.795  0.3265 -0.4282  0.4513
 1485SOL    HW1 4605   0.615   4.529   0.753  0.3098  0.9552  0.2160
 1485SOL    HW2 4606   0.767   4.469   0.753 -0.0217  0.0649 -0.8960
 1486SOL     OW 4607   3.235   0.629   1.451 -0.3045  0.2690 -0.0196
 1486SOL    HW1 4608   3.259   0.591   1.362 -1.2101 -1.5528  0.4709
 1486SOL    HW2 4609   3.319   0.649   1.502  0.2031 -0.0191 -0.7224
 1487SOL     OW 4610   0.398   3.236   0.540 -0.3679 -0.3196  0.2832
 1487SOL    HW1 4611   0.331   3.246   0.467 -0.6068 -0.3203  0.5017
 1487SOL    HW2 4612   0.452   3.320   0.547  0.8676 -0.9582 -1.0841
 1488SOL     OW 4613   1.523   2.545   4.987  0.0663 -0.1927  0.2177
 1488SOL    HW1 4614   1.526   2.644   5.000  0.2899 -0.0670 -0.6880
 1488SOL    HW2 4615   1.459   2.505   5.052 -1.5816  0.7974 -0.7277
 1489SOL     OW 4616   3.098   4.083   0.542  0.4912 -0.4848  0.0076
 1489SOL    HW1 4617   3.068   4.149   0.611  2.3042 -0.9880  1.3522
 1489SOL    HW2 4618   3.023   4.066   0.478 -0.9679  0.6837  1.3075
 1490SOL     OW 4619   3.850   0.497   0.214  0.0371 -0.4663  0.3611
 1490SOL    HW1 4620   3.830   0.400   0.205 -1.3450 -0.3268  1.6442
 1490SOL    HW2 4621   3.774   0.543   0.258  0.8868  1.1255  0.2387
 1491SOL     OW 4622   3.299   4.057   2.741 -0.2293 -0.4222 -0.3893
 1491SOL    HW1 4623   3.339   4.075   2.831  0.2882 -1.0144 -0.4953
 1491SOL    HW2 4624   3.291   4.143   2.690  0.5439 -0.2360 -0.2148
 1492SOL     OW 4625   0.188   1.000   5.132  0.3842  0.0017 -0.1028
 1492SOL    HW1 4626   0.158   0.968   5.042 -0.4032  0.7371 -0.1136
 1492SOL    HW2 4627   0.219   1.095   5.126 -1.2553  0.6276  0.6909
 1493SOL     OW 4628   0.106   2.428   0.675  0.4304 -0.1416  0.2138
 1493SOL    HW1 4629   0.175   2.496   0.653 -1.0896  1.8343  1.2428
 1493SOL    HW2 4630   0.048   2.462   0.749 -0.5568 -2.4697  0.5918
 1494SOL     OW 4631   4.559   1.023   4.901  0.6788  0.8784  0.4811
 1494SOL    HW1 4632   4.474   1.065   4.871  0.8691  0.9183 -0.0292
 1494SOL    HW2 4633   4.627   1.094   4.918  1.4405  0.7846 -1.7465
 1495SOL     OW 4634   2.197   2.481   0.628  0.5422  0.0805  0.3421
 1495SOL    HW1 4635   2.122   2.482   0.562 -0.1493 -1.3849  1.0459
 1495SOL    HW2 4636   2.170   2.426   0.708  2.1654 -0.0341  0.8431
 1496SOL     OW 4637   4.473   1.852   3.225  0.2565  0.0883  0.0343
 1496SOL    HW1 4638   4.565   1.890   3.217  0.1520  0.8049  1.8057
 1496SOL    HW2 4639   4.420   1.906   3.291 -1.4037 -0.3780 -0.8636
 1497SOL     OW 4640   2.282   3.880   4.888 -0.4772  0.3452  0.1548
 1497SOL    HW1 4641   2.208   3.846   4.830 -2.5853  0.7690  2.4519
 1497SOL    HW2 4642   2.246   3.901   4.979  2.2726  1.6684  1.0272
 1498SOL     OW 4643   4.891   1.331   1.069  0.2524 -0.2364 -0.4439
 1498SOL    HW1 4644   4.863   1.391   0.994  1.3381 -0.4671 -1.0489
 1498SOL    HW2 4645   4.848   1.241   1.057 -0.7069  0.1362  0.0115
 1499SOL     OW 4646   0.024   3.857   1.435  0.2138 -1.0119  0.0126
 1499SOL    HW1 4647  -0.075   3.850   1.426  0.1486  0.6685 -1.1745
 1499SOL    HW2 4648   0.068   3.798   1.367 -0.0673  0.4612 -1.5177
 1500SOL     OW 4649   3.707   0.145   4.050 -0.0030 -0.4156  0.5248
 1500SOL    HW1 4650   3.751   0.189   3.971  0.0669  0.2785  0.9411
 1500SOL    HW2 4651   3.616   0.112   4.023  0.0216 -0.1878  0.1536
 1501SOL     OW 4652   3.071   4.515   5.127  0.2689  0.0039  0.6134
 1501SOL    HW1 4653   3.059   4.436   5.187  1.8178 -0.1873  0.6970
 1501SOL    HW2 4654   3.020   4.593   5.165 -0.8858 -0.8020  0.7765
 1502SOL     OW 4655   1.500   0.958   4.832  0.9179  0.6766  0.2114
 1502SOL    HW1 4656   1.518   1.052   4.862  1.0487  0.4969  0.7013
 1502SOL    HW2 4657   1.413   0.927   4.870  0.5911  0.7939 -0.4183
 1503SOL     OW 4658   0.342   5.027   2.283 -0.1707  0.3894 -0.5308
 1503SOL    HW1 4659   0.422   5.083   2.261 -1.3381  2.2874 -0.2212
 1503SOL    HW2 4660   0.266   5.055   2.225 -1.1468 -0.0127  0.5194
 1504SOL     OW 4661   1.012   4.977   3.943  0.2097 -0.3892 -0.2141
 1504SOL    HW1 4662   1.061   5.064   3.935  0.2275 -0.3152  0.6836
 1504SOL    HW2 4663   0.915   4.995   3.957  0.1951 -0.5235 -0.1498
 1505SOL     OW 4664   5.086   1.123   2.307  0.0569 -0.1469  0.1996
 1505SOL    HW1 4665   4.998   1.075   2.296 -0.6599  1.2088 -0.1821
 1505SOL    HW2 4666   5.088   1.202   2.246  0.4534  1.3663  2.0957
 1506SOL     OW 4667   4.485   2.583   4.139 -0.3424 -0.6161 -0.1725
 1506SOL    HW1 4668   4.498   2.557   4.235 -0.4739  1.1969  0.3926
 1506SOL    HW2 4669   4.569   2.623   4.104 -0.6190 -0.2740 -0.4542
 1507SOL     OW 4670   3.529   0.829   4.871 -0.2384 -0.3587 -0.4216
 1507SOL    HW1 4671   3.476   0.745   4.859 -1.5597  0.5499 -1.2243
 1507SOL    HW2 4672   3.564   0.859   4.782 -0.0356  0.1079 -0.1893
 1508SOL     OW 4673   0.583   4.549   3.371  0.3173 -0.1480  0.6849
 1508SOL    HW1 4674   0.507   4.483   3.377  1.1057 -0.9873  1.9825
 1508SOL    HW2 4675   0.548   4.641   3.392 -0.9392  0.0340 -1.8437
 1509SOL     OW 4676   0.232   3.950   4.658 -0.0400  0.4343 -0.3470
 1509SOL    HW1 4677   0.322   3.965   4.616  0.5770 -1.3014  0.2416
 1509SOL    HW2 4678   0.161   3.982   4.596  0.8912 -0.7993 -2.1541
 1510SOL     OW 4679   2.911   4.436   0.520 -0.0495 -0.6218 -0.0857
 1510SOL    HW1 4680   2.834   4.487   0.559 -0.2210 -0.8512 -0.1218
 1510SOL    HW2 4681   2.957   4.384   0.593 -0.3715 -1.0526 -0.1817
 1511SOL     OW 4682   0.478   3.999   5.116  0.1005  0.5264 -0.4948
 1511SOL    HW1 4683   0.391   3.973   5.075  0.5774 -1.4203 -0.3348
 1511SOL    HW2 4684   0.519   3.920   5.162  0.6874  2.0399  1.7626
 1512SOL     OW 4685   0.066   3.406   4.375  0.0121 -0.0533 -0.6936
 1512SOL    HW1 4686   0.144   3.352   4.408 -0.4274  0.1298  0.7010
 1512SOL    HW2 4687   0.095   3.501   4.363 -0.1472  0.1620  0.4990
 1513SOL     OW 4688   1.779   3.161   3.616 -0.1216 -0.2104 -0.0706
 1513SOL    HW1 4689   1.755   3.174   3.520 -0.7144  0.5333  0.1689
 1513SOL    HW2 4690   1.708   3.107   3.662 -1.6383  2.3109  0.7277
 1514SOL     OW 4691   3.945   0.980   1.492  0.8424  0.3411 -0.3199
 1514SOL    HW1 4692   3.860   0.976   1.440  0.7660 -0.5271 -0.1504
 1514SOL    HW2 4693   4.015   1.027   1.438  0.7204 -0.4108 -1.1509
 1515SOL     OW 4694   4.006   1.130   0.638  0.2048 -0.2049 -0.2836
 1515SOL    HW1 4695   3.941   1.057   0.621 -0.3477  0.0573  0.6257
 1515SOL    HW2 4696   4.015   1.145   0.737  1.3239  0.0502 -0.4079
 1516SOL     OW 4697   5.015   2.197   4.199 -0.9421  0.3074  0.4348
 1516SOL    HW1 4698   4.955   2.273   4.172 -1.1502 -0.2320 -0.6998
 1516SOL    HW2 4699   5.049   2.213   4.291 -2.2051  1.0276  0.8127
 1517SOL     OW 4700   2.386   0.380   0.328  0.6517 -0.3750 -0.1122
 1517SOL    HW1 4701   2.425   0.314   0.264  1.7413 -0.4812  0.6403
 1517SOL    HW2 4702   2.303   0.342   0.368 -0.9633  0.3033 -2.5807
 1518SOL     OW 4703   4.625   0.412   1.727 -0.3737 -0.4020 -0.3263
 1518SOL    HW1 4704   4.578   0.484   1.778 -0.4796  0.8022 -2.0525
 1518SOL    HW2 4705   4.693   0.369   1.786  1.4890  2.8327  0.0947
 1519SOL     OW 4706   0.975   1.866   3.346  0.6403 -0.5270 -0.3040
 1519SOL    HW1 4707   0.944   1.960   3.362 -2.8386 -1.4814 -0.5479
 1519SOL    HW2 4708   1.050   1.845   3.408 -0.6795  1.4157  2.1678
 1520SOL     OW 4709   3.535   2.388   4.112  0.5314  0.0394 -0.1100
 1520SOL    HW1 4710   3.447   2.395   4.160  0.7821  1.9475  0.1533
 1520SOL    HW2 4711   3.590   2.316   4.155 -0.2149  0.0264  0.8660
 1521SOL     OW 4712   0.653   1.027   4.528  0.4291  1.0876 -0.0043
 1521SOL    HW1 4713   0.561   1.064   4.514 -0.5541 -1.7027 -1.9287
 1521SOL    HW2 4714   0.718   1.076   4.469 -0.8511 -0.1591 -2.6423
 1522SOL     OW 4715   4.406   2.967   0.180  0.5295  0.2694 -0.1114
 1522SOL    HW1 4716   4.316   2.982   0.141  0.0090 -0.7977  0.6558
 1522SOL    HW2 4717   4.470   3.034   0.142 -0.5090  0.8518 -0.8742
 1523SOL     OW 4718   4.457   4.825   1.991 -0.3752 -0.1398  0.0466
 1523SOL    HW1 4719   4.513   4.806   1.911  2.9321  0.4451  2.0350
 1523SOL    HW2 4720   4.485   4.765   2.066 -1.4697  1.1396  1.5495
 1524SOL     OW 4721   0.250   3.681   3.934  0.6404 -0.0704  0.4018
 1524SOL    HW1 4722   0.305   3.676   3.851  1.5900  1.7942  0.8554
 1524SOL    HW2 4723   0.184   3.605   3.936 -0.4171  0.6216 -2.7590
 1525SOL     OW 4724   5.134   1.209   4.550  0.3418 -0.0570 -0.0602
 1525SOL    HW1 4725   5.096   1.195   4.459  2.0299  1.3343 -1.0413
 1525SOL    HW2 4726   5.173   1.124   4.583  1.0705 -0.2383 -1.3186
 1526SOL     OW 4727   4.441   0.269   4.973 -0.5226 -0.2862  0.1440
 1526SOL    HW1 4728   4.366   0.335   4.973  0.9016  1.4054 -0.2166
 1526SOL    HW2 4729   4.461   0.240   4.880 -0.7037 -0.7269  0.2380
 1527SOL     OW 4730   4.165   2.229   0.936  0.3569  0.4278 -0.1822
 1527SOL    HW1 4731   4.255   2.250   0.898  0.6113 -1.2524 -0.5981
 1527SOL    HW2 4732   4.119   2.314   0.963  2.4657  1.2641  0.9818
 1528SOL     OW 4733   0.013   4.385   3.858 -1.0642 -0.0432  0.6477
 1528SOL    HW1 4734   0.015   4.401   3.957 -0.8182 -2.0605  1.0011
 1528SOL    HW2 4735  -0.058   4.318   3.836  0.2505 -1.1727 -0.2783
 1529SOL     OW 4736   1.153   3.243   4.989 -0.7158 -0.3714 -0.2925
 1529SOL    HW1 4737   1.235   3.188   4.971 -0.2661  0.4293 -0.7063
 1529SOL    HW2 4738   1.077   3.181   5.010 -0.5911 -1.2510 -2.1723
 1530SOL     OW 4739   1.971   3.404   1.813  0.6597  0.0530 -0.3319
 1530SOL    HW1 4740   1.992   3.496   1.846  0.3375  0.5933 -1.5746
 1530SOL    HW2 4741   2.022   3.386   1.729 -0.8505 -0.0790 -1.2705
 1531SOL     OW 4742   3.524   3.147   5.116  0.1722 -0.3007  0.4966
 1531SOL    HW1 4743   3.544   3.062   5.067 -2.3241 -0.2689 -0.7558
 1531SOL    HW2 4744   3.489   3.125   5.207  4.2522 -0.3708  2.2876
 1532SOL     OW 4745   2.250   2.102   0.383 -0.5332  0.1120  0.1228
 1532SOL    HW1 4746   2.223   2.163   0.458 -3.1914  0.1282 -0.7332
 1532SOL    HW2 4747   2.344   2.124   0.355  0.3857  0.3852  3.0896
 1533SOL     OW 4748   1.839   0.351   1.864  0.3570  0.5928  0.4084
 1533SOL    HW1 4749   1.765   0.418   1.875  0.8299  0.8234  2.8021
 1533SOL    HW2 4750   1.923   0.399   1.837 -0.2781  0.3393 -2.2400
 1534SOL     OW 4751   1.967   3.611   0.340  0.1063  0.3854  0.3592
 1534SOL    HW1 4752   2.032   3.557   0.393  0.4884 -0.6858 -1.1188
 1534SOL    HW2 4753   2.014   3.692   0.302  0.6458 -0.4113 -0.7460
 1535SOL     OW 4754   4.889   3.324   3.268 -0.0565 -0.1387  0.4242
 1535SOL    HW1 4755   4.882   3.422   3.288  2.1287  0.2736 -0.5469
 1535SOL    HW2 4756   4.876   3.272   3.352 -0.7850  0.9962  1.0421
 1536SOL     OW 4757   1.563   3.340   2.631 -0.0839  0.1830  0.1071
 1536SOL    HW1 4758   1.486   3.369   2.574 -1.2027  1.4436  2.1503
 1536SOL    HW2 4759   1.590   3.415   2.691  1.7820 -0.7397  0.5151
 1537SOL     OW 4760   2.020   4.237   2.485  0.1295 -0.3365 -0.0268
 1537SOL    HW1 4761   2.050   4.144   2.465 -2.6033 -1.0215 -1.3468
 1537SOL    HW2 4762   1.924   4.237   2.510 -0.0021  2.1589 -0.2856
 1538SOL     OW 4763   3.289   4.691   0.545 -0.2678  0.0616 -0.5592
 1538SOL    HW1 4764   3.343   4.732   0.473 -0.2408  0.6644 -0.1996
 1538SOL    HW2 4765   3.340   4.616   0.587 -0.9787 -1.4856 -2.3362
 1539SOL     OW 4766   1.607   1.044   2.915 -0.1005  0.0605 -0.4624
 1539SOL    HW1 4767   1.662   1.018   2.835  1.2744  0.4205  0.3257
 1539SOL    HW2 4768   1.540   0.973   2.934  0.3105 -0.5638 -1.2575
 1540SOL     OW 4769   3.569   0.399   2.393  0.3147  0.1756 -0.5530
 1540SOL    HW1 4770   3.591   0.308   2.427  2.3876 -0.8043 -3.9865
 1540SOL    HW2 4771   3.470   0.409   2.384  0.0479 -1.6792 -0.0438
 1541SOL     OW 4772   3.230   0.093   0.630  0.3229 -0.0772 -0.0529
 1541SOL    HW1 4773   3.268   0.184   0.648  0.8513 -0.4593  0.8816
 1541SOL    HW2 4774   3.132   0.093   0.651  0.4791  0.0875  0.7271
 1542SOL     OW 4775   4.783   1.536   1.246 -0.7219 -0.0580 -0.1838
 1542SOL    HW1 4776   4.822   1.497   1.163 -3.6212  0.8182 -2.1085
 1542SOL    HW2 4777   4.771   1.465   1.315  2.1984 -0.7095 -0.2337
 1543SOL     OW 4778   3.747   3.874   2.381 -0.6232 -0.0792 -0.3421
 1543SOL    HW1 4779   3.729   3.781   2.351 -2.2874  0.4350 -1.0207
 1543SOL    HW2 4780   3.678   3.936   2.343 -1.8160  0.8995  3.0763
 1544SOL     OW 4781   2.129   1.092   2.748 -0.2329  0.3288 -0.1429
 1544SOL    HW1 4782   2.104   1.170   2.805 -1.1367  0.1153 -0.2420
 1544SOL    HW2 4783   2.047   1.049   2.711  0.0817 -1.8494  1.4529
 1545SOL     OW 4784   3.470   0.584   3.694 -0.2560 -0.3449 -1.1233
 1545SOL    HW1 4785   3.409   0.508   3.673 -0.1857 -0.2789 -1.5907
 1545SOL    HW2 4786   3.422   0.671   3.680  0.0303 -0.2884 -1.7939
 1546SOL     OW 4787   1.743   4.861   4.874  0.4259  0.7146 -0.3906
 1546SOL    HW1 4788   1.735   4.899   4.782  1.0793  1.4661 -0.1439
 1546SOL    HW2 4789   1.838   4.838   4.893  0.5175  1.7971  0.5689
 1547SOL     OW 4790   0.926   1.233   2.313  0.1187  0.0767 -0.2975
 1547SOL    HW1 4791   0.991   1.275   2.250 -0.8434  2.4350  0.1405
 1547SOL    HW2 4792   0.951   1.258   2.407  0.9843 -2.5811  0.2442
 1548SOL     OW 4793   4.297   0.810   1.322  0.5308  1.0366 -0.2745
 1548SOL    HW1 4794   4.386   0.766   1.336 -0.5907 -1.3784 -0.2676
 1548SOL    HW2 4795   4.269   0.797   1.226  0.0402  1.4806 -0.1937
 1549SOL     OW 4796   3.607   4.977   3.567 -0.1076  0.6274  0.4712
 1549SOL    HW1 4797   3.578   4.931   3.483 -0.8168  0.0962  0.9863
 1549SOL    HW2 4798   3.704   5.000   3.561  0.1410 -0.4593 -0.0367
 1550SOL     OW 4799   2.882   0.659   3.839  0.6779 -0.2493 -0.2276
 1550SOL    HW1 4800   2.953   0.598   3.805  1.2836  0.3983 -0.1528
 1550SOL    HW2 4801   2.810   0.668   3.771  1.0185 -0.3470 -0.6006
 1551SOL     OW 4802   3.939   4.672   1.864 -0.0667  0.6458  0.1057
 1551SOL    HW1 4803   3.907   4.645   1.955  0.8097 -0.8452  0.0008
 1551SOL    HW2 4804   4.038   4.658   1.858 -0.0381  1.2443 -0.9106
 1552SOL     OW 4805   1.373   1.960   4.307 -0.4332 -0.3730  0.4698
 1552SOL    HW1 4806   1.344   2.054   4.323 -0.3078  0.0354 -1.4874
 1552SOL    HW2 4807   1.469   1.950   4.335 -0.2590  0.2429  0.1041
 1553SOL     OW 4808   0.839   0.796   0.085  0.3673 -0.4009 -0.2009
 1553SOL    HW1 4809   0.745   0.810   0.055 -0.3859 -1.3499  1.5912
 1553SOL    HW2 4810   0.882   0.726   0.029 -0.5233 -1.1090 -0.0136
 1554SOL     OW 4811   2.162   0.903   2.169 -0.3897  0.2085 -0.3306
 1554SOL    HW1 4812   2.099   0.880   2.095 -3.2738  2.6671  1.1223
 1554SOL    HW2 4813   2.110   0.921   2.252  2.3417  1.7163  1.1885
 1555SOL     OW 4814   1.925   2.818   2.145  0.4218  0.4565 -0.3682
 1555SOL    HW1 4815   2.002   2.754   2.152  1.1100  0.9913 -2.3222
 1555SOL    HW2 4816   1.931   2.886   2.218 -0.0282 -1.3559  1.4136
 1556SOL     OW 4817   1.078   2.970   4.510  0.1277 -0.1442 -0.2571
 1556SOL    HW1 4818   1.049   3.018   4.428 -1.7218 -0.4584  0.1680
 1556SOL    HW2 4819   1.022   2.888   4.522  0.2000  0.0214  1.4273
 1557SOL     OW 4820   3.781   2.984   1.121 -0.3635 -0.6011 -0.6310
 1557SOL    HW1 4821   3.870   2.943   1.100 -1.1899 -2.2919 -0.9843
 1557SOL    HW2 4822   3.729   2.997   1.037 -0.9561 -0.8775 -0.3185
 1558SOL     OW 4823   1.250   4.523   3.317 -0.4623 -0.2531  0.0070
 1558SOL    HW1 4824   1.329   4.468   3.288  0.3311  0.6090  0.4544
 1558SOL    HW2 4825   1.166   4.472   3.300  0.2128 -1.3976 -0.0464
 1559SOL     OW 4826   3.133   4.818   4.033  0.0545 -0.4147  0.1882
 1559SOL    HW1 4827   3.117   4.792   3.938 -0.2464  0.0631  0.1073
 1559SOL    HW2 4828   3.128   4.737   4.091 -1.1466 -0.5083 -0.0256
 1560SOL     OW 4829   2.240   4.532   1.505  0.2892 -0.3547 -0.8778
 1560SOL    HW1 4830   2.258   4.507   1.410 -2.6787 -1.0383 -1.3572
 1560SOL    HW2 4831   2.144   4.515   1.527  0.5610  1.0128  1.8925
 1561SOL     OW 4832   1.613   1.411   2.207 -0.0302  0.1186  0.0786
 1561SOL    HW1 4833   1.606   1.352   2.287 -0.9011 -0.4828 -0.4240
 1561SOL    HW2 4834   1.708   1.413   2.174  0.1010 -0.6071  0.3982
 1562SOL     OW 4835   4.034   4.813   5.089  0.2110 -0.6294 -0.8194
 1562SOL    HW1 4836   3.948   4.833   5.136  0.7645  0.3213 -0.1944
 1562SOL    HW2 4837   4.015   4.800   4.991 -0.8071 -1.6735 -0.4991
 1563SOL     OW 4838   3.306   0.832   3.010  0.1395  0.2398 -0.1062
 1563SOL    HW1 4839   3.372   0.761   3.033  0.5733  1.0129  1.0879
 1563SOL    HW2 4840   3.289   0.831   2.911 -0.2724 -1.8513 -0.0515
 1564SOL     OW 4841   5.080   2.524   2.636 -0.4257  0.2691 -0.2768
 1564SOL    HW1 4842   4.991   2.569   2.637  0.6420  2.5655 -0.3594
 1564SOL    HW2 4843   5.131   2.554   2.555  0.1816 -1.5796 -0.6313
 1565SOL     OW 4844   0.399   3.795   1.116  0.1747  0.0905  1.0821
 1565SOL    HW1 4845   0.478   3.840   1.075  0.7438 -1.7073  0.1098
 1565SOL    HW2 4846   0.375   3.714   1.062 -0.9711 -0.6329  2.6145
 1566SOL     OW 4847   0.036   3.028   0.384  0.4849  0.2709  0.0003
 1566SOL    HW1 4848  -0.045   2.974   0.364  0.5909  0.2986 -0.5234
 1566SOL    HW2 4849   0.009   3.117   0.421  0.3264 -0.3592  1.4503
 1567SOL     OW 4850   0.225   3.667   0.564  0.3058 -0.0175 -0.8471
 1567SOL    HW1 4851   0.156   3.705   0.502  1.5931 -0.4147 -2.5855
 1567SOL    HW2 4852   0.249   3.735   0.632 -0.2170  0.9072 -1.5631
 1568SOL     OW 4853   2.482   3.169   1.406 -0.2910 -0.2016  0.0487
 1568SOL    HW1 4854   2.466   3.265   1.430  0.7849 -0.2390  1.0288
 1568SOL    HW2 4855   2.509   3.162   1.311 -1.2279  0.3639 -0.2720
 1569SOL     OW 4856   3.587   0.600   0.175  0.4210  0.4028  0.2385
 1569SOL    HW1 4857   3.589   0.661   0.255  2.4422  0.4709  0.1909
 1569SOL    HW2 4858   3.642   0.640   0.102 -0.6654 -0.1040 -0.8778
 1570SOL     OW 4859   0.307   2.813   0.813 -0.1342 -0.0701  0.0268
 1570SOL    HW1 4860   0.374   2.864   0.867 -0.0342 -0.8452  0.6432
 1570SOL    HW2 4861   0.215   2.833   0.847 -0.0964 -0.2795  0.2556
 1571SOL     OW 4862   2.681   2.775   4.500  0.0492 -0.4640  0.2955
 1571SOL    HW1 4863   2.637   2.847   4.446 -1.4705 -1.1859  0.5226
 1571SOL    HW2 4864   2.685   2.692   4.446  0.0105 -0.7414  0.7166
 1572SOL     OW 4865   1.954   2.268   4.303 -0.4025  0.2772  0.0913
 1572SOL    HW1 4866   2.048   2.299   4.290 -0.1533 -0.0158  1.0963
 1572SOL    HW2 4867   1.891   2.327   4.251  0.4390 -0.4967 -1.9262
 1573SOL     OW 4868   3.431   0.070   4.027  1.0411 -0.1563 -0.4029
 1573SOL    HW1 4869   3.445   0.025   3.939  0.7968 -0.7956 -0.1257
 1573SOL    HW2 4870   3.355   0.025   4.075  1.4719 -0.1164  0.3268
 1574SOL     OW 4871   4.897   1.679   2.275  0.4539 -0.1832  0.1284
 1574SOL    HW1 4872   4.830   1.673   2.349 -1.0155 -0.0634 -1.1274
 1574SOL    HW2 4873   4.853   1.721   2.195  2.0494 -0.1284 -0.7463
 1575SOL     OW 4874   0.516   4.869   1.286 -0.0952 -0.3581 -0.1597
 1575SOL    HW1 4875   0.547   4.836   1.375  0.5126 -3.7002 -1.4909
 1575SOL    HW2 4876   0.436   4.817   1.256 -0.8691  1.3319 -1.2238
 1576SOL     OW 4877   3.991   5.108   0.725 -0.1151 -0.2837 -0.4623
 1576SOL    HW1 4878   3.901   5.149   0.706  0.5213  0.8990 -1.0627
 1576SOL    HW2 4879   3.991   5.013   0.694 -1.7114 -0.8743  1.1828
 1577SOL     OW 4880   4.394   1.777   2.752  0.1164  1.1161  0.0695
 1577SOL    HW1 4881   4.348   1.794   2.665  2.8507  1.6031 -1.4089
 1577SOL    HW2 4882   4.477   1.833   2.757  0.5399  0.3917  2.6029
 1578SOL     OW 4883   4.851   4.356   4.074  0.2648  0.8556  0.6918
 1578SOL    HW1 4884   4.847   4.456   4.085  0.3156  0.8125  1.1385
 1578SOL    HW2 4885   4.793   4.328   3.998 -2.7790  0.8771  2.8132
 1579SOL     OW 4886   4.759   3.745   3.472  0.6438 -0.2391  0.4203
 1579SOL    HW1 4887   4.781   3.820   3.534 -1.6608 -0.7563  2.0007
 1579SOL    HW2 4888   4.772   3.658   3.519  1.9214 -0.8026 -0.9257
 1580SOL     OW 4889   1.275   4.367   2.992 -0.4988 -0.0920  0.5480
 1580SOL    HW1 4890   1.296   4.299   2.921 -1.9737 -1.6461  1.5223
 1580SOL    HW2 4891   1.352   4.374   3.055  0.1283  0.0054 -0.2129
 1581SOL     OW 4892   4.524   3.913   0.224  0.0351 -0.3347  0.0773
 1581SOL    HW1 4893   4.562   4.000   0.254 -0.4063 -0.4578  1.0478
 1581SOL    HW2 4894   4.425   3.913   0.239 -0.1798 -0.4944 -1.2024
 1582SOL     OW 4895   4.055   2.935   3.660  0.2715 -0.7322  0.3238
 1582SOL    HW1 4896   4.013   3.024   3.646 -3.0832 -2.5685 -3.0305
 1582SOL    HW2 4897   4.008   2.887   3.735 -1.0726 -1.2779 -0.8226
 1583SOL     OW 4898   3.316   2.104   4.442  0.2791  0.0387  0.6186
 1583SOL    HW1 4899   3.292   2.108   4.345 -0.4271 -1.3388  0.7166
 1583SOL    HW2 4900   3.375   2.182   4.465  0.2952  0.4899 -0.8593
 1584SOL     OW 4901   1.526   3.347   0.389 -0.0142 -0.1814 -0.0425
 1584SOL    HW1 4902   1.613   3.333   0.342  0.1340 -0.0219  0.1754
 1584SOL    HW2 4903   1.528   3.299   0.477  0.5457  1.2228  0.7618
 1585SOL     OW 4904   2.338   2.349   3.334 -0.5077 -0.0339  0.3712
 1585SOL    HW1 4905   2.351   2.419   3.403 -1.1887  1.2997 -0.8100
 1585SOL    HW2 4906   2.426   2.326   3.292 -0.4227  0.9122  0.0163
 1586SOL     OW 4907   3.307   3.517   3.385  0.0858 -0.2949  0.3961
 1586SOL    HW1 4908   3.370   3.591   3.408 -0.0604 -0.3955  1.1431
 1586SOL    HW2 4909   3.334   3.434   3.433 -1.2054 -0.0745  1.5823
 1587SOL     OW 4910   2.395   3.879   3.430  0.1413 -0.5317  0.2442
 1587SOL    HW1 4911   2.476   3.902   3.485 -0.5938 -0.3245  1.2850
 1587SOL    HW2 4912   2.353   3.964   3.397  0.5450 -0.6557 -0.5926
 1588SOL     OW 4913   2.551   4.801   0.364 -0.5957 -0.0342 -0.5981
 1588SOL    HW1 4914   2.467   4.759   0.396 -0.7732  1.4075  0.9857
 1588SOL    HW2 4915   2.539   4.901   0.361  0.5070  0.0909 -2.0473
 1589SOL     OW 4916   2.782   0.557   2.623  0.8535  0.2848 -0.5380
 1589SOL    HW1 4917   2.796   0.562   2.722 -0.0668 -1.1154 -0.3183
 1589SOL    HW2 4918   2.688   0.584   2.602  0.3409 -1.5544 -0.7682
 1590SOL     OW 4919   2.498   2.927   2.842 -0.1176  0.4096 -0.1419
 1590SOL    HW1 4920   2.444   2.852   2.880  0.1305  0.2735 -0.0568
 1590SOL    HW2 4921   2.591   2.925   2.880 -0.2985  1.1487  0.3610
 1591SOL     OW 4922   2.776   1.609   3.014  0.5198 -0.0980 -0.0607
 1591SOL    HW1 4923   2.864   1.651   3.037  0.8985 -0.1641 -1.3502
 1591SOL    HW2 4924   2.788   1.542   2.941 -1.0213  2.0269 -2.4083
 1592SOL     OW 4925   0.461   1.188   4.410  0.2464 -0.0510  0.2658
 1592SOL    HW1 4926   0.478   1.171   4.313  0.1069  0.5155  0.1359
 1592SOL    HW2 4927   0.438   1.285   4.423 -1.3080 -0.4407  0.6398
 1593SOL     OW 4928   4.102   1.912   2.390  0.2816 -0.1562  0.3381
 1593SOL    HW1 4929   4.050   1.997   2.383  1.4245  0.5458 -0.0703
 1593SOL    HW2 4930   4.092   1.860   2.305  0.4381  0.1037  0.1575
 1594SOL     OW 4931   3.456   4.144   0.719  0.8309 -0.0650 -0.2748
 1594SOL    HW1 4932   3.440   4.182   0.628  1.1909  0.0026 -0.3074
 1594SOL    HW2 4933   3.547   4.104   0.724 -0.3715 -3.2581 -1.0802
 1595SOL     OW 4934   2.339   0.008   5.063 -0.2370 -0.4245  0.2374
 1595SOL    HW1 4935   2.272   0.065   5.015  0.2905  0.9170  1.0411
 1595SOL    HW2 4936   2.357   0.048   5.153  0.6185 -1.5392  0.5723
 1596SOL     OW 4937   1.897   4.082   5.150  0.8900 -0.4962 -0.5853
 1596SOL    HW1 4938   1.863   3.988   5.153  0.9583 -0.5296 -0.8274
 1596SOL    HW2 4939   1.820   4.145   5.143  0.8010 -0.4889  0.3843
 1597SOL     OW 4940   2.824   1.691   1.986 -0.1829  0.4456  0.4541
 1597SOL    HW1 4941   2.891   1.632   1.942 -1.5325 -1.0215  0.2986
 1597SOL    HW2 4942   2.824   1.674   2.085 -2.1007 -1.5404  0.1921
 1598SOL     OW 4943   0.463   0.873   4.210 -0.1727  0.1668  0.0702
 1598SOL    HW1 4944   0.465   0.817   4.127  0.2543  1.3281 -0.7328
 1598SOL    HW2 4945   0.553   0.914   4.224  0.2168 -1.2207  1.9934
 1599SOL     OW 4946   0.636   4.278   3.061  0.0577 -0.0306  0.2937
 1599SOL    HW1 4947   0.548   4.324   3.072  0.7472  1.8075 -1.2815
 1599SOL    HW2 4948   0.621   4.187   3.023 -1.2047 -0.1811  1.0818
 1600SOL     OW 4949   3.571   0.158   2.526 -0.0198  0.6274 -0.6848
 1600SOL    HW1 4950   3.632   0.088   2.490  0.9196  2.3125 -2.5654
 1600SOL    HW2 4951   3.478   0.143   2.492  0.2795  0.5712 -1.4814
 1601SOL     OW 4952   4.941   4.357   0.177 -1.1188  0.4518 -0.2610
 1601SOL    HW1 4953   4.915   4.261   0.165  0.9469 -0.1042 -0.6787
 1601SOL    HW2 4954   4.983   4.370   0.266  0.3313  0.5209 -0.9296
 1602SOL     OW 4955   1.746   5.007   3.143  0.1359  0.6863 -0.9200
 1602SOL    HW1 4956   1.679   4.934   3.132  0.3738 -0.3992  3.1482
 1602SOL    HW2 4957   1.838   4.968   3.143  0.2466  0.7949  1.6669
 1603SOL     OW 4958   4.570   5.015   3.805 -0.2455 -0.0645  0.5402
 1603SOL    HW1 4959   4.510   4.949   3.759 -0.9878  1.1638 -0.2927
 1603SOL    HW2 4960   4.624   4.967   3.875 -0.3785 -1.6426 -0.3920
 1604SOL     OW 4961   3.763   2.204   1.292 -0.0629  0.5504 -0.1200
 1604SOL    HW1 4962   3.714   2.207   1.379 -1.6662  2.6221 -1.0123
 1604SOL    HW2 4963   3.710   2.151   1.226 -0.7202  2.0436 -0.8352
 1605SOL     OW 4964   2.197   3.321   3.493  0.6068  0.4209  0.3958
 1605SOL    HW1 4965   2.228   3.347   3.402  2.1565  1.2079  1.1147
 1605SOL    HW2 4966   2.138   3.393   3.530  0.0236  0.1268  0.0498
 1606SOL     OW 4967   1.608   3.276   4.017 -0.0706  0.0185 -0.2680
 1606SOL    HW1 4968   1.610   3.375   4.036 -2.4943 -0.1878  1.5898
 1606SOL    HW2 4969   1.677   3.230   4.072 -0.0215  0.5175  0.0938
 1607SOL     OW 4970   4.673   2.214   3.910  0.2312  0.0236  0.3597
 1607SOL    HW1 4971   4.683   2.254   3.819 -1.0544  0.9491  0.5989
 1607SOL    HW2 4972   4.590   2.158   3.913  0.2430  0.0335  0.9725
 1608SOL     OW 4973   2.541   2.843   3.218 -0.1132  0.3647 -0.2403
 1608SOL    HW1 4974   2.495   2.921   3.175 -0.3954  0.8212  0.8639
 1608SOL    HW2 4975   2.633   2.870   3.246 -0.3481  0.4202  0.4878
 1609SOL     OW 4976   2.971   1.496   2.537 -0.0550 -0.5500 -0.4042
 1609SOL    HW1 4977   3.026   1.497   2.620  0.1492 -1.4737 -0.5214
 1609SOL    HW2 4978   2.894   1.560   2.548 -1.1042 -1.9886  1.2534
 1610SOL     OW 4979   2.409   2.602   3.130  0.4975 -0.3944 -0.4244
 1610SOL    HW1 4980   2.476   2.664   3.172  0.2724 -0.7576  0.4858
 1610SOL    HW2 4981   2.408   2.515   3.180 -1.3082 -0.0700  0.1833
 1611SOL     OW 4982   2.732   2.408   0.259 -0.0445  0.0122  0.2030
 1611SOL    HW1 4983   2.718   2.458   0.174  0.1076 -1.5262 -0.7618
 1611SOL    HW2 4984   2.782   2.466   0.324  3.1787  0.0098 -2.0764
 1612SOL     OW 4985   1.219   4.037   2.535 -0.0703 -0.2428 -0.3289
 1612SOL    HW1 4986   1.201   4.116   2.594  0.1053 -0.4918  0.0639
 1612SOL    HW2 4987   1.153   4.035   2.461  0.6170  0.9155 -1.0036
 1613SOL     OW 4988   3.480   2.110   0.960 -0.3411  0.2303  0.0501
 1613SOL    HW1 4989   3.434   2.028   0.926  0.5201 -1.1924  2.0509
 1613SOL    HW2 4990   3.529   2.087   1.045  1.1946  2.4750 -0.1468
 1614SOL     OW 4991   2.708   5.007   3.604  0.4256 -0.1494 -0.4791
 1614SOL    HW1 4992   2.694   4.908   3.608  0.7905 -0.2162 -0.7651
 1614SOL    HW2 4993   2.625   5.051   3.570 -0.1452 -0.2430  0.7502
 1615SOL     OW 4994   2.980   1.938   1.965  0.0774  0.1236  0.5560
 1615SOL    HW1 4995   3.008   1.985   2.049  1.0914  0.4913  0.0182
 1615SOL    HW2 4996   2.924   1.858   1.990  0.0071  0.4633  1.5568
 1616SOL     OW 4997   1.407   1.323   0.728  0.2074 -0.5957 -0.0567
 1616SOL    HW1 4998   1.391   1.301   0.824  0.3153 -1.4618 -0.2233
 1616SOL    HW2 4999   1.363   1.253   0.670  1.4940 -0.9970 -0.5957
 1617SOL     OW 5000   1.332   1.876   3.719  0.4090  0.0239 -0.4343
 1617SOL    HW1 5001   1.392   1.849   3.643  0.2392 -0.6705 -0.3355
 1617SOL    HW2 5002   1.365   1.834   3.804  0.5976  0.7954 -0.1230
 1618SOL     OW 5003   1.255   4.154   4.971 -0.2163  0.0362  0.2242
 1618SOL    HW1 5004   1.286   4.246   4.950  0.5719 -0.0710  0.8763
 1618SOL    HW2 5005   1.313   4.088   4.924 -1.1817 -0.1333 -0.7717
 1619SOL     OW 5006   0.849   1.411   4.333  0.4265  0.1279  0.5550
 1619SOL    HW1 5007   0.767   1.461   4.305 -0.5398 -1.5311  0.2801
 1619SOL    HW2 5008   0.917   1.475   4.368 -0.2593  1.7426 -0.9321
 1620SOL     OW 5009   2.093   0.106   1.410 -0.1886  0.4011 -0.3783
 1620SOL    HW1 5010   2.109   0.205   1.409 -1.4302  0.6246  0.0371
 1620SOL    HW2 5011   1.997   0.088   1.386 -0.4252 -0.5915  1.2047
 1621SOL     OW 5012   1.119   1.338   2.164 -0.0634  0.3870 -0.3878
 1621SOL    HW1 5013   1.188   1.383   2.220 -0.5290  1.2675 -0.4890
 1621SOL    HW2 5014   1.156   1.253   2.127  0.3851 -0.0084  0.9108
 1622SOL     OW 5015   1.057   0.130   3.448 -0.4890  0.0178 -0.2918
 1622SOL    HW1 5016   1.060   0.044   3.498  0.1206  0.0661 -0.2298
 1622SOL    HW2 5017   1.015   0.201   3.504 -0.9913 -0.2400 -0.3430
 1623SOL     OW 5018   3.396   1.940   0.766 -0.4395  0.0107 -0.2975
 1623SOL    HW1 5019   3.311   1.992   0.771  0.6852  1.9369 -0.1817
 1623SOL    HW2 5020   3.423   1.930   0.670  0.6831  2.0455 -0.2511
 1624SOL     OW 5021   0.609   3.674   4.855 -0.6059 -0.2496  0.2226
 1624SOL    HW1 5022   0.557   3.661   4.939 -1.6280 -0.9683 -0.5048
 1624SOL    HW2 5023   0.547   3.678   4.776  0.2254  1.7418 -0.3985
 1625SOL     OW 5024   1.738   0.148   1.105  0.6170  0.4230 -0.8927
 1625SOL    HW1 5025   1.644   0.153   1.070  0.5948  0.3872 -0.8391
 1625SOL    HW2 5026   1.802   0.144   1.028  0.5076 -0.8566 -0.9388
 1626SOL     OW 5027   2.007   4.356   3.582 -0.1703  0.0987 -0.2376
 1626SOL    HW1 5028   1.977   4.262   3.565  1.1368 -0.5155  0.6619
 1626SOL    HW2 5029   2.065   4.387   3.507 -1.3998  0.5789 -1.0225
 1627SOL     OW 5030   1.746   4.419   4.520 -0.2894  0.0488  0.0468
 1627SOL    HW1 5031   1.816   4.490   4.517  0.3245 -0.5211  0.5881
 1627SOL    HW2 5032   1.674   4.440   4.453  0.7610  0.2396 -1.0436
 1628SOL     OW 5033   1.094   0.960   0.821  0.1801  0.6111  0.4286
 1628SOL    HW1 5034   1.168   0.937   0.885  1.6804 -1.6977 -1.9383
 1628SOL    HW2 5035   1.009   0.916   0.851  0.5207  0.6691  1.5225
 1629SOL     OW 5036   1.120   4.947   1.306  0.1108 -0.0612  0.5168
 1629SOL    HW1 5037   1.200   4.931   1.248 -0.8107  1.3653 -1.2181
 1629SOL    HW2 5038   1.038   4.912   1.262 -0.6535  1.2713  0.8067
 1630SOL     OW 5039   4.479   0.579   4.898 -0.6529  0.0448  0.1958
 1630SOL    HW1 5040   4.559   0.575   4.957 -0.3008  0.7276 -0.2164
 1630SOL    HW2 5041   4.402   0.534   4.942 -0.4707  0.7654  1.2851
 1631SOL     OW 5042   3.081   5.105   1.745 -0.0593  0.2008  0.7436
 1631SOL    HW1 5043   3.023   5.053   1.807 -1.2618  0.3672 -0.2042
 1631SOL    HW2 5044   3.056   5.202   1.748  2.1084  0.7870  2.4364
 1632SOL     OW 5045   1.175   3.411   3.403  0.3933 -0.0053  0.4457
 1632SOL    HW1 5046   1.146   3.317   3.382 -0.3282  0.1946  0.5227
 1632SOL    HW2 5047   1.239   3.410   3.480 -0.0269 -0.3951  0.7986
 1633SOL     OW 5048   1.762   3.115   4.938  0.1844 -0.0737 -0.6663
 1633SOL    HW1 5049   1.748   3.017   4.946  0.8724 -0.1492 -0.3213
 1633SOL    HW2 5050   1.727   3.147   4.849  2.2913 -1.0738 -1.9217
 1634SOL     OW 5051   0.217   1.503   0.655  0.0007  0.2749  0.1186
 1634SOL    HW1 5052   0.215   1.493   0.555 -0.2652 -1.2101  0.2378
 1634SOL    HW2 5053   0.123   1.504   0.689 -0.0154  3.1366  0.2105
 1635SOL     OW 5054   0.709   2.224   3.076 -0.1053 -0.2843  0.4074
 1635SOL    HW1 5055   0.704   2.316   3.037  0.0486  0.2584  1.6377
 1635SOL    HW2 5056   0.650   2.218   3.156  0.0483 -1.2079  0.4690
 1636SOL     OW 5057   1.484   3.993   2.819  0.3470  0.1368  0.5599
 1636SOL    HW1 5058   1.483   3.935   2.738 -0.2614 -0.1069  0.7312
 1636SOL    HW2 5059   1.424   4.072   2.804 -0.7824 -0.5626  1.2174
 1637SOL     OW 5060   0.288   2.944   0.302 -0.1843  0.2967  0.8183
 1637SOL    HW1 5061   0.210   2.998   0.334  1.1088  1.7923  1.5370
 1637SOL    HW2 5062   0.356   2.935   0.374  2.2183  2.6442 -0.9472
 1638SOL     OW 5063   2.805   2.920   1.760 -0.1713 -0.1739  0.3587
 1638SOL    HW1 5064   2.772   2.866   1.682 -0.8751  1.1529 -0.3077
 1638SOL    HW2 5065   2.869   2.866   1.814 -1.0912 -1.7757 -0.0874
 1639SOL     OW 5066   2.172   2.015   3.310 -0.0484 -0.7198 -0.0853
 1639SOL    HW1 5067   2.098   1.949   3.325  0.4622 -1.2390  0.1901
 1639SOL    HW2 5068   2.234   2.014   3.389  0.9327 -1.1839 -0.8428
 1640SOL     OW 5069   2.057   2.170   2.996 -0.0051 -0.1223 -0.0997
 1640SOL    HW1 5070   2.117   2.141   2.921  0.1923 -0.9111  0.3441
 1640SOL    HW2 5071   2.101   2.243   3.048  0.2226 -0.1398 -0.2675
 1641SOL     OW 5072   4.851   2.171   0.970  0.1357 -0.0470  0.3346
 1641SOL    HW1 5073   4.893   2.088   1.009 -0.6382 -0.9108 -0.6069
 1641SOL    HW2 5074   4.842   2.160   0.871 -0.6492  0.8774  0.2916
 1642SOL     OW 5075   1.864   4.095   3.077  0.1987 -0.4439  0.3380
 1642SOL    HW1 5076   1.829   4.067   2.987 -0.3754 -0.5131  0.5754
 1642SOL    HW2 5077   1.791   4.086   3.144 -1.0079  4.2879  0.0156
 1643SOL     OW 5078   3.987   3.490   1.582 -0.2601  0.1904  0.5054
 1643SOL    HW1 5079   3.997   3.400   1.541 -1.7387  0.7459 -1.2200
 1643SOL    HW2 5080   4.024   3.559   1.519  0.1168  0.8686  1.4447
 1644SOL     OW 5081   4.694   1.846   4.900 -0.1402  0.3696  0.3350
 1644SOL    HW1 5082   4.596   1.853   4.913 -0.0006 -0.7632  2.4556
 1644SOL    HW2 5083   4.714   1.811   4.808 -1.8015 -1.1665  0.5196
 1645SOL     OW 5084   0.817   4.332   0.964 -0.2156 -0.7431  0.3167
 1645SOL    HW1 5085   0.816   4.245   0.914 -0.0910 -1.0459  0.8368
 1645SOL    HW2 5086   0.797   4.407   0.900 -1.8069 -1.2774  0.1199
 1646SOL     OW 5087   1.616   0.382   1.188  0.2955 -0.9048  0.2040
 1646SOL    HW1 5088   1.663   0.301   1.152  1.5183  0.0416 -0.4185
 1646SOL    HW2 5089   1.679   0.460   1.186 -1.5818  0.6737 -1.5992
 1647SOL     OW 5090   2.698   0.020   2.318 -0.5020  0.2252 -0.1259
 1647SOL    HW1 5091   2.667  -0.028   2.236 -0.5609  1.6630 -0.9798
 1647SOL    HW2 5092   2.778  -0.026   2.356 -0.3313 -0.3290 -1.1359
 1648SOL     OW 5093   4.154   4.994   1.178 -0.3820  0.1360 -0.1309
 1648SOL    HW1 5094   4.079   5.057   1.160 -2.2627 -1.7008  0.9108
 1648SOL    HW2 5095   4.141   4.951   1.267 -1.4672 -4.5923 -2.2521
 1649SOL     OW 5096   2.461   4.109   4.934 -0.3554 -0.4935  0.6981
 1649SOL    HW1 5097   2.440   4.011   4.929  0.1585 -0.6330  1.2443
 1649SOL    HW2 5098   2.556   4.124   4.909 -0.5959 -0.0555  0.0131
 1650SOL     OW 5099   1.034   0.085   2.523  0.0960 -0.3753  0.0688
 1650SOL    HW1 5100   0.990   0.167   2.560 -0.0353  1.0966 -3.0123
 1650SOL    HW2 5101   1.104   0.052   2.587  0.4225  2.3616  1.2430
 1651SOL     OW 5102   4.859   3.937   4.068  0.2863 -0.1593 -0.0103
 1651SOL    HW1 5103   4.930   3.866   4.072  0.1449 -0.2965  0.1474
 1651SOL    HW2 5104   4.866   3.996   4.149  1.2645  0.8577 -0.8218
 1652SOL     OW 5105   0.387   0.706   4.622 -0.0533 -0.0309 -0.4213
 1652SOL    HW1 5106   0.480   0.742   4.625  0.0645 -0.3325 -0.3533
 1652SOL    HW2 5107   0.345   0.729   4.534  0.8816 -1.8060 -1.3969
 1653SOL     OW 5108   1.065   3.805   3.942  0.1814  0.7599 -0.5899
 1653SOL    HW1 5109   0.994   3.847   3.885 -1.3605 -1.8820 -0.7542
 1653SOL    HW2 5110   1.033   3.802   4.037 -0.5283 -1.5281 -0.8581
 1654SOL     OW 5111   3.263   2.406   3.880 -0.3168  0.2692 -0.4155
 1654SOL    HW1 5112   3.328   2.480   3.897  0.2342 -0.2056 -0.3992
 1654SOL    HW2 5113   3.300   2.344   3.810  0.1187 -1.0207  0.8908
 1655SOL     OW 5114   4.545   1.862   2.395  0.1355  0.6448  0.4500
 1655SOL    HW1 5115   4.571   1.899   2.306  0.7911  0.2790  0.4760
 1655SOL    HW2 5116   4.609   1.894   2.465  0.1369  0.2549  0.6354
 1656SOL     OW 5117   1.260   1.501   2.567  0.2742  0.5630  0.0392
 1656SOL    HW1 5118   1.316   1.569   2.614  0.1175  0.6593  0.0879
 1656SOL    HW2 5119   1.199   1.456   2.633  2.1658 -1.4685  0.5155
 1657SOL     OW 5120   0.287   0.484   1.949  0.2899  0.6396 -0.2638
 1657SOL    HW1 5121   0.195   0.485   1.909  0.1463 -0.5028 -0.0061
 1657SOL    HW2 5122   0.321   0.390   1.951  1.3556  1.0199 -0.0992
 1658SOL     OW 5123   3.606   4.001   3.568 -0.4535  0.0285 -0.1474
 1658SOL    HW1 5124   3.531   3.971   3.627  1.0051  1.1499  2.4466
 1658SOL    HW2 5125   3.693   3.977   3.611  0.7070  1.4218 -1.6119
 1659SOL     OW 5126   0.273   2.102   4.142  0.2931  0.8273 -0.5059
 1659SOL    HW1 5127   0.223   2.068   4.063  0.3786 -0.3959 -0.0665
 1659SOL    HW2 5128   0.366   2.063   4.142  1.3661  3.2086 -1.4166
 1660SOL     OW 5129   2.770   2.942   4.705 -0.2074 -0.0883  0.0516
 1660SOL    HW1 5130   2.850   2.911   4.756 -0.0515  0.6824  0.2850
 1660SOL    HW2 5131   2.758   2.885   4.624 -0.2796 -1.1489  0.7713
 1661SOL     OW 5132   0.307   5.096   1.111  0.1825 -0.2379  0.0572
 1661SOL    HW1 5133   0.243   5.144   1.050  0.9184  1.2197  0.3872
 1661SOL    HW2 5134   0.283   5.115   1.206 -0.6718 -2.1201  0.2650
 1662SOL     OW 5135   0.167   0.272   4.463 -0.0162 -0.1455 -0.1437
 1662SOL    HW1 5136   0.209   0.223   4.387  2.6631  2.0787 -0.2570
 1662SOL    HW2 5137   0.171   0.216   4.546  0.5148 -1.1338 -0.8163
 1663SOL     OW 5138   3.821   4.511   4.595 -0.0641  0.1331 -0.4686
 1663SOL    HW1 5139   3.876   4.490   4.676 -0.7226 -0.5914 -0.1866
 1663SOL    HW2 5140   3.837   4.605   4.567  1.8386 -0.2608 -0.8212
 1664SOL     OW 5141   3.576   1.564   1.042 -0.0427  0.1541 -0.5066
 1664SOL    HW1 5142   3.663   1.515   1.036  0.6169  1.0984  0.9380
 1664SOL    HW2 5143   3.561   1.615   0.957  1.2049  0.6010 -0.4832
 1665SOL     OW 5144   2.197   2.828   1.216  0.2135 -0.4247 -0.1970
 1665SOL    HW1 5145   2.270   2.817   1.148  0.0239 -0.3000 -0.4205
 1665SOL    HW2 5146   2.223   2.899   1.281 -0.0594  0.1963 -0.7518
 1666SOL     OW 5147   4.621   3.514   2.810  0.3197  0.6375  0.1330
 1666SOL    HW1 5148   4.596   3.604   2.773 -0.2505 -0.0447 -1.2213
 1666SOL    HW2 5149   4.555   3.446   2.779  0.9463 -0.3228  0.8473
 1667SOL     OW 5150   2.616   2.105   2.806  0.9655  0.6658  0.0656
 1667SOL    HW1 5151   2.661   2.096   2.895  1.5322  0.6698 -0.2159
 1667SOL    HW2 5152   2.628   2.198   2.772  4.1596 -0.2745 -1.7797
 1668SOL     OW 5153   4.782   5.029   0.687  0.0192 -0.2135 -0.2518
 1668SOL    HW1 5154   4.822   5.118   0.710  2.1874 -0.6251 -2.0987
 1668SOL    HW2 5155   4.810   4.961   0.754  1.8950 -0.3197 -1.0782
 1669SOL     OW 5156   3.837   0.822   4.570  0.0063  0.4637  0.3478
 1669SOL    HW1 5157   3.915   0.827   4.633 -0.2112  1.0981  0.5801
 1669SOL    HW2 5158   3.871   0.806   4.478  0.3319 -0.4301  0.6141
 1670SOL     OW 5159   2.219   1.968   0.077  0.3041 -0.2332  0.4392
 1670SOL    HW1 5160   2.269   2.048   0.108 -1.3922  0.6360  1.0190
 1670SOL    HW2 5161   2.238   1.953  -0.021 -0.3785  1.6681 -0.0137
 1671SOL     OW 5162   1.335   0.853   0.320  0.1618 -0.1199 -0.0184
 1671SOL    HW1 5163   1.368   0.928   0.379 -0.0990  0.2282 -0.3102
 1671SOL    HW2 5164   1.252   0.814   0.360 -0.4618  0.6301 -0.5364
 1672SOL     OW 5165   4.948   4.959   4.754  0.3136  0.0901 -0.1291
 1672SOL    HW1 5166   5.025   4.910   4.794  0.2436 -1.6436 -1.9200
 1672SOL    HW2 5167   4.982   5.026   4.688  0.3591 -1.5758 -1.8932
 1673SOL     OW 5168   0.342   2.879   3.388  0.3532  0.9346 -0.1033
 1673SOL    HW1 5169   0.371   2.960   3.336 -2.6498  3.0015  1.1590
 1673SOL    HW2 5170   0.316   2.806   3.324  1.3451  1.6288 -1.3333
 1674SOL     OW 5171   2.186   4.783   0.021 -0.2167  0.3190 -0.3158
 1674SOL    HW1 5172   2.154   4.828  -0.062  0.6413 -1.6270 -1.7921
 1674SOL    HW2 5173   2.125   4.804   0.097 -0.6123  2.7543 -1.2270
 1675SOL     OW 5174   2.845   0.134   0.722  0.7174 -0.6030  0.3415
 1675SOL    HW1 5175   2.880   0.069   0.790  2.6688 -0.0480 -0.0793
 1675SOL    HW2 5176   2.869   0.102   0.630  0.7895  0.1898  0.0772
 1676SOL     OW 5177   1.633   4.041   1.453 -0.3141 -0.2257  0.0376
 1676SOL    HW1 5178   1.618   4.136   1.424  3.4811  0.9747  1.4392
 1676SOL    HW2 5179   1.703   4.000   1.395 -0.3924 -1.4476  0.7865
 1677SOL     OW 5180   1.949   4.087   3.617  0.1041 -0.5368  0.0333
 1677SOL    HW1 5181   1.853   4.061   3.628 -0.6565  2.5172  1.5119
 1677SOL    HW2 5182   1.997   4.074   3.704  0.6674 -0.6169 -0.2834
 1678SOL     OW 5183   2.009   4.579   2.769 -0.1331 -0.1325  0.0241
 1678SOL    HW1 5184   2.082   4.629   2.721 -1.0758 -0.3894 -1.7737
 1678SOL    HW2 5185   2.048   4.497   2.812  1.3684  1.7870  2.6874
 1679SOL     OW 5186   1.090   4.570   2.329  0.0972  0.1209  0.4214
 1679SOL    HW1 5187   1.068   4.647   2.269 -1.6912 -1.3479 -0.9495
 1679SOL    HW2 5188   1.180   4.584   2.369 -0.1606  2.8983  0.2544
 1680SOL     OW 5189   4.568   2.367   3.137  0.0481  0.0308  0.1233
 1680SOL    HW1 5190   4.589   2.460   3.106 -0.0399 -0.4619 -1.4953
 1680SOL    HW2 5191   4.482   2.337   3.095  0.4051 -1.0156  0.1130
 1681SOL     OW 5192   2.885   2.616   3.292 -0.2543  0.2417  0.5317
 1681SOL    HW1 5193   2.850   2.708   3.274  1.6210  0.6418 -1.5065
 1681SOL    HW2 5194   2.983   2.613   3.270  0.0440 -1.9058  1.9025
 1682SOL     OW 5195   4.636   4.092   1.211 -0.3700  0.1737 -0.0387
 1682SOL    HW1 5196   4.717   4.141   1.244  0.1098  0.4502 -1.5230
 1682SOL    HW2 5197   4.661   3.998   1.188 -0.3151  0.4161 -1.0214
 1683SOL     OW 5198   4.781   3.515   1.521 -0.0910 -0.3197  0.0410
 1683SOL    HW1 5199   4.850   3.546   1.586 -0.8434  0.9504  0.2632
 1683SOL    HW2 5200   4.750   3.424   1.548  2.6932 -1.7280 -1.0701
 1684SOL     OW 5201   4.129   5.038   4.227  0.2585  0.1992 -0.1656
 1684SOL    HW1 5202   4.183   5.057   4.308  2.2290  0.5369 -1.4789
 1684SOL    HW2 5203   4.068   5.115   4.208 -1.4601 -0.5674  1.8420
 1685SOL     OW 5204   4.034   1.809   2.929 -0.1237  0.0157 -0.1421
 1685SOL    HW1 5205   4.046   1.832   2.832  0.3592 -0.4853 -0.2088
 1685SOL    HW2 5206   4.101   1.740   2.955 -1.0354 -0.7515  0.2438
 1686SOL     OW 5207   3.251   1.186   2.601  0.2502 -0.3643 -0.5153
 1686SOL    HW1 5208   3.263   1.215   2.696  0.4628  0.9535 -0.9274
 1686SOL    HW2 5209   3.162   1.142   2.591 -0.3190  0.6264  0.0380
 1687SOL     OW 5210   1.574   0.016   5.146 -0.5021 -0.8129 -0.4718
 1687SOL    HW1 5211   1.554   0.049   5.239  0.5576  0.1380 -0.5706
 1687SOL    HW2 5212   1.596  -0.081   5.150  0.2868 -0.6181  0.3934
 1688SOL     OW 5213   3.210   0.927   1.195  0.2981 -0.7185  0.1428
 1688SOL    HW1 5214   3.261   0.947   1.280 -0.0549 -0.5303  0.3118
 1688SOL    HW2 5215   3.199   0.829   1.185 -1.3398 -0.6880  1.3198
 1689SOL     OW 5216   2.650   2.896   0.051 -0.2572 -0.2939 -1.1903
 1689SOL    HW1 5217   2.616   2.825  -0.009  0.6951 -1.3629 -0.5038
 1689SOL    HW2 5218   2.748   2.885   0.064 -0.4778 -0.2820  0.7778
 1690SOL     OW 5219   5.099   2.965   4.303  0.2558 -0.8028  0.0580
 1690SOL    HW1 5220   5.042   2.974   4.221  0.7329 -2.1037 -0.4398
 1690SOL    HW2 5221   5.084   3.044   4.363  0.5178  0.6001 -1.6486
 1691SOL     OW 5222   1.405   0.540   4.669  0.5695 -0.1348  0.1703
 1691SOL    HW1 5223   1.449   0.458   4.706 -2.0830 -1.4245  0.6822
 1691SOL    HW2 5224   1.374   0.598   4.744 -0.7480 -0.4724 -0.0971
 1692SOL     OW 5225   3.374   2.827   3.479  0.4061 -0.1558 -0.2309
 1692SOL    HW1 5226   3.365   2.785   3.389 -2.6026  3.3628 -1.8622
 1692SOL    HW2 5227   3.445   2.898   3.476  0.7285 -0.4471  0.3701
 1693SOL     OW 5228   1.086   0.716   2.327  0.0941 -0.0850 -0.5256
 1693SOL    HW1 5229   1.165   0.777   2.333  1.2573 -1.5128 -0.7495
 1693SOL    HW2 5230   1.027   0.746   2.252  0.0221  1.4160  0.0949
 1694SOL     OW 5231   1.427   2.287   0.536  0.0255  0.2029 -0.2950
 1694SOL    HW1 5232   1.383   2.222   0.475  0.4704 -0.0952 -0.3053
 1694SOL    HW2 5233   1.499   2.241   0.588  0.7646  0.8102 -0.7475
 1695SOL     OW 5234   0.662   0.672   3.011 -0.0798  0.1904 -0.3652
 1695SOL    HW1 5235   0.721   0.621   3.072 -1.2921  0.4614  1.0958
 1695SOL    HW2 5236   0.596   0.610   2.969  0.1306  0.1552 -0.6461
 1696SOL     OW 5237   3.402   4.450   4.656 -0.2373  0.2157 -0.2073
 1696SOL    HW1 5238   3.333   4.391   4.697  1.0082  0.2798  2.1280
 1696SOL    HW2 5239   3.481   4.395   4.628  0.5803  0.6197  1.2186
 1697SOL     OW 5240   1.686   3.066   2.260 -0.1137 -0.7022 -0.5941
 1697SOL    HW1 5241   1.641   2.978   2.275  1.4198 -1.5633 -0.8593
 1697SOL    HW2 5242   1.785   3.055   2.269 -0.0048  1.5358  1.9952
 1698SOL     OW 5243   1.416   2.209   1.718  0.3329 -0.2213 -0.1773
 1698SOL    HW1 5244   1.442   2.174   1.628  1.5730  1.2602 -0.4355
 1698SOL    HW2 5245   1.496   2.209   1.778 -0.2075 -0.0492  0.5629
 1699SOL     OW 5246   4.132   0.145   4.991 -0.0435  0.2942  0.4439
 1699SOL    HW1 5247   4.183   0.212   4.939  1.8975  0.2689  2.1788
 1699SOL    HW2 5248   4.148   0.053   4.954 -0.3993  0.4853 -0.1881
 1700SOL     OW 5249   1.444   1.617   2.226 -0.1332 -0.0550  0.7328
 1700SOL    HW1 5250   1.430   1.651   2.133  1.3248  1.9927  1.1895
 1700SOL    HW2 5251   1.516   1.547   2.225 -0.4389 -0.3774  0.2973
 1701SOL     OW 5252   0.709   1.953   1.100 -0.1864 -0.0879 -0.1746
 1701SOL    HW1 5253   0.647   1.943   1.178  0.3882  0.3343  0.3470
 1701SOL    HW2 5254   0.775   1.878   1.100 -0.6934 -0.5376 -0.7292
 1702SOL     OW 5255   1.275   2.841   3.966  0.0194 -0.6942  0.5522
 1702SOL    HW1 5256   1.348   2.904   3.936  0.7907 -2.3369 -1.2416
 1702SOL    HW2 5257   1.210   2.891   4.023  2.7639  0.7509  2.6598
 1703SOL     OW 5258   2.613   2.732   4.149  0.2501  0.0191  0.6964
 1703SOL    HW1 5259   2.520   2.739   4.185 -0.1196  1.1803 -0.3763
 1703SOL    HW2 5260   2.618   2.779   4.060  1.4331 -1.5394 -0.1184
 1704SOL     OW 5261   1.907   3.632   3.210 -0.0233  0.1388  0.1004
 1704SOL    HW1 5262   1.936   3.547   3.254  2.4759 -0.7776 -2.9250
 1704SOL    HW2 5263   1.984   3.696   3.207 -1.0789  1.4447 -0.0810
 1705SOL     OW 5264   0.226   0.671   4.838 -0.5142  0.1566 -0.1638
 1705SOL    HW1 5265   0.198   0.577   4.859  0.0323 -0.0815 -0.4768
 1705SOL    HW2 5266   0.288   0.670   4.760 -0.2750  0.7534  0.0181
 1706SOL     OW 5267   4.439   0.534   0.825 -0.0952  0.1193  0.0044
 1706SOL    HW1 5268   4.457   0.633   0.829  0.1366  0.0447  1.3721
 1706SOL    HW2 5269   4.349   0.516   0.865  1.0287 -0.4570  2.4895
 1707SOL     OW 5270   3.996   0.098   2.623  0.0810  0.5058  0.3842
 1707SOL    HW1 5271   3.957   0.185   2.655 -0.7815  0.6991 -1.0948
 1707SOL    HW2 5272   4.042   0.113   2.536 -1.9575 -0.8736 -1.0190
 1708SOL     OW 5273   2.330   3.945   1.414 -0.2800  0.2735 -0.2167
 1708SOL    HW1 5274   2.306   3.863   1.363 -0.4895 -0.8370  1.5760
 1708SOL    HW2 5275   2.291   3.940   1.506 -0.0318  2.2520  0.0538
 1709SOL     OW 5276   4.841   0.755   4.156  0.4333 -0.2293  0.2324
 1709SOL    HW1 5277   4.835   0.776   4.058  0.2900  1.1040  0.5036
 1709SOL    HW2 5278   4.750   0.765   4.198  0.6040 -0.2095  0.5994
 1710SOL     OW 5279   1.436   2.028   2.964 -0.1719 -0.1999  0.6508
 1710SOL    HW1 5280   1.534   2.022   2.944 -0.7164  0.2112 -2.6987
 1710SOL    HW2 5281   1.398   1.936   2.973  0.3408 -0.3914  0.8933
 1711SOL     OW 5282   2.595   0.855   1.814  0.0949 -0.3413 -0.0276
 1711SOL    HW1 5283   2.597   0.860   1.715  1.6000  1.3599  0.0303
 1711SOL    HW2 5284   2.540   0.930   1.850 -0.1065 -0.7069  0.4376
 1712SOL     OW 5285   2.698   0.169   3.348 -0.5812 -0.3647  0.9179
 1712SOL    HW1 5286   2.745   0.214   3.272  0.3702 -0.0968  1.6505
 1712SOL    HW2 5287   2.673   0.076   3.321  0.9684 -0.7419  0.7264
 1713SOL     OW 5288   5.111   0.284   1.957 -0.0037 -0.0018  0.1085
 1713SOL    HW1 5289   5.096   0.348   2.032 -0.8506  1.8389 -1.5446
 1713SOL    HW2 5290   5.025   0.237   1.935 -0.2096  0.7784 -0.8222
 1714SOL     OW 5291   0.331   4.697   1.181 -0.0582  0.1679  0.2704
 1714SOL    HW1 5292   0.236   4.672   1.196  0.7314 -2.5453  1.2740
 1714SOL    HW2 5293   0.341   4.737   1.090 -1.8596 -1.1384 -0.5521
 1715SOL     OW 5294   0.686   4.472   4.757 -0.0582  0.0326  0.6122
 1715SOL    HW1 5295   0.716   4.549   4.700 -1.3386  1.6503  1.9805
 1715SOL    HW2 5296   0.606   4.500   4.810  1.1794 -1.2749  3.3776
 1716SOL     OW 5297   3.229   3.354   2.779  0.2456  0.3858 -0.2771
 1716SOL    HW1 5298   3.260   3.272   2.729 -0.2254  1.2561 -2.0612
 1716SOL    HW2 5299   3.277   3.434   2.744 -0.1742  1.0430  0.6245
 1717SOL     OW 5300   2.924   1.217   0.259 -0.5179  0.0250  0.0988
 1717SOL    HW1 5301   2.917   1.271   0.342 -0.3813 -1.2203  0.9452
 1717SOL    HW2 5302   2.837   1.217   0.211 -0.9833 -0.3256  0.9372
 1718SOL     OW 5303   0.083   3.108   0.010  0.1320 -0.0045  0.5962
 1718SOL    HW1 5304   0.027   3.086  -0.069 -0.9360  0.5939  1.1683
 1718SOL    HW2 5305   0.032   3.088   0.094  0.6113  0.9109  1.1233
 1719SOL     OW 5306   3.638   2.058   5.075  0.0436 -0.1970  0.1066
 1719SOL    HW1 5307   3.545   2.092   5.069 -0.5368 -1.7349 -0.1093
 1719SOL    HW2 5308   3.652   1.986   5.007  1.2550 -0.2806  0.4173
 1720SOL     OW 5309   1.359   3.514   4.160  0.3166  0.3883  0.5828
 1720SOL    HW1 5310   1.454   3.534   4.134  0.3150 -0.2046  0.0938
 1720SOL    HW2 5311   1.355   3.488   4.256  0.5014  1.4075  0.8830
 1721SOL     OW 5312   0.572   5.049   0.751 -0.3897 -0.0712  0.2581
 1721SOL    HW1 5313   0.623   4.963   0.744  0.4133  0.4429 -0.4711
 1721SOL    HW2 5314   0.482   5.038   0.709  0.8567  0.2920 -2.7097
 1722SOL     OW 5315   4.590   4.425   4.780 -0.3364  0.4581 -0.1945
 1722SOL    HW1 5316   4.646   4.407   4.699 -0.6465 -0.7947 -0.1523
 1722SOL    HW2 5317   4.646   4.420   4.862 -0.0739  1.4628 -0.3068
 1723SOL     OW 5318   2.072   3.670   3.951  0.2428 -0.0788  0.4383
 1723SOL    HW1 5319   2.124   3.655   3.867  0.2168 -0.1604  0.4364
 1723SOL    HW2 5320   2.124   3.636   4.029 -0.6272 -1.9888  0.2452
 1724SOL     OW 5321   0.742   1.778   4.375  0.4617  0.0501 -0.2006
 1724SOL    HW1 5322   0.776   1.727   4.297  1.4814  0.2057  0.1255
 1724SOL    HW2 5323   0.652   1.817   4.353  1.0883  0.7886 -1.5986
 1725SOL     OW 5324   3.682   2.425   1.978 -0.3640  0.5729 -0.1402
 1725SOL    HW1 5325   3.597   2.379   2.001 -0.3756 -0.9497 -2.7556
 1725SOL    HW2 5326   3.759   2.362   1.991 -0.0347  0.7784 -1.0003
 1726SOL     OW 5327   1.382   4.367   2.422 -0.5374  0.5406  0.6130
 1726SOL    HW1 5328   1.411   4.271   2.424 -0.1997  0.6371  0.3075
 1726SOL    HW2 5329   1.461   4.426   2.435 -0.8181  0.7706  1.3615
 1727SOL     OW 5330   0.315   4.448   3.385 -0.5514 -0.3780  0.1925
 1727SOL    HW1 5331   0.233   4.506   3.388 -0.8809 -0.8742  2.2227
 1727SOL    HW2 5332   0.302   4.369   3.444  1.4451 -0.4092  0.6671
 1728SOL     OW 5333   0.282   4.213   4.277 -0.1944  0.1328 -0.5849
 1728SOL    HW1 5334   0.302   4.306   4.245  0.7482  0.1252 -0.0322
 1728SOL    HW2 5335   0.283   4.150   4.200  1.0818  0.2753 -0.7070
 1729SOL     OW 5336   3.239   2.931   0.633 -0.4159  0.2092  0.5259
 1729SOL    HW1 5337   3.224   2.896   0.726  0.2897 -1.9674 -0.1354
 1729SOL    HW2 5338   3.328   2.978   0.629  0.2939 -1.0805  0.6104
 1730SOL     OW 5339   1.612   2.710   0.689  0.0026  0.1092 -0.3040
 1730SOL    HW1 5340   1.709   2.701   0.712 -0.3807 -1.3442  0.9170
 1730SOL    HW2 5341   1.577   2.622   0.657 -1.0028  0.5213 -0.3741
 1731SOL     OW 5342   0.159   0.100   4.681  0.3356 -0.3026 -0.0085
 1731SOL    HW1 5343   0.171   0.067   4.774  0.0171 -0.3082  0.0324
 1731SOL    HW2 5344   0.101   0.036   4.630 -0.7625  0.4743  0.2393
 1732SOL     OW 5345   0.340   2.628   2.331  0.4501  0.3126 -0.8934
 1732SOL    HW1 5346   0.316   2.724   2.348 -1.2131 -0.0497 -1.0118
 1732SOL    HW2 5347   0.417   2.624   2.267  1.0178  1.5618 -0.3327
 1733SOL     OW 5348   4.195   2.828   2.136  0.5405 -0.2729 -0.2361
 1733SOL    HW1 5349   4.184   2.927   2.125 -0.9741 -0.6122 -2.3332
 1733SOL    HW2 5350   4.175   2.802   2.230 -0.8994  1.2000 -0.1082
 1734SOL     OW 5351   2.898   2.699   1.194 -0.4723  0.4578  0.2654
 1734SOL    HW1 5352   2.987   2.667   1.162 -0.1990  1.9375 -0.5390
 1734SOL    HW2 5353   2.912   2.772   1.261 -1.0850 -0.1443  1.0647
 1735SOL     OW 5354   4.309   3.274   0.480 -0.5638  0.0450 -0.3971
 1735SOL    HW1 5355   4.213   3.252   0.459  0.0405 -1.9404 -1.2943
 1735SOL    HW2 5356   4.359   3.189   0.496  0.9252  1.1007  0.7203
 1736SOL     OW 5357   3.332   4.941   2.967  0.6386  0.4476  0.0619
 1736SOL    HW1 5358   3.269   4.973   2.896  0.8988  1.3939  0.2391
 1736SOL    HW2 5359   3.425   4.969   2.942  0.7905  0.3665  0.5420
 1737SOL     OW 5360   4.544   0.560   0.139  0.2942  0.2642  0.2137
 1737SOL    HW1 5361   4.456   0.607   0.132  0.6691  1.0254  0.5952
 1737SOL    HW2 5362   4.551   0.516   0.229  0.1759 -0.0585  0.0660
 1738SOL     OW 5363   0.618   0.068   3.781  0.4650 -0.0370 -0.2654
 1738SOL    HW1 5364   0.698   0.022   3.819 -0.1242 -0.4028  0.5400
 1738SOL    HW2 5365   0.585   0.016   3.702 -0.6257 -1.4356  1.0628
 1739SOL     OW 5366   1.938   0.227   2.670  0.2085 -0.1841  0.1000
 1739SOL    HW1 5367   1.988   0.144   2.646  0.4308  0.0845 -0.3565
 1739SOL    HW2 5368   2.001   0.303   2.681 -0.0724  0.0976 -0.2158
 1740SOL     OW 5369   0.349   2.689   0.584 -0.6103 -0.5285 -0.0398
 1740SOL    HW1 5370   0.320   2.763   0.644 -0.0242  0.1152 -0.5330
 1740SOL    HW2 5371   0.433   2.716   0.536  0.3384 -1.9938  0.7081
 1741SOL     OW 5372   1.793   0.284   3.697 -0.3491 -0.2979  0.2509
 1741SOL    HW1 5373   1.698   0.269   3.671 -0.2249  0.4433 -0.6643
 1741SOL    HW2 5374   1.801   0.371   3.744  0.5847  2.2842 -4.1429
 1742SOL     OW 5375   4.791   1.785   2.061  0.2924  0.0393  0.0917
 1742SOL    HW1 5376   4.727   1.760   1.988 -0.4631  0.5202  0.5698
 1742SOL    HW2 5377   4.875   1.820   2.022  0.6805 -1.5590 -0.5688
 1743SOL     OW 5378   1.892   3.022   0.734  0.1899 -0.1054  0.2841
 1743SOL    HW1 5379   1.815   3.082   0.713  0.4349  1.0010  2.2759
 1743SOL    HW2 5380   1.916   2.968   0.653 -1.0172  1.3765 -1.1203
 1744SOL     OW 5381   3.838   0.872   4.905 -0.3129  0.4251  0.1077
 1744SOL    HW1 5382   3.856   0.917   4.992 -1.4790  1.3298 -0.0913
 1744SOL    HW2 5383   3.740   0.876   4.885 -0.1361 -0.2466 -0.9882
 1745SOL     OW 5384   3.861   2.279   3.885  0.1369 -0.0573  0.4901
 1745SOL    HW1 5385   3.812   2.339   3.822  2.6170  1.5275 -0.0510
 1745SOL    HW2 5386   3.936   2.234   3.837  0.7275 -0.5362  1.8260
 1746SOL     OW 5387   0.202   1.152   3.015  0.0201  0.0408 -0.4864
 1746SOL    HW1 5388   0.184   1.179   3.110 -1.5518  0.4180 -0.8585
 1746SOL    HW2 5389   0.133   1.086   2.986  2.0749 -2.2244 -0.5507
 1747SOL     OW 5390   0.414   3.802   1.817  0.5096  0.0762 -0.1146
 1747SOL    HW1 5391   0.478   3.874   1.789  0.5008  0.3523  0.5637
 1747SOL    HW2 5392   0.453   3.751   1.893 -0.4897  0.8869  0.9722
 1748SOL     OW 5393   3.588   3.698   3.730  0.0305 -0.0912  0.6110
 1748SOL    HW1 5394   3.666   3.749   3.695 -0.1173 -1.0764 -1.2798
 1748SOL    HW2 5395   3.619   3.632   3.798  1.0413 -1.1016 -0.7624
 1749SOL     OW 5396   4.501   2.718   0.224  0.2917  0.2098 -0.0088
 1749SOL    HW1 5397   4.451   2.804   0.211 -2.6235 -1.3244  0.1869
 1749SOL    HW2 5398   4.498   2.693   0.321 -1.1771 -1.3204 -0.4012
 1750SOL     OW 5399   0.269   4.104   2.214  0.5820  0.1946  0.1796
 1750SOL    HW1 5400   0.237   4.171   2.281  0.7649  0.0130  0.4471
 1750SOL    HW2 5401   0.209   4.024   2.216  1.0841 -0.1722  0.7233
 1751SOL     OW 5402   1.751   4.570   3.612  0.1335 -0.2813  0.3268
 1751SOL    HW1 5403   1.698   4.491   3.645  1.2288 -0.6236  1.3425
 1751SOL    HW2 5404   1.709   4.654   3.645 -1.0183 -0.4151 -0.7227
 1752SOL     OW 5405   4.588   3.023   1.278 -0.2697  0.2381  0.1592
 1752SOL    HW1 5406   4.523   3.022   1.202  0.9860 -1.1287 -0.9472
 1752SOL    HW2 5407   4.596   2.932   1.316  2.0920 -0.0032 -0.7401
 1753SOL     OW 5408   3.774   4.341   0.114 -0.0621 -0.0878 -0.1450
 1753SOL    HW1 5409   3.760   4.242   0.125  0.5668 -0.1627  0.0116
 1753SOL    HW2 5410   3.871   4.362   0.121 -0.2764  0.6697  0.7915
 1754SOL     OW 5411   2.315   4.931   2.345 -0.1043  0.0021 -0.1485
 1754SOL    HW1 5412   2.216   4.920   2.356  0.0908 -0.7828  1.0262
 1754SOL    HW2 5413   2.359   4.842   2.353  0.6955  0.3293 -0.8176
 1755SOL     OW 5414   1.636   4.998   0.760  0.3094 -0.3452  0.1788
 1755SOL    HW1 5415   1.539   5.021   0.757  0.6789  1.2259 -0.7077
 1755SOL    HW2 5416   1.649   4.905   0.725 -0.8983 -0.7270  0.6861
 1756SOL     OW 5417   3.621   0.872   2.148 -0.5201  0.4593 -0.0558
 1756SOL    HW1 5418   3.699   0.870   2.087 -0.5872 -0.2532 -0.1212
 1756SOL    HW2 5419   3.578   0.782   2.152  0.2109  0.1351  1.9796
 1757SOL     OW 5420   4.546   0.675   3.244 -0.1651  0.1663 -0.3668
 1757SOL    HW1 5421   4.466   0.659   3.186 -1.9349 -0.6373  2.1153
 1757SOL    HW2 5422   4.519   0.733   3.321  0.6392 -2.8440  2.3970
 1758SOL     OW 5423   0.056   1.436   4.675  0.3569 -0.0078 -0.1970
 1758SOL    HW1 5424   0.034   1.349   4.631  2.4216 -0.3892 -0.5804
 1758SOL    HW2 5425   0.055   1.425   4.775 -0.5331 -0.1385 -0.2101
 1759SOL     OW 5426   2.575   2.597   1.502  0.2920  0.0966  0.0520
 1759SOL    HW1 5427   2.581   2.497   1.506  0.0370 -0.1510 -2.9137
 1759SOL    HW2 5428   2.512   2.630   1.572  0.9645 -1.7117  1.6084
 1760SOL     OW 5429   2.358   3.920   2.707  0.1268  0.1862  0.1822
 1760SOL    HW1 5430   2.380   3.964   2.620  1.0188  0.7988  0.7008
 1760SOL    HW2 5431   2.346   3.822   2.692  1.1394  0.1483 -0.5045
 1761SOL     OW 5432   3.638   4.934   1.795 -0.3490 -0.0310 -1.0045
 1761SOL    HW1 5433   3.726   4.904   1.759 -0.3017 -3.8035  1.5958
 1761SOL    HW2 5434   3.636   4.919   1.894 -3.5217  1.1015 -0.7774
 1762SOL     OW 5435   1.330   4.375   1.962 -0.0914  0.0700  0.1320
 1762SOL    HW1 5436   1.238   4.406   1.935 -0.0297 -0.2529 -0.4726
 1762SOL    HW2 5437   1.398   4.430   1.915  0.0415  0.7056  1.0370
 1763SOL     OW 5438   3.261   1.077   4.389 -0.5654  0.2531 -0.3340
 1763SOL    HW1 5439   3.250   1.103   4.485 -0.1819  0.1526 -0.2587
 1763SOL    HW2 5440   3.174   1.043   4.353 -0.8560  0.8259 -0.1870
 1764SOL     OW 5441   4.993   0.480   4.211 -0.2556 -0.1649  0.2091
 1764SOL    HW1 5442   4.958   0.570   4.236  1.3396  0.4200  0.4578
 1764SOL    HW2 5443   5.049   0.488   4.128 -0.9370 -1.1264 -0.3727
 1765SOL     OW 5444   1.922   4.254   1.189  0.2998  0.2481 -0.4522
 1765SOL    HW1 5445   2.017   4.259   1.157  0.2887 -1.4640 -0.8245
 1765SOL    HW2 5446   1.921   4.217   1.282 -0.0565 -0.9940 -0.9296
 1766SOL     OW 5447   4.287   2.541   4.719 -0.0542  0.2955 -0.2012
 1766SOL    HW1 5448   4.219   2.575   4.653 -0.3347 -0.9235 -0.5706
 1766SOL    HW2 5449   4.264   2.448   4.745  1.0147  0.1669  0.3393
 1767SOL     OW 5450   2.685   4.198   4.860 -0.4059  0.1682 -0.8556
 1767SOL    HW1 5451   2.728   4.288   4.866  0.3268 -0.2127 -0.3257
 1767SOL    HW2 5452   2.721   4.149   4.780 -0.5901  0.2308 -0.9776
 1768SOL     OW 5453   1.865   0.007   0.677  0.0503  0.5852 -0.9015
 1768SOL    HW1 5454   1.837   0.075   0.609  0.0587  1.5183  0.0046
 1768SOL    HW2 5455   1.784  -0.039   0.714  0.1153 -0.8813 -2.4649
 1769SOL     OW 5456   2.515   1.125   3.675  0.1320 -0.0273  0.3358
 1769SOL    HW1 5457   2.533   1.176   3.759  0.8969 -1.4083  1.0356
 1769SOL    HW2 5458   2.596   1.130   3.616 -0.0419  0.1280  0.1105
 1770SOL     OW 5459   2.899   4.042   0.310  0.4188  0.4997  0.5742
 1770SOL    HW1 5460   2.867   4.136   0.301 -2.0533 -0.2208  1.0262
 1770SOL    HW2 5461   2.856   3.985   0.240 -0.5036 -0.8092  2.1193
 1771SOL     OW 5462   3.092   3.271   4.223  0.4465  0.1073 -0.6870
 1771SOL    HW1 5463   3.036   3.241   4.300  0.1904 -0.7356 -1.1948
 1771SOL    HW2 5464   3.188   3.252   4.242  0.5408  1.1945  0.0158
 1772SOL     OW 5465   5.021   1.113   4.295 -0.0205  0.5487  0.0199
 1772SOL    HW1 5466   5.062   1.023   4.285 -0.5820  0.3297 -0.3835
 1772SOL    HW2 5467   4.922   1.106   4.288 -0.3758  0.7275  3.4245
 1773SOL     OW 5468   3.855   3.084   0.635 -0.1840  0.1389 -1.3096
 1773SOL    HW1 5469   3.820   3.149   0.567 -0.8654 -0.3459 -1.4381
 1773SOL    HW2 5470   3.792   3.081   0.712  0.2751  0.2352 -0.9266
 1774SOL     OW 5471   0.685   0.605   4.427  0.2735  0.2886  0.1668
 1774SOL    HW1 5472   0.732   0.523   4.459 -0.1247  0.5532  1.4891
 1774SOL    HW2 5473   0.670   0.667   4.504  0.9152  1.7866 -0.8569
 1775SOL     OW 5474   2.546   0.051   4.687  0.2209  0.0636 -0.5423
 1775SOL    HW1 5475   2.612   0.111   4.731  0.5850  0.3538 -1.4554
 1775SOL    HW2 5476   2.478   0.106   4.639  0.8472 -0.2307 -1.8060
 1776SOL     OW 5477   4.879   1.747   0.157 -0.2935 -0.1137 -0.1856
 1776SOL    HW1 5478   4.940   1.760   0.235  0.5907 -0.6601 -0.7728
 1776SOL    HW2 5479   4.842   1.654   0.158 -1.4742  0.3440  0.4031
 1777SOL     OW 5480   0.771   3.533   0.912 -0.0812  0.4704 -0.1396
 1777SOL    HW1 5481   0.802   3.514   1.005 -0.9141 -0.7864 -0.0997
 1777SOL    HW2 5482   0.806   3.463   0.850  0.9147  1.5927 -0.8909
 1778SOL     OW 5483   1.124   4.747   3.857  0.2764 -0.0365 -0.7395
 1778SOL    HW1 5484   1.082   4.830   3.892  0.9758  0.1894 -0.4164
 1778SOL    HW2 5485   1.195   4.716   3.921 -0.5379 -1.3514 -0.4355
 1779SOL     OW 5486   4.702   4.216   3.166  0.3048  0.3147  0.2032
 1779SOL    HW1 5487   4.666   4.283   3.232  1.9004  0.3104  1.1507
 1779SOL    HW2 5488   4.719   4.261   3.079  1.6349  1.3002  0.9128
 1780SOL     OW 5489   3.721   1.607   1.991  0.2303  0.2017  0.4485
 1780SOL    HW1 5490   3.696   1.581   2.085  0.2130  2.2673  1.0682
 1780SOL    HW2 5491   3.799   1.670   1.994 -0.1863  0.8051 -0.8789
 1781SOL     OW 5492   1.606   1.754   0.451 -0.1560 -0.1780  0.3793
 1781SOL    HW1 5493   1.675   1.820   0.422 -1.0643  0.1971 -1.0314
 1781SOL    HW2 5494   1.544   1.735   0.375 -1.3686 -0.8120  1.4806
 1782SOL     OW 5495   2.932   1.220   2.580  0.3449  0.4337 -0.7359
 1782SOL    HW1 5496   2.930   1.320   2.573  1.7058  0.4946 -0.4354
 1782SOL    HW2 5497   2.855   1.190   2.636  1.8538  1.6347  2.2043
 1783SOL     OW 5498   0.554   2.212   0.485  0.0772 -0.3337 -0.2821
 1783SOL    HW1 5499   0.628   2.145   0.480 -0.9716 -1.5075 -0.7680
 1783SOL    HW2 5500   0.546   2.259   0.396  0.5336  0.1488 -0.0761
 1784SOL     OW 5501   1.450   0.127   1.313  0.0068 -0.3399 -0.1478
 1784SOL    HW1 5502   1.476   0.053   1.251 -3.1170 -0.7325 -1.1481
 1784SOL    HW2 5503   1.400   0.197   1.262  2.1467  2.1640  0.9361
 1785SOL     OW 5504   2.795   0.158   5.065 -0.3254  0.2226  1.2153
 1785SOL    HW1 5505   2.888   0.195   5.071 -0.2072  0.3952 -0.7930
 1785SOL    HW2 5506   2.797   0.060   5.084  0.9621 -0.5399 -2.1297
 1786SOL     OW 5507   2.659   2.975   4.314  0.7706 -0.2338  0.0952
 1786SOL    HW1 5508   2.623   3.056   4.268 -2.4907  0.0330  2.7502
 1786SOL    HW2 5509   2.657   2.897   4.251 -1.1909  0.6073 -0.9606
 1787SOL     OW 5510   4.159   1.067   1.323  0.3542  0.6705 -0.7057
 1787SOL    HW1 5511   4.228   0.995   1.327 -0.1426  0.0306  4.7547
 1787SOL    HW2 5512   4.204   1.156   1.336  0.4178  0.5494 -0.0628
 1788SOL     OW 5513   2.489   0.776   4.809  0.5404  0.4059 -0.0872
 1788SOL    HW1 5514   2.582   0.793   4.842  1.3677 -0.7682 -1.6524
 1788SOL    HW2 5515   2.464   0.681   4.827  0.1609  0.3546 -0.8544
 1789SOL     OW 5516   3.288   0.275   0.355 -0.2745  0.8070  0.2214
 1789SOL    HW1 5517   3.239   0.206   0.302 -1.6992  1.1735  1.0078
 1789SOL    HW2 5518   3.222   0.336   0.399  0.9049  1.3932  1.2303
 1790SOL     OW 5519   3.257   1.531   3.114  0.1546 -0.1065  0.2676
 1790SOL    HW1 5520   3.169   1.520   3.068 -0.7238 -0.1634  1.8773
 1790SOL    HW2 5521   3.264   1.624   3.151  1.3280  0.2973 -0.9195
 1791SOL     OW 5522   0.500   1.879   3.612  0.4167  0.1387  0.5501
 1791SOL    HW1 5523   0.517   1.781   3.609 -0.1350  0.0615 -0.7648
 1791SOL    HW2 5524   0.532   1.921   3.527 -2.0646  0.5977 -0.2513
 1792SOL     OW 5525   1.410   1.860   1.650  0.2563 -0.2513  0.2361
 1792SOL    HW1 5526   1.397   1.769   1.689  0.5470  0.3585  1.8498
 1792SOL    HW2 5527   1.333   1.918   1.675  0.0848 -0.0447 -0.7581
 1793SOL     OW 5528   0.065   4.355   1.015  0.4690 -0.2329 -0.1100
 1793SOL    HW1 5529   0.001   4.404   0.955  1.2216 -0.3358 -1.0175
 1793SOL    HW2 5530   0.034   4.364   1.109 -0.8868 -0.2855 -0.5206
 1794SOL     OW 5531   1.792   4.142   0.481  0.5914  0.5746 -0.1364
 1794SOL    HW1 5532   1.788   4.070   0.412  0.6564 -0.0060  0.4553
 1794SOL    HW2 5533   1.719   4.128   0.548 -0.9675  2.4646 -1.3386
 1795SOL     OW 5534   1.969   3.425   4.243  0.7134 -0.2438 -0.0571
 1795SOL    HW1 5535   2.000   3.357   4.309 -0.5509 -0.8324 -0.0444
 1795SOL    HW2 5536   1.885   3.393   4.200 -1.1003  2.1981  1.4428
 1796SOL     OW 5537   0.996   2.997   3.880 -0.1350 -0.1976  0.3809
 1796SOL    HW1 5538   1.074   3.050   3.848  0.4539 -1.4008 -0.2752
 1796SOL    HW2 5539   0.912   3.035   3.842  0.1943  0.6928  0.5208
 1797SOL     OW 5540   0.863   1.736   1.909 -0.5359 -0.0693 -0.2725
 1797SOL    HW1 5541   0.768   1.753   1.935 -0.6366 -1.2517  0.1743
 1797SOL    HW2 5542   0.897   1.656   1.957  0.9718  0.8344  0.2378
 1798SOL     OW 5543   1.216   2.072   2.379  0.6034 -0.1114  0.4543
 1798SOL    HW1 5544   1.270   1.994   2.351  0.0163 -0.7640  1.0883
 1798SOL    HW2 5545   1.276   2.148   2.404  1.2202 -0.8100  1.1193
 1799SOL     OW 5546   3.898   4.617   0.908  0.0641 -0.0677 -0.6950
 1799SOL    HW1 5547   3.965   4.543   0.903 -0.1769 -0.3010 -0.4947
 1799SOL    HW2 5548   3.819   4.587   0.962  0.4558  0.7059  0.3517
 1800SOL     OW 5549   0.151   0.979   3.830 -0.5254 -0.7303  0.1879
 1800SOL    HW1 5550   0.148   1.054   3.895 -0.5421  0.3647 -1.0284
 1800SOL    HW2 5551   0.211   1.004   3.754 -0.2374 -2.1060 -0.0636
 1801SOL     OW 5552   5.010   3.459   2.300 -0.3224  0.5602 -0.1922
 1801SOL    HW1 5553   5.044   3.368   2.324  0.9150  1.3197  1.0286
 1801SOL    HW2 5554   4.961   3.498   2.378  0.3961  1.5170 -0.2179
 1802SOL     OW 5555   1.833   3.390   4.542  0.5331 -0.5779 -0.1718
 1802SOL    HW1 5556   1.825   3.312   4.479 -0.6143 -0.6698  0.0563
 1802SOL    HW2 5557   1.927   3.398   4.573  1.0681 -0.7107 -1.6705
 1803SOL     OW 5558   2.532   2.146   1.034  0.0300  0.0785  0.2586
 1803SOL    HW1 5559   2.528   2.244   1.012 -2.7411 -0.2749 -1.4087
 1803SOL    HW2 5560   2.508   2.132   1.130  1.5658  1.0703  0.8109
 1804SOL     OW 5561   2.549   4.783   2.202  0.1450  0.6097 -0.0755
 1804SOL    HW1 5562   2.535   4.881   2.189  0.8248  1.1747  2.7657
 1804SOL    HW2 5563   2.536   4.736   2.115 -1.0918  3.0858 -1.3437
 1805SOL     OW 5564   1.578   3.610   1.384 -0.1715  0.1738 -0.4088
 1805SOL    HW1 5565   1.632   3.650   1.458  3.3948 -0.2874 -2.5083
 1805SOL    HW2 5566   1.599   3.657   1.298 -2.5838 -0.6099 -1.5055
 1806SOL     OW 5567   1.566   4.805   3.100  0.0922 -0.0982  0.1339
 1806SOL    HW1 5568   1.586   4.743   3.177  0.2694 -1.7007 -1.1407
 1806SOL    HW2 5569   1.573   4.754   3.014 -0.9311  1.4479 -0.9100
 1807SOL     OW 5570   3.062   1.555   3.497  0.2883  0.1460  0.6583
 1807SOL    HW1 5571   3.030   1.633   3.550 -0.5809 -0.0385  0.4172
 1807SOL    HW2 5572   3.020   1.471   3.531  1.3081 -0.2495  0.9916
 1808SOL     OW 5573   1.051   4.455   1.316  0.1460 -0.2644 -0.1653
 1808SOL    HW1 5574   1.083   4.406   1.397  0.8913  1.3456  0.5447
 1808SOL    HW2 5575   0.966   4.503   1.338  0.6888  0.6958 -0.1328
 1809SOL     OW 5576   0.933   3.074   5.093 -0.3803 -0.3902 -0.0566
 1809SOL    HW1 5577   0.889   2.993   5.134 -1.0073 -1.0530 -1.9056
 1809SOL    HW2 5578   0.867   3.149   5.090  0.0821  0.0837  1.3152
 1810SOL     OW 5579   2.474   0.778   2.245 -0.0543  0.5098  0.5517
 1810SOL    HW1 5580   2.439   0.843   2.178  1.2134  0.0458 -0.6088
 1810SOL    HW2 5581   2.571   0.797   2.262 -0.0767 -0.0840  1.3960
 1811SOL     OW 5582   1.761   3.713   0.501 -0.6806  0.4578 -0.0184
 1811SOL    HW1 5583   1.741   3.806   0.471 -2.0159 -0.4063 -1.9994
 1811SOL    HW2 5584   1.843   3.679   0.454 -0.3918  0.4887  0.4494
 1812SOL     OW 5585   4.728   3.397   3.937  0.0101  0.2365 -0.3457
 1812SOL    HW1 5586   4.653   3.347   3.893  0.9981 -1.3200 -0.3541
 1812SOL    HW2 5587   4.704   3.415   4.032 -0.5602  0.1651 -0.4706
 1813SOL     OW 5588   4.582   0.538   1.498  0.4797  0.3132 -0.3029
 1813SOL    HW1 5589   4.525   0.486   1.434  0.8130 -0.3871 -0.0328
 1813SOL    HW2 5590   4.602   0.483   1.578 -0.1541  1.2795  0.5486
 1814SOL     OW 5591   3.538   4.863   2.291 -0.1740  0.4663  0.2732
 1814SOL    HW1 5592   3.446   4.896   2.273 -0.6906 -0.6599  0.7183
 1814SOL    HW2 5593   3.585   4.847   2.204 -1.9162 -2.9655 -0.2229
 1815SOL     OW 5594   2.491   4.383   2.405 -0.4360  0.8639 -0.8615
 1815SOL    HW1 5595   2.536   4.328   2.475  0.6633  1.8670 -0.7374
 1815SOL    HW2 5596   2.392   4.378   2.417 -0.2807  0.6710  0.5043
 1816SOL     OW 5597   2.821   4.927   2.450 -0.3761 -0.1799  0.7343
 1816SOL    HW1 5598   2.736   4.928   2.502  1.0591  3.0744  3.3823
 1816SOL    HW2 5599   2.887   4.867   2.495 -0.0606  0.3534  0.9924
 1817SOL     OW 5600   0.458   4.213   2.072 -0.2284 -0.2176 -0.6323
 1817SOL    HW1 5601   0.373   4.191   2.119  1.2350 -0.4860  2.1239
 1817SOL    HW2 5602   0.514   4.273   2.130  1.6685 -0.4465 -2.1098
 1818SOL     OW 5603   1.155   2.450   4.922 -0.4726 -0.7930 -0.0581
 1818SOL    HW1 5604   1.214   2.462   4.842 -0.8263 -0.0703 -0.2203
 1818SOL    HW2 5605   1.210   2.433   5.003 -0.0041  0.5204 -0.0860
 1819SOL     OW 5606   3.413   3.413   2.397 -0.4045 -0.0121  0.3076
 1819SOL    HW1 5607   3.405   3.490   2.333 -0.5947  0.5073  0.9392
 1819SOL    HW2 5608   3.493   3.359   2.375 -1.0697 -0.4801 -1.0441
 1820SOL     OW 5609   0.213   1.245   0.989 -0.0438 -0.1574  0.3007
 1820SOL    HW1 5610   0.273   1.314   0.948 -1.8142  0.9379 -0.5601
 1820SOL    HW2 5611   0.268   1.166   1.016  1.6343  0.3232 -1.4556
 1821SOL     OW 5612   4.103   3.574   3.563 -0.2952  0.3017  0.0028
 1821SOL    HW1 5613   4.049   3.505   3.515 -0.9491 -0.2325  1.4413
 1821SOL    HW2 5614   4.057   3.599   3.649  1.7613 -0.2151  1.3281
 1822SOL     OW 5615   3.168   2.191   1.946 -0.5853 -0.4292 -0.0147
 1822SOL    HW1 5616   3.164   2.221   1.851  1.0933  1.8733  0.5695
 1822SOL    HW2 5617   3.122   2.257   2.005  1.1334 -0.1036  1.0613
 1823SOL     OW 5618   2.099   3.934   1.206 -0.4940 -0.3613  0.3776
 1823SOL    HW1 5619   2.121   3.887   1.120  0.4231 -2.5529  1.7187
 1823SOL    HW2 5620   2.176   3.990   1.233  0.0788 -1.3088  0.7724
 1824SOL     OW 5621   2.952   5.139   3.225 -0.3463 -0.2930  0.0084
 1824SOL    HW1 5622   3.000   5.214   3.269 -2.7468  1.6455 -0.4783
 1824SOL    HW2 5623   2.915   5.078   3.295  0.3052 -0.1675  0.4685
 1825SOL     OW 5624   4.495   4.950   1.226 -0.8032  0.0660  0.5062
 1825SOL    HW1 5625   4.457   4.859   1.212 -0.5813  0.1724 -0.9338
 1825SOL    HW2 5626   4.570   4.966   1.161 -2.5752  2.2309 -1.1798
 1826SOL     OW 5627   3.306   0.653   1.151  0.1189  0.0408 -0.2125
 1826SOL    HW1 5628   3.262   0.571   1.114 -3.9948  2.2524 -0.7591
 1826SOL    HW2 5629   3.330   0.714   1.075 -0.1986  0.8498  0.3273
 1827SOL     OW 5630   2.997   2.890   4.874  0.1604 -0.2002  0.1867
 1827SOL    HW1 5631   2.940   2.946   4.935  0.5383  1.6689 -1.1233
 1827SOL    HW2 5632   3.035   2.813   4.926  0.0329  1.0172  2.1620
 1828SOL     OW 5633   2.504   4.597   1.985 -0.4559  0.5286 -0.0821
 1828SOL    HW1 5634   2.529   4.506   2.017  2.0622  1.6456  1.3436
 1828SOL    HW2 5635   2.430   4.589   1.917 -1.6577 -2.3718  1.4085
 1829SOL     OW 5636   2.022   3.502   4.987 -0.2195  0.2063  1.0646
 1829SOL    HW1 5637   2.078   3.543   5.060 -0.1975  2.0204  0.0979
 1829SOL    HW2 5638   1.977   3.420   5.022 -0.8593  1.4503  3.3792
 1830SOL     OW 5639   3.187   1.515   4.098 -0.3430 -0.3239  0.1634
 1830SOL    HW1 5640   3.108   1.527   4.158 -0.3786  1.3757 -0.1716
 1830SOL    HW2 5641   3.268   1.494   4.152 -0.4029  1.0381  0.8385
 1831SOL     OW 5642   4.532   0.184   4.095 -0.2503  0.9654 -0.2143
 1831SOL    HW1 5643   4.454   0.221   4.145  0.5984  1.3795  0.8333
 1831SOL    HW2 5644   4.615   0.234   4.121  0.8004 -1.1156  0.6254
 1832SOL     OW 5645   4.009   3.940   4.818  0.2572 -0.5165 -0.0760
 1832SOL    HW1 5646   3.971   3.877   4.751 -0.8416  0.3246 -0.2778
 1832SOL    HW2 5647   4.098   3.907   4.849  0.5560 -1.1756 -1.5717
 1833SOL     OW 5648   1.196   0.573   0.640  0.0959  0.2307 -0.3151
 1833SOL    HW1 5649   1.192   0.473   0.645  0.0801  0.1276 -2.0448
 1833SOL    HW2 5650   1.167   0.604   0.550  0.5970  1.7778  0.0163
 1834SOL     OW 5651   4.759   0.326   4.903  0.5408 -0.3995  0.8021
 1834SOL    HW1 5652   4.756   0.417   4.946 -1.1823  1.5106 -2.9226
 1834SOL    HW2 5653   4.666   0.292   4.892  1.0874 -1.8485  0.5728
 1835SOL     OW 5654   0.538   4.200   2.463 -0.1101 -0.2290 -0.1917
 1835SOL    HW1 5655   0.455   4.244   2.431 -1.0576  0.6480  3.0904
 1835SOL    HW2 5656   0.617   4.237   2.413 -1.4236  0.8061 -1.5783
 1836SOL     OW 5657   0.460   1.832   4.326  0.0273 -0.0497  0.1218
 1836SOL    HW1 5658   0.471   1.893   4.247 -0.3310  1.3100  1.0852
 1836SOL    HW2 5659   0.363   1.813   4.340  0.1543 -1.0903 -0.3342
 1837SOL     OW 5660   4.320   1.287   1.591 -0.0884  0.3209  0.3120
 1837SOL    HW1 5661   4.357   1.254   1.504  0.9415  1.2866  0.3607
 1837SOL    HW2 5662   4.391   1.282   1.661 -0.2309  1.5727  0.5723
 1838SOL     OW 5663   2.717   2.542   0.027 -0.3303 -0.3061 -0.2718
 1838SOL    HW1 5664   2.757   2.633   0.020 -0.3588 -0.3774 -1.4080
 1838SOL    HW2 5665   2.637   2.535  -0.032 -1.3390 -0.5561  1.0686
 1839SOL     OW 5666   1.556   0.425   2.991 -0.1724 -0.2662  0.1181
 1839SOL    HW1 5667   1.482   0.358   2.992  1.4743 -2.1766 -0.1960
 1839SOL    HW2 5668   1.641   0.381   2.963  0.9460  2.0466 -0.4229
 1840SOL     OW 5669   2.942   0.745   4.706 -0.4534 -0.2650 -0.0895
 1840SOL    HW1 5670   2.907   0.652   4.718 -0.5666 -0.2844 -0.5454
 1840SOL    HW2 5671   3.038   0.742   4.682  0.2844 -0.1723  2.5015
 1841SOL     OW 5672   5.080   1.797   2.971 -0.4937 -0.7270 -0.6047
 1841SOL    HW1 5673   5.099   1.887   3.010 -1.7034 -0.4191 -0.6623
 1841SOL    HW2 5674   5.164   1.755   2.938  0.1337  0.2244 -0.2313
 1842SOL     OW 5675   2.119   4.101   4.669  0.2702 -0.0104 -0.1913
 1842SOL    HW1 5676   2.053   4.159   4.622 -2.0459 -0.1960  2.5923
 1842SOL    HW2 5677   2.082   4.071   4.757  3.3846 -1.6418  0.7416
 1843SOL     OW 5678   3.422   3.106   0.204 -0.3079  0.8911  0.4204
 1843SOL    HW1 5679   3.464   3.195   0.223 -0.1840  0.5678  1.7766
 1843SOL    HW2 5680   3.342   3.094   0.264 -0.9718  0.5306 -0.5122
 1844SOL     OW 5681   0.408   1.178   3.353  0.1797 -0.4302 -0.2093
 1844SOL    HW1 5682   0.458   1.140   3.275  0.2788  0.8983 -0.8292
 1844SOL    HW2 5683   0.310   1.175   3.335  0.1185 -1.3198  0.2014
 1845SOL     OW 5684   3.538   1.719   0.818 -0.6114  0.2284 -0.1956
 1845SOL    HW1 5685   3.490   1.807   0.818 -0.8367  0.1075 -0.5131
 1845SOL    HW2 5686   3.537   1.681   0.726 -1.0783 -0.4098  0.0686
 1846SOL     OW 5687   0.734   2.862   0.284  0.2263 -0.2809  0.2366
 1846SOL    HW1 5688   0.729   2.942   0.344  0.3214 -0.6628  0.7577
 1846SOL    HW2 5689   0.690   2.883   0.197  0.5218  0.4415  0.2534
 1847SOL     OW 5690   1.504   1.750   0.853 -0.6584  0.4926 -0.2165
 1847SOL    HW1 5691   1.489   1.817   0.780 -1.8646  0.9862  0.4493
 1847SOL    HW2 5692   1.572   1.683   0.823  0.9634  2.2592 -0.7198
 1848SOL     OW 5693   0.242   0.618   2.234  0.5812 -0.1384 -0.0511
 1848SOL    HW1 5694   0.269   0.712   2.257 -0.1447 -0.0877  0.6624
 1848SOL    HW2 5695   0.227   0.610   2.136 -1.7099  1.1511  0.1381
 1849SOL     OW 5696   2.468   2.125   3.544 -0.0365  0.2197  0.4563
 1849SOL    HW1 5697   2.432   2.166   3.460  2.7006 -1.7867 -1.9070
 1849SOL    HW2 5698   2.509   2.196   3.601  1.7147  1.2825 -1.9567
 1850SOL     OW 5699   4.961   2.408   3.536  0.0924  0.0947 -0.1409
 1850SOL    HW1 5700   4.988   2.503   3.524 -1.0520  0.3533 -0.8872
 1850SOL    HW2 5701   4.974   2.359   3.450  0.1332 -0.2819  0.0778
 1851SOL     OW 5702   4.287   1.220   3.393  0.2149 -0.4444  0.0860
 1851SOL    HW1 5703   4.188   1.229   3.406  0.0855 -1.1349 -0.3742
 1851SOL    HW2 5704   4.325   1.310   3.370 -0.3019 -0.1677  0.2935
 1852SOL     OW 5705   1.937   2.909   1.146  0.3291  0.3886  0.5853
 1852SOL    HW1 5706   1.887   2.879   1.227  1.0301  1.5739  1.4931
 1852SOL    HW2 5707   2.035   2.892   1.158  0.4188  0.3766 -0.1065
 1853SOL     OW 5708   2.160   2.873   3.729  0.5081 -0.3422 -0.0545
 1853SOL    HW1 5709   2.244   2.913   3.767  0.3504  1.2553 -1.2750
 1853SOL    HW2 5710   2.112   2.943   3.676 -3.0940 -0.2546  2.9327
 1854SOL     OW 5711   2.174   2.566   1.244 -0.6376  0.2439 -0.3572
 1854SOL    HW1 5712   2.166   2.665   1.243  1.8868  0.5240 -0.4180
 1854SOL    HW2 5713   2.149   2.531   1.335 -0.1074  1.1239  0.1382
 1855SOL     OW 5714   3.961   4.453   4.818 -0.4366  0.1080  0.0862
 1855SOL    HW1 5715   4.040   4.403   4.853  0.4847  1.1234 -0.4850
 1855SOL    HW2 5716   3.893   4.465   4.891 -0.1827 -0.9861  0.5161
 1856SOL     OW 5717   1.004   4.417   3.276 -0.3311  0.1411 -0.2838
 1856SOL    HW1 5718   0.976   4.351   3.206 -0.7305  0.8493 -0.8116
 1856SOL    HW2 5719   0.941   4.412   3.353 -0.4740  0.0311 -0.4060
 1857SOL     OW 5720   4.757   4.841   4.619  0.5024 -0.0734 -0.1946
 1857SOL    HW1 5721   4.835   4.881   4.667  2.0553 -2.5227 -0.4779
 1857SOL    HW2 5722   4.788   4.802   4.532 -1.3724  0.2514 -1.0500
 1858SOL     OW 5723   1.799   3.167   1.352 -0.3444  0.0955  0.3735
 1858SOL    HW1 5724   1.818   3.220   1.269  4.0077  1.6808  2.1075
 1858SOL    HW2 5725   1.728   3.214   1.405  0.8560  2.3186  0.1557
 1859SOL     OW 5726   2.233   3.355   2.205 -0.2600 -0.3129  0.9165
 1859SOL    HW1 5727   2.329   3.336   2.225 -0.6582  0.1558  3.7238
 1859SOL    HW2 5728   2.225   3.403   2.118  1.9033 -1.4461  0.0249
 1860SOL     OW 5729   2.341   0.352   3.053  0.6727 -0.3642 -0.3630
 1860SOL    HW1 5730   2.380   0.272   3.008  1.6870 -0.4621  0.6404
 1860SOL    HW2 5731   2.373   0.356   3.148  1.0434  1.4833 -0.5190
 1861SOL     OW 5732   4.133   3.969   1.179  0.4071 -0.4053 -0.5612
 1861SOL    HW1 5733   4.039   4.002   1.191  0.0998 -1.5300  0.2188
 1861SOL    HW2 5734   4.132   3.870   1.166  1.3982 -0.2743 -1.8535
 1862SOL     OW 5735   5.049   0.799   4.534 -0.3934 -0.0813 -0.0590
 1862SOL    HW1 5736   5.125   0.862   4.549  0.8858 -1.5070 -0.3654
 1862SOL    HW2 5737   5.029   0.793   4.436 -0.8909  0.2733  0.0192
 1863SOL     OW 5738   4.201   2.701   1.900 -0.0024  0.4288 -0.7228
 1863SOL    HW1 5739   4.182   2.719   1.996  0.0283 -0.2983 -0.5761
 1863SOL    HW2 5740   4.295   2.669   1.889  0.0784  0.7558 -1.0308
 1864SOL     OW 5741   0.777   1.695   5.100 -0.0615  0.2037  0.3853
 1864SOL    HW1 5742   0.762   1.757   5.023 -2.5295  0.1968  0.7738
 1864SOL    HW2 5743   0.782   1.748   5.185 -0.1484  0.0108  0.5110
 1865SOL     OW 5744   2.564   4.187   2.590 -0.5331  0.0287  0.0463
 1865SOL    HW1 5745   2.654   4.147   2.573 -1.4174 -2.4466  0.7329
 1865SOL    HW2 5746   2.573   4.262   2.656  0.9632 -0.4675  0.4544
 1866SOL     OW 5747   1.348   3.440   3.596 -0.2420 -0.1893 -0.4826
 1866SOL    HW1 5748   1.416   3.413   3.665 -0.3598 -1.7566 -0.9285
 1866SOL    HW2 5749   1.357   3.537   3.576 -0.6240  0.4696  2.1889
 1867SOL     OW 5750   1.721   1.435   4.485  0.1378 -0.1952  0.1160
 1867SOL    HW1 5751   1.644   1.416   4.424  0.6759 -0.1766 -0.5797
 1867SOL    HW2 5752   1.788   1.361   4.478  1.2820  0.8872 -1.0657
 1868SOL     OW 5753   2.373   0.893   4.022  0.3630  0.9320  0.3770
 1868SOL    HW1 5754   2.336   0.924   3.934  0.4668  1.3543  0.4816
 1868SOL    HW2 5755   2.432   0.813   4.007 -2.2884 -1.1706  0.4387
 1869SOL     OW 5756   2.622   5.083   3.265 -0.7864  0.0798  0.2772
 1869SOL    HW1 5757   2.678   5.001   3.268  0.1549  0.7308  0.9882
 1869SOL    HW2 5758   2.580   5.091   3.174 -0.5089 -0.9174  0.0461
 1870SOL     OW 5759   1.598   3.572   2.776 -0.4553  0.1423 -0.1736
 1870SOL    HW1 5760   1.597   3.525   2.865  2.2530 -1.6580 -0.9862
 1870SOL    HW2 5761   1.654   3.654   2.783 -0.3202  0.0523 -0.2087
 1871SOL     OW 5762   0.971   2.340   3.810 -0.0788  0.4768 -1.0131
 1871SOL    HW1 5763   0.935   2.256   3.769  1.3055  0.3797 -2.1364
 1871SOL    HW2 5764   0.938   2.349   3.904  1.1712 -2.3163 -0.1954
 1872SOL     OW 5765   2.892   0.851   4.046  0.6965 -0.6192 -0.0049
 1872SOL    HW1 5766   2.878   0.777   3.980  1.2910 -0.8341  0.1045
 1872SOL    HW2 5767   2.965   0.912   4.014  0.4061 -0.2399  0.0438
 1873SOL     OW 5768   3.254   4.311   2.616  0.0963 -0.9484  0.4398
 1873SOL    HW1 5769   3.209   4.302   2.528  1.3237 -0.9451 -0.2167
 1873SOL    HW2 5770   3.197   4.365   2.678  0.7000  2.0993 -1.4683
 1874SOL     OW 5771   3.512   4.452   3.050 -0.2373 -0.5728  0.0589
 1874SOL    HW1 5772   3.518   4.409   3.140  1.4810  0.9583  0.7605
 1874SOL    HW2 5773   3.572   4.404   2.986  3.5237  1.8049  1.4139
 1875SOL     OW 5774   3.429   2.345   2.035  0.0207 -0.0744 -0.0873
 1875SOL    HW1 5775   3.379   2.425   2.070 -0.9051 -1.1768  1.2198
 1875SOL    HW2 5776   3.364   2.272   2.015  0.8022 -0.3515 -1.8105
 1876SOL     OW 5777   4.601   3.735   0.916  0.0447 -0.3839  0.4366
 1876SOL    HW1 5778   4.610   3.784   0.829 -0.4943 -0.5299  0.2901
 1876SOL    HW2 5779   4.644   3.645   0.908 -0.8645 -0.7978 -0.0207
 1877SOL     OW 5780   0.345   0.099   4.362  0.3268 -0.1638  0.4827
 1877SOL    HW1 5781   0.380   0.108   4.269  1.9777 -2.7527  0.7709
 1877SOL    HW2 5782   0.285   0.019   4.368  1.0538 -0.6243  1.8556
 1878SOL     OW 5783   4.221   3.705   0.804 -0.1927 -0.2564 -0.0057
 1878SOL    HW1 5784   4.310   3.716   0.849 -1.0951  0.8877  1.5949
 1878SOL    HW2 5785   4.190   3.793   0.769 -1.6961 -0.1783  1.4393
 1879SOL     OW 5786   5.119   4.266   2.702  0.4970  0.3257  0.1876
 1879SOL    HW1 5787   5.176   4.327   2.647 -0.7865 -1.7388 -3.7620
 1879SOL    HW2 5788   5.156   4.173   2.699 -1.1446 -0.3778  0.4439
 1880SOL     OW 5789   1.957   2.092   4.648  0.4125  0.4446 -0.4958
 1880SOL    HW1 5790   1.966   2.076   4.550  1.4345 -0.2244 -0.3051
 1880SOL    HW2 5791   1.933   2.006   4.693  0.2072  0.6950 -0.1280
 1881SOL     OW 5792   4.079   4.013   0.011  0.0682 -0.7340  0.3277
 1881SOL    HW1 5793   3.994   4.026  -0.041  0.9214 -1.1980 -1.2416
 1881SOL    HW2 5794   4.107   4.100   0.051 -0.7795 -0.4380  0.2963
 1882SOL     OW 5795   3.192   3.802   1.010  0.6010 -0.0056  0.0336
 1882SOL    HW1 5796   3.275   3.808   1.065  0.0800 -0.6262  0.9089
[truncated: 542,441 more chars]
