# Supplementary material for: Host–guest complexation of progesterone with β-cyclodextrin derivatives: hydration structure, binding thermodynamics, and loading pathways from molecular dynamics simulations
Source: RSC Adv. 2026 Jul 30. Online ahead of print. doi: 10.1039/d6ra04566a (PMC13420253; doi:10.1039/d6ra04566a)
Supplement: RA-OLF-D6RA04566A-s001 [file RA-OLF-D6RA04566A-s001.zip › 2-MBCD/Replica_3/nvt.gro]

Progesterone/2MBCD in Water
13657
    12C73   C49    1   4.684   3.307   3.269  0.5161  0.3909  0.7593
    12C73   O32    2   4.550   3.333   3.313  0.1668 -0.1128  0.0131
    12C73   C39    3   4.505   3.269   3.432  0.2333 -0.2799 -0.0517
    12C73   H58    4   4.584   3.208   3.486  1.1888  1.7228  0.9248
    12C73   C38    5   4.388   3.176   3.400 -0.0050  0.2176 -0.6478
    12C73   H56    6   4.303   3.237   3.358 -0.2824 -1.0359 -1.9878
    12C73   O31    7   4.425   3.083   3.300  0.4712 -0.0749 -0.2097
    12C73   H57    8   4.350   3.029   3.270 -0.0735 -0.0521  1.0816
    12C73   C37    9   4.343   3.121   3.537 -0.0690  0.2254 -0.6656
    12C73   H55   10   4.427   3.054   3.569 -0.8572 -1.5207 -2.0861
    12C73   O30   11   4.222   3.047   3.522  0.1085 -0.1286 -0.3823
    12C73   C34   12   4.196   2.911   3.554 -0.1991 -0.1007 -0.5062
    12C73   H50   13   4.281   2.861   3.609 -1.4402 -0.5539  1.0757
    12C73   C33   14   4.155   2.832   3.428 -0.3110 -0.5737 -0.1768
    12C73   H49   15   4.172   2.723   3.450 -0.4156 -0.4197  0.7078
    12C73   O27   16   4.240   2.871   3.319  0.0518 -0.2619  0.2159
    12C73   C43   17   4.271   2.761   3.233 -0.0345 -0.1604  0.0549
    12C73   C32   18   4.008   2.855   3.391 -0.2793  0.1446  0.1198
    12C73   H47   19   3.999   2.957   3.342 -0.4998  1.7303  3.2580
    12C73   O26   20   3.960   2.766   3.292 -0.2718  0.3154 -0.0391
    12C73   H48   21   3.875   2.782   3.248  0.1032 -1.1845 -1.4339
    12C73   C31   22   3.910   2.862   3.509 -0.1631  0.1836  0.2143
    12C73   H46   23   3.901   2.762   3.559  2.8214  1.0489  2.8040
    12C73   C35   24   3.959   2.965   3.610 -0.1548  0.1596  0.2352
    12C73   O28   25   4.086   2.908   3.642 -0.3245 -0.7493 -0.6781
    12C73   H51   26   3.960   3.063   3.556  2.3121 -1.2441 -2.5499
    12C73   C36   27   3.869   2.965   3.734  0.2174  0.3478  0.5072
    12C73   O29   28   3.908   3.039   3.848  0.4892  0.6463  0.2216
    12C73   H54   29   3.836   3.104   3.857  0.6832  1.6008 -3.4512
    12C73   O25   30   3.786   2.905   3.451 -0.2307 -0.6090 -0.2485
    12C73   C28   31   3.672   2.832   3.412 -0.6267 -0.1118 -0.0359
    12C73   H41   32   3.691   2.721   3.408 -0.7908 -0.2797  2.4385
    12C73   C27   33   3.606   2.892   3.287  0.2646  0.5737 -0.1839
    12C73   H40   34   3.517   2.831   3.254 -0.1656  1.1218 -0.0620
    12C73   O22   35   3.707   2.899   3.185 -0.0159 -0.4431 -0.5411
    12C73   C44   36   3.659   2.854   3.058 -0.6690  0.4690 -0.6292
    12C73   C26   37   3.539   3.027   3.315 -0.4398  0.2219 -0.1575
    12C73   H38   38   3.622   3.101   3.333 -0.6558  0.0753  1.6261
    12C73   O21   39   3.462   3.057   3.200  0.4495  0.5332 -0.6833
    12C73   H39   40   3.408   3.134   3.224 -2.1750 -1.8992  1.9428
    12C73   C25   41   3.448   3.035   3.439  0.0384  0.0902  0.2054
    12C73   H37   42   3.350   2.986   3.419 -1.2124  1.0521  3.3583
    12C73   C29   43   3.522   2.974   3.558  0.1296  0.4026  0.3116
    12C73   O23   44   3.583   2.850   3.520 -0.6792  0.1286 -0.1183
    12C73   H42   45   3.601   3.052   3.579  0.6910  0.4132 -1.6447
    12C73   C30   46   3.436   2.957   3.683  0.2435 -0.8347  0.2382
    12C73   O24   47   3.437   3.074   3.761  0.0482 -0.2849 -0.5643
    12C73   H45   48   3.351   3.097   3.800  0.5539  0.8282 -0.0363
    12C73   O20   49   3.418   3.173   3.465  0.4895  0.1561  0.3875
    12C73   C22   50   3.283   3.211   3.488  0.3541  0.1224 -0.3110
    12C73   H32   51   3.215   3.127   3.519  1.9692 -0.6583  1.3706
    12C73   C21   52   3.216   3.305   3.386  0.3386  0.2006 -0.2292
    12C73   H31   53   3.110   3.319   3.423  0.6077  0.8857  0.3166
    12C73   O17   54   3.216   3.232   3.263  0.2060 -0.1208 -0.0401
    12C73   C45   55   3.124   3.276   3.163  0.0087  0.7206  0.4912
    12C73   C20   56   3.289   3.440   3.383 -0.0919  0.4424 -0.0030
    12C73   H29   57   3.398   3.420   3.359  0.6272  2.1214  1.6197
    12C73   O16   58   3.228   3.528   3.289  0.0748  0.6416  0.0749
    12C73   H30   59   3.291   3.580   3.236  0.4643 -0.9618 -1.1041
    12C73   C19   60   3.299   3.510   3.520  0.3977 -0.1560  0.2719
    12C73   H28   61   3.196   3.537   3.554  0.9133 -0.0003  1.7627
    12C73   C23   62   3.354   3.414   3.626  0.3495 -0.1441  0.3077
    12C73   O18   63   3.297   3.284   3.608 -0.4383  0.2725 -0.3052
    12C73   H33   64   3.465   3.404   3.614  0.1215 -1.3838 -0.8803
    12C73   C24   65   3.319   3.463   3.767  0.3704  0.0919  0.2314
    12C73   O19   66   3.405   3.399   3.858  0.4006  0.3877  0.4106
    12C73   H36   67   3.445   3.469   3.913  1.0692 -0.1272  0.5944
    12C73   O15   68   3.383   3.625   3.510  0.1726 -0.0683 -0.7645
    12C73   C16   69   3.344   3.755   3.547 -0.0280 -0.3421  0.0000
    12C73   H23   70   3.235   3.768   3.577  0.0847  4.4317 -0.9522
    12C73   C15   71   3.363   3.850   3.427 -0.0882 -0.1669  0.1293
    12C73   H22   72   3.316   3.948   3.458  1.4483  0.7077 -0.2290
    12C73   O12   73   3.320   3.791   3.304  0.0560  0.2969 -0.1449
    12C73   C46   74   3.197   3.840   3.250 -0.2441  0.2362  0.4684
    12C73   C14   75   3.512   3.880   3.414 -0.0541 -0.2509  0.3132
    12C73   H20   76   3.567   3.785   3.388 -0.2104 -0.2490 -0.0410
    12C73   O11   77   3.532   3.974   3.308 -0.3175 -0.4254  0.1084
    12C73   H21   78   3.625   3.996   3.323 -1.2251  3.3463  1.1018
    12C73   C13   79   3.575   3.936   3.543 -0.2145  0.1003  0.2415
    12C73   H19   80   3.531   4.035   3.571 -0.1048  0.0256  0.6700
    12C73   C17   81   3.555   3.829   3.650 -0.1243  0.3086  0.4650
    12C73   O13   82   3.416   3.799   3.660 -0.1250  0.1209 -0.1144
    12C73   H24   83   3.612   3.735   3.625 -2.9998 -1.9088  1.7436
    12C73   C18   84   3.600   3.880   3.788 -0.2645  0.3493  0.4954
    12C73   O14   85   3.632   3.779   3.884 -0.6400  0.1908  0.4585
    12C73   H27   86   3.571   3.791   3.959  0.2290  2.1306  0.9323
    12C73   O10   87   3.712   3.948   3.503 -0.1697 -0.0466  0.3529
    12C73   C10   88   3.786   4.063   3.542 -0.4385  0.1624  0.2467
    12C73   H14   89   3.724   4.141   3.595 -2.2925 -0.9052 -0.2632
    12C73    C9   90   3.867   4.121   3.424 -0.0597 -0.4516  0.1998
    12C73   H13   91   3.910   4.212   3.473  0.7644 -1.1541  0.8165
    12C73    O7   92   3.772   4.156   3.323 -0.0738 -0.2036  0.3005
    12C73   C47   93   3.717   4.287   3.344 -0.0412 -0.0922 -0.2917
    12C73    C8   94   3.967   4.017   3.371  0.1257 -0.3862  0.4226
    12C73   H11   95   3.909   3.926   3.339  1.5297 -1.3621  0.6138
    12C73    O6   96   4.044   4.068   3.263  0.0632 -0.3007  0.4175
    12C73   H12   97   4.023   4.029   3.177  2.3933 -3.2849  1.0436
    12C73    C7   98   4.065   3.985   3.485  0.4137  0.2214  0.3483
    12C73   H10   99   4.120   4.073   3.529  1.0769  0.2283 -0.4665
    12C73   C11  100   3.984   3.924   3.599  0.1549 -0.1631 -0.0373
    12C73    O8  101   3.880   4.015   3.635  0.0252 -0.1749 -0.3826
    12C73   H15  102   3.941   3.828   3.559  1.6599 -0.5657 -0.7674
    12C73   C12  103   4.066   3.894   3.726  0.0633  0.2420  0.1187
    12C73    O9  104   4.140   3.992   3.794 -0.0362  0.2190  0.2599
    12C73   H18  105   4.132   3.963   3.887  1.8361  0.3383  0.4876
    12C73    O5  106   4.155   3.884   3.438 -0.1263 -0.3019  0.4431
    12C73    C6  107   4.292   3.871   3.407 -0.2199  0.1665 -0.1656
    12C73    H9  108   4.335   3.974   3.391  0.0471 -0.1817 -1.8520
    12C73    C5  109   4.322   3.776   3.290  0.1642  0.1419 -0.0489
    12C73    H8  110   4.433   3.791   3.275  0.3159 -1.1467 -0.2975
    12C73    O3  111   4.245   3.807   3.173  0.5777  0.3650 -0.2616
    12C73   C48  112   4.276   3.922   3.094  0.2346  0.3304 -0.4486
    12C73    C4  113   4.309   3.632   3.338  0.2219  0.0551 -0.2893
    12C73    H6  114   4.200   3.614   3.360  0.0857  0.0626 -0.9528
    12C73    O2  115   4.360   3.545   3.238  0.3855 -0.4550  0.2268
    12C73    H7  116   4.343   3.567   3.145 -0.1455 -0.2104  0.3774
    12C73    C3  117   4.392   3.595   3.463 -0.4306  0.1983  0.1892
    12C73    H5  118   4.502   3.611   3.453 -0.0035 -1.4583  1.7784
    12C73    C2  119   4.342   3.689   3.573 -0.4227 -0.0399  0.3987
    12C73    H4  120   4.232   3.671   3.592 -0.6456 -1.1248 -1.6447
    12C73    O4  121   4.352   3.824   3.525 -0.5717 -0.2183 -0.1399
    12C73    C1  122   4.417   3.676   3.706  0.6824 -0.0716 -0.2163
    12C73    O1  123   4.363   3.577   3.790 -0.3618  0.8326  0.1997
    12C73    H1  124   4.380   3.594   3.883  0.0512  2.4198 -0.1437
    12C73   O33  125   4.366   3.461   3.507  0.4007 -0.0310  0.0044
    12C73   C40  126   4.470   3.372   3.541 -0.0668 -0.5440  0.1029
    12C73   H59  127   4.565   3.429   3.565 -0.2594 -0.7652  1.5050
    12C73   O34  128   4.434   3.304   3.659  0.2894 -0.6074  0.1771
    12C73   C41  129   4.318   3.220   3.651  0.1677 -0.4174 -0.0457
    12C73   H60  130   4.235   3.294   3.636  0.1076 -0.6046 -0.6638
    12C73   C42  131   4.291   3.173   3.794 -0.0788  0.0078  0.0496
    12C73   O35  132   4.292   3.033   3.813  0.0882 -0.0320 -0.2367
    12C73   H63  133   4.204   3.001   3.841  0.3753 -1.1735 -0.6114
    2XWSP    O3  134   1.630   3.845   4.141 -0.0500  0.3685 -0.0520
    2XWSP    C3  135   1.584   3.839   4.027  0.6351  0.1350 -0.3222
    2XWSP    C2  136   1.533   3.705   3.982 -0.0406  0.2776  0.0139
    2XWSP    C1  137   1.551   3.690   3.832 -0.6138 -0.5568  0.0202
    2XWSP   C10  138   1.486   3.807   3.757 -0.1245 -0.2121  0.1274
    2XWSP   C19  139   1.336   3.802   3.788 -0.1520  0.8684  0.2084
    2XWSP    C5  140   1.531   3.940   3.814 -0.0634 -0.1711 -0.0168
    2XWSP    C4  141   1.575   3.957   3.940 -0.8383  0.4226  0.1842
    2XWSP    H4  142   1.621   4.051   3.974 -0.5815  0.0661  0.8163
    2XWSP    C6  143   1.486   4.062   3.742  0.2741  0.0372  0.1221
    2XWSP    C7  144   1.547   4.055   3.603 -0.2807 -0.1634 -0.1163
    2XWSP    C8  145   1.486   3.933   3.536  0.2155 -0.3825 -0.1694
    2XWSP    C9  146   1.525   3.803   3.608  0.4280 -0.0830  0.2656
    2XWSP   C11  147   1.453   3.693   3.531 -0.2958  0.3983  0.2392
    2XWSP   C12  148   1.497   3.682   3.386 -0.0914 -0.2452  0.3448
    2XWSP   C13  149   1.437   3.803   3.316 -0.0444 -0.4304 -0.0176
    2XWSP   C18  150   1.287   3.820   3.325 -0.0214 -0.3535  0.2289
    2XWSP   C14  151   1.503   3.924   3.386 -0.6950  0.0900 -0.3015
    2XWSP   C15  152   1.485   4.040   3.289 -0.3270  0.2384 -0.1930
    2XWSP   C16  153   1.503   3.977   3.151 -0.0506 -0.4815  0.1704
    2XWSP   C17  154   1.491   3.825   3.173  0.3287 -0.5223  0.1076
    2XWSP   C20  155   1.420   3.747   3.065  0.1349  0.0350 -0.1719
    2XWSP   O20  156   1.327   3.799   3.005 -0.0515  0.1337  0.2012
    2XWSP   C21  157   1.496   3.628   3.015 -0.0089  0.0456 -0.4156
    3SOL     OW  158   1.085   3.669   0.001  0.4045  0.2220  0.0998
    3SOL    HW1  159   1.017   3.598   0.018  1.5120 -0.6554  1.0238
    3SOL    HW2  160   1.050   3.733  -0.068 -1.1833 -0.4080  0.2817
    4SOL     OW  161   5.813   4.405   3.658  1.0200  0.2019 -0.0497
    4SOL    HW1  162   5.760   4.419   3.743  0.3226  0.4342 -0.5081
    4SOL    HW2  163   5.887   4.341   3.675  0.5747 -0.1538  0.6170
    5SOL     OW  164   4.545   5.159   3.431 -0.4805  0.2683  0.0782
    5SOL    HW1  165   4.602   5.210   3.368 -1.2595 -0.9046 -1.6557
    5SOL    HW2  166   4.552   5.061   3.411 -2.1784  0.0065  0.5488
    6SOL     OW  167   0.100   3.467   2.727 -0.3191 -0.3969 -0.5502
    6SOL    HW1  168   0.047   3.431   2.804  0.1607  2.0070  1.0097
    6SOL    HW2  169   0.194   3.484   2.756 -0.2187  0.9295 -1.5286
    7SOL     OW  170   2.345   4.687   2.102  0.1290 -0.2301  0.2780
    7SOL    HW1  171   2.336   4.588   2.116  1.0069 -0.3491  0.0308
    7SOL    HW2  172   2.418   4.705   2.037 -0.5142  0.5572 -0.2450
    8SOL     OW  173   5.049   5.120   2.032 -0.4137 -0.1836 -0.0793
    8SOL    HW1  174   5.088   5.049   1.974 -0.2878  0.7372 -1.1647
    8SOL    HW2  175   4.961   5.090   2.067 -0.6788 -0.6103 -1.0795
    9SOL     OW  176   0.861   3.774   4.973 -0.2514 -0.0398 -0.0657
    9SOL    HW1  177   0.785   3.766   4.909  1.1552 -0.3285 -1.7856
    9SOL    HW2  178   0.826   3.790   5.066 -2.3736 -0.4031 -0.7601
   10SOL     OW  179   3.419   3.992   4.557  0.0359 -0.0747  0.2972
   10SOL    HW1  180   3.438   4.037   4.644  0.5863 -0.9014  0.6207
   10SOL    HW2  181   3.482   4.025   4.487  0.0127  0.1298  0.3745
   11SOL     OW  182   3.994   4.513   5.396  0.0769 -0.5509  0.1284
   11SOL    HW1  183   3.936   4.593   5.414  0.9164 -0.1579  1.2208
   11SOL    HW2  184   3.948   4.452   5.332 -1.3933 -0.0878  0.7109
   12SOL     OW  185   4.567   4.682   5.976  0.0940 -0.8345 -0.8615
   12SOL    HW1  186   4.561   4.757   6.042 -1.5709  0.3954 -2.3404
   12SOL    HW2  187   4.531   4.598   6.018  1.0846 -0.6364  0.4794
   13SOL     OW  188   6.250   5.060   1.649  0.3992 -0.2565 -0.9548
   13SOL    HW1  189   6.225   4.963   1.659  0.0635 -0.0990 -0.1566
   13SOL    HW2  190   6.326   5.081   1.711  0.7738 -0.1178 -1.4634
   14SOL     OW  191   1.685   5.004   3.312 -0.4084  0.5728  0.0858
   14SOL    HW1  192   1.654   5.067   3.241 -0.4496 -0.4634 -0.8432
   14SOL    HW2  193   1.720   5.056   3.390  1.3272  1.7799 -1.4089
   15SOL     OW  194   0.919   4.337   5.862 -0.1309 -0.0682  0.4864
   15SOL    HW1  195   0.864   4.264   5.902 -1.2245  0.7864  0.6215
   15SOL    HW2  196   0.877   4.426   5.884  0.7895  0.5661 -0.2237
   16SOL     OW  197   5.303   4.049   4.538 -0.6499 -0.3071 -0.0716
   16SOL    HW1  198   5.367   4.126   4.541 -2.2464  1.0768  2.6535
   16SOL    HW2  199   5.210   4.083   4.524 -1.3335 -1.7775  0.6393
   17SOL     OW  200   6.599   5.261   1.672 -0.2733  0.0811  0.3844
   17SOL    HW1  201   6.558   5.200   1.605  3.0830 -1.2130 -0.6951
   17SOL    HW2  202   6.527   5.312   1.720 -3.1551 -3.3938  0.1351
   18SOL     OW  203   2.498   4.213   3.244 -0.4965  0.1278 -0.0846
   18SOL    HW1  204   2.474   4.272   3.166 -0.5037 -1.2465 -1.1526
   18SOL    HW2  205   2.447   4.128   3.239  1.6851 -1.2543 -0.2769
   19SOL     OW  206   6.346   4.762   5.233  0.1178  0.4301  0.1296
   19SOL    HW1  207   6.349   4.716   5.322 -2.2518 -0.2458 -0.0779
   19SOL    HW2  208   6.293   4.706   5.169 -0.1179  1.9677 -1.0534
   20SOL     OW  209   5.067   4.122   2.546 -0.1223 -0.0486 -0.4459
   20SOL    HW1  210   5.089   4.217   2.524 -1.6806  0.5120  0.3030
   20SOL    HW2  211   4.997   4.120   2.618  0.1159 -1.7703 -0.2298
   21SOL     OW  212   2.490   5.225   6.181  0.2353  0.3032 -0.0864
   21SOL    HW1  213   2.569   5.236   6.120 -0.0699  0.8390 -0.3872
   21SOL    HW2  214   2.430   5.153   6.145 -0.4514  1.2975 -0.9618
   22SOL     OW  215   1.207   3.686   6.092  0.0731  0.2064 -0.4413
   22SOL    HW1  216   1.278   3.706   6.159 -2.1038 -0.6538  2.2808
   22SOL    HW2  217   1.175   3.771   6.051 -0.6032  1.1429  1.8876
   23SOL     OW  218   0.968   4.066   0.097 -0.5234 -0.1603 -0.1760
   23SOL    HW1  219   1.066   4.059   0.120 -0.3247  2.7946  0.2901
   23SOL    HW2  220   0.914   4.019   0.167  0.5238 -1.4370 -0.1904
   24SOL     OW  221   2.495   3.747   0.321  0.3205 -0.1180 -0.6138
   24SOL    HW1  222   2.411   3.693   0.313  0.5022 -1.0589  2.5979
   24SOL    HW2  223   2.471   3.840   0.350  0.2023  1.0380 -3.8872
   25SOL     OW  224   5.229   5.961   6.335 -0.1859  0.3078  0.0556
   25SOL    HW1  225   5.164   5.898   6.380  0.8871 -2.1564 -1.6117
   25SOL    HW2  226   5.308   5.975   6.395  1.3261 -3.1124 -0.8868
   26SOL     OW  227   2.046   4.258   2.097  0.3187  0.0272 -0.3066
   26SOL    HW1  228   2.080   4.186   2.158 -0.4132  0.1275  0.2422
   26SOL    HW2  229   2.003   4.217   2.017 -2.2666 -0.3044  1.1322
   27SOL     OW  230   6.744   5.774   2.533  0.7225  0.1137  0.9050
   27SOL    HW1  231   6.726   5.765   2.435 -0.7660 -0.1954  1.1780
   27SOL    HW2  232   6.758   5.683   2.573  0.1694  0.1402  1.1680
   28SOL     OW  233   2.764   5.064   5.436 -0.0627 -0.2488  0.8570
   28SOL    HW1  234   2.836   5.069   5.505  0.4307 -0.0714  0.3388
   28SOL    HW2  235   2.704   4.987   5.456  2.0585 -2.3459 -0.3893
   29SOL     OW  236   5.719   4.262   5.949  0.0394 -0.6620 -0.1242
   29SOL    HW1  237   5.794   4.283   6.012 -0.8299  1.1769  0.3719
   29SOL    HW2  238   5.641   4.226   6.001 -1.2181  2.2341  0.1910
   30SOL     OW  239   0.899   4.599   2.168 -0.3040  0.0161 -0.1742
   30SOL    HW1  240   0.874   4.536   2.242 -0.6913  0.3942  0.0193
   30SOL    HW2  241   0.821   4.657   2.145 -0.2626 -0.2480 -1.0378
   31SOL     OW  242   3.919   3.627   1.746 -0.2492  0.0841  0.2633
   31SOL    HW1  243   4.015   3.655   1.749 -0.4286  0.8865 -0.8215
   31SOL    HW2  244   3.889   3.599   1.838  0.7405  0.7935  0.8198
   32SOL     OW  245   3.935   5.368   4.361  0.0407  0.6581  0.0489
   32SOL    HW1  246   3.937   5.346   4.263 -0.0399  0.8797 -0.0018
   32SOL    HW2  247   3.982   5.296   4.412 -0.9357 -0.0782 -0.0411
   33SOL     OW  248   4.033   5.709   5.256 -0.1790 -0.1815  0.2946
   33SOL    HW1  249   4.099   5.746   5.321 -1.3208 -2.3377  2.8782
   33SOL    HW2  250   3.969   5.781   5.230  0.4653  0.8186  1.3617
   34SOL     OW  251   2.710   4.793   3.899 -0.0297  0.8757  0.9881
   34SOL    HW1  252   2.613   4.800   3.925  0.0195  1.1434  1.1019
   34SOL    HW2  253   2.760   4.746   3.972 -0.2642 -0.2367  0.4569
   35SOL     OW  254   1.220   6.255   0.091  0.1612 -0.1180 -0.4946
   35SOL    HW1  255   1.171   6.307   0.160 -2.9472 -0.1100 -2.5108
   35SOL    HW2  256   1.242   6.164   0.126  0.5729  0.5598  1.1243
   36SOL     OW  257   6.638   4.017   6.989  0.0608 -0.7051 -0.2672
   36SOL    HW1  258   6.631   3.919   6.973 -0.1192 -0.6485 -0.5469
   36SOL    HW2  259   6.712   4.036   7.054 -1.7462 -1.2561  2.0741
   37SOL     OW  260   2.326   4.716   2.838  0.0731  0.1799 -0.1939
   37SOL    HW1  261   2.367   4.717   2.746  0.0129  0.4983 -0.2182
   37SOL    HW2  262   2.390   4.757   2.903  0.7636 -1.4273  0.1910
   38SOL     OW  263   3.021   5.055   2.067  0.2183 -0.0978 -0.0773
   38SOL    HW1  264   3.092   5.096   2.124 -0.9718  0.6379  0.9147
   38SOL    HW2  265   2.945   5.025   2.124 -0.3496 -0.7398 -1.1329
   39SOL     OW  266   1.418   3.579   5.121  0.0589  0.2722 -0.3600
   39SOL    HW1  267   1.442   3.547   5.212  0.3481  0.8851 -0.2145
   39SOL    HW2  268   1.443   3.509   5.053 -2.4673 -1.3066  0.1967
   40SOL     OW  269   1.844   4.526   6.746  0.3093  0.2234 -0.1917
   40SOL    HW1  270   1.823   4.569   6.658 -0.3281  1.3400  0.4721
   40SOL    HW2  271   1.877   4.433   6.731 -1.6911 -0.3478 -1.5117
   41SOL     OW  272   0.533   5.390   2.374 -0.0567  0.0139  0.9635
   41SOL    HW1  273   0.526   5.471   2.316 -0.5765  0.6669  1.9166
   41SOL    HW2  274   0.559   5.312   2.318  0.1612  0.7685 -0.0267
   42SOL     OW  275   6.068   5.590   0.050  0.4290  0.8004 -0.5747
   42SOL    HW1  276   5.969   5.591   0.063  0.2044 -2.8784 -0.8109
   42SOL    HW2  277   6.113   5.564   0.136  0.7978 -1.2709 -1.3285
   43SOL     OW  278   0.418   3.908   0.779  0.7960  0.2013  0.3079
   43SOL    HW1  279   0.406   3.940   0.685  0.7089  2.6053  1.0552
   43SOL    HW2  280   0.392   3.981   0.842  0.7679 -1.3759  2.2274
   44SOL     OW  281   6.445   5.115   4.094 -0.0056 -0.0407  0.2422
   44SOL    HW1  282   6.374   5.045   4.088 -1.1791  1.2054 -1.0465
   44SOL    HW2  283   6.467   5.149   4.002  3.0380 -1.0993  0.4725
   45SOL     OW  284   2.717   5.574   2.379 -0.2288 -0.1056  0.1103
   45SOL    HW1  285   2.768   5.503   2.332  3.4843  1.6483  1.1131
   45SOL    HW2  286   2.712   5.553   2.476  2.0041  1.3818  0.6414
   46SOL     OW  287   3.955   3.623   2.610 -0.1913 -0.2600 -0.1172
   46SOL    HW1  288   3.958   3.710   2.561  1.0503 -0.7643 -0.9777
   46SOL    HW2  289   3.962   3.548   2.545 -1.9199 -1.0475  0.5500
   47SOL     OW  290   6.314   5.422   1.291 -0.2695  0.3657 -0.0666
   47SOL    HW1  291   6.342   5.482   1.366 -0.7766  0.8174 -0.2275
   47SOL    HW2  292   6.230   5.374   1.317 -0.7387  0.9132 -0.5272
   48SOL     OW  293   1.637   4.878   4.025  0.3677  0.1176  0.4570
   48SOL    HW1  294   1.710   4.945   4.039 -0.8302  1.0435  3.0336
   48SOL    HW2  295   1.660   4.794   4.075  0.0537  0.1245  0.6142
   49SOL     OW  296   6.894   5.868   2.025  0.0719  0.6419 -0.3714
   49SOL    HW1  297   6.900   5.770   2.010 -1.1370  0.5685 -0.4869
   49SOL    HW2  298   6.856   5.912   1.943  0.4550  1.1840 -0.2643
   50SOL     OW  299   1.136   5.877   3.310 -0.2470  0.3353  0.0052
   50SOL    HW1  300   1.140   5.837   3.218  1.0395 -0.2845  0.3088
   50SOL    HW2  301   1.041   5.877   3.342 -0.2625 -3.0983  0.2363
   51SOL     OW  302   4.684   5.307   6.169 -0.1618 -0.6326 -0.3849
   51SOL    HW1  303   4.660   5.270   6.079  3.0801  1.4493 -2.3531
   51SOL    HW2  304   4.688   5.407   6.164  2.7424 -0.5395  1.1796
   52SOL     OW  305   5.825   5.485   6.140  0.0280 -0.2234 -0.5039
   52SOL    HW1  306   5.862   5.564   6.090 -0.8228  0.3098 -0.2984
   52SOL    HW2  307   5.786   5.421   6.074 -1.4210  0.6483 -0.5401
   53SOL     OW  308   6.706   4.910   4.612  0.1861  0.2001 -0.0758
   53SOL    HW1  309   6.636   4.928   4.680 -0.3155 -0.3720 -0.4197
   53SOL    HW2  310   6.782   4.973   4.624  1.0197 -1.1195  2.2650
   54SOL     OW  311   2.394   5.331   2.186 -0.2624  0.1375 -0.1198
   54SOL    HW1  312   2.467   5.274   2.148 -0.1922 -0.2166  0.5250
   54SOL    HW2  313   2.391   5.319   2.285 -0.4273  1.0535 -0.0020
   55SOL     OW  314   3.907   4.763   0.285  0.3751  0.5724 -0.0768
   55SOL    HW1  315   3.941   4.841   0.232 -0.8140 -0.0662 -1.8953
   55SOL    HW2  316   3.822   4.789   0.332 -0.4417  0.2176 -1.2986
   56SOL     OW  317   4.845   5.195   5.645  0.1857  0.3352  0.3125
   56SOL    HW1  318   4.941   5.170   5.658  0.2008 -0.3046 -0.8635
   56SOL    HW2  319   4.790   5.162   5.722  0.8870  0.5991  0.9295
   57SOL     OW  320   3.276   6.069   1.369 -0.2733 -0.4128  0.0583
   57SOL    HW1  321   3.302   6.123   1.450 -1.2358  0.7399 -0.3744
   57SOL    HW2  322   3.340   5.994   1.358  0.9632  0.4855  0.8380
   58SOL     OW  323   2.156   3.821   1.447  0.2725  0.0873  0.4240
   58SOL    HW1  324   2.101   3.780   1.374  0.2819  1.2805 -0.2775
   58SOL    HW2  325   2.252   3.817   1.421  0.3656 -0.3390  0.8172
   59SOL     OW  326   0.024   5.830   2.278  0.2055 -0.6875  0.3635
   59SOL    HW1  327   0.001   5.896   2.350  0.5119 -0.4470  0.2417
   59SOL    HW2  328   0.010   5.872   2.188 -1.0247 -1.2683  0.2581
   60SOL     OW  329   2.592   5.486   0.138 -0.1669  0.2537  0.8108
   60SOL    HW1  330   2.528   5.412   0.156 -1.2911  0.8753 -0.4198
   60SOL    HW2  331   2.685   5.451   0.135 -0.6242 -0.9922  0.8221
   61SOL     OW  332   2.740   3.754   1.931 -0.1360 -0.2521  0.2320
   61SOL    HW1  333   2.793   3.722   2.011  1.3692  0.8685 -0.2662
   61SOL    HW2  334   2.645   3.724   1.940 -0.0258 -0.1374  2.4687
   62SOL     OW  335   2.405   5.768   4.099  0.2651 -0.3860  0.0095
   62SOL    HW1  336   2.325   5.747   4.156 -0.3395  1.8423  0.0459
   62SOL    HW2  337   2.395   5.720   4.011 -2.3386  1.5584 -0.9035
   63SOL     OW  338   5.517   4.262   3.837 -0.0167 -0.1730 -0.2699
   63SOL    HW1  339   5.523   4.254   3.936 -0.3368  1.0414 -0.1372
   63SOL    HW2  340   5.427   4.297   3.811  0.0045 -0.6291 -1.0002
   64SOL     OW  341   4.969   4.146   1.891 -0.4782  0.0097 -0.7748
   64SOL    HW1  342   5.014   4.088   1.824 -0.5206 -0.4555 -0.4049
   64SOL    HW2  343   4.983   4.242   1.867  2.3470 -0.0377  0.3797
   65SOL     OW  344   5.479   4.808   3.491 -0.5263 -0.2894  0.4176
   65SOL    HW1  345   5.517   4.776   3.578  0.3155  3.3905  1.6060
   65SOL    HW2  346   5.381   4.826   3.503 -0.6249 -0.7578  0.3016
   66SOL     OW  347   3.749   5.709   3.727 -0.4441 -0.3547  0.1616
   66SOL    HW1  348   3.826   5.646   3.718  0.9216  1.1705  0.6600
   66SOL    HW2  349   3.714   5.706   3.821  1.0771  1.1814  0.8217
   67SOL     OW  350   3.364   4.231   3.255 -0.5400 -0.1307 -0.0290
   67SOL    HW1  351   3.418   4.176   3.191  1.4761  1.8758 -0.1714
   67SOL    HW2  352   3.334   4.314   3.209  1.8712  1.8967  1.7811
   68SOL     OW  353   1.702   4.772   5.378 -0.2633  0.2860 -0.2008
   68SOL    HW1  354   1.777   4.706   5.376  0.2254  0.8492 -0.7562
   68SOL    HW2  355   1.730   4.853   5.431 -0.4690  0.5061 -0.4266
   69SOL     OW  356   4.470   5.793   6.598 -0.6913  0.2919 -0.4095
   69SOL    HW1  357   4.441   5.739   6.678  2.0405 -0.6034  0.0791
   69SOL    HW2  358   4.410   5.872   6.588 -2.9754 -1.1998  0.6765
   70SOL     OW  359   1.379   4.739   1.307 -0.1836  0.4777 -0.2215
   70SOL    HW1  360   1.368   4.750   1.406  1.2198 -1.2574  0.1742
   70SOL    HW2  361   1.317   4.667   1.275  1.5313 -1.1591 -0.0113
   71SOL     OW  362   0.826   5.144   0.721  0.1237  0.0294 -0.0332
   71SOL    HW1  363   0.853   5.048   0.729 -1.2322 -0.4142 -0.4152
   71SOL    HW2  364   0.748   5.162   0.781 -0.7832  0.4049 -1.2723
   72SOL     OW  365   3.939   5.320   4.076  0.3561 -0.2139 -0.1061
   72SOL    HW1  366   4.030   5.279   4.066  0.5074 -0.1329  0.9083
   72SOL    HW2  367   3.877   5.280   4.008  1.5221  0.8515 -1.8820
   73SOL     OW  368   0.599   3.638   5.612 -0.3299 -0.7622 -0.0003
   73SOL    HW1  369   0.504   3.609   5.623 -0.5763  0.0997  0.2220
   73SOL    HW2  370   0.659   3.559   5.622 -0.9781 -1.1985  0.5670
   74SOL     OW  371   3.780   4.297   2.613 -0.4095  0.2402 -0.1684
   74SOL    HW1  372   3.749   4.217   2.562  0.1494  0.2385 -0.5087
   74SOL    HW2  373   3.867   4.329   2.577 -1.4632  2.1186 -1.2337
   75SOL     OW  374   2.454   4.272   6.451  0.1257  0.1744 -0.2344
   75SOL    HW1  375   2.358   4.269   6.425  0.0420  0.1029  0.0727
   75SOL    HW2  376   2.470   4.351   6.511 -0.2357 -1.0511  1.5686
   76SOL     OW  377   2.537   4.346   3.475  0.4557  0.0708  0.0048
   76SOL    HW1  378   2.479   4.298   3.541 -1.2872  1.5841 -0.3452
   76SOL    HW2  379   2.533   4.299   3.387 -0.8515  0.5044 -0.2032
   77SOL     OW  380   5.857   5.328   0.800 -0.1484 -0.2294 -0.3586
   77SOL    HW1  381   5.911   5.376   0.869 -1.1726  0.0046  0.3089
   77SOL    HW2  382   5.826   5.241   0.838 -0.6551 -0.1301 -0.5418
   78SOL     OW  383   5.317   4.316   2.919 -0.5753 -0.0480  0.4556
   78SOL    HW1  384   5.381   4.338   2.993  0.3178  0.0308 -0.3163
   78SOL    HW2  385   5.363   4.327   2.831 -1.6732  0.0324 -0.1249
   79SOL     OW  386   5.051   4.879   1.501 -0.2201  0.1726  0.4807
   79SOL    HW1  387   5.133   4.936   1.509 -0.7408  0.9239  0.5255
   79SOL    HW2  388   4.970   4.933   1.525 -0.6372 -0.8267  1.3949
   80SOL     OW  389   2.057   5.233   3.042 -0.0155 -1.5054  0.3144
   80SOL    HW1  390   2.121   5.238   3.118  0.9995  0.6218 -0.6097
   80SOL    HW2  391   1.985   5.302   3.054  0.3015 -0.9665 -0.7488
   81SOL     OW  392   5.476   5.185   3.719  0.5304 -0.3435 -0.6230
   81SOL    HW1  393   5.513   5.261   3.772  1.0245 -0.2328 -1.1147
   81SOL    HW2  394   5.399   5.145   3.768  0.9900 -0.2622  0.1910
   82SOL     OW  395   6.085   4.691   1.202 -0.3272  0.1171  0.1865
   82SOL    HW1  396   6.039   4.761   1.147  1.4272  1.2870  0.1298
   82SOL    HW2  397   6.104   4.612   1.144  1.1047  1.1558 -0.8498
   83SOL     OW  398   3.854   4.174   2.194  0.2748  0.1107 -0.0470
   83SOL    HW1  399   3.924   4.112   2.228 -0.7884 -2.3607 -2.0479
   83SOL    HW2  400   3.894   4.264   2.176  2.2346 -0.3948  1.4597
   84SOL     OW  401   6.064   4.223   6.590 -0.4139  0.7206 -0.2718
   84SOL    HW1  402   6.036   4.176   6.506 -0.3023  1.8125 -0.9357
   84SOL    HW2  403   6.155   4.192   6.617 -0.6247  0.0552 -0.3207
   85SOL     OW  404   4.730   3.330   5.182  0.4323  0.1580  0.5323
   85SOL    HW1  405   4.637   3.328   5.218  0.4910  2.7383  0.9961
   85SOL    HW2  406   4.730   3.377   5.094  0.9469 -2.3440 -0.9164
   86SOL     OW  407   5.917   3.623   4.848 -0.3263 -0.5764 -0.1050
   86SOL    HW1  408   5.864   3.613   4.764 -0.8677  0.5730  0.0793
   86SOL    HW2  409   6.013   3.603   4.829 -0.2642  0.6550 -1.2525
   87SOL     OW  410   1.444   5.519   2.134  0.1947 -0.2418  1.1999
   87SOL    HW1  411   1.431   5.527   2.233 -2.4819  0.7569  0.8588
   87SOL    HW2  412   1.372   5.461   2.096 -0.0395  1.0043 -0.3692
   88SOL     OW  413   5.782   3.874   3.045  0.4089  0.0891 -0.0697
   88SOL    HW1  414   5.755   3.906   2.954  0.2233  0.0158 -0.0398
   88SOL    HW2  415   5.712   3.812   3.081  0.1880  0.5956  0.3808
   89SOL     OW  416   2.698   5.538   2.668 -0.3213 -0.3098  0.1950
   89SOL    HW1  417   2.619   5.588   2.705  0.0594  1.6431 -1.4469
   89SOL    HW2  418   2.782   5.572   2.710  0.0317  1.2931 -1.6562
   90SOL     OW  419   3.882   4.052   0.589 -0.1984 -0.0383  0.0195
   90SOL    HW1  420   3.873   4.144   0.551 -0.3872  0.2805  0.8257
   90SOL    HW2  421   3.947   4.054   0.666  1.1139 -0.9025 -1.0188
   91SOL     OW  422   4.533   5.479   2.414  0.3512 -0.6893  0.0832
   91SOL    HW1  423   4.454   5.539   2.421 -0.0949 -1.2817  0.2175
   91SOL    HW2  424   4.565   5.454   2.506 -1.3885 -3.1121  0.1464
   92SOL     OW  425   1.276   5.036   3.266  0.0943  0.0300 -0.0654
   92SOL    HW1  426   1.251   4.974   3.340  0.9891 -1.1415 -0.7128
   92SOL    HW2  427   1.300   5.126   3.304 -1.8636  0.2315  0.8279
   93SOL     OW  428   5.802   3.303   6.164 -0.3340  0.2801 -0.2707
   93SOL    HW1  429   5.739   3.360   6.111  0.2484  1.5787  0.3930
   93SOL    HW2  430   5.820   3.218   6.114 -4.8513 -1.5559  0.7127
   94SOL     OW  431   5.028   3.487   5.771 -0.3563 -0.3496  0.0641
   94SOL    HW1  432   5.088   3.442   5.705 -1.2184  0.0099 -0.9939
   94SOL    HW2  433   4.994   3.420   5.837  2.3670 -0.3117  1.6453
   95SOL     OW  434   6.092   6.221   6.580 -0.0854  0.1255  0.1710
   95SOL    HW1  435   6.135   6.307   6.605 -0.8646  0.4931  0.2881
   95SOL    HW2  436   6.002   6.214   6.624 -1.4027  0.6748 -2.2514
   96SOL     OW  437   3.498   5.700   2.325  0.0883  0.3795 -0.1485
   96SOL    HW1  438   3.518   5.735   2.416  0.3604 -0.1196 -0.0145
   96SOL    HW2  439   3.517   5.602   2.322 -0.6590  0.2344 -0.5166
   97SOL     OW  440   3.595   5.053   4.599 -0.2195  0.0155  0.0151
   97SOL    HW1  441   3.534   4.976   4.579 -1.1113  0.6790  0.1489
   97SOL    HW2  442   3.564   5.134   4.550  0.8797  0.2340 -0.3469
   98SOL     OW  443   0.011   4.350   5.955 -0.4403 -0.0175  0.1942
   98SOL    HW1  444  -0.062   4.282   5.954 -0.1332 -0.3785 -1.5398
   98SOL    HW2  445   0.093   4.311   5.912 -0.3823  1.5537 -1.2096
   99SOL     OW  446   5.159   5.161   0.227  0.7446 -0.3632  0.1946
   99SOL    HW1  447   5.063   5.137   0.240  0.4615  0.2189 -0.7868
   99SOL    HW2  448   5.194   5.202   0.312  0.6706 -2.2428  1.1987
  100SOL     OW  449   2.643   4.658   2.132  0.0540  0.3671  0.1183
  100SOL    HW1  450   2.682   4.722   2.067  1.4891 -1.7295 -1.2121
  100SOL    HW2  451   2.653   4.565   2.097 -0.9796 -0.6970  2.4384
  101SOL     OW  452   3.291   6.101   4.651 -0.7141 -0.4949 -0.1739
  101SOL    HW1  453   3.381   6.133   4.680 -0.3112 -2.5561  1.0383
  101SOL    HW2  454   3.273   6.011   4.691 -3.1845 -0.2870 -0.6802
  102SOL     OW  455   3.480   4.798   5.799  0.0096 -0.2431 -0.3956
  102SOL    HW1  456   3.472   4.803   5.699  0.2523  1.0203 -0.3705
  102SOL    HW2  457   3.392   4.770   5.838  0.1026 -1.4497 -0.9839
  103SOL     OW  458   5.456   6.067   0.888  0.2826  0.2987 -0.1694
  103SOL    HW1  459   5.552   6.052   0.910  0.2924 -1.9069 -1.3829
  103SOL    HW2  460   5.400   6.052   0.970  0.8087 -0.9221 -0.0151
  104SOL     OW  461   2.398   3.729   4.848  0.4565  0.2604  0.3069
  104SOL    HW1  462   2.344   3.813   4.851 -0.1961 -0.0018 -2.0039
  104SOL    HW2  463   2.358   3.661   4.910 -1.0536  0.5567 -0.2922
  105SOL     OW  464   4.160   5.180   5.106 -0.5121  0.3520 -0.2392
  105SOL    HW1  465   4.137   5.250   5.039  0.7758  1.0158 -0.0243
  105SOL    HW2  466   4.201   5.222   5.187 -1.1992 -0.5166  0.5932
  106SOL     OW  467   6.516   4.645   3.427 -0.2816 -0.1025  0.3599
  106SOL    HW1  468   6.479   4.552   3.420  0.3650 -0.4032  0.8246
  106SOL    HW2  469   6.573   4.652   3.509 -1.5941  1.1675  1.2079
  107SOL     OW  470   5.351   4.504   2.309 -0.1392  0.3815 -0.6084
  107SOL    HW1  471   5.409   4.554   2.374 -0.7131 -1.4191  1.3868
  107SOL    HW2  472   5.368   4.406   2.318 -4.2736 -0.3816  1.0121
  108SOL     OW  473   2.164   4.276   6.425 -0.3703  0.1981 -0.5133
  108SOL    HW1  474   2.178   4.267   6.523 -0.2492  0.7450 -0.4810
  108SOL    HW2  475   2.077   4.233   6.399 -1.3044  1.6589  0.0996
  109SOL     OW  476   2.977   5.237   0.272  0.1491  0.3881 -0.1567
  109SOL    HW1  477   2.951   5.287   0.355  1.3069  1.5126 -0.4318
  109SOL    HW2  478   2.983   5.139   0.292 -2.3753  0.2702  0.3502
  110SOL     OW  479   0.977   4.478   2.450  0.3215  0.3463  0.2933
  110SOL    HW1  480   0.928   4.425   2.519  0.6181  0.7774  0.8467
  110SOL    HW2  481   0.967   4.575   2.469  0.1432  0.4853 -0.4638
  111SOL     OW  482   5.066   4.987   0.003  0.2579  0.3241 -0.0914
  111SOL    HW1  483   5.087   5.077   0.040  1.8521 -0.5715  1.3306
  111SOL    HW2  484   5.063   4.920   0.077  0.3427 -0.9968 -1.2348
  112SOL     OW  485   4.202   4.542   2.885  0.1954  0.1767  0.2799
  112SOL    HW1  486   4.189   4.633   2.924  0.5573  0.4486 -0.2306
  112SOL    HW2  487   4.138   4.529   2.809  0.3084  0.0889  0.2006
  113SOL     OW  488   3.987   6.277   2.822  0.3920 -0.5422  0.1337
  113SOL    HW1  489   3.902   6.286   2.770  1.8819 -0.3682 -2.4645
  113SOL    HW2  490   4.065   6.284   2.759  2.5117  2.7413  2.7418
  114SOL     OW  491   6.948   3.495   1.431 -0.7911  0.7015 -0.3465
  114SOL    HW1  492   6.853   3.474   1.406 -0.5625 -1.9286  0.6644
  114SOL    HW2  493   6.977   3.435   1.506  1.3534  2.2195  0.1515
  115SOL     OW  494   0.362   4.237   6.247  0.7110 -0.0229  0.1130
  115SOL    HW1  495   0.312   4.180   6.311  0.6579  1.3013  1.3051
  115SOL    HW2  496   0.300   4.304   6.206  1.1600  0.5562  0.3535
  116SOL     OW  497   4.714   4.477   6.788 -0.5168 -0.3162 -0.4092
  116SOL    HW1  498   4.649   4.488   6.863 -0.2839 -1.0663 -0.0858
  116SOL    HW2  499   4.799   4.525   6.811 -0.6890  0.0351 -0.5011
  117SOL     OW  500   3.331   3.672   2.121 -0.0221  0.0140  0.4078
  117SOL    HW1  501   3.333   3.614   2.039  2.3113 -0.6679  0.8661
  117SOL    HW2  502   3.375   3.759   2.100 -1.2011  0.6338  0.4328
  118SOL     OW  503   1.225   3.236   0.312 -0.0847  0.3502  0.0337
  118SOL    HW1  504   1.269   3.146   0.308 -0.7585 -0.0835  1.5739
  118SOL    HW2  505   1.179   3.254   0.225  0.2553 -0.7045 -0.3808
  119SOL     OW  506   1.565   3.207   0.030  0.2745  0.0411  0.0977
  119SOL    HW1  507   1.499   3.135   0.049  0.1549  0.1169 -0.0265
  119SOL    HW2  508   1.646   3.168  -0.014 -0.0414  0.0654 -0.5117
  120SOL     OW  509   4.032   5.675   4.677  0.6108 -0.0826 -0.1236
  120SOL    HW1  510   4.033   5.773   4.656 -0.1531 -0.1023 -0.2625
  120SOL    HW2  511   4.008   5.662   4.774  1.4735 -0.1088  0.0979
  121SOL     OW  512   5.382   3.063   1.319  0.1183 -0.1432 -0.1703
  121SOL    HW1  513   5.373   2.963   1.325  0.3630 -0.0877  1.6864
  121SOL    HW2  514   5.429   3.097   1.400 -1.7798  1.6929  0.2480
  122SOL     OW  515   6.478   5.248   2.486  0.0899  0.3010  0.0164
  122SOL    HW1  516   6.553   5.222   2.547  0.3642  0.9572 -0.0426
  122SOL    HW2  517   6.391   5.223   2.529  0.3572 -1.6585 -0.4689
  123SOL     OW  518   3.042   5.331   5.047 -1.1215  0.0971 -0.3403
  123SOL    HW1  519   3.118   5.335   4.983 -0.4917 -0.4236  0.3598
  123SOL    HW2  520   2.987   5.249   5.029 -2.6268  1.3756 -2.0283
  124SOL     OW  521   4.889   4.834   3.758  0.1363  0.4382 -0.0421
  124SOL    HW1  522   4.808   4.781   3.732  0.4101  0.1034 -0.2185
  124SOL    HW2  523   4.889   4.920   3.708  0.7297 -0.2563 -1.2767
  125SOL     OW  524   3.828   6.151   2.143 -0.2709 -0.1612  0.2853
  125SOL    HW1  525   3.767   6.075   2.165 -1.6175  1.1887  1.4238
  125SOL    HW2  526   3.881   6.175   2.224  0.5515 -0.2034 -0.2250
  126SOL     OW  527   4.092   3.693   5.810 -0.2707 -0.1103  0.2223
  126SOL    HW1  528   4.158   3.653   5.875  0.5674  0.0234 -0.5236
  126SOL    HW2  529   4.054   3.777   5.849  0.9248  0.4812  0.1879
  127SOL     OW  530   4.583   5.274   0.052 -0.2166 -0.7466  0.6516
  127SOL    HW1  531   4.671   5.320   0.035 -0.3530  0.1953  2.2111
  127SOL    HW2  532   4.508   5.336   0.030 -0.5046 -1.4471 -0.4019
  128SOL     OW  533   3.149   3.999   4.483  0.0398 -0.3588 -0.2729
  128SOL    HW1  534   3.133   3.913   4.436  0.7020  0.2875 -1.7290
  128SOL    HW2  535   3.245   4.004   4.510 -0.1862 -0.4300  0.5760
  129SOL     OW  536   6.501   5.351   6.577 -0.2487  0.3537 -0.0537
  129SOL    HW1  537   6.586   5.379   6.621 -0.5770 -0.7879  1.4214
  129SOL    HW2  538   6.521   5.290   6.500  0.2871  0.8393 -0.3018
  130SOL     OW  539   5.194   5.849   3.236  0.5109 -0.3919  0.0869
  130SOL    HW1  540   5.100   5.884   3.238  1.1521  1.4123  0.9137
  130SOL    HW2  541   5.252   5.914   3.187  1.6384 -0.6179  1.0771
  131SOL     OW  542   2.952   5.144   5.255  0.2481  0.0847 -0.0641
  131SOL    HW1  543   2.873   5.111   5.306  0.3084  0.3916  0.2230
  131SOL    HW2  544   2.960   5.091   5.170 -1.0580  0.9295 -0.7581
  132SOL     OW  545   2.790   5.696   1.615  0.0421  0.0564 -0.0930
  132SOL    HW1  546   2.801   5.614   1.559 -2.1456 -0.1589 -0.2874
  132SOL    HW2  547   2.871   5.708   1.673  0.5999 -1.9799 -0.3782
  133SOL     OW  548   6.927   5.012   3.889 -0.3754 -0.1311  0.1274
  133SOL    HW1  549   6.855   4.979   3.827  0.7523  0.1111 -1.3627
  133SOL    HW2  550   6.990   4.937   3.910 -0.5148 -0.1058  0.6536
  134SOL     OW  551   2.241   5.490   5.586  0.4040  0.4785 -0.0143
  134SOL    HW1  552   2.264   5.512   5.681 -1.1831  2.4107 -0.0120
  134SOL    HW2  553   2.324   5.493   5.530  1.2828 -0.2118  1.2000
  135SOL     OW  554   4.686   4.720   2.509  0.5691  0.2096  0.1278
  135SOL    HW1  555   4.666   4.624   2.490  0.0029  0.4643 -0.6145
  135SOL    HW2  556   4.774   4.744   2.467  0.4894  0.1286 -0.0898
  136SOL     OW  557   1.613   5.792   6.961 -0.1246 -0.4058 -0.2387
  136SOL    HW1  558   1.562   5.706   6.960  1.4878 -1.4219 -2.5300
  136SOL    HW2  559   1.568   5.859   6.902 -0.6648 -0.0791  0.5206
  137SOL     OW  560   6.549   4.010   5.488 -0.7038 -0.4516  0.6022
  137SOL    HW1  561   6.543   3.954   5.570 -0.3952  1.0794  1.7196
  137SOL    HW2  562   6.642   4.008   5.453 -0.3705  0.4086  1.4211
  138SOL     OW  563   4.618   5.283   6.665  0.3562 -0.7739  0.3846
  138SOL    HW1  564   4.627   5.186   6.690  1.0081 -0.4816  1.3139
  138SOL    HW2  565   4.589   5.289   6.569 -1.0717 -1.9018  0.6983
  139SOL     OW  566   2.819   5.056   1.591  0.1071 -0.5943  0.3245
  139SOL    HW1  567   2.880   5.067   1.512  0.5206 -1.9991  0.4209
  139SOL    HW2  568   2.738   5.004   1.564  0.8162 -2.1477  1.0636
  140SOL     OW  569   1.408   4.669   0.870  0.0588 -0.1555  0.3736
  140SOL    HW1  570   1.455   4.735   0.812 -1.4147  0.1129 -0.5901
  140SOL    HW2  571   1.475   4.611   0.916  1.3258  0.8521 -0.1428
  141SOL     OW  572   3.016   4.030   4.982 -0.4046  0.0796  0.5675
  141SOL    HW1  573   2.976   4.096   4.919 -0.2154 -0.3172  0.0233
  141SOL    HW2  574   3.097   4.068   5.024  1.1465 -0.6486 -1.5864
  142SOL     OW  575   0.291   5.102   1.765  0.3252 -0.4933 -0.5583
  142SOL    HW1  576   0.198   5.127   1.738  0.5321 -0.2863 -1.0993
  142SOL    HW2  577   0.324   5.029   1.705  0.6277 -0.3476 -0.5704
  143SOL     OW  578   4.028   5.738   1.667  0.0268 -0.0993 -0.0436
  143SOL    HW1  579   4.003   5.641   1.659 -1.2406  0.2989 -1.3992
  143SOL    HW2  580   4.008   5.770   1.760 -3.0189 -0.2809 -0.5370
  144SOL     OW  581   2.259   4.829   4.391 -0.4625  0.2232  0.0893
  144SOL    HW1  582   2.296   4.737   4.402 -2.2299 -0.5647 -0.2143
  144SOL    HW2  583   2.287   4.866   4.302  0.7115  0.2411  0.4409
  145SOL     OW  584   0.679   5.270   5.787  0.0082  0.1574 -0.0586
  145SOL    HW1  585   0.626   5.186   5.799  0.7059 -0.3236 -0.2790
  145SOL    HW2  586   0.771   5.257   5.825  0.4443  0.4790 -0.9675
  146SOL     OW  587   3.886   3.220   3.175 -0.2662 -0.0783 -0.1326
  146SOL    HW1  588   3.886   3.237   3.273 -1.1738  0.2391 -0.1832
  146SOL    HW2  589   3.817   3.152   3.152 -0.1394 -0.0664 -0.5658
  147SOL     OW  590   1.696   5.175   1.556  0.3512  0.6586  0.3310
  147SOL    HW1  591   1.778   5.231   1.541  0.6807  0.0206 -0.3584
  147SOL    HW2  592   1.659   5.194   1.646  0.8213  1.5175  0.3576
  148SOL     OW  593   5.124   3.706   1.308 -0.0152 -0.4976  0.3508
  148SOL    HW1  594   5.180   3.711   1.390 -1.0674  0.4056  1.0444
  148SOL    HW2  595   5.038   3.755   1.323 -0.5629 -0.9800 -1.0254
  149SOL     OW  596   2.484   5.000   1.993 -0.3404 -0.4695  0.2185
  149SOL    HW1  597   2.520   4.947   1.915 -1.2695 -0.5713 -0.1499
  149SOL    HW2  598   2.399   5.044   1.967 -1.1170 -1.1991  1.4407
  150SOL     OW  599   0.927   5.409   2.990 -0.5752 -0.3875 -0.9617
  150SOL    HW1  600   0.944   5.461   3.074  2.1230 -0.2531 -1.5029
  150SOL    HW2  601   0.862   5.458   2.932 -0.4753  0.8169 -0.0866
  151SOL     OW  602   1.416   6.163   0.769  0.7055 -0.1480  0.3357
  151SOL    HW1  603   1.322   6.162   0.802 -0.1490  2.8226 -1.6181
  151SOL    HW2  604   1.422   6.112   0.682 -0.0249  2.4517 -1.3608
  152SOL     OW  605   1.965   5.890   5.962 -0.2414 -0.3902 -0.4589
  152SOL    HW1  606   2.020   5.961   5.918 -1.8382  0.7806 -0.6617
  152SOL    HW2  607   1.974   5.804   5.911  0.1308  0.2068 -1.4151
  153SOL     OW  608   4.292   4.745   5.739  0.0669  0.0636  0.3957
  153SOL    HW1  609   4.362   4.816   5.731  0.3881 -0.2735  0.1589
  153SOL    HW2  610   4.333   4.662   5.777 -0.3339  0.0455  0.7874
  154SOL     OW  611   6.765   5.433   6.271  0.7835  0.0440  0.2231
  154SOL    HW1  612   6.815   5.352   6.241 -1.2830 -1.3697  0.4315
  154SOL    HW2  613   6.822   5.485   6.335  1.7086 -1.9375  1.0966
  155SOL     OW  614   3.035   6.081   1.730 -0.1227 -0.0021  0.2604
  155SOL    HW1  615   3.028   6.065   1.632 -0.1807 -1.1657  0.4398
  155SOL    HW2  616   2.995   6.004   1.780 -0.4622  0.7598  1.2006
  156SOL     OW  617   0.235   5.898   5.820 -0.1933  0.1572  0.3592
  156SOL    HW1  618   0.183   5.895   5.735  0.7629 -1.9123 -0.2111
  156SOL    HW2  619   0.174   5.924   5.895 -1.4755  0.1793 -0.6513
  157SOL     OW  620   2.079   3.602   3.005  0.0446  0.4274  0.2970
  157SOL    HW1  621   2.007   3.598   3.075  1.1772  0.5925  1.5210
  157SOL    HW2  622   2.059   3.676   2.940 -1.8717 -0.7757 -0.5589
  158SOL     OW  623   3.320   5.629   3.878  0.0516  0.6501 -0.3063
  158SOL    HW1  624   3.405   5.578   3.875  0.4133  1.2910 -1.5247
  158SOL    HW2  625   3.244   5.567   3.899  0.6829 -0.0985 -0.2206
  159SOL     OW  626   0.160   5.011   0.377  0.1269 -0.3665 -0.3308
  159SOL    HW1  627   0.138   5.062   0.294 -1.9595 -1.9989 -0.8690
  159SOL    HW2  628   0.146   5.069   0.457  0.9873  0.8500 -1.0163
  160SOL     OW  629   2.508   3.726   2.412  0.0963 -0.1534  0.3105
  160SOL    HW1  630   2.416   3.742   2.448  0.8810  1.2000  1.8267
  160SOL    HW2  631   2.531   3.797   2.345  0.6740  0.5643  1.2487
  161SOL     OW  632   3.250   4.431   0.461 -0.1200 -0.2892 -0.2047
  161SOL    HW1  633   3.177   4.405   0.398 -0.1111  3.1542 -1.8531
  161SOL    HW2  634   3.219   4.418   0.556 -2.1147 -0.7300 -0.8742
  162SOL     OW  635   0.122   5.418   0.874  0.4931 -0.1194  0.1436
  162SOL    HW1  636   0.154   5.446   0.965  0.7137 -1.6197  0.5697
  162SOL    HW2  637   0.121   5.497   0.813  0.6229  0.8649  1.3681
  163SOL     OW  638   0.128   4.015   4.734  0.2262  0.4399  0.2647
  163SOL    HW1  639   0.033   3.984   4.739  0.3706  0.0495  0.6598
  163SOL    HW2  640   0.166   4.023   4.826  0.9779 -0.6936  0.0835
  164SOL     OW  641   6.393   4.725   2.051 -0.4532 -0.1545  0.5234
  164SOL    HW1  642   6.357   4.814   2.022  0.6561 -0.0081 -0.4755
  164SOL    HW2  643   6.476   4.739   2.105  1.4735 -0.5937 -2.1276
  165SOL     OW  644   5.111   4.894   1.871 -0.4074  0.1132  0.9391
  165SOL    HW1  645   5.024   4.848   1.855 -0.3876 -0.0890  1.4065
  165SOL    HW2  646   5.185   4.827   1.868 -0.2160  0.3433  0.1334
  166SOL     OW  647   6.592   4.400   4.799  0.2936 -0.0412 -0.5848
  166SOL    HW1  648   6.543   4.470   4.851  0.2084  0.9757 -1.9655
  166SOL    HW2  649   6.688   4.399   4.827  0.1010 -0.0212  0.0927
  167SOL     OW  650   2.143   5.683   4.458  0.1054  0.1830 -0.4497
  167SOL    HW1  651   2.164   5.721   4.548  0.3527  0.8503 -0.7776
  167SOL    HW2  652   2.198   5.602   4.442  1.7987  1.3664 -0.9146
  168SOL     OW  653   1.259   3.731   5.536 -0.2383 -0.1822  0.5568
  168SOL    HW1  654   1.184   3.680   5.496  0.2270 -1.3800  1.1434
  168SOL    HW2  655   1.229   3.775   5.620 -0.2744 -0.7498  0.8479
  169SOL     OW  656   4.571   4.391   2.983  0.5527  0.2611  0.0571
  169SOL    HW1  657   4.564   4.429   3.075  1.1270 -2.2434  1.2097
  169SOL    HW2  658   4.662   4.354   2.968 -0.0766 -1.0044 -0.8414
  170SOL     OW  659   6.566   3.870   1.127 -0.1011 -0.2281 -0.0529
  170SOL    HW1  660   6.557   3.813   1.045 -1.0345 -0.3848  0.1455
  170SOL    HW2  661   6.489   3.934   1.132  0.9747  1.1287 -0.3101
  171SOL     OW  662   1.343   5.525   1.008  0.3944  0.3804 -0.1474
  171SOL    HW1  663   1.396   5.610   1.008 -0.4840  0.9665  1.5362
  171SOL    HW2  664   1.254   5.541   0.964  0.0040  0.5002  0.6697
  172SOL     OW  665   0.820   3.857   1.326 -0.0352 -0.2700  0.3901
  172SOL    HW1  666   0.774   3.854   1.237 -0.7879 -0.1344  0.7643
  172SOL    HW2  667   0.916   3.883   1.313  0.1457 -1.3100 -0.4774
  173SOL     OW  668   1.013   5.570   4.669  0.1368  0.0134 -0.1107
  173SOL    HW1  669   0.929   5.516   4.666 -1.0294  1.7645 -2.0529
  173SOL    HW2  670   1.021   5.614   4.759 -0.6407 -0.7541  0.3515
  174SOL     OW  671   4.246   3.887   2.120 -0.2980 -0.5823  0.2399
  174SOL    HW1  672   4.215   3.823   2.049  0.6375 -0.2721 -0.4721
  174SOL    HW2  673   4.344   3.906   2.108 -0.8342  2.1633 -0.5499
  175SOL     OW  674   3.218   4.891   4.999 -0.0326  0.1297 -0.5988
  175SOL    HW1  675   3.302   4.946   4.995  0.4206 -0.5322 -0.3779
  175SOL    HW2  676   3.212   4.847   5.089  0.4052 -1.4039 -1.2892
  176SOL     OW  677   6.706   5.617   0.989  0.0986  0.2624 -0.3475
  176SOL    HW1  678   6.700   5.517   0.987  1.1114  0.1715  0.4054
  176SOL    HW2  679   6.774   5.645   1.057  1.2539  1.3977 -1.9077
  177SOL     OW  680   5.270   4.834   6.057  0.4492 -0.3484  0.0069
  177SOL    HW1  681   5.344   4.778   6.019 -0.6674 -1.3100 -0.8113
  177SOL    HW2  682   5.230   4.890   5.984  1.3156  1.2941  0.7413
  178SOL     OW  683   1.112   5.920   6.471  0.3099  0.5391  0.0063
  178SOL    HW1  684   1.203   5.884   6.451  0.5932  0.2898  1.6173
  178SOL    HW2  685   1.043   5.860   6.431  0.8260  1.0710 -1.7787
  179SOL     OW  686   4.817   5.616   1.582 -0.0570 -0.4754 -0.1075
  179SOL    HW1  687   4.805   5.519   1.605 -0.4445 -0.0279  1.7210
  179SOL    HW2  688   4.830   5.669   1.666  0.7596  0.9915 -1.1218
  180SOL     OW  689   5.624   6.119   5.687  0.4466  0.1261 -0.1048
  180SOL    HW1  690   5.642   6.213   5.656  0.9886  0.5107  1.2798
  180SOL    HW2  691   5.622   6.117   5.787  2.0029 -1.6154 -0.0594
  181SOL     OW  692   0.930   4.222   2.632 -0.3727  0.5057  0.4416
  181SOL    HW1  693   0.866   4.153   2.598  1.7610 -1.2801 -0.1711
  181SOL    HW2  694   0.910   4.242   2.728 -1.5895 -0.3035  0.3691
  182SOL     OW  695   0.003   4.096   2.598  0.4556  0.8496  0.6617
  182SOL    HW1  696   0.090   4.107   2.645  0.0870 -1.1625  1.9379
  182SOL    HW2  697  -0.071   4.093   2.665 -0.9062  4.2651 -0.4682
  183SOL     OW  698   3.214   4.359   6.730  0.1274  0.4839  0.2175
  183SOL    HW1  699   3.170   4.444   6.756  2.1385  1.6754 -0.0699
  183SOL    HW2  700   3.290   4.378   6.668 -0.2143 -1.6594 -0.9912
  184SOL     OW  701   5.260   5.318   5.005  0.1245 -0.3073  0.4004
  184SOL    HW1  702   5.264   5.338   5.103 -2.3126 -1.5733  0.8302
  184SOL    HW2  703   5.254   5.404   4.954  0.8390  0.3495  1.3804
  185SOL     OW  704   5.734   3.455   1.319 -0.4442 -0.1836 -0.8312
  185SOL    HW1  705   5.715   3.418   1.228 -3.5212  0.6327 -0.6363
  185SOL    HW2  706   5.762   3.550   1.311 -0.0215 -0.3159 -0.9477
  186SOL     OW  707   4.614   5.355   1.481 -0.0350  0.1348  0.2486
  186SOL    HW1  708   4.629   5.386   1.387 -0.9344  1.7568  0.5861
  186SOL    HW2  709   4.702   5.343   1.527  0.4355 -1.4439 -1.0013
  187SOL     OW  710   4.581   5.218   4.113  0.0057 -0.5686  0.0934
  187SOL    HW1  711   4.502   5.257   4.065  0.1408 -0.6265 -0.1809
  187SOL    HW2  712   4.647   5.183   4.046  0.2768 -0.4970  0.3183
  188SOL     OW  713   2.483   5.737   6.007 -0.2470  0.0641  0.4630
  188SOL    HW1  714   2.423   5.750   6.086 -0.1826  1.0164  0.3665
  188SOL    HW2  715   2.494   5.824   5.959 -0.4314 -0.5449 -0.7028
  189SOL     OW  716   0.580   4.828   5.413  0.4087  0.7149  0.8071
  189SOL    HW1  717   0.582   4.928   5.409  1.5587  0.7551  1.7671
  189SOL    HW2  718   0.626   4.789   5.334  3.5953  1.0581  2.3459
  190SOL     OW  719   5.340   5.202   4.366 -0.0413  0.0058  0.0190
  190SOL    HW1  720   5.334   5.272   4.436  0.2822 -0.4294  0.4891
  190SOL    HW2  721   5.249   5.166   4.346 -0.0332 -0.4968  0.8633
  191SOL     OW  722   0.225   4.988   4.980  0.3817  0.7030  0.3576
  191SOL    HW1  723   0.309   4.940   4.955  2.0083  3.1288  0.7729
  191SOL    HW2  724   0.194   4.957   5.070 -0.3124 -1.5278 -0.5681
  192SOL     OW  725   6.308   4.118   6.666  0.1668 -0.1071 -0.2136
  192SOL    HW1  726   6.313   4.018   6.656  1.1759  0.0154 -1.1422
  192SOL    HW2  727   6.396   4.153   6.697 -0.5442  0.3968  1.3176
  193SOL     OW  728   0.208   5.463   2.050 -0.1283 -0.1582 -0.1426
  193SOL    HW1  729   0.210   5.366   2.026 -2.9476 -0.3174 -0.1202
  193SOL    HW2  730   0.159   5.474   2.137 -1.2676  1.3636 -0.9361
  194SOL     OW  731   1.318   4.142   2.873 -0.9654 -0.2477 -0.2325
  194SOL    HW1  732   1.394   4.207   2.865 -1.1946  0.0197 -0.2378
  194SOL    HW2  733   1.342   4.057   2.826 -0.2841 -0.5151  0.5533
  195SOL     OW  734   5.066   3.443   0.580  0.0463 -0.6289 -0.6222
  195SOL    HW1  735   5.041   3.490   0.665  1.3082  2.7651 -2.0054
  195SOL    HW2  736   5.158   3.470   0.553  0.2061 -2.7300 -2.4127
  196SOL     OW  737   6.123   5.697   0.974 -0.3946  0.1023 -0.5821
  196SOL    HW1  738   6.171   5.685   1.061 -0.8198  0.3651 -0.3077
  196SOL    HW2  739   6.181   5.664   0.899  0.5952  1.2708 -0.3582
  197SOL     OW  740   3.418   4.393   2.393  0.7169 -0.1885 -0.6840
  197SOL    HW1  741   3.435   4.454   2.316  0.0280 -0.9705 -1.4885
  197SOL    HW2  742   3.431   4.298   2.364  0.3301 -0.5045  0.1291
  198SOL     OW  743   1.620   4.850   1.242 -0.0943 -0.6816 -0.0698
  198SOL    HW1  744   1.541   4.791   1.257  1.8613 -2.9969  2.2361
  198SOL    HW2  745   1.621   4.883   1.148 -3.1493 -1.4620 -0.4663
  199SOL     OW  746   2.396   4.922   2.258 -0.4071 -0.3987  0.1166
  199SOL    HW1  747   2.371   4.832   2.292 -3.7381  0.3790  0.1151
  199SOL    HW2  748   2.413   4.917   2.160 -2.6372 -0.7869 -0.3077
  200SOL     OW  749   3.199   5.340   5.298  0.5581 -0.1489 -0.7811
  200SOL    HW1  750   3.200   5.256   5.352 -0.9914  0.2337 -0.1047
  200SOL    HW2  751   3.112   5.348   5.250  1.4196  0.1628 -2.3644
  201SOL     OW  752   0.468   5.316   6.438 -0.2852  0.6371  0.1980
  201SOL    HW1  753   0.511   5.241   6.388  0.4166  0.6312  0.7925
  201SOL    HW2  754   0.435   5.385   6.373 -2.2152 -0.8257 -0.4319
  202SOL     OW  755   6.280   4.471   0.154  0.1006  0.1182  0.1509
  202SOL    HW1  756   6.197   4.468   0.098 -0.1907 -1.8788  0.5917
  202SOL    HW2  757   6.360   4.454   0.096  0.1069  0.9921 -0.1058
  203SOL     OW  758   4.459   5.912   0.905 -0.1561  0.4148  0.5632
  203SOL    HW1  759   4.426   5.834   0.852  1.7625 -0.7114  0.9563
  203SOL    HW2  760   4.534   5.957   0.857  0.5855  0.3239  1.5971
  204SOL     OW  761   5.315   4.726   1.861  0.2923  0.1103  0.1790
  204SOL    HW1  762   5.310   4.672   1.777  0.0413 -0.0010  0.2655
  204SOL    HW2  763   5.383   4.799   1.849  0.7492 -0.3235  0.1218
  205SOL     OW  764   2.049   4.998   4.431 -0.0837  0.2117  0.1495
  205SOL    HW1  765   1.952   4.986   4.407 -0.0243  0.3735 -0.1755
  205SOL    HW2  766   2.103   4.924   4.391 -0.0370  0.2647  0.1155
  206SOL     OW  767   6.476   5.518   3.985 -0.0712  0.0061  0.0150
  206SOL    HW1  768   6.413   5.461   4.038  1.5750 -1.6774  0.2489
  206SOL    HW2  769   6.568   5.509   4.023  0.4570  1.9002 -0.7278
  207SOL     OW  770   0.162   4.001   1.598  0.0645  0.0356  0.8594
  207SOL    HW1  771   0.113   4.003   1.511  0.4402  0.0934  0.6463
  207SOL    HW2  772   0.097   3.988   1.673 -0.1863 -0.8559  0.5079
  208SOL     OW  773   4.316   5.056   0.880  0.3612  0.1027  0.2943
  208SOL    HW1  774   4.275   5.139   0.843 -0.5751 -0.7621 -0.7110
  208SOL    HW2  775   4.246   5.005   0.932  0.6842 -0.4621  0.1823
  209SOL     OW  776   5.680   3.340   5.535 -0.3587 -0.6241  0.7393
  209SOL    HW1  777   5.625   3.284   5.473 -0.2644  0.4794 -0.3793
  209SOL    HW2  778   5.770   3.354   5.496 -0.6079  0.8891  0.6444
  210SOL     OW  779   0.780   5.951   2.252 -0.0812 -0.4527  0.4055
  210SOL    HW1  780   0.684   5.975   2.263 -0.4198 -0.6808 -1.6925
  210SOL    HW2  781   0.818   5.924   2.341 -1.7747  0.1876  1.3728
  211SOL     OW  782   2.875   6.163   1.158  0.2025  0.0282  0.4946
  211SOL    HW1  783   2.921   6.249   1.138  0.3731  0.0651  1.0321
  211SOL    HW2  784   2.806   6.178   1.229 -0.1510 -0.1693  0.1987
  212SOL     OW  785   4.979   5.655   3.072  0.2959 -0.1361 -0.8984
  212SOL    HW1  786   4.939   5.734   3.118 -0.8514 -0.1792 -1.7604
  212SOL    HW2  787   5.046   5.611   3.132 -0.2820  0.5005  0.2453
  213SOL     OW  788   3.421   3.565   5.570 -0.4944  0.4134 -0.0037
  213SOL    HW1  789   3.327   3.532   5.583 -0.0269 -1.8910 -1.9939
  213SOL    HW2  790   3.472   3.554   5.656 -1.2398 -1.1189  0.2779
  214SOL     OW  791   4.156   4.087   1.290  0.0957  0.0406 -0.5264
  214SOL    HW1  792   4.129   3.995   1.317  0.7631 -0.1893 -0.6310
  214SOL    HW2  793   4.117   4.107   1.200  1.1972 -0.7353 -1.2064
  215SOL     OW  794   1.775   3.888   4.695 -0.2727 -0.1350 -0.1068
  215SOL    HW1  795   1.732   3.799   4.676  1.4071 -0.8233 -0.8898
  215SOL    HW2  796   1.705   3.954   4.722 -1.5466 -1.7228  0.6325
  216SOL     OW  797   1.590   4.237   6.774  0.2631 -0.0984  0.0304
  216SOL    HW1  798   1.617   4.291   6.854  2.7804  0.2368 -0.9255
  216SOL    HW2  799   1.560   4.299   6.701  0.9873 -0.1180 -0.3004
  217SOL     OW  800   4.681   4.558   0.724  0.4050 -0.2448  0.2905
  217SOL    HW1  801   4.645   4.490   0.660 -3.8410 -0.2013  2.2921
  217SOL    HW2  802   4.742   4.514   0.789  0.9276 -1.2661 -0.8563
  218SOL     OW  803   6.468   3.976   3.098 -0.2002  0.6381  0.3959
  218SOL    HW1  804   6.372   3.953   3.082 -0.5773  2.1323  0.3447
  218SOL    HW2  805   6.527   3.909   3.053 -1.2282  0.1346 -0.2266
  219SOL     OW  806   4.279   4.370   3.099  0.0218 -0.1144  0.1701
  219SOL    HW1  807   4.360   4.332   3.055 -0.4615 -1.6937  0.5896
  219SOL    HW2  808   4.232   4.431   3.036  1.7140  1.1328  0.0441
  220SOL     OW  809   6.770   4.949   0.939 -0.0319  0.1860  0.0820
  220SOL    HW1  810   6.762   5.034   0.888 -0.8258  0.2729  0.3301
  220SOL    HW2  811   6.866   4.926   0.953  0.2217 -0.0251 -1.7597
  221SOL     OW  812   4.362   4.658   1.879 -0.1113  0.1451 -0.0548
  221SOL    HW1  813   4.263   4.647   1.889 -0.0043 -1.9859 -0.7944
  221SOL    HW2  814   4.389   4.748   1.912 -2.4356  1.2147 -0.8734
  222SOL     OW  815   2.197   4.850   4.681 -0.3089 -0.5735  0.6557
  222SOL    HW1  816   2.214   4.891   4.592  0.4722  0.4294  1.2524
  222SOL    HW2  817   2.131   4.775   4.671 -0.1401 -0.5549 -0.7693
  223SOL     OW  818   2.501   5.753   0.559  0.3078  0.0381  0.2666
  223SOL    HW1  819   2.426   5.690   0.540 -0.5864  0.8294  1.0617
  223SOL    HW2  820   2.497   5.830   0.495  0.2089  0.2613  0.5356
  224SOL     OW  821   4.531   5.717   2.148  0.7338  0.3307 -0.4782
  224SOL    HW1  822   4.542   5.690   2.053  0.5313 -0.7762 -0.1961
  224SOL    HW2  823   4.610   5.686   2.201 -0.2784 -1.2660  0.1725
  225SOL     OW  824   2.156   3.711   5.469 -0.4445  0.2404 -1.0159
  225SOL    HW1  825   2.071   3.700   5.520  0.5990  1.3449  1.0930
  225SOL    HW2  826   2.183   3.624   5.428 -1.6514 -0.5294 -0.2117
  226SOL     OW  827   2.079   4.572   4.082 -0.1284  0.0475  0.2455
  226SOL    HW1  828   2.133   4.504   4.132 -0.7839 -1.2497 -0.7669
  226SOL    HW2  829   2.106   4.572   3.986 -1.8175 -0.5457 -0.2586
  227SOL     OW  830   0.903   5.330   3.599 -0.1281 -0.2276 -0.2234
  227SOL    HW1  831   0.961   5.390   3.654  0.2323 -1.5462  0.8642
  227SOL    HW2  832   0.953   5.247   3.574 -1.9504 -2.1827  2.1281
  228SOL     OW  833   6.064   4.428   1.682  0.2371  0.1851 -0.5312
  228SOL    HW1  834   6.099   4.473   1.764  0.6053  1.1030 -1.1708
  228SOL    HW2  835   6.123   4.351   1.658  0.7000  0.5203 -0.4862
  229SOL     OW  836   0.893   6.032   4.896 -0.0981 -0.1018  0.2849
  229SOL    HW1  837   0.954   6.014   4.818  2.1287  0.0764  1.8866
  229SOL    HW2  838   0.878   6.130   4.905 -1.7538 -0.2076 -0.8597
  230SOL     OW  839   6.098   4.670   5.797 -0.1913  0.3199  0.0757
  230SOL    HW1  840   6.076   4.585   5.845  1.0688  0.5028  1.0350
  230SOL    HW2  841   6.195   4.690   5.809 -0.0982  1.0202 -1.5659
  231SOL     OW  842   5.657   5.266   3.472 -0.1232  0.4054  0.2510
  231SOL    HW1  843   5.756   5.258   3.462 -0.1131 -1.5483  1.3617
  231SOL    HW2  844   5.614   5.179   3.446 -1.6771  1.6040 -1.3812
  232SOL     OW  845   4.565   6.443   4.332 -0.9788 -0.1130 -0.3332
  232SOL    HW1  846   4.564   6.343   4.329  0.8940 -0.1526 -1.5000
  232SOL    HW2  847   4.541   6.479   4.242 -1.7922  0.5026  0.1225
  233SOL     OW  848   3.911   6.177   2.427 -0.0351  0.0890  0.0957
  233SOL    HW1  849   3.916   6.079   2.411  0.6652  0.1466 -0.0788
  233SOL    HW2  850   4.002   6.218   2.416 -0.3232  0.7636  0.1282
  234SOL     OW  851   5.474   4.157   2.075 -0.1224  0.5157 -0.1932
  234SOL    HW1  852   5.503   4.252   2.065 -0.0260  0.6112  0.8686
  234SOL    HW2  853   5.554   4.099   2.088 -0.2729  0.5168  0.7948
  235SOL     OW  854   6.120   4.620   2.910  0.0038 -0.2947  0.0583
  235SOL    HW1  855   6.077   4.619   2.819  0.7246 -1.1259 -0.2890
  235SOL    HW2  856   6.062   4.569   2.974  0.8072 -2.1192 -0.5949
  236SOL     OW  857   3.607   5.153   1.178  0.3004 -0.2091 -0.1330
  236SOL    HW1  858   3.532   5.093   1.205 -1.2718 -0.1203 -3.7872
  236SOL    HW2  859   3.665   5.105   1.112  0.1499  1.5730 -1.6320
  237SOL     OW  860   1.068   4.850   6.503  0.8229 -0.3462 -0.1164
  237SOL    HW1  861   1.018   4.857   6.589  1.3048 -1.3947  0.2644
  237SOL    HW2  862   1.166   4.846   6.522  0.8814 -1.7644 -0.6269
  238SOL     OW  863   6.517   5.303   3.392  0.6855  0.1914 -0.3004
  238SOL    HW1  864   6.582   5.298   3.467  0.0373 -0.0409  0.2503
  238SOL    HW2  865   6.567   5.302   3.305  1.5421  2.3101  0.1229
  239SOL     OW  866   4.896   5.407   2.140  0.0296  0.6256 -0.3832
  239SOL    HW1  867   4.945   5.381   2.223  1.1380 -1.5620 -1.6600
  239SOL    HW2  868   4.940   5.487   2.099  2.7096 -1.2903 -1.5162
  240SOL     OW  869   0.637   5.009   2.532 -0.2020  0.0502  0.4667
  240SOL    HW1  870   0.583   4.994   2.615  0.1674  0.1015  0.7161
  240SOL    HW2  871   0.680   5.099   2.536 -1.0981  0.5321 -0.2933
  241SOL     OW  872   4.082   6.091   3.454  1.4068 -0.0343  0.0412
  241SOL    HW1  873   4.033   6.100   3.541  2.0352  0.9776  0.3119
  241SOL    HW2  874   4.020   6.114   3.379  1.0776 -0.1197  0.2844
  242SOL     OW  875   4.208   4.932   4.507 -0.8304 -0.4217  0.5634
  242SOL    HW1  876   4.205   4.837   4.537  1.2715 -1.6135 -2.4389
  242SOL    HW2  877   4.268   4.985   4.568  0.9473 -1.9819  0.2724
  243SOL     OW  878   3.860   4.120   1.096  0.3623  0.1116 -0.5238
  243SOL    HW1  879   3.913   4.171   1.029 -0.6291  0.5732 -0.9638
  243SOL    HW2  880   3.820   4.183   1.162  0.2685 -0.2276 -0.2536
  244SOL     OW  881   5.107   4.289   5.397  0.0756  0.1210  0.4979
  244SOL    HW1  882   5.148   4.242   5.319  0.2465  0.8090  0.1716
  244SOL    HW2  883   5.141   4.383   5.402  0.7488 -0.1698  1.9155
  245SOL     OW  884   1.104   4.994   3.036  0.4610  0.0597 -0.3562
  245SOL    HW1  885   1.092   4.896   3.049 -1.5051  0.5010  1.9566
  245SOL    HW2  886   1.189   5.024   3.078 -0.5797 -0.2268  2.1138
  246SOL     OW  887   4.608   5.052   2.131  0.2134 -0.5797 -0.3667
  246SOL    HW1  888   4.536   5.036   2.063  0.0056 -2.0046  0.1512
  246SOL    HW2  889   4.598   5.143   2.169 -2.7555 -1.4590  1.3155
  247SOL     OW  890   2.858   4.826   6.457  0.0526  0.1932 -0.0704
  247SOL    HW1  891   2.949   4.850   6.491  0.4516 -1.1058 -0.2021
  247SOL    HW2  892   2.789   4.870   6.515  0.7217 -1.4843  2.1286
  248SOL     OW  893   0.775   4.879   4.754 -0.2856 -0.2554  0.1220
  248SOL    HW1  894   0.775   4.780   4.759 -2.5442 -0.4105 -1.4495
  248SOL    HW2  895   0.752   4.917   4.844  4.2187 -0.8563  1.8023
  249SOL     OW  896   0.043   5.584   5.550  0.0330  0.1033  0.3067
  249SOL    HW1  897   0.053   5.669   5.601  1.2229  0.6338 -0.7489
  249SOL    HW2  898   0.134   5.549   5.525 -0.4715 -0.9364 -0.1616
  250SOL     OW  899   0.328   5.300   4.403 -0.3764  0.0111 -0.2082
  250SOL    HW1  900   0.327   5.320   4.305  0.5413  2.5620  0.2169
  250SOL    HW2  901   0.281   5.373   4.452 -0.6278 -1.1141  1.2929
  251SOL     OW  902   4.995   5.521   3.806  0.1672 -0.2351 -0.2943
  251SOL    HW1  903   4.973   5.615   3.781  2.1898 -0.2310 -2.3646
  251SOL    HW2  904   5.090   5.515   3.836 -0.2446 -1.4720  0.9068
  252SOL     OW  905   6.193   4.049   5.259  0.0980 -0.0401 -0.6895
  252SOL    HW1  906   6.224   4.144   5.250 -0.1934  0.2068  0.6718
  252SOL    HW2  907   6.146   4.038   5.346 -1.7558 -0.9262 -1.7312
  253SOL     OW  908   5.734   4.857   0.667  0.3271 -0.4899  0.2542
  253SOL    HW1  909   5.761   4.761   0.664  0.8254 -0.3384 -0.3224
  253SOL    HW2  910   5.652   4.867   0.724 -0.5215 -1.4436 -0.7688
  254SOL     OW  911   1.070   4.207   5.534  0.2534  0.1548 -0.1278
  254SOL    HW1  912   1.053   4.169   5.625  0.3008  2.1992  0.7852
  254SOL    HW2  913   1.167   4.197   5.511  0.5214  0.8111  0.6540
  255SOL     OW  914   0.840   5.588   5.804  0.0241 -0.7650 -0.0170
  255SOL    HW1  915   0.904   5.538   5.746 -0.2537 -0.4620 -0.5920
  255SOL    HW2  916   0.747   5.557   5.786 -0.0991 -0.4042 -0.0062
  256SOL     OW  917   2.865   4.668   5.658  0.2546  0.6074  0.3500
  256SOL    HW1  918   2.768   4.668   5.635  0.0494 -1.7778  0.9772
  256SOL    HW2  919   2.919   4.652   5.576  0.2945  3.3960 -0.2737
  257SOL     OW  920   4.919   5.905   5.489  0.6396  0.0932  0.2881
  257SOL    HW1  921   4.991   5.840   5.465  0.0717 -0.3480 -0.2709
  257SOL    HW2  922   4.922   5.983   5.426  0.5565  0.0140  0.1847
  258SOL     OW  923   0.903   4.970   1.403  0.2830  0.0689  0.4089
  258SOL    HW1  924   0.964   4.977   1.481 -0.2235 -0.4119  0.8536
  258SOL    HW2  925   0.943   5.019   1.325  0.5928  0.9143  1.0807
  259SOL     OW  926   1.160   3.801   4.644  0.4207  0.0058 -0.1745
  259SOL    HW1  927   1.165   3.762   4.553 -1.6994  0.1863 -0.3988
  259SOL    HW2  928   1.115   3.890   4.641 -0.1182 -0.1928  1.0957
  260SOL     OW  929   2.300   5.457   4.409 -0.2914  0.4748  0.0394
  260SOL    HW1  930   2.270   5.367   4.440 -1.6592  0.7418 -0.4816
  260SOL    HW2  931   2.394   5.451   4.375 -0.3264 -0.7167  0.1321
  261SOL     OW  932   2.723   5.649   3.444 -0.6571  0.0053 -0.3294
  261SOL    HW1  933   2.655   5.651   3.372 -2.2709  1.9921  1.1375
  261SOL    HW2  934   2.714   5.563   3.496 -0.4368 -0.7833 -1.5626
  262SOL     OW  935   1.331   5.382   5.696 -0.0387  0.2853  0.0924
  262SOL    HW1  936   1.298   5.476   5.706 -1.3814  0.1280 -2.0246
  262SOL    HW2  937   1.253   5.319   5.703  0.5501 -0.5030 -0.3120
  263SOL     OW  938   2.363   4.067   5.725  0.1092 -0.0020 -0.0928
  263SOL    HW1  939   2.338   3.970   5.724  0.7185 -0.1728  0.5844
  263SOL    HW2  940   2.382   4.097   5.631 -1.0935 -0.2621 -0.4290
  264SOL     OW  941   6.575   5.411   2.138 -0.3188  0.2179 -0.1900
  264SOL    HW1  942   6.548   5.450   2.050  1.2448  0.4867 -0.5815
  264SOL    HW2  943   6.507   5.344   2.167 -0.2313 -0.8431 -2.2406
  265SOL     OW  944   0.725   4.783   2.439  0.0496  0.3250 -0.0105
  265SOL    HW1  945   0.721   4.770   2.340  0.9514  3.7709 -0.6270
  265SOL    HW2  946   0.674   4.865   2.464 -1.3439 -1.2221  2.6420
  266SOL     OW  947   3.589   4.823   6.772  0.1850 -0.1841 -0.0727
  266SOL    HW1  948   3.579   4.922   6.763  0.0008 -0.1194  0.7446
  266SOL    HW2  949   3.652   4.790   6.703  0.6231  0.5787 -0.0563
  267SOL     OW  950   2.308   4.296   0.875  0.1848 -0.3867  0.0428
  267SOL    HW1  951   2.209   4.285   0.889 -0.1995  1.0823 -1.2608
  267SOL    HW2  952   2.324   4.356   0.797  2.1393 -1.3547 -0.3543
  268SOL     OW  953   5.045   5.271   4.846 -0.1445  0.3215  0.2340
  268SOL    HW1  954   5.124   5.273   4.907  0.1353  2.0016 -0.1195
  268SOL    HW2  955   5.066   5.218   4.765  0.1818 -0.2644  0.6963
  269SOL     OW  956   2.716   5.589   5.916  0.1201 -0.5225 -0.6132
  269SOL    HW1  957   2.636   5.627   5.962  0.4034 -0.5293 -0.1049
  269SOL    HW2  958   2.761   5.661   5.862 -1.8172 -1.1340 -3.2488
  270SOL     OW  959   2.888   5.439   1.572 -0.3699 -0.9814  0.3386
  270SOL    HW1  960   2.826   5.369   1.608 -1.1003  0.3551  1.7823
  270SOL    HW2  961   2.972   5.439   1.625 -0.1392 -1.1263 -0.0235
  271SOL     OW  962   0.791   5.583   0.559 -0.0832 -0.1265  0.2717
  271SOL    HW1  963   0.861   5.654   0.544 -0.5715  0.8878  2.4263
  271SOL    HW2  964   0.834   5.504   0.602 -0.1261  0.2225  0.9665
  272SOL     OW  965   5.008   5.477   6.250  0.2995  0.2768  0.3295
  272SOL    HW1  966   4.970   5.569   6.256  0.8325  0.5539 -0.4249
  272SOL    HW2  967   4.960   5.417   6.314  0.3199  1.1959  1.2300
  273SOL     OW  968   1.980   5.233   1.342 -0.0236  0.2716 -0.3899
  273SOL    HW1  969   1.968   5.289   1.424  1.9318  0.0829  0.0732
  273SOL    HW2  970   1.951   5.284   1.262 -0.8510  0.9052  0.2978
  274SOL     OW  971   5.608   4.642   4.808  0.4278 -0.2312  0.6796
  274SOL    HW1  972   5.513   4.663   4.831 -0.3719 -0.4838 -2.1095
  274SOL    HW2  973   5.668   4.681   4.879 -1.7129 -0.5012  2.7727
  275SOL     OW  974   3.388   4.452   5.926 -0.2036 -0.3431 -0.3004
  275SOL    HW1  975   3.349   4.544   5.922  0.3144 -0.0686  0.5639
  275SOL    HW2  976   3.423   4.435   6.018  1.2245 -0.7609 -0.8842
  276SOL     OW  977   2.629   5.635   3.082  0.3616  0.3623  0.0848
  276SOL    HW1  978   2.712   5.583   3.101  0.2299  0.8236  2.2619
  276SOL    HW2  979   2.635   5.676   2.991  2.3743  0.1128  0.0581
  277SOL     OW  980   4.885   4.410   0.573  0.5628  0.0617  0.5183
  277SOL    HW1  981   4.883   4.503   0.536  1.6939  0.4003  1.2828
  277SOL    HW2  982   4.797   4.365   0.553  1.0893  0.1819 -2.6460
  278SOL     OW  983   4.042   6.213   6.566 -0.1734 -0.4254 -0.1503
  278SOL    HW1  984   4.035   6.288   6.500 -0.9712 -0.7176 -0.4006
  278SOL    HW2  985   3.955   6.203   6.614  0.7627  0.6890  1.9545
  279SOL     OW  986   0.920   5.341   1.268 -0.4587  0.1756 -0.2493
  279SOL    HW1  987   1.008   5.385   1.251 -0.3532  0.8361  1.7530
  279SOL    HW2  988   0.922   5.248   1.232  0.7334  0.4760 -1.0128
  280SOL     OW  989   0.682   5.223   3.131  0.0221 -0.4775 -0.1022
  280SOL    HW1  990   0.644   5.268   3.050  0.0683 -0.7310 -0.2668
  280SOL    HW2  991   0.635   5.256   3.213 -0.4416 -0.6660 -0.2869
  281SOL     OW  992   5.271   5.572   6.180 -0.1160  0.6286 -0.5580
  281SOL    HW1  993   5.352   5.521   6.150 -0.1578 -0.1907  0.6561
  281SOL    HW2  994   5.190   5.516   6.166 -0.2596  0.6972 -0.0033
  282SOL     OW  995   2.084   4.746   0.457 -0.2274 -0.5213 -0.1449
  282SOL    HW1  996   2.120   4.753   0.551 -1.5632  0.4877  0.3198
  282SOL    HW2  997   2.050   4.654   0.441  0.3227 -0.7940  0.2512
  283SOL     OW  998   3.760   4.162   4.578  0.1622  0.4244 -0.1859
  283SOL    HW1  999   3.773   4.102   4.656  2.8341 -0.6701 -1.3486
  283SOL    HW2 1000   3.712   4.112   4.506  0.6992  0.2866 -0.4550
  284SOL     OW 1001   3.983   4.772   1.007  0.2517  0.0300  0.3294
  284SOL    HW1 1002   4.025   4.854   1.048 -0.7583  0.0081  1.4590
  284SOL    HW2 1003   4.043   4.693   1.022  0.4460  0.2488  0.7250
  285SOL     OW 1004   0.089   4.355   4.995  0.3659  0.0035  0.5770
  285SOL    HW1 1005   0.010   4.370   4.936  1.0003 -2.0369 -0.9042
  285SOL    HW2 1006   0.072   4.395   5.085 -2.6167 -0.9540  0.5418
  286SOL     OW 1007   4.056   4.353   4.825 -0.0780 -0.0189  0.3591
  286SOL    HW1 1008   4.027   4.336   4.731  0.6122  1.8613 -0.2202
  286SOL    HW2 1009   4.120   4.429   4.828 -1.0399  0.8061  2.5007
  287SOL     OW 1010   4.315   3.860   6.066  0.2489  0.4010 -0.0996
  287SOL    HW1 1011   4.273   3.951   6.061  0.2929  0.4776  0.6714
  287SOL    HW2 1012   4.405   3.862   6.024  0.0952  0.6238 -0.4169
  288SOL     OW 1013   4.171   5.319   1.828  0.3830 -0.1138 -0.1287
  288SOL    HW1 1014   4.219   5.234   1.806  3.2972  1.8878 -2.2369
  288SOL    HW2 1015   4.094   5.332   1.766 -1.9002 -2.4125  2.0092
  289SOL     OW 1016   3.430   3.463   6.060 -0.6569 -0.3369  0.2599
  289SOL    HW1 1017   3.485   3.544   6.042 -0.0408 -0.6916  0.5181
  289SOL    HW2 1018   3.488   3.381   6.056 -1.2421 -0.7527  0.1364
  290SOL     OW 1019   0.166   4.750   4.801  0.1665  0.9695  0.1810
  290SOL    HW1 1020   0.141   4.778   4.708 -0.6972 -0.7977 -0.1512
  290SOL    HW2 1021   0.265   4.759   4.812  0.3206  0.9403 -1.0249
  291SOL     OW 1022   2.342   4.242   1.231  0.3712 -0.0723 -1.0959
  291SOL    HW1 1023   2.407   4.171   1.258  2.2296  1.1342 -2.1482
  291SOL    HW2 1024   2.391   4.315   1.183 -1.4255  2.0292  0.1144
  292SOL     OW 1025   4.668   3.828   1.537  0.5332 -0.4234 -0.4281
  292SOL    HW1 1026   4.685   3.920   1.570  1.9528 -1.0897  0.8478
  292SOL    HW2 1027   4.573   3.819   1.507  0.0886  1.1277  0.4504
  293SOL     OW 1028   4.378   4.563   2.374 -0.2473 -0.7475 -0.7610
  293SOL    HW1 1029   4.393   4.644   2.317 -1.6130  0.4620  0.4963
  293SOL    HW2 1030   4.464   4.513   2.384  0.4969  0.2170 -2.0675
  294SOL     OW 1031   3.681   5.726   0.776 -0.2809  0.4897 -0.4060
  294SOL    HW1 1032   3.763   5.770   0.739  0.7857 -0.0565  1.2141
  294SOL    HW2 1033   3.600   5.766   0.733  0.8245  0.4065 -2.7216
  295SOL     OW 1034   0.788   3.394   1.616  0.0504 -0.6126  0.1172
  295SOL    HW1 1035   0.823   3.403   1.522  0.2362  2.6742  0.3552
  295SOL    HW2 1036   0.799   3.300   1.647  2.2908 -1.2773 -2.2676
  296SOL     OW 1037   5.306   3.289   1.155  0.3899  0.1623 -0.5075
  296SOL    HW1 1038   5.207   3.277   1.163  0.5830 -0.8040  0.8222
  296SOL    HW2 1039   5.353   3.216   1.205  1.7846  0.5993 -1.1159
  297SOL     OW 1040   0.686   4.848   6.397 -0.6943 -0.1855 -0.1324
  297SOL    HW1 1041   0.697   4.749   6.406 -0.8346 -0.0809  1.5263
  297SOL    HW2 1042   0.753   4.883   6.332 -0.1303 -1.2611 -0.1547
  298SOL     OW 1043   4.164   5.947   0.709  0.5136  0.1456  0.0466
  298SOL    HW1 1044   4.097   5.918   0.778  3.3806 -2.2917  2.0361
  298SOL    HW2 1045   4.208   6.032   0.740 -0.0894  0.5518 -0.1863
  299SOL     OW 1046   6.211   4.775   4.250 -0.0457 -0.2324 -0.0154
  299SOL    HW1 1047   6.252   4.687   4.272 -0.4308 -0.3930  0.0670
  299SOL    HW2 1048   6.154   4.805   4.327 -0.1106 -0.0273 -0.1434
  300SOL     OW 1049   6.217   3.898   3.069  0.3637  0.7326 -0.3392
  300SOL    HW1 1050   6.173   3.912   2.980 -0.5637 -0.4031 -0.0726
  300SOL    HW2 1051   6.161   3.940   3.140  1.5399  2.4187 -0.3306
  301SOL     OW 1052   5.900   4.951   6.524  0.0870 -0.1983  0.0735
  301SOL    HW1 1053   5.970   4.890   6.561  0.0409 -0.4458 -0.2496
  301SOL    HW2 1054   5.820   4.950   6.585  0.6899  0.7544  0.9154
  302SOL     OW 1055   0.739   4.626   4.819 -0.3355  0.0902 -0.1270
  302SOL    HW1 1056   0.694   4.570   4.889  1.1506 -0.6488  0.2791
  302SOL    HW2 1057   0.788   4.566   4.756  0.5140  0.8873 -0.2367
  303SOL     OW 1058   5.471   5.678   1.543  0.0179  0.1953  0.1967
  303SOL    HW1 1059   5.451   5.661   1.446 -0.7316 -0.1826  0.4125
  303SOL    HW2 1060   5.388   5.667   1.597  0.8311 -1.8281  1.1818
  304SOL     OW 1061   2.817   5.387   4.640  0.2630  0.3823 -0.4274
  304SOL    HW1 1062   2.786   5.481   4.638 -0.6642  0.1080  0.3322
  304SOL    HW2 1063   2.745   5.328   4.676  0.0503 -0.9416 -2.8035
  305SOL     OW 1064   3.539   5.406   5.339  0.4979  0.5496  0.3071
  305SOL    HW1 1065   3.463   5.406   5.275 -0.3217 -1.1941  1.2091
  305SOL    HW2 1066   3.624   5.383   5.290  0.1556  0.7886 -0.4076
  306SOL     OW 1067   1.261   4.990   1.231  0.5770  0.3011  0.4857
  306SOL    HW1 1068   1.324   4.913   1.248 -1.3519 -0.7327  3.8590
  306SOL    HW2 1069   1.261   5.051   1.310 -2.2182  0.5728  0.3513
  307SOL     OW 1070   5.590   4.662   3.125 -0.5945  0.2187 -0.1318
  307SOL    HW1 1071   5.671   4.716   3.148 -0.2178 -0.2934 -0.2422
  307SOL    HW2 1072   5.508   4.713   3.150 -0.2563  0.9735 -0.5089
  308SOL     OW 1073   6.277   3.458   4.579 -0.2212  0.3525  0.6807
  308SOL    HW1 1074   6.232   3.369   4.568  0.8857 -0.4045  1.9315
  308SOL    HW2 1075   6.245   3.521   4.508 -1.6408 -0.7847  0.2689
  309SOL     OW 1076   4.252   6.007   4.820  0.2281 -0.3388  0.1210
  309SOL    HW1 1077   4.317   5.947   4.865 -0.9174 -0.6362  1.4442
  309SOL    HW2 1078   4.294   6.097   4.806  0.8991 -0.4924  1.0452
  310SOL     OW 1079   1.243   4.178   6.775 -0.1718  0.0812 -0.1377
  310SOL    HW1 1080   1.299   4.197   6.694 -1.6471  3.3033 -0.5477
  310SOL    HW2 1081   1.149   4.162   6.746 -0.3580 -0.7448  0.8709
  311SOL     OW 1082   3.493   6.087   1.810 -0.6016  0.4515  0.2056
  311SOL    HW1 1083   3.441   6.038   1.879 -0.5313  0.4089  0.2285
  311SOL    HW2 1084   3.431   6.132   1.746 -0.7692  2.7832  1.8631
  312SOL     OW 1085   4.994   3.987   0.686  0.6221  0.2515 -0.8874
  312SOL    HW1 1086   5.041   4.075   0.681  1.4539  0.0737  1.8717
  312SOL    HW2 1087   4.902   4.001   0.722  0.1520  0.1383 -2.0224
  313SOL     OW 1088   2.761   6.046   5.164  0.5106  0.3051  0.0323
  313SOL    HW1 1089   2.718   6.010   5.247  1.7710  2.2646  1.6115
  313SOL    HW2 1090   2.697   6.036   5.087 -1.0741 -0.6959  1.4065
  314SOL     OW 1091   0.793   5.855   5.369 -0.0560  0.1048  0.0259
  314SOL    HW1 1092   0.826   5.914   5.296  0.3622 -0.9148 -0.6387
  314SOL    HW2 1093   0.848   5.771   5.372 -1.9980 -1.2793 -0.5638
  315SOL     OW 1094   4.446   5.782   1.337  0.1432 -0.8532  0.0694
  315SOL    HW1 1095   4.407   5.853   1.278 -0.4834 -2.5584 -1.7046
  315SOL    HW2 1096   4.383   5.704   1.340  1.6432 -2.0983  0.3850
  316SOL     OW 1097   5.261   6.179   0.704 -0.7370 -0.1829  0.0994
  316SOL    HW1 1098   5.339   6.160   0.765 -0.7490  1.9536  0.8464
  316SOL    HW2 1099   5.293   6.225   0.622 -1.3382  2.5902  1.3169
  317SOL     OW 1100   2.726   5.653   4.602  0.5140 -0.2590 -0.1091
  317SOL    HW1 1101   2.722   5.753   4.596 -0.6890 -0.1764  1.3816
  317SOL    HW2 1102   2.678   5.613   4.524  0.9427  0.3120 -0.6769
  318SOL     OW 1103   1.956   4.262   6.982 -0.0259 -0.3505  0.8877
  318SOL    HW1 1104   1.928   4.256   6.886  1.0926  0.1970  0.5015
  318SOL    HW2 1105   1.969   4.170   7.019 -3.1562 -0.6938  1.3964
  319SOL     OW 1106   1.058   4.405   1.944  0.5220 -0.0683  0.5673
  319SOL    HW1 1107   0.996   4.478   1.975  1.0583  0.6385  0.0207
  319SOL    HW2 1108   1.012   4.317   1.951  0.1305  0.2235  1.9918
  320SOL     OW 1109   1.083   5.753   6.740  0.1003  0.6174 -0.5300
  320SOL    HW1 1110   1.122   5.844   6.728  2.4903 -0.3208 -0.5814
  320SOL    HW2 1111   0.984   5.759   6.749  0.0306  3.0547 -2.0775
  321SOL     OW 1112   0.664   5.112   5.375 -0.0607 -0.1010  0.0602
  321SOL    HW1 1113   0.747   5.071   5.340 -0.6271  0.2218 -1.7592
  321SOL    HW2 1114   0.685   5.200   5.418  0.6495 -0.4988  0.5385
  322SOL     OW 1115   1.190   5.578   5.020 -0.1249  0.1597  0.0875
  322SOL    HW1 1116   1.094   5.605   5.025 -0.1206  0.4164 -0.8729
  322SOL    HW2 1117   1.201   5.485   5.056 -0.9750 -0.3885 -0.9904
  323SOL     OW 1118   0.299   4.782   0.353  0.2758 -0.0739 -0.3779
  323SOL    HW1 1119   0.392   4.817   0.367  0.2215  0.1601 -0.5983
  323SOL    HW2 1120   0.233   4.849   0.385  0.1900 -0.8337  1.1296
  324SOL     OW 1121   3.950   5.670   1.397  0.2839 -0.5891 -0.2347
  324SOL    HW1 1122   4.000   5.680   1.483  1.0981  1.5732 -0.8900
  324SOL    HW2 1123   3.869   5.728   1.398  1.5007  1.2467 -1.7021
  325SOL     OW 1124   1.481   3.848   5.375  0.3063 -0.3217  0.3851
  325SOL    HW1 1125   1.572   3.812   5.394  0.2078  0.3332  2.4083
  325SOL    HW2 1126   1.413   3.802   5.433 -0.1727  1.2752  1.1773
  326SOL     OW 1127   1.760   5.947   2.707  0.3880  0.6487 -0.3164
  326SOL    HW1 1128   1.724   5.923   2.617 -2.5230 -0.1594  0.9400
  326SOL    HW2 1129   1.859   5.958   2.702  0.3099  0.7897 -3.6089
  327SOL     OW 1130   6.740   4.455   6.348  0.6876 -0.0500 -0.0521
  327SOL    HW1 1131   6.786   4.367   6.342 -0.2971 -0.5974  0.1238
  327SOL    HW2 1132   6.662   4.447   6.411  1.3859  1.3083  1.0403
  328SOL     OW 1133   3.088   4.986   5.448  0.1219  0.4522 -0.1276
  328SOL    HW1 1134   3.184   5.013   5.462  0.5978 -0.4461 -1.4553
  328SOL    HW2 1135   3.060   5.011   5.355 -0.6284 -0.1498 -0.0727
  329SOL     OW 1136   6.901   5.622   1.208  0.3615  0.2332 -0.6460
  329SOL    HW1 1137   6.877   5.602   1.304 -1.2556  0.2916 -1.0082
  329SOL    HW2 1138   6.998   5.644   1.202  0.5863 -0.1887  0.9189
  330SOL     OW 1139   1.477   4.207   1.956  0.4382  0.0085 -0.2778
  330SOL    HW1 1140   1.525   4.294   1.939  0.6555 -0.4321 -2.1983
  330SOL    HW2 1141   1.388   4.225   1.996  1.0317  1.0211  0.6486
  331SOL     OW 1142   4.560   5.153   4.496  0.2201  0.2089 -0.8128
  331SOL    HW1 1143   4.467   5.171   4.464 -0.0805  1.8753  0.8436
  331SOL    HW2 1144   4.614   5.237   4.493  1.3272 -0.4657 -0.6017
  332SOL     OW 1145   3.722   5.635   5.237  0.4075  0.5580 -0.6542
  332SOL    HW1 1146   3.748   5.731   5.229  0.4899  0.4281 -2.6135
  332SOL    HW2 1147   3.623   5.627   5.221  0.4964  0.2709 -1.0689
  333SOL     OW 1148   4.434   3.889   2.332 -0.0572  0.3647 -0.1391
  333SOL    HW1 1149   4.358   3.829   2.356  0.8419 -0.7645 -0.0416
  333SOL    HW2 1150   4.447   3.958   2.403  0.0511 -0.4653  0.6504
  334SOL     OW 1151   2.253   5.921   1.326 -0.1851  0.1074 -0.1357
  334SOL    HW1 1152   2.344   5.909   1.286 -0.0199 -0.5725  0.4267
  334SOL    HW2 1153   2.206   5.996   1.279  1.3044  1.6196  0.6781
  335SOL     OW 1154   2.929   4.933   4.677 -0.1040 -0.4713  0.5157
  335SOL    HW1 1155   2.936   4.872   4.756 -1.1466  0.7539  1.5969
  335SOL    HW2 1156   2.952   5.026   4.704  0.8053 -0.2379 -0.9524
  336SOL     OW 1157   3.147   3.409   0.510  0.0845  0.0817 -0.7485
  336SOL    HW1 1158   3.127   3.506   0.526  0.8532  0.4592 -1.9217
  336SOL    HW2 1159   3.237   3.400   0.468 -0.5693 -1.0284 -1.9845
  337SOL     OW 1160   4.522   5.400   5.624  0.5692  0.1163  0.5546
  337SOL    HW1 1161   4.614   5.400   5.663  0.6759 -0.5850  0.3201
  337SOL    HW2 1162   4.455   5.410   5.698  0.7130 -2.3894  1.1246
  338SOL     OW 1163   6.541   4.552   1.225  0.4131 -0.1321  0.4888
  338SOL    HW1 1164   6.601   4.480   1.191 -2.4275 -2.3263 -0.1784
  338SOL    HW2 1165   6.518   4.535   1.321  0.1318  0.1767  0.4792
  339SOL     OW 1166   2.937   5.902   0.017  0.2969  0.1598  0.4898
  339SOL    HW1 1167   2.840   5.891  -0.003 -0.3184  0.2186  3.1642
  339SOL    HW2 1168   2.956   5.997   0.041  1.9898  1.3044 -4.1806
  340SOL     OW 1169   2.364   4.409   5.731 -0.4452  0.0945  0.0914
  340SOL    HW1 1170   2.266   4.410   5.751 -0.5990  2.7796 -0.3274
  340SOL    HW2 1171   2.407   4.489   5.772  0.9591  0.6755 -2.3010
  341SOL     OW 1172   4.667   4.302   3.856 -0.3310  0.7107  0.5030
  341SOL    HW1 1173   4.713   4.379   3.900  0.8267  0.0625  0.4644
  341SOL    HW2 1174   4.605   4.258   3.921 -0.1091  0.9588  0.8815
  342SOL     OW 1175   0.904   4.678   6.756  0.5298 -0.6436 -0.9956
  342SOL    HW1 1176   0.992   4.632   6.747  0.0334 -1.4528 -1.9383
  342SOL    HW2 1177   0.831   4.616   6.729 -0.3340  0.0367 -0.2953
  343SOL     OW 1178   3.226   5.241   3.786 -0.0742 -0.2258 -0.1132
  343SOL    HW1 1179   3.167   5.238   3.705 -1.3357  3.4858  0.4928
  343SOL    HW2 1180   3.173   5.274   3.865  1.7298 -1.3714  1.6668
  344SOL     OW 1181   6.952   5.216   5.504  0.5794  0.1277  0.2473
  344SOL    HW1 1182   6.948   5.129   5.554 -0.6427 -0.2640 -0.4819
  344SOL    HW2 1183   6.966   5.198   5.407 -1.8603  0.5724 -0.2573
  345SOL     OW 1184   0.267   4.199   1.290 -0.0784  0.4718  0.1996
  345SOL    HW1 1185   0.276   4.226   1.386 -1.3555  0.6015  0.2948
  345SOL    HW2 1186   0.302   4.106   1.279  0.4253  0.5897  0.7000
  346SOL     OW 1187   1.468   5.603   6.597  0.1176  0.5649  0.0741
  346SOL    HW1 1188   1.535   5.559   6.657  0.0711  1.4324  0.7958
  346SOL    HW2 1189   1.377   5.563   6.613  0.2640  0.1533 -0.1026
  347SOL     OW 1190   6.788   3.864   1.307  0.1753 -0.4964 -0.7658
  347SOL    HW1 1191   6.851   3.811   1.251  0.7202 -1.0457  0.3356
  347SOL    HW2 1192   6.703   3.878   1.258 -0.1753 -2.8244 -0.8918
  348SOL     OW 1193   4.658   5.296   2.255 -0.0541  0.2612 -0.8008
  348SOL    HW1 1194   4.602   5.371   2.288  0.0904  1.1079 -2.3922
  348SOL    HW2 1195   4.746   5.331   2.224  0.3390 -0.6891 -0.8105
  349SOL     OW 1196   3.840   3.649   0.448 -0.5056  0.6054 -0.2038
  349SOL    HW1 1197   3.792   3.731   0.479  0.8587  1.0959  0.6771
  349SOL    HW2 1198   3.929   3.673   0.411 -0.3468 -0.4269 -0.5421
  350SOL     OW 1199   2.215   4.566   0.241  0.2159 -0.5157 -0.0398
  350SOL    HW1 1200   2.190   4.656   0.277  0.0470 -0.3504 -0.5569
  350SOL    HW2 1201   2.143   4.534   0.178 -0.7718 -1.9669  1.7321
  351SOL     OW 1202   4.256   3.520   2.229 -0.0006  0.2225  0.9927
  351SOL    HW1 1203   4.165   3.545   2.195  0.6669  0.1125 -0.9374
  351SOL    HW2 1204   4.251   3.430   2.273 -0.8054  0.1950  0.8683
  352SOL     OW 1205   5.779   4.754   4.995  0.5669 -0.2188 -0.1003
  352SOL    HW1 1206   5.822   4.835   4.956  0.7561 -0.2749 -0.0087
  352SOL    HW2 1207   5.839   4.675   4.982  0.5276 -0.2817  0.0978
  353SOL     OW 1208   1.970   6.084   0.740 -0.0680  0.4272 -0.5265
  353SOL    HW1 1209   1.957   6.021   0.663  0.7662 -0.1831 -0.1757
  353SOL    HW2 1210   2.016   6.166   0.708  1.0854 -0.2017 -0.5328
  354SOL     OW 1211   4.401   5.522   1.151  0.4832 -0.5068 -0.1465
  354SOL    HW1 1212   4.342   5.545   1.229 -1.0137 -0.9280 -1.1120
  354SOL    HW2 1213   4.485   5.481   1.184 -0.4490 -1.3977  1.2287
  355SOL     OW 1214   5.069   5.449   2.884 -0.5996  0.0026 -0.0328
  355SOL    HW1 1215   5.020   5.521   2.933  0.8411  0.8529  0.2325
  355SOL    HW2 1216   5.037   5.445   2.789 -3.4524 -1.6851  0.8791
  356SOL     OW 1217   2.143   4.001   5.421  0.4183  0.3758 -0.1942
  356SOL    HW1 1218   2.107   3.908   5.410  1.5082 -0.3582  1.9023
  356SOL    HW2 1219   2.241   4.001   5.402  0.0091  1.7149 -2.7895
  357SOL     OW 1220   2.597   3.551   0.556 -0.2631  0.3046 -0.0766
  357SOL    HW1 1221   2.609   3.635   0.608 -1.4223  0.3935  0.0749
  357SOL    HW2 1222   2.571   3.573   0.462  2.2019  0.1561 -0.8737
  358SOL     OW 1223   2.809   5.992   6.436 -0.3882 -0.4547  0.0098
  358SOL    HW1 1224   2.899   6.029   6.414 -0.5722  0.5494  0.8537
  358SOL    HW2 1225   2.781   5.927   6.366  0.7599 -0.3746 -0.5366
  359SOL     OW 1226   6.156   3.819   1.619 -0.2307  0.6501 -0.1789
  359SOL    HW1 1227   6.203   3.868   1.692 -2.3737  1.9150  0.4382
  359SOL    HW2 1228   6.207   3.832   1.533  2.0508 -0.4488  0.9070
  360SOL     OW 1229   0.813   4.230   4.491 -0.0041  0.2685  0.0517
  360SOL    HW1 1230   0.714   4.220   4.502  0.1969 -0.3803  1.6066
  360SOL    HW2 1231   0.834   4.259   4.398 -1.7846  2.2485  0.1922
  361SOL     OW 1232   6.969   3.108   6.946 -0.2306  0.0668 -0.3393
  361SOL    HW1 1233   7.064   3.081   6.939  0.0243  0.0457  2.1721
  361SOL    HW2 1234   6.939   3.149   6.860  2.7262  2.2219 -0.4983
  362SOL     OW 1235   3.828   4.719   5.455  0.5048 -0.0969  0.1650
  362SOL    HW1 1236   3.838   4.741   5.553 -0.2264  0.0845  0.2039
  362SOL    HW2 1237   3.863   4.795   5.401  0.5447 -0.0278  0.2867
  363SOL     OW 1238   4.358   5.266   3.968  0.5284  0.3061  0.3549
  363SOL    HW1 1239   4.278   5.236   4.020  0.4321 -0.8207 -0.3994
  363SOL    HW2 1240   4.328   5.328   3.895  0.3290 -0.0844  0.0972
  364SOL     OW 1241   4.353   6.028   5.953 -0.1923 -0.5755 -0.6823
  364SOL    HW1 1242   4.272   6.062   5.906 -0.9310  0.5190  1.2815
  364SOL    HW2 1243   4.435   6.065   5.909 -0.8134 -0.0643 -1.4476
  365SOL     OW 1244   4.840   3.917   1.095  0.2136 -0.2911 -0.4103
  365SOL    HW1 1245   4.826   4.013   1.072 -0.5731 -0.5681 -1.1467
  365SOL    HW2 1246   4.901   3.875   1.028  0.9934 -0.1781  0.2228
  366SOL     OW 1247   4.760   4.844   5.115 -0.5796  0.1984 -0.1968
  366SOL    HW1 1248   4.692   4.804   5.054 -1.0231  0.5811  0.0344
  366SOL    HW2 1249   4.717   4.917   5.169  0.2648  1.1588 -0.7998
  367SOL     OW 1250   4.502   3.359   5.339 -0.1719 -0.0875 -0.1920
  367SOL    HW1 1251   4.471   3.432   5.400  0.9153  0.8377 -0.6984
  367SOL    HW2 1252   4.519   3.276   5.392  2.2376  1.1106  1.1057
  368SOL     OW 1253   0.580   5.649   5.057  0.7355  0.2876 -0.1814
  368SOL    HW1 1254   0.651   5.710   5.022  0.8000  1.0135  1.1516
  368SOL    HW2 1255   0.495   5.664   5.007  1.2256  0.1697 -1.0718
  369SOL     OW 1256   4.623   5.959   5.209 -0.0973 -0.7108 -0.1368
  369SOL    HW1 1257   4.687   5.957   5.132 -0.1173  0.7751 -0.2143
  369SOL    HW2 1258   4.655   5.897   5.280  1.0094 -0.5824 -0.5048
  370SOL     OW 1259   4.743   6.018   6.405 -0.0877 -0.4578 -0.0478
  370SOL    HW1 1260   4.813   6.082   6.437 -0.5077 -0.4724  0.9214
  370SOL    HW2 1261   4.659   6.032   6.457 -1.7704  1.4818 -2.9850
  371SOL     OW 1262   2.813   4.977   2.676 -0.1588 -0.3769  0.6071
  371SOL    HW1 1263   2.852   4.983   2.768 -1.0390  0.5511  0.9374
  371SOL    HW2 1264   2.724   5.022   2.675 -0.4551 -0.9647 -0.5451
  372SOL     OW 1265   2.590   3.764   0.053 -0.4392  0.1024 -0.7450
  372SOL    HW1 1266   2.529   3.821  -0.001 -1.2560  0.2524  0.2897
  372SOL    HW2 1267   2.545   3.740   0.139  1.1474  0.6362  0.2819
  373SOL     OW 1268   1.937   5.141   6.341 -0.1612  0.0802  0.1738
  373SOL    HW1 1269   1.875   5.066   6.364 -1.3151  0.7786 -0.5297
  373SOL    HW2 1270   1.993   5.164   6.420 -1.6818  0.2462  1.2407
  374SOL     OW 1271   2.717   5.391   6.722  0.0707 -0.1826 -0.1919
  374SOL    HW1 1272   2.742   5.324   6.652 -0.5211 -0.7635  0.1421
  374SOL    HW2 1273   2.726   5.483   6.685  4.1475 -0.1991  0.3226
  375SOL     OW 1274   3.612   5.218   2.059 -0.6952 -0.3173 -0.5056
  375SOL    HW1 1275   3.702   5.181   2.035  0.1097  0.4435  1.1351
  375SOL    HW2 1276   3.541   5.151   2.037  0.4649 -1.7801  0.0355
  376SOL     OW 1277   4.973   4.879   1.239  0.2590 -0.1723 -0.3705
  376SOL    HW1 1278   4.957   4.978   1.233  1.0569 -0.1005 -1.6178
  376SOL    HW2 1279   5.019   4.858   1.325  1.2013  0.7247 -0.6314
  377SOL     OW 1280   1.653   3.750   5.805 -1.0075  0.3314 -0.4559
  377SOL    HW1 1281   1.731   3.738   5.865 -0.8113 -2.7020 -1.1534
  377SOL    HW2 1282   1.678   3.810   5.729  0.1261  0.6413  0.1438
  378SOL     OW 1283   0.103   5.540   6.199 -0.3449 -0.0758  0.3368
  378SOL    HW1 1284   0.036   5.483   6.152 -1.1323  1.6261 -0.7180
  378SOL    HW2 1285   0.182   5.484   6.225 -1.3957 -1.7669  0.0505
  379SOL     OW 1286   2.196   3.499   5.876  0.3924 -0.8944 -0.2647
  379SOL    HW1 1287   2.188   3.421   5.938  0.3974 -0.0200  0.8630
  379SOL    HW2 1288   2.139   3.484   5.796 -1.2600 -1.1364  0.9145
  380SOL     OW 1289   2.994   4.171   2.334 -0.1802 -0.0410  0.1456
  380SOL    HW1 1290   2.900   4.138   2.332  0.3232 -1.6284  1.0976
  380SOL    HW2 1291   3.036   4.148   2.421  0.9802  1.0241 -0.0937
  381SOL     OW 1292   1.561   4.386   5.975  0.2692 -0.7242 -0.2004
  381SOL    HW1 1293   1.556   4.436   5.888  2.0158 -1.5188 -0.8082
  381SOL    HW2 1294   1.539   4.290   5.959  4.0037 -1.6672 -0.5788
  382SOL     OW 1295   6.600   3.657   6.256 -0.3307  0.1233  0.6499
  382SOL    HW1 1296   6.611   3.686   6.161 -0.9539  0.1631  0.5846
  382SOL    HW2 1297   6.503   3.660   6.281 -0.8687 -4.2703 -0.1257
  383SOL     OW 1298   5.922   4.605   0.813  0.4357 -0.3663 -0.1422
  383SOL    HW1 1299   5.878   4.544   0.747  1.1025  0.2554 -1.1917
  383SOL    HW2 1300   6.012   4.568   0.837  0.0500 -0.7728  0.7068
  384SOL     OW 1301   6.792   5.407   3.520  0.5065 -0.3559  0.2428
  384SOL    HW1 1302   6.814   5.452   3.433  2.1483 -1.7054 -0.0976
  384SOL    HW2 1303   6.802   5.308   3.509 -0.4228 -0.6357  1.6807
  385SOL     OW 1304   3.254   6.211   5.547  0.0643  0.0509 -0.9543
  385SOL    HW1 1305   3.276   6.115   5.563 -1.2479  0.1758  2.5359
  385SOL    HW2 1306   3.155   6.220   5.536  0.0882  1.0833 -0.4001
  386SOL     OW 1307   2.447   4.418   5.431  0.0660 -0.1198 -0.5169
  386SOL    HW1 1308   2.412   4.416   5.524 -1.8992 -2.6871 -1.1856
  386SOL    HW2 1309   2.371   4.412   5.366  1.4253  0.6958 -2.2950
  387SOL     OW 1310   5.178   4.253   3.141 -0.3971 -0.7423 -0.2332
  387SOL    HW1 1311   5.093   4.204   3.119  0.8382 -2.6920 -0.9538
  387SOL    HW2 1312   5.224   4.279   3.057  0.2256 -0.6139  0.1418
  388SOL     OW 1313   6.977   5.962   0.054  0.4625  0.2964  0.3331
  388SOL    HW1 1314   7.004   6.042   0.108  1.7886 -0.0531  0.2434
  388SOL    HW2 1315   6.905   5.987  -0.011  1.8432  1.8102 -0.6920
  389SOL     OW 1316   1.776   4.448   0.238  0.3378  0.4391 -0.2278
  389SOL    HW1 1317   1.847   4.444   0.168  0.6099 -1.8044  0.1207
  389SOL    HW2 1318   1.707   4.378   0.220 -0.1065  0.4909  1.1865
  390SOL     OW 1319   6.505   3.826   6.554  0.1767 -0.5387 -0.3979
  390SOL    HW1 1320   6.454   3.755   6.505 -0.0221  0.0075 -0.9972
  390SOL    HW2 1321   6.461   3.843   6.642 -0.1186 -0.7445 -0.5036
  391SOL     OW 1322   0.041   4.564   2.551  0.0291 -0.0574 -0.0809
  391SOL    HW1 1323   0.065   4.627   2.477  0.0233 -0.5449 -0.5089
  391SOL    HW2 1324   0.122   4.542   2.604 -0.3109  1.8767  1.3451
  392SOL     OW 1325   1.970   4.656   4.662  0.2197  0.5858  0.0811
  392SOL    HW1 1326   1.875   4.678   4.681 -0.0518 -0.1479 -0.3964
  392SOL    HW2 1327   1.975   4.591   4.587  1.0866  0.4020  0.2844
  393SOL     OW 1328   2.004   3.645   6.340 -0.1868  0.4637  0.0932
  393SOL    HW1 1329   1.944   3.567   6.319  0.3320  0.3075 -0.8538
  393SOL    HW2 1330   2.071   3.618   6.409 -0.2658  0.1877  0.0638
  394SOL     OW 1331   0.998   4.460   0.050 -0.0006  0.1778 -0.5063
  394SOL    HW1 1332   0.977   4.558   0.046  0.6423  0.4386  1.3613
  394SOL    HW2 1333   1.094   4.446   0.028  0.6390  0.3458  1.9082
  395SOL     OW 1334   5.761   5.385   5.743  0.0618  0.2371  0.6487
  395SOL    HW1 1335   5.851   5.341   5.745  0.1810  0.4719  2.5081
  395SOL    HW2 1336   5.704   5.343   5.673  2.2086  1.3262 -1.9315
  396SOL     OW 1337   6.134   4.462   2.448 -0.7003 -0.8562  0.3227
  396SOL    HW1 1338   6.060   4.506   2.397 -1.4057 -1.4427  0.8034
  396SOL    HW2 1339   6.220   4.511   2.434 -1.3586  0.3518  0.4537
  397SOL     OW 1340   1.060   5.221   4.485 -0.6357 -0.4950  0.2849
  397SOL    HW1 1341   0.971   5.247   4.449 -0.0594 -0.7802 -1.4084
  397SOL    HW2 1342   1.108   5.303   4.517 -1.0250 -0.1861  0.0813
  398SOL     OW 1343   1.025   3.635   1.822  0.3685 -0.3969 -0.0799
  398SOL    HW1 1344   0.932   3.599   1.831 -0.6624  1.5193 -2.1070
  398SOL    HW2 1345   1.027   3.731   1.849  1.8185 -0.4463  0.0762
  399SOL     OW 1346   4.813   6.133   3.858 -0.4221 -0.2146 -0.6293
  399SOL    HW1 1347   4.749   6.075   3.908 -0.9025 -0.5445 -1.6037
  399SOL    HW2 1348   4.887   6.161   3.920 -0.3692 -1.5585 -0.0268
  400SOL     OW 1349   4.274   5.535   1.621  0.0080 -0.2135 -0.2018
  400SOL    HW1 1350   4.191   5.490   1.653  0.2501  0.7439  1.9026
  400SOL    HW2 1351   4.354   5.483   1.651  0.3082 -2.4727 -4.1985
  401SOL     OW 1352   4.799   4.617   4.812 -0.4735  0.1155 -0.3158
  401SOL    HW1 1353   4.815   4.586   4.718  0.0139  1.0339 -0.5490
  401SOL    HW2 1354   4.841   4.707   4.825  0.8219 -0.6600  1.2481
  402SOL     OW 1355   3.458   4.035   4.105  0.2649  0.8990  0.9197
  402SOL    HW1 1356   3.454   3.937   4.084  1.1551  0.2478  3.4007
  402SOL    HW2 1357   3.372   4.063   4.149  0.3392  1.0075  0.9966
  403SOL     OW 1358   4.924   4.665   2.156  0.0962  0.3129 -0.1807
  403SOL    HW1 1359   4.894   4.733   2.088 -2.8843 -1.2094 -0.5475
  403SOL    HW2 1360   5.006   4.619   2.122 -0.2687  0.8420 -1.9158
  404SOL     OW 1361   2.783   4.731   0.862  0.3024  0.0560 -0.2217
  404SOL    HW1 1362   2.702   4.781   0.895 -0.2382 -0.4680 -0.7361
  404SOL    HW2 1363   2.821   4.676   0.936  1.9833  2.5355  0.9137
  405SOL     OW 1364   5.300   5.649   2.581  0.2441 -0.2668  0.3430
  405SOL    HW1 1365   5.204   5.672   2.594  0.0392 -1.1142  0.3311
  405SOL    HW2 1366   5.312   5.550   2.585  0.5777 -0.4711 -3.0046
  406SOL     OW 1367   6.845   5.133   3.514 -0.9792 -0.4696  0.4383
  406SOL    HW1 1368   6.787   5.068   3.465 -0.7959  0.0730 -0.5129
  406SOL    HW2 1369   6.931   5.089   3.541 -1.6807 -1.1915  1.5918
  407SOL     OW 1370   6.790   4.093   4.132 -0.2623  0.1693 -0.7338
  407SOL    HW1 1371   6.706   4.110   4.080 -1.6973  0.6192  1.5973
  407SOL    HW2 1372   6.853   4.170   4.119 -1.1760  0.9392 -0.7333
  408SOL     OW 1373   5.526   3.516   2.651 -0.1718 -0.1558  0.0496
  408SOL    HW1 1374   5.491   3.564   2.732 -0.5737  0.1482 -0.3021
  408SOL    HW2 1375   5.619   3.483   2.670 -0.0659  0.3643  0.4523
  409SOL     OW 1376   5.990   5.717   3.778  0.0224  0.0215 -0.6040
  409SOL    HW1 1377   5.902   5.763   3.786  0.1030 -0.0703  1.1737
  409SOL    HW2 1378   6.061   5.774   3.819  0.7648 -0.0336 -1.7683
  410SOL     OW 1379   5.952   4.483   3.107 -0.3609 -0.3226 -0.5301
  410SOL    HW1 1380   5.913   4.547   3.173 -1.0224 -1.3130  0.0740
  410SOL    HW2 1381   5.996   4.408   3.157  0.2790 -0.4139 -1.2210
  411SOL     OW 1382   2.171   4.623   6.033  0.5577  0.4881 -0.0376
  411SOL    HW1 1383   2.192   4.709   5.987  1.6313  1.1640  1.5916
  411SOL    HW2 1384   2.254   4.587   6.076 -0.1938 -0.5515  0.6095
  412SOL     OW 1385   0.644   5.540   6.258  0.0711  0.0112  0.1038
  412SOL    HW1 1386   0.617   5.607   6.189  0.1408 -0.9052 -0.8396
  412SOL    HW2 1387   0.730   5.497   6.232  0.1485 -0.2873  0.8129
  413SOL     OW 1388   2.354   3.499   1.364 -0.3032 -0.1030 -0.4465
  413SOL    HW1 1389   2.326   3.509   1.269 -4.1880  2.7021  0.7479
  413SOL    HW2 1390   2.384   3.587   1.400 -0.2572 -0.7783  1.2769
  414SOL     OW 1391   3.469   5.922   6.776  0.0721 -0.2344  1.0005
  414SOL    HW1 1392   3.474   5.882   6.685  0.8368  0.1213  0.8729
  414SOL    HW2 1393   3.411   5.866   6.835  1.9491 -2.1427  1.1401
  415SOL     OW 1394   5.118   4.989   4.729 -0.4123  0.3283  0.1926
  415SOL    HW1 1395   5.050   4.977   4.657 -0.0165  0.0218 -0.1371
  415SOL    HW2 1396   5.210   4.985   4.689 -0.1968  0.8714  0.6101
  416SOL     OW 1397   2.668   4.003   2.940  0.1951  0.0393 -0.1057
  416SOL    HW1 1398   2.594   4.069   2.930  1.7817  1.6667 -2.4202
  416SOL    HW2 1399   2.660   3.934   2.868  1.0235  0.4167 -0.5836
  417SOL     OW 1400   2.987   5.076   1.004  0.4166 -0.0453  0.3782
  417SOL    HW1 1401   2.914   5.008   1.006 -0.5627  0.9730  0.1495
  417SOL    HW2 1402   2.978   5.136   1.083  0.2604  0.8320 -0.2928
  418SOL     OW 1403   5.292   4.949   6.592 -0.4063 -0.1807 -0.1488
  418SOL    HW1 1404   5.315   4.874   6.529 -0.8528  0.8815 -1.6399
  418SOL    HW2 1405   5.373   5.006   6.605  0.3311 -1.5991  2.0631
  419SOL     OW 1406   4.166   3.422   0.337 -0.1345 -0.0936 -0.1081
  419SOL    HW1 1407   4.088   3.419   0.275  0.3046 -0.2546 -0.6606
  419SOL    HW2 1408   4.239   3.476   0.296 -1.1387  2.9699  1.7921
  420SOL     OW 1409   6.238   5.850   0.460 -0.4464  0.0532  0.7284
  420SOL    HW1 1410   6.276   5.774   0.513 -0.5701 -0.7348 -0.2829
  420SOL    HW2 1411   6.311   5.892   0.406 -0.2504  1.0719  1.7348
  421SOL     OW 1412   3.737   5.377   5.167  0.2818 -0.0359 -0.1986
  421SOL    HW1 1413   3.728   5.476   5.176  0.2467 -0.0743  0.2140
  421SOL    HW2 1414   3.697   5.347   5.081 -2.8613 -0.1021  1.1649
  422SOL     OW 1415   2.260   5.535   0.874 -0.3072 -0.3479  0.0972
  422SOL    HW1 1416   2.278   5.629   0.904  0.8003 -0.0604 -1.3441
  422SOL    HW2 1417   2.347   5.486   0.866 -0.9663 -2.1277  2.6078
  423SOL     OW 1418   0.823   3.743   0.630  0.0709 -0.5256  0.3486
  423SOL    HW1 1419   0.913   3.787   0.629 -0.1403 -0.0857  0.2409
  423SOL    HW2 1420   0.827   3.661   0.686  0.4174 -0.2423  0.7501
  424SOL     OW 1421   0.825   3.334   0.493 -0.1435 -0.0983 -0.1778
  424SOL    HW1 1422   0.755   3.265   0.474  0.1058 -0.5267  0.4039
  424SOL    HW2 1423   0.810   3.414   0.437 -0.7906 -0.3993 -0.4386
  425SOL     OW 1424   0.407   5.179   4.849  0.2011 -0.1411  0.1730
  425SOL    HW1 1425   0.476   5.124   4.802 -0.8288 -1.4964  0.2041
  425SOL    HW2 1426   0.345   5.119   4.899 -1.1820  1.0308 -0.0879
  426SOL     OW 1427   5.353   4.184   2.351  0.0053 -0.1310 -0.1014
  426SOL    HW1 1428   5.380   4.131   2.271 -2.0530  0.4835 -1.2483
  426SOL    HW2 1429   5.278   4.139   2.399  0.6206 -0.0359  1.0111
  427SOL     OW 1430   0.975   5.627   3.165  0.3947  0.0663  0.1535
  427SOL    HW1 1431   0.975   5.615   3.265 -0.8283  0.4566  0.2247
  427SOL    HW2 1432   0.890   5.672   3.138  0.1365 -1.1641 -1.1998
  428SOL     OW 1433   6.954   4.813   0.343 -0.0373 -0.3725  0.9128
  428SOL    HW1 1434   7.022   4.885   0.351 -0.6789  0.2477  0.8624
  428SOL    HW2 1435   6.990   4.728   0.383  0.3184  0.2448  1.9242
  429SOL     OW 1436   5.404   5.939   0.150 -0.3138  0.1628 -0.1431
  429SOL    HW1 1437   5.385   5.928   0.247  0.2158 -0.1490 -0.0732
  429SOL    HW2 1438   5.447   5.857   0.114  0.0755  0.5146 -0.5020
  430SOL     OW 1439   3.179   4.970   6.799  0.0513  0.1734  1.0969
  430SOL    HW1 1440   3.220   4.882   6.824 -1.5342 -0.9580 -0.0567
  430SOL    HW2 1441   3.102   4.988   6.860 -0.3407  0.1841  0.5975
  431SOL     OW 1442   0.382   4.335   5.035 -0.1418 -0.0794 -0.4255
  431SOL    HW1 1443   0.296   4.359   4.989  0.2985  0.9849 -0.7327
  431SOL    HW2 1444   0.386   4.380   5.124  0.4105  0.4796 -0.7248
  432SOL     OW 1445   0.329   5.198   2.711  0.3049 -0.2401  0.1623
  432SOL    HW1 1446   0.301   5.288   2.677 -0.2444 -0.2086  0.6719
  432SOL    HW2 1447   0.280   5.179   2.797  1.0019 -0.6890  0.4657
  433SOL     OW 1448   6.377   4.716   1.053  0.2105 -0.0655 -0.0535
  433SOL    HW1 1449   6.411   4.627   1.085  1.0756 -0.1317 -1.1178
  433SOL    HW2 1450   6.430   4.789   1.095 -0.8700 -0.0044  1.2664
  434SOL     OW 1451   4.325   4.804   3.813 -0.2964 -0.4509 -0.3648
  434SOL    HW1 1452   4.353   4.745   3.889 -3.3949 -0.1873  1.1361
  434SOL    HW2 1453   4.348   4.899   3.834 -1.5474 -0.3238  0.5006
  435SOL     OW 1454   2.388   4.466   0.698 -0.5173  0.6866  0.2324
  435SOL    HW1 1455   2.483   4.490   0.680  0.6190 -2.0275  1.9179
  435SOL    HW2 1456   2.349   4.423   0.617  0.6903 -0.8107  0.3991
  436SOL     OW 1457   6.876   3.586   5.478  0.1600 -0.1147  0.1934
  436SOL    HW1 1458   6.939   3.562   5.403  1.2017  3.1980 -0.1755
  436SOL    HW2 1459   6.788   3.615   5.439  0.8371  2.0116  0.0752
  437SOL     OW 1460   1.585   5.280   2.287 -0.3081  0.1547 -0.0553
  437SOL    HW1 1461   1.557   5.371   2.318  2.0991  0.5396  1.1759
  437SOL    HW2 1462   1.641   5.289   2.205 -0.8125 -0.3158 -0.4587
  438SOL     OW 1463   0.201   4.411   3.090 -0.2158  0.0933 -0.2032
  438SOL    HW1 1464   0.154   4.345   3.148  2.3711 -1.4342  0.3464
  438SOL    HW2 1465   0.196   4.501   3.132  2.1252 -1.0521  3.0100
  439SOL     OW 1466   2.793   4.213   1.477 -0.7028 -0.1855  0.3929
  439SOL    HW1 1467   2.708   4.266   1.475 -0.8903 -0.4919 -0.6205
  439SOL    HW2 1468   2.776   4.122   1.438  0.5589  0.4828 -1.8680
  440SOL     OW 1469   3.613   6.166   3.475 -0.5270  0.4780 -0.2363
  440SOL    HW1 1470   3.684   6.229   3.505 -0.9890  0.4719  0.9179
  440SOL    HW2 1471   3.589   6.104   3.551 -0.2358 -0.9463 -1.2588
  441SOL     OW 1472   2.435   5.833   4.575  0.0828 -0.0205 -0.6462
  441SOL    HW1 1473   2.346   5.826   4.619  0.4077 -0.2036 -0.0021
  441SOL    HW2 1474   2.504   5.861   4.642  0.3070  1.3075 -1.3990
  442SOL     OW 1475   2.778   4.342   4.292 -0.1595  0.0095 -0.1115
  442SOL    HW1 1476   2.721   4.396   4.354  1.2092  0.2561  0.9796
  442SOL    HW2 1477   2.737   4.252   4.279 -0.9981  0.3175  0.3355
  443SOL     OW 1478   2.060   5.189   5.243 -0.1665  0.1636 -0.0845
  443SOL    HW1 1479   2.139   5.199   5.304  1.2906 -3.5551 -1.0788
  443SOL    HW2 1480   1.985   5.146   5.294 -0.0722 -0.0629 -0.1355
  444SOL     OW 1481   3.561   3.484   4.091 -0.3982  0.0199  0.1837
  444SOL    HW1 1482   3.655   3.511   4.112 -0.9344  1.8555  0.4542
  444SOL    HW2 1483   3.515   3.455   4.176 -0.6417  1.1049  0.4466
  445SOL     OW 1484   2.238   4.366   0.463 -0.1874 -0.3018  0.2246
  445SOL    HW1 1485   2.138   4.371   0.465 -0.1873 -0.1453 -0.1810
  445SOL    HW2 1486   2.273   4.418   0.385  0.1922 -0.6276  0.1745
  446SOL     OW 1487   0.679   4.524   0.897  0.5864 -0.4274  0.1563
  446SOL    HW1 1488   0.738   4.537   0.817  0.0967 -2.4370 -0.6025
  446SOL    HW2 1489   0.729   4.475   0.968  0.1987 -1.0656 -0.0098
  447SOL     OW 1490   1.196   6.346   0.577  0.3387 -0.3620  0.0142
  447SOL    HW1 1491   1.192   6.394   0.490  1.3639 -1.5645 -0.7284
  447SOL    HW2 1492   1.292   6.332   0.603  0.0540  0.1206  1.4345
  448SOL     OW 1493   5.995   3.447   6.300  0.1107  0.3570 -0.1805
  448SOL    HW1 1494   5.945   3.390   6.235 -1.0362  0.8733  0.2098
  448SOL    HW2 1495   5.979   3.544   6.279  0.7743  0.5273  0.0869
  449SOL     OW 1496   1.696   5.288   6.350 -0.1335  0.1255 -0.2008
  449SOL    HW1 1497   1.658   5.235   6.425  0.8110  0.7006  0.7067
  449SOL    HW2 1498   1.791   5.259   6.333 -0.1169  0.4648 -0.7195
  450SOL     OW 1499   2.136   4.000   4.816 -0.1534 -0.2147 -0.6737
  450SOL    HW1 1500   2.066   3.935   4.846  0.1665 -0.0396  0.5130
  450SOL    HW2 1501   2.094   4.090   4.802 -0.2020 -0.1306 -0.0481
  451SOL     OW 1502   3.141   6.162   0.149  0.6339 -0.6537 -0.4052
  451SOL    HW1 1503   3.230   6.191   0.113 -0.2562  0.3954 -1.8594
  451SOL    HW2 1504   3.069   6.220   0.110 -0.7872 -2.0901  0.0011
  452SOL     OW 1505   1.332   3.823   0.603  0.2873  0.2425 -0.0949
  452SOL    HW1 1506   1.393   3.769   0.661 -0.6649 -1.8846 -0.9575
  452SOL    HW2 1507   1.374   3.835   0.513  0.4728  0.9526  0.0757
  453SOL     OW 1508   6.793   5.687   3.658  0.4201  0.3731 -0.6938
  453SOL    HW1 1509   6.783   5.593   3.625 -0.3824  0.5416 -0.9716
  453SOL    HW2 1510   6.889   5.708   3.673  0.6704 -0.2393 -1.3943
  454SOL     OW 1511   1.934   5.406   6.773  0.0751  0.1953 -0.4582
  454SOL    HW1 1512   2.000   5.435   6.841  1.4846 -0.6755 -1.4069
  454SOL    HW2 1513   1.976   5.408   6.682 -1.6126  0.8929 -1.2674
  455SOL     OW 1514   6.791   5.966   1.811  0.6503 -0.8904 -0.7560
  455SOL    HW1 1515   6.836   6.055   1.815 -1.7188  0.3746 -0.4990
  455SOL    HW2 1516   6.827   5.914   1.733  4.8563 -1.4305  1.2502
  456SOL     OW 1517   1.929   4.224   6.119 -0.1519  0.6233 -0.2649
  456SOL    HW1 1518   2.027   4.238   6.135  0.1895 -1.5608 -0.1370
  456SOL    HW2 1519   1.888   4.179   6.199 -1.4605  2.2367  0.0161
  457SOL     OW 1520   3.807   4.681   6.058  0.1454 -0.2224 -0.0229
  457SOL    HW1 1521   3.821   4.682   5.959  1.6115  1.2942  0.1501
  457SOL    HW2 1522   3.848   4.598   6.097  1.1779  0.0291 -0.5199
  458SOL     OW 1523   2.166   5.844   3.511  0.0623 -0.3322 -0.2019
  458SOL    HW1 1524   2.190   5.904   3.434  2.6885  0.4026  1.0956
  458SOL    HW2 1525   2.233   5.770   3.518  0.1598 -0.1035  1.6775
  459SOL     OW 1526   2.219   5.205   4.443 -0.2556 -0.3173  0.1951
  459SOL    HW1 1527   2.240   5.211   4.345  1.2911 -1.0497  0.4467
  459SOL    HW2 1528   2.156   5.129   4.459  1.5417 -1.9457 -0.0024
  460SOL     OW 1529   2.255   4.473   5.221  0.5836  0.6039 -0.5235
  460SOL    HW1 1530   2.249   4.502   5.126 -0.7775  0.5084 -0.4836
  460SOL    HW2 1531   2.216   4.382   5.231 -0.3305  1.0708  0.3028
  461SOL     OW 1532   3.942   4.523   3.205 -0.6314 -0.0435 -0.1316
  461SOL    HW1 1533   3.997   4.442   3.182  2.5972  1.5995  1.0711
  461SOL    HW2 1534   3.903   4.562   3.122 -1.0323 -1.9955 -0.9018
  462SOL     OW 1535   5.951   5.276   3.462  0.3420 -0.9915  0.0743
  462SOL    HW1 1536   5.954   5.304   3.366 -1.7524 -1.0929 -0.0772
  462SOL    HW2 1537   5.932   5.356   3.519 -0.9182 -1.3059  0.1228
  463SOL     OW 1538   3.272   5.389   1.527  0.3637 -0.0517 -0.1785
  463SOL    HW1 1539   3.205   5.392   1.601  0.6995 -0.3125  0.1370
  463SOL    HW2 1540   3.298   5.483   1.502 -1.0936  0.1150 -1.2070
  464SOL     OW 1541   3.345   5.539   6.692 -0.9766 -0.2212 -0.0316
  464SOL    HW1 1542   3.433   5.586   6.686  0.4069 -2.8154 -1.2704
  464SOL    HW2 1543   3.314   5.539   6.787  1.1833 -0.6350  0.7235
  465SOL     OW 1544   6.314   3.795   0.683  0.0922  0.0867 -0.0107
  465SOL    HW1 1545   6.259   3.822   0.604 -0.3303 -0.6936  0.0078
  465SOL    HW2 1546   6.264   3.815   0.767 -0.5949 -1.4604 -0.0109
  466SOL     OW 1547   5.581   5.416   4.526 -0.3180 -0.2141  0.0282
  466SOL    HW1 1548   5.620   5.403   4.617 -1.7914  0.1235  0.7521
  466SOL    HW2 1549   5.582   5.330   4.476  3.0770  0.1507 -0.7733
  467SOL     OW 1550   4.016   3.633   2.087  0.3883  0.6126  0.5515
  467SOL    HW1 1551   3.965   3.719   2.093  1.0111  1.0889 -0.6854
  467SOL    HW2 1552   4.103   3.648   2.041  1.2147 -0.4007  1.6898
  468SOL     OW 1553   5.192   5.949   5.063 -0.1210  0.0740 -0.0673
  468SOL    HW1 1554   5.245   5.999   5.132 -0.3072 -1.4824  1.2501
  468SOL    HW2 1555   5.109   6.001   5.043 -0.0273  0.6088  0.8183
  469SOL     OW 1556   4.453   4.163   0.173 -0.0613 -0.3355  0.2286
  469SOL    HW1 1557   4.361   4.125   0.165 -0.1492  0.1523 -1.6744
  469SOL    HW2 1558   4.449   4.254   0.214 -0.1065 -1.3145  2.5444
  470SOL     OW 1559   5.471   4.343   1.414 -0.0161  0.1279 -0.2759
  470SOL    HW1 1560   5.405   4.395   1.469 -1.1767  1.3947 -2.7188
  470SOL    HW2 1561   5.517   4.404   1.350 -0.0750 -1.5268 -1.9813
  471SOL     OW 1562   0.245   3.969   1.926 -0.2223  0.1509 -0.2302
  471SOL    HW1 1563   0.164   3.926   1.967 -1.0381  1.3119 -0.5751
  471SOL    HW2 1564   0.294   3.901   1.871  0.2517 -1.1229  1.6716
  472SOL     OW 1565   0.925   4.188   2.004 -0.3141  0.2015 -0.1707
  472SOL    HW1 1566   0.922   4.115   1.935  1.7914  0.5256 -0.6920
  472SOL    HW2 1567   0.832   4.214   2.029 -1.1472 -2.7163  0.1359
  473SOL     OW 1568   6.166   3.583   5.184 -0.5227 -0.0140  0.3021
  473SOL    HW1 1569   6.166   3.599   5.283  1.8068 -0.5178  0.4435
  473SOL    HW2 1570   6.074   3.559   5.154 -1.0684 -0.9716  2.5341
  474SOL     OW 1571   2.457   4.761   2.599 -0.2062  0.1938  0.3213
  474SOL    HW1 1572   2.472   4.693   2.527  0.4301 -1.0596  1.5754
  474SOL    HW2 1573   2.537   4.821   2.606  0.6828 -1.0510  1.3518
  475SOL     OW 1574   0.058   5.195   1.115 -0.3071  0.0516 -0.1816
  475SOL    HW1 1575   0.100   5.284   1.132  1.2975 -0.7470  0.3154
  475SOL    HW2 1576   0.004   5.198   1.031 -1.4997  1.8672  0.6005
  476SOL     OW 1577   4.884   4.024   6.671  0.1868 -0.3103  0.4269
  476SOL    HW1 1578   4.911   4.070   6.586 -1.0984  0.7105  0.5431
  476SOL    HW2 1579   4.841   4.089   6.733  1.0178 -1.0571  1.8580
  477SOL     OW 1580   4.818   4.498   3.982  0.1130  0.4453 -0.2015
  477SOL    HW1 1581   4.905   4.544   3.965  0.5386  0.0726  0.9049
  477SOL    HW2 1582   4.796   4.500   4.079 -2.2535  2.5004 -0.6660
  478SOL     OW 1583   5.545   3.626   5.474  0.0876  0.2316 -0.0800
  478SOL    HW1 1584   5.626   3.579   5.506  0.4481  0.5088 -0.5624
  478SOL    HW2 1585   5.554   3.645   5.376  0.3178  2.0017  0.2480
  479SOL     OW 1586   5.704   5.918   5.319 -0.0217  0.3497 -0.7308
  479SOL    HW1 1587   5.782   5.977   5.340 -0.9067  2.2913 -2.5526
  479SOL    HW2 1588   5.621   5.955   5.361 -0.2283 -1.0355  0.1797
  480SOL     OW 1589   4.048   5.696   5.848  0.1435  0.2437 -0.3982
  480SOL    HW1 1590   4.019   5.605   5.819  1.0224 -0.2198  0.1434
  480SOL    HW2 1591   3.986   5.730   5.919  0.3712 -0.3469  0.0909
  481SOL     OW 1592   1.024   5.171   6.134  0.6494  0.4487 -0.2528
  481SOL    HW1 1593   1.016   5.077   6.165 -1.1616 -0.4655 -3.0600
  481SOL    HW2 1594   1.119   5.200   6.140  1.2745 -1.5847  0.5959
  482SOL     OW 1595   1.634   4.505   0.951  0.3424 -0.1331  0.2658
  482SOL    HW1 1596   1.596   4.465   1.035 -1.5386 -0.4029 -0.6476
  482SOL    HW2 1597   1.659   4.432   0.888  0.4398  0.0832  0.0535
  483SOL     OW 1598   0.770   3.788   5.220 -0.3918  0.7452 -0.1753
  483SOL    HW1 1599   0.798   3.791   5.316  0.0151  1.0673 -0.2982
  483SOL    HW2 1600   0.671   3.805   5.213 -1.5606 -4.2374  0.5849
  484SOL     OW 1601   0.726   5.410   3.990  0.4826  0.5532 -0.3810
  484SOL    HW1 1602   0.671   5.492   3.974 -1.3775 -0.4786  0.3588
  484SOL    HW2 1603   0.677   5.330   3.953 -0.2416 -0.8699  3.2576
  485SOL     OW 1604   5.909   3.272   0.460  0.3581  0.5446 -0.3081
  485SOL    HW1 1605   5.983   3.235   0.515  0.3555  0.6931 -0.2047
  485SOL    HW2 1606   5.842   3.317   0.520  0.1876  0.4138 -0.4003
  486SOL     OW 1607   4.301   3.454   4.237  0.3862  0.0594  0.4337
  486SOL    HW1 1608   4.258   3.448   4.147  0.4439 -0.7357  0.4567
  486SOL    HW2 1609   4.231   3.452   4.308  0.1794  2.4679  0.3973
  487SOL     OW 1610   2.537   5.028   1.571 -0.1999  0.6384  0.2282
  487SOL    HW1 1611   2.490   5.111   1.600 -0.4355  2.1707 -3.7624
  487SOL    HW2 1612   2.493   4.993   1.488  0.7202 -2.7788  1.0576
  488SOL     OW 1613   4.495   3.144   5.469 -0.1104  1.0285 -0.3234
  488SOL    HW1 1614   4.399   3.114   5.476 -0.4202  1.9607 -0.3625
  488SOL    HW2 1615   4.553   3.081   5.520 -0.7144  0.3234 -0.4768
  489SOL     OW 1616   0.870   5.283   0.032 -0.3692  0.3173 -0.4278
  489SOL    HW1 1617   0.953   5.329   0.062 -1.1020  1.9548 -0.7914
  489SOL    HW2 1618   0.843   5.319  -0.057 -1.5873 -0.0103 -0.2052
  490SOL     OW 1619   3.781   5.136   5.282 -0.1183 -0.4834  0.4129
  490SOL    HW1 1620   3.803   5.218   5.229 -3.1573  0.4520  0.3897
  490SOL    HW2 1621   3.797   5.153   5.379 -0.0789 -0.0983  0.3391
  491SOL     OW 1622   4.120   5.152   3.121 -0.1931  0.5465 -0.2956
  491SOL    HW1 1623   4.152   5.176   3.213  0.5390  1.2615 -0.7200
  491SOL    HW2 1624   4.068   5.229   3.083 -1.7275 -0.2776  0.0478
  492SOL     OW 1625   6.077   5.967   5.026  0.0944  0.3349  0.4542
  492SOL    HW1 1626   6.088   5.974   4.927 -3.3240  0.8825 -0.0065
  492SOL    HW2 1627   6.114   6.049   5.070  1.8282 -0.0072 -0.2901
  493SOL     OW 1628   4.718   3.513   1.201  0.0384  0.4071 -0.0657
  493SOL    HW1 1629   4.772   3.525   1.285 -0.6419  2.2179  0.1648
  493SOL    HW2 1630   4.672   3.424   1.204  1.5209 -0.3752  0.5793
  494SOL     OW 1631   3.740   5.368   1.717  0.1273  0.1983 -1.0971
  494SOL    HW1 1632   3.690   5.281   1.709  0.0096  0.3457 -1.9758
  494SOL    HW2 1633   3.705   5.419   1.796 -1.1772  0.3324 -1.7363
  495SOL     OW 1634   1.714   4.365   1.386  0.1004 -0.1342  0.4831
  495SOL    HW1 1635   1.717   4.328   1.479 -0.8897  1.1110  1.0401
  495SOL    HW2 1636   1.726   4.464   1.389 -0.0397 -0.0650 -0.7167
  496SOL     OW 1637   4.444   5.496   6.719  0.2568  0.1735  0.0977
  496SOL    HW1 1638   4.421   5.522   6.625  0.5712 -0.6617 -0.2138
  496SOL    HW2 1639   4.505   5.417   6.718  0.4294  0.2883  1.0024
  497SOL     OW 1640   0.229   3.546   2.112 -0.0388  0.3362  0.6563
  497SOL    HW1 1641   0.163   3.550   2.038 -0.3054  0.8831  0.9153
  497SOL    HW2 1642   0.203   3.473   2.176  0.2981 -0.2620  0.1254
  498SOL     OW 1643   2.568   4.185   5.463 -0.0056  0.4174  0.1555
  498SOL    HW1 1644   2.547   4.274   5.424 -0.0125  0.4913  0.3271
  498SOL    HW2 1645   2.644   4.143   5.413  0.3002  0.7182  0.3631
  499SOL     OW 1646   1.547   5.730   6.084 -0.6065  0.1146 -0.5551
  499SOL    HW1 1647   1.556   5.656   6.151  1.0495  1.4891  0.8538
  499SOL    HW2 1648   1.458   5.724   6.039 -0.9036 -2.1253  0.2140
  500SOL     OW 1649   1.441   5.215   6.191 -0.1618 -0.2384 -0.4800
  500SOL    HW1 1650   1.519   5.218   6.253  0.4507  2.6474 -1.2212
  500SOL    HW2 1651   1.443   5.131   6.138  1.9740 -0.6000  0.0944
  501SOL     OW 1652   1.496   4.940   4.402  0.5261  0.3383 -0.2985
  501SOL    HW1 1653   1.546   4.857   4.426  1.0456  0.5478 -0.6135
  501SOL    HW2 1654   1.399   4.927   4.418  0.7412  0.1081  0.8708
  502SOL     OW 1655   6.465   5.051   0.786  0.0672 -0.1630  0.1069
  502SOL    HW1 1656   6.406   5.004   0.720  0.3332 -0.1028 -0.1726
  502SOL    HW2 1657   6.555   5.065   0.746  0.7654 -1.6402  1.0870
  503SOL     OW 1658   6.184   3.422   6.693 -0.1857 -0.1869  0.0933
  503SOL    HW1 1659   6.240   3.403   6.613  1.0370 -0.9950  1.1073
  503SOL    HW2 1660   6.226   3.495   6.747  0.0421 -0.9511  0.9782
  504SOL     OW 1661   6.350   5.554   6.482 -0.5083  0.0695 -0.1488
  504SOL    HW1 1662   6.252   5.554   6.503 -0.4558 -1.7250  0.2447
  504SOL    HW2 1663   6.395   5.481   6.534  0.4575 -1.3902 -2.8663
  505SOL     OW 1664   6.885   5.811   5.974  0.0406 -0.6158  0.3626
  505SOL    HW1 1665   6.803   5.755   5.982 -1.3688  1.0191 -1.4612
  505SOL    HW2 1666   6.908   5.823   5.877  1.6292  0.0687  0.7929
  506SOL     OW 1667   6.526   6.095   6.775 -0.1429 -0.4725  0.2268
  506SOL    HW1 1668   6.468   6.014   6.781  0.1590 -0.8093 -1.0145
  506SOL    HW2 1669   6.500   6.149   6.695 -0.1134  0.4847  0.8465
  507SOL     OW 1670   4.335   5.959   1.144 -0.5991  0.2190 -0.0645
  507SOL    HW1 1671   4.251   5.907   1.150  0.2064 -1.1484 -0.2363
  507SOL    HW2 1672   4.381   5.939   1.057 -0.3501  1.3584 -0.2175
  508SOL     OW 1673   3.643   3.343   2.835  0.4572 -0.4324 -0.5446
  508SOL    HW1 1674   3.657   3.286   2.754  0.4131  1.7166 -2.1561
  508SOL    HW2 1675   3.546   3.362   2.847  0.5610  0.1793 -0.6573
  509SOL     OW 1676   0.009   6.027   0.613 -0.4723 -0.7143 -0.6105
  509SOL    HW1 1677   0.015   6.126   0.625  0.0960 -0.4442 -2.7832
  509SOL    HW2 1678  -0.087   6.002   0.601 -0.7202 -0.5886  0.8850
  510SOL     OW 1679   6.437   5.754   1.312 -0.5434  0.2564 -0.2867
  510SOL    HW1 1680   6.444   5.733   1.214 -1.7472 -0.7406 -0.1804
  510SOL    HW2 1681   6.346   5.792   1.331 -0.8707 -0.9683  0.6834
  511SOL     OW 1682   0.633   3.638   5.970 -0.1862  0.6864  0.1866
  511SOL    HW1 1683   0.709   3.681   5.921  1.1171  0.1619  1.6826
  511SOL    HW2 1684   0.598   3.701   6.039 -1.1904  0.9492 -0.5327
  512SOL     OW 1685   0.563   3.993   0.226 -0.8724 -0.4822  0.1436
  512SOL    HW1 1686   0.655   3.977   0.262 -0.2729  0.5644 -0.8606
  512SOL    HW2 1687   0.507   4.035   0.297 -0.7384 -1.5384  0.9109
  513SOL     OW 1688   4.447   5.304   1.699 -0.2727 -0.3685 -0.9932
  513SOL    HW1 1689   4.515   5.294   1.627  1.0409 -2.9658  0.4899
  513SOL    HW2 1690   4.373   5.238   1.685 -0.4239 -0.3351 -0.3851
  514SOL     OW 1691   1.250   5.106   5.399 -0.2306 -0.0654 -0.0631
  514SOL    HW1 1692   1.220   5.181   5.341 -2.5883 -1.0450 -0.2352
  514SOL    HW2 1693   1.345   5.120   5.426 -0.4445  2.6626 -0.5029
  515SOL     OW 1694   3.235   4.905   1.046 -0.0175 -0.1928 -0.4974
  515SOL    HW1 1695   3.302   4.938   1.112  0.6616 -2.8672  0.3072
  515SOL    HW2 1696   3.173   4.979   1.020  2.5004  2.0895 -0.3874
  516SOL     OW 1697   4.635   3.861   0.355  0.9430  0.2070 -0.3357
  516SOL    HW1 1698   4.624   3.804   0.437  1.1827 -0.3645 -0.6930
  516SOL    HW2 1699   4.628   3.803   0.274  0.9738  0.7289 -0.7130
  517SOL     OW 1700   4.854   3.256   5.893  0.0320  0.6892 -0.3695
  517SOL    HW1 1701   4.794   3.273   5.815  0.9787  2.0857 -0.8389
  517SOL    HW2 1702   4.844   3.161   5.924 -2.5709  0.9301 -0.2631
  518SOL     OW 1703   2.534   3.353   0.213  0.2440  0.4165 -0.3253
  518SOL    HW1 1704   2.505   3.313   0.126 -0.6359 -0.2724  0.2723
  518SOL    HW2 1705   2.628   3.388   0.204  0.1842  0.2954 -1.5214
  519SOL     OW 1706   3.944   3.420   6.321  0.5984  0.5085 -0.1009
  519SOL    HW1 1707   3.976   3.413   6.227 -0.7195 -1.3570 -0.4626
  519SOL    HW2 1708   3.879   3.347   6.340  0.7517  0.8965  2.2490
  520SOL     OW 1709   5.238   5.516   3.942 -0.2878  0.0632  0.3440
  520SOL    HW1 1710   5.212   5.569   4.023 -0.1118  0.2080  0.3062
  520SOL    HW2 1711   5.307   5.449   3.968  1.5295  1.6732 -0.1359
  521SOL     OW 1712   4.911   5.887   3.178 -0.1914  0.4073  0.1734
  521SOL    HW1 1713   4.881   5.908   3.085  0.9936  1.0281 -0.0930
  521SOL    HW2 1714   4.857   5.940   3.243 -1.7268 -0.7851 -0.0593
  522SOL     OW 1715   3.255   5.975   5.830 -0.1361 -0.8068 -0.4568
  522SOL    HW1 1716   3.279   6.016   5.917  0.2145  0.1490 -0.9881
  522SOL    HW2 1717   3.296   5.884   5.824  0.8941 -0.3853 -0.1241
  523SOL     OW 1718   0.665   3.792   4.764  0.3824  0.0263  0.0376
  523SOL    HW1 1719   0.708   3.758   4.681 -0.2210  0.2167 -0.3592
  523SOL    HW2 1720   0.566   3.773   4.760  0.2524  0.6134  0.4214
  524SOL     OW 1721   1.712   3.565   1.015  0.7254 -0.3580  0.2487
  524SOL    HW1 1722   1.732   3.663   1.013 -0.1002 -0.1956 -1.0465
  524SOL    HW2 1723   1.746   3.526   1.101  1.2149  1.0176  0.7087
  525SOL     OW 1724   3.252   4.984   5.703 -0.2847 -0.0578  0.1092
  525SOL    HW1 1725   3.160   4.972   5.664 -0.3081  0.4835 -0.0145
  525SOL    HW2 1726   3.307   4.903   5.682 -0.6588 -0.2817 -0.0317
  526SOL     OW 1727   2.533   4.801   0.477 -0.0434  0.6024 -0.0068
  526SOL    HW1 1728   2.570   4.720   0.524 -1.0829 -0.7151 -1.3659
  526SOL    HW2 1729   2.567   4.884   0.522  0.6757 -0.5750  1.7266
  527SOL     OW 1730   4.941   5.031   4.507 -0.3012 -0.2440  0.0686
  527SOL    HW1 1731   4.938   5.118   4.555  0.7663  0.1459 -0.5349
  527SOL    HW2 1732   4.849   5.003   4.482 -0.5866  1.2327 -0.6427
  528SOL     OW 1733   3.736   3.887   2.595  0.2128  0.0158 -0.3843
  528SOL    HW1 1734   3.829   3.870   2.628 -0.1269  0.5874  0.9354
  528SOL    HW2 1735   3.674   3.819   2.635  0.2412 -1.2686 -2.3884
  529SOL     OW 1736   4.311   5.718   0.782 -0.0697  0.9935  0.1172
  529SOL    HW1 1737   4.345   5.668   0.703 -0.1741  1.4393 -0.2145
  529SOL    HW2 1738   4.252   5.792   0.752  0.6395  1.7578  0.5446
  530SOL     OW 1739   4.587   4.883   4.023 -0.8134 -0.8108 -0.9313
  530SOL    HW1 1740   4.591   4.961   3.961  1.1627 -0.4276 -0.3718
  530SOL    HW2 1741   4.542   4.910   4.108  1.3207  0.2670 -0.0745
  531SOL     OW 1742   3.273   4.583   3.620  0.0964  0.1323 -0.0264
  531SOL    HW1 1743   3.284   4.627   3.709 -2.8188  0.0455  0.4776
  531SOL    HW2 1744   3.281   4.484   3.631  0.0853  0.1438  0.0841
  532SOL     OW 1745   1.191   5.293   2.391  0.6249 -0.7772  0.6864
  532SOL    HW1 1746   1.223   5.206   2.429  1.7397 -0.3545  0.7228
  532SOL    HW2 1747   1.259   5.364   2.407  0.0096 -0.0371  0.0748
  533SOL     OW 1748   1.135   5.612   2.105  0.1045  0.0053 -0.1341
  533SOL    HW1 1749   1.177   5.534   2.060  1.2928  1.1752 -1.1099
  533SOL    HW2 1750   1.203   5.660   2.161 -1.0260 -0.6513  1.9383
  534SOL     OW 1751   2.437   5.704   2.779 -0.0965 -0.1828  0.6401
  534SOL    HW1 1752   2.386   5.661   2.853 -1.9690 -0.6372 -0.8610
  534SOL    HW2 1753   2.448   5.802   2.799 -0.0437 -0.4059  1.7700
  535SOL     OW 1754   3.183   4.937   2.317  0.1350 -0.3981  0.2089
  535SOL    HW1 1755   3.208   5.027   2.281  1.7344 -0.4593  1.0992
  535SOL    HW2 1756   3.104   4.947   2.379  1.2752  0.6811  1.5587
  536SOL     OW 1757   5.526   5.042   2.604 -0.2399  0.4096 -0.1390
  536SOL    HW1 1758   5.523   4.974   2.678 -2.1654  1.6038  0.9549
  536SOL    HW2 1759   5.619   5.075   2.593  0.1670 -0.0821  1.5194
  537SOL     OW 1760   6.766   3.392   0.260  0.2106 -0.0122 -0.3171
  537SOL    HW1 1761   6.762   3.491   0.268  1.3832  0.0237 -0.0186
  537SOL    HW2 1762   6.825   3.367   0.183 -0.2243 -0.4836 -0.5062
  538SOL     OW 1763   5.563   4.211   2.591 -0.2220  0.7303 -0.2101
  538SOL    HW1 1764   5.586   4.199   2.688  0.7697 -0.9946 -0.6248
  538SOL    HW2 1765   5.480   4.267   2.584  0.8502  2.6928  1.5354
  539SOL     OW 1766   2.704   3.989   6.668  0.1111 -0.2529  0.1892
  539SOL    HW1 1767   2.682   3.943   6.754  0.0119  1.2190  0.9831
  539SOL    HW2 1768   2.672   4.083   6.672  2.3044  0.5674 -0.5161
  540SOL     OW 1769   3.108   4.904   6.554  0.2541 -0.1144  0.3048
  540SOL    HW1 1770   3.175   4.845   6.510 -0.8010 -0.3056 -1.0905
  540SOL    HW2 1771   3.145   4.936   6.642  3.0863  1.5174 -1.3259
  541SOL     OW 1772   0.974   3.863   5.417 -0.5180 -0.7289 -0.1328
  541SOL    HW1 1773   1.045   3.793   5.408  1.7037  1.2132  1.2215
  541SOL    HW2 1774   0.926   3.851   5.504 -0.1332 -0.5389  0.1034
  542SOL     OW 1775   5.636   4.794   3.760  0.2587  0.0027 -0.0397
  542SOL    HW1 1776   5.632   4.780   3.859 -2.0463  0.1439 -0.0621
  542SOL    HW2 1777   5.685   4.718   3.717  1.4342  0.0278  1.1886
  543SOL     OW 1778   6.807   4.499   5.320  0.4595 -0.1265  0.7655
  543SOL    HW1 1779   6.812   4.599   5.311  0.8375 -0.2526 -0.6317
  543SOL    HW2 1780   6.711   4.471   5.324  0.2221  0.0908 -1.9221
  544SOL     OW 1781   2.766   3.646   3.953 -0.3919  0.6015  0.3703
  544SOL    HW1 1782   2.799   3.730   3.910  0.1057  0.0656 -0.3360
  544SOL    HW2 1783   2.833   3.614   4.020  0.1113  0.0067 -0.4003
  545SOL     OW 1784   6.606   5.467   4.638  0.1313  0.1905  0.0264
  545SOL    HW1 1785   6.662   5.527   4.695 -0.7362  1.2906 -0.2411
  545SOL    HW2 1786   6.663   5.425   4.567  0.7953  0.5405  0.3495
  546SOL     OW 1787   6.489   5.758   2.157  0.1325 -0.7590 -0.2875
  546SOL    HW1 1788   6.476   5.679   2.096  0.4314 -0.8305 -0.2632
  546SOL    HW2 1789   6.587   5.767   2.179  0.0333 -0.6908  0.1263
  547SOL     OW 1790   0.666   3.421   1.024 -0.0056  0.2263  0.0200
  547SOL    HW1 1791   0.684   3.518   1.040  1.4154 -0.1880  1.1415
  547SOL    HW2 1792   0.616   3.383   1.101 -2.4923  0.4770 -1.3474
  548SOL     OW 1793   3.219   4.038   6.206  0.5102 -0.1484 -0.2381
  548SOL    HW1 1794   3.221   4.112   6.274 -0.7213  0.5287 -0.9131
  548SOL    HW2 1795   3.239   4.076   6.115 -0.3254 -0.6095 -0.6205
  549SOL     OW 1796   2.409   5.787   5.583  0.0319  0.1865  0.2388
  549SOL    HW1 1797   2.441   5.701   5.542 -0.4749  0.3861 -0.6088
  549SOL    HW2 1798   2.399   5.856   5.511  0.6518  1.0307  0.9427
  550SOL     OW 1799   2.370   4.827   6.331  0.3954  0.3440  0.1419
  550SOL    HW1 1800   2.313   4.746   6.318  1.0110 -0.0836  0.0177
  550SOL    HW2 1801   2.465   4.798   6.345  0.8997  1.1099 -1.5393
  551SOL     OW 1802   1.438   5.382   3.102  0.2704  0.1808 -0.5429
  551SOL    HW1 1803   1.430   5.436   3.186  0.0612  0.4847 -0.7557
  551SOL    HW2 1804   1.350   5.381   3.055 -0.1157 -1.5174  0.1621
  552SOL     OW 1805   3.921   6.142   0.676  0.0958 -0.1626  0.0333
  552SOL    HW1 1806   4.018   6.116   0.675  0.1030 -0.1558  0.4633
  552SOL    HW2 1807   3.909   6.220   0.738 -0.9035 -3.0262  3.8307
  553SOL     OW 1808   1.630   6.234   0.930  0.3397 -0.0337  0.4512
  553SOL    HW1 1809   1.576   6.253   1.012 -0.4574  1.8952 -0.4477
  553SOL    HW2 1810   1.577   6.177   0.868  0.5400 -0.6365  0.8246
  554SOL     OW 1811   5.546   3.216   6.783 -0.5648 -0.3915  0.2660
  554SOL    HW1 1812   5.625   3.272   6.808 -0.9626 -0.0703  0.8353
  554SOL    HW2 1813   5.576   3.139   6.727  0.1069 -0.0966  0.2097
  555SOL     OW 1814   1.615   4.251   5.283  0.0167  0.1894  0.4079
  555SOL    HW1 1815   1.661   4.307   5.214 -0.2972 -2.0529 -1.7832
  555SOL    HW2 1816   1.521   4.283   5.295  0.2730  1.0093  0.2834
  556SOL     OW 1817   4.287   4.389   6.114  0.6439 -0.2669  0.1100
  556SOL    HW1 1818   4.213   4.366   6.051  0.9926 -0.2556 -0.3035
  556SOL    HW2 1819   4.249   4.403   6.206 -0.2798  2.3026 -0.5684
  557SOL     OW 1820   3.469   5.822   5.379  0.5372 -0.5096 -0.4553
  557SOL    HW1 1821   3.538   5.895   5.386 -0.2955  0.1832  1.2374
  557SOL    HW2 1822   3.420   5.830   5.292  1.1070  0.3625 -0.7086
  558SOL     OW 1823   0.595   3.698   0.478 -0.4716  0.1602 -0.0224
  558SOL    HW1 1824   0.653   3.739   0.548  0.6086  2.6687 -2.1992
  558SOL    HW2 1825   0.648   3.632   0.424 -0.8641 -0.6187  0.5235
  559SOL     OW 1826   3.625   6.034   5.409  0.1271  0.4424 -0.0517
  559SOL    HW1 1827   3.554   6.104   5.420  0.3806  0.6945  0.0014
  559SOL    HW2 1828   3.715   6.076   5.421  0.2857  0.1237 -0.1147
  560SOL     OW 1829   3.677   3.483   0.311  0.5938 -0.3881  0.2753
  560SOL    HW1 1830   3.592   3.503   0.359 -0.0172  1.0218 -1.2891
  560SOL    HW2 1831   3.755   3.510   0.368 -0.0061 -1.0997  1.4644
  561SOL     OW 1832   4.777   3.660   3.876 -0.3844  0.7290  0.6534
  561SOL    HW1 1833   4.779   3.561   3.860  2.0264  0.3347  2.6226
  561SOL    HW2 1834   4.683   3.690   3.891 -1.1016 -1.3946  0.7217
  562SOL     OW 1835   4.749   4.532   4.260  0.4484  0.4331 -0.3379
  562SOL    HW1 1836   4.795   4.452   4.297 -1.3368 -0.3194  0.3554
  562SOL    HW2 1837   4.780   4.614   4.308  1.0028 -0.0501  0.1462
  563SOL     OW 1838   2.791   3.523   0.234  0.1725  0.0287  0.1265
  563SOL    HW1 1839   2.736   3.606   0.224  0.5132  0.1367 -0.9063
  563SOL    HW2 1840   2.875   3.531   0.181  0.9441 -0.3674  1.2428
  564SOL     OW 1841   4.097   4.187   2.820 -0.1219  0.1476 -0.0518
  564SOL    HW1 1842   4.072   4.091   2.813  2.9833 -0.9117  1.7328
  564SOL    HW2 1843   4.064   4.225   2.906  1.8699 -0.4741  1.0296
  565SOL     OW 1844   6.075   4.071   4.385 -1.0847  0.4264  0.7216
  565SOL    HW1 1845   6.090   4.126   4.468  0.2875 -0.5805  1.1690
  565SOL    HW2 1846   6.150   4.086   4.321 -0.6677 -0.9327  0.8647
  566SOL     OW 1847   0.404   4.039   5.955 -0.2058  0.0528  0.2648
  566SOL    HW1 1848   0.311   4.027   5.990 -0.9789 -0.2062 -1.7521
  566SOL    HW2 1849   0.464   4.067   6.030 -1.3322 -2.2459  2.1752
  567SOL     OW 1850   4.421   3.716   1.457 -0.3030 -0.6298 -0.0406
  567SOL    HW1 1851   4.373   3.757   1.380  0.4965  0.8780  0.2221
  567SOL    HW2 1852   4.461   3.629   1.429 -0.8395 -0.5726 -1.0370
  568SOL     OW 1853   3.754   4.527   4.277 -0.0626 -0.3491 -0.4200
  568SOL    HW1 1854   3.725   4.598   4.342 -0.7047 -0.2071 -0.8572
  568SOL    HW2 1855   3.739   4.558   4.184  2.8989  0.3473 -0.7636
  569SOL     OW 1856   2.704   5.986   0.312  0.1818 -0.3168  0.4305
  569SOL    HW1 1857   2.610   5.998   0.343  0.0560  1.8147 -0.5731
  569SOL    HW2 1858   2.766   5.987   0.391 -0.2941  2.9352  0.9124
  570SOL     OW 1859   4.639   4.888   4.500  0.2155  0.0094 -0.8864
  570SOL    HW1 1860   4.618   4.985   4.487 -0.7992 -0.2484 -1.2564
  570SOL    HW2 1861   4.601   4.857   4.587  2.3892  0.4391  0.2791
  571SOL     OW 1862   1.097   5.557   5.597 -0.7644  0.0937 -0.4194
  571SOL    HW1 1863   1.155   5.634   5.626 -2.4914  0.3062  2.9214
  571SOL    HW2 1864   1.042   5.586   5.519  0.2851  1.4291 -0.7173
  572SOL     OW 1865   2.711   4.210   0.731 -0.2026  0.2593  0.1424
  572SOL    HW1 1866   2.658   4.243   0.809 -0.6314 -2.4572  1.0885
  572SOL    HW2 1867   2.677   4.121   0.702  0.9217  0.5131 -2.2325
  573SOL     OW 1868   6.820   4.968   1.298 -0.5337  0.2944 -0.1518
  573SOL    HW1 1869   6.883   4.903   1.256 -0.8934  0.0178 -0.2601
  573SOL    HW2 1870   6.871   5.050   1.326 -0.0714 -0.0478  0.0253
  574SOL     OW 1871   0.660   3.977   6.847  0.2296  1.0867 -0.0347
  574SOL    HW1 1872   0.623   4.057   6.895 -0.2667  2.4663 -2.4959
  574SOL    HW2 1873   0.708   4.008   6.765  1.8486 -1.0751  0.0442
  575SOL     OW 1874   6.779   3.892   6.661  0.6512  0.2522 -0.3603
  575SOL    HW1 1875   6.697   3.912   6.608  0.1506  0.6548  0.5453
  575SOL    HW2 1876   6.843   3.839   6.605 -1.0143 -1.7484 -0.5098
  576SOL     OW 1877   0.166   5.492   1.669 -0.2793 -0.7043 -0.2951
  576SOL    HW1 1878   0.191   5.581   1.708  0.7651 -1.3341  0.5470
  576SOL    HW2 1879   0.068   5.476   1.682 -0.0971 -0.5917  1.5325
  577SOL     OW 1880   3.021   5.232   0.757  0.9094 -0.0472  0.1832
  577SOL    HW1 1881   3.018   5.187   0.846 -0.9357  0.7800  0.6020
  577SOL    HW2 1882   3.091   5.190   0.700  0.2502 -2.4764  1.0372
  578SOL     OW 1883   2.411   5.276   5.846 -0.1394 -0.4288 -0.3641
  578SOL    HW1 1884   2.419   5.271   5.946 -1.0110 -0.1364 -0.2717
  578SOL    HW2 1885   2.489   5.327   5.809 -0.8176  1.2104  0.3537
  579SOL     OW 1886   1.142   5.941   5.809 -0.5722 -0.2539 -0.3225
  579SOL    HW1 1887   1.133   6.030   5.854 -1.4115 -0.5087  0.0283
  579SOL    HW2 1888   1.051   5.903   5.792 -0.2168 -1.1873 -0.1798
  580SOL     OW 1889   6.266   5.358   4.747  0.2725  0.1111 -0.0724
  580SOL    HW1 1890   6.254   5.421   4.670  0.4396 -0.1110 -0.2786
  580SOL    HW2 1891   6.362   5.330   4.753  0.4753  0.9287  0.8364
  581SOL     OW 1892   3.420   5.668   2.083 -0.2444  0.4704  0.0304
  581SOL    HW1 1893   3.470   5.677   2.170  1.4719 -1.2668 -0.7001
  581SOL    HW2 1894   3.401   5.759   2.047 -0.8861  1.2439  2.1340
  582SOL     OW 1895   5.127   4.645   6.617  0.1195  1.0040 -0.9197
  582SOL    HW1 1896   5.031   4.663   6.597 -0.7266  0.0344  1.7902
  582SOL    HW2 1897   5.156   4.701   6.695  1.1069 -0.2481 -0.3579
  583SOL     OW 1898   3.306   4.766   4.547 -0.0608  0.1103  0.0293
  583SOL    HW1 1899   3.316   4.747   4.450  0.7028  0.3609  0.0570
  583SOL    HW2 1900   3.219   4.728   4.580 -1.3074  1.7434 -1.1928
  584SOL     OW 1901   3.211   4.105   0.134 -0.8674  0.0742 -0.3941
  584SOL    HW1 1902   3.277   4.054   0.189 -1.3279 -2.0920 -1.7353
  584SOL    HW2 1903   3.188   4.190   0.181  1.0253 -0.2284  1.2595
  585SOL     OW 1904   4.856   5.962   2.574 -0.1417  0.1357  0.6263
  585SOL    HW1 1905   4.836   6.038   2.636 -0.0064  0.0630  0.7599
  585SOL    HW2 1906   4.809   5.976   2.487  0.8112  0.9504  0.2335
  586SOL     OW 1907   2.672   4.203   5.067 -0.7652 -0.6114  0.3681
  586SOL    HW1 1908   2.751   4.262   5.050  1.1346 -3.0294  0.3886
  586SOL    HW2 1909   2.594   4.236   5.013 -0.1668  2.5078  1.1983
  587SOL     OW 1910   1.066   3.465   2.163  0.6308  0.4681  0.0029
  587SOL    HW1 1911   1.150   3.485   2.113  0.7278  0.7964  0.2998
  587SOL    HW2 1912   1.084   3.392   2.229  0.6942  0.5739  0.1023
  588SOL     OW 1913   4.311   5.941   5.189  0.5695  0.2801 -0.0847
  588SOL    HW1 1914   4.287   5.893   5.274 -0.5212  1.1727  0.1432
  588SOL    HW2 1915   4.362   6.024   5.212 -1.6188  1.7067 -0.0784
  589SOL     OW 1916   5.483   4.613   5.966  0.1059 -0.2133  0.7555
  589SOL    HW1 1917   5.513   4.576   6.054 -1.2102 -2.6443  0.2625
  589SOL    HW2 1918   5.537   4.572   5.893 -0.5392 -0.2042  0.2674
  590SOL     OW 1919   6.533   4.455   5.404  0.1957 -0.3621 -0.7719
  590SOL    HW1 1920   6.487   4.375   5.443  1.6621 -0.0608  1.8627
  590SOL    HW2 1921   6.515   4.535   5.461  2.0139  0.2639 -0.9938
  591SOL     OW 1922   3.481   4.106   3.019  0.1244  0.2250 -0.3687
  591SOL    HW1 1923   3.548   4.034   3.032 -1.5137 -1.3836 -0.3837
  591SOL    HW2 1924   3.509   4.164   2.942  0.8615 -1.1754 -1.2062
  592SOL     OW 1925   5.229   5.413   1.225 -0.1766  0.2872  0.5181
  592SOL    HW1 1926   5.295   5.374   1.161 -2.4995 -0.0572 -1.8372
  592SOL    HW2 1927   5.219   5.510   1.207 -1.0703  0.1260  0.1145
  593SOL     OW 1928   6.148   3.883   0.441  0.7552 -0.0166 -0.5704
  593SOL    HW1 1929   6.234   3.909   0.396  0.2461 -0.6564 -1.9370
  593SOL    HW2 1930   6.133   3.785   0.431 -0.2827  0.1337 -0.5912
  594SOL     OW 1931   5.389   3.461   0.966  0.5480  0.3266  0.3535
  594SOL    HW1 1932   5.358   3.401   1.039  0.0455  0.8251  0.5614
  594SOL    HW2 1933   5.447   3.410   0.903  0.5074 -0.2545  0.7779
  595SOL     OW 1934   1.188   4.235   6.145 -0.4260 -0.0551 -0.2608
  595SOL    HW1 1935   1.208   4.256   6.049 -0.4030 -0.1030 -0.2673
  595SOL    HW2 1936   1.090   4.240   6.161 -0.3624  0.7087 -0.1017
  596SOL     OW 1937   3.906   4.264   2.980  0.8074 -0.1141  0.5641
  596SOL    HW1 1938   3.919   4.170   3.011 -0.4952 -1.3300 -2.2594
  596SOL    HW2 1939   3.812   4.275   2.946  1.2424  1.9398 -0.1261
  597SOL     OW 1940   1.136   3.304   0.079  0.0002 -0.5027 -0.3160
  597SOL    HW1 1941   1.146   3.396   0.043 -1.2222 -0.9578 -1.9100
  597SOL    HW2 1942   1.063   3.256   0.030 -0.1295 -1.9668  1.1993
  598SOL     OW 1943   0.965   5.118   4.906  0.0385  0.1171  0.0840
  598SOL    HW1 1944   1.017   5.199   4.932 -1.1141  0.8384  0.2248
  598SOL    HW2 1945   1.004   5.079   4.823  1.3319  0.1050  0.6730
  599SOL     OW 1946   2.718   3.621   5.315  0.2488 -0.2460 -0.5238
  599SOL    HW1 1947   2.677   3.619   5.406 -1.1896  0.2459 -1.1161
  599SOL    HW2 1948   2.645   3.633   5.247  1.2697 -0.8569 -1.7542
  600SOL     OW 1949   2.954   3.924   1.162  0.0968 -0.5726  0.0352
  600SOL    HW1 1950   3.021   3.953   1.094 -0.4964  0.0783 -0.2868
  600SOL    HW2 1951   2.932   3.828   1.148 -0.7368 -0.2095 -1.3311
  601SOL     OW 1952   0.979   4.996   1.676 -0.1242 -0.4484 -0.3492
  601SOL    HW1 1953   1.069   5.001   1.720  0.4303 -1.4278 -1.3205
  601SOL    HW2 1954   0.933   4.912   1.702 -0.4904 -0.2460 -0.3408
  602SOL     OW 1955   1.258   3.872   0.869  0.1945 -0.4384 -0.0159
  602SOL    HW1 1956   1.269   3.855   0.771  0.5209  0.5592 -0.1650
  602SOL    HW2 1957   1.328   3.822   0.920 -0.8247 -2.0771 -0.1641
  603SOL     OW 1958   4.042   4.748   0.741 -0.3357 -0.2169 -0.6848
  603SOL    HW1 1959   4.034   4.762   0.840 -1.8609  0.1155 -0.8372
  603SOL    HW2 1960   4.005   4.826   0.692 -0.1005 -0.6200 -1.5365
  604SOL     OW 1961   2.704   4.094   3.398 -0.0072  0.0526 -0.7192
  604SOL    HW1 1962   2.626   4.137   3.352 -1.1108 -1.8238 -0.7190
  604SOL    HW2 1963   2.751   4.033   3.334  1.1777  0.7903 -0.5732
  605SOL     OW 1964   2.798   4.757   2.462 -0.5656 -0.1844 -0.3841
  605SOL    HW1 1965   2.747   4.842   2.452 -1.9974 -1.1370 -1.5293
  605SOL    HW2 1966   2.879   4.759   2.403 -1.3875 -0.1851 -1.5312
  606SOL     OW 1967   3.527   4.204   1.516  0.0732  0.5745 -0.1788
  606SOL    HW1 1968   3.505   4.192   1.419  0.6751  2.2922 -0.5804
  606SOL    HW2 1969   3.466   4.148   1.572 -0.6525 -0.0229 -1.5247
  607SOL     OW 1970   6.423   4.147   2.860 -0.2533  0.6611 -0.2243
  607SOL    HW1 1971   6.449   4.097   2.943 -0.6113  1.2975  0.2796
  607SOL    HW2 1972   6.437   4.088   2.780  0.6117  0.2334  0.2329
  608SOL     OW 1973   5.792   5.117   3.087  0.0290  0.1512 -0.2212
  608SOL    HW1 1974   5.695   5.094   3.084 -0.0574 -0.7213  3.4254
  608SOL    HW2 1975   5.841   5.044   3.136  2.2897  1.2189 -0.7859
  609SOL     OW 1976   5.826   4.364   1.848  0.0492 -0.0173 -0.8035
  609SOL    HW1 1977   5.881   4.379   1.766 -0.3198  2.1751 -0.7104
  609SOL    HW2 1978   5.871   4.406   1.927 -1.7785  2.0417 -0.7686
  610SOL     OW 1979   6.203   5.757   5.231 -0.8101 -0.4476 -0.2942
  610SOL    HW1 1980   6.145   5.838   5.227 -0.2002  0.0509  0.7044
  610SOL    HW2 1981   6.184   5.699   5.151  0.0230  1.5231 -2.0116
  611SOL     OW 1982   2.683   5.263   2.528 -0.1700  0.1912 -0.2692
  611SOL    HW1 1983   2.770   5.306   2.551 -1.4826  2.0625  1.4955
  611SOL    HW2 1984   2.639   5.229   2.611 -0.9550 -1.1371 -1.1894
  612SOL     OW 1985   2.066   4.429   5.871 -0.2253 -0.1993 -0.2935
  612SOL    HW1 1986   2.055   4.349   5.930  1.5897  0.1561  0.5782
  612SOL    HW2 1987   2.106   4.504   5.924  1.8017  0.0150 -2.0258
  613SOL     OW 1988   0.898   5.093   3.281  0.1229  1.0891  0.1104
  613SOL    HW1 1989   0.804   5.124   3.267 -0.0398  0.9421  0.8248
  613SOL    HW2 1990   0.943   5.083   3.193 -1.8258 -2.8389 -0.6731
  614SOL     OW 1991   1.488   4.136   0.332  0.1452 -0.4420 -0.3436
  614SOL    HW1 1992   1.399   4.153   0.375 -0.3308 -1.3231 -0.9524
  614SOL    HW2 1993   1.501   4.199   0.256 -1.2666 -2.1546 -2.1007
  615SOL     OW 1994   0.699   4.490   5.395  0.1513 -0.5423 -0.3716
  615SOL    HW1 1995   0.711   4.412   5.334  1.9716  0.1631 -0.9940
  615SOL    HW2 1996   0.686   4.573   5.341  0.1844 -0.1392  0.2315
  616SOL     OW 1997   4.328   5.031   6.073  0.4740  0.4392  0.2054
  616SOL    HW1 1998   4.277   5.071   6.149  0.3631  0.2414  0.2368
  616SOL    HW2 1999   4.266   5.013   5.996  0.1212 -1.4432  0.8746
  617SOL     OW 2000   1.471   3.880   6.200  0.6560 -0.4658 -0.0366
  617SOL    HW1 2001   1.510   3.790   6.217  1.1755 -0.5520 -1.4943
  617SOL    HW2 2002   1.541   3.950   6.211  0.0851 -0.1415  1.7843
  618SOL     OW 2003   2.701   6.123   0.076  0.2736  0.2359  1.0855
  618SOL    HW1 2004   2.723   6.079   0.164  0.2826  0.2464  1.0885
  618SOL    HW2 2005   2.710   6.055   0.003  2.4307  0.7356  0.8132
  619SOL     OW 2006   2.519   5.860   5.072 -0.3560  0.4253 -0.6099
  619SOL    HW1 2007   2.420   5.849   5.060 -0.5962  0.4293  1.2129
  619SOL    HW2 2008   2.557   5.775   5.108  0.5512 -0.0127 -2.4494
  620SOL     OW 2009   0.522   4.462   6.891 -0.3524 -0.1599  0.2811
  620SOL    HW1 2010   0.503   4.391   6.959  0.6007 -0.1717  0.5481
  620SOL    HW2 2011   0.523   4.551   6.935  1.1447 -0.2476  0.4761
  621SOL     OW 2012   1.439   6.247   1.150 -0.3288 -0.7252 -0.5580
  621SOL    HW1 2013   1.389   6.323   1.191 -0.3464 -0.0315 -1.8353
  621SOL    HW2 2014   1.373   6.181   1.113 -0.3192 -0.4725 -1.0378
  622SOL     OW 2015   5.305   3.625   4.241  0.2928 -0.1401 -0.1073
  622SOL    HW1 2016   5.326   3.686   4.317  0.7864  0.7740 -0.9573
  622SOL    HW2 2017   5.226   3.568   4.265 -0.0036  0.6276  0.8058
  623SOL     OW 2018   1.092   5.834   1.948  0.0967  0.2657  0.4944
  623SOL    HW1 2019   1.011   5.893   1.946  0.7898  1.2465  0.5005
  623SOL    HW2 2020   1.078   5.760   2.014 -1.8043 -1.1169 -1.3375
  624SOL     OW 2021   0.694   5.033   4.975 -0.0070 -0.2158 -0.4774
  624SOL    HW1 2022   0.652   5.087   5.047  1.2519 -0.9875  0.8815
  624SOL    HW2 2023   0.781   5.074   4.949 -0.5837  0.2238 -1.8096
  625SOL     OW 2024   3.324   3.580   0.839  0.7772 -0.0128  0.2601
  625SOL    HW1 2025   3.380   3.607   0.916  1.8732 -1.4904  0.0303
  625SOL    HW2 2026   3.382   3.561   0.760 -0.1484 -0.4025 -0.3508
  626SOL     OW 2027   6.044   5.066   1.912  0.2361 -0.2945  0.0900
  626SOL    HW1 2028   6.021   5.118   1.994  1.7393 -0.6070  0.7461
  626SOL    HW2 2029   5.989   4.982   1.908  0.5029 -0.5178  1.0472
  627SOL     OW 2030   6.902   4.315   3.944  0.2371  0.1851  0.2737
  627SOL    HW1 2031   6.940   4.341   4.032  0.8380 -0.3467  0.1807
  627SOL    HW2 2032   6.945   4.230   3.913 -0.8993 -0.3330  0.0718
  628SOL     OW 2033   0.348   4.128   0.592 -0.3096  0.0369 -0.0411
  628SOL    HW1 2034   0.432   4.169   0.628 -0.9817  2.3337 -0.9304
  628SOL    HW2 2035   0.371   4.059   0.524  0.8662  0.5730 -0.2172
  629SOL     OW 2036   0.997   5.372   0.653 -0.1406 -0.8772 -0.2707
  629SOL    HW1 2037   0.928   5.301   0.661 -0.2114 -1.0224 -1.8060
  629SOL    HW2 2038   1.022   5.406   0.744 -1.4023 -1.5989  0.3628
  630SOL     OW 2039   3.029   4.129   0.423 -0.2178 -0.5115  0.2433
  630SOL    HW1 2040   2.959   4.160   0.359 -0.4535  1.1859  1.2474
  630SOL    HW2 2041   3.020   4.181   0.509  0.9825 -1.7057  1.1237
  631SOL     OW 2042   0.274   4.585   1.750  0.6995  0.1320  0.0943
  631SOL    HW1 2043   0.257   4.553   1.843  0.5774  4.4005  1.7687
  631SOL    HW2 2044   0.188   4.610   1.707  0.9753  0.7685 -0.0911
  632SOL     OW 2045   2.709   5.235   6.927 -0.5385  0.1647 -0.6389
  632SOL    HW1 2046   2.665   5.269   7.010 -2.1864 -0.9802 -0.9951
  632SOL    HW2 2047   2.708   5.307   6.857 -2.1416  0.1018 -0.7220
  633SOL     OW 2048   3.817   3.871   6.233  0.0706 -0.4304 -0.4138
  633SOL    HW1 2049   3.889   3.907   6.293  0.8728 -1.8902 -0.4730
  633SOL    HW2 2050   3.780   3.786   6.272 -1.1719 -0.0584 -0.7247
  634SOL     OW 2051   6.541   3.813   5.689 -0.5246  0.4247  0.1470
  634SOL    HW1 2052   6.499   3.867   5.762 -1.7686 -1.7132  1.1296
  634SOL    HW2 2053   6.481   3.737   5.665  0.2751  0.5364 -2.5214
  635SOL     OW 2054   5.934   5.272   2.375  0.0801 -0.2661  0.1024
  635SOL    HW1 2055   5.865   5.343   2.390 -0.5982 -0.6166 -1.2551
  635SOL    HW2 2056   6.022   5.315   2.353 -0.6164  0.1831 -1.9788
  636SOL     OW 2057   5.287   6.012   1.629 -0.3276  0.0439  0.2083
  636SOL    HW1 2058   5.364   5.975   1.576  0.0992  0.4612  0.5227
  636SOL    HW2 2059   5.287   5.969   1.720 -0.1871  0.3834  0.3690
  637SOL     OW 2060   4.641   3.654   3.174  0.4779  0.0995 -0.0955
  637SOL    HW1 2061   4.629   3.600   3.257  3.5254  0.4670  0.7195
  637SOL    HW2 2062   4.577   3.623   3.104 -0.6903 -1.7045  1.6769
  638SOL     OW 2063   4.183   4.794   4.933 -0.4943  0.0326 -0.4467
  638SOL    HW1 2064   4.250   4.865   4.952  0.6417 -1.0049 -0.4001
  638SOL    HW2 2065   4.101   4.809   4.988 -0.8900  2.1025 -1.5289
  639SOL     OW 2066   4.938   4.904   0.848  0.3279 -0.3558  0.9341
  639SOL    HW1 2067   4.896   4.972   0.788  0.1496 -1.2600  0.0082
  639SOL    HW2 2068   4.871   4.833   0.869  0.9889 -1.1114  0.5376
  640SOL     OW 2069   1.771   4.660   2.930  0.6873 -0.0614 -0.0204
  640SOL    HW1 2070   1.806   4.570   2.956 -0.3360 -0.4099  0.2079
  640SOL    HW2 2071   1.745   4.711   3.012  2.1501  0.8385 -0.0852
  641SOL     OW 2072   3.458   3.696   0.602  0.4465 -0.1069  0.0697
  641SOL    HW1 2073   3.377   3.741   0.639 -0.5375 -1.7003 -0.0551
  641SOL    HW2 2074   3.523   3.765   0.572 -1.1400  1.2296 -0.4501
  642SOL     OW 2075   2.521   4.597   3.599  0.0559 -0.6280 -1.1486
  642SOL    HW1 2076   2.599   4.632   3.547  0.5230  1.0019  0.5850
  642SOL    HW2 2077   2.501   4.504   3.569  0.9084 -0.1108 -3.5453
  643SOL     OW 2078   2.403   5.467   3.813  0.3836 -0.0522 -0.1507
  643SOL    HW1 2079   2.348   5.548   3.793  1.2350  0.3008 -1.1538
  643SOL    HW2 2080   2.355   5.386   3.780 -0.5049  0.0116  0.9223
  644SOL     OW 2081   4.864   3.920   5.081  0.1928 -0.6944 -0.0425
  644SOL    HW1 2082   4.810   3.980   5.141 -0.0885  0.0972 -1.0649
  644SOL    HW2 2083   4.925   3.976   5.024 -1.5829 -1.1532 -2.5508
  645SOL     OW 2084   1.059   4.952   0.487 -0.2143  0.3697 -0.1850
  645SOL    HW1 2085   1.066   5.024   0.556  0.2457 -0.1845  0.3644
  645SOL    HW2 2086   1.064   4.992   0.396  0.5689  0.9904  0.1220
  646SOL     OW 2087   0.126   4.391   6.187 -0.2881 -0.1426  0.2658
  646SOL    HW1 2088   0.116   4.486   6.216 -2.7768  0.0344 -0.9054
  646SOL    HW2 2089   0.094   4.381   6.093  0.3620 -2.0627  0.2098
  647SOL     OW 2090   4.393   4.534   4.490 -0.1382  0.3240  0.4920
  647SOL    HW1 2091   4.317   4.568   4.546  0.5677  2.7015  0.1354
  647SOL    HW2 2092   4.476   4.530   4.545  0.3926  1.9548 -0.1204
  648SOL     OW 2093   4.725   3.610   5.798 -0.7234 -0.5688  0.0547
  648SOL    HW1 2094   4.744   3.678   5.868 -0.6940  0.3014 -0.7796
  648SOL    HW2 2095   4.810   3.587   5.750 -0.8006 -0.9026  0.0733
  649SOL     OW 2096   0.080   5.755   6.605 -0.1235 -0.5202  0.0153
  649SOL    HW1 2097   0.159   5.816   6.597 -0.7505  0.5041  1.2898
  649SOL    HW2 2098   0.089   5.700   6.688  0.4200 -2.2163 -1.0966
  650SOL     OW 2099   0.246   3.698   1.178  0.2950  0.1837 -0.2574
  650SOL    HW1 2100   0.282   3.622   1.231 -0.2895 -0.7840 -1.1981
  650SOL    HW2 2101   0.269   3.685   1.081 -2.2369 -0.3286 -0.8633
  651SOL     OW 2102   0.074   5.596   6.851 -0.3666 -0.3872  0.3482
  651SOL    HW1 2103   0.073   5.496   6.849 -2.0429 -0.3910  0.5098
  651SOL    HW2 2104   0.029   5.628   6.934  1.5002  0.5160  1.0582
  652SOL     OW 2105   6.704   4.065   1.665 -0.0732 -0.5854 -0.2899
  652SOL    HW1 2106   6.740   4.110   1.584 -0.9543  0.2784 -0.2136
  652SOL    HW2 2107   6.667   3.976   1.639  1.0703 -1.0018 -0.5542
  653SOL     OW 2108   1.216   5.448   4.545  0.0091 -0.3062 -0.2018
  653SOL    HW1 2109   1.142   5.489   4.599  0.9493  1.9025 -0.4968
  653SOL    HW2 2110   1.235   5.505   4.466 -0.1375 -2.5725 -1.9776
  654SOL     OW 2111   0.715   4.129   2.479 -0.7559  0.0061 -0.0020
  654SOL    HW1 2112   0.656   4.206   2.455 -0.7388 -0.4618 -1.6727
  654SOL    HW2 2113   0.764   4.097   2.398  2.8090  1.1549  1.4991
  655SOL     OW 2114   3.700   4.467   1.104 -0.1385 -0.1919  0.3187
  655SOL    HW1 2115   3.725   4.396   1.169  1.1546  0.9072  1.0689
  655SOL    HW2 2116   3.737   4.555   1.134 -3.2941  1.2369  0.4573
  656SOL     OW 2117   4.450   4.831   0.967  0.6332 -0.2410  0.3998
  656SOL    HW1 2118   4.439   4.855   1.063 -0.7066 -3.0396  1.0375
  656SOL    HW2 2119   4.402   4.897   0.910 -0.8506 -0.0154  1.8559
  657SOL     OW 2120   1.725   5.033   6.806  0.3268 -0.2431 -0.5416
  657SOL    HW1 2121   1.792   5.106   6.816  0.3105 -0.1779 -0.8866
  657SOL    HW2 2122   1.756   4.953   6.857 -1.3632  1.1032  2.8567
  658SOL     OW 2123   1.712   4.033   0.410 -0.7834 -0.0857 -0.3257
  658SOL    HW1 2124   1.632   4.088   0.386 -1.0807 -1.1242 -1.8828
  658SOL    HW2 2125   1.733   3.970   0.335 -0.9053 -2.6195  1.6400
  659SOL     OW 2126   2.439   5.358   2.478 -0.0747  0.1160 -0.2132
  659SOL    HW1 2127   2.428   5.456   2.496 -0.5635 -0.1680  1.1728
  659SOL    HW2 2128   2.535   5.332   2.489 -0.2556  0.0689  1.6289
  660SOL     OW 2129   2.714   4.415   1.131 -0.4358 -0.5823  0.8270
  660SOL    HW1 2130   2.701   4.405   1.229 -0.3634 -1.4408  0.7576
  660SOL    HW2 2131   2.654   4.351   1.082 -0.0009 -0.6285  0.3380
  661SOL     OW 2132   5.373   4.809   3.174  0.2620 -0.3088 -0.2103
  661SOL    HW1 2133   5.350   4.812   3.272  0.0924 -0.8476 -0.2302
  661SOL    HW2 2134   5.291   4.783   3.122  0.1366  0.7909 -0.5786
  662SOL     OW 2135   6.673   3.516   3.604  0.1799 -0.3125  0.4626
  662SOL    HW1 2136   6.690   3.547   3.697  0.8957  0.4137  0.1084
  662SOL    HW2 2137   6.703   3.587   3.540  1.1461 -1.4274 -0.3668
  663SOL     OW 2138   6.412   4.713   6.992  0.3022  0.4570  0.0092
  663SOL    HW1 2139   6.472   4.667   7.058 -0.0501  0.3398  0.2517
  663SOL    HW2 2140   6.331   4.749   7.040 -1.2670 -1.8752 -0.7135
  664SOL     OW 2141   3.091   4.546   2.845  0.0778  0.2395 -0.0935
  664SOL    HW1 2142   3.030   4.467   2.848  0.9268 -0.4650 -0.6723
  664SOL    HW2 2143   3.178   4.519   2.803  0.6567  1.3048  0.3802
  665SOL     OW 2144   1.850   4.461   5.110 -0.4293  0.4233 -0.1740
  665SOL    HW1 2145   1.862   4.516   5.193 -1.4796 -0.7936  0.8417
  665SOL    HW2 2146   1.916   4.489   5.041  0.3135  1.6437  0.9895
  666SOL     OW 2147   6.613   4.943   1.721 -0.9646 -0.2362 -0.3827
  666SOL    HW1 2148   6.577   4.927   1.629  0.0094 -0.2174 -0.7825
  666SOL    HW2 2149   6.617   4.857   1.770 -1.5983 -0.2296 -0.3109
  667SOL     OW 2150   4.754   4.009   4.457 -0.8496  0.4144 -0.3286
  667SOL    HW1 2151   4.678   3.949   4.433 -2.6410  2.3690  0.1781
  667SOL    HW2 2152   4.822   4.007   4.383 -2.6508  0.6058 -2.0876
  668SOL     OW 2153   1.431   3.887   5.894 -0.2774 -0.0418  0.6540
  668SOL    HW1 2154   1.509   3.835   5.860  1.3240  1.4251  1.9485
  668SOL    HW2 2155   1.403   3.851   5.984  0.5855  1.0322  1.3734
  669SOL     OW 2156   4.712   3.477   4.946  0.0299 -0.0832  0.3650
  669SOL    HW1 2157   4.745   3.572   4.940 -1.1888  0.3101 -0.6498
  669SOL    HW2 2158   4.616   3.474   4.918 -0.3301 -1.4344  1.6151
  670SOL     OW 2159   5.598   3.447   6.039 -0.0955  0.0768 -0.6150
  670SOL    HW1 2160   5.596   3.517   5.967  0.4387 -1.4084 -2.1271
  670SOL    HW2 2161   5.511   3.397   6.039  0.3788 -0.7819 -1.1522
  671SOL     OW 2162   5.752   5.447   2.447  0.5424  0.2806  0.4431
  671SOL    HW1 2163   5.722   5.401   2.530 -0.6956 -1.5673 -0.9273
  671SOL    HW2 2164   5.686   5.519   2.423  1.4803  1.5750  1.5783
  672SOL     OW 2165   5.920   5.755   4.180 -0.0433 -0.6681 -0.2073
  672SOL    HW1 2166   5.859   5.723   4.108  1.2725 -0.4624 -1.4620
  672SOL    HW2 2167   5.966   5.839   4.150  0.1510 -0.2811  1.0952
  673SOL     OW 2168   2.344   4.866   5.012 -0.0136  0.6086 -0.6471
  673SOL    HW1 2169   2.300   4.953   5.033  0.9118  0.9228  0.0511
  673SOL    HW2 2170   2.395   4.874   4.927 -0.4833  0.5278 -0.9456
  674SOL     OW 2171   3.624   3.254   6.061 -0.4546  0.5572 -1.0849
  674SOL    HW1 2172   3.674   3.266   5.975 -1.5713 -0.1714 -1.8617
  674SOL    HW2 2173   3.681   3.202   6.125  0.3394  0.9944 -1.4188
  675SOL     OW 2174   4.128   3.572   6.502  0.2737 -0.1821 -0.0449
  675SOL    HW1 2175   4.067   3.504   6.462 -1.9302  0.8424  1.4036
  675SOL    HW2 2176   4.178   3.530   6.579 -0.8701 -0.2643  0.6732
  676SOL     OW 2177   4.904   5.335   3.634 -0.3025  0.1233  0.1286
  676SOL    HW1 2178   4.935   5.360   3.543 -2.9852  0.3867 -0.8223
  676SOL    HW2 2179   4.919   5.410   3.697  1.8882 -0.1866  0.0278
  677SOL     OW 2180   2.537   4.666   4.720  0.0109  0.1867  0.0793
  677SOL    HW1 2181   2.454   4.640   4.769 -1.5606  2.2514 -1.3579
  677SOL    HW2 2182   2.536   4.764   4.701  2.0883  0.0006 -1.2970
  678SOL     OW 2183   5.790   4.717   6.002  0.5555  0.1638 -0.8018
  678SOL    HW1 2184   5.717   4.727   5.935 -0.1919  1.2842  0.1396
  678SOL    HW2 2185   5.838   4.631   5.987 -1.4746 -0.9906 -0.9373
  679SOL     OW 2186   4.502   3.619   6.207  0.2068 -0.0620  0.1376
  679SOL    HW1 2187   4.522   3.610   6.110  0.8113  2.6047 -0.0731
  679SOL    HW2 2188   4.440   3.546   6.236 -0.6530 -0.4382 -2.4243
  680SOL     OW 2189   0.997   4.504   0.944 -0.3556  0.2319 -0.0045
  680SOL    HW1 2190   1.016   4.407   0.961  0.1590  0.1174 -1.1226
  680SOL    HW2 2191   1.053   4.535   0.868 -0.8007  1.3173  0.1035
  681SOL     OW 2192   2.214   5.522   3.198  0.7286  0.7057 -0.7203
  681SOL    HW1 2193   2.233   5.423   3.204 -0.4369  0.3710 -2.1463
  681SOL    HW2 2194   2.127   5.542   3.242  0.7978  1.0511 -0.7380
  682SOL     OW 2195   1.199   5.122   4.700  0.6439 -0.3862  0.2639
  682SOL    HW1 2196   1.287   5.082   4.675  1.2874  1.4186 -0.5321
  682SOL    HW2 2197   1.152   5.152   4.617 -1.8258 -3.3321  0.4122
  683SOL     OW 2198   1.759   5.759   3.286 -0.8274  0.1226  0.1026
  683SOL    HW1 2199   1.763   5.750   3.187 -0.2983  1.4043 -0.0093
  683SOL    HW2 2200   1.776   5.854   3.312  0.0047 -0.3641  1.4636
  684SOL     OW 2201   0.127   3.712   1.851 -0.3117  0.6043  0.1420
  684SOL    HW1 2202   0.086   3.625   1.823 -0.3621  1.0281 -1.1321
  684SOL    HW2 2203   0.066   3.787   1.827  1.1502  1.2517 -1.7535
  685SOL     OW 2204   5.776   3.331   4.952  0.7158  0.1515  0.8442
  685SOL    HW1 2205   5.750   3.370   5.040 -2.6465  0.1162  0.0070
  685SOL    HW2 2206   5.758   3.232   4.953 -1.3990  0.4645 -0.4507
  686SOL     OW 2207   5.210   3.918   5.757 -0.1748  0.1948  0.2701
  686SOL    HW1 2208   5.282   3.930   5.825  0.9979 -0.5140 -0.8071
  686SOL    HW2 2209   5.183   4.007   5.721 -0.3527  0.5193  1.1606
  687SOL     OW 2210   2.912   3.489   1.783 -0.1160 -0.0548 -0.6124
  687SOL    HW1 2211   2.882   3.451   1.870  1.7099  1.2251  0.6617
  687SOL    HW2 2212   2.833   3.517   1.729 -1.3001 -1.3245  0.4040
  688SOL     OW 2213   3.242   4.540   0.794  0.4400  0.2614  0.5439
  688SOL    HW1 2214   3.306   4.617   0.783  1.1956 -0.3404  0.6154
  688SOL    HW2 2215   3.258   4.497   0.883 -1.1189  1.0277  1.2299
  689SOL     OW 2216   0.799   5.355   6.797  0.4509  0.4621 -0.5435
  689SOL    HW1 2217   0.710   5.334   6.756 -0.1052 -0.1789  0.9405
  689SOL    HW2 2218   0.854   5.407   6.731 -0.2708 -0.8099 -2.2328
  690SOL     OW 2219   2.306   5.318   6.896 -0.0264 -0.1582 -0.5704
  690SOL    HW1 2220   2.335   5.269   6.814  1.6935  0.7826 -0.5721
  690SOL    HW2 2221   2.324   5.262   6.977  1.6952  0.2849 -0.5919
  691SOL     OW 2222   0.475   4.305   3.064 -0.2692 -0.0128  1.0154
  691SOL    HW1 2223   0.503   4.286   2.969  0.6434 -0.6300  1.3903
  691SOL    HW2 2224   0.389   4.356   3.064 -0.9540 -1.1019 -0.1244
  692SOL     OW 2225   1.813   5.731   6.764  0.1107 -0.2970  0.4528
  692SOL    HW1 2226   1.800   5.792   6.842 -0.7650 -1.6910  1.4610
  692SOL    HW2 2227   1.746   5.657   6.769  1.0206 -1.2388 -0.7991
  693SOL     OW 2228   4.687   5.109   0.989  0.2331 -0.2448 -0.5350
  693SOL    HW1 2229   4.711   5.107   0.892 -1.0370  2.0469 -0.9751
  693SOL    HW2 2230   4.759   5.156   1.040  0.2007 -0.0817 -0.6361
  694SOL     OW 2231   2.821   3.713   4.269  0.4648 -0.5074  0.3364
  694SOL    HW1 2232   2.805   3.781   4.197  2.3620  0.9304  1.1921
  694SOL    HW2 2233   2.740   3.707   4.328  0.7074  2.1030  1.0758
  695SOL     OW 2234   0.557   4.950   1.917  0.2007 -0.3861 -0.0670
  695SOL    HW1 2235   0.529   5.040   1.883 -0.9423 -0.4484  0.6535
  695SOL    HW2 2236   0.536   4.881   1.848  1.4858 -0.0700 -0.8049
  696SOL     OW 2237   5.890   5.642   1.914  0.0035  0.3838  0.1052
  696SOL    HW1 2238   5.805   5.651   1.863  0.7751  1.1051 -1.1085
  696SOL    HW2 2239   5.903   5.721   1.973 -0.7929 -0.3556  1.2933
  697SOL     OW 2240   3.232   5.760   6.021  0.0818  0.2273  0.3591
  697SOL    HW1 2241   3.235   5.710   6.108 -0.2435  0.7628  0.6875
  697SOL    HW2 2242   3.188   5.849   6.036  1.1043  0.8190 -0.1130
  698SOL     OW 2243   6.670   4.970   3.375 -0.8785 -0.3678  0.4053
  698SOL    HW1 2244   6.615   4.946   3.455 -1.2861 -0.8077 -0.0005
  698SOL    HW2 2245   6.675   4.892   3.313 -1.9283  0.4392 -0.7615
  699SOL     OW 2246   5.718   6.053   0.992  0.6559 -0.0076 -0.4667
  699SOL    HW1 2247   5.772   5.980   1.034  1.0496 -0.9424 -2.4378
  699SOL    HW2 2248   5.759   6.141   1.014 -0.2468 -0.2374  2.5640
  700SOL     OW 2249   3.051   3.755   2.416  0.1490  0.2811 -0.0354
  700SOL    HW1 2250   3.038   3.697   2.496 -0.5831  1.3472  0.6525
  700SOL    HW2 2251   3.139   3.802   2.423  0.8948 -0.9716 -0.7611
  701SOL     OW 2252   6.922   5.867   1.605 -0.1483  0.1602  0.1936
  701SOL    HW1 2253   6.899   5.770   1.615 -3.3040  0.7974  0.4201
  701SOL    HW2 2254   6.904   5.896   1.511  2.4691  0.2322 -0.3596
  702SOL     OW 2255   1.162   5.293   5.236  0.3465 -0.3710 -0.4196
  702SOL    HW1 2256   1.152   5.273   5.138 -1.6789  0.3352 -0.4173
  702SOL    HW2 2257   1.072   5.315   5.274  1.2064  0.0572  1.4640
  703SOL     OW 2258   3.482   5.193   3.824 -0.5755  0.9320 -0.6077
  703SOL    HW1 2259   3.383   5.202   3.821 -0.6416  0.2916 -0.4536
  703SOL    HW2 2260   3.516   5.165   3.734 -0.7071 -0.3973 -0.2725
  704SOL     OW 2261   6.724   4.396   0.853  0.2021  0.3596 -0.3960
  704SOL    HW1 2262   6.661   4.338   0.802 -1.1751  0.4749  1.0857
  704SOL    HW2 2263   6.678   4.480   0.880 -0.0223 -0.7001  3.0734
  705SOL     OW 2264   4.428   3.367   1.056 -0.3197  0.2619  0.1284
  705SOL    HW1 2265   4.406   3.387   0.961 -1.4064 -3.0687 -0.4731
  705SOL    HW2 2266   4.357   3.405   1.116 -0.2841  1.3171 -0.4740
  706SOL     OW 2267   5.836   5.026   6.266  0.0929 -0.3536  0.1491
  706SOL    HW1 2268   5.890   5.108   6.248 -1.2589  0.7320  0.8165
  706SOL    HW2 2269   5.849   4.997   6.360 -1.6905  0.9345  0.8615
  707SOL     OW 2270   3.821   4.932   4.781  0.5632 -0.0287  0.3975
  707SOL    HW1 2271   3.905   4.977   4.750  0.1675  0.7616  0.4395
  707SOL    HW2 2272   3.746   4.958   4.720  0.2560 -0.3461  0.6390
  708SOL     OW 2273   1.251   3.662   2.399  0.7870  0.5799  0.4412
  708SOL    HW1 2274   1.320   3.649   2.328 -0.5902 -1.8434 -0.5499
  708SOL    HW2 2275   1.180   3.724   2.366 -0.0684 -0.8698 -0.5239
  709SOL     OW 2276   4.960   3.284   2.238  0.1506  0.0292  0.6319
  709SOL    HW1 2277   5.011   3.297   2.153 -0.7023  0.0380  0.1119
  709SOL    HW2 2278   4.874   3.334   2.234 -0.4781 -0.9996  0.9891
  710SOL     OW 2279   4.875   4.861   4.096 -0.1825  0.1836  0.2921
  710SOL    HW1 2280   4.949   4.840   4.032  1.1694 -0.6235  2.0482
  710SOL    HW2 2281   4.788   4.834   4.056  0.1685  2.7791 -2.5908
  711SOL     OW 2282   0.356   4.022   4.575 -0.2386  0.2298  0.4139
  711SOL    HW1 2283   0.340   3.968   4.492  1.8145 -0.5416  0.4734
  711SOL    HW2 2284   0.269   4.061   4.605 -1.1068  0.2407 -1.8704
  712SOL     OW 2285   4.404   5.083   3.060 -0.4145 -0.3731  0.4112
  712SOL    HW1 2286   4.394   5.096   2.961 -1.2905  2.0107  0.7396
  712SOL    HW2 2287   4.323   5.118   3.106  1.4444  1.9262  2.1608
  713SOL     OW 2288   6.633   3.586   3.204 -0.3162  0.1129 -0.0789
  713SOL    HW1 2289   6.547   3.564   3.250 -0.8303 -1.0608 -1.5054
  713SOL    HW2 2290   6.613   3.623   3.113  0.6902  0.2637 -0.2519
  714SOL     OW 2291   6.868   4.166   5.664 -0.4028 -0.0250  1.0156
  714SOL    HW1 2292   6.967   4.166   5.654 -0.4703  2.4647 -0.5715
  714SOL    HW2 2293   6.844   4.188   5.758  0.5714 -0.3156  1.3389
  715SOL     OW 2294   0.319   5.916   6.390  0.4351 -0.7545  0.3057
  715SOL    HW1 2295   0.342   5.823   6.417 -2.1892 -1.5237  0.1089
  715SOL    HW2 2296   0.332   5.926   6.291  1.1616 -0.7387  0.3947
  716SOL     OW 2297   2.302   4.101   5.996  0.0901 -0.1980  0.1728
  716SOL    HW1 2298   2.330   4.011   6.029  0.0815  0.3233  1.6735
  716SOL    HW2 2299   2.320   4.107   5.898 -0.9982 -2.2434 -0.2225
  717SOL     OW 2300   3.534   3.214   2.599 -0.3659  0.3987  0.2900
  717SOL    HW1 2301   3.467   3.177   2.664 -1.5866  0.5241 -0.8450
  717SOL    HW2 2302   3.486   3.249   2.518  1.1342 -0.2398 -0.9293
  718SOL     OW 2303   6.119   4.516   4.845 -0.4382  0.8631 -0.1401
  718SOL    HW1 2304   6.144   4.532   4.749 -0.6044  1.6742 -0.0540
  718SOL    HW2 2305   6.122   4.418   4.864  0.8064  0.7879 -0.6419
  719SOL     OW 2306   4.924   4.068   2.767  0.4948 -0.7013 -0.5439
  719SOL    HW1 2307   4.974   4.010   2.831  0.7176 -0.3896 -0.4335
  719SOL    HW2 2308   4.839   4.100   2.811  1.5930  1.1359  0.3557
  720SOL     OW 2309   4.812   4.432   2.032 -0.0908  0.1798  0.1368
  720SOL    HW1 2310   4.876   4.368   2.074  1.5892  1.4408 -0.3827
  720SOL    HW2 2311   4.815   4.519   2.082 -3.3562 -0.4474  1.7177
  721SOL     OW 2312   1.672   5.915   3.672 -0.3137 -0.1516  0.2277
  721SOL    HW1 2313   1.667   5.965   3.759 -1.1270 -0.0313  0.1205
  721SOL    HW2 2314   1.754   5.944   3.622 -0.2496  0.3454  0.6080
  722SOL     OW 2315   4.038   6.088   1.509 -0.1278  0.4209  0.2965
  722SOL    HW1 2316   3.995   5.998   1.516  1.3939 -0.2758  1.2356
  722SOL    HW2 2317   3.988   6.153   1.565  0.5383 -0.6079  2.1916
  723SOL     OW 2318   2.836   3.982   6.437 -0.0879  0.1005 -0.6395
  723SOL    HW1 2319   2.795   3.975   6.527  2.6175  0.4207  0.7190
  723SOL    HW2 2320   2.900   4.059   6.435 -1.3452  1.2247 -3.4222
  724SOL     OW 2321   1.504   4.397   6.537 -0.3118 -0.1352 -0.2759
  724SOL    HW1 2322   1.432   4.462   6.511  1.0096  2.3371  1.8569
  724SOL    HW2 2323   1.584   4.410   6.478 -0.0619  0.1630  0.1250
  725SOL     OW 2324   2.685   3.842   2.738  0.3901  0.2470 -0.3111
  725SOL    HW1 2325   2.608   3.782   2.716 -0.4899  1.6508 -1.1664
  725SOL    HW2 2326   2.741   3.856   2.656  0.2188  1.0901 -0.2960
  726SOL     OW 2327   5.617   5.563   1.023 -0.5657 -0.6408 -0.2022
  726SOL    HW1 2328   5.713   5.538   1.012 -1.0141 -1.8616 -1.8880
  726SOL    HW2 2329   5.567   5.485   1.062 -0.9704 -0.2079  0.1584
  727SOL     OW 2330   6.516   3.952   2.667  0.5689 -0.0500  0.2247
  727SOL    HW1 2331   6.571   3.993   2.594  0.8035  0.1322  0.4972
  727SOL    HW2 2332   6.491   3.858   2.641  0.7237 -0.0181 -0.0506
  728SOL     OW 2333   3.939   5.521   3.688  0.5520 -0.1058 -0.5705
  728SOL    HW1 2334   3.900   5.429   3.687  1.0120 -0.3399  0.8517
  728SOL    HW2 2335   3.946   5.555   3.594  0.4989 -1.5704 -1.1362
  729SOL     OW 2336   6.412   5.867   2.942 -0.3440 -0.0765  0.0333
  729SOL    HW1 2337   6.455   5.904   2.860 -1.3395 -1.3785 -1.1171
  729SOL    HW2 2338   6.478   5.867   3.017  0.8204  0.4417 -0.9557
  730SOL     OW 2339   0.616   4.425   2.153  0.0799 -0.4873 -0.6387
  730SOL    HW1 2340   0.630   4.496   2.084  1.3781  0.6826  0.7536
  730SOL    HW2 2341   0.633   4.335   2.113  2.6736  0.2882 -1.4158
  731SOL     OW 2342   2.519   3.718   5.133  0.2001  0.0062 -0.0256
  731SOL    HW1 2343   2.578   3.760   5.065  0.4540  0.8088  0.6753
  731SOL    HW2 2344   2.434   3.770   5.141  1.1333  1.3712  1.9227
  732SOL     OW 2345   0.241   4.721   1.068  0.0466  0.1084 -0.2673
  732SOL    HW1 2346   0.284   4.811   1.080  0.9484 -0.2348 -0.8172
  732SOL    HW2 2347   0.226   4.705   0.970  0.3661 -0.5544 -0.2089
  733SOL     OW 2348   2.410   4.524   6.577 -0.4101 -0.5133  0.1324
  733SOL    HW1 2349   2.357   4.504   6.659  0.8182 -1.8473  0.6393
  733SOL    HW2 2350   2.351   4.568   6.509 -1.8462 -0.8514  1.1197
  734SOL     OW 2351   6.278   5.476   4.496  0.4483 -0.4956  0.0400
  734SOL    HW1 2352   6.344   5.435   4.432  1.2006  1.4304 -0.5084
  734SOL    HW2 2353   6.187   5.441   4.476  1.0776 -2.1566 -0.1256
  735SOL     OW 2354   5.866   4.479   0.263 -0.4945 -0.2220 -0.0741
  735SOL    HW1 2355   5.819   4.567   0.264  0.6377  0.4413 -1.2633
  735SOL    HW2 2356   5.845   4.431   0.178 -0.8324 -0.9452  0.4141
  736SOL     OW 2357   5.324   5.951   1.120  0.0478  0.7659 -0.0051
  736SOL    HW1 2358   5.278   5.974   1.205 -2.4281 -1.2090 -0.7048
  736SOL    HW2 2359   5.416   5.917   1.140 -0.3587  0.6697  1.8369
  737SOL     OW 2360   3.971   4.304   0.504 -0.7328 -0.4526 -0.3103
  737SOL    HW1 2361   3.909   4.378   0.530 -1.4793 -0.5342 -1.7029
  737SOL    HW2 2362   4.063   4.341   0.489 -0.5356 -0.2416  1.2907
  738SOL     OW 2363   3.865   3.167   2.309  0.0875 -0.5254 -0.2247
  738SOL    HW1 2364   3.961   3.141   2.305 -0.0490 -1.1459  0.3768
  738SOL    HW2 2365   3.810   3.088   2.337 -0.6078 -0.2006 -0.6393
  739SOL     OW 2366   4.084   3.862   6.579 -0.5538  0.4756  0.0177
  739SOL    HW1 2367   4.083   3.785   6.516 -1.0728  1.0006 -0.6318
  739SOL    HW2 2368   4.082   3.947   6.528  0.9747  0.9578  0.6967
  740SOL     OW 2369   6.283   4.898   0.654  0.1113  0.2977 -0.6384
  740SOL    HW1 2370   6.237   4.891   0.743 -1.2789 -1.3223 -1.4303
  740SOL    HW2 2371   6.245   4.976   0.604  0.1629  0.5946 -0.2241
  741SOL     OW 2372   5.157   3.530   3.567  0.7733  0.1504 -0.2829
  741SOL    HW1 2373   5.145   3.624   3.600 -0.0167 -0.3421  0.9272
  741SOL    HW2 2374   5.231   3.486   3.618  0.7687 -0.0544 -0.4530
  742SOL     OW 2375   4.178   4.846   5.296 -0.8532  0.1305 -0.6773
  742SOL    HW1 2376   4.080   4.863   5.297 -1.0299 -0.7363 -1.8222
  742SOL    HW2 2377   4.221   4.902   5.225 -0.6997 -0.3398 -0.9610
  743SOL     OW 2378   6.466   5.006   5.244 -0.0621  0.5245 -0.0852
  743SOL    HW1 2379   6.395   5.055   5.294  1.2036  1.1904  1.1555
  743SOL    HW2 2380   6.447   4.908   5.247 -0.5673  0.6387  0.8468
  744SOL     OW 2381   6.710   4.632   4.092  0.7114 -0.2503 -0.0759
  744SOL    HW1 2382   6.665   4.598   4.175  0.4854  0.2394  0.0052
  744SOL    HW2 2383   6.683   4.727   4.076  0.2412 -0.5313 -1.0628
  745SOL     OW 2384   2.684   4.971   3.683  0.4861 -0.3177 -0.4030
  745SOL    HW1 2385   2.715   4.893   3.737 -1.5716 -1.1401 -0.3331
  745SOL    HW2 2386   2.601   5.010   3.725  1.1646  1.5842 -0.7355
  746SOL     OW 2387   1.746   5.616   1.209 -0.4149 -0.3423 -0.0651
  746SOL    HW1 2388   1.767   5.673   1.289  0.6486 -0.2241 -0.4227
  746SOL    HW2 2389   1.670   5.555   1.232 -1.8062  1.4088  0.2368
  747SOL     OW 2390   3.565   5.089   6.826  0.0283 -0.2149  0.0512
  747SOL    HW1 2391   3.527   5.051   6.911 -0.1863  0.8864  0.4652
  747SOL    HW2 2392   3.501   5.156   6.788  0.1473 -0.6560 -0.9668
  748SOL     OW 2393   3.155   4.974   0.145 -0.3277  0.3210 -0.0105
  748SOL    HW1 2394   3.102   4.965   0.230 -1.2931  1.2193 -0.4828
  748SOL    HW2 2395   3.109   5.040   0.085  0.7507  0.2690 -0.9175
  749SOL     OW 2396   0.809   5.209   2.049 -0.2283  0.0357  0.1320
  749SOL    HW1 2397   0.803   5.133   1.984 -0.2426 -0.1742  0.3797
  749SOL    HW2 2398   0.782   5.294   2.003  2.4206  0.3852 -0.9356
  750SOL     OW 2399   3.060   5.795   5.122  0.3073  0.0156 -0.5199
  750SOL    HW1 2400   2.987   5.738   5.083 -1.4244  1.3990  0.5423
  750SOL    HW2 2401   3.123   5.737   5.174 -1.0210 -1.0606 -0.0341
  751SOL     OW 2402   1.442   3.605   6.575 -0.8814 -0.0659 -0.4687
  751SOL    HW1 2403   1.357   3.566   6.611 -2.4336  1.3108 -2.3763
  751SOL    HW2 2404   1.434   3.704   6.572  1.2196  0.1771  0.1520
  752SOL     OW 2405   4.810   5.908   0.155 -0.1690 -0.2205  0.5183
  752SOL    HW1 2406   4.830   5.899   0.057  0.0963 -1.1426  0.6528
  752SOL    HW2 2407   4.895   5.923   0.205 -0.3875  1.1436  0.5298
  753SOL     OW 2408   0.122   4.279   0.751  0.0002  0.1794 -0.1278
  753SOL    HW1 2409   0.134   4.188   0.711 -0.9057  0.0387 -0.1203
  753SOL    HW2 2410   0.192   4.295   0.821 -0.2003 -0.7691  0.3136
  754SOL     OW 2411   6.189   3.605   4.384  0.0460  0.4342 -0.1273
  754SOL    HW1 2412   6.127   3.555   4.324 -0.5465 -1.5503  2.0198
  754SOL    HW2 2413   6.148   3.692   4.410 -1.6390 -0.5718  0.7644
  755SOL     OW 2414   4.680   5.748   3.864 -0.6073  0.3103 -0.1917
  755SOL    HW1 2415   4.687   5.649   3.852 -1.6501  0.4058 -2.1184
  755SOL    HW2 2416   4.598   5.781   3.818  0.3489  2.2184 -0.6408
  756SOL     OW 2417   2.070   5.580   6.131  0.0668 -0.1119 -0.0786
  756SOL    HW1 2418   2.104   5.664   6.173  0.3446 -0.6007  0.6834
  756SOL    HW2 2419   1.980   5.558   6.168 -0.1093 -0.0338 -0.4488
  757SOL     OW 2420   0.743   4.484   3.941  0.2969  0.2651  0.4416
  757SOL    HW1 2421   0.696   4.523   4.020  0.7852 -0.5233  1.1390
  757SOL    HW2 2422   0.677   4.445   3.878 -0.1128  1.0925  0.3443
  758SOL     OW 2423   3.993   4.390   1.857 -0.0553  0.4745  0.0507
  758SOL    HW1 2424   3.923   4.410   1.789  0.4780  1.7117 -0.1624
  758SOL    HW2 2425   4.049   4.313   1.826  0.3121  1.1497 -1.0182
  759SOL     OW 2426   5.322   5.217   6.358 -0.0353  0.0535 -0.5593
  759SOL    HW1 2427   5.410   5.207   6.404  0.3155  1.8855 -0.7422
  759SOL    HW2 2428   5.327   5.293   6.293 -1.2836 -0.8592 -1.7596
  760SOL     OW 2429   4.467   4.756   2.164  0.1758 -0.1193  0.2021
  760SOL    HW1 2430   4.531   4.833   2.163  0.3944 -0.2959  0.5593
  760SOL    HW2 2431   4.484   4.698   2.084  1.5591 -1.0479  1.1183
  761SOL     OW 2432   5.498   6.043   5.452 -0.2954  0.2475 -0.3527
  761SOL    HW1 2433   5.412   6.007   5.488  0.5111 -0.5650  0.8438
  761SOL    HW2 2434   5.558   6.068   5.529  1.4051 -1.2903 -1.1044
  762SOL     OW 2435   6.341   5.399   1.012 -0.3575 -0.2038  0.4695
  762SOL    HW1 2436   6.334   5.309   0.969 -0.7403  0.0607 -0.0282
  762SOL    HW2 2437   6.320   5.391   1.110  0.3075 -0.7698  0.5794
  763SOL     OW 2438   0.637   5.122   3.935 -0.2099 -0.2438  0.2855
  763SOL    HW1 2439   0.691   5.063   3.875 -0.6629 -1.4643  1.0370
  763SOL    HW2 2440   0.670   5.112   4.029  0.4048  1.5396  0.2964
  764SOL     OW 2441   5.818   4.926   5.382 -0.4813 -0.2064 -0.0211
  764SOL    HW1 2442   5.836   4.860   5.456  0.2807  1.6376  1.5490
  764SOL    HW2 2443   5.790   5.014   5.422  0.4419  1.0121 -1.9028
  765SOL     OW 2444   4.596   3.702   0.138 -0.1416 -0.7233  0.1365
  765SOL    HW1 2445   4.648   3.616   0.142 -2.4423 -2.2309 -0.1861
  765SOL    HW2 2446   4.611   3.745   0.049  0.4603 -1.2036 -0.0017
  766SOL     OW 2447   1.577   3.431   1.954 -0.2386 -0.2575  0.6090
  766SOL    HW1 2448   1.634   3.355   1.986 -1.0211 -1.2395 -0.2941
  766SOL    HW2 2449   1.535   3.408   1.867  0.1892  1.5692 -0.1398
  767SOL     OW 2450   6.086   5.174   3.987 -0.2909 -0.1565 -0.2529
  767SOL    HW1 2451   6.078   5.223   3.900  0.1611  0.3523 -0.0109
  767SOL    HW2 2452   6.141   5.227   4.050 -0.1695 -0.7766  0.1698
  768SOL     OW 2453   0.225   4.681   0.788 -0.0779  0.0655  0.5516
  768SOL    HW1 2454   0.319   4.673   0.755  0.1624 -2.7161  1.5767
  768SOL    HW2 2455   0.164   4.626   0.730 -0.9342  1.1265  0.4157
  769SOL     OW 2456   5.122   4.645   6.200 -0.2718 -0.2096 -0.1135
  769SOL    HW1 2457   5.172   4.708   6.141 -0.3133 -1.8178 -1.9582
  769SOL    HW2 2458   5.028   4.635   6.166  0.1616 -2.3791 -0.8379
  770SOL     OW 2459   4.227   4.589   0.138  0.4815 -0.2761  0.6500
  770SOL    HW1 2460   4.279   4.504   0.138  0.1485 -0.6790 -3.6634
  770SOL    HW2 2461   4.284   4.663   0.103 -0.7461  0.0075 -0.8716
  771SOL     OW 2462   0.285   4.320   5.870  0.1764  0.1244 -0.2941
  771SOL    HW1 2463   0.321   4.229   5.892 -0.9971 -0.3069 -0.0161
  771SOL    HW2 2464   0.345   4.366   5.805  2.4464  0.4022  1.8504
  772SOL     OW 2465   1.828   5.250   5.089  0.0241  0.1339  0.0132
  772SOL    HW1 2466   1.784   5.161   5.081  2.2994 -1.1681  0.9307
  772SOL    HW2 2467   1.914   5.240   5.141  1.2791  2.5270 -1.4316
  773SOL     OW 2468   6.445   4.197   6.280  0.3911 -0.0346  0.2616
  773SOL    HW1 2469   6.470   4.266   6.348  0.7775  0.7094 -0.6230
  773SOL    HW2 2470   6.361   4.223   6.234  0.3208 -0.3566  0.2031
  774SOL     OW 2471   6.875   5.053   0.651 -0.4589 -0.1714 -0.2056
  774SOL    HW1 2472   6.835   4.990   0.584  0.3267  0.0155 -0.8661
  774SOL    HW2 2473   6.961   5.015   0.685 -0.8935 -0.3123  0.7948
  775SOL     OW 2474   2.115   3.624   0.722  0.3181  0.1639  0.2381
  775SOL    HW1 2475   2.184   3.557   0.695  1.1507  0.6296  1.1502
  775SOL    HW2 2476   2.025   3.596   0.687  1.4290  1.4222 -4.2694
  776SOL     OW 2477   2.551   5.128   2.719 -0.0257  0.2794 -0.3208
  776SOL    HW1 2478   2.468   5.096   2.673 -0.4243 -0.9928  1.1999
  776SOL    HW2 2479   2.530   5.148   2.815  1.7685 -1.8346  0.5940
  777SOL     OW 2480   5.574   5.395   1.585 -0.7531  0.4093  0.2847
  777SOL    HW1 2481   5.598   5.487   1.617  0.7026  0.3805 -0.6369
  777SOL    HW2 2482   5.650   5.358   1.531 -0.7232 -1.8870  1.7800
  778SOL     OW 2483   0.966   5.713   4.231 -0.0458 -0.0140  0.8341
  778SOL    HW1 2484   0.974   5.748   4.137 -2.2407 -0.9483  0.2322
  778SOL    HW2 2485   1.056   5.713   4.274  0.7752  1.8676 -0.7314
  779SOL     OW 2486   6.513   4.159   0.817  0.0930  0.2133  0.1602
  779SOL    HW1 2487   6.422   4.166   0.858  0.9047 -0.6701  2.2289
  779SOL    HW2 2488   6.504   4.141   0.719 -2.0095 -1.8156  0.6434
  780SOL     OW 2489   4.562   6.085   6.597  0.0983  0.6333 -0.3111
  780SOL    HW1 2490   4.464   6.103   6.599  0.2868  1.6942  0.0237
  780SOL    HW2 2491   4.607   6.133   6.672  0.9590  0.7359 -0.8744
  781SOL     OW 2492   1.535   3.472   0.839 -0.0538 -0.7840  0.1862
  781SOL    HW1 2493   1.601   3.517   0.899  0.7090 -2.1436  0.4054
  781SOL    HW2 2494   1.551   3.373   0.840 -0.4214 -0.9063 -1.7732
  782SOL     OW 2495   0.223   5.189   5.781 -0.2870 -0.1150 -0.4699
  782SOL    HW1 2496   0.235   5.194   5.682  1.4253  0.0757 -0.2828
  782SOL    HW2 2497   0.255   5.274   5.823 -0.5516 -0.3802  0.3015
  783SOL     OW 2498   3.574   3.518   2.194 -0.0597  0.0640 -0.3559
  783SOL    HW1 2499   3.548   3.598   2.248  1.1719 -0.8558  1.6977
  783SOL    HW2 2500   3.503   3.500   2.126 -2.1143  0.8311  1.4505
  784SOL     OW 2501   6.968   4.504   0.804 -0.3928  0.2031  0.2604
  784SOL    HW1 2502   7.038   4.433   0.800 -1.4253 -0.9022  1.1612
  784SOL    HW2 2503   6.881   4.464   0.832 -1.3842  1.5641 -0.7324
  785SOL     OW 2504   3.921   4.920   5.279  0.1606 -0.6029 -0.4132
  785SOL    HW1 2505   3.868   5.005   5.279 -0.1295 -0.7773  0.3936
  785SOL    HW2 2506   3.921   4.880   5.187  0.3776  0.3108 -0.8216
  786SOL     OW 2507   6.040   5.379   0.547 -0.0263 -0.7247 -0.2049
  786SOL    HW1 2508   5.949   5.400   0.584  0.4420  0.6146  0.2359
  786SOL    HW2 2509   6.108   5.384   0.620  0.5414 -0.7511 -0.7204
  787SOL     OW 2510   5.257   5.798   4.829  0.9029  0.0202 -0.0600
  787SOL    HW1 2511   5.260   5.864   4.754 -1.6472  1.1360  0.6808
  787SOL    HW2 2512   5.257   5.847   4.916 -0.8081 -0.9145  0.5102
  788SOL     OW 2513   1.538   4.780   6.433  0.3536  0.3015  0.4368
  788SOL    HW1 2514   1.514   4.762   6.338  1.0502  0.8302  0.1561
  788SOL    HW2 2515   1.457   4.808   6.483 -0.1841 -0.7761  0.2048
  789SOL     OW 2516   0.214   4.342   3.590  0.1644 -0.5821  0.5237
  789SOL    HW1 2517   0.155   4.388   3.524 -1.3765 -1.7367  1.0477
  789SOL    HW2 2518   0.307   4.336   3.553 -0.2276  0.4844 -0.6946
  790SOL     OW 2519   6.543   3.717   0.911  0.0324 -0.4185 -0.1453
  790SOL    HW1 2520   6.509   3.755   0.825  0.5218  2.0418  0.6614
  790SOL    HW2 2521   6.633   3.677   0.896  0.5800  0.9251 -0.6230
  791SOL     OW 2522   4.510   5.948   5.544 -0.0048 -0.1077 -0.7933
  791SOL    HW1 2523   4.491   5.851   5.531  0.4931 -0.2034 -0.8181
  791SOL    HW2 2524   4.588   5.976   5.488  0.6303  0.0197  0.1128
  792SOL     OW 2525   6.512   4.936   3.582  0.1301  0.0988 -0.6615
  792SOL    HW1 2526   6.461   5.018   3.557  0.1474  0.2295 -0.2794
  792SOL    HW2 2527   6.458   4.882   3.646  0.1352 -0.1698 -0.8825
  793SOL     OW 2528   4.827   5.421   0.023 -0.3316 -0.6482  0.2785
  793SOL    HW1 2529   4.922   5.436   0.053 -0.0499  1.1925 -1.3221
  793SOL    HW2 2530   4.767   5.482   0.074 -0.3709 -0.3848 -0.0759
  794SOL     OW 2531   4.164   4.763   2.556 -0.2069 -0.5127 -0.0597
  794SOL    HW1 2532   4.167   4.858   2.525 -1.6498 -0.2166  0.5877
  794SOL    HW2 2533   4.257   4.730   2.575  0.3393  0.6325 -0.6790
  795SOL     OW 2534   5.846   4.651   6.662 -0.5685  0.0708 -0.8944
  795SOL    HW1 2535   5.778   4.682   6.728  1.5071  1.8287  0.5566
  795SOL    HW2 2536   5.826   4.557   6.634 -2.2042 -0.2926  1.3045
  796SOL     OW 2537   3.319   4.759   3.830  0.2094  0.3460 -0.0550
  796SOL    HW1 2538   3.328   4.824   3.905 -1.7902  0.4404  0.1621
  796SOL    HW2 2539   3.270   4.802   3.754 -2.0463 -1.0996  0.4731
  797SOL     OW 2540   3.257   4.229   4.768 -0.2691  0.3180 -0.1619
  797SOL    HW1 2541   3.197   4.151   4.749 -1.5946  1.0040  1.0315
  797SOL    HW2 2542   3.203   4.304   4.808  0.6842  2.4166 -2.5502
  798SOL     OW 2543   6.738   4.156   4.417 -0.1043 -0.2517  0.3247
  798SOL    HW1 2544   6.649   4.112   4.406 -0.5664  0.7034  0.1261
  798SOL    HW2 2545   6.796   4.133   4.340 -1.0365  1.0780 -0.8229
  799SOL     OW 2546   2.239   3.705   2.125  0.4984  0.0106 -0.1872
  799SOL    HW1 2547   2.196   3.648   2.195  1.7958  0.9221  1.4234
  799SOL    HW2 2548   2.175   3.720   2.050 -1.3672 -0.0517  1.3270
  800SOL     OW 2549   6.101   5.365   3.767  0.2103 -0.3041  0.2446
  800SOL    HW1 2550   6.106   5.443   3.704  0.8734  0.4339  1.1755
  800SOL    HW2 2551   6.121   5.280   3.718 -0.2693  0.1356 -0.7324
  801SOL     OW 2552   1.685   5.467   0.268  0.5810 -0.1943 -0.6168
  801SOL    HW1 2553   1.722   5.423   0.350 -0.4844  1.8747  1.1014
  801SOL    HW2 2554   1.588   5.488   0.283  0.6553  1.2633 -1.9541
  802SOL     OW 2555   6.526   5.171   0.050  0.0538  0.5113  0.3213
  802SOL    HW1 2556   6.603   5.192  -0.010 -0.0270  1.3243  0.4928
  802SOL    HW2 2557   6.465   5.107   0.004  1.6059 -1.4032  0.7799
  803SOL     OW 2558   5.205   4.814   3.486 -0.3709  0.3200 -0.0803
  803SOL    HW1 2559   5.213   4.886   3.555  1.6983 -0.6564  0.7808
  803SOL    HW2 2560   5.153   4.738   3.524  0.2759  0.0192  0.2154
  804SOL     OW 2561   4.214   4.556   4.139 -0.0412 -0.0184 -0.2745
  804SOL    HW1 2562   4.298   4.508   4.164  0.9129  1.1942 -1.0602
  804SOL    HW2 2563   4.200   4.633   4.201 -0.3301  0.0484 -0.4230
  805SOL     OW 2564   0.508   5.625   3.975 -0.1478 -0.2809  0.1516
  805SOL    HW1 2565   0.422   5.596   4.016 -0.6251 -1.5344 -1.5936
  805SOL    HW2 2566   0.547   5.700   4.027 -2.8800  1.1152  0.3310
  806SOL     OW 2567   2.954   4.246   6.464 -0.0002  0.3399 -0.3172
  806SOL    HW1 2568   3.037   4.263   6.517 -0.5167 -0.2456  0.7133
  806SOL    HW2 2569   2.970   4.269   6.368  1.1503  0.8282 -0.0222
  807SOL     OW 2570   1.036   5.998   4.666  0.2631 -0.4890  0.1502
  807SOL    HW1 2571   1.076   6.089   4.670  0.2846 -0.4274 -0.9538
  807SOL    HW2 2572   1.096   5.939   4.610  1.0841 -1.6319  2.1388
  808SOL     OW 2573   4.733   5.959   4.676 -0.4911  0.0437 -0.5069
  808SOL    HW1 2574   4.665   5.903   4.724  1.8781 -2.3819  0.2473
  808SOL    HW2 2575   4.787   5.901   4.615  0.3448  2.0564 -1.8026
  809SOL     OW 2576   0.210   3.967   3.321 -0.3513 -0.4188 -0.2851
  809SOL    HW1 2577   0.142   3.938   3.389  2.0867  0.7358  2.8570
  809SOL    HW2 2578   0.278   3.895   3.310  0.8551  0.5042  0.8159
  810SOL     OW 2579   6.643   4.703   0.911 -0.0013  0.1237  0.2745
  810SOL    HW1 2580   6.701   4.782   0.894 -1.6762  1.4457  0.4243
  810SOL    HW2 2581   6.549   4.733   0.927 -1.1321 -2.0104 -1.7000
  811SOL     OW 2582   0.677   5.895   5.634 -0.2747  0.0095 -0.3309
  811SOL    HW1 2583   0.700   5.895   5.536 -0.4122 -1.2938 -0.3850
  811SOL    HW2 2584   0.756   5.864   5.686 -0.2513  0.5573 -0.0414
  812SOL     OW 2585   1.889   6.170   1.013  0.1890  0.4018 -0.7352
  812SOL    HW1 2586   1.803   6.219   0.998 -0.6001 -0.7533 -0.0950
  812SOL    HW2 2587   1.918   6.126   0.928 -1.0374 -1.0427 -0.4369
  813SOL     OW 2588   0.276   3.929   4.334 -0.3445 -0.1878 -0.4932
  813SOL    HW1 2589   0.300   3.957   4.241 -1.1501 -0.8369 -0.9119
  813SOL    HW2 2590   0.177   3.934   4.346 -0.2762 -0.4200  0.2292
  814SOL     OW 2591   5.454   5.347   1.066 -0.0237 -0.5447 -0.3858
  814SOL    HW1 2592   5.439   5.319   0.971  2.0816 -2.1392 -0.3268
  814SOL    HW2 2593   5.513   5.280   1.112  1.3306  1.6121  1.2444
  815SOL     OW 2594   0.642   5.025   1.425  0.3828  0.7500 -0.7717
  815SOL    HW1 2595   0.589   4.989   1.349  1.2056 -1.5326 -0.3511
  815SOL    HW2 2596   0.738   5.001   1.413  0.6603  1.1304  0.5411
  816SOL     OW 2597   1.231   5.394   1.975 -0.0341 -0.0486  0.0578
  816SOL    HW1 2598   1.162   5.322   1.975  2.5845 -2.8039 -1.8942
  816SOL    HW2 2599   1.235   5.438   1.885 -0.6693  1.6705  0.8219
  817SOL     OW 2600   1.594   5.116   0.384 -0.2051  0.4749 -0.2967
  817SOL    HW1 2601   1.661   5.119   0.310 -1.0909  0.3964 -1.1219
  817SOL    HW2 2602   1.512   5.067   0.353 -0.9857  1.3101  0.4053
  818SOL     OW 2603   0.533   4.855   3.864  0.0766  0.2899  0.2110
  818SOL    HW1 2604   0.503   4.837   3.958  0.2359 -1.4426 -0.0335
  818SOL    HW2 2605   0.616   4.802   3.845  0.5502  1.2950 -0.6517
  819SOL     OW 2606   4.623   4.047   6.233  0.4829  0.0075 -0.4003
  819SOL    HW1 2607   4.543   4.104   6.250  1.0884  0.8092 -0.1551
  819SOL    HW2 2608   4.705   4.095   6.263  1.0604 -0.8081 -0.6244
  820SOL     OW 2609   1.577   3.442   6.345  0.5263  0.1608 -0.1447
  820SOL    HW1 2610   1.502   3.394   6.299 -0.6288  1.0367  0.7749
  820SOL    HW2 2611   1.543   3.486   6.428  2.4130 -0.7861  1.2052
  821SOL     OW 2612   2.520   4.126   2.145  0.6267 -0.5136 -0.1749
  821SOL    HW1 2613   2.430   4.084   2.133  0.3455  0.0560 -0.0906
  821SOL    HW2 2614   2.560   4.146   2.056  0.4141 -0.2425 -0.2130
  822SOL     OW 2615   2.019   3.683   1.261 -0.7471 -0.1597 -0.8960
  822SOL    HW1 2616   1.934   3.631   1.259 -0.0760 -1.3188 -0.1138
  822SOL    HW2 2617   2.053   3.696   1.167 -0.2732 -2.2527 -1.0496
  823SOL     OW 2618   2.123   3.980   4.052  0.1317 -0.0143  0.1671
  823SOL    HW1 2619   2.211   3.977   4.005  0.1587  0.4312  0.1790
  823SOL    HW2 2620   2.128   3.926   4.136  1.2056  1.9934  1.4897
  824SOL     OW 2621   4.788   5.489   0.572 -0.2822  0.4144 -0.6481
  824SOL    HW1 2622   4.732   5.451   0.647  0.2863  0.2227 -0.3151
  824SOL    HW2 2623   4.743   5.571   0.536 -0.8862  0.1446 -0.5289
  825SOL     OW 2624   5.613   5.154   4.451 -0.3973  0.0401 -0.2961
  825SOL    HW1 2625   5.515   5.138   4.441 -0.4939  1.7295 -3.1093
  825SOL    HW2 2626   5.661   5.115   4.372  0.8843  1.2991 -0.1772
  826SOL     OW 2627   1.516   4.154   5.625 -0.3264  0.0968 -0.2737
  826SOL    HW1 2628   1.568   4.074   5.597  0.3265  0.3845  0.0799
  826SOL    HW2 2629   1.425   4.152   5.583  0.6841  0.6599 -2.6731
  827SOL     OW 2630   0.075   4.326   2.853  0.3077 -0.1256  0.0712
  827SOL    HW1 2631   0.104   4.334   2.948  0.2197  0.6174  0.0367
  827SOL    HW2 2632   0.145   4.365   2.793 -0.3150  0.8062 -0.0692
  828SOL     OW 2633   5.845   3.954   0.989  0.1629 -0.7302  0.4151
  828SOL    HW1 2634   5.811   3.861   1.001 -2.6505  0.1190 -0.1170
  828SOL    HW2 2635   5.768   4.018   0.994  1.8993  1.5150 -0.0072
  829SOL     OW 2636   2.231   4.239   6.681 -0.4460  0.3800 -0.2221
  829SOL    HW1 2637   2.245   4.316   6.743  0.0839  0.8807 -0.9513
  829SOL    HW2 2638   2.312   4.181   6.682  0.4056  1.4597 -1.9081
  830SOL     OW 2639   6.165   5.653   1.777 -0.5945  0.2298  0.3017
  830SOL    HW1 2640   6.209   5.737   1.810 -0.0736  0.1569 -0.2036
  830SOL    HW2 2641   6.078   5.641   1.825 -0.6633  1.0434  0.3983
  831SOL     OW 2642   5.949   4.915   4.372  0.4243  0.0255  0.0822
  831SOL    HW1 2643   6.003   4.986   4.417  3.4626 -0.3996 -2.5167
  831SOL    HW2 2644   5.881   4.958   4.312  2.3584  0.8847 -1.6188
  832SOL     OW 2645   3.751   5.864   6.581 -0.1897  0.1363 -0.1766
  832SOL    HW1 2646   3.703   5.937   6.533  1.0308 -0.3867 -2.3391
  832SOL    HW2 2647   3.845   5.859   6.549 -0.3690 -2.7019 -0.5242
  833SOL     OW 2648   0.666   4.036   6.425 -0.1465  0.3690  0.3232
  833SOL    HW1 2649   0.591   4.050   6.489  0.2408 -0.5428  0.9913
  833SOL    HW2 2650   0.734   4.108   6.437  0.5260 -0.4822  1.8312
  834SOL     OW 2651   5.626   3.708   1.506  0.3518  0.4086  0.6004
  834SOL    HW1 2652   5.580   3.786   1.463 -1.6187 -1.7788 -1.5982
  834SOL    HW2 2653   5.704   3.680   1.450 -1.5266 -1.7282 -1.1500
  835SOL     OW 2654   3.988   5.833   3.102 -0.5214  0.3994  1.1167
  835SOL    HW1 2655   3.966   5.927   3.125 -2.7772 -0.0485  1.0085
  835SOL    HW2 2656   3.930   5.771   3.156  0.1825 -0.8915  0.4432
  836SOL     OW 2657   4.851   4.804   6.248  0.0984  0.5737 -0.4097
  836SOL    HW1 2658   4.864   4.814   6.149 -1.6818  0.5337 -0.6761
  836SOL    HW2 2659   4.763   4.843   6.275  0.0239 -0.4466  0.9758
  837SOL     OW 2660   5.371   3.746   2.125  0.1503  0.0574 -0.4236
  837SOL    HW1 2661   5.292   3.767   2.068  1.3632 -0.6012 -2.4510
  837SOL    HW2 2662   5.365   3.651   2.157 -0.7609  0.5635  1.0211
  838SOL     OW 2663   0.593   4.268   0.712 -0.5032 -0.3782 -0.7759
  838SOL    HW1 2664   0.545   4.322   0.781 -1.7364 -1.1855 -0.9592
  838SOL    HW2 2665   0.667   4.217   0.755 -0.4928  0.0481 -0.2740
  839SOL     OW 2666   6.165   5.014   5.711 -0.0197  0.7649  0.8580
  839SOL    HW1 2667   6.227   5.092   5.700  0.6413  0.0146 -1.3591
  839SOL    HW2 2668   6.172   4.979   5.804  0.9700  2.2605  1.3931
  840SOL     OW 2669   4.248   4.708   3.576  0.7865  0.3973 -0.2240
  840SOL    HW1 2670   4.267   4.753   3.664  3.1711 -0.4006 -0.2692
  840SOL    HW2 2671   4.190   4.629   3.592 -2.5153  2.6528 -0.0006
  841SOL     OW 2672   4.019   3.442   6.049 -0.2931 -0.7438  0.6723
  841SOL    HW1 2673   3.956   3.506   6.004 -0.9153 -1.1760  0.9138
  841SOL    HW2 2674   4.107   3.487   6.064 -1.1790  0.5798  2.2059
  842SOL     OW 2675   0.174   4.951   5.232 -0.1784  0.6213  0.3766
  842SOL    HW1 2676   0.242   5.007   5.280 -1.9455  0.8050  2.8218
  842SOL    HW2 2677   0.176   4.858   5.267 -0.7994  0.4878  0.0696
  843SOL     OW 2678   0.922   3.706   6.163 -0.0130  0.8159 -0.0726
  843SOL    HW1 2679   1.003   3.764   6.155  0.6498  0.1755  1.4304
  843SOL    HW2 2680   0.884   3.714   6.255  0.4943 -1.5514  0.4274
  844SOL     OW 2681   4.211   5.670   3.869 -0.4091 -0.1299 -0.9102
  844SOL    HW1 2682   4.229   5.598   3.801  0.6210 -0.0246 -0.7732
  844SOL    HW2 2683   4.293   5.682   3.926 -0.9333  0.4448 -0.2643
  845SOL     OW 2684   4.497   3.472   2.664 -0.4681  0.1790 -0.0059
  845SOL    HW1 2685   4.553   3.459   2.583  0.8316 -0.7569  1.0031
  845SOL    HW2 2686   4.463   3.384   2.696 -0.0995  0.4057  1.0498
  846SOL     OW 2687   6.050   4.445   3.995  0.0829  0.1750 -0.1425
  846SOL    HW1 2688   5.999   4.448   4.081  1.7560 -0.7460  0.9311
  846SOL    HW2 2689   6.065   4.538   3.962  0.6823  0.6426  1.3604
  847SOL     OW 2690   4.911   4.072   3.344 -0.2120 -0.2483  0.3821
  847SOL    HW1 2691   4.851   4.148   3.370 -1.0811  0.3181 -2.8101
  847SOL    HW2 2692   4.869   3.986   3.370 -1.3213  0.2310  0.2370
  848SOL     OW 2693   3.275   6.056   3.272 -0.6953 -0.3375 -0.3003
  848SOL    HW1 2694   3.270   6.030   3.176 -3.0868  1.6984 -0.8517
  848SOL    HW2 2695   3.331   6.138   3.282 -0.3007 -0.6475  0.0814
  849SOL     OW 2696   5.730   4.628   6.927 -0.1433  0.9040  0.9784
  849SOL    HW1 2697   5.774   4.705   6.975 -0.5482 -0.2854  3.4252
  849SOL    HW2 2698   5.649   4.599   6.978  1.2341 -2.5602  1.4621
  850SOL     OW 2699   0.556   5.036   5.691  0.2536  0.2719 -0.0015
  850SOL    HW1 2700   0.622   4.995   5.627 -0.1352  0.5741 -0.6066
  850SOL    HW2 2701   0.478   4.975   5.701  0.0437  0.4899 -0.2799
  851SOL     OW 2702   1.636   4.327   1.644  0.8072 -0.2769  0.4932
  851SOL    HW1 2703   1.539   4.307   1.628  1.1218 -1.9908  0.5286
  851SOL    HW2 2704   1.682   4.244   1.675  2.2043  0.6327  0.9434
  852SOL     OW 2705   2.224   3.761   5.933 -0.2845 -0.3143 -0.0084
  852SOL    HW1 2706   2.238   3.662   5.925  1.4324  0.0333 -3.6227
  852SOL    HW2 2707   2.293   3.800   5.994 -0.1310 -1.2092  0.4052
  853SOL     OW 2708   2.421   4.916   0.256 -0.4675  0.0846 -0.1146
  853SOL    HW1 2709   2.467   4.885   0.173 -1.0499  0.6032 -0.6353
  853SOL    HW2 2710   2.475   4.889   0.336 -0.8703 -2.2230 -0.5278
  854SOL     OW 2711   4.496   4.218   5.920  0.4114  0.1066  0.0765
  854SOL    HW1 2712   4.550   4.139   5.889  1.3505  0.4389  0.8319
  854SOL    HW2 2713   4.497   4.288   5.849  0.3376 -0.1909 -0.2225
  855SOL     OW 2714   4.238   4.174   5.414  0.2713  0.1378  0.6860
  855SOL    HW1 2715   4.281   4.087   5.439 -1.3053 -1.1404 -0.8092
  855SOL    HW2 2716   4.265   4.199   5.320 -2.0655 -0.6696 -0.2758
  856SOL     OW 2717   2.877   4.546   0.519  0.2272  0.4011 -0.4236
  856SOL    HW1 2718   2.949   4.589   0.573  1.5229 -1.6456 -0.3878
  856SOL    HW2 2719   2.869   4.592   0.431  1.6703  0.6341 -0.4605
  857SOL     OW 2720   2.502   3.610   2.047  0.2617 -0.6383  0.2100
  857SOL    HW1 2721   2.410   3.633   2.077 -0.2763 -2.1503 -0.2143
  857SOL    HW2 2722   2.501   3.585   1.950  1.3621  0.5944 -0.1579
  858SOL     OW 2723   6.980   5.292   6.606  0.3078  0.3837 -0.4121
  858SOL    HW1 2724   7.039   5.327   6.533  1.1796 -1.8375 -0.8379
  858SOL    HW2 2725   7.029   5.294   6.692  0.6517 -0.5191 -0.5830
  859SOL     OW 2726   1.109   3.710   4.896 -0.1664 -0.0359  0.2539
  859SOL    HW1 2727   1.142   3.743   4.808 -1.2986 -2.0445 -0.9954
  859SOL    HW2 2728   1.016   3.744   4.911 -0.3666 -0.5545  0.1815
  860SOL     OW 2729   1.155   5.560   0.501 -0.1260  0.0006 -0.2748
  860SOL    HW1 2730   1.100   5.484   0.537  0.1413 -0.2485 -0.3865
  860SOL    HW2 2731   1.246   5.557   0.542 -0.1505  0.3283 -0.1977
  861SOL     OW 2732   6.277   5.325   0.654 -0.0918  0.5221  0.0285
  861SOL    HW1 2733   6.258   5.239   0.606  1.7147  0.7336 -1.1845
  861SOL    HW2 2734   6.353   5.372   0.608 -0.1719  2.1294  1.4597
  862SOL     OW 2735   5.967   5.747   3.448  0.3916 -0.4961 -0.7046
  862SOL    HW1 2736   6.016   5.821   3.493  0.6680 -1.1130  0.0379
  862SOL    HW2 2737   6.028   5.701   3.383  0.4275 -0.4898 -0.6756
  863SOL     OW 2738   2.135   4.061   2.281 -0.0150 -0.2619 -0.3694
  863SOL    HW1 2739   2.195   4.100   2.350  0.5404 -0.8787 -0.4969
  863SOL    HW2 2740   2.182   3.987   2.233 -0.0226  0.8046 -2.1129
  864SOL     OW 2741   3.878   6.136   5.455 -0.3381 -0.4387 -0.0702
  864SOL    HW1 2742   3.927   6.160   5.371 -2.3969 -2.1910 -1.8540
  864SOL    HW2 2743   3.936   6.078   5.512  1.5134  1.6800  0.3838
  865SOL     OW 2744   0.813   6.221   5.108  0.4292 -0.0133 -0.4230
  865SOL    HW1 2745   0.863   6.146   5.151  0.5933  0.0245 -0.5455
  865SOL    HW2 2746   0.715   6.206   5.118  0.4698  0.1129  0.1655
  866SOL     OW 2747   5.360   3.898   0.313 -0.1895 -0.1699 -0.6346
  866SOL    HW1 2748   5.391   3.965   0.381 -0.3416 -1.0318  0.3019
  866SOL    HW2 2749   5.278   3.933   0.267 -1.4572 -0.5184  1.2518
  867SOL     OW 2750   6.575   3.407   2.207 -0.4696  0.1120  0.0576
  867SOL    HW1 2751   6.655   3.448   2.163 -0.6492  1.1818  0.6875
  867SOL    HW2 2752   6.544   3.328   2.154  0.2800  0.4066 -0.8428
  868SOL     OW 2753   3.148   4.795   6.171 -0.3261  0.4442 -0.2224
  868SOL    HW1 2754   3.116   4.702   6.155  0.1452  0.0549  1.0403
  868SOL    HW2 2755   3.070   4.858   6.168 -0.5995  0.0901 -1.4586
  869SOL     OW 2756   1.085   3.340   0.518  0.1467 -0.4252 -0.2877
  869SOL    HW1 2757   0.986   3.352   0.509 -0.0266 -1.8446 -0.5498
  869SOL    HW2 2758   1.120   3.290   0.440  0.8361 -1.1552  0.4646
  870SOL     OW 2759   5.184   5.852   5.410 -0.2500  0.3766  0.6307
  870SOL    HW1 2760   5.217   5.930   5.358 -0.3747  1.4273  2.0649
  870SOL    HW2 2761   5.247   5.833   5.485 -0.3618 -0.7487  0.4658
  871SOL     OW 2762   1.960   4.132   5.578  0.0159 -0.0584  0.3789
  871SOL    HW1 2763   1.994   4.170   5.664  0.5309 -0.9961  0.5943
  871SOL    HW2 2764   2.036   4.097   5.524 -0.3065  0.4852 -0.4590
  872SOL     OW 2765   3.358   4.731   6.851 -0.0102  0.3320 -1.0126
  872SOL    HW1 2766   3.447   4.755   6.813  0.1084  1.5508  0.0036
  872SOL    HW2 2767   3.369   4.671   6.930 -0.0514  1.1085 -0.4162
  873SOL     OW 2768   4.664   3.771   0.764 -0.1686  0.2239  0.1324
  873SOL    HW1 2769   4.641   3.722   0.680  1.5105  0.3075 -0.4100
  873SOL    HW2 2770   4.705   3.707   0.829  0.9529  0.6344 -0.1391
  874SOL     OW 2771   6.368   5.318   5.050 -0.2753 -0.0717  0.2357
  874SOL    HW1 2772   6.367   5.263   5.133  1.1812 -1.8861 -0.8857
  874SOL    HW2 2773   6.380   5.259   4.970 -0.6766  1.7035 -1.2104
  875SOL     OW 2774   1.913   3.614   0.540  0.0043  0.5645  0.1565
  875SOL    HW1 2775   1.961   3.628   0.453 -1.4705  0.5277 -0.6906
  875SOL    HW2 2776   1.836   3.553   0.526  0.2487 -0.1575  1.6963
  876SOL     OW 2777   2.657   3.891   4.956  0.4877  0.5464 -0.2414
  876SOL    HW1 2778   2.567   3.933   4.959  0.5346  0.7168 -0.9697
  876SOL    HW2 2779   2.725   3.952   4.997  0.1487  0.0605  1.0820
  877SOL     OW 2780   3.185   3.505   6.148  0.5662  0.1138 -0.3931
  877SOL    HW1 2781   3.160   3.600   6.169  0.2271 -0.0404 -0.0937
  877SOL    HW2 2782   3.278   3.503   6.111  0.9127  0.4692  0.4420
  878SOL     OW 2783   3.022   4.991   3.836 -0.2359 -0.2619 -0.1554
  878SOL    HW1 2784   3.020   4.891   3.827  1.3627 -0.3731  0.3102
  878SOL    HW2 2785   3.081   5.030   3.766  1.3947  0.0623  1.3102
  879SOL     OW 2786   5.334   4.397   2.639 -0.0764 -0.2389 -0.0554
  879SOL    HW1 2787   5.251   4.374   2.587 -0.6627 -0.9226  1.1401
  879SOL    HW2 2788   5.356   4.494   2.624 -2.3606  0.5538  1.2675
  880SOL     OW 2789   3.687   4.726   0.012 -0.1736 -0.1164  0.1241
  880SOL    HW1 2790   3.653   4.766  -0.073  0.3363  1.4283  0.6119
  880SOL    HW2 2791   3.785   4.708   0.004  0.1336  1.1266  0.7323
  881SOL     OW 2792   5.310   3.787   2.656 -0.9278 -0.1595  0.2009
  881SOL    HW1 2793   5.306   3.694   2.692 -0.7625 -0.0800  0.4222
  881SOL    HW2 2794   5.313   3.852   2.732  3.7874 -0.0812  0.2159
  882SOL     OW 2795   0.088   5.718   3.761  0.2718 -0.0052  0.0284
  882SOL    HW1 2796   0.057   5.772   3.838 -0.7933 -0.3849 -0.1145
  882SOL    HW2 2797   0.066   5.622   3.776 -1.6814  0.1339 -1.5438
  883SOL     OW 2798   0.977   6.312   0.715 -0.1294  0.0470 -0.1037
  883SOL    HW1 2799   1.058   6.329   0.660  0.9991 -0.4969  1.3205
  883SOL    HW2 2800   1.004   6.296   0.810 -2.1262  2.9331  1.0874
  884SOL     OW 2801   5.886   5.100   0.970 -0.1962  0.0183 -0.5043
  884SOL    HW1 2802   5.844   5.079   1.058 -1.1327 -1.0192 -1.1779
  884SOL    HW2 2803   5.821   5.081   0.897  1.0390 -0.4915 -1.5079
  885SOL     OW 2804   5.745   5.477   6.662 -0.0657  0.6162  0.3969
  885SOL    HW1 2805   5.655   5.434   6.652 -0.3994  1.1192  1.1983
  885SOL    HW2 2806   5.803   5.449   6.585 -0.8030  0.0488  0.0283
  886SOL     OW 2807   4.054   4.000   6.319 -0.5860  0.6099  0.6289
  886SOL    HW1 2808   4.115   3.922   6.306 -0.6822  0.5431  0.5771
  886SOL    HW2 2809   4.089   4.058   6.392 -0.2841  0.7441  0.3802
  887SOL     OW 2810   5.702   5.304   5.984 -0.6686  0.3281  0.1869
  887SOL    HW1 2811   5.737   5.210   5.976  1.1134  0.8520  1.4797
  887SOL    HW2 2812   5.712   5.350   5.896 -0.3377 -0.2830 -0.1029
  888SOL     OW 2813   6.777   5.160   6.900 -0.0448 -0.4425  0.2548
  888SOL    HW1 2814   6.823   5.103   6.969 -0.5360 -0.2080  0.7855
  888SOL    HW2 2815   6.832   5.243   6.885  1.0454 -1.3659 -1.0534
  889SOL     OW 2816   1.615   4.286   4.070 -0.1582 -0.0945 -0.6224
  889SOL    HW1 2817   1.709   4.254   4.085 -0.8198 -1.7938  0.0847
  889SOL    HW2 2818   1.614   4.353   3.996  2.3701  3.8190  2.4549
  890SOL     OW 2819   3.264   4.261   6.382  0.2617 -0.0926  0.5224
  890SOL    HW1 2820   3.347   4.291   6.430  0.3571  0.9039 -0.2145
  890SOL    HW2 2821   3.222   4.341   6.339 -0.8219 -0.6775  0.4911
  891SOL     OW 2822   3.669   5.565   3.008 -0.0430 -0.3300  0.4368
  891SOL    HW1 2823   3.723   5.497   2.958 -1.1147 -0.2065 -0.9591
  891SOL    HW2 2824   3.644   5.639   2.946  0.4612  0.9733  1.7507
  892SOL     OW 2825   1.132   4.776   2.189  0.1316 -0.2438 -0.0849
  892SOL    HW1 2826   1.047   4.722   2.187 -0.4946  0.7126 -0.0524
  892SOL    HW2 2827   1.138   4.825   2.276 -0.1081  0.9563 -0.7203
  893SOL     OW 2828   3.141   4.716   5.446  0.1570  0.4741  0.2865
  893SOL    HW1 2829   3.116   4.812   5.459 -1.3717  0.2441 -0.6623
  893SOL    HW2 2830   3.060   4.665   5.419  1.2663 -0.7957 -0.7247
  894SOL     OW 2831   6.672   5.153   3.189 -0.2094 -0.1067  0.1450
  894SOL    HW1 2832   6.628   5.128   3.103 -3.0728  0.0828  1.4587
  894SOL    HW2 2833   6.660   5.080   3.256  1.2433  0.1045  0.6744
  895SOL     OW 2834   0.004   4.780   1.236  0.1346  0.0648 -0.3726
  895SOL    HW1 2835   0.088   4.811   1.189  1.1396 -0.7777  0.7988
  895SOL    HW2 2836  -0.016   4.686   1.209 -1.0017  0.5555 -1.3525
  896SOL     OW 2837   1.675   4.779   3.448  0.1636 -0.7992  0.4939
  896SOL    HW1 2838   1.676   4.799   3.546  2.2000 -1.2457  0.6111
  896SOL    HW2 2839   1.684   4.864   3.397 -0.8491 -0.5692  0.6658
  897SOL     OW 2840   5.395   4.790   5.270  0.4465 -0.2272  0.0010
  897SOL    HW1 2841   5.440   4.719   5.324 -2.1389 -0.7967  1.5905
  897SOL    HW2 2842   5.464   4.841   5.218  2.7228 -1.7700  1.3152
  898SOL     OW 2843   5.037   5.764   2.518  0.0095 -0.0550  0.2715
  898SOL    HW1 2844   4.995   5.679   2.550  1.5803 -0.9533 -0.0119
  898SOL    HW2 2845   4.979   5.841   2.547  0.1139 -0.9716  3.2610
  899SOL     OW 2846   3.404   5.948   2.045  0.0830 -0.4586 -0.0244
  899SOL    HW1 2847   3.316   5.989   2.019 -0.4401  0.3646  2.7348
  899SOL    HW2 2848   3.440   5.995   2.126  2.7257 -1.2901 -0.6304
  900SOL     OW 2849   6.721   5.717   6.704  0.1653  0.4068  0.5642
  900SOL    HW1 2850   6.634   5.721   6.656  0.9556  0.3357 -0.9530
  900SOL    HW2 2851   6.708   5.743   6.800 -1.5077  0.3494  0.3782
  901SOL     OW 2852   4.493   5.518   0.221  0.3628  0.3314 -0.7139
  901SOL    HW1 2853   4.423   5.512   0.149 -1.7787  2.2373  1.0873
  901SOL    HW2 2854   4.570   5.571   0.187 -1.4422  2.8782 -1.1055
  902SOL     OW 2855   5.188   5.207   4.105 -0.0369 -0.0336  0.1593
  902SOL    HW1 2856   5.179   5.134   4.172 -0.6953  0.3427  0.4880
  902SOL    HW2 2857   5.270   5.261   4.124  1.2529 -1.5130 -0.9164
  903SOL     OW 2858   0.240   4.688   0.101 -0.3234 -0.0299 -0.2502
  903SOL    HW1 2859   0.214   4.747   0.025  1.1934 -0.5383 -1.2134
  903SOL    HW2 2860   0.229   4.738   0.187  1.6320  1.9851 -1.0672
  904SOL     OW 2861   0.275   5.795   5.314  0.0923  0.3310 -0.2617
  904SOL    HW1 2862   0.219   5.777   5.233 -1.8879  0.9518  0.8892
  904SOL    HW2 2863   0.341   5.721   5.326 -1.3988 -1.1666 -0.9324
  905SOL     OW 2864   0.141   3.782   0.471 -0.3691 -0.3040  0.3498
  905SOL    HW1 2865   0.113   3.689   0.495 -0.2090 -0.2366  0.7973
  905SOL    HW2 2866   0.076   3.848   0.511 -0.3231 -0.2101  0.2708
  906SOL     OW 2867   5.400   4.296   0.733 -0.2057 -0.1322  0.2573
  906SOL    HW1 2868   5.317   4.294   0.678 -1.0377  1.3156  1.3899
  906SOL    HW2 2869   5.473   4.341   0.682  0.2856 -2.3907 -1.1828
  907SOL     OW 2870   5.575   4.664   5.570  0.3625 -0.0620  0.3704
  907SOL    HW1 2871   5.617   4.574   5.578  0.3631  0.0401  1.6552
  907SOL    HW2 2872   5.489   4.666   5.620 -1.0654 -0.1571 -1.9269
  908SOL     OW 2873   3.484   4.335   6.618  0.2294 -0.1615  0.2698
  908SOL    HW1 2874   3.515   4.240   6.623  1.4119  0.1842 -0.1398
  908SOL    HW2 2875   3.536   4.383   6.547 -0.5946  0.7100  0.2351
  909SOL     OW 2876   4.465   5.973   2.601 -0.6687  0.1775  0.2776
  909SOL    HW1 2877   4.477   5.879   2.633  0.2294  0.6733  1.4559
  909SOL    HW2 2878   4.367   5.995   2.600 -0.8356 -0.5040  0.7332
  910SOL     OW 2879   5.946   3.080   0.264 -0.2024 -0.3386  0.2543
  910SOL    HW1 2880   5.965   2.987   0.297  2.2211 -0.0747 -0.1737
  910SOL    HW2 2881   5.922   3.139   0.340  0.7179 -0.7755  0.9013
  911SOL     OW 2882   1.419   4.258   5.000 -0.0045  0.5867  0.3515
  911SOL    HW1 2883   1.477   4.340   5.004 -0.9361  1.2956 -0.3762
  911SOL    HW2 2884   1.325   4.281   5.025 -0.3083 -0.2480  0.0274
  912SOL     OW 2885   1.342   4.647   0.423 -0.3051 -0.1071  0.0037
  912SOL    HW1 2886   1.355   4.702   0.340 -2.2044 -0.8730 -0.8332
  912SOL    HW2 2887   1.335   4.709   0.502 -0.7756  0.7759 -0.7052
  913SOL     OW 2888   4.448   3.901   0.894  0.0286 -0.3121 -0.9919
  913SOL    HW1 2889   4.528   3.864   0.847 -0.9575 -2.1659 -1.3091
  913SOL    HW2 2890   4.453   3.877   0.991  0.0748 -0.0250 -0.9225
  914SOL     OW 2891   6.336   4.175   1.893 -0.4039  0.0483 -0.1216
  914SOL    HW1 2892   6.281   4.177   1.977  0.6843 -0.4957  0.6183
  914SOL    HW2 2893   6.281   4.210   1.817 -1.9438 -0.8902  0.5021
  915SOL     OW 2894   6.807   3.588   1.753  0.3260  0.1955  0.2358
  915SOL    HW1 2895   6.810   3.617   1.657  0.0253  0.5340  0.3289
  915SOL    HW2 2896   6.731   3.632   1.799 -0.1082 -0.7061  0.4003
  916SOL     OW 2897   0.121   5.243   3.182  0.1199 -0.0512  0.3862
  916SOL    HW1 2898   0.173   5.238   3.268  2.0934  2.1228 -0.5918
  916SOL    HW2 2899   0.115   5.338   3.152  2.0250 -0.9217 -3.3184
  917SOL     OW 2900   6.414   5.618   5.581  0.2291 -0.2318  0.9536
  917SOL    HW1 2901   6.385   5.532   5.623  1.4258  0.1396  2.6120
  917SOL    HW2 2902   6.410   5.609   5.482 -1.5480 -1.5368  1.0869
  918SOL     OW 2903   2.772   4.024   0.139 -0.0509  0.3194 -0.6448
  918SOL    HW1 2904   2.701   3.960   0.112 -1.3959  1.5222 -0.0874
  918SOL    HW2 2905   2.860   3.995   0.101 -0.6341 -1.7501 -0.5175
  919SOL     OW 2906   6.384   4.417   2.808  0.3716 -0.2152  0.2043
  919SOL    HW1 2907   6.294   4.417   2.851  0.9456 -0.1940  1.4835
  919SOL    HW2 2908   6.420   4.323   2.808 -0.1943 -0.4567 -1.5478
  920SOL     OW 2909   2.336   5.287   4.837  0.1694 -0.5109 -0.5991
  920SOL    HW1 2910   2.312   5.267   4.742 -0.3571  0.5342 -0.7094
  920SOL    HW2 2911   2.271   5.242   4.898  0.4669 -1.1270 -0.7257
  921SOL     OW 2912   0.792   4.005   4.184 -0.6310 -0.5856  0.6557
  921SOL    HW1 2913   0.711   3.965   4.140 -0.1107 -2.0210  0.9636
  921SOL    HW2 2914   0.767   4.094   4.224 -2.4306 -1.5580  1.8729
  922SOL     OW 2915   3.816   5.007   4.435 -0.1301 -0.3767  0.7527
  922SOL    HW1 2916   3.723   4.993   4.467 -0.4806 -1.0711 -0.5369
  922SOL    HW2 2917   3.856   4.920   4.406 -0.2200  0.3404 -1.6879
  923SOL     OW 2918   6.904   5.477   1.767  0.1459  0.2522 -0.3437
  923SOL    HW1 2919   6.855   5.392   1.789 -2.1939  1.5195 -0.2668
  923SOL    HW2 2920   6.912   5.533   1.849 -0.3450  1.0509 -0.8292
  924SOL     OW 2921   2.998   5.633   3.082 -0.2828  0.0607  0.6637
  924SOL    HW1 2922   3.092   5.620   3.113 -0.4934  1.8070  2.1835
  924SOL    HW2 2923   2.946   5.681   3.152 -1.4118  2.1785 -1.4587
  925SOL     OW 2924   0.364   4.329   6.707  0.2168  0.1265  0.6280
  925SOL    HW1 2925   0.325   4.259   6.766 -0.4133 -0.3945 -0.3818
  925SOL    HW2 2926   0.422   4.390   6.762  0.1398 -0.6937  1.6591
  926SOL     OW 2927   0.999   4.513   3.305  0.1418  0.1820 -0.5255
  926SOL    HW1 2928   0.957   4.432   3.347  2.2221 -1.6977 -1.8174
  926SOL    HW2 2929   1.014   4.583   3.375  0.3576 -1.4632  1.1775
  927SOL     OW 2930   6.168   4.632   1.899  0.3733  0.5566 -0.0968
  927SOL    HW1 2931   6.254   4.632   1.951  0.2807  1.3989  0.0770
  927SOL    HW2 2932   6.188   4.653   1.803  0.6533 -1.9086 -0.6489
  928SOL     OW 2933   6.979   5.161   5.207 -0.4948 -0.2758  0.0762
  928SOL    HW1 2934   7.051   5.092   5.205 -0.8052 -0.6344  0.8694
  928SOL    HW2 2935   6.890   5.116   5.195 -0.5262  0.2910 -2.1233
  929SOL     OW 2936   4.804   5.231   5.391 -0.0474  0.1435  0.1250
  929SOL    HW1 2937   4.714   5.188   5.384 -0.8197  1.6447  0.4570
  929SOL    HW2 2938   4.827   5.244   5.488  0.1433  0.5088  0.0327
  930SOL     OW 2939   1.786   5.710   3.012 -1.0292 -0.0570 -0.2558
  930SOL    HW1 2940   1.858   5.717   2.943  0.6772  1.0880  1.5487
  930SOL    HW2 2941   1.742   5.620   3.005 -0.8888  0.0010 -2.7469
  931SOL     OW 2942   5.685   4.027   2.190  0.9437  0.2357  0.0127
  931SOL    HW1 2943   5.639   3.976   2.264 -1.0256  0.7546 -0.7845
  931SOL    HW2 2944   5.748   4.094   2.230 -1.4598  1.8283  1.4108
  932SOL     OW 2945   0.534   5.507   0.380  0.2432  0.1888  0.0019
  932SOL    HW1 2946   0.531   5.607   0.382 -0.9630  0.1646  1.2627
  932SOL    HW2 2947   0.549   5.472   0.473  0.4462 -0.8073 -0.3926
  933SOL     OW 2948   5.899   3.157   4.210 -0.0808  0.1371  0.0869
  933SOL    HW1 2949   5.958   3.086   4.174  0.7762  0.5551  0.6322
  933SOL    HW2 2950   5.895   3.234   4.147 -0.5932 -0.1662 -0.2602
  934SOL     OW 2951   4.738   5.946   4.958  0.3711  0.0458  0.4601
  934SOL    HW1 2952   4.798   5.881   4.911 -0.4554  0.8266 -1.8143
  934SOL    HW2 2953   4.766   6.040   4.936  0.2766  0.4645  2.0096
  935SOL     OW 2954   3.619   4.558   5.032 -0.3588  0.2690 -0.1250
  935SOL    HW1 2955   3.562   4.528   4.956 -2.8546  0.2303  1.6567
  935SOL    HW2 2956   3.601   4.655   5.051 -1.0268 -0.1239  1.4059
  936SOL     OW 2957   5.103   3.979   1.710  0.0027 -0.2213 -0.0705
  936SOL    HW1 2958   5.063   3.900   1.664  0.1444 -1.2783  1.5179
  936SOL    HW2 2959   5.137   4.045   1.643 -1.6830 -0.6972 -1.4330
  937SOL     OW 2960   6.954   6.265   6.808 -0.6337  0.3891  0.1023
  937SOL    HW1 2961   6.950   6.224   6.717 -1.3422 -0.0588  0.3241
  937SOL    HW2 2962   7.030   6.330   6.812  0.4800 -0.8502 -0.2663
  938SOL     OW 2963   6.258   3.407   6.418 -0.0650 -0.6318  0.1115
  938SOL    HW1 2964   6.163   3.420   6.388  0.2484  2.0875  0.0745
  938SOL    HW2 2965   6.318   3.403   6.338  0.0435 -0.3845  0.1791
  939SOL     OW 2966   0.242   5.076   6.923 -0.1849 -0.5413 -0.1030
  939SOL    HW1 2967   0.293   5.078   7.009  1.5095  2.0253 -1.0682
  939SOL    HW2 2968   0.301   5.042   6.850 -0.1796  1.3379 -1.0129
  940SOL     OW 2969   5.031   5.849   0.339 -0.6684  0.7029 -0.6431
  940SOL    HW1 2970   5.010   5.864   0.436 -0.3976  2.7888 -0.8640
  940SOL    HW2 2971   5.092   5.771   0.330  1.8326  2.3025  1.2007
  941SOL     OW 2972   4.503   4.351   6.412 -0.5022  0.2787  0.3201
  941SOL    HW1 2973   4.435   4.425   6.419 -0.6731  0.0572  1.0311
  941SOL    HW2 2974   4.509   4.303   6.499  0.6118  0.3270  0.2769
  942SOL     OW 2975   5.669   3.931   2.814  0.1780 -0.7319 -0.1679
  942SOL    HW1 2976   5.634   3.902   2.725 -1.6952 -0.9148  0.5954
  942SOL    HW2 2977   5.634   4.021   2.836 -3.4501 -2.5546  2.4316
  943SOL     OW 2978   1.126   4.614   5.285  0.0718  0.2501  0.2576
  943SOL    HW1 2979   1.143   4.576   5.376  2.0141  0.5533  0.0679
  943SOL    HW2 2980   1.153   4.710   5.284 -0.7255  0.4796 -0.4410
  944SOL     OW 2981   4.902   4.575   5.999 -0.1199  0.1592 -0.2200
  944SOL    HW1 2982   4.813   4.619   5.987  0.6022  2.3998  1.8353
  944SOL    HW2 2983   4.888   4.485   6.043 -1.4326 -0.3968 -1.6826
  945SOL     OW 2984   5.860   4.161   5.293 -0.9248  0.3408 -0.2526
  945SOL    HW1 2985   5.857   4.094   5.367 -0.1416  0.4729 -0.0925
  945SOL    HW2 2986   5.862   4.113   5.205 -0.8151  0.1690 -0.1553
  946SOL     OW 2987   3.874   6.022   1.124 -0.2278  0.1043  0.1259
  946SOL    HW1 2988   3.868   6.112   1.168 -0.6254 -0.0021  0.2999
  946SOL    HW2 2989   3.883   6.033   1.025 -1.0611  0.3287  0.0695
  947SOL     OW 2990   0.710   5.497   2.011 -0.0223  0.3753  0.6130
  947SOL    HW1 2991   0.642   5.441   1.964 -0.0293 -0.3889  1.4847
  947SOL    HW2 2992   0.742   5.569   1.950 -1.8095  0.9373  0.2586
  948SOL     OW 2993   1.915   4.597   5.316 -0.1884 -0.2442 -0.3328
  948SOL    HW1 2994   2.008   4.634   5.315  0.5984 -2.0990 -1.1544
  948SOL    HW2 2995   1.907   4.528   5.387 -0.2824 -1.5658 -1.5862
  949SOL     OW 2996   5.713   4.796   2.387 -0.5083  0.4406  0.4341
  949SOL    HW1 2997   5.717   4.861   2.311 -1.2197  0.2306  0.2042
  949SOL    HW2 2998   5.751   4.838   2.469  1.9433  0.0727 -0.4332
  950SOL     OW 2999   2.610   5.810   3.633  0.2716  0.1172  0.5195
  950SOL    HW1 3000   2.673   5.771   3.566  2.9522  2.8297  1.2477
  950SOL    HW2 3001   2.628   5.772   3.723 -1.6018 -1.6308  0.2333
  951SOL     OW 3002   2.042   5.580   3.753  0.0124 -0.8235 -0.4342
  951SOL    HW1 3003   2.029   5.535   3.664 -1.7524  0.1751 -0.7419
  951SOL    HW2 3004   1.965   5.643   3.769  1.1144  0.1882  1.0971
  952SOL     OW 3005   1.650   5.445   6.759 -0.3203  0.7366  0.1781
  952SOL    HW1 3006   1.749   5.427   6.765 -0.1601  1.7903  1.0572
  952SOL    HW2 3007   1.602   5.388   6.826 -0.0054  2.1133  1.6426
  953SOL     OW 3008   4.227   6.337   1.059 -0.2351  0.5592  0.1278
  953SOL    HW1 3009   4.240   6.267   1.128 -0.8303  1.1345  0.8331
  953SOL    HW2 3010   4.315   6.381   1.039  0.3206 -0.9544 -0.9760
  954SOL     OW 3011   2.973   3.609   5.150 -0.4651 -0.0426  0.0230
  954SOL    HW1 3012   3.000   3.667   5.227 -0.3641 -1.4545  1.1097
  954SOL    HW2 3013   2.874   3.595   5.151 -0.8780  2.2904 -1.8804
  955SOL     OW 3014   2.016   4.858   3.531 -0.1730  0.7299  0.6158
  955SOL    HW1 3015   2.091   4.796   3.552  0.7377  1.2962 -0.7791
  955SOL    HW2 3016   1.998   4.855   3.433 -1.6247  1.0120  0.8617
  956SOL     OW 3017   3.352   4.978   6.187  0.2413  0.4414 -0.5807
  956SOL    HW1 3018   3.418   4.930   6.130 -0.5276  0.5027 -1.5522
  956SOL    HW2 3019   3.292   4.911   6.232  0.9490  0.3859  0.3024
  957SOL     OW 3020   0.437   3.981   3.056  0.0145 -0.1207 -0.7250
  957SOL    HW1 3021   0.469   4.074   3.074 -3.4280  0.6401  2.8950
  957SOL    HW2 3022   0.375   3.982   2.977 -0.3910  0.7771 -0.4087
  958SOL     OW 3023   3.518   5.401   1.089 -0.2177 -0.5573  0.2716
  958SOL    HW1 3024   3.576   5.475   1.123  0.3755 -0.8052 -0.1895
  958SOL    HW2 3025   3.552   5.314   1.123  0.5625 -0.8425 -1.1801
  959SOL     OW 3026   0.528   5.517   1.553  0.0902  0.0203  0.2829
  959SOL    HW1 3027   0.496   5.433   1.596 -0.0747 -0.7389 -1.2581
  959SOL    HW2 3028   0.627   5.511   1.536  0.0772  0.1375  0.1614
  960SOL     OW 3029   2.223   4.442   2.072 -0.5273 -0.2114 -0.0462
  960SOL    HW1 3030   2.146   4.383   2.096  0.3736 -1.6580 -0.5839
  960SOL    HW2 3031   2.307   4.405   2.110  0.2794 -0.1152 -1.6527
  961SOL     OW 3032   2.867   3.489   5.795  0.0214  0.2650  0.1037
  961SOL    HW1 3033   2.961   3.492   5.830 -0.0830  0.9665  0.3282
  961SOL    HW2 3034   2.867   3.519   5.700 -0.1202  1.2698  0.4176
  962SOL     OW 3035   2.142   4.953   0.267 -0.7694 -0.3541 -0.1544
  962SOL    HW1 3036   2.114   4.879   0.327 -1.5757 -0.2384 -0.3855
  962SOL    HW2 3037   2.236   4.937   0.237  0.8336  1.0792  3.4699
  963SOL     OW 3038   2.667   4.109   4.210  0.1644 -0.2881  0.0362
  963SOL    HW1 3039   2.714   4.112   4.122 -2.6349  0.3434 -1.5149
  963SOL    HW2 3040   2.596   4.039   4.208 -0.1012 -0.1229  1.7472
  964SOL     OW 3041   2.182   3.477   5.318  0.4311 -0.0534  0.1583
  964SOL    HW1 3042   2.164   3.530   5.235 -0.4284 -1.0678 -0.3402
  964SOL    HW2 3043   2.277   3.448   5.319 -0.0170 -1.8066 -1.5989
  965SOL     OW 3044   4.127   5.731   2.268 -0.1220 -0.0543  0.0516
  965SOL    HW1 3045   4.097   5.670   2.195 -0.8737  1.5897 -1.0827
  965SOL    HW2 3046   4.207   5.783   2.237 -1.8165  2.3444 -0.6046
  966SOL     OW 3047   2.913   4.928   6.189 -0.2255  0.1678 -0.0539
  966SOL    HW1 3048   2.882   4.921   6.284 -1.0400  2.6730 -0.0794
  966SOL    HW2 3049   2.834   4.934   6.128  0.2310  2.0522 -0.5312
  967SOL     OW 3050   1.797   5.475   4.130 -0.5328  0.2087  0.1167
  967SOL    HW1 3051   1.728   5.438   4.192 -0.9886 -0.5158 -0.8055
  967SOL    HW2 3052   1.852   5.400   4.092 -1.4058  0.4393 -1.7040
  968SOL     OW 3053   1.033   5.796   0.716 -0.0114  0.1368 -0.0257
  968SOL    HW1 3054   1.123   5.839   0.715  0.1033 -0.0643  0.9782
  968SOL    HW2 3055   1.002   5.783   0.622  0.7456  0.7411 -0.3732
  969SOL     OW 3056   5.242   5.265   2.923  0.4975 -0.4483  0.2405
  969SOL    HW1 3057   5.190   5.350   2.921 -0.5215 -1.0676 -1.6558
  969SOL    HW2 3058   5.266   5.238   2.830  1.2886 -1.9394  0.8452
  970SOL     OW 3059   0.627   4.470   5.021 -0.0807  0.3370 -0.1659
  970SOL    HW1 3060   0.534   4.435   5.011  0.0177  0.3617 -1.3091
  970SOL    HW2 3061   0.682   4.404   5.071 -0.6939  0.3079  0.4954
  971SOL     OW 3062   1.515   4.601   2.460 -0.4269 -0.1065 -0.5500
  971SOL    HW1 3063   1.534   4.506   2.485 -1.3378  0.1927  1.5012
  971SOL    HW2 3064   1.600   4.652   2.451  0.0255 -0.8707 -0.6492
  972SOL     OW 3065   3.025   4.963   2.529 -0.3557  0.3510  0.0034
  972SOL    HW1 3066   3.093   4.911   2.582  0.4849  1.3215 -0.0988
  972SOL    HW2 3067   2.940   4.969   2.581  1.1538  3.2922  2.4338
  973SOL     OW 3068   6.372   5.480   6.016 -0.3623  0.4649 -0.0179
  973SOL    HW1 3069   6.451   5.476   5.954 -0.4340 -0.7167 -0.0529
  973SOL    HW2 3070   6.404   5.475   6.110 -0.4118 -0.2890 -0.0406
  974SOL     OW 3071   1.095   5.011   5.592  0.7208 -0.2841 -0.1097
  974SOL    HW1 3072   1.029   4.945   5.556 -0.4735  1.3904 -1.1220
  974SOL    HW2 3073   1.146   5.052   5.517  3.0690 -1.6019  0.6594
  975SOL     OW 3074   4.020   4.671   6.461 -0.1171  0.1416 -0.2683
  975SOL    HW1 3075   4.011   4.654   6.363 -1.7510 -0.4629 -0.0532
  975SOL    HW2 3076   4.048   4.766   6.476  0.0439  0.2715 -1.3222
  976SOL     OW 3077   0.608   4.464   4.566 -0.0285 -0.0897  0.2405
  976SOL    HW1 3078   0.573   4.377   4.601 -0.3918 -0.7866 -1.7272
  976SOL    HW2 3079   0.697   4.484   4.607  0.7817 -2.1658 -0.3860
  977SOL     OW 3080   0.562   3.822   3.587 -0.9423  0.3714 -0.2126
  977SOL    HW1 3081   0.615   3.777   3.515  0.5928  0.2900  0.9048
  977SOL    HW2 3082   0.584   3.780   3.675 -1.4974  1.5559  0.5168
  978SOL     OW 3083   1.326   5.019   0.280  0.1050  0.2430  0.0216
  978SOL    HW1 3084   1.341   4.965   0.197 -2.4216 -2.6248  1.2328
  978SOL    HW2 3085   1.239   5.068   0.272 -0.9716 -1.3458  1.5121
  979SOL     OW 3086   5.193   5.973   1.351  0.5347 -0.2282 -0.3237
  979SOL    HW1 3087   5.244   5.939   1.430 -0.9034 -2.0425 -0.1038
  979SOL    HW2 3088   5.103   6.004   1.381  0.4737  0.3424 -1.0745
  980SOL     OW 3089   6.606   3.693   2.258 -0.2605  0.8524  0.3497
  980SOL    HW1 3090   6.537   3.679   2.187  0.2587 -0.7115  0.1200
  980SOL    HW2 3091   6.591   3.627   2.332  2.6244 -1.5851 -1.0147
  981SOL     OW 3092   1.226   4.826   3.487 -0.9299 -0.1238 -0.0317
  981SOL    HW1 3093   1.263   4.872   3.568 -0.2300  1.1991 -1.0634
  981SOL    HW2 3094   1.285   4.749   3.462  0.2104  0.9349 -0.6742
  982SOL     OW 3095   3.340   3.728   0.132 -0.4399 -0.6484 -0.1498
  982SOL    HW1 3096   3.346   3.809   0.190 -1.2294 -0.3258 -0.4972
  982SOL    HW2 3097   3.324   3.757   0.037  0.0340 -1.1904 -0.4009
  983SOL     OW 3098   5.716   5.225   1.358  0.1799  0.1512  0.4896
  983SOL    HW1 3099   5.788   5.166   1.394 -0.4062  0.0325  1.5248
  983SOL    HW2 3100   5.660   5.174   1.293 -0.0585 -0.3124  1.0478
  984SOL     OW 3101   2.502   3.562   6.147  0.6436  0.1963  0.0357
  984SOL    HW1 3102   2.481   3.617   6.066 -1.0383  1.1062  1.0322
  984SOL    HW2 3103   2.550   3.618   6.215  0.3734 -0.0244  0.4155
  985SOL     OW 3104   6.448   4.183   0.067 -0.5542 -0.5674 -0.1839
  985SOL    HW1 3105   6.448   4.260   0.004 -0.5625 -0.4655 -0.0581
  985SOL    HW2 3106   6.519   4.118   0.040 -0.1898 -0.2607  0.0301
  986SOL     OW 3107   6.591   4.500   1.513  0.1331  0.7434  0.3432
  986SOL    HW1 3108   6.519   4.476   1.577 -0.2069  0.0758 -0.2860
  986SOL    HW2 3109   6.680   4.487   1.557 -0.1090  1.9671  1.2603
  987SOL     OW 3110   1.387   4.536   2.714 -0.4882  0.0684  0.0714
  987SOL    HW1 3111   1.414   4.472   2.641  0.3765  0.3448  0.1384
  987SOL    HW2 3112   1.455   4.609   2.721 -1.0226  0.5286  0.5777
  988SOL     OW 3113   4.941   6.101   3.596  0.4657 -0.0339  0.4382
  988SOL    HW1 3114   4.887   6.156   3.660  1.5284  1.9342 -0.2778
  988SOL    HW2 3115   5.004   6.043   3.647 -0.9540 -0.9479  1.2245
  989SOL     OW 3116   2.395   4.444   3.075  0.1612  0.0833 -0.2662
  989SOL    HW1 3117   2.358   4.495   3.153  3.0001  1.7421  0.1265
  989SOL    HW2 3118   2.380   4.496   2.991 -1.0651 -0.7221 -0.5655
  990SOL     OW 3119   0.874   4.707   1.357 -0.4105  0.0125  0.0559
  990SOL    HW1 3120   0.860   4.802   1.387  0.3178 -0.4290  1.9569
  990SOL    HW2 3121   0.912   4.707   1.264 -0.2527  1.5961  0.0823
  991SOL     OW 3122   0.616   4.873   6.925 -0.3589 -0.1642 -0.0105
  991SOL    HW1 3123   0.559   4.894   6.845  0.2706 -0.3727 -0.5118
  991SOL    HW2 3124   0.635   4.958   6.974 -0.9780 -0.0699  0.0809
  992SOL     OW 3125   3.464   3.857   1.320 -0.0655 -0.5633 -0.0294
  992SOL    HW1 3126   3.387   3.893   1.373  1.7449  0.4305  2.0979
  992SOL    HW2 3127   3.470   3.758   1.333 -0.6078 -0.5607  0.3058
  993SOL     OW 3128   2.683   5.585   4.901  0.0909 -0.3191  0.4867
  993SOL    HW1 3129   2.675   5.644   4.821 -2.0739 -0.0883  0.7897
  993SOL    HW2 3130   2.756   5.618   4.960  0.6482  0.4688 -0.6133
  994SOL     OW 3131   3.535   3.527   3.122  0.0369 -0.2302 -0.0246
  994SOL    HW1 3132   3.535   3.526   3.222  2.4285 -0.7036  0.0255
  994SOL    HW2 3133   3.623   3.493   3.088 -1.0189 -0.8956 -2.3181
  995SOL     OW 3134   3.005   6.034   5.001  0.1986  0.3809  0.3374
  995SOL    HW1 3135   2.913   6.051   5.038 -0.1906 -0.3934 -0.2609
  995SOL    HW2 3136   3.052   5.968   5.060 -0.1459 -0.2799 -0.1167
  996SOL     OW 3137   0.571   5.493   6.930  0.1563  0.2379 -0.1227
  996SOL    HW1 3138   0.615   5.404   6.941  0.3077  0.3506  0.1818
  996SOL    HW2 3139   0.519   5.515   7.012  1.4239  1.1472  0.4795
  997SOL     OW 3140   3.515   4.368   4.822 -0.0281  0.6336 -0.2111
  997SOL    HW1 3141   3.574   4.301   4.867 -0.9674  0.5953  1.0009
  997SOL    HW2 3142   3.419   4.345   4.839 -0.3684  2.1860  0.0827
  998SOL     OW 3143   3.689   5.897   2.177 -0.0770  0.2404 -0.0079
  998SOL    HW1 3144   3.695   5.886   2.078 -0.7150  0.3643 -0.0600
  998SOL    HW2 3145   3.675   5.807   2.220 -0.1881  0.2353 -0.0562
  999SOL     OW 3146   1.732   5.703   1.556 -0.0418 -0.6421  0.2816
  999SOL    HW1 3147   1.815   5.744   1.519 -0.7512 -0.2014 -0.8409
  999SOL    HW2 3148   1.751   5.667   1.648  1.1954  0.0772  0.3231
 1000SOL     OW 3149   5.734   3.851   3.919  0.1379  0.2866  0.4641
 1000SOL    HW1 3150   5.762   3.947   3.912  0.6647  0.1331  0.3932
 1000SOL    HW2 3151   5.722   3.827   4.016  1.1559  0.1118  0.5595
 1001SOL     OW 3152   0.256   5.783   6.105  0.2084 -0.1166 -0.2303
 1001SOL    HW1 3153   0.194   5.861   6.094  0.8228  0.6521  1.3958
 1001SOL    HW2 3154   0.207   5.708   6.149  0.1608  0.1423  0.1666
 1002SOL     OW 3155   2.957   4.362   3.377 -0.0768 -0.4327  0.0400
 1002SOL    HW1 3156   2.997   4.282   3.332 -1.9715 -2.7354  2.1643
 1002SOL    HW2 3157   2.872   4.387   3.331 -0.4659 -0.8727  0.5128
 1003SOL     OW 3158   5.252   3.413   1.448  0.1078 -0.3459  0.4595
 1003SOL    HW1 3159   5.276   3.372   1.360 -0.5055 -0.2441  0.2415
 1003SOL    HW2 3160   5.265   3.345   1.521 -0.8331 -0.9072  0.1085
 1004SOL     OW 3161   0.284   4.326   1.527 -0.0717  0.4989  0.1876
 1004SOL    HW1 3162   0.292   4.304   1.624 -2.3889  0.7096  0.4747
 1004SOL    HW2 3163   0.276   4.425   1.515 -0.6313  0.4198 -0.1277
 1005SOL     OW 3164   1.713   4.068   1.645  0.4063  0.4229  0.1851
 1005SOL    HW1 3165   1.677   4.032   1.732  1.0727  1.3199  0.8586
 1005SOL    HW2 3166   1.785   4.008   1.611  1.4967  1.0307  1.2906
 1006SOL     OW 3167   1.030   4.113   4.635 -0.3846 -0.8932 -0.1455
 1006SOL    HW1 3168   0.950   4.120   4.577  0.7079 -0.4977 -1.6570
 1006SOL    HW2 3169   1.004   4.073   4.723 -2.1428 -1.1541 -0.7506
 1007SOL     OW 3170   4.338   3.480   1.648  0.1425 -0.5582  0.7501
 1007SOL    HW1 3171   4.253   3.530   1.637  1.9106  2.3224 -1.1270
 1007SOL    HW2 3172   4.369   3.485   1.743 -1.3537 -1.0039  1.2796
 1008SOL     OW 3173   4.239   4.109   5.965 -0.4134 -0.4635  0.3868
 1008SOL    HW1 3174   4.177   4.166   6.020  0.4996  0.3959  0.5570
 1008SOL    HW2 3175   4.324   4.160   5.948  0.1839 -1.5637  0.0263
 1009SOL     OW 3176   3.768   4.344   6.469 -0.0204 -0.2083  0.2421
 1009SOL    HW1 3177   3.757   4.244   6.472  0.7738 -0.3377 -0.7809
 1009SOL    HW2 3178   3.829   4.373   6.543  0.3536 -0.5693  0.0771
 1010SOL     OW 3179   1.032   4.314   1.159  0.6469 -0.6984 -0.0740
 1010SOL    HW1 3180   0.934   4.335   1.155  0.6532 -0.8240 -0.9950
 1010SOL    HW2 3181   1.067   4.338   1.249  0.2087  1.2633 -0.3954
 1011SOL     OW 3182   3.818   5.845   4.871  0.5864 -0.0147  0.4052
 1011SOL    HW1 3183   3.787   5.930   4.913 -0.2439 -0.0045 -0.1987
 1011SOL    HW2 3184   3.738   5.787   4.850  0.9783 -0.0964 -0.9607
 1012SOL     OW 3185   3.731   3.474   4.568 -0.1139 -0.1236  0.1504
 1012SOL    HW1 3186   3.821   3.516   4.562  0.5330 -1.4490  0.1032
 1012SOL    HW2 3187   3.661   3.538   4.537  0.9586  0.4550 -1.1284
 1013SOL     OW 3188   4.488   4.750   0.698 -0.3716  0.5493  0.2861
 1013SOL    HW1 3189   4.486   4.770   0.796 -1.0146 -0.3288  0.4726
 1013SOL    HW2 3190   4.561   4.684   0.679  0.5978  1.6841 -0.0461
 1014SOL     OW 3191   3.685   4.187   4.936 -0.0370 -0.2935 -0.5477
 1014SOL    HW1 3192   3.702   4.107   4.879 -0.9347 -0.4177 -0.6609
 1014SOL    HW2 3193   3.749   4.188   5.013 -0.1578 -1.2440 -0.4226
 1015SOL     OW 3194   5.928   4.454   4.244 -0.2902 -0.4724  0.0762
 1015SOL    HW1 3195   5.874   4.376   4.214  0.7709 -0.5616 -1.7810
 1015SOL    HW2 3196   5.872   4.537   4.242 -1.3271 -1.0754  1.7494
 1016SOL     OW 3197   1.173   4.145   4.023 -0.4634  0.3099  0.5652
 1016SOL    HW1 3198   1.264   4.158   4.062  0.1130 -0.1299 -0.5788
 1016SOL    HW2 3199   1.114   4.222   4.048  0.5788  1.2123  0.3170
 1017SOL     OW 3200   0.268   3.728   3.058 -0.0061 -0.3479 -0.4008
 1017SOL    HW1 3201   0.302   3.701   2.967 -0.9752 -0.3658 -0.7641
 1017SOL    HW2 3202   0.299   3.821   3.078  0.5161 -0.4738 -0.5899
 1018SOL     OW 3203   0.915   5.911   6.065 -0.3766  0.2961 -0.0693
 1018SOL    HW1 3204   0.942   5.949   6.154 -1.7370 -1.6304  1.2591
 1018SOL    HW2 3205   0.961   5.823   6.051 -1.6328 -0.3406 -0.3459
 1019SOL     OW 3206   0.938   5.456   1.714 -0.4486  0.2166 -0.0391
 1019SOL    HW1 3207   1.036   5.472   1.726 -0.4050  0.1328 -0.2731
 1019SOL    HW2 3208   0.886   5.527   1.761 -0.2879 -0.2418  0.8569
 1020SOL     OW 3209   1.562   5.187   6.579 -0.4557 -0.1473  0.6885
 1020SOL    HW1 3210   1.565   5.280   6.616  0.1821  0.4637 -0.8046
 1020SOL    HW2 3211   1.469   5.165   6.550 -0.2355  0.8702 -0.9062
 1021SOL     OW 3212   1.474   3.440   4.888 -0.0642  0.0445  0.2225
 1021SOL    HW1 3213   1.495   3.342   4.894 -1.1979 -0.3171 -1.0592
 1021SOL    HW2 3214   1.378   3.452   4.864  0.0871  1.4727  0.2408
 1022SOL     OW 3215   4.025   5.805   0.900 -0.1140 -0.1558  0.1467
 1022SOL    HW1 3216   4.017   5.708   0.878 -0.8621 -0.0089 -0.2508
 1022SOL    HW2 3217   4.016   5.818   0.999 -0.2201 -0.4674  0.1782
 1023SOL     OW 3218   5.927   5.819   0.734  0.1433 -0.3573 -0.2095
 1023SOL    HW1 3219   5.899   5.904   0.779 -2.7284 -0.9613 -0.6409
 1023SOL    HW2 3220   5.960   5.754   0.803  1.2449  0.6663  0.2595
 1024SOL     OW 3221   3.393   3.608   1.096 -0.9932  0.1541  0.1211
 1024SOL    HW1 3222   3.476   3.565   1.132 -0.6323  0.0673 -0.7720
 1024SOL    HW2 3223   3.317   3.594   1.159 -0.4790 -0.3319  0.6380
 1025SOL     OW 3224   0.122   5.653   5.897  0.1707 -0.4266  0.7072
 1025SOL    HW1 3225   0.190   5.719   5.865 -2.0823 -0.1270 -4.5722
 1025SOL    HW2 3226   0.051   5.701   5.948  0.0993  0.7592 -0.4473
 1026SOL     OW 3227   4.661   5.980   4.036  0.5744  0.1694 -0.1772
 1026SOL    HW1 3228   4.569   6.011   4.012 -0.8173 -2.3064  1.5190
 1026SOL    HW2 3229   4.668   5.882   4.020  2.6728  0.1809  0.4464
 1027SOL     OW 3230   0.532   3.780   4.335 -0.3691 -0.3324  0.1368
 1027SOL    HW1 3231   0.562   3.802   4.242  0.1677  1.0844  0.6350
 1027SOL    HW2 3232   0.457   3.840   4.361 -0.6152 -0.8266  0.5881
 1028SOL     OW 3233   0.492   3.600   2.019 -0.0008  0.1019 -0.6535
 1028SOL    HW1 3234   0.414   3.563   2.068  1.6983 -0.8704  1.5002
 1028SOL    HW2 3235   0.534   3.673   2.072 -0.8391  2.3986 -2.9423
 1029SOL     OW 3236   0.950   4.991   3.927  0.5964 -0.6704  0.2880
 1029SOL    HW1 3237   0.985   5.083   3.941  0.0884 -0.4441  0.1286
 1029SOL    HW2 3238   1.025   4.928   3.908  0.7940  0.1086 -1.7291
 1030SOL     OW 3239   1.621   4.072   1.381 -0.0736  0.7338 -0.3819
 1030SOL    HW1 3240   1.628   4.162   1.339 -0.6638  0.6688 -0.6256
 1030SOL    HW2 3241   1.601   4.082   1.478 -0.2241  0.8649 -0.4265
 1031SOL     OW 3242   0.803   4.018   0.349 -0.1363  0.0373 -0.3964
 1031SOL    HW1 3243   0.776   4.114   0.354  0.7982  0.3835 -1.4642
 1031SOL    HW2 3244   0.821   3.983   0.441 -0.4311  0.8956  0.0005
 1032SOL     OW 3245   5.253   5.160   2.664  0.3732  0.4127 -0.2968
 1032SOL    HW1 3246   5.163   5.115   2.664  0.3009  0.5517  0.4559
 1032SOL    HW2 3247   5.320   5.100   2.621  0.4856 -0.8439  1.5564
 1033SOL     OW 3248   2.620   3.869   3.582 -0.8012 -0.1907 -0.2262
 1033SOL    HW1 3249   2.576   3.780   3.597  1.4262 -1.3391 -0.1364
 1033SOL    HW2 3250   2.675   3.865   3.498  1.3715  0.2359  1.1178
 1034SOL     OW 3251   1.577   5.518   6.301 -0.0213 -0.7540 -0.0361
 1034SOL    HW1 3252   1.618   5.429   6.319  1.3464  0.0425  0.9226
 1034SOL    HW2 3253   1.525   5.547   6.382 -0.6671 -0.7650 -0.4353
 1035SOL     OW 3254   5.468   4.037   0.592 -0.4909 -0.1297  0.1568
 1035SOL    HW1 3255   5.425   4.099   0.658 -1.3706  0.4245 -0.9071
 1035SOL    HW2 3256   5.567   4.038   0.605 -0.6320  0.1728  1.2883
 1036SOL     OW 3257   2.165   5.080   3.892 -0.3514 -0.3437 -0.4894
 1036SOL    HW1 3258   2.214   4.996   3.915  0.3012  0.2352  0.3057
 1036SOL    HW2 3259   2.078   5.057   3.848  0.2953 -1.4041 -1.2586
 1037SOL     OW 3260   5.087   5.545   1.925 -0.2287  0.6596 -0.0475
 1037SOL    HW1 3261   5.007   5.586   1.880 -0.2929  0.2562 -0.3030
 1037SOL    HW2 3262   5.109   5.598   2.007 -0.8107  0.7287  0.0723
 1038SOL     OW 3263   3.753   4.420   5.224  0.0436  0.2540  0.2635
 1038SOL    HW1 3264   3.696   4.390   5.300  0.9002 -0.3236  0.6972
 1038SOL    HW2 3265   3.698   4.475   5.160 -0.9882 -0.3136  0.6432
 1039SOL     OW 3266   1.322   5.824   0.735 -0.1497  0.8735 -0.3940
 1039SOL    HW1 3267   1.336   5.731   0.702  0.7467  0.1332  1.8746
 1039SOL    HW2 3268   1.355   5.889   0.666  3.2866 -0.6038 -0.3456
 1040SOL     OW 3269   3.312   3.503   2.590  0.5326 -0.6043  0.4686
 1040SOL    HW1 3270   3.344   3.479   2.499  0.1200 -1.6865  0.5908
 1040SOL    HW2 3271   3.216   3.532   2.586  0.8059  0.3474  0.4317
 1041SOL     OW 3272   3.295   5.205   6.699  0.5006  0.2249 -0.3184
 1041SOL    HW1 3273   3.219   5.261   6.666  0.4991  0.8488  0.7205
 1041SOL    HW2 3274   3.261   5.116   6.730  0.1431  0.6284  0.4593
 1042SOL     OW 3275   6.238   4.136   4.162  0.0646  0.1952  0.6383
 1042SOL    HW1 3276   6.223   4.062   4.096 -1.1870  0.1951  0.8932
 1042SOL    HW2 3277   6.264   4.219   4.114 -0.4632  0.0917  0.1600
 1043SOL     OW 3278   3.596   5.807   6.213 -0.6277 -0.2131 -0.0130
 1043SOL    HW1 3279   3.611   5.712   6.238  0.2118 -0.0400  0.1856
 1043SOL    HW2 3280   3.614   5.819   6.116  1.1022  0.0802  0.3071
 1044SOL     OW 3281   3.725   4.696   2.280  0.0809 -0.2343 -0.1724
 1044SOL    HW1 3282   3.653   4.676   2.346  2.2388 -2.6357  1.6592
 1044SOL    HW2 3283   3.812   4.660   2.313  1.7182  0.3467 -3.4040
 1045SOL     OW 3284   3.038   3.827   2.820  0.5994 -0.3912 -0.2707
 1045SOL    HW1 3285   2.983   3.911   2.817  0.7971 -0.2521  0.0507
 1045SOL    HW2 3286   3.132   3.849   2.842  0.6007 -0.7260  0.0637
 1046SOL     OW 3287   2.519   4.587   0.960 -0.2932 -0.6894 -0.0211
 1046SOL    HW1 3288   2.567   4.504   0.986 -3.2926 -1.9778  1.9783
 1046SOL    HW2 3289   2.429   4.564   0.924 -0.2478  1.6484 -1.9113
 1047SOL     OW 3290   2.929   5.448   2.055  0.9030 -0.3972 -0.3649
 1047SOL    HW1 3291   2.846   5.444   2.000  0.6312  0.6096 -0.0555
 1047SOL    HW2 3292   2.914   5.403   2.143  0.3797  0.5532  0.0471
 1048SOL     OW 3293   6.679   5.346   0.973 -0.0857 -0.0043  0.1250
 1048SOL    HW1 3294   6.761   5.293   0.951  0.3802  0.8752 -0.3237
 1048SOL    HW2 3295   6.633   5.305   1.051 -0.8821 -2.2812 -1.4232
 1049SOL     OW 3296   4.395   5.208   1.370 -0.1681 -0.0555  0.2053
 1049SOL    HW1 3297   4.459   5.278   1.401 -1.1340  0.2167  1.6633
 1049SOL    HW2 3298   4.425   5.173   1.281  1.6929  0.4318  0.5979
 1050SOL     OW 3299   2.934   4.733   3.726 -0.5296 -0.1062  0.1333
 1050SOL    HW1 3300   2.956   4.636   3.722  2.0166  0.4352 -0.7665
 1050SOL    HW2 3301   2.850   4.746   3.779 -1.6225 -2.8553 -0.7277
 1051SOL     OW 3302   5.728   5.999   6.372 -0.4588 -0.2390  0.1321
 1051SOL    HW1 3303   5.711   5.903   6.391  0.5068 -0.2117  1.2982
 1051SOL    HW2 3304   5.740   6.013   6.274 -0.0010 -1.4214  0.0092
 1052SOL     OW 3305   0.005   4.151   6.241 -0.3903 -0.3649 -0.0618
 1052SOL    HW1 3306   0.048   4.241   6.237  0.9044 -0.9223  0.5486
 1052SOL    HW2 3307  -0.073   4.155   6.304 -0.1281  0.2441  0.2373
 1053SOL     OW 3308   0.323   5.532   5.499 -0.0981  0.1819  0.1825
 1053SOL    HW1 3309   0.340   5.604   5.566 -2.1834  1.1249 -0.2136
 1053SOL    HW2 3310   0.379   5.547   5.418  2.8456 -1.2537  1.7802
 1054SOL     OW 3311   1.764   3.790   5.420 -0.4952 -0.0261 -0.0073
 1054SOL    HW1 3312   1.813   3.752   5.498 -1.0533 -0.5696  0.0742
 1054SOL    HW2 3313   1.783   3.735   5.339  0.3737  0.7424 -0.3503
 1055SOL     OW 3314   6.814   4.307   2.838 -0.0028 -0.1486  0.0701
 1055SOL    HW1 3315   6.793   4.210   2.826 -0.6704  0.0437 -0.3423
 1055SOL    HW2 3316   6.913   4.319   2.847  0.0976 -0.8436 -0.0841
 1056SOL     OW 3317   5.643   3.987   1.232 -0.1588  0.2126 -0.1595
 1056SOL    HW1 3318   5.726   3.933   1.222  0.7138  1.4129  0.3119
 1056SOL    HW2 3319   5.629   4.043   1.150  0.5756  1.4051  0.4870
 1057SOL     OW 3320   5.297   5.528   4.861 -0.0436 -0.8148  0.4901
 1057SOL    HW1 3321   5.293   5.627   4.854  1.9517 -0.7573 -1.0784
 1057SOL    HW2 3322   5.392   5.498   4.847 -0.5638 -2.9305  1.1435
 1058SOL     OW 3323   0.748   5.065   6.567 -0.5981 -0.0833  0.2043
 1058SOL    HW1 3324   0.796   5.018   6.642 -1.6798 -0.9956  0.3582
 1058SOL    HW2 3325   0.716   4.997   6.500 -0.5034  0.6309 -0.5785
 1059SOL     OW 3326   6.945   5.888   5.080  0.9703 -0.4854  0.0205
 1059SOL    HW1 3327   6.874   5.853   5.018  0.7709 -0.6662  0.3496
 1059SOL    HW2 3328   7.031   5.841   5.062  1.0005 -0.2939 -0.3542
 1060SOL     OW 3329   3.416   4.676   3.405  0.1028  0.5982  0.0215
 1060SOL    HW1 3330   3.442   4.770   3.429 -1.4441  1.5219 -1.6512
 1060SOL    HW2 3331   3.352   4.642   3.474 -1.1371  1.6917 -0.5278
 1061SOL     OW 3332   6.712   4.788   4.970 -0.0576 -0.2892  0.7562
 1061SOL    HW1 3333   6.802   4.772   5.011 -0.0626 -0.0985  0.8432
 1061SOL    HW2 3334   6.645   4.728   5.013  0.2424 -1.2863 -0.1255
 1062SOL     OW 3335   5.376   5.584   0.082  0.6837  0.0959  0.4594
 1062SOL    HW1 3336   5.438   5.506   0.092  0.2331 -0.1499  1.5316
 1062SOL    HW2 3337   5.390   5.627  -0.007  0.6500 -1.4654 -0.3406
 1063SOL     OW 3338   0.157   6.031   5.343 -0.1034  0.0579 -0.4999
 1063SOL    HW1 3339   0.209   5.948   5.324 -2.9658 -1.6423 -1.4632
 1063SOL    HW2 3340   0.159   6.090   5.263  0.1019 -0.1098 -0.6219
 1064SOL     OW 3341   3.281   5.560   4.357 -0.3022  0.5813 -0.4244
 1064SOL    HW1 3342   3.249   5.476   4.312 -0.8298  0.9945 -0.8288
 1064SOL    HW2 3343   3.272   5.637   4.294 -0.9615  1.1579  0.3640
 1065SOL     OW 3344   6.839   3.741   1.525  0.4713  0.1591  0.0533
 1065SOL    HW1 3345   6.806   3.793   1.446 -2.0803  0.1118  1.0097
 1065SOL    HW2 3346   6.908   3.675   1.495  0.7353  1.2202 -1.8410
 1066SOL     OW 3347   6.510   5.181   6.353 -0.5328  0.1628  0.1814
 1066SOL    HW1 3348   6.476   5.258   6.299  1.0283  1.2201  0.6487
 1066SOL    HW2 3349   6.558   5.117   6.293 -0.6598  0.2463 -0.0105
 1067SOL     OW 3350   5.449   5.500   6.790 -0.5986  0.0266  0.3412
 1067SOL    HW1 3351   5.443   5.438   6.868 -0.4985 -1.0207 -0.4437
 1067SOL    HW2 3352   5.455   5.594   6.821  3.0184 -0.5022  1.7515
 1068SOL     OW 3353   0.525   4.519   3.508 -0.0039  0.0966  0.7232
 1068SOL    HW1 3354   0.539   4.491   3.413 -0.8856  0.3648  0.5035
 1068SOL    HW2 3355   0.469   4.602   3.511  1.3256  0.9902  1.4293
 1069SOL     OW 3356   3.457   5.858   1.320 -0.1393  0.5428 -0.1408
 1069SOL    HW1 3357   3.411   5.849   1.232  0.5042  0.3663 -0.4730
 1069SOL    HW2 3358   3.549   5.819   1.313 -0.4021 -0.3082  0.8743
 1070SOL     OW 3359   3.596   4.919   1.860  0.2171  0.0503  0.5303
 1070SOL    HW1 3360   3.600   4.942   1.958 -1.3517 -0.9450  0.8665
 1070SOL    HW2 3361   3.658   4.843   1.841  1.6497  1.2069  0.4200
 1071SOL     OW 3362   0.969   5.186   2.864  0.1618 -0.4006  0.0669
 1071SOL    HW1 3363   0.995   5.123   2.938 -3.4148 -0.5060  1.4342
 1071SOL    HW2 3364   0.953   5.277   2.903 -1.3020 -0.3411 -0.6069
 1072SOL     OW 3365   2.351   5.857   2.430 -0.0246 -0.1202 -0.6119
 1072SOL    HW1 3366   2.449   5.854   2.450  0.2385  1.5034 -1.4453
 1072SOL    HW2 3367   2.335   5.821   2.339 -0.0534  0.5968 -0.8943
 1073SOL     OW 3368   5.512   4.636   2.470  0.0803  0.1660 -0.4366
 1073SOL    HW1 3369   5.569   4.709   2.431  0.0769  0.8703  0.8131
 1073SOL    HW2 3370   5.524   4.634   2.569 -1.0135 -0.6000 -0.2995
 1074SOL     OW 3371   1.147   4.503   5.527  0.1363 -0.2073  0.2835
 1074SOL    HW1 3372   1.100   4.415   5.529  1.4577 -0.9472  0.2266
 1074SOL    HW2 3373   1.227   4.500   5.587  1.1691  0.3684 -1.0140
 1075SOL     OW 3374   2.841   5.416   6.086  0.5079  0.1265  0.6491
 1075SOL    HW1 3375   2.805   5.486   6.025  1.2643  0.4629  0.5847
 1075SOL    HW2 3376   2.940   5.409   6.075  0.5979 -0.1223  1.5112
 1076SOL     OW 3377   4.610   4.575   5.732 -0.6791 -0.4447  0.1533
 1076SOL    HW1 3378   4.664   4.630   5.668 -0.7096 -0.0016  0.5057
 1076SOL    HW2 3379   4.599   4.625   5.818 -0.4449 -1.1352  0.5883
 1077SOL     OW 3380   3.150   4.382   1.293 -0.1310 -0.0613 -0.4406
 1077SOL    HW1 3381   3.207   4.403   1.372 -0.2463  0.2918 -0.4503
 1077SOL    HW2 3382   3.100   4.297   1.309  0.6435 -0.5533 -0.5662
 1078SOL     OW 3383   0.520   3.508   0.811  0.3909 -0.3262 -0.0258
 1078SOL    HW1 3384   0.607   3.553   0.791 -0.2327  0.5310 -0.8742
 1078SOL    HW2 3385   0.537   3.429   0.871  1.9851 -1.2517 -1.5817
 1079SOL     OW 3386   0.944   4.565   2.880  0.7961 -0.4764  0.8735
 1079SOL    HW1 3387   0.858   4.616   2.875  0.1081 -1.6757 -0.7773
 1079SOL    HW2 3388   1.021   4.628   2.868 -0.0379  0.2261 -1.4594
 1080SOL     OW 3389   5.310   3.574   0.543  0.4169  0.1298  0.3655
 1080SOL    HW1 3390   5.296   3.611   0.451 -0.6299 -0.3926  0.3064
 1080SOL    HW2 3391   5.405   3.542   0.552  0.5421  0.2377 -0.5068
 1081SOL     OW 3392   1.065   5.757   3.973  0.1128 -0.2056 -0.3331
 1081SOL    HW1 3393   1.162   5.778   3.984 -0.1927  1.6742 -0.7809
 1081SOL    HW2 3394   1.053   5.695   3.896  0.9554 -0.3536 -0.3569
 1082SOL     OW 3395   0.829   4.582   0.672 -0.0024  0.1877  0.2829
 1082SOL    HW1 3396   0.847   4.484   0.683 -0.2116  0.0837 -0.2631
 1082SOL    HW2 3397   0.914   4.628   0.647 -0.4186 -0.3249 -2.4290
 1083SOL     OW 3398   2.421   5.278   1.708 -0.4790  0.7705 -0.3376
 1083SOL    HW1 3399   2.351   5.238   1.768 -0.9871  0.0052 -1.4254
 1083SOL    HW2 3400   2.384   5.359   1.663 -0.0794  1.3758  0.3977
 1084SOL     OW 3401   2.989   4.683   1.865  0.2977  0.2713 -0.0532
 1084SOL    HW1 3402   2.930   4.624   1.810 -0.6519  0.5311  0.6467
 1084SOL    HW2 3403   3.035   4.629   1.935 -0.6764  0.3677  0.6741
 1085SOL     OW 3404   1.819   4.770   6.906  0.1516  0.3684  0.2675
 1085SOL    HW1 3405   1.808   4.676   6.874 -1.5762  0.6669 -0.1354
 1085SOL    HW2 3406   1.820   4.770   7.006  0.4126 -0.1016  0.2689
 1086SOL     OW 3407   6.214   3.465   2.848  0.3213 -0.7007 -0.2531
 1086SOL    HW1 3408   6.310   3.441   2.836  0.9033  1.6248 -0.8566
 1086SOL    HW2 3409   6.181   3.511   2.766 -1.4348 -1.7358 -0.1784
 1087SOL     OW 3410   1.566   5.353   4.498 -0.1238  0.1178 -0.3087
 1087SOL    HW1 3411   1.520   5.441   4.509 -1.1925 -0.4729  0.1697
 1087SOL    HW2 3412   1.587   5.338   4.401 -1.9697 -0.0563 -0.7217
 1088SOL     OW 3413   1.073   5.489   2.661 -1.0953  0.2021 -0.2474
 1088SOL    HW1 3414   1.039   5.396   2.649 -0.8004  0.3131 -2.1894
 1088SOL    HW2 3415   1.063   5.516   2.757  0.1437 -2.3576  0.7037
 1089SOL     OW 3416   2.795   3.486   2.948 -0.4049 -0.3125 -0.2156
 1089SOL    HW1 3417   2.748   3.508   3.033  0.0619 -0.2253  0.0224
 1089SOL    HW2 3418   2.867   3.553   2.931 -0.5709 -0.2596 -0.7420
 1090SOL     OW 3419   0.924   5.453   6.566  0.2042  0.4102 -0.0248
 1090SOL    HW1 3420   0.927   5.539   6.515  2.0761  0.4059  0.0068
 1090SOL    HW2 3421   1.010   5.404   6.553 -0.8866 -1.5752 -0.1955
 1091SOL     OW 3422   3.650   6.088   5.063 -0.0834  0.6900 -0.1246
 1091SOL    HW1 3423   3.579   6.119   5.127 -0.3828 -0.9373  0.3917
 1091SOL    HW2 3424   3.608   6.071   4.974 -0.5179 -0.8974  0.3535
 1092SOL     OW 3425   6.585   4.710   1.839  0.1165  0.3766  0.7890
 1092SOL    HW1 3426   6.637   4.626   1.822 -2.8364 -1.2527 -0.8835
 1092SOL    HW2 3427   6.527   4.697   1.919  0.9632  1.5811  1.6439
 1093SOL     OW 3428   2.033   4.467   4.460  0.3422  0.3843  0.2229
 1093SOL    HW1 3429   2.096   4.481   4.384  0.6882 -1.0486  0.2235
 1093SOL    HW2 3430   2.045   4.375   4.497 -3.2973 -0.8311 -1.2358
 1094SOL     OW 3431   4.547   3.916   4.295  0.3505 -0.5754  0.1557
 1094SOL    HW1 3432   4.468   3.977   4.287  0.8061  0.7298  3.7257
 1094SOL    HW2 3433   4.517   3.821   4.295 -1.1342 -0.1296  0.5195
 1095SOL     OW 3434   2.989   5.277   1.221 -0.0251  0.0202 -0.3119
 1095SOL    HW1 3435   2.932   5.346   1.265  0.1574  0.3988 -0.6530
 1095SOL    HW2 3436   3.084   5.308   1.222  0.0319 -0.1423 -0.6322
 1096SOL     OW 3437   0.039   4.395   5.270 -0.1129 -0.1932  0.3055
 1096SOL    HW1 3438  -0.052   4.433   5.287 -0.3725 -0.4148 -0.5107
 1096SOL    HW2 3439   0.058   4.323   5.336 -0.8030 -0.5771  0.1006
 1097SOL     OW 3440   6.903   5.113   4.650  0.3682 -0.6229 -0.3796
 1097SOL    HW1 3441   6.984   5.118   4.592  1.0295  2.4371  0.6452
 1097SOL    HW2 3442   6.931   5.091   4.744  0.1343  1.0180  0.0999
 1098SOL     OW 3443   0.092   3.509   5.903  0.7080 -0.0435 -0.4264
 1098SOL    HW1 3444   0.032   3.450   5.849 -0.3010 -0.7539  1.3795
 1098SOL    HW2 3445   0.185   3.471   5.902  0.5435 -0.4448 -1.0412
 1099SOL     OW 3446   4.622   4.366   0.544 -0.4313 -0.2050 -0.0413
 1099SOL    HW1 3447   4.578   4.276   0.544 -1.3656  0.2419  0.4090
 1099SOL    HW2 3448   4.587   4.420   0.468  0.7032 -0.4784 -0.7831
 1100SOL     OW 3449   3.499   4.124   1.254  0.6803 -0.0148 -0.0945
 1100SOL    HW1 3450   3.496   4.025   1.262 -2.1446  0.0662  1.0918
 1100SOL    HW2 3451   3.439   4.154   1.180  0.7127  0.8364  0.2044
 1101SOL     OW 3452   3.430   3.913   2.064 -0.3150  0.3305 -0.2922
 1101SOL    HW1 3453   3.490   3.991   2.081  2.4677 -1.7015 -0.0172
 1101SOL    HW2 3454   3.467   3.860   1.987 -2.0189 -0.8371 -0.3504
 1102SOL     OW 3455   0.042   4.530   1.095  0.1042  0.3097  0.1285
 1102SOL    HW1 3456   0.137   4.551   1.114  0.0852  2.0662 -1.4475
 1102SOL    HW2 3457   0.025   4.540   0.997 -2.0430  1.4930  0.5723
 1103SOL     OW 3458   0.138   3.708   6.051  0.2381 -0.7744 -0.5017
 1103SOL    HW1 3459   0.235   3.722   6.032 -0.1080 -0.6328 -2.2817
 1103SOL    HW2 3460   0.099   3.642   5.987 -1.4614  1.3122 -1.7618
 1104SOL     OW 3461   3.737   5.334   0.221 -0.1138  0.4703  0.2442
 1104SOL    HW1 3462   3.735   5.235   0.232  0.1227  0.4936  0.5094
 1104SOL    HW2 3463   3.700   5.359   0.132  1.4162  0.0365 -0.5416
 1105SOL     OW 3464   4.752   6.234   4.987  0.4936 -0.6442  0.0665
 1105SOL    HW1 3465   4.663   6.230   5.033 -0.1592 -0.2370 -1.1127
 1105SOL    HW2 3466   4.750   6.307   4.919  0.7809 -2.3734 -1.8881
 1106SOL     OW 3467   2.981   5.818   2.466  0.3210 -0.3762  0.4683
 1106SOL    HW1 3468   2.907   5.838   2.402 -1.3274 -2.4636  1.5817
 1106SOL    HW2 3469   3.064   5.793   2.415 -0.2313  0.3168 -0.8115
 1107SOL     OW 3470   4.657   5.384   0.845  0.0998 -0.4201 -0.2478
 1107SOL    HW1 3471   4.749   5.363   0.878  0.0921 -2.9893 -1.6169
 1107SOL    HW2 3472   4.623   5.466   0.891  2.7208  0.1124  0.9053
 1108SOL     OW 3473   3.226   3.792   6.605  0.2363 -0.1735  0.3465
 1108SOL    HW1 3474   3.159   3.734   6.558  0.7232  0.6834 -1.5018
 1108SOL    HW2 3475   3.204   3.888   6.589  1.1998  0.1238  0.7380
 1109SOL     OW 3476   0.682   5.256   0.967 -0.2138 -0.4248  0.2578
 1109SOL    HW1 3477   0.746   5.330   0.944 -1.2228  0.5454  0.5158
 1109SOL    HW2 3478   0.704   5.222   1.059  0.9611 -1.2386 -0.2945
 1110SOL     OW 3479   5.179   4.564   1.249  0.8348  0.5345 -0.5150
 1110SOL    HW1 3480   5.174   4.539   1.346 -0.3788  1.4546 -0.3133
 1110SOL    HW2 3481   5.089   4.593   1.217  1.5106  1.6136 -1.5360
 1111SOL     OW 3482   6.790   3.855   2.592  0.0831  0.6392 -0.2462
 1111SOL    HW1 3483   6.767   3.882   2.499  1.1959  3.8739  0.3002
 1111SOL    HW2 3484   6.819   3.759   2.592  0.0032  0.5200 -3.1876
 1112SOL     OW 3485   1.279   5.749   5.976  0.6996  0.1783  0.1215
 1112SOL    HW1 3486   1.202   5.698   6.015  1.7246 -0.7259  1.0026
 1112SOL    HW2 3487   1.243   5.824   5.920 -0.8540  1.9484  3.2413
 1113SOL     OW 3488   6.575   4.954   1.433  0.6584 -0.4460 -0.2436
 1113SOL    HW1 3489   6.662   4.988   1.397 -0.4725  0.7396 -2.0168
 1113SOL    HW2 3490   6.510   5.029   1.440 -0.5140 -1.4605  0.2118
 1114SOL     OW 3491   1.304   4.077   1.213 -0.0517 -0.1609 -0.3218
 1114SOL    HW1 3492   1.364   4.090   1.134 -0.5456 -0.0550 -0.6873
 1114SOL    HW2 3493   1.344   4.010   1.275  0.6247  0.1958 -0.3697
 1115SOL     OW 3494   1.252   5.590   6.344  0.1656 -0.0004  0.0496
 1115SOL    HW1 3495   1.232   5.588   6.442  1.4333  1.0848  0.3524
 1115SOL    HW2 3496   1.312   5.667   6.324  0.7903 -0.8392 -1.4142
 1116SOL     OW 3497   4.161   5.205   1.211  0.4290 -0.1067  0.2921
 1116SOL    HW1 3498   4.259   5.206   1.233  0.6011  0.1281 -0.4667
 1116SOL    HW2 3499   4.112   5.261   1.277  1.0263  1.1649 -0.3189
 1117SOL     OW 3500   6.686   3.404   6.728  0.7090  0.4223 -0.1464
 1117SOL    HW1 3501   6.633   3.432   6.808  0.2555 -1.4701  0.2649
 1117SOL    HW2 3502   6.675   3.472   6.656 -1.0590  0.8353  0.4538
 1118SOL     OW 3503   0.868   4.708   0.074 -0.3673 -0.1456 -0.6280
 1118SOL    HW1 3504   0.873   4.749   0.165 -1.3000 -0.4624 -0.4296
 1118SOL    HW2 3505   0.781   4.730   0.032 -0.2221 -0.5811 -1.1674
 1119SOL     OW 3506   3.183   5.462   0.773 -0.2368  0.6287 -0.0178
 1119SOL    HW1 3507   3.119   5.386   0.785  0.0415  0.5456  1.0003
 1119SOL    HW2 3508   3.264   5.430   0.723 -0.9781  0.7434 -1.3418
 1120SOL     OW 3509   3.987   3.342   6.845  0.1506 -0.0325  0.0189
 1120SOL    HW1 3510   3.960   3.358   6.939  2.6451  0.5626  0.7030
 1120SOL    HW2 3511   3.905   3.323   6.789 -1.9171  3.8228  1.3614
 1121SOL     OW 3512   3.230   4.516   2.579 -0.4553  0.3302  0.7686
 1121SOL    HW1 3513   3.142   4.501   2.533  0.0762  0.0234 -0.1865
 1121SOL    HW2 3514   3.304   4.480   2.521  0.2472 -0.0325  1.8583
 1122SOL     OW 3515   5.600   5.758   5.792  0.0952  0.2121 -0.4595
 1122SOL    HW1 3516   5.606   5.735   5.890  1.2346  0.3456 -0.4838
 1122SOL    HW2 3517   5.679   5.721   5.744 -0.3558  0.3216 -1.3088
 1123SOL     OW 3518   6.025   3.598   3.334 -0.3714 -0.2699 -0.2976
 1123SOL    HW1 3519   6.094   3.611   3.262 -0.6945 -2.4923 -1.0622
 1123SOL    HW2 3520   6.071   3.595   3.423  0.4509 -1.0444 -0.7292
 1124SOL     OW 3521   2.632   5.665   5.258 -0.1888 -0.0877  0.2741
 1124SOL    HW1 3522   2.706   5.729   5.281 -0.2339  0.2198 -0.3967
 1124SOL    HW2 3523   2.672   5.581   5.221 -0.1641  1.1598 -2.8531
 1125SOL     OW 3524   4.878   4.751   1.859 -0.8316  0.5129 -0.1929
 1125SOL    HW1 3525   4.918   4.702   1.782 -1.3644  0.7607 -0.6293
 1125SOL    HW2 3526   4.789   4.710   1.881  0.1141 -0.7793  1.4963
 1126SOL     OW 3527   5.765   4.010   0.366 -0.1813  0.2438  0.2106
 1126SOL    HW1 3528   5.724   4.069   0.297 -1.2503 -0.3448  0.3243
 1126SOL    HW2 3529   5.755   3.914   0.338  1.1645  0.0737  0.2250
 1127SOL     OW 3530   5.441   3.899   5.523 -0.5209  0.7330 -0.4441
 1127SOL    HW1 3531   5.365   3.880   5.585  0.4469  0.3689  0.6930
 1127SOL    HW2 3532   5.504   3.821   5.524  0.6187  1.6283 -0.1846
 1128SOL     OW 3533   1.337   3.851   5.009  0.2154 -0.4496  0.0443
 1128SOL    HW1 3534   1.259   3.790   5.011 -0.8860  0.8929  2.2808
 1128SOL    HW2 3535   1.420   3.801   5.035 -0.9592 -0.7844  3.8268
 1129SOL     OW 3536   4.234   5.777   5.409  0.1699 -0.6252  0.0397
 1129SOL    HW1 3537   4.319   5.725   5.413  0.0114 -0.8555  0.4130
 1129SOL    HW2 3538   4.199   5.792   5.501 -0.4670 -0.9816 -0.1362
 1130SOL     OW 3539   3.997   4.926   0.086 -0.0189  0.6148 -0.4720
 1130SOL    HW1 3540   4.078   4.984   0.081  0.3073  0.0641 -2.7396
 1130SOL    HW2 3541   3.934   4.950   0.012 -1.9693  1.0066  1.2029
 1131SOL     OW 3542   6.925   4.764   3.098  0.0360  0.2460  0.0008
 1131SOL    HW1 3543   6.844   4.733   3.147  0.6677  2.4098  2.6900
 1131SOL    HW2 3544   6.940   4.861   3.117  1.7604  0.5916 -2.6385
 1132SOL     OW 3545   3.055   5.941   3.398  0.7600  0.1300 -0.1839
 1132SOL    HW1 3546   3.137   5.987   3.364 -0.3747  2.3723 -0.1352
 1132SOL    HW2 3547   3.044   5.963   3.496 -1.0766  1.9058 -0.7084
 1133SOL     OW 3548   5.600   6.086   5.951 -0.1382  0.1970  0.7593
 1133SOL    HW1 3549   5.565   5.994   5.968 -1.5497  0.8350  1.4742
 1133SOL    HW2 3550   5.689   6.096   5.996  0.9283 -1.3846 -0.8919
 1134SOL     OW 3551   1.398   4.647   3.915 -0.0315  0.6673  0.0708
 1134SOL    HW1 3552   1.484   4.642   3.864  0.3858 -0.9387  0.8540
 1134SOL    HW2 3553   1.412   4.695   4.001  0.1541  0.1923  0.3092
 1135SOL     OW 3554   4.048   5.599   6.788 -0.6755 -0.1495  0.4761
 1135SOL    HW1 3555   3.978   5.588   6.859 -0.3840 -1.6043  0.5650
 1135SOL    HW2 3556   4.053   5.695   6.761 -1.7399  0.2028  1.4512
 1136SOL     OW 3557   5.170   4.554   4.680  0.1161 -0.1697  0.2151
 1136SOL    HW1 3558   5.229   4.495   4.625 -0.4735  0.1057 -0.7575
 1136SOL    HW2 3559   5.226   4.614   4.737  0.7699 -0.2775 -0.2967
 1137SOL     OW 3560   6.930   4.999   0.040 -0.0898 -0.4899 -0.8058
 1137SOL    HW1 3561   6.996   4.943  -0.011  1.5256 -1.0105  1.6668
 1137SOL    HW2 3562   6.979   5.069   0.092 -1.8149  1.1829 -1.3222
 1138SOL     OW 3563   1.538   4.341   2.541 -0.0366 -0.5499 -0.5777
 1138SOL    HW1 3564   1.633   4.318   2.520 -0.0815 -2.2493  0.8329
 1138SOL    HW2 3565   1.484   4.257   2.546 -1.5803  0.3689 -1.0698
 1139SOL     OW 3566   0.458   4.832   4.438  0.1224 -0.0859  0.3043
 1139SOL    HW1 3567   0.433   4.738   4.418 -3.6957  0.8447 -0.2259
 1139SOL    HW2 3568   0.466   4.884   4.353  0.0319  0.4908  0.6415
 1140SOL     OW 3569   3.571   3.767   4.876  0.0041 -0.9607  0.1937
 1140SOL    HW1 3570   3.484   3.722   4.858 -0.7243 -0.0772  1.3939
 1140SOL    HW2 3571   3.639   3.698   4.902 -0.0493 -1.7636 -1.6049
 1141SOL     OW 3572   3.615   6.342   2.996 -0.7353 -0.6817 -0.4222
 1141SOL    HW1 3573   3.658   6.419   2.948 -0.5648  0.1818  1.0559
 1141SOL    HW2 3574   3.676   6.263   2.992 -0.6291 -0.5605 -1.4339
 1142SOL     OW 3575   6.884   4.965   5.716 -0.0865 -0.0339  0.4411
 1142SOL    HW1 3576   6.785   4.959   5.708  0.0635 -1.9129 -0.5885
 1142SOL    HW2 3577   6.908   5.033   5.786 -2.0002  2.2722 -1.0213
 1143SOL     OW 3578   5.767   3.393   0.690  0.0198  0.1363 -0.4400
 1143SOL    HW1 3579   5.844   3.399   0.753 -0.2876  1.0241 -0.1219
 1143SOL    HW2 3580   5.688   3.354   0.738 -0.0865  0.4008 -0.3961
 1144SOL     OW 3581   6.665   3.488   1.327 -0.3144 -0.1745  0.4781
 1144SOL    HW1 3582   6.603   3.565   1.347 -0.9652 -0.6124  0.1803
 1144SOL    HW2 3583   6.691   3.491   1.231 -0.0796 -0.1419  0.5430
 1145SOL     OW 3584   1.581   4.867   0.722  0.0239  0.0895  0.6218
 1145SOL    HW1 3585   1.504   4.872   0.658  1.5604 -0.7215 -1.4029
 1145SOL    HW2 3586   1.632   4.954   0.719 -0.0277  0.1329  0.9381
 1146SOL     OW 3587   0.390   3.901   0.466 -0.2475 -0.6231 -0.0624
 1146SOL    HW1 3588   0.452   3.823   0.465 -1.2572 -1.4807  1.0552
 1146SOL    HW2 3589   0.295   3.868   0.461 -0.6636  0.5940 -0.6381
 1147SOL     OW 3590   5.421   5.039   0.180  0.0138 -1.1526 -0.4749
 1147SOL    HW1 3591   5.425   4.977   0.102  0.7517 -0.0525 -1.3407
 1147SOL    HW2 3592   5.329   5.077   0.187  0.2336 -0.3719 -1.5468
 1148SOL     OW 3593   0.146   4.311   2.252 -0.6604  0.1932  0.6201
 1148SOL    HW1 3594   0.116   4.282   2.161  0.2335 -1.2600  0.7548
 1148SOL    HW2 3595   0.067   4.320   2.311 -1.1936  0.5159 -0.1216
 1149SOL     OW 3596   6.055   3.977   1.168  0.2909 -0.2673 -0.0754
 1149SOL    HW1 3597   6.015   4.036   1.239 -0.1049  1.1321 -1.3885
 1149SOL    HW2 3598   5.997   3.981   1.087  0.8347 -1.6895 -0.5520
 1150SOL     OW 3599   6.209   5.588   3.648 -0.7502 -0.7619 -0.2513
 1150SOL    HW1 3600   6.122   5.629   3.677 -0.1996  0.5708 -0.4006
 1150SOL    HW2 3601   6.284   5.634   3.696  0.2664  1.8936 -3.9997
 1151SOL     OW 3602   1.835   4.965   5.140 -0.1165  0.1529  0.0207
 1151SOL    HW1 3603   1.744   4.964   5.182  0.2204 -0.8962  0.7578
 1151SOL    HW2 3604   1.902   4.931   5.206  0.8273  0.9433 -0.5048
 1152SOL     OW 3605   3.124   3.378   2.871 -0.1301 -0.3650  0.1050
 1152SOL    HW1 3606   3.054   3.419   2.930 -1.7663 -3.8486  0.8524
 1152SOL    HW2 3607   3.088   3.366   2.779  0.9844  1.4034 -0.6033
 1153SOL     OW 3608   1.637   3.728   1.987  0.2147 -0.1512 -0.6706
 1153SOL    HW1 3609   1.600   3.636   1.975 -0.8815 -0.1585  2.1299
 1153SOL    HW2 3610   1.693   3.732   2.069  0.5834  1.5868 -0.9644
 1154SOL     OW 3611   1.994   4.939   0.738  0.3898 -0.2384 -0.2236
 1154SOL    HW1 3612   1.966   5.003   0.666  1.4641  1.5998  0.9174
 1154SOL    HW2 3613   1.958   4.970   0.826  2.0986 -0.3734  0.5618
 1155SOL     OW 3614   0.109   3.805   2.757  0.1875  0.3740  0.1858
 1155SOL    HW1 3615   0.193   3.756   2.733  1.2663  2.8387 -1.3371
 1155SOL    HW2 3616   0.062   3.835   2.674 -0.4527  1.8832  1.0595
 1156SOL     OW 3617   4.128   5.422   6.042 -0.1470 -0.0385 -0.2468
 1156SOL    HW1 3618   4.157   5.350   6.105 -0.9732 -1.3205 -1.2728
 1156SOL    HW2 3619   4.052   5.388   5.985 -0.7128  1.7289 -0.6071
 1157SOL     OW 3620   2.961   5.937   5.905  0.5949 -0.0663  0.7424
 1157SOL    HW1 3621   3.001   5.903   5.990  0.6618 -1.1771  0.2870
 1157SOL    HW2 3622   3.028   5.993   5.856  1.2668 -1.0970  0.4576
 1158SOL     OW 3623   3.660   3.555   3.462  0.4311 -0.2771 -0.0197
 1158SOL    HW1 3624   3.695   3.485   3.524  0.5719  1.2443  1.6955
 1158SOL    HW2 3625   3.567   3.581   3.489  0.3181  0.1076 -0.7309
 1159SOL     OW 3626   1.899   4.968   1.045 -0.2549 -0.7578 -0.3192
 1159SOL    HW1 3627   1.873   4.884   1.092 -2.9202 -0.5633 -1.2643
 1159SOL    HW2 3628   1.841   5.043   1.076  1.7217  0.6514  0.1234
 1160SOL     OW 3629   2.005   5.196   3.422  0.8860 -0.6350 -0.0298
 1160SOL    HW1 3630   1.955   5.231   3.343  1.8083  2.4451  0.6229
 1160SOL    HW2 3631   2.054   5.113   3.396 -0.8759 -1.1885 -1.9080
 1161SOL     OW 3632   1.933   5.946   3.081 -0.3863  0.1464  0.4598
 1161SOL    HW1 3633   1.981   5.987   3.004  2.1040  0.2408  1.9643
 1161SOL    HW2 3634   1.898   5.856   3.055  2.9994 -1.1748 -0.0524
 1162SOL     OW 3635   5.284   6.061   5.300 -0.1368  0.0864 -0.5594
 1162SOL    HW1 3636   5.227   6.122   5.354 -0.0086 -1.1857  1.1268
 1162SOL    HW2 3637   5.379   6.068   5.331 -0.1697 -1.1458 -0.0881
 1163SOL     OW 3638   6.165   4.249   4.883  0.7237  0.1472 -0.5183
 1163SOL    HW1 3639   6.251   4.199   4.870  0.1694 -0.5668 -1.5622
 1163SOL    HW2 3640   6.134   4.235   4.977  1.1680 -0.5442 -0.4607
 1164SOL     OW 3641   1.275   5.257   3.418  0.0069  0.2502 -0.6417
 1164SOL    HW1 3642   1.300   5.333   3.359 -0.8446  0.2978 -0.9523
 1164SOL    HW2 3643   1.182   5.270   3.453  0.1117 -0.2949 -0.1258
 1165SOL     OW 3644   4.884   3.777   2.506 -0.2513 -0.3411  0.8325
 1165SOL    HW1 3645   4.975   3.805   2.478 -0.8694  0.3090 -0.6522
 1165SOL    HW2 3646   4.878   3.677   2.504  1.1132 -0.5347  3.3488
 1166SOL     OW 3647   1.590   4.887   3.721  0.8377 -0.2425  0.4892
 1166SOL    HW1 3648   1.595   4.932   3.811  0.6688  0.5663  0.1007
 1166SOL    HW2 3649   1.574   4.789   3.734 -0.8599  0.1139  1.3151
 1167SOL     OW 3650   1.212   4.995   1.867  0.1315 -0.3267  0.4393
 1167SOL    HW1 3651   1.308   4.977   1.845  0.6168  3.3553 -1.0858
 1167SOL    HW2 3652   1.205   5.031   1.960  0.0799 -1.2074  0.7924
 1168SOL     OW 3653   0.573   5.171   6.240  0.5428 -0.4162  0.2569
 1168SOL    HW1 3654   0.635   5.093   6.233  1.4617  0.3091  0.1170
 1168SOL    HW2 3655   0.608   5.246   6.184 -0.5283 -0.0306  0.0912
 1169SOL     OW 3656   5.451   3.798   3.886  0.5261  0.1537  0.1587
 1169SOL    HW1 3657   5.540   3.832   3.915  0.4642 -0.9057  1.6924
 1169SOL    HW2 3658   5.454   3.776   3.788  1.6293  1.0572 -0.0304
 1170SOL     OW 3659   2.817   5.826   0.985  0.0081  0.0394 -0.3181
 1170SOL    HW1 3660   2.883   5.767   0.940 -0.0525  1.2354 -2.0939
 1170SOL    HW2 3661   2.755   5.865   0.917  1.1523  3.5508  0.4502
 1171SOL     OW 3662   3.507   6.086   2.255  0.1004 -0.1865 -0.5113
 1171SOL    HW1 3663   3.440   6.067   2.326  0.2000  0.7955 -0.1363
 1171SOL    HW2 3664   3.576   6.013   2.253  0.2612 -0.0800  0.6101
 1172SOL     OW 3665   4.264   3.597   6.015 -0.2111 -0.0543 -0.4738
 1172SOL    HW1 3666   4.357   3.564   5.995  0.2703  0.2767  1.0826
 1172SOL    HW2 3667   4.269   3.692   6.047 -0.7548 -0.8654  2.2140
 1173SOL     OW 3668   3.860   4.111   3.921  0.4809  0.9732  0.2998
 1173SOL    HW1 3669   3.888   4.048   3.849  1.3370  0.5802  0.9570
 1173SOL    HW2 3670   3.940   4.157   3.959 -0.0027  1.4979  0.7115
 1174SOL     OW 3671   0.341   3.467   2.862  0.7363  0.7710  0.0897
 1174SOL    HW1 3672   0.313   3.451   2.957  2.4706  0.1460  0.5314
 1174SOL    HW2 3673   0.430   3.513   2.860 -0.2989  2.9015 -1.2601
 1175SOL     OW 3674   3.400   5.079   2.015  0.2069 -0.2871 -0.8937
 1175SOL    HW1 3675   3.326   5.126   2.063 -0.4702 -0.4291 -1.7608
 1175SOL    HW2 3676   3.384   5.085   1.916  1.8728  0.5355 -1.1564
 1176SOL     OW 3677   4.405   3.694   6.763  0.2206  0.0464  0.1272
 1176SOL    HW1 3678   4.394   3.625   6.835 -0.3635 -0.1143 -0.1066
 1176SOL    HW2 3679   4.328   3.688   6.699 -0.0835  1.2180  0.3567
 1177SOL     OW 3680   2.043   5.842   1.730 -0.2199 -0.2564  0.7228
 1177SOL    HW1 3681   2.102   5.889   1.665 -0.7206 -0.0673  0.4018
 1177SOL    HW2 3682   2.071   5.864   1.823 -0.0284  0.1405  0.5728
 1178SOL     OW 3683   2.621   5.069   0.615 -0.4094 -0.1393  0.3112
 1178SOL    HW1 3684   2.564   5.092   0.694 -1.1535 -1.5498  0.2212
 1178SOL    HW2 3685   2.702   5.019   0.646 -0.3118 -0.0257  0.2417
 1179SOL     OW 3686   6.543   4.920   1.151  0.0391 -0.7065 -0.0781
 1179SOL    HW1 3687   6.556   4.923   1.250  1.7766  0.9169 -0.2870
 1179SOL    HW2 3688   6.625   4.956   1.106 -1.2073 -0.2021 -2.0721
 1180SOL     OW 3689   6.076   3.349   6.939  0.0765  0.2986 -0.5578
 1180SOL    HW1 3690   6.039   3.439   6.960 -0.5113 -0.0891  0.1345
 1180SOL    HW2 3691   6.129   3.353   6.854  1.4191  1.6250  0.3102
 1181SOL     OW 3692   0.327   4.883   3.062  1.3095  0.0527 -0.3645
 1181SOL    HW1 3693   0.420   4.917   3.048  2.0297 -1.7673 -0.3189
 1181SOL    HW2 3694   0.328   4.811   3.131 -0.3571  0.8219  0.5367
 1182SOL     OW 3695   0.031   3.535   5.260 -0.0983  0.1320  0.3055
 1182SOL    HW1 3696   0.054   3.616   5.206 -0.3995 -0.1175 -0.1993
 1182SOL    HW2 3697   0.079   3.456   5.222 -0.3536 -0.0538  0.3693
 1183SOL     OW 3698   4.553   6.153   3.350 -0.0601  0.0138  0.3372
 1183SOL    HW1 3699   4.541   6.214   3.271 -0.9712 -0.2426  0.2738
 1183SOL    HW2 3700   4.506   6.191   3.429 -1.8797 -1.3007 -0.0700
 1184SOL     OW 3701   2.399   4.040   4.942  0.5398 -0.2516  0.2373
 1184SOL    HW1 3702   2.302   4.043   4.917  0.3316 -0.3642  1.0046
 1184SOL    HW2 3703   2.438   4.131   4.937 -0.3511  0.3337  2.7386
 1185SOL     OW 3704   3.826   5.582   0.931 -0.2939  0.4662  0.0877
 1185SOL    HW1 3705   3.760   5.509   0.942 -0.0187 -0.0708 -1.6579
 1185SOL    HW2 3706   3.784   5.659   0.884  0.0343  0.5535 -0.0653
 1186SOL     OW 3707   3.636   4.947   2.840 -0.0028 -0.3046 -0.1578
 1186SOL    HW1 3708   3.634   4.997   2.926 -0.9926 -0.6068  0.0115
 1186SOL    HW2 3709   3.621   5.010   2.764 -0.7464 -0.2615  0.0172
 1187SOL     OW 3710   3.280   6.219   1.674  0.5620  0.0382  0.2698
 1187SOL    HW1 3711   3.306   6.291   1.738  0.7035 -0.6811  1.0379
 1187SOL    HW2 3712   3.189   6.185   1.698  0.3633  0.1641 -0.2818
 1188SOL     OW 3713   2.976   4.566   1.422 -0.9718 -0.0224 -0.5830
 1188SOL    HW1 3714   3.016   4.508   1.352 -0.3086 -0.8579  0.4720
 1188SOL    HW2 3715   3.043   4.585   1.493 -2.1433 -0.6695  0.7393
 1189SOL     OW 3716   4.678   6.057   1.321  0.2544  0.0843  0.2310
 1189SOL    HW1 3717   4.734   5.983   1.284  1.0578  0.3215  0.9359
 1189SOL    HW2 3718   4.638   6.029   1.407  0.8762  0.5860  0.6971
 1190SOL     OW 3719   1.218   4.307   5.893  0.3235 -0.4246 -0.2659
 1190SOL    HW1 3720   1.285   4.367   5.849  0.9007 -0.0610  1.0580
 1190SOL    HW2 3721   1.125   4.340   5.873  0.3581 -1.8528 -3.4901
 1191SOL     OW 3722   0.087   5.036   3.471 -0.5756 -0.0263  0.3204
 1191SOL    HW1 3723   0.034   5.042   3.386 -1.1300 -0.6912  0.6116
 1191SOL    HW2 3724   0.156   5.109   3.472 -0.2761 -0.2681 -0.8910
 1192SOL     OW 3725   3.896   3.875   5.285 -0.3805 -0.1081 -0.2895
 1192SOL    HW1 3726   3.962   3.884   5.210  0.2023  2.2896  0.3942
 1192SOL    HW2 3727   3.835   3.798   5.268  1.6453 -1.4919 -1.6898
 1193SOL     OW 3728   1.520   5.083   2.463  0.4256 -0.3794 -0.1672
 1193SOL    HW1 3729   1.526   5.155   2.393 -1.3756  0.0175  0.0221
 1193SOL    HW2 3730   1.572   5.111   2.544  0.7004  0.1760 -0.5305
 1194SOL     OW 3731   4.347   5.582   2.970  0.3218 -0.7064  0.3525
 1194SOL    HW1 3732   4.278   5.546   3.033 -0.8772  0.2152 -0.3951
 1194SOL    HW2 3733   4.420   5.514   2.959 -0.6546 -1.8835  0.8566
 1195SOL     OW 3734   1.564   4.480   5.032 -0.2280  0.2896 -0.1781
 1195SOL    HW1 3735   1.661   4.494   5.052  0.0196 -1.2095 -0.1620
 1195SOL    HW2 3736   1.511   4.556   5.068  0.7831  0.3626  1.2607
 1196SOL     OW 3737   1.300   5.328   0.277 -0.1091  0.5020  0.0870
 1196SOL    HW1 3738   1.336   5.399   0.337  0.1087  2.5478 -2.2815
 1196SOL    HW2 3739   1.360   5.249   0.279  0.2926  0.8060  1.9182
 1197SOL     OW 3740   1.574   3.939   0.813  0.2002 -0.1774  0.0632
 1197SOL    HW1 3741   1.607   3.892   0.895 -1.8787 -2.2052 -0.1525
 1197SOL    HW2 3742   1.643   3.934   0.741  0.7375 -1.3461  0.6449
 1198SOL     OW 3743   5.343   4.670   5.700  0.3237 -0.1290  0.0523
 1198SOL    HW1 3744   5.362   4.622   5.785  2.1624  1.1626  0.4317
 1198SOL    HW2 3745   5.253   4.714   5.707 -0.8902 -2.4650  0.1123
 1199SOL     OW 3746   0.575   4.873   0.508 -0.1883  0.4818  0.1433
 1199SOL    HW1 3747   0.601   4.778   0.492 -2.5217 -0.1900  0.0051
 1199SOL    HW2 3748   0.525   4.880   0.594 -0.3634  1.5320 -0.0270
 1200SOL     OW 3749   6.086   4.783   6.635 -0.4526 -0.2034  0.4394
 1200SOL    HW1 3750   6.003   4.729   6.645 -1.7728  1.6050 -0.2982
 1200SOL    HW2 3751   6.155   4.730   6.587 -1.2174 -1.6945  0.9465
 1201SOL     OW 3752   2.697   5.085   4.952 -0.0024  0.2938  0.0282
 1201SOL    HW1 3753   2.689   5.149   4.875  1.2075  0.3735 -0.0389
 1201SOL    HW2 3754   2.792   5.060   4.965 -0.3913 -1.0759  0.4122
 1202SOL     OW 3755   3.625   3.868   5.658  0.1274 -0.4230 -0.2625
 1202SOL    HW1 3756   3.627   3.870   5.559  1.5755 -2.3542 -0.3251
 1202SOL    HW2 3757   3.705   3.916   5.694 -0.0534 -0.2874 -0.0364
 1203SOL     OW 3758   4.736   5.623   0.173  0.2076 -0.3532 -0.1521
 1203SOL    HW1 3759   4.744   5.716   0.139  2.2746 -0.9745 -1.5691
 1203SOL    HW2 3760   4.808   5.606   0.240  0.3236 -1.1233 -0.4593
 1204SOL     OW 3761   1.199   5.267   4.931 -0.0396  0.3723  0.1667
 1204SOL    HW1 3762   1.258   5.347   4.923  1.5248 -0.8073 -0.5036
 1204SOL    HW2 3763   1.204   5.213   4.847 -1.0523 -0.4614  0.6142
 1205SOL     OW 3764   6.871   4.695   6.630 -0.2848  0.4665 -0.1348
 1205SOL    HW1 3765   6.911   4.646   6.708 -1.2828  0.9436  0.6857
 1205SOL    HW2 3766   6.937   4.694   6.554  0.6680 -0.0823  0.6662
 1206SOL     OW 3767   3.354   5.762   3.375  0.0546  0.0106 -0.0070
 1206SOL    HW1 3768   3.333   5.859   3.370 -0.0791 -0.0135  0.0603
 1206SOL    HW2 3769   3.323   5.726   3.463  0.0236 -0.1102 -0.0658
 1207SOL     OW 3770   6.671   5.649   4.354 -0.0485 -0.1033 -0.5513
 1207SOL    HW1 3771   6.599   5.685   4.413  0.4599  1.1893 -0.6892
 1207SOL    HW2 3772   6.683   5.710   4.275  1.2841 -0.2239 -0.4560
 1208SOL     OW 3773   1.814   5.936   1.180  0.1015 -0.7673  0.2507
 1208SOL    HW1 3774   1.888   5.869   1.170  0.6648  0.0469 -1.6734
 1208SOL    HW2 3775   1.831   6.013   1.119 -1.2633  0.4719  1.3587
 1209SOL     OW 3776   5.664   4.734   1.963 -0.3441 -0.0456 -0.4104
 1209SOL    HW1 3777   5.636   4.658   2.022  0.3477  0.2815  0.3623
 1209SOL    HW2 3778   5.651   4.708   1.867  0.8393 -1.5610 -0.2195
 1210SOL     OW 3779   1.954   4.619   6.184 -0.2732 -0.0215 -0.2840
 1210SOL    HW1 3780   2.027   4.633   6.118 -0.8844 -0.6142 -1.1101
 1210SOL    HW2 3781   1.885   4.557   6.145 -0.6154 -0.4365  0.9296
 1211SOL     OW 3782   0.663   3.887   0.842  0.7754  0.2767 -0.5509
 1211SOL    HW1 3783   0.565   3.877   0.827  0.7100 -2.6264  0.9713
 1211SOL    HW2 3784   0.711   3.876   0.755 -0.1846 -0.7704 -0.9863
 1212SOL     OW 3785   5.580   4.219   5.147  0.0574  0.3466 -0.2153
 1212SOL    HW1 3786   5.584   4.180   5.239 -1.2191  1.6350  0.4277
 1212SOL    HW2 3787   5.501   4.280   5.141 -0.4955 -0.5264 -2.4967
 1213SOL     OW 3788   3.393   3.154   5.964  0.1125  0.1526  0.6120
 1213SOL    HW1 3789   3.309   3.147   6.018 -0.9309  0.2046 -0.9380
 1213SOL    HW2 3790   3.472   3.155   6.026 -1.0301  0.6434  2.1435
 1214SOL     OW 3791   4.961   6.189   0.779  0.0022  0.0050  0.1177
 1214SOL    HW1 3792   5.056   6.195   0.751  0.1687 -0.9875  0.4026
 1214SOL    HW2 3793   4.955   6.194   0.879 -0.5171  2.8064  0.0166
 1215SOL     OW 3794   0.063   5.041   2.479  0.1148  0.6788 -0.2762
 1215SOL    HW1 3795   0.051   5.050   2.578  1.0147  1.0429 -0.1903
 1215SOL    HW2 3796   0.158   5.062   2.455  1.3487 -4.2259 -0.6163
 1216SOL     OW 3797   2.773   5.184   3.242  1.0274  0.2170  0.0722
 1216SOL    HW1 3798   2.778   5.088   3.215  1.7528  0.0665  0.6934
 1216SOL    HW2 3799   2.793   5.192   3.340  1.0082  0.9982  0.0171
 1217SOL     OW 3800   0.298   4.171   1.759 -0.0062  0.3504  0.1491
 1217SOL    HW1 3801   0.253   4.137   1.841 -0.1078 -1.2541 -0.5491
 1217SOL    HW2 3802   0.284   4.107   1.683  2.9617  0.0756 -0.2668
 1218SOL     OW 3803   2.024   4.527   3.156 -0.1220 -0.0561 -0.2408
 1218SOL    HW1 3804   1.957   4.526   3.230 -0.9074  0.7359 -0.9126
 1218SOL    HW2 3805   2.111   4.564   3.190 -0.7437  1.1743  0.0861
 1219SOL     OW 3806   0.938   5.555   3.430  0.4303  0.1275 -0.2568
 1219SOL    HW1 3807   0.983   5.560   3.519  0.8084 -1.5846 -0.3150
 1219SOL    HW2 3808   0.887   5.469   3.423  1.4735 -0.4021 -2.1554
 1220SOL     OW 3809   1.479   4.026   4.393 -0.1313  0.3036  0.5482
 1220SOL    HW1 3810   1.553   3.991   4.335  0.9319  1.1941  1.3200
 1220SOL    HW2 3811   1.474   3.972   4.477  0.9906  1.4409  1.3856
 1221SOL     OW 3812   5.914   4.851   1.895  0.0197  0.0149  0.2344
 1221SOL    HW1 3813   5.971   4.771   1.877 -0.7320 -0.4618 -0.0534
 1221SOL    HW2 3814   5.826   4.822   1.933 -0.1672  0.7197  0.3605
 1222SOL     OW 3815   3.609   5.277   6.183 -0.5902 -0.5651  0.6565
 1222SOL    HW1 3816   3.603   5.246   6.278 -2.4757  1.4762  1.2839
 1222SOL    HW2 3817   3.523   5.257   6.136 -0.2976 -0.0268 -0.1200
 1223SOL     OW 3818   5.535   3.345   2.063  0.1122 -0.4358  0.5066
 1223SOL    HW1 3819   5.601   3.420   2.067  0.1110 -0.4427  0.6916
 1223SOL    HW2 3820   5.581   3.261   2.035 -0.1292 -0.0994 -0.9662
 1224SOL     OW 3821   2.699   3.644   6.847  0.1427 -0.0582 -0.0506
 1224SOL    HW1 3822   2.797   3.634   6.860  0.5286  1.7596 -1.2577
 1224SOL    HW2 3823   2.659   3.691   6.927  0.1403 -1.2426  0.6651
 1225SOL     OW 3824   3.353   4.734   4.286  0.1785 -0.0025 -0.0786
 1225SOL    HW1 3825   3.389   4.642   4.272  0.3716  0.3035 -1.6894
 1225SOL    HW2 3826   3.417   4.802   4.252  1.0314  0.9117  3.0022
 1226SOL     OW 3827   2.582   4.610   2.391  0.4730  0.2285 -0.8395
 1226SOL    HW1 3828   2.565   4.608   2.293  2.6275  0.6369 -1.2633
 1226SOL    HW2 3829   2.674   4.645   2.408 -0.3187  1.4161  1.3854
 1227SOL     OW 3830   2.690   4.469   1.446 -0.2818  0.1895 -0.0737
 1227SOL    HW1 3831   2.780   4.512   1.454 -0.8785  1.4315  0.2659
 1227SOL    HW2 3832   2.620   4.539   1.431 -1.2669 -0.6890  0.2105
 1228SOL     OW 3833   4.233   5.992   2.466 -0.1810  0.3112 -0.2794
 1228SOL    HW1 3834   4.286   5.979   2.382 -0.6288 -1.0472 -0.3718
 1228SOL    HW2 3835   4.146   5.943   2.458 -0.0567 -0.1611  1.1396
 1229SOL     OW 3836   2.488   3.594   1.787 -0.3376  0.0869 -0.7002
 1229SOL    HW1 3837   2.493   3.693   1.772  0.4447  0.0094 -1.0037
 1229SOL    HW2 3838   2.395   3.563   1.771 -0.2633  0.5387 -2.1968
 1230SOL     OW 3839   6.948   4.313   2.432  0.3404 -0.4416  0.2640
 1230SOL    HW1 3840   6.971   4.387   2.494 -0.3604 -1.2750  1.5588
 1230SOL    HW2 3841   6.951   4.226   2.481 -0.2238 -1.1274 -0.8670
 1231SOL     OW 3842   5.024   3.815   6.075 -0.0261 -0.6948  0.2597
 1231SOL    HW1 3843   5.103   3.776   6.027 -0.7303 -1.4297 -0.3290
 1231SOL    HW2 3844   4.948   3.827   6.010  0.1078  1.5437  0.4488
 1232SOL     OW 3845   1.153   6.114   0.879 -0.4211  0.5012  0.5445
 1232SOL    HW1 3846   1.186   6.074   0.965  0.0819 -1.1490 -0.3573
 1232SOL    HW2 3847   1.061   6.081   0.860 -0.5458  0.8902  0.4677
 1233SOL     OW 3848   1.470   6.126   3.280 -0.1749  0.0393  0.4952
 1233SOL    HW1 3849   1.421   6.080   3.205 -0.8090  0.3507  0.7138
 1233SOL    HW2 3850   1.442   6.085   3.367  2.4253 -2.0726  0.4554
 1234SOL     OW 3851   0.212   4.461   4.065 -0.2358  0.1889 -0.1144
 1234SOL    HW1 3852   0.198   4.459   3.966 -1.0873 -0.8666  0.0159
 1234SOL    HW2 3853   0.131   4.498   4.110 -0.7610 -1.3821  0.3129
 1235SOL     OW 3854   5.188   4.083   3.374  0.2590 -0.4082 -0.5783
 1235SOL    HW1 3855   5.090   4.080   3.392  0.5039 -0.6797  0.7782
 1235SOL    HW2 3856   5.208   4.161   3.315 -0.4781  1.2255  1.2246
 1236SOL     OW 3857   5.611   5.781   4.945 -0.0605 -0.0207 -0.7063
 1236SOL    HW1 3858   5.685   5.818   5.000  0.8286  1.1513 -2.5788
 1236SOL    HW2 3859   5.527   5.833   4.964  0.2193  0.3381 -0.4324
 1237SOL     OW 3860   5.077   3.620   4.855  0.6257  0.4328  0.6880
 1237SOL    HW1 3861   5.168   3.642   4.890  0.6283  1.1656  0.2595
 1237SOL    HW2 3862   5.058   3.523   4.868  2.1935 -0.1248 -0.8093
 1238SOL     OW 3863   4.199   6.244   2.582 -0.4254 -0.5997 -0.5683
 1238SOL    HW1 3864   4.285   6.294   2.581 -1.2741  0.9194 -0.4187
 1238SOL    HW2 3865   4.205   6.164   2.522  0.5153  0.4628 -1.9343
 1239SOL     OW 3866   0.701   4.259   4.219 -0.1412 -0.1479  0.0976
 1239SOL    HW1 3867   0.740   4.352   4.215 -0.4264 -0.0621 -1.3599
 1239SOL    HW2 3868   0.606   4.262   4.187 -0.3069 -0.8658  0.5258
 1240SOL     OW 3869   3.893   5.758   6.081  0.0512 -0.3265  0.6257
 1240SOL    HW1 3870   3.841   5.796   6.158  0.6176  1.2093  0.2900
 1240SOL    HW2 3871   3.836   5.691   6.033 -2.0215  1.8551 -0.2169
 1241SOL     OW 3872   3.658   3.485   1.175  0.0695  0.4234 -0.3618
 1241SOL    HW1 3873   3.744   3.521   1.211  0.5074  0.6706 -1.5888
 1241SOL    HW2 3874   3.674   3.445   1.085 -0.9579 -0.2792 -0.2455
 1242SOL     OW 3875   0.959   4.401   1.657  0.0593  0.2135 -0.2101
 1242SOL    HW1 3876   1.017   4.427   1.735  1.7690 -1.3095 -0.8963
 1242SOL    HW2 3877   0.961   4.302   1.646  0.5295  0.4325 -2.6686
 1243SOL     OW 3878   1.693   5.130   2.669 -0.4578 -0.3126 -0.0946
 1243SOL    HW1 3879   1.781   5.173   2.647 -1.0037  0.3064 -1.1579
 1243SOL    HW2 3880   1.689   5.112   2.767 -0.2923  2.3736  0.4994
 1244SOL     OW 3881   0.796   4.114   0.896 -0.1127  0.3593 -0.3859
 1244SOL    HW1 3882   0.784   4.155   0.986 -0.7930 -0.0842 -0.2659
 1244SOL    HW2 3883   0.751   4.025   0.894  0.5046  0.0572 -0.9489
 1245SOL     OW 3884   3.479   4.408   0.329  0.1711  0.1291  0.4265
 1245SOL    HW1 3885   3.542   4.471   0.375 -0.2691  1.3752 -0.6015
 1245SOL    HW2 3886   3.390   4.412   0.373 -0.0209  0.6943 -0.0008
 1246SOL     OW 3887   5.483   4.552   0.049 -0.1539  0.6448  0.0319
 1246SOL    HW1 3888   5.484   4.537   0.147 -0.8873  1.4278  0.1713
 1246SOL    HW2 3889   5.465   4.465   0.002  2.8484 -0.2812  0.4178
 1247SOL     OW 3890   6.787   5.476   2.535  0.2424  0.2514 -0.1372
 1247SOL    HW1 3891   6.881   5.451   2.559 -0.2582 -1.1310  0.5002
 1247SOL    HW2 3892   6.763   5.437   2.446  0.0466 -0.0289  0.0352
 1248SOL     OW 3893   6.131   4.706   3.238 -0.3735  0.1410  0.4776
 1248SOL    HW1 3894   6.215   4.652   3.232 -0.9721 -1.0623  2.0927
 1248SOL    HW2 3895   6.119   4.760   3.155  0.8813 -1.2835 -0.6724
 1249SOL     OW 3896   4.513   4.208   4.050  0.3577 -0.3404  0.6137
 1249SOL    HW1 3897   4.528   4.295   4.096  2.0883 -0.4080  0.2846
 1249SOL    HW2 3898   4.457   4.148   4.107 -1.5772  1.2605  0.4706
 1250SOL     OW 3899   6.897   5.193   2.322  0.4910 -0.3589 -0.2298
 1250SOL    HW1 3900   6.918   5.157   2.231 -1.3944 -1.9439 -0.0995
 1250SOL    HW2 3901   6.956   5.148   2.389 -0.4637 -1.7725 -0.3048
 1251SOL     OW 3902   2.306   4.162   4.284  0.3980 -0.2208 -0.0248
 1251SOL    HW1 3903   2.372   4.185   4.213  1.1157  0.9988  0.9884
 1251SOL    HW2 3904   2.331   4.075   4.327  0.5874 -0.4093 -0.5184
 1252SOL     OW 3905   1.753   4.742   5.828 -0.1251  0.2142  0.0992
 1252SOL    HW1 3906   1.811   4.823   5.834 -1.6416  1.4987 -1.3420
 1252SOL    HW2 3907   1.797   4.673   5.770 -0.4585  1.6601 -2.0177
 1253SOL     OW 3908   6.434   4.490   2.387  0.0472  0.3314  0.1974
 1253SOL    HW1 3909   6.518   4.454   2.345  1.0842  0.9154  1.6784
 1253SOL    HW2 3910   6.452   4.513   2.483 -1.5852  1.2769  0.3126
 1254SOL     OW 3911   4.369   5.296   0.341  0.1451  0.5460 -0.2354
 1254SOL    HW1 3912   4.405   5.214   0.384 -1.5221 -0.3165 -0.4111
 1254SOL    HW2 3913   4.442   5.365   0.334  0.9436  0.0850  2.3118
 1255SOL     OW 3914   1.252   4.471   3.165 -0.1562  0.3561 -0.2707
 1255SOL    HW1 3915   1.240   4.480   3.066  0.2655 -2.6964 -0.6998
 1255SOL    HW2 3916   1.162   4.473   3.209 -0.8344 -2.6830 -1.2848
 1256SOL     OW 3917   5.653   5.138   0.844 -0.0985  0.3225 -0.4919
 1256SOL    HW1 3918   5.616   5.211   0.786 -0.2291  1.6032  1.1108
 1256SOL    HW2 3919   5.600   5.054   0.830 -1.8346  1.3352 -0.3063
 1257SOL     OW 3920   3.979   6.280   1.147  0.2433  0.1481 -0.4674
 1257SOL    HW1 3921   4.050   6.225   1.192  0.1600 -0.6691 -1.2996
 1257SOL    HW2 3922   4.021   6.360   1.105  0.0957  1.9460  2.5361
 1258SOL     OW 3923   1.530   5.722   1.974 -0.2307  0.3670  0.7364
 1258SOL    HW1 3924   1.614   5.693   1.927 -0.3741  1.8085 -0.4602
 1258SOL    HW2 3925   1.500   5.649   2.035  2.9346  0.4575  2.6607
 1259SOL     OW 3926   6.153   6.017   2.135 -0.3488 -0.8870 -0.6258
 1259SOL    HW1 3927   6.205   5.980   2.213 -1.2431 -0.9573 -0.0461
 1259SOL    HW2 3928   6.174   6.114   2.123  1.6388 -1.4144 -1.8401
 1260SOL     OW 3929   0.925   5.779   0.139  0.6322 -0.6646  0.2658
 1260SOL    HW1 3930   0.855   5.710   0.154  2.2907 -2.2276  1.2712
 1260SOL    HW2 3931   0.882   5.867   0.120 -1.6512 -1.0533  2.9660
 1261SOL     OW 3932   3.332   5.516   4.642  0.2764 -0.4732  0.0781
 1261SOL    HW1 3933   3.421   5.481   4.672  0.0460 -1.4277 -0.3306
 1261SOL    HW2 3934   3.326   5.512   4.542  0.4028  1.1525 -0.0240
 1262SOL     OW 3935   2.254   5.488   5.258  0.3404 -0.0521  0.0150
 1262SOL    HW1 3936   2.269   5.422   5.332  0.3628  1.2256  1.1817
 1262SOL    HW2 3937   2.342   5.510   5.214  0.9117  1.7424  1.8954
 1263SOL     OW 3938   4.565   3.844   5.255 -0.0320 -0.0772  0.1611
 1263SOL    HW1 3939   4.473   3.845   5.293 -0.8012 -1.9441 -1.4995
 1263SOL    HW2 3940   4.571   3.907   5.178  0.2621  0.4882  0.6430
 1264SOL     OW 3941   1.774   4.959   6.491  0.2027 -0.2081  0.3975
 1264SOL    HW1 3942   1.725   5.012   6.560  0.6105  0.6158  0.0651
 1264SOL    HW2 3943   1.710   4.902   6.441 -0.7942  2.3061 -1.3813
 1265SOL     OW 3944   5.500   3.725   5.927  0.0143  0.3070  0.0075
 1265SOL    HW1 3945   5.482   3.661   5.852 -1.8205  0.2998  0.4254
 1265SOL    HW2 3946   5.508   3.818   5.890 -2.0301  0.4710 -0.1222
 1266SOL     OW 3947   4.707   5.343   2.591  0.4871  0.2668  0.4726
 1266SOL    HW1 3948   4.757   5.298   2.517 -2.5145 -0.4716 -1.2926
 1266SOL    HW2 3949   4.640   5.280   2.630  0.3807  1.3903  2.2269
 1267SOL     OW 3950   2.674   4.858   5.122 -0.4640 -0.2891  0.0778
 1267SOL    HW1 3951   2.658   4.870   5.024 -0.8239 -1.8767 -0.0963
 1267SOL    HW2 3952   2.588   4.873   5.172 -0.6839 -1.0654 -0.0423
 1268SOL     OW 3953   1.583   3.676   0.645  0.2544  0.3289  0.1347
 1268SOL    HW1 3954   1.563   3.617   0.724 -0.0678  0.9670  0.5399
 1268SOL    HW2 3955   1.661   3.735   0.666  0.6452 -0.0210 -0.3103
 1269SOL     OW 3956   3.705   6.060   2.986  0.0896 -0.4646  0.3159
 1269SOL    HW1 3957   3.687   6.028   3.079  0.4614  0.2775  0.6517
 1269SOL    HW2 3958   3.789   6.018   2.952 -1.1992 -2.4983 -0.5624
 1270SOL     OW 3959   5.233   5.199   2.229  0.2662 -0.1517  0.2132
 1270SOL    HW1 3960   5.310   5.249   2.189 -0.9409  3.2615  1.7825
 1270SOL    HW2 3961   5.167   5.177   2.157  0.9715  0.2265 -0.5657
 1271SOL     OW 3962   5.249   4.779   1.063  0.3509  0.5468  0.0849
 1271SOL    HW1 3963   5.295   4.807   1.148 -0.5633  0.9138  0.4656
 1271SOL    HW2 3964   5.169   4.723   1.085  1.0118 -0.7044 -0.6045
 1272SOL     OW 3965   1.113   5.289   6.406 -0.1275 -0.1488 -0.0407
 1272SOL    HW1 3966   1.141   5.336   6.322 -0.1355 -1.0849 -0.5875
 1272SOL    HW2 3967   1.026   5.242   6.390  0.0854 -0.6875  0.3513
 1273SOL     OW 3968   3.360   5.512   6.080  0.1832  0.2983 -0.7590
 1273SOL    HW1 3969   3.426   5.547   6.147  0.4451  1.1861 -1.4676
 1273SOL    HW2 3970   3.370   5.412   6.073 -0.0185  0.1660  0.6878
 1274SOL     OW 3971   6.013   5.400   2.768 -0.1316  0.0925 -0.0679
 1274SOL    HW1 3972   6.040   5.491   2.801 -0.4650  0.3009 -0.3594
 1274SOL    HW2 3973   6.083   5.365   2.706 -0.1597  0.3012 -0.2223
 1275SOL     OW 3974   3.684   4.264   0.079 -0.4106 -0.3870  0.2650
 1275SOL    HW1 3975   3.739   4.316   0.145  0.3292 -0.0842 -0.5743
 1275SOL    HW2 3976   3.637   4.328   0.018 -0.4690 -0.6740  0.0106
 1276SOL     OW 3977   2.204   4.597   6.422  0.1913  1.0108  0.0664
 1276SOL    HW1 3978   2.114   4.637   6.407 -0.7375 -0.7406  0.6677
 1276SOL    HW2 3979   2.200   4.499   6.405  2.3888  1.1217 -1.4052
 1277SOL     OW 3980   3.327   5.819   4.829  0.4294  0.5088 -0.2696
 1277SOL    HW1 3981   3.237   5.774   4.830  0.0396  1.2765  0.2306
 1277SOL    HW2 3982   3.381   5.788   4.907  0.5148  0.2304 -0.4357
 1278SOL     OW 3983   2.032   5.591   1.561 -0.0220  0.2695 -0.4588
 1278SOL    HW1 3984   2.066   5.613   1.470  0.6328  2.0074  0.1680
 1278SOL    HW2 3985   2.047   5.669   1.622  1.5557 -1.5936  1.6933
 1279SOL     OW 3986   0.099   4.711   5.294 -0.9361  0.3277  0.0433
 1279SOL    HW1 3987   0.028   4.702   5.364  1.1045 -0.0769  2.2124
 1279SOL    HW2 3988   0.135   4.620   5.272  1.3941  0.6853  1.8599
 1280SOL     OW 3989   3.737   3.303   3.956 -0.5063  0.0078 -0.4783
 1280SOL    HW1 3990   3.812   3.289   4.020 -1.1165 -1.2977 -0.0161
 1280SOL    HW2 3991   3.676   3.374   3.991 -0.5061 -0.2683  0.0959
 1281SOL     OW 3992   3.819   4.554   4.862 -0.4534 -0.3628  0.2505
 1281SOL    HW1 3993   3.732   4.541   4.911  0.2286 -0.4019  1.5014
 1281SOL    HW2 3994   3.865   4.466   4.852  0.4112 -0.0752  1.4909
 1282SOL     OW 3995   0.039   3.585   0.013  0.6162 -0.0676 -0.2131
 1282SOL    HW1 3996   0.128   3.568  -0.031  1.3514 -0.7176  1.4242
 1282SOL    HW2 3997  -0.019   3.637  -0.049  1.9667 -0.0252 -1.5178
 1283SOL     OW 3998   1.344   5.172   6.849  0.3393 -0.3624  0.8250
 1283SOL    HW1 3999   1.310   5.121   6.929 -2.7036 -0.6774 -0.5098
 1283SOL    HW2 4000   1.266   5.211   6.800  2.0654 -0.3152 -2.1006
 1284SOL     OW 4001   3.560   4.626   3.818  0.2371  0.5247  0.6891
 1284SOL    HW1 4002   3.540   4.535   3.783  0.0710  0.4948  0.8595
 1284SOL    HW2 4003   3.475   4.680   3.821  0.4925  1.0008 -0.3105
 1285SOL     OW 4004   4.552   3.761   4.007  0.0388 -0.0206 -0.6466
 1285SOL    HW1 4005   4.635   3.794   4.054  0.0478 -1.1519  0.1668
 1285SOL    HW2 4006   4.516   3.834   3.949  1.0168  0.8416 -0.2073
 1286SOL     OW 4007   6.180   5.270   2.578  0.2748 -0.2488 -0.5169
 1286SOL    HW1 4008   6.137   5.188   2.539  1.9520 -0.6068 -1.7071
 1286SOL    HW2 4009   6.186   5.341   2.508  1.0509 -0.0020 -0.2106
 1287SOL     OW 4010   5.153   3.817   1.983 -0.3483 -0.0601 -0.2384
 1287SOL    HW1 4011   5.132   3.892   1.921  0.9050  2.0120  1.7194
 1287SOL    HW2 4012   5.102   3.828   2.069  0.1465 -1.2449  0.2438
 1288SOL     OW 4013   2.627   3.367   0.801 -0.2856 -0.2962  0.8043
 1288SOL    HW1 4014   2.712   3.314   0.797 -1.0596 -1.5260 -0.1774
 1288SOL    HW2 4015   2.618   3.420   0.716 -1.0828 -1.1502  0.3381
 1289SOL     OW 4016   3.963   6.296   1.707 -0.1805  0.0500  0.0129
 1289SOL    HW1 4017   3.889   6.258   1.763 -0.0506 -1.0844 -0.5597
 1289SOL    HW2 4018   3.960   6.396   1.712  0.1552  0.0118  2.4682
 1290SOL     OW 4019   1.200   5.159   2.723  0.1077  0.5098 -0.4843
 1290SOL    HW1 4020   1.219   5.109   2.638  0.1243 -0.5161  0.1127
 1290SOL    HW2 4021   1.102   5.156   2.742  0.2874 -0.7571  0.4114
 1291SOL     OW 4022   2.187   4.419   3.431 -0.5926 -0.2397 -0.0767
 1291SOL    HW1 4023   2.240   4.398   3.513  0.0428 -1.0682 -0.6796
 1291SOL    HW2 4024   2.096   4.378   3.439 -0.6886  0.0630  0.4030
 1292SOL     OW 4025   2.651   4.061   3.780  0.1695 -0.4609  0.1577
 1292SOL    HW1 4026   2.645   4.000   3.700 -1.2362 -0.3974  0.1952
 1292SOL    HW2 4027   2.660   4.155   3.748 -1.3053 -0.3398  0.0310
 1293SOL     OW 4028   4.749   5.297   3.301 -1.0541  0.4914 -0.0069
 1293SOL    HW1 4029   4.830   5.339   3.342 -1.0798  0.9851 -0.4522
 1293SOL    HW2 4030   4.691   5.368   3.262 -1.6426  0.1292  0.1970
 1294SOL     OW 4031   1.834   5.200   5.464  0.7319 -0.2492  0.2401
 1294SOL    HW1 4032   1.801   5.255   5.387  1.3718 -1.7687 -1.2074
 1294SOL    HW2 4033   1.895   5.254   5.521  1.2734  0.5704 -1.0785
 1295SOL     OW 4034   6.673   5.441   0.711 -0.0679  0.5679  0.1379
 1295SOL    HW1 4035   6.663   5.442   0.810  1.1412  1.3874  0.2693
 1295SOL    HW2 4036   6.649   5.351   0.676  0.3399  0.0059  1.2671
 1296SOL     OW 4037   1.607   4.706   2.717  0.0700 -0.7230 -0.1705
 1296SOL    HW1 4038   1.627   4.755   2.632  0.3372 -1.8843 -0.7950
 1296SOL    HW2 4039   1.692   4.695   2.769  0.1466 -1.1673 -0.3860
 1297SOL     OW 4040   1.929   5.952   3.562 -0.0054  0.5852  0.2543
 1297SOL    HW1 4041   2.021   5.914   3.551  0.5393  1.8449  0.2104
 1297SOL    HW2 4042   1.901   5.997   3.477  0.1278  1.8165  0.8348
 1298SOL     OW 4043   5.162   3.607   1.042 -0.3727 -0.4244 -0.0881
 1298SOL    HW1 4044   5.167   3.663   1.124  1.8866  0.4097 -0.7320
 1298SOL    HW2 4045   5.241   3.545   1.039 -0.0743 -0.0035 -1.9193
 1299SOL     OW 4046   2.300   4.874   3.469 -0.0425  0.1755  0.1577
 1299SOL    HW1 4047   2.342   4.956   3.509  0.7003  0.4240 -1.0892
 1299SOL    HW2 4048   2.293   4.886   3.370  1.2468 -1.7764 -0.2119
 1300SOL     OW 4049   4.334   3.961   6.702  0.2518  0.4264  0.0354
 1300SOL    HW1 4050   4.254   3.928   6.651  0.6107 -0.1516 -0.1592
 1300SOL    HW2 4051   4.377   3.885   6.749  0.5495  0.7819  0.3464
 1301SOL     OW 4052   0.391   3.772   3.382 -0.0041  0.1174  0.7357
 1301SOL    HW1 4053   0.421   3.818   3.466  0.5750 -1.0569  1.2013
 1301SOL    HW2 4054   0.372   3.676   3.402  0.0694 -0.1603 -0.4677
 1302SOL     OW 4055   2.787   5.773   5.742 -0.6820  0.4427 -0.4304
 1302SOL    HW1 4056   2.804   5.740   5.649 -1.1265  1.5514 -0.9317
 1302SOL    HW2 4057   2.849   5.849   5.763  1.2541 -1.4690  1.1989
 1303SOL     OW 4058   6.107   3.556   1.199  0.1538 -0.2028 -0.0773
 1303SOL    HW1 4059   6.196   3.584   1.164  1.2406 -1.8413  1.1878
 1303SOL    HW2 4060   6.103   3.456   1.204 -0.2868 -0.1494  3.3255
 1304SOL     OW 4061   1.774   4.930   1.453  0.1217  0.0738  0.2106
 1304SOL    HW1 4062   1.706   4.910   1.382  0.0206  0.3768  0.2242
 1304SOL    HW2 4063   1.755   5.019   1.494  0.5470  0.1753  0.1918
 1305SOL     OW 4064   0.571   5.701   3.720 -0.3814 -0.3648  0.3526
 1305SOL    HW1 4065   0.482   5.704   3.673 -0.2617 -0.3255  0.1266
 1305SOL    HW2 4066   0.557   5.674   3.815 -0.5672 -1.0736  0.1341
 1306SOL     OW 4067   5.165   5.850   1.836  0.2970  0.2694 -0.4445
 1306SOL    HW1 4068   5.085   5.909   1.843 -0.1241 -0.3137 -0.3358
 1306SOL    HW2 4069   5.175   5.796   1.919  1.0478  0.6340 -0.2810
 1307SOL     OW 4070   0.908   5.795   2.872  0.7262  0.0863 -0.3947
 1307SOL    HW1 4071   0.905   5.887   2.833  2.2507  0.2811 -0.1141
 1307SOL    HW2 4072   0.889   5.800   2.970  0.1643  0.0179 -0.4995
 1308SOL     OW 4073   6.260   4.854   0.190  0.6325 -0.6998 -0.5848
 1308SOL    HW1 4074   6.331   4.859   0.261  3.6513  0.4294 -3.4282
 1308SOL    HW2 4075   6.246   4.945   0.151  1.1970 -1.6767 -3.2892
 1309SOL     OW 4076   4.900   5.068   0.304  0.1210  0.1158 -0.2150
 1309SOL    HW1 4077   4.820   5.058   0.244  0.2454  0.3029 -0.4129
 1309SOL    HW2 4078   4.880   5.134   0.376 -0.4824 -1.0408  0.7235
 1310SOL     OW 4079   1.328   5.483   4.167  0.3083 -0.3116  0.2448
 1310SOL    HW1 4080   1.337   5.394   4.124 -0.5874 -0.0074 -0.6111
 1310SOL    HW2 4081   1.419   5.519   4.189  0.7357 -0.9240 -0.4575
 1311SOL     OW 4082   5.743   4.414   3.392  0.0578  0.0129 -0.1330
 1311SOL    HW1 4083   5.813   4.362   3.343  0.1250  0.3095 -0.3535
 1311SOL    HW2 4084   5.769   4.422   3.489  0.6619  0.6972 -0.3493
 1312SOL     OW 4085   6.147   4.874   2.735  0.4621  0.2214  0.1640
 1312SOL    HW1 4086   6.102   4.869   2.824  1.0252 -0.9447  0.3975
 1312SOL    HW2 4087   6.222   4.939   2.739 -2.2188  3.6506 -0.7303
 1313SOL     OW 4088   6.330   5.712   2.550  0.1439  0.0694 -0.0138
 1313SOL    HW1 4089   6.286   5.662   2.625  1.7379  0.1337  0.9997
 1313SOL    HW2 4090   6.391   5.651   2.500  1.5548  0.7619  0.7892
 1314SOL     OW 4091   2.755   3.692   4.772 -0.3479 -0.3856  0.1110
 1314SOL    HW1 4092   2.695   3.743   4.834 -0.1485  1.6627 -1.2835
 1314SOL    HW2 4093   2.850   3.705   4.798 -0.3124 -0.3474 -0.0358
 1315SOL     OW 4094   2.579   4.807   3.346  0.2439  0.1148  0.3765
 1315SOL    HW1 4095   2.595   4.890   3.400  0.0885 -0.1109  0.7785
 1315SOL    HW2 4096   2.597   4.727   3.403 -2.8750 -0.1955  1.1140
 1316SOL     OW 4097   0.362   3.805   4.735 -0.7685 -0.4148  0.3423
 1316SOL    HW1 4098   0.274   3.791   4.690 -1.2158  0.3215  0.9543
 1316SOL    HW2 4099   0.399   3.894   4.708 -0.1490 -0.7741 -0.0087
 1317SOL     OW 4100   6.504   4.584   2.650 -0.1437 -0.6733 -0.5031
 1317SOL    HW1 4101   6.590   4.547   2.616  2.1276  0.6510  3.2005
 1317SOL    HW2 4102   6.464   4.521   2.716 -0.7883 -0.2992 -0.5289
 1318SOL     OW 4103   6.837   5.557   0.339 -0.0995  0.1358 -0.2298
 1318SOL    HW1 4104   6.852   5.596   0.249 -2.6430 -0.1143 -0.8486
 1318SOL    HW2 4105   6.850   5.458   0.335  1.7148  0.3184  0.2070
 1319SOL     OW 4106   3.929   4.432   2.158 -0.2314  0.4732 -0.4712
 1319SOL    HW1 4107   3.985   4.485   2.222 -0.3557  1.0868 -0.8606
 1319SOL    HW2 4108   3.974   4.427   2.070 -0.9406  1.2914 -0.9009
 1320SOL     OW 4109   1.284   4.282   3.551  0.1382 -0.2799 -0.1535
 1320SOL    HW1 4110   1.254   4.234   3.469 -0.2499 -2.1109  0.9945
 1320SOL    HW2 4111   1.212   4.277   3.621  0.0487  2.0878  0.0332
 1321SOL     OW 4112   6.222   4.970   2.264  0.5080 -0.2982  0.7588
 1321SOL    HW1 4113   6.290   4.910   2.308  3.0224  2.2511  0.6609
 1321SOL    HW2 4114   6.175   5.024   2.333 -0.9618 -1.5254  0.7640
 1322SOL     OW 4115   4.654   4.981   6.616 -0.3915  0.3457  0.2231
 1322SOL    HW1 4116   4.638   4.883   6.609  0.4679  0.2531 -0.7555
 1322SOL    HW2 4117   4.721   4.999   6.688 -0.0212  0.1369 -0.0622
 1323SOL     OW 4118   2.471   4.315   0.049  0.4430 -0.3358  0.5262
 1323SOL    HW1 4119   2.430   4.233   0.089  2.5763 -1.8686 -0.3014
 1323SOL    HW2 4120   2.556   4.337   0.096  0.6927  0.5093 -0.2875
 1324SOL     OW 4121   6.607   4.242   3.688  0.2957 -0.2531 -0.0678
 1324SOL    HW1 4122   6.687   4.281   3.642  1.9894 -0.4262  2.5052
 1324SOL    HW2 4123   6.568   4.309   3.751 -1.7745 -0.1123 -1.3989
 1325SOL     OW 4124   2.523   5.270   4.068 -0.0247 -0.3527 -0.0508
 1325SOL    HW1 4125   2.593   5.203   4.093  1.6662  0.5783 -2.0829
 1325SOL    HW2 4126   2.566   5.356   4.041 -2.1281  1.5621  2.1825
 1326SOL     OW 4127   0.862   4.970   2.292 -0.0786  0.3730 -0.1807
 1326SOL    HW1 4128   0.799   4.952   2.367  0.7904 -0.5726  0.3416
 1326SOL    HW2 4129   0.916   5.053   2.312 -0.9888  1.0692 -0.5391
 1327SOL     OW 4130   6.139   4.540   3.477 -0.2301 -0.0356  0.2075
 1327SOL    HW1 4131   6.130   4.617   3.414 -1.1979 -0.7410 -0.5555
 1327SOL    HW2 4132   6.148   4.455   3.425  0.7287 -0.4672  1.0315
 1328SOL     OW 4133   1.773   4.240   2.448 -0.0977  0.1586 -0.0211
 1328SOL    HW1 4134   1.813   4.329   2.426  1.5707 -0.4208  0.5259
 1328SOL    HW2 4135   1.811   4.170   2.387 -0.3767 -0.3969  0.4350
 1329SOL     OW 4136   2.945   3.901   5.215  0.0008 -0.3752  0.0123
 1329SOL    HW1 4137   2.958   3.942   5.124  0.0260 -0.5146 -0.0474
 1329SOL    HW2 4138   3.027   3.850   5.240  0.2664  0.2347  0.4117
 1330SOL     OW 4139   6.278   4.701   2.582  0.5780  0.0770 -0.7630
 1330SOL    HW1 4140   6.230   4.743   2.659  0.0333  1.0898 -1.6077
 1330SOL    HW2 4141   6.360   4.653   2.614  0.8857  1.2857  0.3310
 1331SOL     OW 4142   0.344   5.137   2.432 -0.3032 -0.2515 -0.2188
 1331SOL    HW1 4143   0.375   5.146   2.526  0.4641 -1.3999 -0.3414
 1331SOL    HW2 4144   0.423   5.128   2.371 -0.7697  0.9251 -1.0416
 1332SOL     OW 4145   6.797   6.217   6.237  0.4275  0.6482  0.8703
 1332SOL    HW1 4146   6.720   6.275   6.214  0.1349 -0.1265 -0.1896
 1332SOL    HW2 4147   6.776   6.163   6.318 -0.2187  0.3351  0.5002
 1333SOL     OW 4148   4.131   5.132   4.068  0.2944  0.0835  0.2260
 1333SOL    HW1 4149   4.130   5.069   4.146 -0.3775  0.1081  0.2450
 1333SOL    HW2 4150   4.113   5.080   3.984  2.8619 -0.2670 -0.1933
 1334SOL     OW 4151   3.977   3.880   4.856  0.4190 -0.9450  0.2833
 1334SOL    HW1 4152   4.047   3.930   4.807  0.6482 -0.6136  0.9439
 1334SOL    HW2 4153   3.983   3.900   4.954 -1.5926  0.3479  0.2050
 1335SOL     OW 4154   3.366   4.710   0.436 -0.2782  0.0501  0.6363
 1335SOL    HW1 4155   3.458   4.673   0.429 -0.6003 -0.4848 -1.9276
 1335SOL    HW2 4156   3.300   4.634   0.443 -0.7312  0.1643 -1.5585
 1336SOL     OW 4157   3.520   4.442   1.626 -0.2405 -0.4547  0.2595
 1336SOL    HW1 4158   3.513   4.440   1.725 -2.1018 -1.4109  0.1537
 1336SOL    HW2 4159   3.520   4.349   1.590  2.5245 -0.2395 -0.5942
 1337SOL     OW 4160   3.059   3.325   1.281  0.3920  0.2383  0.4262
 1337SOL    HW1 4161   3.083   3.229   1.264  0.1869  0.3243 -0.3985
 1337SOL    HW2 4162   3.013   3.362   1.200  1.6458  1.4249  0.2394
 1338SOL     OW 4163   4.859   3.483   2.543 -0.9363  0.1666 -0.0735
 1338SOL    HW1 4164   4.776   3.452   2.497 -1.8058  0.8473  0.9806
 1338SOL    HW2 4165   4.939   3.442   2.499 -1.7975 -0.2057 -1.3513
 1339SOL     OW 4166   0.683   6.108   6.491  0.0197 -0.3432 -0.4455
 1339SOL    HW1 4167   0.758   6.056   6.451 -0.5540 -0.2937 -1.6448
 1339SOL    HW2 4168   0.655   6.180   6.428 -0.6166  0.0379  0.2585
 1340SOL     OW 4169   1.802   3.943   2.992  0.5994  0.9544  0.1824
 1340SOL    HW1 4170   1.772   4.027   2.948 -1.3053  0.9943  1.4236
 1340SOL    HW2 4171   1.765   3.939   3.085  0.3812 -1.3721  0.0544
 1341SOL     OW 4172   1.430   5.263   0.554  0.3059 -0.3223  0.2053
 1341SOL    HW1 4173   1.520   5.226   0.532 -0.0420 -0.3791 -1.2126
 1341SOL    HW2 4174   1.369   5.189   0.583  0.0029 -0.7010 -1.3150
 1342SOL     OW 4175   5.026   5.152   0.983  0.8112  0.4443 -1.1727
 1342SOL    HW1 4176   5.029   5.241   0.938 -2.0871  0.0893 -2.2978
 1342SOL    HW2 4177   5.001   5.082   0.916  0.1646 -0.7222  0.2314
 1343SOL     OW 4178   4.046   5.822   1.182 -0.0631 -0.1987  0.1761
 1343SOL    HW1 4179   4.018   5.741   1.235  0.6917 -2.3489 -2.4806
 1343SOL    HW2 4180   3.976   5.893   1.191 -1.8441 -1.9471  0.9795
 1344SOL     OW 4181   6.245   4.225   1.621  0.2331 -0.0280  0.2982
 1344SOL    HW1 4182   6.168   4.163   1.606  0.8726 -0.3688 -1.8602
 1344SOL    HW2 4183   6.317   4.207   1.553  1.2028  1.8781  0.7431
 1345SOL     OW 4184   6.744   5.805   4.121  0.4394 -0.1708  0.0052
 1345SOL    HW1 4185   6.705   5.794   4.029  1.0274 -0.7495 -0.1863
 1345SOL    HW2 4186   6.804   5.885   4.122 -0.6718  0.6828  0.2833
 1346SOL     OW 4187   5.106   4.053   6.421 -0.5199 -0.2348  0.2683
 1346SOL    HW1 4188   5.154   3.966   6.407  1.5111  1.0705 -1.4071
 1346SOL    HW2 4189   5.148   4.103   6.496 -0.4416  0.1198 -0.0074
 1347SOL     OW 4190   4.294   5.538   4.890  0.6203 -0.1398  0.1739
 1347SOL    HW1 4191   4.301   5.600   4.812  1.7471  0.2358  0.5447
 1347SOL    HW2 4192   4.210   5.485   4.884  0.6396 -0.0326 -1.2213
 1348SOL     OW 4193   0.883   3.462   5.551 -0.7572  0.4270  0.1138
 1348SOL    HW1 4194   0.820   3.435   5.624 -1.3229 -1.8403 -1.1224
 1348SOL    HW2 4195   0.844   3.438   5.462  0.0085  2.9263 -0.9906
 1349SOL     OW 4196   0.345   4.660   6.362 -0.1082 -0.2989  0.4568
 1349SOL    HW1 4197   0.354   4.651   6.263 -2.4129 -0.3395  0.1878
 1349SOL    HW2 4198   0.352   4.570   6.405 -1.3050 -0.5950  0.0697
 1350SOL     OW 4199   0.956   4.019   4.880 -0.1236  0.1156 -0.3138
 1350SOL    HW1 4200   0.916   3.929   4.898 -1.7311  0.8865  0.2518
 1350SOL    HW2 4201   1.007   4.050   4.961 -0.1727  0.0039 -0.2408
 1351SOL     OW 4202   4.792   6.021   3.375  0.4208 -0.6353 -0.6438
 1351SOL    HW1 4203   4.707   6.073   3.383  0.8576  0.1379 -0.8961
 1351SOL    HW2 4204   4.859   6.057   3.440  0.9795 -0.3722 -1.3578
 1352SOL     OW 4205   0.923   3.909   6.875 -0.0425 -0.2359  0.0380
 1352SOL    HW1 4206   0.930   3.965   6.957 -1.2562  1.5132 -0.9673
 1352SOL    HW2 4207   0.828   3.880   6.863 -0.4158  1.4861 -1.8670
 1353SOL     OW 4208   1.718   5.524   0.934  0.0515 -0.0945 -0.2091
 1353SOL    HW1 4209   1.747   5.614   0.966  0.9180 -1.0904  2.1057
 1353SOL    HW2 4210   1.663   5.480   1.005  0.3187 -1.6828 -0.9402
 1354SOL     OW 4211   2.441   4.919   4.754 -0.6991 -0.5803  0.1860
 1354SOL    HW1 4212   2.459   4.996   4.693 -0.3740  0.4436  1.5187
 1354SOL    HW2 4213   2.355   4.874   4.728 -0.1143 -0.7768 -1.5672
 1355SOL     OW 4214   1.558   4.985   5.267 -0.1864  0.2242 -0.1232
 1355SOL    HW1 4215   1.564   5.051   5.342 -0.7628 -1.1861  1.2222
 1355SOL    HW2 4216   1.573   4.892   5.302 -1.7266 -0.6165 -1.4967
 1356SOL     OW 4217   4.479   5.358   1.965 -0.4255  0.0752 -0.1290
 1356SOL    HW1 4218   4.441   5.327   1.878  0.4859 -0.5799 -0.3157
 1356SOL    HW2 4219   4.578   5.344   1.964 -0.1542  1.8114  0.3084
 1357SOL     OW 4220   3.684   5.432   0.710  0.2940  0.3028  0.3682
 1357SOL    HW1 4221   3.776   5.399   0.690  0.2858 -0.1207  1.0109
 1357SOL    HW2 4222   3.674   5.525   0.674 -0.3245 -0.9943 -3.2684
 1358SOL     OW 4223   1.506   4.689   6.179  0.1085  0.3562 -0.2060
 1358SOL    HW1 4224   1.486   4.593   6.158  1.0988 -0.0785  0.7794
 1358SOL    HW2 4225   1.581   4.721   6.122  1.5155 -0.2546  1.2330
 1359SOL     OW 4226   6.601   5.133   4.330  0.3172  0.1764  0.1174
 1359SOL    HW1 4227   6.556   5.123   4.241 -2.9943 -0.2424  1.6827
 1359SOL    HW2 4228   6.688   5.084   4.330 -0.1326 -0.7546 -2.5001
 1360SOL     OW 4229   1.310   4.307   1.318  0.2351 -0.0548 -0.2877
 1360SOL    HW1 4230   1.351   4.285   1.407 -1.8172 -0.7619  0.5367
 1360SOL    HW2 4231   1.303   4.223   1.264  2.7606  0.5807 -1.7641
 1361SOL     OW 4232   0.661   5.547   3.162 -0.0936  0.1700  0.8205
 1361SOL    HW1 4233   0.649   5.489   3.081 -2.7240  0.9838  0.5577
 1361SOL    HW2 4234   0.629   5.497   3.243 -1.0541  0.7274  0.7924
 1362SOL     OW 4235   2.959   3.538   6.271  0.5031  0.0270  0.0431
 1362SOL    HW1 4236   3.042   3.492   6.240  0.6082  0.0634  0.2680
 1362SOL    HW2 4237   2.881   3.508   6.215  0.3276 -1.4612  1.0222
 1363SOL     OW 4238   2.708   4.268   6.132 -0.0505  0.8167 -0.2202
 1363SOL    HW1 4239   2.672   4.296   6.043 -0.5453  0.9803  0.0263
 1363SOL    HW2 4240   2.693   4.170   6.145  1.0039  0.5744 -0.7692
 1364SOL     OW 4241   3.314   4.257   3.550  0.0042 -0.4346 -0.0068
 1364SOL    HW1 4242   3.342   4.246   3.454  1.4299 -1.8843  0.5188
 1364SOL    HW2 4243   3.222   4.295   3.554 -0.2787 -0.8046 -1.9649
 1365SOL     OW 4244   4.874   5.551   4.142  0.3729 -0.3769 -0.3469
 1365SOL    HW1 4245   4.829   5.533   4.055  0.5521 -0.0661 -0.5031
 1365SOL    HW2 4246   4.842   5.638   4.179 -0.6173 -1.0688  0.4906
 1366SOL     OW 4247   4.194   4.132   1.852 -0.4472  0.2173 -0.2805
 1366SOL    HW1 4248   4.129   4.070   1.896  1.6488 -1.3139  0.8363
 1366SOL    HW2 4249   4.238   4.085   1.775  0.1105  0.8187 -0.3397
 1367SOL     OW 4250   1.589   5.570   5.045 -0.0476 -0.5995 -0.4332
 1367SOL    HW1 4251   1.538   5.502   5.098  1.8688 -1.7770 -0.0184
 1367SOL    HW2 4252   1.524   5.632   5.001 -1.7722 -0.4121  2.1363
 1368SOL     OW 4253   5.821   5.240   5.386 -0.1622 -0.1008 -0.1894
 1368SOL    HW1 4254   5.826   5.238   5.286 -0.2059 -0.6006 -0.1854
 1368SOL    HW2 4255   5.883   5.310   5.421 -0.1655  0.0946 -0.5687
 1369SOL     OW 4256   3.840   5.286   3.608  0.4567 -0.2998  0.2298
 1369SOL    HW1 4257   3.855   5.228   3.528  0.7952  1.1461 -0.8015
 1369SOL    HW2 4258   3.784   5.364   3.582  2.6653  1.5591  0.7554
 1370SOL     OW 4259   2.455   5.018   5.712  0.2296 -0.0135  0.3166
 1370SOL    HW1 4260   2.388   4.947   5.734 -1.2210  0.5841 -1.8799
 1370SOL    HW2 4261   2.422   5.107   5.743  0.9774  0.0334  1.0178
 1371SOL     OW 4262   2.211   5.794   4.726  0.0952  0.3445 -0.2439
 1371SOL    HW1 4263   2.257   5.825   4.809 -0.3172 -0.4764  0.3039
 1371SOL    HW2 4264   2.188   5.697   4.734  0.2533  0.1860 -1.4141
 1372SOL     OW 4265   4.303   4.699   3.135 -0.0698  0.2537 -0.0085
 1372SOL    HW1 4266   4.339   4.616   3.177  0.8196  1.0529  0.8723
 1372SOL    HW2 4267   4.379   4.761   3.112 -0.7213  0.9144 -0.4342
 1373SOL     OW 4268   2.625   5.355   0.555 -0.4899 -0.1570  0.1167
 1373SOL    HW1 4269   2.679   5.271   0.557 -2.0085 -1.1574  0.5915
 1373SOL    HW2 4270   2.686   5.434   0.563  1.2617 -1.0402 -2.8097
 1374SOL     OW 4271   6.647   4.902   3.974  0.0710  0.2352 -0.1437
 1374SOL    HW1 4272   6.577   4.973   3.976 -0.9387 -0.7026 -1.0613
 1374SOL    HW2 4273   6.676   4.887   3.880 -0.2590 -1.0532 -0.0538
 1375SOL     OW 4274   3.224   3.501   5.011  0.5828  0.1949  0.7586
 1375SOL    HW1 4275   3.136   3.546   5.025  0.8543  0.6172  1.1397
 1375SOL    HW2 4276   3.233   3.424   5.074  0.1808 -0.3063  0.2099
 1376SOL     OW 4277   1.382   4.998   5.063 -0.0340 -0.1019 -0.0821
 1376SOL    HW1 4278   1.429   5.008   5.151  1.8272 -0.8501 -0.9295
 1376SOL    HW2 4279   1.427   5.057   4.995  0.3330 -1.5732 -1.1527
 1377SOL     OW 4280   5.035   3.882   2.949 -0.1468  0.2571  0.2841
 1377SOL    HW1 4281   5.022   3.798   3.002  0.8269 -1.2763 -1.7892
 1377SOL    HW2 4282   5.127   3.884   2.911 -0.5547  1.6818 -0.7133
 1378SOL     OW 4283   3.816   4.265   1.530 -0.4878 -0.3188  0.0001
 1378SOL    HW1 4284   3.717   4.275   1.517 -0.2949 -0.4805 -1.7693
 1378SOL    HW2 4285   3.833   4.192   1.597 -1.5579 -0.2489  0.3738
 1379SOL     OW 4286   5.950   5.843   1.372 -0.4774  0.0615  0.2402
 1379SOL    HW1 4287   5.907   5.887   1.450 -0.4681 -0.4811  0.5518
 1379SOL    HW2 4288   5.880   5.812   1.308 -0.5368 -0.4513  0.5495
 1380SOL     OW 4289   3.341   3.639   4.785 -0.1206  0.2123  0.5529
 1380SOL    HW1 4290   3.321   3.584   4.867 -1.7582 -0.5507 -0.3039
 1380SOL    HW2 4291   3.255   3.667   4.742  0.6662 -0.6802 -1.7457
 1381SOL     OW 4292   1.950   4.818   4.178 -0.1722 -0.0874 -0.1369
 1381SOL    HW1 4293   1.865   4.771   4.204 -0.0019  0.5836  1.7596
 1381SOL    HW2 4294   2.013   4.752   4.138  0.4063 -1.8015  3.2550
 1382SOL     OW 4295   3.029   5.876   6.163 -0.1979 -0.1164  0.0087
 1382SOL    HW1 4296   2.943   5.828   6.180  1.4024 -2.5058  2.1772
 1382SOL    HW2 4297   3.041   5.947   6.231  0.6175 -1.4963  1.3775
 1383SOL     OW 4298   0.499   3.501   0.225 -0.4278  0.1044  0.5122
 1383SOL    HW1 4299   0.515   3.451   0.310 -0.5973 -0.2419  0.3397
 1383SOL    HW2 4300   0.465   3.439   0.155  1.4484 -0.0052 -0.3591
 1384SOL     OW 4301   2.726   3.306   1.331  0.2392  0.2900  0.2108
 1384SOL    HW1 4302   2.692   3.398   1.348  1.4360  1.0719 -1.4091
 1384SOL    HW2 4303   2.821   3.299   1.361  0.6066  0.0369 -0.9526
 1385SOL     OW 4304   0.392   4.251   5.487 -0.2114 -0.6583  0.2030
 1385SOL    HW1 4305   0.427   4.309   5.561 -0.4777 -0.8388  0.4733
 1385SOL    HW2 4306   0.456   4.174   5.473 -0.5697 -1.0784  0.8082
 1386SOL     OW 4307   0.762   3.946   1.580 -0.1676  0.3418  0.4067
 1386SOL    HW1 4308   0.688   3.895   1.625 -1.8856  2.1475 -0.2592
 1386SOL    HW2 4309   0.785   3.901   1.494 -1.0943  0.2125  0.2127
 1387SOL     OW 4310   2.411   4.927   1.354  0.7509  0.1466 -1.4146
 1387SOL    HW1 4311   2.319   4.929   1.391  0.7893  0.3882 -1.3303
 1387SOL    HW2 4312   2.408   4.908   1.256  0.7589 -2.9537 -0.8958
 1388SOL     OW 4313   1.094   3.496   5.132  0.3245  0.2558  0.2844
 1388SOL    HW1 4314   1.119   3.416   5.078 -1.0124  0.4511 -0.6851
 1388SOL    HW2 4315   1.108   3.579   5.078  3.4084  0.8988  1.8883
 1389SOL     OW 4316   4.481   4.462   3.716  0.5295 -0.2276 -0.2798
 1389SOL    HW1 4317   4.531   4.390   3.764  1.8429  1.0570  0.3474
 1389SOL    HW2 4318   4.511   4.551   3.749 -0.7742  0.6366 -1.3246
 1390SOL     OW 4319   6.658   4.598   5.812 -0.4690  0.1407  0.2740
 1390SOL    HW1 4320   6.694   4.520   5.761 -1.1543  0.2176 -0.3247
 1390SOL    HW2 4321   6.733   4.642   5.862  0.2363  0.1338 -0.7475
 1391SOL     OW 4322   6.825   5.578   1.511 -0.1939  0.1132  0.7673
 1391SOL    HW1 4323   6.805   5.490   1.466  1.1011  0.8882 -1.5018
 1391SOL    HW2 4324   6.839   5.563   1.609 -0.5169 -2.1299  0.5228
 1392SOL     OW 4325   6.858   5.411   5.650 -0.0540 -0.1999  0.4922
 1392SOL    HW1 4326   6.909   5.486   5.608 -0.6209  0.0674  0.2769
 1392SOL    HW2 4327   6.880   5.325   5.604 -1.5982  0.2616 -1.1806
 1393SOL     OW 4328   1.323   4.203   5.440  0.6344  0.0164 -0.0153
 1393SOL    HW1 4329   1.348   4.297   5.419  0.0359  0.0659 -0.5337
 1393SOL    HW2 4330   1.324   4.148   5.356 -2.8268  0.4577 -0.4972
 1394SOL     OW 4331   2.672   3.981   0.577  0.8278 -0.1836 -0.0206
 1394SOL    HW1 4332   2.600   3.990   0.509 -0.9105  0.1582  1.7580
 1394SOL    HW2 4333   2.741   3.916   0.545 -1.0450 -1.7124 -1.1750
 1395SOL     OW 4334   5.360   3.458   0.049 -0.0636 -0.9660 -0.3902
 1395SOL    HW1 4335   5.281   3.460  -0.013 -0.4776 -1.0666  0.1269
 1395SOL    HW2 4336   5.421   3.383   0.023 -0.4298 -1.2496 -0.4475
 1396SOL     OW 4337   0.117   4.834   6.862 -0.3096 -0.2053 -0.1195
 1396SOL    HW1 4338   0.061   4.852   6.780  0.6357  0.1716 -0.6948
 1396SOL    HW2 4339   0.158   4.919   6.893 -1.0010 -0.2711  1.0255
 1397SOL     OW 4340   1.569   3.676   4.776  0.3135 -0.1027  0.2514
 1397SOL    HW1 4341   1.587   3.723   4.863  0.8010  0.2594 -0.0436
 1397SOL    HW2 4342   1.540   3.582   4.796  0.7150 -0.1198  0.8038
 1398SOL     OW 4343   0.978   5.766   0.413  0.1674 -0.0754  0.2472
 1398SOL    HW1 4344   0.956   5.788   0.318  2.5509  2.0800  0.0883
 1398SOL    HW2 4345   1.040   5.688   0.415  0.6267  0.2778 -0.0280
 1399SOL     OW 4346   5.494   3.233   4.047 -0.2546 -0.1944 -0.4632
 1399SOL    HW1 4347   5.572   3.229   3.983  0.6044 -0.1095  0.5596
 1399SOL    HW2 4348   5.442   3.317   4.031  0.3583  0.1686 -0.5800
 1400SOL     OW 4349   4.010   4.071   5.531  0.4372 -0.1947  0.3189
 1400SOL    HW1 4350   4.081   4.129   5.491 -0.6692  1.0299  0.0466
 1400SOL    HW2 4351   3.957   4.028   5.458 -1.0674  1.4008  0.4011
 1401SOL     OW 4352   3.113   5.268   5.657 -0.3167  0.2472 -0.2744
 1401SOL    HW1 4353   3.092   5.366   5.654 -0.6690  0.1854  0.0256
 1401SOL    HW2 4354   3.196   5.253   5.710 -1.4056  0.2221  1.4881
 1402SOL     OW 4355   2.111   4.244   5.226  0.5318 -0.2782 -0.3670
 1402SOL    HW1 4356   2.030   4.240   5.285  0.6144  0.1975 -0.2225
 1402SOL    HW2 4357   2.133   4.151   5.195  1.2048 -0.7173  1.3193
 1403SOL     OW 4358   6.834   5.906   1.354  0.0392  0.4956 -0.1913
 1403SOL    HW1 4359   6.739   5.895   1.324  0.4669 -0.2097 -1.3479
 1403SOL    HW2 4360   6.895   5.893   1.276  1.0646  1.5997  0.3991
 1404SOL     OW 4361   5.954   5.690   5.949 -0.4834 -0.0895 -0.3287
 1404SOL    HW1 4362   6.054   5.683   5.944 -0.2908  1.9416 -0.0819
 1404SOL    HW2 4363   5.916   5.696   5.857 -0.0675  2.1038 -0.4111
 1405SOL     OW 4364   2.899   5.109   5.667  0.3151 -0.3459 -0.5032
 1405SOL    HW1 4365   2.898   5.040   5.739 -0.0046  0.6611  0.4834
 1405SOL    HW2 4366   2.991   5.147   5.658 -0.2664  1.8046  1.6621
 1406SOL     OW 4367   0.176   4.919   2.761 -0.2809  0.5281  0.1423
 1406SOL    HW1 4368   0.112   4.853   2.800 -0.7555  1.4814  1.0261
 1406SOL    HW2 4369   0.255   4.929   2.822 -0.2248  0.8011  0.0251
 1407SOL     OW 4370   4.330   3.195   3.040 -1.1598 -0.1283  0.4578
 1407SOL    HW1 4371   4.377   3.256   3.103 -1.5425 -0.1019  0.7168
 1407SOL    HW2 4372   4.394   3.124   3.009 -1.4261 -1.1831  2.2292
 1408SOL     OW 4373   4.472   4.270   4.680  0.1158  0.6068 -0.5146
 1408SOL    HW1 4374   4.571   4.264   4.670  0.1737 -1.5202  0.8119
 1408SOL    HW2 4375   4.450   4.339   4.749  0.7588  0.1573  0.1498
 1409SOL     OW 4376   0.374   5.912   1.642  0.5141  0.6340 -0.3645
 1409SOL    HW1 4377   0.380   6.010   1.662  1.4908  0.4696  0.2416
 1409SOL    HW2 4378   0.455   5.866   1.679  0.3265 -0.3259 -1.1207
 1410SOL     OW 4379   1.819   3.460   0.150 -0.0239  0.5714 -0.1254
 1410SOL    HW1 4380   1.862   3.549   0.136 -1.9844  1.9930  2.2042
 1410SOL    HW2 4381   1.729   3.458   0.107 -0.1601 -0.1539  0.1656
 1411SOL     OW 4382   5.485   5.471   6.058 -0.2546  0.4298  0.0298
 1411SOL    HW1 4383   5.554   5.407   6.024 -3.0649 -0.5071 -4.9288
 1411SOL    HW2 4384   5.524   5.563   6.064  2.1369 -0.5587  0.4554
 1412SOL     OW 4385   3.824   3.271   5.864 -0.2783  0.6870 -0.5329
 1412SOL    HW1 4386   3.800   3.275   5.767 -0.6804  0.2897 -0.4527
 1412SOL    HW2 4387   3.846   3.362   5.897  0.1850  0.7776 -1.0804
 1413SOL     OW 4388   3.101   3.758   1.455 -0.7802 -0.0629  0.2530
 1413SOL    HW1 4389   3.029   3.786   1.519 -0.9309 -0.4496  0.2562
 1413SOL    HW2 4390   3.143   3.839   1.415 -0.1149  0.2203  1.4636
 1414SOL     OW 4391   5.489   5.273   2.136 -0.5911  0.1139  0.3173
 1414SOL    HW1 4392   5.547   5.230   2.067  0.2509 -0.9110  1.6331
 1414SOL    HW2 4393   5.492   5.221   2.221 -1.8572  1.1705  1.0631
 1415SOL     OW 4394   6.996   3.355   2.950 -0.4391 -0.2169 -0.4276
 1415SOL    HW1 4395   7.026   3.261   2.937  0.9527  0.0563  0.6145
 1415SOL    HW2 4396   6.997   3.377   3.048 -1.0619  0.7862 -0.6293
 1416SOL     OW 4397   6.640   5.000   6.151 -0.2854 -0.7001 -0.1231
 1416SOL    HW1 4398   6.569   4.939   6.116 -0.3873 -0.0107 -1.1543
 1416SOL    HW2 4399   6.718   4.946   6.181 -0.5701 -1.3635 -0.5458
 1417SOL     OW 4400   5.390   5.400   2.621  0.0332 -0.4569 -0.6375
 1417SOL    HW1 4401   5.317   5.333   2.608 -1.3382  0.9834 -0.6424
 1417SOL    HW2 4402   5.438   5.381   2.706 -0.4335 -1.3251 -0.5520
 1418SOL     OW 4403   0.207   4.273   0.407  0.0690  0.5897  0.5296
 1418SOL    HW1 4404   0.248   4.231   0.488  0.3899  0.9086  0.5361
 1418SOL    HW2 4405   0.232   4.370   0.405  0.9925  0.3410 -0.5581
 1419SOL     OW 4406   3.726   6.094   0.505  0.5382 -0.1517 -0.4490
 1419SOL    HW1 4407   3.807   6.139   0.544  0.3162 -0.7184  0.7123
 1419SOL    HW2 4408   3.645   6.122   0.555  0.1923 -0.6220 -0.7413
 1420SOL     OW 4409   6.311   4.714   6.498 -0.2682 -0.0633 -0.4949
 1420SOL    HW1 4410   6.293   4.710   6.400  0.7035  0.2298 -0.6997
 1420SOL    HW2 4411   6.409   4.728   6.513 -0.6929  2.4487  0.4584
 1421SOL     OW 4412   2.681   5.554   6.276 -0.7851 -0.0236  0.3883
 1421SOL    HW1 4413   2.721   5.478   6.225 -1.6338 -0.8843  0.9736
 1421SOL    HW2 4414   2.584   5.537   6.292 -1.2454  1.6676 -0.3312
 1422SOL     OW 4415   3.346   3.495   1.932  0.1109  0.2436 -0.0449
 1422SOL    HW1 4416   3.430   3.466   1.886  0.0983  1.6473 -1.0232
 1422SOL    HW2 4417   3.281   3.530   1.864  0.1132  2.4515  0.9858
 1423SOL     OW 4418   2.747   5.202   3.533 -0.1484  0.0979 -0.2204
 1423SOL    HW1 4419   2.734   5.130   3.601 -0.9554  0.0713 -0.3932
 1423SOL    HW2 4420   2.727   5.291   3.574 -2.3625 -0.0496 -0.8411
 1424SOL     OW 4421   5.893   3.737   2.783 -0.6693 -0.0401 -0.2330
 1424SOL    HW1 4422   5.799   3.771   2.794 -1.6200 -2.0231 -1.6219
 1424SOL    HW2 4423   5.904   3.653   2.835  0.6005  0.5349  0.4789
 1425SOL     OW 4424   3.465   3.758   6.303 -0.3209 -0.0035  0.1079
 1425SOL    HW1 4425   3.442   3.851   6.276  0.4620  0.3580  0.6593
 1425SOL    HW2 4426   3.503   3.758   6.396  2.0963 -0.5397 -0.8315
 1426SOL     OW 4427   6.240   3.648   5.465  0.0905  0.1516 -0.6389
 1426SOL    HW1 4428   6.196   3.675   5.550  0.3593  1.7948 -0.9795
 1426SOL    HW2 4429   6.273   3.730   5.417  1.4353 -0.8501 -1.5106
 1427SOL     OW 4430   0.593   4.356   3.746  0.2311 -0.0312  0.4718
 1427SOL    HW1 4431   0.576   4.414   3.667  0.0155  0.8777  1.1688
 1427SOL    HW2 4432   0.595   4.260   3.717  1.2673  0.3457 -0.8076
 1428SOL     OW 4433   3.638   4.248   5.913 -0.3805 -0.6599 -0.2527
 1428SOL    HW1 4434   3.615   4.183   5.986 -1.1540  1.8482  1.9089
 1428SOL    HW2 4435   3.554   4.290   5.878  0.1888  1.2869  0.5558
 1429SOL     OW 4436   5.100   5.835   1.009 -0.1542 -0.1549  0.1896
 1429SOL    HW1 4437   5.103   5.794   0.918 -1.3220 -0.8431  0.4464
 1429SOL    HW2 4438   5.182   5.890   1.023  1.1432 -1.8445 -0.4318
 1430SOL     OW 4439   3.100   5.367   1.730  0.1002  0.5746 -0.2529
 1430SOL    HW1 4440   3.151   5.394   1.811  3.2886  0.2116 -1.9471
 1430SOL    HW2 4441   3.048   5.284   1.749 -0.4912  1.3673  1.7850
 1431SOL     OW 4442   1.160   4.294   2.346 -0.3938  0.0346 -0.0325
 1431SOL    HW1 4443   1.088   4.362   2.336 -0.7273 -0.3354 -0.1766
 1431SOL    HW2 4444   1.196   4.296   2.439 -0.5426  0.2631  0.0206
 1432SOL     OW 4445   6.854   5.608   0.614  0.6373 -0.0249 -0.0100
 1432SOL    HW1 4446   6.849   5.585   0.517  1.1421  0.1265 -0.0761
 1432SOL    HW2 4447   6.793   5.549   0.666  0.2932 -0.0403 -0.4320
 1433SOL     OW 4448   3.793   3.460   3.016 -0.6816 -0.2209 -0.4237
 1433SOL    HW1 4449   3.725   3.421   2.955 -0.6983 -2.5201  0.9398
 1433SOL    HW2 4450   3.843   3.386   3.062  0.7802  1.4082  0.7346
 1434SOL     OW 4451   0.557   6.109   0.897  0.5272 -0.6442 -0.6200
 1434SOL    HW1 4452   0.583   6.013   0.909 -0.9057 -1.2198 -1.7913
 1434SOL    HW2 4453   0.504   6.140   0.975  1.8151 -0.4739  0.2215
 1435SOL     OW 4454   3.377   4.486   0.072  0.1586 -0.1638  0.2089
 1435SOL    HW1 4455   3.445   4.463   0.002 -0.5214 -3.1020  0.3975
 1435SOL    HW2 4456   3.406   4.448   0.159 -0.7014  0.4708  0.7793
 1436SOL     OW 4457   6.031   5.696   2.721 -0.2145  0.1956  0.1583
 1436SOL    HW1 4458   5.933   5.708   2.738 -0.0347  1.8736  0.1699
 1436SOL    HW2 4459   6.046   5.682   2.623 -0.5141 -0.9511  0.2557
 1437SOL     OW 4460   4.399   4.426   0.242 -0.2043  0.5791 -0.0007
 1437SOL    HW1 4461   4.325   4.415   0.308 -0.9452  3.5346 -0.2123
 1437SOL    HW2 4462   4.467   4.488   0.279  1.4303 -0.8471 -0.4775
 1438SOL     OW 4463   0.446   5.457   0.649  0.0085  0.0585 -0.5000
 1438SOL    HW1 4464   0.416   5.362   0.658  0.8776 -0.2656 -0.9043
 1438SOL    HW2 4465   0.412   5.510   0.726 -0.3965 -0.6069 -0.2140
 1439SOL     OW 4466   0.096   4.798   3.932  0.0750  0.0903  0.3594
 1439SOL    HW1 4467   0.057   4.732   3.995  0.3154 -0.7735 -0.3861
 1439SOL    HW2 4468   0.176   4.759   3.887 -0.3855  0.4950 -0.8673
 1440SOL     OW 4469   0.016   5.703   4.035  0.0841 -1.0079 -0.3533
 1440SOL    HW1 4470  -0.062   5.733   4.088 -1.3117 -1.0993 -2.2409
 1440SOL    HW2 4471  -0.003   5.614   3.995  1.8559 -1.8141  0.4871
 1441SOL     OW 4472   2.409   4.127   2.910  0.2297  0.5626 -0.0034
 1441SOL    HW1 4473   2.344   4.057   2.941 -2.1135  0.5609 -4.1533
 1441SOL    HW2 4474   2.386   4.215   2.952  1.2070 -0.4530  2.8459
 1442SOL     OW 4475   3.391   5.634   0.942 -0.5197  0.1270 -0.5486
 1442SOL    HW1 4476   3.316   5.582   0.902  0.4620 -1.5386 -0.3434
 1442SOL    HW2 4477   3.426   5.586   1.023  0.0928  1.4080 -0.0139
 1443SOL     OW 4478   3.750   3.854   0.035  0.2358 -0.5089  0.2881
 1443SOL    HW1 4479   3.792   3.866   0.125  0.9591 -1.1189  0.0425
 1443SOL    HW2 4480   3.716   3.761   0.026  0.3481 -0.5131 -0.1434
 1444SOL     OW 4481   1.009   4.116   6.690 -0.0200  0.1395  0.7316
 1444SOL    HW1 4482   0.960   4.148   6.770 -3.9210 -1.2333 -0.8616
 1444SOL    HW2 4483   1.010   4.016   6.689  0.8511  0.1377 -0.4274
 1445SOL     OW 4484   0.391   5.075   0.149 -0.4031 -0.1149 -0.1171
 1445SOL    HW1 4485   0.383   5.140   0.225  0.4620 -0.7120  0.4940
 1445SOL    HW2 4486   0.474   5.094   0.098  1.1113 -2.1171  1.4352
 1446SOL     OW 4487   1.002   5.071   1.170 -0.1161 -0.3644  0.4173
 1446SOL    HW1 4488   1.100   5.051   1.176 -0.0906 -1.0515 -1.4828
 1446SOL    HW2 4489   0.962   5.020   1.093 -1.7190  0.8584  0.3777
 1447SOL     OW 4490   6.684   3.582   5.770 -0.6781 -0.6686 -0.3955
 1447SOL    HW1 4491   6.608   3.539   5.720 -0.0960 -0.5618 -1.4092
 1447SOL    HW2 4492   6.702   3.672   5.731 -1.9212  0.5708  1.7466
 1448SOL     OW 4493   4.207   3.904   2.654 -0.0067  0.0878 -0.2675
 1448SOL    HW1 4494   4.266   3.982   2.634  0.6748 -0.2127  0.5161
 1448SOL    HW2 4495   4.261   3.819   2.649 -0.3556 -0.1862  0.5029
 1449SOL     OW 4496   6.587   3.494   2.468 -0.2027  0.0055  0.3979
 1449SOL    HW1 4497   6.582   3.434   2.389  1.0824  2.1903 -1.4474
 1449SOL    HW2 4498   6.682   3.505   2.496 -0.3106  1.7729  0.1745
 1450SOL     OW 4499   6.944   5.248   6.169 -0.0295  0.3478 -0.2223
 1450SOL    HW1 4500   6.969   5.184   6.097 -0.3000  0.8537 -0.7710
 1450SOL    HW2 4501   7.005   5.235   6.248  1.4045  0.9285 -1.1787
 1451SOL     OW 4502   1.053   3.910   6.031 -1.1982 -0.2523  0.2217
 1451SOL    HW1 4503   1.093   3.949   5.948  0.2900 -0.0460  0.9921
 1451SOL    HW2 4504   0.968   3.958   6.053 -1.3586  0.0061 -0.9063
 1452SOL     OW 4505   3.740   4.908   2.119 -0.9867 -0.2058  0.3959
 1452SOL    HW1 4506   3.813   4.959   2.166  0.5844 -1.5467 -0.4584
 1452SOL    HW2 4507   3.729   4.819   2.163  1.2236 -1.9187 -2.1650
 1453SOL     OW 4508   5.076   3.810   3.620  0.2051  0.1138 -0.4445
 1453SOL    HW1 4509   5.167   3.852   3.618  0.0311  0.4850 -0.6121
 1453SOL    HW2 4510   5.011   3.874   3.661 -0.0617  0.0023 -0.6950
 1454SOL     OW 4511   4.653   5.422   4.415 -0.6445 -0.1056  0.0255
 1454SOL    HW1 4512   4.674   5.498   4.478 -0.6962 -0.0114 -0.0711
 1454SOL    HW2 4513   4.728   5.410   4.351 -1.1298  0.6224 -0.7064
 1455SOL     OW 4514   1.139   5.777   5.207  0.1495 -0.5189  0.3656
 1455SOL    HW1 4515   1.219   5.797   5.263 -0.6968 -0.3677  1.5613
 1455SOL    HW2 4516   1.164   5.713   5.134  1.6102  0.4425 -0.0242
 1456SOL     OW 4517   4.853   3.397   4.222  0.5734 -0.0951  0.1398
 1456SOL    HW1 4518   4.809   3.424   4.308  0.9572  1.0760 -0.0144
 1456SOL    HW2 4519   4.783   3.378   4.153  0.2633  1.8942 -0.1434
 1457SOL     OW 4520   1.557   5.417   1.146 -0.4579  0.7268 -0.3548
 1457SOL    HW1 4521   1.474   5.463   1.114 -0.2171  2.6899  1.6008
 1457SOL    HW2 4522   1.532   5.344   1.210 -0.7403 -0.6147 -1.9159
 1458SOL     OW 4523   5.509   4.144   6.982  0.2962  0.2337  0.3492
 1458SOL    HW1 4524   5.556   4.069   6.935  0.6232  0.6374  0.0212
 1458SOL    HW2 4525   5.504   4.223   6.922 -2.0525 -0.2208 -0.1284
 1459SOL     OW 4526   3.842   5.106   6.939 -0.5033 -0.4760  0.3280
 1459SOL    HW1 4527   3.746   5.093   6.912 -0.4850 -0.6811  0.3643
 1459SOL    HW2 4528   3.881   5.181   6.885 -1.4011  1.2989  2.0199
 1460SOL     OW 4529   4.576   6.520   2.059  0.0316  0.3316 -0.1959
 1460SOL    HW1 4530   4.496   6.492   2.007 -0.1992  0.6204 -0.0051
 1460SOL    HW2 4531   4.596   6.617   2.039 -0.2295  0.5248  0.4594
 1461SOL     OW 4532   1.179   6.109   0.360 -0.5320 -0.2211 -0.2833
 1461SOL    HW1 4533   1.178   6.191   0.417 -1.4239  1.2675 -2.2892
 1461SOL    HW2 4534   1.088   6.067   0.359 -0.0452 -1.3522  0.8412
 1462SOL     OW 4535   3.350   4.785   1.849 -0.1391  0.4585 -0.1363
 1462SOL    HW1 4536   3.450   4.781   1.837 -0.4138 -1.3743 -2.6082
 1462SOL    HW2 4537   3.322   4.880   1.859  1.8007  1.0492  0.2395
 1463SOL     OW 4538   4.298   3.695   0.791  0.0837 -0.5243  0.3479
 1463SOL    HW1 4539   4.348   3.773   0.828 -0.4374 -0.8155  1.7062
 1463SOL    HW2 4540   4.243   3.726   0.713  1.8024 -0.0659 -0.7431
 1464SOL     OW 4541   6.433   4.238   5.512  0.5763  0.4159 -0.6018
 1464SOL    HW1 4542   6.358   4.207   5.571 -0.3536  1.4025 -1.2399
 1464SOL    HW2 4543   6.488   4.159   5.485 -0.5872 -0.4224 -0.6142
 1465SOL     OW 4544   0.001   4.294   1.739  0.1369  0.1603  0.2552
 1465SOL    HW1 4545   0.086   4.267   1.694  0.3609  0.8661  0.2487
 1465SOL    HW2 4546  -0.000   4.259   1.833  0.0895 -0.4995  0.0153
 1466SOL     OW 4547   4.961   3.204   2.797  0.2214 -0.4342 -0.7316
 1466SOL    HW1 4548   5.059   3.218   2.809  0.3594 -2.4337  0.8882
 1466SOL    HW2 4549   4.912   3.253   2.869 -0.1287  1.5374 -2.2063
 1467SOL     OW 4550   4.517   4.854   3.421  0.3131  0.1637 -0.6570
 1467SOL    HW1 4551   4.418   4.835   3.421  0.0875  1.2374 -1.1565
 1467SOL    HW2 4552   4.548   4.866   3.327  2.0469 -5.3264 -1.0892
 1468SOL     OW 4553   4.694   6.558   4.549  0.0381 -0.6062  0.4853
 1468SOL    HW1 4554   4.706   6.656   4.535  2.5169 -0.7287  1.3931
 1468SOL    HW2 4555   4.642   6.520   4.473  0.4243  1.1403 -0.7055
 1469SOL     OW 4556   1.446   5.784   1.000 -0.4667 -0.0121 -0.0588
 1469SOL    HW1 4557   1.514   5.852   1.029  0.3697 -1.0861  0.5427
 1469SOL    HW2 4558   1.411   5.808   0.910 -0.6953  1.5933  0.4207
 1470SOL     OW 4559   3.411   3.550   0.394 -0.6302  0.0959  0.3302
 1470SOL    HW1 4560   3.371   3.612   0.327 -3.4400 -1.2719  0.5748
 1470SOL    HW2 4561   3.425   3.599   0.480  0.8697  1.2900 -0.5484
 1471SOL     OW 4562   6.452   5.197   2.227  0.2475  0.5439 -0.0517
 1471SOL    HW1 4563   6.471   5.193   2.325  0.9124 -2.6232 -0.2123
 1471SOL    HW2 4564   6.360   5.160   2.210 -0.1465  1.7228 -0.6125
 1472SOL     OW 4565   1.888   4.687   1.856  0.3753 -0.1513 -0.2852
 1472SOL    HW1 4566   1.838   4.697   1.942  1.8540 -0.1404  0.6002
 1472SOL    HW2 4567   1.921   4.593   1.848  0.7637  0.0052 -0.5372
 1473SOL     OW 4568   5.981   5.810   0.454 -0.2343  0.2783  0.4794
 1473SOL    HW1 4569   5.968   5.804   0.553 -0.4439 -0.1181  0.4301
 1473SOL    HW2 4570   6.077   5.829   0.434 -0.1183 -0.0230  0.7468
 1474SOL     OW 4571   5.039   3.819   4.320 -0.0483 -0.1772 -0.1209
 1474SOL    HW1 4572   4.978   3.782   4.391 -1.2595 -1.4367 -1.7302
 1474SOL    HW2 4573   5.061   3.746   4.255 -0.6393  1.3733 -2.1570
 1475SOL     OW 4574   5.252   4.263   5.984 -0.5134 -0.0823  0.0339
 1475SOL    HW1 4575   5.214   4.331   5.922  1.1045  0.5098 -0.3664
 1475SOL    HW2 4576   5.179   4.221   6.037 -1.5042  2.7881  1.1184
 1476SOL     OW 4577   2.127   5.440   3.987  0.6931 -0.7408 -0.0635
 1476SOL    HW1 4578   2.164   5.520   4.035 -0.6284 -0.6172  0.7962
 1476SOL    HW2 4579   2.106   5.465   3.893 -0.6177  0.2311  0.4584
 1477SOL     OW 4580   1.266   3.558   2.001 -0.4967  0.2155 -0.9100
 1477SOL    HW1 4581   1.179   3.580   1.957 -0.5378 -0.0155 -0.9487
 1477SOL    HW2 4582   1.316   3.491   1.945 -1.3406 -1.4348  0.2251
 1478SOL     OW 4583   1.845   3.464   6.578 -0.0998  0.1445 -0.1502
 1478SOL    HW1 4584   1.923   3.419   6.621  1.3184  2.1219 -0.5075
 1478SOL    HW2 4585   1.843   3.443   6.481 -0.1119 -0.0383 -0.1105
 1479SOL     OW 4586   3.652   3.902   6.761 -0.0129 -0.3894  0.2168
 1479SOL    HW1 4587   3.606   3.823   6.721 -1.2832  0.7303 -0.6617
 1479SOL    HW2 4588   3.667   3.887   6.858 -1.2980 -1.2593  0.3092
 1480SOL     OW 4589   6.755   3.536   1.073  0.5450  0.1044 -0.1056
 1480SOL    HW1 4590   6.846   3.553   1.111  0.4100  1.8970 -0.4854
 1480SOL    HW2 4591   6.757   3.553   0.974  0.0305 -0.8884 -0.2990
 1481SOL     OW 4592   1.226   4.016   0.166 -0.5214 -0.6265  0.9130
 1481SOL    HW1 4593   1.253   4.002   0.070 -0.4177  0.3081  0.7942
 1481SOL    HW2 4594   1.284   3.961   0.225 -1.1683 -1.9114  0.3896
 1482SOL     OW 4595   4.678   5.642   1.353  0.0949  0.5077  0.4554
 1482SOL    HW1 4596   4.714   5.639   1.446  0.0126  0.4745  0.4856
 1482SOL    HW2 4597   4.606   5.711   1.348 -0.4610 -0.0522  0.6103
 1483SOL     OW 4598   4.626   4.815   1.347 -0.6494 -0.0135  0.7117
 1483SOL    HW1 4599   4.698   4.837   1.282 -0.8210 -0.2988  0.4250
 1483SOL    HW2 4600   4.663   4.755   1.418 -0.1902  1.1258  1.4711
 1484SOL     OW 4601   6.595   5.404   5.804  0.1493 -1.4219 -0.4799
 1484SOL    HW1 4602   6.676   5.405   5.745  1.3223  2.2931  0.8792
 1484SOL    HW2 4603   6.616   5.357   5.889  0.8630 -0.6675 -0.2240
 1485SOL     OW 4604   4.422   5.649   6.164 -0.2874 -0.6927  0.1911
 1485SOL    HW1 4605   4.322   5.650   6.153 -0.3271  0.3208  0.5436
 1485SOL    HW2 4606   4.456   5.743   6.164  0.5275 -0.9714  1.2973
 1486SOL     OW 4607   2.109   4.780   2.040  0.2347  0.4135  0.1398
 1486SOL    HW1 4608   2.197   4.739   2.066 -0.4742 -0.1822  1.6754
 1486SOL    HW2 4609   2.075   4.734   1.958  1.3260  0.6309 -0.4606
 1487SOL     OW 4610   0.304   3.684   5.591 -0.2106 -0.5257  0.0403
 1487SOL    HW1 4611   0.206   3.678   5.577 -0.1051 -2.1361 -0.2062
 1487SOL    HW2 4612   0.332   3.780   5.597 -1.4992  0.0157 -1.9370
 1488SOL     OW 4613   4.800   5.007   6.848 -0.2508  0.0007 -0.4612
 1488SOL    HW1 4614   4.896   5.031   6.861 -0.7170  0.7244  2.3005
 1488SOL    HW2 4615   4.771   4.943   6.920 -2.1153  0.6882 -0.5346
 1489SOL     OW 4616   0.990   3.791   3.031  0.1580  0.0965 -0.2841
 1489SOL    HW1 4617   1.079   3.809   3.072  0.3551 -1.0033 -0.1851
 1489SOL    HW2 4618   0.918   3.831   3.088  0.3598 -2.0966  1.6715
 1490SOL     OW 4619   5.577   3.926   5.116  0.6973  0.1698 -0.1630
 1490SOL    HW1 4620   5.589   4.025   5.116  1.3432  0.0919 -0.4638
 1490SOL    HW2 4621   5.595   3.890   5.025  0.1944 -0.1973 -0.1244
 1491SOL     OW 4622   6.511   4.049   5.846  0.4659  0.0050  0.6364
 1491SOL    HW1 4623   6.501   4.148   5.847  0.9551  0.1403 -1.6550
 1491SOL    HW2 4624   6.607   4.025   5.833  0.5199 -0.8321  2.2900
 1492SOL     OW 4625   4.363   3.216   2.337  0.0320 -0.0066 -0.0567
 1492SOL    HW1 4626   4.406   3.218   2.247  0.5174 -0.7246  0.1467
 1492SOL    HW2 4627   4.428   3.180   2.404  0.0877  1.6465  0.8236
 1493SOL     OW 4628   1.086   5.537   3.668  0.0282 -0.2609 -0.2028
 1493SOL    HW1 4629   1.138   5.607   3.618 -1.0656  0.8619  0.1667
 1493SOL    HW2 4630   1.125   5.526   3.759 -0.3804  0.6304  0.0988
 1494SOL     OW 4631   1.378   6.000   0.530 -0.7697  0.3538 -0.0007
 1494SOL    HW1 4632   1.320   6.056   0.470 -0.7384 -0.2121 -0.5734
 1494SOL    HW2 4633   1.459   5.971   0.479 -1.2991 -1.0983 -0.0586
 1495SOL     OW 4634   3.378   4.783   0.828 -0.3917  0.2926  0.1185
 1495SOL    HW1 4635   3.302   4.809   0.887 -0.7640 -0.7993  0.1534
 1495SOL    HW2 4636   3.444   4.729   0.880  0.6877  1.6542  0.2197
 1496SOL     OW 4637   3.648   4.082   0.271  0.5716  0.5822  0.0792
 1496SOL    HW1 4638   3.646   4.135   0.186  0.2519 -0.4060 -0.5444
 1496SOL    HW2 4639   3.608   4.135   0.345 -1.3595  0.5762 -0.9116
 1497SOL     OW 4640   1.083   3.854   2.312 -0.2691  0.0319  0.8856
 1497SOL    HW1 4641   1.149   3.883   2.242  0.5194 -0.6219  1.3417
 1497SOL    HW2 4642   1.028   3.933   2.341 -0.2929  0.3974 -0.1346
 1498SOL     OW 4643   0.592   4.613   4.174  0.3774  0.0065  0.0565
 1498SOL    HW1 4644   0.524   4.585   4.241  0.1097  0.7136  0.0921
 1498SOL    HW2 4645   0.683   4.584   4.204  0.0334 -1.5234 -0.3173
 1499SOL     OW 4646   2.588   4.881   0.945  0.5269  0.3095 -0.4600
 1499SOL    HW1 4647   2.531   4.951   0.988 -1.0779  0.4159 -2.6079
 1499SOL    HW2 4648   2.540   4.794   0.943  2.2835 -0.8066  1.6676
 1500SOL     OW 4649   5.192   5.347   4.554 -0.1774  0.0186 -0.3242
 1500SOL    HW1 4650   5.220   5.389   4.640  0.1662  0.5434 -0.6796
 1500SOL    HW2 4651   5.092   5.350   4.546 -0.2605 -0.6897  0.3725
 1501SOL     OW 4652   2.139   5.664   4.159 -0.6775 -0.4031 -0.3571
 1501SOL    HW1 4653   2.077   5.743   4.154  0.5509  0.5853 -0.4079
 1501SOL    HW2 4654   2.138   5.627   4.252 -0.9282 -0.0529 -0.2173
 1502SOL     OW 4655   3.745   3.923   0.889 -0.1491 -0.2092 -0.2167
 1502SOL    HW1 4656   3.744   3.956   0.983  1.3631  0.3733 -0.3768
 1502SOL    HW2 4657   3.839   3.902   0.861 -0.3420  1.1224 -2.0843
 1503SOL     OW 4658   4.227   3.489   1.177 -0.4211 -0.5852 -0.5586
 1503SOL    HW1 4659   4.234   3.442   1.265  0.3048 -1.3946 -1.0434
 1503SOL    HW2 4660   4.149   3.453   1.126  1.2195 -2.6528 -1.7227
 1504SOL     OW 4661   0.608   5.814   2.567 -0.2206 -0.0978  0.4320
 1504SOL    HW1 4662   0.560   5.877   2.506 -0.1153 -0.2035  0.2397
 1504SOL    HW2 4663   0.706   5.820   2.550 -0.3249 -1.7701 -0.9936
 1505SOL     OW 4664   0.674   5.670   0.799 -0.0476  0.5508 -0.3690
 1505SOL    HW1 4665   0.723   5.652   0.714  0.3657  0.8890 -0.2024
 1505SOL    HW2 4666   0.579   5.641   0.789 -0.1174  1.0008 -1.1010
 1506SOL     OW 4667   0.121   3.997   5.587 -0.3263 -0.0975  0.3859
 1506SOL    HW1 4668   0.068   3.913   5.571  1.6419 -1.4423  0.5417
 1506SOL    HW2 4669   0.210   3.973   5.625  1.1701  1.9078 -1.5996
 1507SOL     OW 4670   1.209   3.464   4.817 -0.0146 -0.7488 -0.4183
 1507SOL    HW1 4671   1.240   3.467   4.722 -0.2579 -0.6806 -0.4974
 1507SOL    HW2 4672   1.185   3.556   4.847  2.6303 -0.3196  0.5935
 1508SOL     OW 4673   4.305   4.006   1.652  0.5709 -0.1047 -0.3492
 1508SOL    HW1 4674   4.349   4.019   1.563 -0.1131 -1.1428 -0.8676
 1508SOL    HW2 4675   4.361   3.945   1.708  0.5134 -0.2485 -0.4480
 1509SOL     OW 4676   3.378   5.901   1.035  0.7561  0.2804 -0.1714
 1509SOL    HW1 4677   3.389   5.808   1.000  0.2209  0.3759 -0.5995
 1509SOL    HW2 4678   3.292   5.940   1.002  1.1624  1.0750 -0.3193
 1510SOL     OW 4679   2.785   5.878   2.688  0.3218  0.3262  0.3709
 1510SOL    HW1 4680   2.842   5.901   2.610  2.6037  0.0082  1.8536
 1510SOL    HW2 4681   2.821   5.796   2.733 -1.2123  0.2132  1.4819
 1511SOL     OW 4682   5.646   4.683   1.697 -0.4625  0.7806 -0.1151
 1511SOL    HW1 4683   5.627   4.589   1.669  1.2813 -0.0821  1.3760
 1511SOL    HW2 4684   5.709   4.726   1.633  1.7847 -0.4389  1.1544
 1512SOL     OW 4685   4.557   5.735   6.930 -0.3549  0.2397  0.4100
 1512SOL    HW1 4686   4.529   5.648   6.889 -0.3758 -0.8174  2.5586
 1512SOL    HW2 4687   4.657   5.740   6.931 -0.3427  1.0076 -1.1581
 1513SOL     OW 4688   6.777   3.624   0.823 -0.7430 -0.0341 -0.4792
 1513SOL    HW1 4689   6.756   3.680   0.743 -2.1001  0.2336  0.0373
 1513SOL    HW2 4690   6.876   3.609   0.828 -0.1997  2.9086 -0.2863
 1514SOL     OW 4691   2.387   5.462   0.464 -0.4819 -0.0660 -0.3992
 1514SOL    HW1 4692   2.321   5.393   0.433 -1.0370  0.2639  0.0315
 1514SOL    HW2 4693   2.472   5.417   0.491 -0.6151 -0.5217 -0.7338
 1515SOL     OW 4694   3.650   4.586   0.476  0.2241  0.0525  0.1610
 1515SOL    HW1 4695   3.721   4.537   0.528 -0.3357 -1.5707 -0.5411
 1515SOL    HW2 4696   3.665   4.685   0.485  1.1771 -0.2042  1.9394
 1516SOL     OW 4697   5.485   4.297   4.132  0.4917 -0.1611  0.9232
 1516SOL    HW1 4698   5.467   4.383   4.181 -0.8176 -0.2137  0.5532
 1516SOL    HW2 4699   5.423   4.226   4.164  1.6473 -1.0335  1.3113
 1517SOL     OW 4700   0.361   4.612   6.083 -0.6297 -0.4940 -0.3386
 1517SOL    HW1 4701   0.272   4.601   6.038 -0.8073  0.9944 -0.4019
 1517SOL    HW2 4702   0.408   4.692   6.045  0.5696 -1.0302 -0.0243
 1518SOL     OW 4703   2.521   4.071   2.664  0.2270  0.0393  0.4611
 1518SOL    HW1 4704   2.585   3.995   2.666  1.2569  0.9001  0.7548
 1518SOL    HW2 4705   2.490   4.092   2.757 -1.3928 -1.1024  0.2196
 1519SOL     OW 4706   3.733   3.303   3.675 -1.1931  0.5804 -0.4189
 1519SOL    HW1 4707   3.736   3.308   3.775  1.3824  1.0084 -0.4666
 1519SOL    HW2 4708   3.667   3.232   3.647 -1.0285 -0.4240  1.6029
 1520SOL     OW 4709   5.398   3.993   1.869  0.5759 -0.6174 -0.3501
 1520SOL    HW1 4710   5.372   3.910   1.918 -0.0093 -0.7069 -0.7993
 1520SOL    HW2 4711   5.380   4.073   1.926 -1.1925 -0.6345 -0.8237
 1521SOL     OW 4712   0.352   4.779   2.287 -0.5671  0.3663  0.3873
 1521SOL    HW1 4713   0.370   4.816   2.377 -0.7877  0.1237  0.5342
 1521SOL    HW2 4714   0.290   4.700   2.295 -2.2236  1.5508 -0.1359
 1522SOL     OW 4715   0.232   5.193   2.007  0.1441  0.0041 -0.6452
 1522SOL    HW1 4716   0.302   5.168   2.074 -1.7680 -0.9255  1.1360
 1522SOL    HW2 4717   0.248   5.142   1.922  1.4717 -0.3722 -0.1988
 1523SOL     OW 4718   4.603   5.881   0.346 -0.3754  0.1583  0.3801
 1523SOL    HW1 4719   4.669   5.900   0.274  0.2167  2.1811  1.3732
 1523SOL    HW2 4720   4.545   5.962   0.360 -0.0963  0.0440  2.5272
 1524SOL     OW 4721   2.876   3.433   2.695  0.4690 -0.2020 -0.4743
 1524SOL    HW1 4722   2.836   3.419   2.786  2.1115 -0.8628  0.1918
 1524SOL    HW2 4723   2.821   3.385   2.627 -0.8943  0.4555  0.1242
 1525SOL     OW 4724   2.743   6.172   1.428  0.4129  0.5184 -0.2404
 1525SOL    HW1 4725   2.780   6.206   1.514  1.0659  1.2180 -0.7867
 1525SOL    HW2 4726   2.720   6.075   1.437 -0.4181  0.8152  1.0015
 1526SOL     OW 4727   6.790   3.789   4.975  0.1336 -0.4382  0.2964
 1526SOL    HW1 4728   6.767   3.774   5.071 -2.3860 -0.5827 -0.2591
 1526SOL    HW2 4729   6.731   3.733   4.917  0.2726  1.0462 -1.3850
 1527SOL     OW 4730   2.339   3.784   5.687  0.0094  0.0836  0.4376
 1527SOL    HW1 4731   2.285   3.752   5.609  1.4623 -0.3752 -0.4217
 1527SOL    HW2 4732   2.288   3.768   5.772 -0.8902 -0.9911 -0.2713
 1528SOL     OW 4733   0.192   4.236   6.959 -0.2960  0.0602  0.4679
 1528SOL    HW1 4734   0.239   4.159   6.916  1.0102 -1.1352  3.6903
 1528SOL    HW2 4735   0.158   4.208   7.049 -1.4847  2.7690  0.9681
 1529SOL     OW 4736   1.887   4.361   3.985  0.4801 -0.3740 -0.6230
 1529SOL    HW1 4737   1.919   4.287   4.044 -1.8071 -1.0403 -0.1092
 1529SOL    HW2 4738   1.894   4.448   4.034 -0.9302 -0.8544  0.5123
 1530SOL     OW 4739   1.414   4.663   3.395 -0.0673 -0.5021  0.5881
 1530SOL    HW1 4740   1.392   4.688   3.301  0.8785 -0.7091  0.2944
 1530SOL    HW2 4741   1.496   4.712   3.424 -1.4083  1.0276  1.9896
 1531SOL     OW 4742   2.764   3.449   6.075  0.4815 -0.4889 -0.3729
 1531SOL    HW1 4743   2.779   3.435   5.977 -2.3162  0.3706 -1.0192
 1531SOL    HW2 4744   2.675   3.413   6.101  0.4354  0.8119  1.4960
 1532SOL     OW 4745   4.178   4.797   4.259  0.0915 -0.2780 -0.1773
 1532SOL    HW1 4746   4.213   4.844   4.340  0.1455  0.0953 -0.4143
 1532SOL    HW2 4747   4.237   4.818   4.180 -0.1670 -0.3464 -0.3896
 1533SOL     OW 4748   2.776   5.011   6.785 -0.0116 -0.3709 -1.0963
 1533SOL    HW1 4749   2.705   4.999   6.716 -1.5610 -1.5108  0.5800
 1533SOL    HW2 4750   2.762   5.098   6.832 -0.5757 -0.7534 -0.5271
 1534SOL     OW 4751   2.319   4.141   2.442  0.2073 -0.2302  0.0695
 1534SOL    HW1 4752   2.391   4.103   2.500 -0.1345  0.7339  1.1500
 1534SOL    HW2 4753   2.357   4.210   2.382  0.4890 -0.9619 -0.6191
 1535SOL     OW 4754   3.312   5.112   1.515 -0.2023 -0.3701 -0.2016
 1535SOL    HW1 4755   3.284   5.208   1.509 -0.2802 -0.3722  0.1090
 1535SOL    HW2 4756   3.233   5.053   1.503  0.0704 -0.4346 -1.8925
 1536SOL     OW 4757   2.260   5.563   6.761 -0.4676  0.5169 -0.0750
 1536SOL    HW1 4758   2.293   5.555   6.667 -2.2266  1.3331 -0.8007
 1536SOL    HW2 4759   2.262   5.473   6.804 -0.4224 -0.0295 -1.1792
 1537SOL     OW 4760   1.791   4.479   4.290  0.0005  0.0713  0.0348
 1537SOL    HW1 4761   1.724   4.406   4.280 -1.4799  1.5870 -2.1617
 1537SOL    HW2 4762   1.860   4.453   4.357 -2.3420 -1.8698  1.8580
 1538SOL     OW 4763   1.365   4.767   4.175  0.5437 -0.0961 -0.1089
 1538SOL    HW1 4764   1.287   4.733   4.227  0.8835  0.4721  0.7960
 1538SOL    HW2 4765   1.415   4.834   4.229  1.7371 -0.5382 -0.6136
 1539SOL     OW 4766   2.180   3.363   6.401  0.5048 -0.1538  0.8757
 1539SOL    HW1 4767   2.156   3.354   6.498 -1.1553  1.2688  0.6647
 1539SOL    HW2 4768   2.097   3.358   6.346  1.3733 -0.4759 -0.4406
 1540SOL     OW 4769   6.672   3.594   6.510  0.0821 -0.0141 -0.7740
 1540SOL    HW1 4770   6.650   3.564   6.417  0.5582 -2.3571 -0.1947
 1540SOL    HW2 4771   6.622   3.678   6.531 -0.6369  0.1212 -2.8707
 1541SOL     OW 4772   4.028   3.328   2.682  0.1079  0.3796  0.0771
 1541SOL    HW1 4773   4.034   3.327   2.782  0.6459 -2.5882  0.1109
 1541SOL    HW2 4774   3.932   3.333   2.654 -0.1250 -0.1226  0.7744
 1542SOL     OW 4775   0.023   3.933   4.452  0.4530  0.7735  0.0474
 1542SOL    HW1 4776  -0.073   3.906   4.451  0.5281  0.3827  1.2638
 1542SOL    HW2 4777   0.065   3.902   4.537  1.7772  0.5235 -0.6671
 1543SOL     OW 4778   2.693   3.997   6.201  0.1946 -0.2462  0.3496
 1543SOL    HW1 4779   2.723   3.996   6.296  1.3258  1.1194  0.0278
 1543SOL    HW2 4780   2.769   3.975   6.141 -0.5648 -1.3237 -0.2518
 1544SOL     OW 4781   3.271   5.351   4.875 -0.3259 -0.1510  0.3526
 1544SOL    HW1 4782   3.252   5.420   4.806 -1.2540 -0.6288  0.1142
 1544SOL    HW2 4783   3.284   5.262   4.831  0.8523 -0.1464  0.6559
 1545SOL     OW 4784   3.821   5.816   5.546  0.0138  0.3506 -0.0281
 1545SOL    HW1 4785   3.815   5.723   5.509 -1.0289  1.1573 -2.0469
 1545SOL    HW2 4786   3.735   5.864   5.529  0.5141  1.6872  1.0481
 1546SOL     OW 4787   1.677   4.657   4.132 -0.6449  0.4228  0.2651
 1546SOL    HW1 4788   1.724   4.594   4.194 -0.1406  0.2052 -0.3291
 1546SOL    HW2 4789   1.578   4.645   4.141 -0.5760  0.4184  1.0471
 1547SOL     OW 4790   2.216   3.775   4.315 -0.3526 -0.7459 -0.2499
 1547SOL    HW1 4791   2.116   3.785   4.318 -0.6954 -3.5517  0.9939
 1547SOL    HW2 4792   2.250   3.753   4.406  1.3202 -0.5698 -0.7993
 1548SOL     OW 4793   3.548   4.893   4.188  0.3328  0.2074 -0.2282
 1548SOL    HW1 4794   3.615   4.822   4.169 -0.1108 -0.5180  0.8187
 1548SOL    HW2 4795   3.594   4.982   4.194  1.3582 -0.3909  1.3614
 1549SOL     OW 4796   3.996   5.020   1.433  0.1153  0.0956 -0.6350
 1549SOL    HW1 4797   4.012   4.921   1.444 -1.2004  0.0645  1.4153
 1549SOL    HW2 4798   3.928   5.035   1.362 -0.3440 -0.5345 -0.3355
 1550SOL     OW 4799   3.132   4.632   0.065  0.3068  0.3709  0.0164
 1550SOL    HW1 4800   3.223   4.591   0.075 -0.6248 -1.4275  1.9664
 1550SOL    HW2 4801   3.104   4.629  -0.030  2.1712  0.7511 -0.5943
 1551SOL     OW 4802   4.173   5.536   3.162  0.2546 -0.0233  0.6338
 1551SOL    HW1 4803   4.173   5.455   3.220 -0.0267  0.3808  1.2186
 1551SOL    HW2 4804   4.194   5.617   3.218  0.1648  0.3528  0.1359
 1552SOL     OW 4805   1.772   5.384   0.512  0.0852  0.6649  0.1968
 1552SOL    HW1 4806   1.868   5.404   0.534 -0.0702  0.9386  0.6470
 1552SOL    HW2 4807   1.713   5.437   0.572 -0.3512  0.4074 -0.0019
 1553SOL     OW 4808   1.947   5.177   2.551  0.1958  0.6015  0.0018
 1553SOL    HW1 4809   1.980   5.107   2.488  2.5635 -0.8271  2.6240
 1553SOL    HW2 4810   2.018   5.198   2.618 -1.6262  3.1843  1.2722
 1554SOL     OW 4811   5.517   5.882   3.925  0.1879  0.0426 -0.1130
 1554SOL    HW1 4812   5.609   5.848   3.942  0.2116 -0.6238 -1.4607
 1554SOL    HW2 4813   5.463   5.875   4.009  1.2807  0.1919  0.6107
 1555SOL     OW 4814   3.546   4.184   6.185 -0.4801  0.2964  0.5005
 1555SOL    HW1 4815   3.541   4.149   6.278  0.3808  2.2284  1.3415
 1555SOL    HW2 4816   3.491   4.267   6.177  0.4453  0.8665 -0.3356
 1556SOL     OW 4817   5.891   5.435   6.407 -0.0142  0.1041 -0.2111
 1556SOL    HW1 4818   5.844   5.449   6.320  0.3633  1.4303 -0.2245
 1556SOL    HW2 4819   5.965   5.369   6.395 -0.9056 -0.8588 -0.5320
 1557SOL     OW 4820   3.317   4.047   0.532  0.3135  0.5602 -0.2908
 1557SOL    HW1 4821   3.228   4.053   0.486  1.2368  1.0959 -2.1057
 1557SOL    HW2 4822   3.309   3.989   0.612 -0.9627 -2.1375 -2.2243
 1558SOL     OW 4823   5.399   5.936   4.417  0.2390  0.4453  0.1207
 1558SOL    HW1 4824   5.471   5.874   4.448 -0.8768 -0.9028  0.1297
 1558SOL    HW2 4825   5.315   5.917   4.468 -0.9483 -0.0979 -1.9263
 1559SOL     OW 4826   6.565   3.831   1.577 -0.3037 -0.2199  0.0029
 1559SOL    HW1 4827   6.580   3.749   1.521 -0.2270  1.0325 -1.8947
 1559SOL    HW2 4828   6.470   3.861   1.567  0.2387  1.2170 -1.2111
 1560SOL     OW 4829   6.394   3.623   3.334  0.0946 -0.3923  0.2280
 1560SOL    HW1 4830   6.409   3.719   3.358  0.6389 -1.1195  3.0638
 1560SOL    HW2 4831   6.324   3.618   3.262  0.5219  2.1192 -0.4753
 1561SOL     OW 4832   6.647   4.677   2.980  0.0786  0.5111  0.0956
 1561SOL    HW1 4833   6.714   4.704   2.911 -0.1944  0.5944 -0.1424
 1561SOL    HW2 4834   6.555   4.703   2.948  0.0664  1.6658  1.0323
 1562SOL     OW 4835   5.112   5.176   6.009 -0.3334 -0.1409  0.2903
 1562SOL    HW1 4836   5.143   5.140   6.098 -0.5139  0.2178  0.5000
 1562SOL    HW2 4837   5.039   5.243   6.024 -1.1027 -0.8540 -0.1911
 1563SOL     OW 4838   0.331   4.169   2.413  0.2233 -0.2755 -0.2093
 1563SOL    HW1 4839   0.416   4.222   2.408 -0.8516  1.7522  1.3384
 1563SOL    HW2 4840   0.261   4.212   2.355 -1.2320  1.3201  2.4942
 1564SOL     OW 4841   5.372   4.539   4.273  0.3317 -0.0054  0.6218
 1564SOL    HW1 4842   5.337   4.500   4.358  0.0812 -0.1687  0.4435
 1564SOL    HW2 4843   5.304   4.600   4.233  0.8509  0.8962  1.0734
 1565SOL     OW 4844   3.366   3.800   2.652 -0.5870 -0.1971 -0.5072
 1565SOL    HW1 4845   3.350   3.831   2.746 -1.9823 -0.5880 -0.6041
 1565SOL    HW2 4846   3.438   3.731   2.651 -0.8845 -0.5192  0.3306
 1566SOL     OW 4847   0.240   3.832   5.330  0.2028  0.1179 -0.5623
 1566SOL    HW1 4848   0.265   3.781   5.412 -1.5191  0.0412 -0.0282
 1566SOL    HW2 4849   0.190   3.771   5.268 -1.9886  1.0827  0.1324
 1567SOL     OW 4850   4.757   5.778   4.228 -0.1530  0.2961 -0.3164
 1567SOL    HW1 4851   4.768   5.878   4.228 -0.2565  0.3072 -0.2926
 1567SOL    HW2 4852   4.660   5.755   4.238 -0.3147  0.2194 -1.8434
 1568SOL     OW 4853   1.187   4.423   0.415 -0.2305 -0.1641  0.1776
 1568SOL    HW1 4854   1.254   4.479   0.465  0.6642 -0.9653 -0.0777
 1568SOL    HW2 4855   1.219   4.328   0.413 -0.5487 -0.2559 -1.3958
 1569SOL     OW 4856   5.173   5.904   6.982  0.1712 -0.1605  0.2827
 1569SOL    HW1 4857   5.161   5.805   6.978 -1.7296  0.0617 -0.3930
 1569SOL    HW2 4858   5.232   5.928   7.059 -0.0546 -1.7526  0.9804
 1570SOL     OW 4859   3.432   4.445   6.180 -0.8380  0.1110  0.0913
 1570SOL    HW1 4860   3.345   4.468   6.223 -0.6884 -0.8368  0.9323
 1570SOL    HW2 4861   3.507   4.473   6.240 -0.6489 -2.8352  1.3997
 1571SOL     OW 4862   1.239   5.719   2.344  0.8306 -0.0192  0.3570
 1571SOL    HW1 4863   1.149   5.692   2.377  0.5030  1.7100  0.9987
 1571SOL    HW2 4864   1.281   5.784   2.408  2.0818  0.0184 -0.4501
 1572SOL     OW 4865   1.128   4.764   6.976 -0.5076 -0.1157 -0.7113
 1572SOL    HW1 4866   1.133   4.747   6.878 -0.7878 -0.6747 -0.6301
 1572SOL    HW2 4867   1.034   4.752   7.008 -0.4256  0.1065 -0.3853
 1573SOL     OW 4868   5.496   3.572   1.695 -0.2506 -0.1249  0.1709
 1573SOL    HW1 4869   5.535   3.601   1.608 -1.8830  1.8858  0.0343
 1573SOL    HW2 4870   5.531   3.630   1.769  0.2053 -1.0546  0.7229
 1574SOL     OW 4871   4.747   4.315   2.617  0.1258  0.2125 -0.4988
 1574SOL    HW1 4872   4.730   4.233   2.563  1.5993 -0.1162 -0.5095
 1574SOL    HW2 4873   4.764   4.289   2.712  2.9346  0.1784 -0.9032
 1575SOL     OW 4874   0.607   4.108   3.631 -0.0552  0.3593  0.1838
 1575SOL    HW1 4875   0.603   4.008   3.623  0.7109  0.3985 -0.7337
 1575SOL    HW2 4876   0.641   4.147   3.546 -0.5420  1.4273  0.4679
 1576SOL     OW 4877   3.780   5.206   3.904  0.2110 -0.1915 -0.0859
 1576SOL    HW1 4878   3.843   5.196   3.827 -0.5597 -0.3444 -0.7113
 1576SOL    HW2 4879   3.687   5.182   3.874  0.0100 -0.9178  1.0757
 1577SOL     OW 4880   6.467   4.652   4.955  0.0939 -0.0476 -0.4255
 1577SOL    HW1 4881   6.402   4.712   4.908  0.4525 -0.3591 -1.3395
 1577SOL    HW2 4882   6.417   4.592   5.018 -0.6921 -1.1082 -1.9672
 1578SOL     OW 4883   2.143   5.553   4.830  0.1171 -0.3063 -0.0725
 1578SOL    HW1 4884   2.102   5.545   4.921 -2.6668  2.4798 -0.9362
 1578SOL    HW2 4885   2.111   5.477   4.773 -0.4185 -0.5003  0.4715
 1579SOL     OW 4886   4.850   5.340   1.652  0.3073 -0.2852 -0.2977
 1579SOL    HW1 4887   4.821   5.337   1.748 -0.0950  3.4585 -0.1376
 1579SOL    HW2 4888   4.949   5.329   1.647  0.2621 -1.1333  0.4693
 1580SOL     OW 4889   4.734   4.748   0.916  0.0674  0.3760  0.3509
 1580SOL    HW1 4890   4.642   4.771   0.948  0.2788  1.7140  0.0584
 1580SOL    HW2 4891   4.728   4.684   0.839 -0.5057 -1.3238  1.7291
 1581SOL     OW 4892   2.135   5.108   1.055 -0.3602 -0.2135  0.8040
 1581SOL    HW1 4893   2.059   5.043   1.052  0.4152 -1.1614  1.0134
 1581SOL    HW2 4894   2.145   5.152   0.966  0.6044 -2.1999 -0.1361
 1582SOL     OW 4895   2.349   4.003   6.525  0.3041 -0.7113  0.2550
 1582SOL    HW1 4896   2.421   4.050   6.474 -1.7460  1.8482 -0.4920
 1582SOL    HW2 4897   2.293   3.949   6.462  0.0295 -0.6002  0.3999
 1583SOL     OW 4898   1.362   5.963   3.091  0.5378  0.0136 -0.1321
 1583SOL    HW1 4899   1.310   5.878   3.079  1.4636 -0.7031  0.7633
 1583SOL    HW2 4900   1.437   5.966   3.025  0.1003  0.4790 -0.6217
 1584SOL     OW 4901   4.340   3.939   0.413 -0.3269  0.1275 -0.2357
 1584SOL    HW1 4902   4.416   3.990   0.454  0.0956 -0.5549 -0.1516
 1584SOL    HW2 4903   4.375   3.854   0.374 -1.1158 -0.3907  0.1703
 1585SOL     OW 4904   2.150   5.509   2.264  0.2480 -0.5379 -0.1068
 1585SOL    HW1 4905   2.072   5.455   2.295  1.1131 -0.0988  3.2734
 1585SOL    HW2 4906   2.226   5.448   2.244  0.3424 -0.7958  0.9410
 1586SOL     OW 4907   1.750   4.946   5.571 -0.2155 -0.5291 -0.6448
 1586SOL    HW1 4908   1.668   4.960   5.627  0.0141  0.8055 -0.6093
 1586SOL    HW2 4909   1.780   5.033   5.533  1.6833 -0.8417  0.0273
 1587SOL     OW 4910   6.262   4.830   6.255  0.7833  0.5962 -0.6531
 1587SOL    HW1 4911   6.299   4.891   6.325  0.0409 -0.7889  1.0486
 1587SOL    HW2 4912   6.171   4.862   6.228  0.8412  0.8426 -0.5595
 1588SOL     OW 4913   1.068   3.609   5.377 -0.4297 -0.0114  0.2888
 1588SOL    HW1 4914   1.070   3.567   5.287 -1.6071  2.3235 -0.9192
 1588SOL    HW2 4915   1.015   3.551   5.440  0.6819 -1.8263 -0.3867
 1589SOL     OW 4916   3.240   4.727   5.919 -0.0261 -0.2457 -0.4785
 1589SOL    HW1 4917   3.246   4.744   6.018  0.2546 -0.6077 -0.4283
 1589SOL    HW2 4918   3.150   4.754   5.886  0.2199  0.8199 -0.3102
 1590SOL     OW 4919   3.135   5.155   2.899  0.2879  0.6212  0.3589
 1590SOL    HW1 4920   3.045   5.192   2.875  1.3042  2.9016 -0.2717
 1590SOL    HW2 4921   3.170   5.202   2.980  1.1697  0.2321  0.2243
 1591SOL     OW 4922   2.294   4.709   3.671 -0.3019 -0.2219  0.0491
 1591SOL    HW1 4923   2.382   4.663   3.668 -0.3868 -0.3731 -0.1462
 1591SOL    HW2 4924   2.285   4.770   3.593  0.5996  1.5996  1.3015
 1592SOL     OW 4925   3.735   5.195   1.425  0.0015 -0.2367  0.2323
 1592SOL    HW1 4926   3.695   5.148   1.504  0.1269 -2.8869 -1.1620
 1592SOL    HW2 4927   3.686   5.169   1.342  3.1973 -2.0413 -1.2881
 1593SOL     OW 4928   5.910   3.736   6.743  0.1822 -0.3015 -0.0900
 1593SOL    HW1 4929   5.817   3.700   6.741  0.2268 -0.4148 -0.1705
 1593SOL    HW2 4930   5.962   3.690   6.815 -0.5361  1.5530  1.7021
 1594SOL     OW 4931   7.000   3.785   3.087 -0.3915 -0.1241  0.6279
 1594SOL    HW1 4932   7.093   3.772   3.052 -0.4566  0.7364  0.1032
 1594SOL    HW2 4933   7.000   3.779   3.186  0.0132 -1.3534  0.5686
 1595SOL     OW 4934   4.880   5.096   3.188  0.0761  0.2317 -0.2522
 1595SOL    HW1 4935   4.973   5.099   3.225  0.6931  1.2644 -1.7846
 1595SOL    HW2 4936   4.824   5.165   3.235  0.8685  1.5739 -1.1948
 1596SOL     OW 4937   5.195   5.298   1.877  0.7811 -0.1241 -0.2561
 1596SOL    HW1 4938   5.157   5.230   1.940  0.9604 -0.8272 -0.8807
 1596SOL    HW2 4939   5.153   5.387   1.894  0.0545 -0.5340  0.1453
 1597SOL     OW 4940   2.768   4.366   2.146  0.2377 -0.1974  0.4552
 1597SOL    HW1 4941   2.728   4.341   2.234 -1.3015  1.8061  0.3970
 1597SOL    HW2 4942   2.865   4.340   2.145  0.4831  0.3475  3.0293
 1598SOL     OW 4943   6.213   3.853   4.836 -0.3962 -0.1511  0.1972
 1598SOL    HW1 4944   6.188   3.757   4.822 -1.2150  0.0716  0.0667
 1598SOL    HW2 4945   6.173   3.886   4.922  0.4742 -0.1209  0.5967
 1599SOL     OW 4946   5.265   4.897   4.478 -0.1676  0.4199 -0.0327
 1599SOL    HW1 4947   5.205   4.817   4.480  0.4546 -0.1666 -2.2521
 1599SOL    HW2 4948   5.223   4.968   4.420  0.0954  1.0296  0.5126
 1600SOL     OW 4949   3.978   3.418   5.159 -0.1149  0.2677 -0.1675
 1600SOL    HW1 4950   3.971   3.373   5.248 -0.7896  1.0193  0.1766
 1600SOL    HW2 4951   4.045   3.492   5.164 -2.0231  2.0508  0.5229
 1601SOL     OW 4952   4.861   5.046   2.203 -0.8174 -0.6005  0.0801
 1601SOL    HW1 4953   4.766   5.039   2.171 -0.0240 -0.5500 -2.4134
 1601SOL    HW2 4954   4.862   5.095   2.291 -2.8913  1.6851 -1.0384
 1602SOL     OW 4955   6.102   4.004   2.385  0.5765 -0.4251  0.7543
 1602SOL    HW1 4956   6.081   4.090   2.431  2.0275  0.2403  0.2251
 1602SOL    HW2 4957   6.037   3.934   2.414  0.0454  0.5596  2.0281
 1603SOL     OW 4958   5.087   4.168   5.647  0.1754  0.0581 -0.2371
 1603SOL    HW1 4959   5.047   4.251   5.687 -2.5889 -0.8194 -0.9648
 1603SOL    HW2 4960   5.112   4.185   5.552  0.8329  0.3807 -0.0153
 1604SOL     OW 4961   3.567   5.146   3.554 -0.2101 -0.3814 -0.3714
 1604SOL    HW1 4962   3.553   5.228   3.498  0.1158 -0.0364  0.0497
 1604SOL    HW2 4963   3.656   5.105   3.533 -0.1047 -0.2739 -0.1297
 1605SOL     OW 4964   6.153   3.997   5.537  0.2380 -0.2455  0.1870
 1605SOL    HW1 4965   6.153   3.898   5.546  1.6783 -0.3660 -0.7875
 1605SOL    HW2 4966   6.174   4.038   5.626  1.7799 -0.9119  0.1595
 1606SOL     OW 4967   0.782   5.708   1.841 -0.2787  0.6026 -0.0669
 1606SOL    HW1 4968   0.829   5.793   1.864 -1.0894  1.1204 -0.2815
 1606SOL    HW2 4969   0.691   5.729   1.807 -0.1536 -0.3134 -0.9982
 1607SOL     OW 4970   5.390   6.295   4.364  0.1453 -0.2042  0.3573
 1607SOL    HW1 4971   5.406   6.202   4.332  2.8828 -0.1210  1.2300
 1607SOL    HW2 4972   5.313   6.295   4.428  1.3449 -2.2919  1.9289
 1608SOL     OW 4973   3.423   5.018   2.437  0.3487 -0.3603  0.2289
 1608SOL    HW1 4974   3.387   4.926   2.422  0.6530 -0.9483  2.6858
 1608SOL    HW2 4975   3.521   5.013   2.454  0.7911  0.7118 -1.6607
 1609SOL     OW 4976   1.716   5.096   0.736  0.3627  0.2230 -0.6220
 1609SOL    HW1 4977   1.746   5.178   0.785 -0.3150  0.7242 -1.0290
 1609SOL    HW2 4978   1.780   5.078   0.661  1.4237 -0.5690  0.4237
 1610SOL     OW 4979   2.961   4.038   3.541  0.3783 -0.3475  0.1327
 1610SOL    HW1 4980   3.038   4.059   3.480 -0.2316 -0.0126 -0.5391
 1610SOL    HW2 4981   2.877   4.079   3.504  0.0932  0.3714  1.5068
 1611SOL     OW 4982   2.411   4.353   2.260 -0.2156 -0.4104 -0.2232
 1611SOL    HW1 4983   2.463   4.286   2.208  1.7756 -0.6520  1.9522
 1611SOL    HW2 4984   2.472   4.405   2.319 -1.9799  1.9814 -0.3609
 1612SOL     OW 4985   1.825   3.658   5.198  0.4616  0.3923 -0.1066
 1612SOL    HW1 4986   1.775   3.694   5.119  0.9072  1.2384 -0.0131
 1612SOL    HW2 4987   1.923   3.670   5.184  0.5387  0.7714  0.6738
 1613SOL     OW 4988   4.025   3.443   3.798 -0.1398  0.4929  0.0815
 1613SOL    HW1 4989   3.931   3.440   3.832 -0.1637 -0.6008 -0.0491
 1613SOL    HW2 4990   4.024   3.436   3.698  0.0367  1.5139  0.0014
 1614SOL     OW 4991   0.231   5.269   5.520 -0.1666 -0.6015  0.2934
 1614SOL    HW1 4992   0.258   5.364   5.504 -0.0952 -0.5972  0.4355
 1614SOL    HW2 4993   0.132   5.260   5.506 -0.1976 -0.4744  0.4181
 1615SOL     OW 4994   5.376   5.323   0.777 -0.3732 -0.1647 -0.4308
 1615SOL    HW1 4995   5.460   5.365   0.743 -1.2878  1.7039 -0.4954
 1615SOL    HW2 4996   5.348   5.250   0.714  0.3130  0.3166 -1.3220
 1616SOL     OW 4997   4.152   3.818   0.611 -0.8498 -0.3299  0.3967
 1616SOL    HW1 4998   4.210   3.894   0.580 -0.4958 -0.6644  0.2410
 1616SOL    HW2 4999   4.106   3.778   0.531 -1.3250 -0.0440  0.5230
 1617SOL     OW 5000   0.017   5.150   1.468 -0.0354  0.0724 -1.0776
 1617SOL    HW1 5001   0.024   5.120   1.564  0.7379  0.4830 -0.9947
 1617SOL    HW2 5002   0.092   5.214   1.448  0.2996 -0.6434 -2.1952
 1618SOL     OW 5003   4.112   5.332   0.300  0.2011  0.3143 -0.1971
 1618SOL    HW1 5004   4.211   5.325   0.301  0.0974 -1.6600 -0.1557
 1618SOL    HW2 5005   4.072   5.250   0.342 -1.4613  0.5652 -1.1900
 1619SOL     OW 5006   3.995   5.602   4.078 -0.0536  0.2258  0.1381
 1619SOL    HW1 5007   3.958   5.510   4.085  0.7383  0.0087  1.9547
 1619SOL    HW2 5008   4.027   5.619   3.985  0.4495 -1.5831 -0.0389
 1620SOL     OW 5009   3.063   3.606   2.636 -0.8790 -0.7361  0.2016
 1620SOL    HW1 5010   3.059   3.669   2.714  1.0180  0.3186 -0.4968
 1620SOL    HW2 5011   2.991   3.538   2.646 -0.5231 -0.8464  3.0572
 1621SOL     OW 5012   0.625   4.791   3.333 -0.6309  0.1831  0.0364
 1621SOL    HW1 5013   0.678   4.747   3.261 -2.8372 -0.8292 -1.0876
 1621SOL    HW2 5014   0.681   4.803   3.414  1.5433  0.1051 -1.3826
 1622SOL     OW 5015   0.450   4.683   5.592  0.4133 -0.4022  0.5225
 1622SOL    HW1 5016   0.503   4.731   5.522  0.1743 -0.3015  0.4088
 1622SOL    HW2 5017   0.381   4.744   5.629  0.1572 -0.6323  0.4309
 1623SOL     OW 5018   0.551   4.355   2.430 -0.0927 -0.2805 -0.2183
 1623SOL    HW1 5019   0.572   4.426   2.497 -0.6812 -0.2348 -0.0804
 1623SOL    HW2 5020   0.560   4.392   2.338 -0.2546 -0.0703 -0.1495
 1624SOL     OW 5021   2.770   4.653   3.485 -0.0356 -0.4110  0.3378
 1624SOL    HW1 5022   2.829   4.698   3.552 -0.7412 -0.3503  0.9274
 1624SOL    HW2 5023   2.826   4.595   3.425  0.5638 -0.7872  1.2394
 1625SOL     OW 5024   0.468   3.821   2.772 -0.6321  0.2688  0.3313
 1625SOL    HW1 5025   0.539   3.877   2.730 -0.9708  0.4882  0.0478
 1625SOL    HW2 5026   0.509   3.763   2.842  0.9843 -3.9025 -3.5963
 1626SOL     OW 5027   5.846   4.098   1.781  0.2081  0.6523 -0.2132
 1626SOL    HW1 5028   5.817   4.186   1.817  1.7303  0.9160  0.4841
 1626SOL    HW2 5029   5.767   4.048   1.745 -0.7842  1.9750  0.0644
 1627SOL     OW 5030   3.754   4.495   5.635  0.0819 -0.4689 -0.1744
 1627SOL    HW1 5031   3.830   4.545   5.595 -0.2464  1.4945  1.4628
 1627SOL    HW2 5032   3.788   4.420   5.691  0.8888  0.7216  0.9773
 1628SOL     OW 5033   6.115   4.223   0.734 -0.0986 -0.0528  0.6902
 1628SOL    HW1 5034   6.179   4.295   0.709 -0.3685  1.1488  3.1750
 1628SOL    HW2 5035   6.072   4.186   0.651 -0.1676  2.8362 -0.6796
 1629SOL     OW 5036   2.824   5.410   3.077  0.1985  0.5539  0.3358
 1629SOL    HW1 5037   2.884   5.477   3.122 -0.2565  2.0558 -1.1809
 1629SOL    HW2 5038   2.808   5.333   3.139  2.4636  0.8104  1.3411
 1630SOL     OW 5039   0.201   4.852   4.550 -0.2994 -0.0881 -0.5783
 1630SOL    HW1 5040   0.162   4.943   4.565 -0.9484  0.0951 -3.0510
 1630SOL    HW2 5041   0.298   4.859   4.529  0.1184 -0.1840  1.1315
 1631SOL     OW 5042   4.591   4.107   5.665 -0.2631 -0.3948  0.1995
 1631SOL    HW1 5043   4.547   4.197   5.662  0.0794 -0.2193  0.4153
 1631SOL    HW2 5044   4.631   4.086   5.577  1.5774  0.6303  0.7455
 1632SOL     OW 5045   1.615   5.410   2.690 -0.4960 -0.1812  0.1214
 1632SOL    HW1 5046   1.517   5.429   2.681 -0.0777  1.4423 -1.8351
 1632SOL    HW2 5047   1.631   5.312   2.678 -1.8957 -0.4977  0.6887
 1633SOL     OW 5048   4.091   3.370   2.403  0.1145 -0.1353  0.3728
 1633SOL    HW1 5049   4.120   3.343   2.494  0.0613 -1.5452 -0.0097
 1633SOL    HW2 5050   4.019   3.308   2.370  0.9499 -0.3926 -1.0724
 1634SOL     OW 5051   4.332   4.505   1.140  0.1162  0.0240  0.0053
 1634SOL    HW1 5052   4.341   4.406   1.132 -0.4738 -0.0870  0.5763
 1634SOL    HW2 5053   4.417   4.549   1.113  0.3358 -0.6321 -0.3908
 1635SOL     OW 5054   6.224   3.732   2.399 -0.1326 -0.2615  0.7998
 1635SOL    HW1 5055   6.197   3.828   2.395  0.7444  0.0406  1.5836
 1635SOL    HW2 5056   6.289   3.713   2.325  1.1992  0.2785  1.7903
 1636SOL     OW 5057   1.162   5.503   3.924 -0.2941  0.5671  0.1318
 1636SOL    HW1 5058   1.227   5.512   3.999 -0.1617  1.3726 -0.0696
 1636SOL    HW2 5059   1.091   5.438   3.949  0.6571 -0.4398  0.3073
 1637SOL     OW 5060   3.360   4.024   1.687  0.3453 -0.3760 -0.4250
 1637SOL    HW1 5061   3.428   4.053   1.755 -0.2491  1.1881 -0.4399
 1637SOL    HW2 5062   3.273   4.004   1.734  0.0586  0.2779 -0.6642
 1638SOL     OW 5063   1.842   3.812   1.781  0.2788  0.0819  0.1878
 1638SOL    HW1 5064   1.862   3.793   1.685 -1.5618  1.7164 -0.5884
 1638SOL    HW2 5065   1.744   3.826   1.793  0.6495  1.6125  1.9667
 1639SOL     OW 5066   5.793   4.230   4.163  0.7111  0.6208  0.6623
 1639SOL    HW1 5067   5.823   4.189   4.077 -0.6067 -0.6731  0.7720
 1639SOL    HW2 5068   5.705   4.275   4.150  0.9745  1.2861  1.1226
 1640SOL     OW 5069   1.903   4.547   3.608  0.2960  0.4080 -0.4896
 1640SOL    HW1 5070   1.901   4.452   3.639 -0.2503  0.4588 -0.3521
 1640SOL    HW2 5071   1.891   4.551   3.509 -0.6926  0.3719 -0.3875
 1641SOL     OW 5072   4.953   5.309   3.982 -0.2028  0.4128  0.2324
 1641SOL    HW1 5073   5.033   5.288   4.039  1.0599  2.2332 -0.7483
 1641SOL    HW2 5074   4.973   5.391   3.927 -2.2303  0.0566 -1.1134
 1642SOL     OW 5075   5.018   4.056   1.334 -0.1309  0.2248 -0.0314
 1642SOL    HW1 5076   4.987   3.961   1.333  0.4999 -0.0037  1.2096
 1642SOL    HW2 5077   4.943   4.115   1.363 -0.6623  0.1746 -1.2519
 1643SOL     OW 5078   1.730   4.636   1.373  0.1364  0.2599  0.0815
 1643SOL    HW1 5079   1.679   4.711   1.330  1.4893  1.7379  0.9737
 1643SOL    HW2 5080   1.802   4.673   1.432  1.8892 -1.7553 -0.6627
 1644SOL     OW 5081   0.175   4.472   4.479 -0.3154  0.4082  0.1599
 1644SOL    HW1 5082   0.125   4.392   4.513  0.1495  0.0444 -0.0109
 1644SOL    HW2 5083   0.112   4.549   4.471 -0.6871  0.1682  0.6928
 1645SOL     OW 5084   5.678   3.330   1.584 -0.2583 -0.1220  0.2712
 1645SOL    HW1 5085   5.687   3.337   1.484 -2.0227 -0.7018  0.0245
 1645SOL    HW2 5086   5.688   3.421   1.625 -2.1997  0.6254 -0.7469
 1646SOL     OW 5087   2.488   4.183   6.786  0.3019 -0.3520  0.8680
 1646SOL    HW1 5088   2.502   4.237   6.869 -0.3079  1.1220  0.0495
 1646SOL    HW2 5089   2.531   4.229   6.708  0.4370 -1.4589  0.2696
 1647SOL     OW 5090   1.244   5.142   1.458  0.2911  0.0218  0.5421
 1647SOL    HW1 5091   1.253   5.059   1.513  1.4148 -0.1782  0.0706
 1647SOL    HW2 5092   1.281   5.220   1.508 -2.5689  0.6848  1.8495
 1648SOL     OW 5093   4.076   4.240   3.992  0.5122 -0.1544  0.4904
 1648SOL    HW1 5094   4.104   4.280   3.904 -0.6932 -0.3967 -0.0173
 1648SOL    HW2 5095   4.083   4.309   4.064  0.1922  0.4425 -0.0416
 1649SOL     OW 5096   6.442   3.654   4.065  0.1268  0.3125 -0.1156
 1649SOL    HW1 5097   6.488   3.737   4.097 -1.1241  0.4843  1.3498
 1649SOL    HW2 5098   6.508   3.578   4.062  0.9811  1.0491 -0.1780
 1650SOL     OW 5099   0.917   5.963   0.915 -0.2051 -0.2143 -0.3522
 1650SOL    HW1 5100   0.825   5.950   0.952 -0.2188  0.5808 -0.0801
 1650SOL    HW2 5101   0.931   5.901   0.838  0.0802 -2.4016  1.3711
 1651SOL     OW 5102   5.305   5.054   5.180 -0.6980  0.3296 -0.0541
 1651SOL    HW1 5103   5.227   5.087   5.127 -0.3765  0.0080 -0.7350
 1651SOL    HW2 5104   5.389   5.069   5.129 -0.4020 -0.1583  0.2858
 1652SOL     OW 5105   3.654   5.387   4.187  0.1286 -0.5924  0.1009
 1652SOL    HW1 5106   3.744   5.396   4.144 -0.7809  0.5924 -1.6995
 1652SOL    HW2 5107   3.610   5.477   4.191 -1.3122 -1.2736  0.1514
 1653SOL     OW 5108   2.627   3.516   2.260  0.0795  0.2969 -0.6107
 1653SOL    HW1 5109   2.588   3.539   2.171 -1.6231 -0.0375  0.0183
 1653SOL    HW2 5110   2.595   3.581   2.329  1.1911  0.4153 -0.1808
 1654SOL     OW 5111   6.474   5.126   1.887  0.2766  0.0165 -0.3706
 1654SOL    HW1 5112   6.530   5.081   1.819 -1.1480 -1.5163 -0.5841
 1654SOL    HW2 5113   6.418   5.059   1.935  1.2149  1.0424  2.3383
 1655SOL     OW 5114   3.604   3.427   6.497  0.0078  0.1424 -0.0086
 1655SOL    HW1 5115   3.627   3.447   6.593 -0.7287  0.4629  0.1045
 1655SOL    HW2 5116   3.524   3.480   6.470  0.3413  0.2174 -0.8773
 1656SOL     OW 5117   6.614   3.720   5.994  0.0108 -0.0462 -0.3119
 1656SOL    HW1 5118   6.519   3.750   5.987  0.0073 -0.0099 -0.1134
 1656SOL    HW2 5119   6.639   3.667   5.913 -0.2511 -0.2676 -0.2484
 1657SOL     OW 5120   0.349   4.605   1.394  0.5955 -1.0998  0.0963
 1657SOL    HW1 5121   0.271   4.663   1.416  0.4033 -0.5607 -1.8283
 1657SOL    HW2 5122   0.434   4.652   1.417  0.3947 -1.0963  0.8500
 1658SOL     OW 5123   0.932   5.643   4.941  0.5471  0.6167 -0.3555
 1658SOL    HW1 5124   0.879   5.725   4.921  2.2634  1.6992 -0.6648
 1658SOL    HW2 5125   0.870   5.569   4.968 -1.1633  1.5634 -1.5059
 1659SOL     OW 5126   2.822   4.753   6.781  0.2847 -0.6124 -0.0418
 1659SOL    HW1 5127   2.816   4.851   6.764  2.6599 -0.3089  0.6217
 1659SOL    HW2 5128   2.733   4.720   6.814  0.0566  1.7364  1.9813
 1660SOL     OW 5129   2.524   5.942   5.361 -0.1836 -0.2027 -0.2397
 1660SOL    HW1 5130   2.614   5.937   5.404 -0.6603 -0.8196  0.7235
 1660SOL    HW2 5131   2.532   5.915   5.265  0.5538 -0.9092  0.0034
 1661SOL     OW 5132   5.853   3.506   5.755 -0.8112 -0.0147  0.3306
 1661SOL    HW1 5133   5.888   3.566   5.684 -0.4817 -0.0888  0.4299
 1661SOL    HW2 5134   5.774   3.455   5.720 -0.4292 -0.3207 -0.1052
 1662SOL     OW 5135   3.705   5.282   2.295 -0.6767  0.0640  0.2069
 1662SOL    HW1 5136   3.683   5.248   2.204  1.1284  0.2882 -0.3531
 1662SOL    HW2 5137   3.752   5.211   2.347  0.1634  0.5981  0.2006
 1663SOL     OW 5138   6.469   5.429   6.260  0.3672  0.3555 -0.2626
 1663SOL    HW1 5139   6.432   5.478   6.339  1.3240  1.3305 -0.3999
 1663SOL    HW2 5140   6.569   5.432   6.262  0.4137 -0.1702 -1.1671
 1664SOL     OW 5141   1.848   5.369   3.160 -0.1208  0.0831  0.2484
 1664SOL    HW1 5142   1.789   5.393   3.083 -0.4806  3.2812  1.3480
 1664SOL    HW2 5143   1.792   5.331   3.234 -1.0004  3.0062  1.2483
 1665SOL     OW 5144   5.476   4.160   6.052  0.2268 -0.9041  0.1620
 1665SOL    HW1 5145   5.452   4.087   6.117  0.7912  1.4420  3.2654
 1665SOL    HW2 5146   5.393   4.201   6.015 -0.2571 -0.3567  1.7830
 1666SOL     OW 5147   0.553   4.382   5.985 -1.2107  0.7437 -0.4620
 1666SOL    HW1 5148   0.531   4.284   5.988  0.7829  0.2728  0.8070
 1666SOL    HW2 5149   0.500   4.430   6.054 -0.2412  0.0665  0.7944
 1667SOL     OW 5150   4.194   3.471   0.856 -0.7253 -0.5397  0.3839
 1667SOL    HW1 5151   4.244   3.552   0.825  1.3756 -2.2950 -1.1932
 1667SOL    HW2 5152   4.145   3.431   0.779  1.0054 -2.5625  0.2397
 1668SOL     OW 5153   5.209   3.466   2.904  0.0337  0.7814 -0.0027
 1668SOL    HW1 5154   5.204   3.477   2.805 -1.2649  0.3281 -0.0060
 1668SOL    HW2 5155   5.128   3.417   2.937 -0.1824  2.0136  1.4253
 1669SOL     OW 5156   3.824   3.624   6.674  0.8191 -0.8444  0.3998
 1669SOL    HW1 5157   3.802   3.676   6.591 -0.2282  0.2678  1.3378
 1669SOL    HW2 5158   3.923   3.620   6.684  0.9787 -1.4262 -1.1586
 1670SOL     OW 5159   3.727   5.406   6.646 -0.1544  0.7060  0.6326
 1670SOL    HW1 5160   3.672   5.322   6.648  3.7340 -2.1156  2.2693
 1670SOL    HW2 5161   3.756   5.424   6.552 -0.1740 -0.4636  0.3849
 1671SOL     OW 5162   0.003   3.897   2.087  0.0865 -0.6793  0.1794
 1671SOL    HW1 5163  -0.003   3.946   2.175 -0.5996 -0.0648 -0.1956
 1671SOL    HW2 5164  -0.021   3.801   2.101  0.3509 -0.6722  0.7290
 1672SOL     OW 5165   3.870   4.526   0.641 -0.1584  0.0071  0.3757
 1672SOL    HW1 5166   3.806   4.496   0.711 -1.0908  2.3741  0.6390
 1672SOL    HW2 5167   3.940   4.584   0.683  0.2997  0.0346 -0.4030
 1673SOL     OW 5168   0.858   4.422   4.695  0.2281 -0.4759  0.6488
 1673SOL    HW1 5169   0.943   4.424   4.747  1.3220  0.3136 -1.0880
 1673SOL    HW2 5170   0.865   4.354   4.622 -0.8699 -0.8146  0.8352
 1674SOL     OW 5171   5.062   3.432   4.566 -0.1776  0.3925 -0.4512
 1674SOL    HW1 5172   5.160   3.439   4.583  0.0087 -3.2207  0.7304
 1674SOL    HW2 5173   5.044   3.442   4.468  1.2969  1.2062 -0.6718
 1675SOL     OW 5174   6.296   4.352   4.018 -0.1031 -0.1484 -0.1187
 1675SOL    HW1 5175   6.201   4.379   4.003  0.2904  0.9943 -0.6444
 1675SOL    HW2 5176   6.351   4.381   3.940  1.1470  1.6101  1.3415
 1676SOL     OW 5177   1.424   3.722   2.200  0.1735 -0.0909  0.8595
 1676SOL    HW1 5178   1.385   3.811   2.176 -0.3916 -0.7051 -0.6485
 1676SOL    HW2 5179   1.399   3.655   2.130  0.7424 -1.4019  1.8710
 1677SOL     OW 5180   4.498   4.358   6.946  0.1429 -0.6757  0.3513
 1677SOL    HW1 5181   4.422   4.301   6.916 -1.2273 -0.4981  3.1207
 1677SOL    HW2 5182   4.549   4.311   7.018  1.5208 -0.0112 -0.1471
 1678SOL     OW 5183   2.930   3.762   3.598  0.1065 -0.9343 -0.0847
 1678SOL    HW1 5184   2.927   3.850   3.550 -0.0397 -0.7575  0.2496
 1678SOL    HW2 5185   2.836   3.731   3.617  0.0824 -1.9738 -1.6760
 1679SOL     OW 5186   5.888   5.161   1.723 -0.6793  0.4186  0.4338
 1679SOL    HW1 5187   5.899   5.256   1.751  0.2631 -0.1679  2.2145
 1679SOL    HW2 5188   5.947   5.102   1.779 -1.1095 -1.2009 -0.7369
 1680SOL     OW 5189   6.256   5.812   5.657  0.1105  0.0473 -0.3902
 1680SOL    HW1 5190   6.318   5.736   5.636 -1.7643 -1.8706  0.6369
 1680SOL    HW2 5191   6.310   5.889   5.691  1.9599 -1.6072  0.7154
 1681SOL     OW 5192   6.086   3.824   4.516 -0.0018  0.4905  0.2286
 1681SOL    HW1 5193   6.094   3.916   4.478 -0.0338  0.9610  1.3263
 1681SOL    HW2 5194   6.128   3.821   4.607 -3.1156  0.4186  1.8281
 1682SOL     OW 5195   3.230   3.532   1.347 -0.4699  0.2048 -0.0802
 1682SOL    HW1 5196   3.180   3.615   1.370 -0.7131 -0.2822  1.2516
 1682SOL    HW2 5197   3.165   3.456   1.340  0.0738 -0.6043  2.4779
 1683SOL     OW 5198   3.656   3.795   4.270  0.3715  0.1377  0.1939
 1683SOL    HW1 5199   3.712   3.721   4.233 -0.4627 -0.3993 -0.0043
 1683SOL    HW2 5200   3.570   3.801   4.220  0.3599  1.1563  0.2980
 1684SOL     OW 5201   5.331   5.670   6.450 -0.6297  0.5296  0.4782
 1684SOL    HW1 5202   5.296   5.600   6.513  0.3891 -1.2770 -0.8580
 1684SOL    HW2 5203   5.303   5.648   6.357  0.7333  1.2457 -0.1247
 1685SOL     OW 5204   5.232   3.683   5.966 -0.8417  0.1951 -0.0206
 1685SOL    HW1 5205   5.328   3.710   5.960 -0.5194 -0.3874  1.7758
 1685SOL    HW2 5206   5.221   3.591   5.930 -0.0536 -1.0033  2.5139
 1686SOL     OW 5207   0.495   5.714   4.695  0.6524  0.5475 -0.0109
 1686SOL    HW1 5208   0.570   5.653   4.672  0.7643  0.8298 -0.4067
 1686SOL    HW2 5209   0.440   5.732   4.614 -1.0465 -1.2504  0.6668
 1687SOL     OW 5210   4.317   6.150   5.531  0.6089  0.5545 -0.4628
 1687SOL    HW1 5211   4.368   6.066   5.545 -0.0862  0.1387 -0.3455
 1687SOL    HW2 5212   4.252   6.163   5.607 -0.7563  0.0969 -1.5096
 1688SOL     OW 5213   4.035   5.302   5.615  0.8998 -0.1998 -0.7171
 1688SOL    HW1 5214   4.125   5.259   5.611  1.1215  0.2794 -1.0375
 1688SOL    HW2 5215   4.027   5.368   5.540  0.4832  0.1383 -0.3792
 1689SOL     OW 5216   3.025   3.960   0.053 -0.3221 -0.1166 -0.0309
 1689SOL    HW1 5217   3.103   4.017   0.077 -0.4977 -0.7212  2.2560
 1689SOL    HW2 5218   3.036   3.924  -0.039  1.4845  0.7832 -0.2004
 1690SOL     OW 5219   3.568   4.449   4.043 -0.2284 -0.2926  0.4515
 1690SOL    HW1 5220   3.543   4.501   3.962 -1.9976 -2.1587 -0.2923
 1690SOL    HW2 5221   3.596   4.357   4.017 -0.5699 -0.8487  1.9268
 1691SOL     OW 5222   6.627   3.999   3.584 -0.3341 -0.4110 -0.2062
 1691SOL    HW1 5223   6.590   3.935   3.651  3.0367 -0.2534  2.0559
 1691SOL    HW2 5224   6.627   4.091   3.623 -1.1744  0.2966 -1.7569
 1692SOL     OW 5225   3.332   4.766   6.383  0.0297 -0.4470  0.5615
 1692SOL    HW1 5226   3.431   4.765   6.370  0.1228  1.1984  0.9214
 1692SOL    HW2 5227   3.288   4.717   6.308  1.1049 -1.1798  0.3882
 1693SOL     OW 5228   1.230   3.671   1.421 -0.1888  0.1592 -0.0250
 1693SOL    HW1 5229   1.176   3.607   1.366  1.9402 -0.9922 -0.9103
 1693SOL    HW2 5230   1.229   3.642   1.517  0.3407 -0.9272 -0.3382
 1694SOL     OW 5231   3.270   5.554   6.965 -0.3558  0.8779  0.1091
 1694SOL    HW1 5232   3.262   5.494   7.045  0.0667 -0.2554 -0.6696
 1694SOL    HW2 5233   3.255   5.649   6.993 -0.9503  0.4334  1.3967
 1695SOL     OW 5234   1.853   5.260   3.693 -0.0408  0.3630 -0.0251
 1695SOL    HW1 5235   1.861   5.276   3.595  1.2492 -0.2227 -0.0284
 1695SOL    HW2 5236   1.866   5.163   3.713 -3.5682 -0.1624  0.4316
 1696SOL     OW 5237   6.027   3.314   4.475  0.0991 -0.0269 -0.4614
 1696SOL    HW1 5238   5.995   3.227   4.437 -0.5501 -0.7470  1.6371
 1696SOL    HW2 5239   5.968   3.388   4.441  0.5039 -0.4052 -2.0661
 1697SOL     OW 5240   1.982   5.900   0.529  0.4538  0.3375  0.0680
 1697SOL    HW1 5241   1.953   5.813   0.489 -1.3544  0.8120  0.2648
 1697SOL    HW2 5242   1.994   5.968   0.456  0.2578  0.3512  0.0474
 1698SOL     OW 5243   1.882   4.271   5.363 -0.1093  0.3304  0.2541
 1698SOL    HW1 5244   1.903   4.231   5.452 -2.2283  2.1365  1.6855
 1698SOL    HW2 5245   1.784   4.265   5.347  0.1056  0.9897 -1.4910
 1699SOL     OW 5246   3.985   4.796   1.676  0.3546  0.2394 -0.4213
 1699SOL    HW1 5247   4.012   4.783   1.581  0.6297 -0.7129 -0.2278
 1699SOL    HW2 5248   3.948   4.888   1.688  2.0321  1.0227 -1.0303
 1700SOL     OW 5249   5.053   3.647   4.042 -0.2863  0.2434  0.3801
 1700SOL    HW1 5250   5.102   3.571   4.085  0.9815  1.0396  0.4010
 1700SOL    HW2 5251   4.970   3.612   3.998 -0.2012 -1.0036  1.1397
 1701SOL     OW 5252   0.891   5.834   3.418 -0.2605  0.0324 -0.8721
 1701SOL    HW1 5253   0.796   5.855   3.440 -0.0195  0.9914 -0.6836
 1701SOL    HW2 5254   0.905   5.735   3.417 -1.0094 -0.0895  0.1546
 1702SOL     OW 5255   5.642   3.640   6.635  0.0939  0.0495 -0.5948
 1702SOL    HW1 5256   5.595   3.728   6.642  0.1300  0.0137  0.1863
 1702SOL    HW2 5257   5.635   3.606   6.541 -0.0347  0.8199 -0.8710
 1703SOL     OW 5258   4.528   5.397   2.965 -0.1168 -0.0897 -0.4334
 1703SOL    HW1 5259   4.621   5.433   2.963  0.8240 -1.9763  2.3159
 1703SOL    HW2 5260   4.525   5.311   2.914  0.1884 -0.9778  0.9900
 1704SOL     OW 5261   0.977   4.713   4.043 -0.1624 -0.0485 -0.0299
 1704SOL    HW1 5262   1.017   4.635   4.091 -2.0802 -1.2108 -0.2171
 1704SOL    HW2 5263   1.021   4.722   3.954  0.5140 -0.5178  0.2396
 1705SOL     OW 5264   5.921   3.669   6.003 -0.4056 -0.4495 -0.2581
 1705SOL    HW1 5265   5.893   3.609   5.928  0.4961 -1.3366  0.0955
 1705SOL    HW2 5266   5.871   3.643   6.086 -1.9720  1.0212 -0.6834
 1706SOL     OW 5267   5.492   4.000   5.837 -0.1899  0.6483  0.2453
 1706SOL    HW1 5268   5.504   4.057   5.919  1.2286  0.4105  0.2377
 1706SOL    HW2 5269   5.554   4.032   5.765 -0.4686  0.0411 -0.2732
 1707SOL     OW 5270   6.540   5.759   4.907 -0.7510 -0.2736 -0.0642
 1707SOL    HW1 5271   6.581   5.676   4.945  0.4915 -0.1966 -1.1571
 1707SOL    HW2 5272   6.442   5.746   4.897 -0.8508 -0.8987  1.5615
 1708SOL     OW 5273   4.675   3.855   4.722 -0.5865 -0.0178  0.3714
 1708SOL    HW1 5274   4.756   3.885   4.672 -0.2275 -2.7690 -0.9113
 1708SOL    HW2 5275   4.703   3.794   4.797 -1.4390 -0.7939  0.0686
 1709SOL     OW 5276   5.044   6.246   0.031  0.1272  0.1437  0.1882
 1709SOL    HW1 5277   5.016   6.163  -0.018  0.4933 -0.3863  0.8554
 1709SOL    HW2 5278   5.143   6.245   0.044  0.2377  1.0941 -0.5183
 1710SOL     OW 5279   1.673   3.988   6.898  0.0756 -0.1695  0.1363
 1710SOL    HW1 5280   1.668   4.083   6.866  0.0880  0.2332  1.3096
 1710SOL    HW2 5281   1.581   3.952   6.910  0.0700 -0.2091 -0.0246
 1711SOL     OW 5282   0.977   5.294   3.979  0.2518 -0.1867 -0.3740
 1711SOL    HW1 5283   0.890   5.343   3.974 -0.4884 -1.4929 -0.8048
 1711SOL    HW2 5284   0.990   5.259   4.072  0.9597  1.1025  0.0326
 1712SOL     OW 5285   3.357   3.962   5.830  0.5457 -0.0171  0.3140
 1712SOL    HW1 5286   3.385   3.969   5.734 -0.2572  0.6377  0.1152
 1712SOL    HW2 5287   3.439   3.959   5.888  1.0379  0.5670 -0.3264
 1713SOL     OW 5288   4.805   4.167   0.980 -0.4650 -0.5775 -0.1130
 1713SOL    HW1 5289   4.716   4.186   1.022 -0.7475 -0.0564 -0.9208
 1713SOL    HW2 5290   4.866   4.244   0.996 -1.1828  0.5007 -2.2478
 1714SOL     OW 5291   1.103   4.479   4.775 -0.8818  0.6672 -0.3804
 1714SOL    HW1 5292   1.104   4.578   4.790 -2.4386  0.4079  1.9669
 1714SOL    HW2 5293   1.152   4.433   4.849  0.6558 -0.3245 -1.9486
 1715SOL     OW 5294   1.486   4.696   5.754  0.2272 -0.4441  0.3691
 1715SOL    HW1 5295   1.425   4.759   5.802  0.9804  1.5788 -1.1706
 1715SOL    HW2 5296   1.580   4.715   5.782  0.3948 -1.7276  0.7371
 1716SOL     OW 5297   1.764   5.652   2.577 -0.3180 -0.0690 -0.4284
 1716SOL    HW1 5298   1.745   5.567   2.625 -2.6490  0.3761 -0.4427
 1716SOL    HW2 5299   1.840   5.700   2.622  0.1520 -1.4967  0.3667
 1717SOL     OW 5300   5.633   4.789   5.802  0.3227  0.0343  0.6068
 1717SOL    HW1 5301   5.547   4.776   5.850  1.3999 -1.3425  2.3182
 1717SOL    HW2 5302   5.631   4.741   5.714 -0.2046 -1.1401  1.2442
 1718SOL     OW 5303   4.677   3.787   6.343  0.3325  0.2716  0.3715
 1718SOL    HW1 5304   4.612   3.724   6.300 -1.6271  0.4134  2.9296
 1718SOL    HW2 5305   4.649   3.882   6.325 -1.3387  0.3430  2.9541
 1719SOL     OW 5306   1.183   4.765   1.009 -0.2095  0.0198 -0.0938
 1719SOL    HW1 5307   1.259   4.751   0.945 -1.2622  0.6929 -1.5579
 1719SOL    HW2 5308   1.186   4.695   1.080  2.3034  0.5981  0.4427
 1720SOL     OW 5309   4.788   5.889   5.847  0.0239 -0.1932  0.0808
 1720SOL    HW1 5310   4.775   5.846   5.936 -1.4940 -0.6848 -0.3387
 1720SOL    HW2 5311   4.879   5.867   5.811  0.1395 -1.0908  0.9084
 1721SOL     OW 5312   1.674   3.855   6.444  0.2467 -0.8607  0.3306
 1721SOL    HW1 5313   1.598   3.790   6.442 -0.6590  0.1852 -0.1222
 1721SOL    HW2 5314   1.749   3.817   6.498 -0.9271 -1.5399  1.5239
 1722SOL     OW 5315   3.940   5.526   0.233  0.0709 -0.8498  0.5123
 1722SOL    HW1 5316   4.026   5.492   0.270 -0.0141 -0.9833  0.5866
 1722SOL    HW2 5317   3.868   5.457   0.245  0.4534 -1.6880 -1.5848
 1723SOL     OW 5318   3.082   4.075   2.570  0.1268 -0.3697 -0.9293
 1723SOL    HW1 5319   3.013   4.037   2.631  0.4224 -1.8873 -1.4963
 1723SOL    HW2 5320   3.154   4.119   2.624  1.1548 -2.9837 -0.0008
 1724SOL     OW 5321   3.983   5.928   4.644  0.2142 -0.2266 -0.0280
 1724SOL    HW1 5322   3.900   5.935   4.699 -0.6097  2.2013 -1.4064
 1724SOL    HW2 5323   4.034   6.014   4.650  2.1747 -1.3316  0.0356
 1725SOL     OW 5324   3.328   3.823   6.874  0.3399 -1.1986 -0.0448
 1725SOL    HW1 5325   3.283   3.764   6.807  0.3802 -0.3240 -0.8695
 1725SOL    HW2 5326   3.340   3.915   6.835 -1.4643 -0.0660  1.8428
 1726SOL     OW 5327   1.727   4.248   4.680  0.1321 -0.2369  0.3499
 1726SOL    HW1 5328   1.660   4.195   4.732  0.9901 -0.5954  1.1061
 1726SOL    HW2 5329   1.679   4.320   4.628 -0.7653  0.0267  1.4959
 1727SOL     OW 5330   6.858   3.968   3.743  0.4277 -0.1609  0.0212
 1727SOL    HW1 5331   6.793   3.940   3.815 -0.6807  0.2426 -0.7905
 1727SOL    HW2 5332   6.823   3.938   3.654  0.6141  1.3480 -0.5767
 1728SOL     OW 5333   0.953   4.407   3.593 -0.1446 -0.1427  0.1165
 1728SOL    HW1 5334   1.006   4.351   3.656 -1.6858 -1.2969  0.4574
 1728SOL    HW2 5335   0.984   4.502   3.597  1.6072 -0.7098  0.5591
 1729SOL     OW 5336   2.747   6.018   4.000  0.0074 -0.2361  0.5160
 1729SOL    HW1 5337   2.666   6.075   3.987  1.3997  1.6964 -0.2749
 1729SOL    HW2 5338   2.793   6.044   4.085  1.2721  0.7150 -0.4073
 1730SOL     OW 5339   4.209   3.739   1.658 -0.2804  0.1631  0.0854
 1730SOL    HW1 5340   4.303   3.742   1.626  0.3968 -0.3915  1.9399
 1730SOL    HW2 5341   4.149   3.779   1.588  1.1125 -0.8775 -1.7786
 1731SOL     OW 5342   4.711   3.403   3.806 -0.3509 -0.1654 -0.0788
 1731SOL    HW1 5343   4.637   3.375   3.867 -0.7092  1.3350  0.2087
 1731SOL    HW2 5344   4.754   3.321   3.766 -0.5997 -1.1469  1.5766
 1732SOL     OW 5345   5.624   4.121   1.005 -0.4068  0.0126 -0.6081
 1732SOL    HW1 5346   5.666   4.211   0.999 -2.3621  0.9180 -1.4014
 1732SOL    HW2 5347   5.529   4.126   0.975 -1.1394 -1.9455  1.1414
 1733SOL     OW 5348   2.748   3.645   6.573 -0.1194  0.5218  0.0336
 1733SOL    HW1 5349   2.842   3.672   6.550  1.6186 -3.2025  1.9137
 1733SOL    HW2 5350   2.725   3.678   6.665 -0.1489  0.3126  0.1009
 1734SOL     OW 5351   0.497   3.920   5.227 -0.7617  0.0574  0.2664
 1734SOL    HW1 5352   0.488   3.982   5.149 -0.9367 -0.3978 -0.0760
 1734SOL    HW2 5353   0.407   3.887   5.254 -1.3286  3.4282  3.3311
 1735SOL     OW 5354   2.585   4.636   6.847  0.0831 -0.4288 -0.1366
 1735SOL    HW1 5355   2.663   4.585   6.812  1.2239 -0.2584  1.9987
 1735SOL    HW2 5356   2.501   4.584   6.832  0.7688 -1.2665 -1.1886
 1736SOL     OW 5357   2.353   5.286   6.611 -0.0430 -0.0455  0.0584
 1736SOL    HW1 5358   2.403   5.371   6.597  1.2824 -0.6864  0.7644
 1736SOL    HW2 5359   2.404   5.210   6.570  0.1509 -0.8674  1.7288
 1737SOL     OW 5360   2.719   4.958   6.009 -0.3217  1.0523 -0.2713
 1737SOL    HW1 5361   2.631   4.917   6.036 -0.6957  1.1473 -1.3055
 1737SOL    HW2 5362   2.708   5.057   6.001  0.0033  1.1139  0.0222
 1738SOL     OW 5363   3.285   5.950   5.530 -0.0910 -0.1896  0.0127
 1738SOL    HW1 5364   3.287   5.927   5.627 -1.9079 -0.0450  0.1244
 1738SOL    HW2 5365   3.362   5.907   5.484  1.1867  0.2844  1.6170
 1739SOL     OW 5366   3.261   4.151   2.761 -0.4825  0.3606 -0.4883
 1739SOL    HW1 5367   3.316   4.234   2.767 -1.4218  1.3128 -3.5266
 1739SOL    HW2 5368   3.316   4.072   2.791  1.0963  1.7612  0.4884
 1740SOL     OW 5369   1.900   5.109   0.526  0.2996  0.6043  0.2957
 1740SOL    HW1 5370   1.877   5.206   0.528  0.2888  0.6268  3.1802
 1740SOL    HW2 5371   1.881   5.072   0.435 -2.1223  2.7212 -0.1808
 1741SOL     OW 5372   1.826   3.716   6.029  0.1097 -0.4609 -0.0968
 1741SOL    HW1 5373   1.877   3.776   6.091 -0.0513  1.3927 -1.6656
 1741SOL    HW2 5374   1.882   3.635   6.009  1.2072  0.1137  0.5121
 1742SOL     OW 5375   2.828   5.596   0.609 -0.0274  0.3586  0.3747
 1742SOL    HW1 5376   2.883   5.516   0.584 -0.1558  0.1458  0.7484
 1742SOL    HW2 5377   2.784   5.633   0.528  0.4899  0.3986  0.1076
 1743SOL     OW 5378   5.483   4.086   1.421  0.1184 -0.3182 -0.4235
 1743SOL    HW1 5379   5.499   4.184   1.407  1.2050 -0.5340 -0.8095
 1743SOL    HW2 5380   5.530   4.034   1.350  0.5013 -1.1663  0.4216
 1744SOL     OW 5381   3.166   5.926   0.677 -0.1702 -0.0105 -0.1145
 1744SOL    HW1 5382   3.200   5.998   0.617 -0.8066  0.3825 -0.0135
 1744SOL    HW2 5383   3.163   5.960   0.771  3.8667 -1.5856  0.7934
 1745SOL     OW 5384   6.168   4.160   2.123 -0.4867 -0.4755 -0.3300
 1745SOL    HW1 5385   6.197   4.244   2.169  3.4014 -1.0190 -1.4224
 1745SOL    HW2 5386   6.221   4.082   2.159 -1.3158 -1.8228 -1.8919
 1746SOL     OW 5387   1.821   5.727   3.832 -0.0257 -0.5746  0.1712
 1746SOL    HW1 5388   1.824   5.747   3.930  2.5445  0.7279 -0.0807
 1746SOL    HW2 5389   1.795   5.810   3.783 -0.4356 -0.9820 -0.3009
 1747SOL     OW 5390   2.005   3.901   6.291 -0.8421 -0.4424  0.2983
 1747SOL    HW1 5391   1.975   3.810   6.319 -0.2078 -1.2398 -1.4909
 1747SOL    HW2 5392   2.105   3.901   6.283 -0.6966  0.8445  1.6481
 1748SOL     OW 5393   1.678   5.423   2.952  0.5329  0.7181  0.7007
 1748SOL    HW1 5394   1.663   5.440   2.854 -1.0888  0.2437  0.8300
 1748SOL    HW2 5395   1.590   5.408   2.996  1.1804  1.5972  2.3834
 1749SOL     OW 5396   4.460   6.271   0.718 -0.4608  0.0516  1.1451
 1749SOL    HW1 5397   4.448   6.369   0.738 -1.6896 -0.1766  1.6389
 1749SOL    HW2 5398   4.558   6.250   0.713 -0.0225  2.0927 -3.0208
 1750SOL     OW 5399   5.852   3.920   1.980  0.1362 -0.1829 -0.0895
 1750SOL    HW1 5400   5.874   3.982   1.904  1.6520 -0.6826 -0.0921
 1750SOL    HW2 5401   5.794   3.968   2.046  0.4456  0.9129 -0.5815
 1751SOL     OW 5402   3.404   4.926   0.601 -0.1474  0.3295 -0.0523
 1751SOL    HW1 5403   3.396   4.864   0.523 -3.5215 -0.9824  1.1734
 1751SOL    HW2 5404   3.386   4.876   0.686 -0.7795  2.5391  1.1918
 1752SOL     OW 5405   6.663   4.703   6.224  0.1730 -0.2107  0.1904
 1752SOL    HW1 5406   6.736   4.768   6.244  0.0844 -0.1492  0.3218
 1752SOL    HW2 5407   6.684   4.615   6.267 -0.3332  0.1132  1.1238
 1753SOL     OW 5408   6.678   4.023   0.343  0.7928  0.3992  0.1586
 1753SOL    HW1 5409   6.729   3.941   0.371  0.9643 -0.2486 -1.9065
 1753SOL    HW2 5410   6.736   4.080   0.285 -0.3430  0.3906 -1.0110
 1754SOL     OW 5411   5.503   5.905   3.495 -0.0787  0.1758 -0.4974
 1754SOL    HW1 5412   5.498   5.993   3.448  1.7535  0.0359 -1.0623
 1754SOL    HW2 5413   5.582   5.854   3.461 -1.5716 -2.0863 -0.8366
 1755SOL     OW 5414   2.228   3.877   6.747  0.2994  0.2736 -0.3734
 1755SOL    HW1 5415   2.257   3.935   6.671 -0.2089 -0.3063 -1.0196
 1755SOL    HW2 5416   2.205   3.786   6.713 -0.1490  0.0693  0.4482
 1756SOL     OW 5417   6.500   3.902   5.066  0.7904  0.5731  0.1574
 1756SOL    HW1 5418   6.507   3.995   5.102  1.7800  0.5807 -0.0190
 1756SOL    HW2 5419   6.481   3.905   4.968  0.4437  0.5795  0.2228
 1757SOL     OW 5420   2.489   5.556   5.481  0.2758  0.7833 -0.0626
 1757SOL    HW1 5421   2.545   5.576   5.401  1.1936  0.4968  0.5011
 1757SOL    HW2 5422   2.509   5.464   5.514 -0.1676  0.8639  0.4511
 1758SOL     OW 5423   2.692   3.570   1.316  0.5266 -0.4755  0.7458
 1758SOL    HW1 5424   2.604   3.617   1.321  1.1844  0.7970  0.9131
 1758SOL    HW2 5425   2.743   3.604   1.237  0.0470 -2.7485 -0.6179
 1759SOL     OW 5426   2.996   3.764   6.426 -0.0057  0.2024 -0.5954
 1759SOL    HW1 5427   2.940   3.842   6.399 -0.5114 -0.4947 -1.6566
 1759SOL    HW2 5428   2.963   3.682   6.378  0.3757 -0.7062  0.6522
 1760SOL     OW 5429   3.494   6.159   0.651 -0.5353 -0.2654 -0.1281
 1760SOL    HW1 5430   3.508   6.150   0.749 -1.1744  2.3086  0.2610
 1760SOL    HW2 5431   3.397   6.148   0.629 -1.3926  4.2724  0.3922
 1761SOL     OW 5432   1.388   4.132   6.540  0.4416 -0.2429 -0.7303
 1761SOL    HW1 5433   1.339   4.094   6.462 -0.3047  2.1882 -1.5524
 1761SOL    HW2 5434   1.453   4.201   6.508 -0.0480  0.9760  0.7571
 1762SOL     OW 5435   3.219   5.073   4.191 -0.1121 -0.2999 -0.2648
 1762SOL    HW1 5436   3.281   5.029   4.126  0.2561 -0.2707  0.0615
 1762SOL    HW2 5437   3.124   5.060   4.161  0.0242 -0.7766 -0.4951
 1763SOL     OW 5438   0.880   6.339   0.418 -0.2750 -0.0486  0.2960
 1763SOL    HW1 5439   0.887   6.352   0.516 -0.2421  0.5151  0.2225
 1763SOL    HW2 5440   0.833   6.253   0.398 -0.0322 -0.2981  0.8022
 1764SOL     OW 5441   3.144   6.043   0.920 -0.7640 -0.3519 -0.2381
 1764SOL    HW1 5442   3.046   6.026   0.934 -0.5040 -0.9381  0.9936
 1764SOL    HW2 5443   3.176   6.110   0.986 -0.2141 -0.5878 -0.2603
 1765SOL     OW 5444   3.784   4.191   4.197  0.2925  0.1751 -0.2047
 1765SOL    HW1 5445   3.852   4.264   4.192  0.5291 -0.0452 -0.1996
 1765SOL    HW2 5446   3.761   4.162   4.104  0.5650 -0.0835 -0.1924
 1766SOL     OW 5447   3.110   3.678   4.632  0.0182  0.0414  0.1136
 1766SOL    HW1 5448   3.083   3.723   4.547  1.7360  0.5746 -0.2006
 1766SOL    HW2 5449   3.067   3.724   4.709 -0.5853  0.3418 -0.3908
 1767SOL     OW 5450   0.544   5.078   3.405 -0.3818 -0.2461 -0.1102
 1767SOL    HW1 5451   0.515   5.059   3.499 -0.7284 -0.2056 -0.2079
 1767SOL    HW2 5452   0.587   4.996   3.367  0.5624  0.0096  0.3806
 1768SOL     OW 5453   4.002   4.312   4.544 -0.1333 -0.1635 -1.1446
 1768SOL    HW1 5454   3.925   4.252   4.566  0.2951 -0.3129 -0.0341
 1768SOL    HW2 5455   4.076   4.258   4.504 -0.0385 -0.2528 -0.8479
 1769SOL     OW 5456   1.459   5.017   4.651  0.3537  0.3392 -0.1361
 1769SOL    HW1 5457   1.501   5.011   4.560  1.0934 -0.5957  0.2459
 1769SOL    HW2 5458   1.517   5.073   4.711 -0.1208  0.9355 -0.2313
 1770SOL     OW 5459   6.447   4.719   1.503 -0.0766  0.2265 -0.3223
 1770SOL    HW1 5460   6.515   4.651   1.529 -0.4527 -0.8068 -1.9101
 1770SOL    HW2 5461   6.492   4.799   1.463  0.3242  0.6993  1.0060
 1771SOL     OW 5462   0.725   4.418   6.727  0.4587  0.2663  0.0617
 1771SOL    HW1 5463   0.771   4.333   6.755 -0.3425 -0.7154 -1.4626
 1771SOL    HW2 5464   0.645   4.433   6.785 -0.6748 -1.2598 -1.0328
 1772SOL     OW 5465   3.750   4.375   0.848  0.1664  0.0210  0.2753
 1772SOL    HW1 5466   3.669   4.328   0.815  0.2457  0.0100  0.0948
 1772SOL    HW2 5467   3.732   4.414   0.939  0.5321 -1.5405  1.0387
 1773SOL     OW 5468   2.622   3.708   6.348 -0.0039 -0.5200 -0.1958
 1773SOL    HW1 5469   2.652   3.803   6.360  0.5542 -0.6346 -0.6440
 1773SOL    HW2 5470   2.662   3.651   6.419 -0.4555 -0.4063  0.1620
 1774SOL     OW 5471   6.042   4.420   1.049  0.5043  0.5856  0.6604
 1774SOL    HW1 5472   6.104   4.375   1.113  0.5413  1.4940  1.2780
 1774SOL    HW2 5473   6.096   4.466   0.978  0.4702 -2.4390 -1.5559
 1775SOL     OW 5474   2.259   5.040   0.713 -0.4295 -0.0015 -0.4660
 1775SOL    HW1 5475   2.320   5.012   0.639 -1.8293  0.3969 -1.8142
 1775SOL    HW2 5476   2.181   4.978   0.718 -1.3441  1.0977 -0.6360
 1776SOL     OW 5477   0.743   4.274   0.435 -0.2935  0.1205  0.6894
 1776SOL    HW1 5478   0.792   4.331   0.369  0.2927  0.1817  1.1618
 1776SOL    HW2 5479   0.764   4.305   0.528  0.8115 -1.4226  1.0081
 1777SOL     OW 5480   5.464   4.840   4.183 -0.0372 -0.3533 -0.3051
 1777SOL    HW1 5481   5.364   4.833   4.188 -0.0714  0.0991 -0.2945
 1777SOL    HW2 5482   5.504   4.799   4.264 -0.2434 -0.0363 -0.0363
 1778SOL     OW 5483   1.467   4.472   1.982 -0.5483 -0.0706 -0.3033
 1778SOL    HW1 5484   1.445   4.553   2.037 -0.0990 -0.6819  0.8110
 1778SOL    HW2 5485   1.400   4.463   1.908 -1.3323  0.6303  0.2952
 1779SOL     OW 5486   6.000   4.114   0.485  0.0193 -0.3616  0.9179
 1779SOL    HW1 5487   6.062   4.038   0.468 -0.4550 -0.6741  0.5458
 1779SOL    HW2 5488   5.911   4.094   0.444 -0.7247 -0.4808  2.4912
 1780SOL     OW 5489   5.430   5.327   4.142  1.1880  0.1531 -0.1676
 1780SOL    HW1 5490   5.406   5.272   4.222 -0.4771  0.5628 -0.3528
 1780SOL    HW2 5491   5.524   5.307   4.116  1.8440  0.1249  1.9766
 1781SOL     OW 5492   0.049   4.651   6.227 -0.6009 -0.7866 -0.2567
 1781SOL    HW1 5493   0.035   4.639   6.325  0.2997 -1.3465 -0.1805
 1781SOL    HW2 5494   0.098   4.736   6.211  0.8757 -1.5613 -0.0468
 1782SOL     OW 5495   3.154   5.713   1.195 -0.1410 -0.0936  0.1456
 1782SOL    HW1 5496   3.075   5.774   1.194 -0.9514 -1.0751 -2.1053
 1782SOL    HW2 5497   3.131   5.628   1.148  1.6294 -1.2663  1.2981
 1783SOL     OW 5498   1.729   5.076   2.936 -0.1779  0.4483 -0.5179
 1783SOL    HW1 5499   1.668   5.100   3.012  0.3470  3.0778 -0.8207
 1783SOL    HW2 5500   1.807   5.024   2.970 -0.4208  0.7789  0.5769
 1784SOL     OW 5501   0.525   5.226   5.095 -0.0307 -0.2187 -0.3762
 1784SOL    HW1 5502   0.481   5.225   5.005  0.2323  1.8281 -0.5861
 1784SOL    HW2 5503   0.460   5.196   5.164 -2.0878  3.1377 -0.6040
 1785SOL     OW 5504   4.623   5.784   1.071  0.0716 -0.4931  0.3909
 1785SOL    HW1 5505   4.582   5.719   1.135 -1.3444  0.4111  0.4591
 1785SOL    HW2 5506   4.551   5.819   1.010  1.1564 -0.3971 -0.8699
 1786SOL     OW 5507   4.230   3.684   1.935  0.1491 -0.4951 -0.7746
 1786SOL    HW1 5508   4.318   3.639   1.952  1.2400  1.9206  0.4595
 1786SOL    HW2 5509   4.234   3.733   1.847  0.9294  1.4584  0.2903
 1787SOL     OW 5510   4.863   3.530   0.406  0.0683 -0.0180 -0.5651
 1787SOL    HW1 5511   4.919   3.586   0.344  1.1152  0.4464  0.7628
 1787SOL    HW2 5512   4.920   3.494   0.479 -0.7202 -2.3906 -1.0504
 1788SOL     OW 5513   5.051   3.372   6.060 -0.8979 -0.4900 -0.1588
 1788SOL    HW1 5514   5.030   3.442   6.127  0.8271  0.1580 -0.2404
 1788SOL    HW2 5515   4.967   3.330   6.027 -1.8708  0.5420  0.9479
 1789SOL     OW 5516   2.850   3.465   2.047  0.1610 -0.1845 -0.0654
 1789SOL    HW1 5517   2.797   3.435   2.127  0.3670  1.0169  0.5443
 1789SOL    HW2 5518   2.942   3.492   2.076 -0.2997  1.8817 -0.4177
 1790SOL     OW 5519   3.837   4.035   6.003 -0.8068 -0.5825 -0.2458
 1790SOL    HW1 5520   3.909   4.015   5.936 -0.3180  0.3222 -0.0154
 1790SOL    HW2 5521   3.844   3.970   6.079  0.6682  0.3002  0.4309
 1791SOL     OW 5522   2.261   4.615   3.277 -0.1046  0.3215  0.2046
 1791SOL    HW1 5523   2.346   4.651   3.315  0.3777  0.2110 -0.7472
 1791SOL    HW2 5524   2.228   4.541   3.335 -0.1731  1.1185  1.2113
 1792SOL     OW 5525   1.608   3.763   5.039 -0.2637  0.4003 -0.0971
 1792SOL    HW1 5526   1.541   3.704   5.084  2.0443 -1.3610  1.2017
 1792SOL    HW2 5527   1.620   3.847   5.092  1.8542 -1.3114  2.3683
 1793SOL     OW 5528   3.857   5.251   4.816  0.3643 -0.5120  0.2099
 1793SOL    HW1 5529   3.847   5.336   4.765  0.4799 -0.5335  0.1507
 1793SOL    HW2 5530   3.923   5.191   4.769 -0.7319 -1.2091 -0.5044
 1794SOL     OW 5531   4.937   5.944   1.963 -0.4251  0.0584 -0.4905
 1794SOL    HW1 5532   4.879   6.025   1.967 -0.5126  0.0665 -1.7585
 1794SOL    HW2 5533   4.969   5.922   2.056 -1.2363  0.9190  0.0126
 1795SOL     OW 5534   2.216   3.611   6.673  0.1198 -0.5121 -0.3376
 1795SOL    HW1 5535   2.288   3.565   6.726  0.9784  1.2484  0.0773
 1795SOL    HW2 5536   2.250   3.632   6.582 -0.2803 -0.7162 -0.5371
 1796SOL     OW 5537   4.610   5.604   3.531  0.1275 -0.2572  0.1575
 1796SOL    HW1 5538   4.551   5.588   3.452  0.4476 -0.7832  0.0197
 1796SOL    HW2 5539   4.686   5.663   3.505 -1.9612  3.1393  1.0582
 1797SOL     OW 5540   6.928   5.687   0.077 -0.0026  0.0746  0.3102
 1797SOL    HW1 5541   6.847   5.718   0.026 -1.8025 -0.3736  2.6940
 1797SOL    HW2 5542   6.976   5.767   0.113  0.0744  0.3177 -0.3158
 1798SOL     OW 5543   4.618   4.701   6.612 -0.0354 -0.4432 -0.1137
 1798SOL    HW1 5544   4.547   4.687   6.542 -0.4923  0.3074  0.1851
 1798SOL    HW2 5545   4.615   4.626   6.678 -1.0115 -0.0914  0.2683
 1799SOL     OW 5546   6.241   5.999   6.679 -0.5879 -0.2689 -0.2644
 1799SOL    HW1 5547   6.172   6.059   6.640  0.0272  0.2427 -0.5968
 1799SOL    HW2 5548   6.200   5.940   6.748 -1.4164 -0.2155 -0.7057
 1800SOL     OW 5549   3.649   5.799   3.979 -0.6422 -0.5233  0.5573
 1800SOL    HW1 5550   3.602   5.887   3.970 -0.1804 -0.3568 -0.2671
 1800SOL    HW2 5551   3.742   5.814   4.012 -0.0011 -0.5464 -1.1767
 1801SOL     OW 5552   1.286   5.234   4.063 -0.6232  0.4877  0.4547
 1801SOL    HW1 5553   1.204   5.204   4.112 -0.4089 -0.2700  0.3605
 1801SOL    HW2 5554   1.348   5.156   4.050  0.2115  1.0992  0.7171
 1802SOL     OW 5555   1.231   6.027   6.710  0.1723 -0.0190 -0.3611
 1802SOL    HW1 5556   1.200   6.026   6.615  0.5642 -0.2530 -0.4900
 1802SOL    HW2 5557   1.200   6.111   6.755 -1.1719 -0.5263 -0.3034
 1803SOL     OW 5558   6.399   3.977   2.166 -0.5547  0.0446  0.2487
 1803SOL    HW1 5559   6.479   3.987   2.107  0.1757  0.6644  1.3183
 1803SOL    HW2 5560   6.428   3.963   2.260 -1.6651 -2.9163  0.2514
 1804SOL     OW 5561   1.366   5.825   6.454 -0.0784 -0.3518 -0.6332
 1804SOL    HW1 5562   1.403   5.762   6.522  0.3999 -2.1493 -2.4451
 1804SOL    HW2 5563   1.441   5.878   6.414 -0.1439 -0.3875 -0.8059
 1805SOL     OW 5564   0.189   3.845   0.214  0.1910 -0.4196 -0.3893
 1805SOL    HW1 5565   0.162   3.796   0.297 -0.5647 -1.1484 -1.0469
 1805SOL    HW2 5566   0.284   3.825   0.193  0.7217  0.6163  0.8726
 1806SOL     OW 5567   4.580   4.362   6.165  0.3553 -0.1595  0.1111
 1806SOL    HW1 5568   4.496   4.349   6.113  1.0801 -5.3431 -0.2455
 1806SOL    HW2 5569   4.558   4.376   6.261 -0.9692 -0.8636 -0.0646
 1807SOL     OW 5570   0.958   4.280   2.896 -0.2548 -0.0871  0.2814
 1807SOL    HW1 5571   0.978   4.376   2.879 -0.9360  0.0262  0.1002
 1807SOL    HW2 5572   1.016   4.246   2.970  2.1747 -0.3716 -1.6413
 1808SOL     OW 5573   3.856   5.615   6.987 -0.0827  0.0370  0.5407
 1808SOL    HW1 5574   3.766   5.572   6.984  0.8770 -2.0648 -0.2494
 1808SOL    HW2 5575   3.890   5.616   7.081 -1.7020  2.7264  1.2041
 1809SOL     OW 5576   3.391   5.693   5.791 -0.2368 -0.3083  0.0404
 1809SOL    HW1 5577   3.337   5.649   5.863 -0.5056 -0.0514 -0.0036
 1809SOL    HW2 5578   3.388   5.636   5.709  0.3839 -0.7906  0.3483
 1810SOL     OW 5579   1.685   5.986   6.628  0.1178  0.0669  0.1988
 1810SOL    HW1 5580   1.771   5.971   6.676  0.6320 -0.4022 -0.8487
 1810SOL    HW2 5581   1.682   5.930   6.545 -1.2878 -0.0942  0.3268
 1811SOL     OW 5582   4.457   3.659   4.328  0.1206  0.0833 -0.5640
 1811SOL    HW1 5583   4.405   3.712   4.395 -1.4096  0.2791 -1.8545
 1811SOL    HW2 5584   4.406   3.577   4.304  1.5137 -0.9400 -0.1533
 1812SOL     OW 5585   2.292   4.030   4.600 -0.1095  0.0722 -0.1568
 1812SOL    HW1 5586   2.238   4.009   4.682  0.0025  1.3401  0.2551
 1812SOL    HW2 5587   2.334   3.946   4.566 -0.5263 -0.5512  0.8180
 1813SOL     OW 5588   0.161   4.789   3.540 -0.2621  0.1556 -0.4448
 1813SOL    HW1 5589   0.124   4.880   3.522 -0.3255  0.0856 -0.6722
 1813SOL    HW2 5590   0.107   4.744   3.610 -0.1981  0.3144 -0.2936
 1814SOL     OW 5591   6.459   4.378   3.375 -0.1305 -0.1279 -1.0422
 1814SOL    HW1 5592   6.403   4.318   3.433  0.8841 -0.4597 -0.3708
 1814SOL    HW2 5593   6.515   4.322   3.314  0.6931  0.1258 -0.5370
 1815SOL     OW 5594   1.959   5.958   5.279  0.3370  0.0755  0.2105
 1815SOL    HW1 5595   1.973   5.891   5.206 -0.9004 -1.4275  1.2795
 1815SOL    HW2 5596   2.037   6.019   5.284  0.4582  0.2131 -2.3461
 1816SOL     OW 5597   4.818   4.313   4.939  0.1700 -0.2892  0.1859
 1816SOL    HW1 5598   4.852   4.332   5.031  2.9167  0.3295 -0.8698
 1816SOL    HW2 5599   4.724   4.347   4.930 -0.5770 -1.3038  3.0134
 1817SOL     OW 5600   4.213   4.389   6.750 -0.1654  0.5748 -0.1859
 1817SOL    HW1 5601   4.234   4.482   6.781  0.0803  1.0069 -1.6010
 1817SOL    HW2 5602   4.272   4.324   6.798 -0.1617  1.1586  0.6247
 1818SOL     OW 5603   3.010   4.712   4.500  0.8192  0.0796 -0.2061
 1818SOL    HW1 5604   3.028   4.622   4.540 -0.3560  0.4223  1.1463
 1818SOL    HW2 5605   2.978   4.775   4.571 -0.5323  0.9542 -1.5362
 1819SOL     OW 5606   4.983   3.461   1.378 -0.6156  0.4389 -0.4897
 1819SOL    HW1 5607   5.025   3.550   1.358 -1.5710  0.6982 -1.4228
 1819SOL    HW2 5608   5.051   3.401   1.420 -0.1887  1.8887  0.9770
 1820SOL     OW 5609   1.042   5.569   0.877 -0.4172 -0.2554  0.1501
 1820SOL    HW1 5610   0.956   5.549   0.925 -0.9651  2.2745  0.3951
 1820SOL    HW2 5611   1.026   5.640   0.809  1.1975 -0.8911 -0.9427
 1821SOL     OW 5612   0.038   3.743   5.637 -0.1161 -0.1843 -0.5112
 1821SOL    HW1 5613  -0.011   3.672   5.586 -1.5970  1.0099 -0.8313
 1821SOL    HW2 5614   0.052   3.713   5.731 -0.4597 -1.0050 -0.7156
 1822SOL     OW 5615   1.046   4.649   5.751 -0.1009 -0.5387  0.1769
 1822SOL    HW1 5616   1.069   4.685   5.660 -0.7292  1.1674  0.6383
 1822SOL    HW2 5617   0.948   4.628   5.754 -0.2409  0.1523  0.6734
 1823SOL     OW 5618   1.519   5.226   1.329 -0.4344 -0.2222  0.2223
 1823SOL    HW1 5619   1.440   5.203   1.387  0.5214  0.2222  1.7486
 1823SOL    HW2 5620   1.603   5.212   1.380  0.5190 -0.8929 -1.4589
 1824SOL     OW 5621   2.318   5.012   2.965 -0.2833 -0.4700 -0.4412
 1824SOL    HW1 5622   2.355   5.105   2.966  2.5565 -1.4922 -0.5115
 1824SOL    HW2 5623   2.280   4.992   2.875 -2.4967  1.1048  0.0655
 1825SOL     OW 5624   3.304   3.890   2.904  0.1986  0.3893  0.3392
 1825SOL    HW1 5625   3.380   3.941   2.944  0.7852  0.1328 -0.4242
 1825SOL    HW2 5626   3.311   3.794   2.931 -0.3798  0.5214  1.0087
 1826SOL     OW 5627   5.460   4.135   5.384 -0.8346 -0.3968  0.3377
 1826SOL    HW1 5628   5.455   4.041   5.418 -0.6893 -0.4019  0.3466
 1826SOL    HW2 5629   5.389   4.151   5.317  0.2844 -1.0697 -1.0510
 1827SOL     OW 5630   0.094   5.920   5.594 -0.0090  0.4145 -0.2340
 1827SOL    HW1 5631   0.090   5.982   5.515 -1.7345  2.0862  1.0883
 1827SOL    HW2 5632   0.002   5.902   5.627  0.4897 -2.3849 -0.1237
 1828SOL     OW 5633   2.581   3.758   5.560  0.0779  0.4355  0.1226
 1828SOL    HW1 5634   2.649   3.796   5.623  0.0043  0.5989  0.1041
 1828SOL    HW2 5635   2.490   3.771   5.599  0.0714  0.0503  0.2338
 1829SOL     OW 5636   2.068   5.442   3.521  0.2151  0.0885 -0.0135
 1829SOL    HW1 5637   2.076   5.352   3.479  1.5083  0.2486 -0.1507
 1829SOL    HW2 5638   2.047   5.510   3.451  2.0381  0.3044 -0.3913
 1830SOL     OW 5639   4.561   6.134   2.988 -0.1262  0.6052  0.1652
 1830SOL    HW1 5640   4.577   6.212   3.049 -1.2371  2.3763 -1.6539
 1830SOL    HW2 5641   4.478   6.086   3.016 -1.1358  1.9515 -0.3924
 1831SOL     OW 5642   4.861   4.166   6.309  0.1564 -0.2093  0.1297
 1831SOL    HW1 5643   4.890   4.258   6.283 -0.2143 -0.6643 -2.0683
 1831SOL    HW2 5644   4.941   4.113   6.337  0.9723 -0.2855 -2.1431
 1832SOL     OW 5645   6.794   6.062   6.896  0.1920  0.3063 -0.0871
 1832SOL    HW1 5646   6.703   6.090   6.864 -0.0070 -0.6739 -0.4291
 1832SOL    HW2 5647   6.861   6.131   6.869 -0.6888  2.0282  1.8636
 1833SOL     OW 5648   0.670   4.590   1.944 -0.4273  0.2961  0.1384
 1833SOL    HW1 5649   0.758   4.623   1.908  0.6319 -1.0578  1.3246
 1833SOL    HW2 5650   0.595   4.629   1.891  0.9487  0.3345 -1.9009
 1834SOL     OW 5651   5.569   3.687   6.186 -0.3752 -0.6677 -0.1199
 1834SOL    HW1 5652   5.569   3.726   6.094 -0.2075 -1.6502 -0.5469
 1834SOL    HW2 5653   5.570   3.587   6.180  0.5193 -0.7452  0.9490
 1835SOL     OW 5654   4.880   5.828   1.190 -0.1310  0.4124 -0.2292
 1835SOL    HW1 5655   4.956   5.824   1.125  0.8883 -1.5670  0.9917
 1835SOL    HW2 5656   4.798   5.787   1.149 -0.4110  2.0012 -1.3288
 1836SOL     OW 5657   5.814   5.125   2.573 -0.2471 -0.3427 -0.1092
 1836SOL    HW1 5658   5.798   5.210   2.622  2.9661 -0.4939  1.4270
 1836SOL    HW2 5659   5.827   5.144   2.475 -0.8521  0.7251  0.0065
 1837SOL     OW 5660   5.532   4.429   0.298 -0.5755 -0.1819  0.7019
 1837SOL    HW1 5661   5.593   4.488   0.351 -1.2019 -1.6966  3.2873
 1837SOL    HW2 5662   5.579   4.343   0.277 -0.5149  0.2002 -0.8368
 1838SOL     OW 5663   2.442   3.759   1.369 -0.2348 -0.1787  0.3123
 1838SOL    HW1 5664   2.508   3.808   1.426  0.2999 -1.1827  0.5923
 1838SOL    HW2 5665   2.435   3.804   1.280 -0.8425  1.2206  1.0315
 1839SOL     OW 5666   5.052   4.625   2.581 -0.2439  0.2001  0.6204
 1839SOL    HW1 5667   5.020   4.682   2.505 -2.1411  0.9512  1.8920
 1839SOL    HW2 5668   5.063   4.531   2.549  1.0573  0.8594 -1.0478
 1840SOL     OW 5669   1.723   5.071   4.353  0.3674  0.2558 -0.4584
 1840SOL    HW1 5670   1.635   5.025   4.361  0.2987  0.4936  0.2644
 1840SOL    HW2 5671   1.767   5.046   4.267 -0.0323 -0.5201 -0.4413
 1841SOL     OW 5672   3.503   5.444   2.354  0.2467  0.6117 -0.1180
 1841SOL    HW1 5673   3.420   5.391   2.368 -0.1998  0.9849 -1.2921
 1841SOL    HW2 5674   3.581   5.383   2.344  0.3518  0.2687  2.1802
 1842SOL     OW 5675   4.782   3.768   6.608  0.4183 -0.2817  0.0525
 1842SOL    HW1 5676   4.722   3.763   6.529  1.1799 -0.3511 -0.5369
 1842SOL    HW2 5677   4.814   3.862   6.619  0.1922 -0.2416  0.3718
 1843SOL     OW 5678   5.880   3.684   1.350 -0.5077 -0.5153 -0.1254
 1843SOL    HW1 5679   5.958   3.637   1.311 -0.5425 -1.2538  0.6686
 1843SOL    HW2 5680   5.889   3.689   1.449 -1.2830 -0.2792 -0.0530
 1844SOL     OW 5681   5.236   4.167   6.638 -0.2337  0.6153  0.5071
 1844SOL    HW1 5682   5.226   4.255   6.684 -0.0586 -0.0246  1.8065
 1844SOL    HW2 5683   5.201   4.094   6.697 -0.2513 -0.2102 -0.4932
 1845SOL     OW 5684   5.559   3.260   0.796 -0.2537 -0.3140 -0.2212
 1845SOL    HW1 5685   5.487   3.254   0.727  0.5094 -1.5058 -0.9584
 1845SOL    HW2 5686   5.561   3.176   0.850  0.9477 -0.5619 -0.6097
 1846SOL     OW 5687   4.950   3.004   5.226  0.2789 -0.4154 -0.6583
 1846SOL    HW1 5688   4.969   3.093   5.186 -1.9527  0.0606 -0.8177
 1846SOL    HW2 5689   4.989   2.932   5.168  1.5804  0.4163 -0.8460
 1847SOL     OW 5690   3.538   6.055   3.924  0.0326  0.2381 -0.1467
 1847SOL    HW1 5691   3.446   6.081   3.954 -0.1329 -0.0212 -0.4181
 1847SOL    HW2 5692   3.606   6.114   3.968 -0.0986 -0.9394  1.7271
 1848SOL     OW 5693   2.193   4.652   0.727  0.4008 -0.1674  0.6100
 1848SOL    HW1 5694   2.248   4.583   0.680  0.3171  0.8461 -1.0575
 1848SOL    HW2 5695   2.163   4.616   0.815 -1.0264 -2.9416 -0.8676
 1849SOL     OW 5696   1.017   4.743   2.497  0.2891 -0.1704  0.3475
 1849SOL    HW1 5697   0.924   4.779   2.503  0.5155  0.3058  1.1940
 1849SOL    HW2 5698   1.075   4.789   2.564  1.2720 -0.0603 -0.5432
 1850SOL     OW 5699   1.562   5.042   5.759 -0.5906 -0.0141 -0.7763
 1850SOL    HW1 5700   1.559   5.126   5.813  1.8224 -0.1942 -0.2101
 1850SOL    HW2 5701   1.504   4.973   5.801 -0.0491  0.3765  0.6853
 1851SOL     OW 5702   3.900   3.622   1.240  0.2989  0.1744 -0.0126
 1851SOL    HW1 5703   3.938   3.573   1.162  2.5312  1.2651  0.3065
 1851SOL    HW2 5704   3.870   3.713   1.211 -0.0931  0.0978  0.1488
 1852SOL     OW 5705   2.083   5.044   6.768 -0.1816 -0.4473  0.3372
 1852SOL    HW1 5706   2.020   4.986   6.716 -0.8447 -0.2237  0.8770
 1852SOL    HW2 5707   2.033   5.092   6.840  0.5465  0.0075  0.5550
 1853SOL     OW 5708   2.038   4.346   0.910 -0.1777  0.9215 -0.0541
 1853SOL    HW1 5709   2.016   4.441   0.932 -1.8870  0.4687  0.3434
 1853SOL    HW2 5710   2.047   4.293   0.994 -0.0212  0.5776 -0.2831
 1854SOL     OW 5711   0.745   3.757   6.368 -0.3072 -0.2066  0.7044
 1854SOL    HW1 5712   0.742   3.851   6.403  1.2331  0.2320 -0.2528
 1854SOL    HW2 5713   0.676   3.746   6.296  1.1316  0.9907 -0.9452
 1855SOL     OW 5714   4.629   4.644   1.911 -0.4697 -0.3495 -0.3672
 1855SOL    HW1 5715   4.535   4.642   1.879 -0.6601  1.4433 -0.0230
 1855SOL    HW2 5716   4.660   4.550   1.930 -3.2083 -0.8278  2.5468
 1856SOL     OW 5717   6.102   3.846   5.090  0.1731 -0.5531 -0.1696
 1856SOL    HW1 5718   6.122   3.928   5.145  1.1338 -0.3094 -0.8514
 1856SOL    HW2 5719   6.106   3.765   5.148 -0.4640 -0.1598  0.4466
 1857SOL     OW 5720   4.869   4.268   3.660 -0.2795 -0.2241 -0.7693
 1857SOL    HW1 5721   4.898   4.173   3.670  1.1415  0.2636  0.0074
 1857SOL    HW2 5722   4.791   4.285   3.720  0.8583 -0.3600  0.8075
 1858SOL     OW 5723   5.919   3.901   5.826 -0.1510  0.1794  0.4369
 1858SOL    HW1 5724   5.883   3.851   5.905 -0.3785  1.7006  1.3468
 1858SOL    HW2 5725   5.848   3.959   5.788  0.2562  0.2458 -0.2341
 1859SOL     OW 5726   2.941   3.975   6.093 -1.2635  0.2589  0.4557
 1859SOL    HW1 5727   2.945   3.885   6.052  2.3185  1.0829 -1.4220
 1859SOL    HW2 5728   3.025   3.992   6.145 -1.2953  2.8376 -0.1701
 1860SOL     OW 5729   5.150   5.140   5.604 -0.7104 -0.4214 -0.6700
 1860SOL    HW1 5730   5.112   5.232   5.607 -0.6926 -0.4112 -0.7462
 1860SOL    HW2 5731   5.238   5.140   5.651 -1.2970 -0.6866  0.4432
 1861SOL     OW 5732   5.491   4.959   5.522  0.0128  0.1728  0.7803
 1861SOL    HW1 5733   5.517   4.865   5.545 -1.9824 -0.4636  0.6292
 1861SOL    HW2 5734   5.402   4.959   5.477 -0.1152  2.1637  0.9378
 1862SOL     OW 5735   6.542   5.584   0.364 -0.6516  0.5443  0.1408
 1862SOL    HW1 5736   6.499   5.602   0.453 -0.2463  0.0002  0.4566
 1862SOL    HW2 5737   6.641   5.577   0.376 -0.5913  0.5226 -0.3640
 1863SOL     OW 5738   3.330   6.332   1.939  0.4245  0.3537 -0.6320
 1863SOL    HW1 5739   3.424   6.325   1.971  0.1448  1.2152  0.4375
 1863SOL    HW2 5740   3.282   6.403   1.991 -1.7197 -2.1641  1.0358
 1864SOL     OW 5741   1.191   5.029   0.017 -0.5890 -0.2867  0.4473
 1864SOL    HW1 5742   1.188   4.930   0.010 -0.0225 -0.3983  1.5388
 1864SOL    HW2 5743   1.125   5.060   0.085 -1.0903  0.1239 -0.2243
 1865SOL     OW 5744   1.499   5.989   6.815  0.5766  0.0452  0.4905
 1865SOL    HW1 5745   1.563   6.001   6.739  0.7049  3.3023  0.9772
 1865SOL    HW2 5746   1.406   5.992   6.781  0.6416 -0.2750  0.2793
 1866SOL     OW 5747   4.389   3.937   5.719  0.1092 -0.1240  0.1470
 1866SOL    HW1 5748   4.477   3.984   5.710  0.7446 -1.1719  0.5619
 1866SOL    HW2 5749   4.352   3.952   5.810 -1.5577  2.5952 -0.8794
 1867SOL     OW 5750   1.832   4.563   3.356  0.3973 -0.4560  0.5163
 1867SOL    HW1 5751   1.775   4.641   3.382 -0.4034 -0.4340 -1.1819
 1867SOL    HW2 5752   1.779   4.479   3.365  0.0209 -0.4303 -1.1450
 1868SOL     OW 5753   2.329   4.853   3.904  0.1329  0.0384  0.5764
 1868SOL    HW1 5754   2.355   4.766   3.945 -1.1952 -0.1599  1.0474
 1868SOL    HW2 5755   2.325   4.844   3.804  1.9066  0.1219  0.4546
 1869SOL     OW 5756   1.304   4.762   2.459  0.4543 -0.1479 -0.0876
 1869SOL    HW1 5757   1.224   4.702   2.465 -0.2440  0.5489 -1.6710
 1869SOL    HW2 5758   1.387   4.708   2.473  0.0838 -2.2773 -4.3706
 1870SOL     OW 5759   2.622   5.217   2.099  0.3551  0.1422  0.9067
 1870SOL    HW1 5760   2.581   5.133   2.064  0.3053  0.6722 -0.3659
 1870SOL    HW2 5761   2.654   5.273   2.022 -0.2883  1.6304  1.6853
 1871SOL     OW 5762   5.485   5.691   1.214  0.1378 -0.5490  0.2212
 1871SOL    HW1 5763   5.385   5.686   1.215  0.1900 -1.9135  1.4811
 1871SOL    HW2 5764   5.518   5.665   1.123 -0.6456  0.5033 -0.3980
 1872SOL     OW 5765   0.688   4.567   6.482  0.0927  0.2706 -0.1937
 1872SOL    HW1 5766   0.672   4.532   6.574 -0.0474 -0.1663 -0.3830
 1872SOL    HW2 5767   0.623   4.525   6.419  0.8363 -0.1877 -0.6652
 1873SOL     OW 5768   1.550   5.971   1.182  0.1023 -0.2454  0.1590
 1873SOL    HW1 5769   1.648   5.955   1.182 -0.0182 -1.1170  1.1693
 1873SOL    HW2 5770   1.530   6.062   1.217  0.5763  0.2875 -0.9129
 1874SOL     OW 5771   6.170   5.005   5.976  0.0001  0.5845  0.2940
 1874SOL    HW1 5772   6.196   5.082   6.035  0.6937 -0.3227  1.2073
 1874SOL    HW2 5773   6.112   4.942   6.027 -0.4837  0.4492 -0.4200
 1875SOL     OW 5774   3.155   4.735   1.626 -0.2611 -0.3648 -0.0208
 1875SOL    HW1 5775   3.242   4.733   1.675  0.9227 -0.8964 -2.0433
 1875SOL    HW2 5776   3.080   4.737   1.692  1.2661  1.9616  1.8101
 1876SOL     OW 5777   1.310   4.454   0.193  0.7330  0.1211  0.5584
 1876SOL    HW1 5778   1.276   4.451   0.287  0.5515  1.1144  0.5334
 1876SOL    HW2 5779   1.339   4.547   0.170  2.5655 -0.4916  0.2413
 1877SOL     OW 5780   0.535   6.090   0.102 -0.1651 -0.3829  0.1321
 1877SOL    HW1 5781   0.472   6.077   0.179 -0.1056 -1.1127  0.0679
 1877SOL    HW2 5782   0.534   6.186   0.074  0.1292 -0.0129  1.3089
 1878SOL     OW 5783   3.561   4.870   0.218  0.3119  0.3191 -0.1823
 1878SOL    HW1 5784   3.605   4.802   0.160  0.0785 -0.1560  0.1908
 1878SOL    HW2 5785   3.482   4.909   0.171 -0.0609 -0.2886 -0.0620
 1879SOL     OW 5786   2.197   4.020   1.863  0.3851 -0.1703  0.1001
 1879SOL    HW1 5787   2.117   3.960   1.856 -0.4544  1.0267 -1.3162
 1879SOL    HW2 5788   2.167   4.112   1.888  1.3217  0.2848 -0.4128
 1880SOL     OW 5789   6.204   5.123   0.199  0.9192 -0.1348 -0.5930
 1880SOL    HW1 5790   6.106   5.130   0.182  0.8948 -2.2547 -1.7070
 1880SOL    HW2 5791   6.246   5.214   0.192 -0.9972  0.8635  0.3314
 1881SOL     OW 5792   0.546   5.014   4.639 -0.1410 -0.4886 -0.0070
 1881SOL    HW1 5793   0.527   4.955   4.561 -0.3842 -0.4146 -0.0044
 1881SOL    HW2 5794   0.613   4.970   4.699  2.0633  0.5433 -1.5667
 1882SOL     OW 5795   1.096   4.843   2.754 -0.6634  0.6709  0.2850
 1882SOL    HW1 5796   1.020   4.906   2.772 -1.9950 -0.7009 -0.3336
[truncated: 542,441 more chars]
