# Supplementary material for: Host–guest complexation of progesterone with β-cyclodextrin derivatives: hydration structure, binding thermodynamics, and loading pathways from molecular dynamics simulations
Source: RSC Adv. 2026 Jul 30. Online ahead of print. doi: 10.1039/d6ra04566a (PMC13420253; doi:10.1039/d6ra04566a)
Supplement: RA-OLF-D6RA04566A-s001 [file RA-OLF-D6RA04566A-s001.zip › 2-SBEBCD/Replica_1/2SBEBCD.itp]

	----------------------------TITLE -----------------------------------------------------------------------------------------
	None
	This file was generated at 04:58 on 2024-04-22 by
	Automatic Topology Builder
	REVISION 2023-06-14 20:38:16
	---------------------------------------------------------------------------------------------------------------------------
	Authors : Martin Stroet, Bertrand Caron, Alpeshkumar K. Malde, Thomas Lee, Alan E. Mark
	Institute : Molecular Dynamics group,
	School of Chemistry and Molecular Biosciences (SCMB),
	The University of Queensland, QLD 4072, Australia
	URL : https://atb.uq.edu.au
	Citations : 1. Malde AK, Zuo L, Breeze M, Stroet M, Poger D, Nair PC, Oostenbrink C, Mark AE.
	An Automated force field Topology Builder (ATB) and repository: version 1.0.
	Journal of Chemical Theory and Computation, 2011, 7, 4026-4037.
	2. Stroet M, Caron B, Visscher K, Geerke D, Malde AK, Mark AE.
	Automated Topology Builder version 3.0: Prediction of solvation free enthalpies in water and hexane.
	DOI:10.1021/acs.jctc.8b00768
	Disclaimer :
	While every effort has been made to ensure the accuracy and validity of parameters provided below
	the assignment of parameters is being based on an automated procedure combining data provided by a
	given user as well as calculations performed using third party software. They are provided as a guide.
	The authors of the ATB cannot guarantee that the parameters are complete or that the parameters provided
	are appropriate for use in any specific application. Users are advised to treat these parameters with discretion
	and to perform additional validation tests for their specific application if required. Neither the authors
	of the ATB or The University of Queensland except any responsibly for how the parameters may be used.
	Release notes and warnings:
	(1) The topology is based on a set of atomic coordinates and other data provided by the user after
	after quantum mechanical optimization of the structure using different levels of theory depending on
	the nature of the molecule.
	(2) In some cases the automatic bond, bond angle and dihedral type assignment is ambiguous.
	In these cases alternative type codes are provided at the end of the line.
	(3) While bonded parameters are taken where possible from the nominated force field non-standard bond, angle and dihedral
	type code may be incorporated in cases where an exact match could not be found. These are marked as "non-standard"
	or "uncertain" in comments.
	(4) In some cases it is not possible to assign an appropriate parameter automatically. "%%" is used as a place holder
	for those fields that could not be determined automatically. The parameters in these fields must be assigned manually
	before the file can be used.
	---------------------------------------------------------------------------------------------------------------------------
	Input Structure : EDA6
	Output : UNITED ATOM topology
	Use in conjunction with the corresponding united atom PDB file.
	---------------------------------------------------------------------------------------------------------------------------
	Citing this topology file
	ATB molid: 1670916
	ATB Topology Hash: 7fdf4
	---------------------------------------------------------------------------------------------------------------------------
	Initial Guess Topology Generation:
	The topology was generated from AM1 optimized geometry and MOPAC charges.
	Bonded and van der Waals parameters were taken from the GROMOS 54A7 parameter set.
	---------------------------------------------------------------------------------------------------------------------------
[ moleculetype ]
	Name nrexcl
EDA6 3
[ atoms ]
	nr type resnr resid atom cgnr charge mass
1 OM 1 EDA6 O56 1 -1.079 15.9994
2 SDmso 1 EDA6 S7 2 2.852 32.0600
3 OM 1 EDA6 O54 3 -1.079 15.9994
4 OM 1 EDA6 O55 4 -1.079 15.9994
5 CH2 1 EDA6 C70 5 -0.621 14.0270
6 CH2 1 EDA6 C38 6 0.063 14.0270
7 CH2 1 EDA6 C37 7 -0.033 14.0270
8 CH2 1 EDA6 C36 8 0.167 14.0270
9 OE 1 EDA6 O19 9 -0.269 15.9994
10 C 1 EDA6 C35 10 -0.019 12.0110
11 HC 1 EDA6 H53 11 0.102 1.0080
12 C 1 EDA6 C34 12 0.007 12.0110
13 HC 1 EDA6 H51 13 0.157 1.0080
14 OAlc 1 EDA6 O18 14 -0.286 15.9994
15 HS14 1 EDA6 H52 15 0.192 1.0080
16 C 1 EDA6 C33 16 -0.019 12.0110
17 HC 1 EDA6 H50 17 0.095 1.0080
18 OE 1 EDA6 O17 18 -0.266 15.9994
19 C 1 EDA6 C30 19 0.145 12.0110
20 HC 1 EDA6 H45 20 0.121 1.0080
21 C 1 EDA6 C26 21 0.024 12.0110
22 HC 1 EDA6 H39 22 0.109 1.0080
23 OE 1 EDA6 O14 23 -0.254 15.9994
24 CH2 1 EDA6 C27 24 0.175 14.0270
25 CH2 1 EDA6 C28 25 -0.038 14.0270
26 CH2 1 EDA6 C29 26 0.064 14.0270
27 CH2 1 EDA6 C64 27 -0.623 14.0270
28 SDmso 1 EDA6 S1 28 2.852 32.0600
29 OM 1 EDA6 O36 29 -1.080 15.9994
30 OM 1 EDA6 O37 30 -1.080 15.9994
31 OM 1 EDA6 O38 31 -1.080 15.9994
32 C 1 EDA6 C25 32 0.018 12.0110
33 HC 1 EDA6 H37 33 0.116 1.0080
34 OAlc 1 EDA6 O13 34 -0.327 15.9994
35 HS14 1 EDA6 H38 35 0.226 1.0080
36 C 1 EDA6 C24 36 -0.016 12.0110
37 HC 1 EDA6 H36 37 0.114 1.0080
38 C 1 EDA6 C31 38 -0.027 12.0110
39 OE 1 EDA6 O15 39 -0.333 15.9994
40 HC 1 EDA6 H46 40 0.116 1.0080
41 CH2 1 EDA6 C32 41 0.184 14.0270
42 OAlc 1 EDA6 O16 42 -0.330 15.9994
43 HS14 1 EDA6 H49 43 0.208 1.0080
44 OE 1 EDA6 O12 44 -0.291 15.9994
45 C 1 EDA6 C21 45 0.132 12.0110
46 HC 1 EDA6 H31 46 0.150 1.0080
47 C 1 EDA6 C17 47 -0.025 12.0110
48 HC 1 EDA6 H25 48 0.114 1.0080
49 OE 1 EDA6 O9 49 -0.276 15.9994
50 CH2 1 EDA6 C18 50 0.153 14.0270
51 CH2 1 EDA6 C19 51 -0.023 14.0270
52 CH2 1 EDA6 C20 52 0.061 14.0270
53 CH2 1 EDA6 C65 53 -0.620 14.0270
54 SDmso 1 EDA6 S2 54 2.856 32.0600
55 OM 1 EDA6 O39 55 -1.080 15.9994
56 OM 1 EDA6 O40 56 -1.080 15.9994
57 OM 1 EDA6 O41 57 -1.080 15.9994
58 C 1 EDA6 C16 58 -0.002 12.0110
59 HC 1 EDA6 H23 59 0.117 1.0080
60 OAlc 1 EDA6 O8 60 -0.335 15.9994
61 HS14 1 EDA6 H24 61 0.217 1.0080
62 C 1 EDA6 C15 62 0.007 12.0110
63 HC 1 EDA6 H22 63 0.111 1.0080
64 C 1 EDA6 C22 64 -0.007 12.0110
65 OE 1 EDA6 O10 65 -0.292 15.9994
66 HC 1 EDA6 H32 66 0.118 1.0080
67 CH2 1 EDA6 C23 67 0.181 14.0270
68 OAlc 1 EDA6 O11 68 -0.337 15.9994
69 HS14 1 EDA6 H35 69 0.215 1.0080
70 OE 1 EDA6 O7 70 -0.277 15.9994
71 C 1 EDA6 C12 71 0.118 12.0110
72 HC 1 EDA6 H17 72 0.143 1.0080
73 C 1 EDA6 C8 73 -0.015 12.0110
74 HC 1 EDA6 H11 74 0.104 1.0080
75 OE 1 EDA6 O4 75 -0.270 15.9994
76 CH2 1 EDA6 C9 76 0.128 14.0270
77 CH2 1 EDA6 C10 77 0.006 14.0270
78 CH2 1 EDA6 C11 78 0.060 14.0270
79 CH2 1 EDA6 C66 79 -0.621 14.0270
80 SDmso 1 EDA6 S3 80 2.851 32.0600
81 OM 1 EDA6 O42 81 -1.080 15.9994
82 OM 1 EDA6 O43 82 -1.080 15.9994
83 OM 1 EDA6 O44 83 -1.080 15.9994
84 C 1 EDA6 C7 84 0.031 12.0110
85 HC 1 EDA6 H9 85 0.118 1.0080
86 OAlc 1 EDA6 O3 86 -0.318 15.9994
87 HS14 1 EDA6 H10 87 0.222 1.0080
88 C 1 EDA6 C6 88 0.018 12.0110
89 HC 1 EDA6 H8 89 0.112 1.0080
90 C 1 EDA6 C13 90 -0.022 12.0110
91 OE 1 EDA6 O5 91 -0.305 15.9994
92 HC 1 EDA6 H18 92 0.104 1.0080
93 CH2 1 EDA6 C14 93 0.182 14.0270
94 OAlc 1 EDA6 O6 94 -0.331 15.9994
95 HS14 1 EDA6 H21 95 0.208 1.0080
96 OE 1 EDA6 O2 96 -0.271 15.9994
97 C 1 EDA6 C5 97 0.127 12.0110
98 HC 1 EDA6 H7 98 0.123 1.0080
99 C 1 EDA6 C4 99 0.027 12.0110
100 HC 1 EDA6 H6 100 0.101 1.0080
101 OE 1 EDA6 O1 101 -0.242 15.9994
102 CH2 1 EDA6 C3 102 0.118 14.0270
103 CH2 1 EDA6 C1 103 0.018 14.0270
104 CH2 1 EDA6 C2 104 0.058 14.0270
105 CH2 1 EDA6 C67 105 -0.623 14.0270
106 SDmso 1 EDA6 S4 106 2.851 32.0600
107 OM 1 EDA6 O45 107 -1.081 15.9994
108 OM 1 EDA6 O46 108 -1.081 15.9994
109 OM 1 EDA6 O47 109 -1.081 15.9994
110 C 1 EDA6 C56 110 0.038 12.0110
111 HC 1 EDA6 H85 111 0.117 1.0080
112 OAlc 1 EDA6 O31 112 -0.318 15.9994
113 HS14 1 EDA6 H86 113 0.227 1.0080
114 C 1 EDA6 C55 114 -0.021 12.0110
115 HC 1 EDA6 H84 115 0.115 1.0080
116 C 1 EDA6 C57 116 -0.024 12.0110
117 OE 1 EDA6 O32 117 -0.338 15.9994
118 HC 1 EDA6 H87 118 0.115 1.0080
119 CH2 1 EDA6 C58 119 0.179 14.0270
120 OAlc 1 EDA6 O33 120 -0.332 15.9994
121 HS14 1 EDA6 H90 121 0.207 1.0080
122 OE 1 EDA6 O30 122 -0.292 15.9994
123 C 1 EDA6 C54 123 0.133 12.0110
124 HC 1 EDA6 H83 124 0.144 1.0080
125 OE 1 EDA6 O29 125 -0.287 15.9994
126 C 1 EDA6 C52 126 -0.011 12.0110
127 HC 1 EDA6 H79 127 0.115 1.0080
128 CH2 1 EDA6 C53 128 0.173 14.0270
129 OAlc 1 EDA6 O28 129 -0.333 15.9994
130 HS14 1 EDA6 H82 130 0.214 1.0080
131 C 1 EDA6 C51 131 -0.030 12.0110
132 HC 1 EDA6 H78 132 0.109 1.0080
133 C 1 EDA6 C60 133 0.008 12.0110
134 HC 1 EDA6 H92 134 0.113 1.0080
135 OAlc 1 EDA6 O34 135 -0.332 15.9994
136 HS14 1 EDA6 H93 136 0.230 1.0080
137 C 1 EDA6 C59 137 0.012 12.0110
138 HC 1 EDA6 H91 138 0.114 1.0080
139 OE 1 EDA6 O35 139 -0.272 15.9994
140 CH2 1 EDA6 C61 140 0.173 14.0270
141 CH2 1 EDA6 C62 141 -0.034 14.0270
142 CH2 1 EDA6 C63 142 0.062 14.0270
143 CH2 1 EDA6 C68 143 -0.623 14.0270
144 SDmso 1 EDA6 S5 144 2.851 32.0600
145 OM 1 EDA6 O48 145 -1.080 15.9994
146 OM 1 EDA6 O49 146 -1.080 15.9994
147 OM 1 EDA6 O50 147 -1.080 15.9994
148 OE 1 EDA6 O27 148 -0.286 15.9994
149 C 1 EDA6 C48 149 0.137 12.0110
150 HC 1 EDA6 H73 150 0.132 1.0080
151 C 1 EDA6 C44 151 0.023 12.0110
152 HC 1 EDA6 H67 152 0.113 1.0080
153 OE 1 EDA6 O24 153 -0.277 15.9994
154 CH2 1 EDA6 C45 154 0.176 14.0270
155 CH2 1 EDA6 C46 155 -0.033 14.0270
156 CH2 1 EDA6 C47 156 0.064 14.0270
157 CH2 1 EDA6 C69 157 -0.621 14.0270
158 SDmso 1 EDA6 S6 158 2.850 32.0600
159 OM 1 EDA6 O51 159 -1.079 15.9994
160 OM 1 EDA6 O52 160 -1.079 15.9994
161 OM 1 EDA6 O53 161 -1.079 15.9994
162 C 1 EDA6 C43 162 0.009 12.0110
163 HC 1 EDA6 H65 163 0.114 1.0080
164 OAlc 1 EDA6 O23 164 -0.331 15.9994
165 HS14 1 EDA6 H66 165 0.232 1.0080
166 C 1 EDA6 C42 166 -0.026 12.0110
167 HC 1 EDA6 H64 167 0.112 1.0080
168 C 1 EDA6 C49 168 -0.020 12.0110
169 OE 1 EDA6 O25 169 -0.302 15.9994
170 HC 1 EDA6 H74 170 0.110 1.0080
171 CH2 1 EDA6 C50 171 0.181 14.0270
172 OAlc 1 EDA6 O26 172 -0.325 15.9994
173 HS14 1 EDA6 H77 173 0.208 1.0080
174 OE 1 EDA6 O22 174 -0.289 15.9994
175 C 1 EDA6 C39 175 0.137 12.0110
176 HC 1 EDA6 H59 176 0.130 1.0080
177 OE 1 EDA6 O20 177 -0.304 15.9994
178 C 1 EDA6 C40 178 -0.014 12.0110
179 HC 1 EDA6 H60 179 0.112 1.0080
180 CH2 1 EDA6 C41 180 0.179 14.0270
181 OAlc 1 EDA6 O21 181 -0.328 15.9994
182 HS14 1 EDA6 H63 182 0.209 1.0080
	total charge of the molecule: -7.000
[ bonds ]
	ai aj funct c0 c1
1 2 2 0.1420 3.2236e+06
2 3 2 0.1420 3.2236e+06
2 4 2 0.1420 3.2236e+06
2 5 2 0.1780 5.9400e+06
5 6 2 0.1500 8.3700e+06
6 7 2 0.1520 5.4300e+06
7 8 2 0.1520 5.4300e+06
8 9 2 0.1430 8.1800e+06
9 10 2 0.1420 3.2236e+06
10 11 2 0.1130 7.0483e+06
10 12 2 0.1540 4.2166e+06
10 175 2 0.1540 4.2166e+06
12 13 2 0.1130 7.0483e+06
12 14 2 0.1410 6.5389e+06
12 16 2 0.1540 4.2166e+06
14 15 2 0.0971 7.9547e+06
16 17 2 0.1120 3.7000e+07
16 18 2 0.1430 8.1800e+06
16 178 2 0.1530 7.1500e+06
18 19 2 0.1410 6.5389e+06
19 20 2 0.1130 7.0483e+06
19 21 2 0.1540 4.2166e+06
19 39 2 0.1420 3.2236e+06
21 22 2 0.1130 7.0483e+06
21 23 2 0.1420 3.2236e+06
21 32 2 0.1530 7.1500e+06
23 24 2 0.1430 8.1800e+06
24 25 2 0.1520 5.4300e+06
25 26 2 0.1520 5.4300e+06
26 27 2 0.1500 8.3700e+06
27 28 2 0.1780 5.9400e+06
28 29 2 0.1420 3.2236e+06
28 30 2 0.1420 3.2236e+06
28 31 2 0.1420 3.2236e+06
32 33 2 0.1120 3.7000e+07
32 34 2 0.1420 3.2236e+06
32 36 2 0.1540 4.2166e+06
34 35 2 0.0971 7.9547e+06
36 37 2 0.1120 3.7000e+07
36 38 2 0.1530 7.1500e+06
36 44 2 0.1430 8.1800e+06
38 39 2 0.1430 8.1800e+06
38 40 2 0.1130 7.0483e+06
38 41 2 0.1530 7.1500e+06
41 42 2 0.1410 6.5389e+06
42 43 2 0.0971 7.9547e+06
44 45 2 0.1420 3.2236e+06
45 46 2 0.1130 7.0483e+06
45 47 2 0.1540 4.2166e+06
45 65 2 0.1420 3.2236e+06
47 48 2 0.1130 7.0483e+06
47 49 2 0.1430 8.1800e+06
47 58 2 0.1540 4.2166e+06
49 50 2 0.1430 8.1800e+06
50 51 2 0.1520 5.4300e+06
51 52 2 0.1520 5.4300e+06
52 53 2 0.1500 8.3700e+06
53 54 2 0.1780 5.9400e+06
54 55 2 0.1420 3.2236e+06
54 56 2 0.1420 3.2236e+06
54 57 2 0.1420 3.2236e+06
58 59 2 0.1120 3.7000e+07
58 60 2 0.1430 8.1800e+06
58 62 2 0.1530 7.1500e+06
60 61 2 0.0971 7.9547e+06
62 63 2 0.1130 7.0483e+06
62 64 2 0.1530 7.1500e+06
62 70 2 0.1430 8.1800e+06
64 65 2 0.1430 8.1800e+06
64 66 2 0.1130 7.0483e+06
64 67 2 0.1530 7.1500e+06
67 68 2 0.1410 6.5389e+06
68 69 2 0.0971 7.9547e+06
70 71 2 0.1420 3.2236e+06
71 72 2 0.1130 7.0483e+06
71 73 2 0.1530 7.1500e+06
71 91 2 0.1420 3.2236e+06
73 74 2 0.1130 7.0483e+06
73 75 2 0.1420 3.2236e+06
73 84 2 0.1530 7.1500e+06
75 76 2 0.1430 8.1800e+06
76 77 2 0.1520 5.4300e+06
77 78 2 0.1520 5.4300e+06
78 79 2 0.1500 8.3700e+06
79 80 2 0.1780 5.9400e+06
80 81 2 0.1420 3.2236e+06
80 82 2 0.1420 3.2236e+06
80 83 2 0.1420 3.2236e+06
84 85 2 0.1120 3.7000e+07
84 86 2 0.1420 3.2236e+06
84 88 2 0.1540 4.2166e+06
86 87 2 0.0971 7.9547e+06
88 89 2 0.1120 3.7000e+07
88 90 2 0.1530 7.1500e+06
88 96 2 0.1430 8.1800e+06
90 91 2 0.1430 8.1800e+06
90 92 2 0.1130 7.0483e+06
90 93 2 0.1530 7.1500e+06
93 94 2 0.1410 6.5389e+06
94 95 2 0.0971 7.9547e+06
96 97 2 0.1410 6.5389e+06
97 98 2 0.1130 7.0483e+06
97 99 2 0.1540 4.2166e+06
97 117 2 0.1430 8.1800e+06
99 100 2 0.1130 7.0483e+06
99 101 2 0.1410 6.5389e+06
99 110 2 0.1530 7.1500e+06
101 102 2 0.1430 8.1800e+06
102 103 2 0.1520 5.4300e+06
103 104 2 0.1520 5.4300e+06
104 105 2 0.1500 8.3700e+06
105 106 2 0.1780 5.9400e+06
106 107 2 0.1420 3.2236e+06
106 108 2 0.1420 3.2236e+06
106 109 2 0.1420 3.2236e+06
110 111 2 0.1120 3.7000e+07
110 112 2 0.1420 3.2236e+06
110 114 2 0.1540 4.2166e+06
112 113 2 0.0971 7.9547e+06
114 115 2 0.1130 7.0483e+06
114 116 2 0.1530 7.1500e+06
114 122 2 0.1430 8.1800e+06
116 117 2 0.1430 8.1800e+06
116 118 2 0.1120 3.7000e+07
116 119 2 0.1530 7.1500e+06
119 120 2 0.1410 6.5389e+06
120 121 2 0.0971 7.9547e+06
122 123 2 0.1420 3.2236e+06
123 124 2 0.1130 7.0483e+06
123 125 2 0.1410 6.5389e+06
123 137 2 0.1540 4.2166e+06
125 126 2 0.1430 8.1800e+06
126 127 2 0.1130 7.0483e+06
126 128 2 0.1530 7.1500e+06
126 131 2 0.1530 7.1500e+06
128 129 2 0.1410 6.5389e+06
129 130 2 0.0971 7.9547e+06
131 132 2 0.1120 3.7000e+07
131 133 2 0.1540 4.2166e+06
131 148 2 0.1430 8.1800e+06
133 134 2 0.1120 3.7000e+07
133 135 2 0.1420 3.2236e+06
133 137 2 0.1530 7.1500e+06
135 136 2 0.0971 7.9547e+06
137 138 2 0.1130 7.0483e+06
137 139 2 0.1420 3.2236e+06
139 140 2 0.1430 8.1800e+06
140 141 2 0.1520 5.4300e+06
141 142 2 0.1520 5.4300e+06
142 143 2 0.1500 8.3700e+06
143 144 2 0.1780 5.9400e+06
144 145 2 0.1420 3.2236e+06
144 146 2 0.1420 3.2236e+06
144 147 2 0.1420 3.2236e+06
148 149 2 0.1420 3.2236e+06
149 150 2 0.1130 7.0483e+06
149 151 2 0.1540 4.2166e+06
149 169 2 0.1410 6.5389e+06
151 152 2 0.1130 7.0483e+06
151 153 2 0.1420 3.2236e+06
151 162 2 0.1530 7.1500e+06
153 154 2 0.1430 8.1800e+06
154 155 2 0.1520 5.4300e+06
155 156 2 0.1520 5.4300e+06
156 157 2 0.1500 8.3700e+06
157 158 2 0.1780 5.9400e+06
158 159 2 0.1420 3.2236e+06
158 160 2 0.1420 3.2236e+06
158 161 2 0.1420 3.2236e+06
162 163 2 0.1120 3.7000e+07
162 164 2 0.1420 3.2236e+06
162 166 2 0.1540 4.2166e+06
164 165 2 0.0971 7.9547e+06
166 167 2 0.1120 3.7000e+07
166 168 2 0.1530 7.1500e+06
166 174 2 0.1430 8.1800e+06
168 169 2 0.1430 8.1800e+06
168 170 2 0.1130 7.0483e+06
168 171 2 0.1530 7.1500e+06
171 172 2 0.1410 6.5389e+06
172 173 2 0.0971 7.9547e+06
174 175 2 0.1410 6.5389e+06
175 176 2 0.1130 7.0483e+06
175 177 2 0.1410 6.5389e+06
177 178 2 0.1430 8.1800e+06
178 179 2 0.1130 7.0483e+06
178 180 2 0.1530 7.1500e+06
180 181 2 0.1410 6.5389e+06
181 182 2 0.0971 7.9547e+06
[ pairs ]
	ai aj funct	all 1-4 pairs but the ones excluded in GROMOS itp
1 6 1
2 7 1
3 6 1
4 6 1
5 8 1
6 9 1
7 10 1
8 11 1
8 12 1
8 175 1
9 13 1
9 14 1
9 16 1
9 174 1
9 176 1
9 177 1
10 15 1
10 17 1
10 18 1
10 166 1
10 178 1
11 13 1
11 14 1
11 16 1
11 174 1
11 176 1
11 177 1
12 19 1
12 174 1
12 176 1
12 177 1
12 179 1
12 180 1
13 15 1
13 17 1
13 18 1
13 175 1
13 178 1
14 17 1
14 18 1
14 175 1
14 178 1
15 16 1
16 20 1
16 21 1
16 39 1
16 175 1
16 181 1
17 19 1
17 177 1
17 179 1
17 180 1
18 22 1
18 23 1
18 32 1
18 38 1
18 177 1
18 179 1
18 180 1
19 24 1
19 33 1
19 34 1
19 36 1
19 40 1
19 41 1
19 178 1
20 22 1
20 23 1
20 32 1
20 38 1
21 25 1
21 35 1
21 37 1
21 38 1
21 44 1
22 24 1
22 33 1
22 34 1
22 36 1
22 39 1
23 26 1
23 33 1
23 34 1
23 36 1
23 39 1
24 27 1
24 32 1
25 28 1
26 29 1
26 30 1
26 31 1
32 39 1
32 40 1
32 41 1
32 45 1
33 35 1
33 37 1
33 38 1
33 44 1
34 37 1
34 38 1
34 44 1
35 36 1
36 42 1
36 46 1
36 47 1
36 65 1
37 39 1
37 40 1
37 41 1
37 45 1
38 43 1
38 45 1
39 42 1
39 44 1
40 42 1
40 44 1
41 44 1
44 48 1
44 49 1
44 58 1
44 64 1
45 50 1
45 59 1
45 60 1
45 62 1
45 66 1
45 67 1
46 48 1
46 49 1
46 58 1
46 64 1
47 51 1
47 61 1
47 63 1
47 64 1
47 70 1
48 50 1
48 59 1
48 60 1
48 62 1
48 65 1
49 52 1
49 59 1
49 60 1
49 62 1
49 65 1
50 53 1
50 58 1
51 54 1
52 55 1
52 56 1
52 57 1
58 65 1
58 66 1
58 67 1
58 71 1
59 61 1
59 63 1
59 64 1
59 70 1
60 63 1
60 64 1
60 70 1
61 62 1
62 68 1
62 72 1
62 73 1
62 91 1
63 65 1
63 66 1
63 67 1
63 71 1
64 69 1
64 71 1
65 68 1
65 70 1
66 68 1
66 70 1
67 70 1
70 74 1
70 75 1
70 84 1
70 90 1
71 76 1
71 85 1
71 86 1
71 88 1
71 92 1
71 93 1
72 74 1
72 75 1
72 84 1
72 90 1
73 77 1
73 87 1
73 89 1
73 90 1
73 96 1
74 76 1
74 85 1
74 86 1
74 88 1
74 91 1
75 78 1
75 85 1
75 86 1
75 88 1
75 91 1
76 79 1
76 84 1
77 80 1
78 81 1
78 82 1
78 83 1
84 91 1
84 92 1
84 93 1
84 97 1
85 87 1
85 89 1
85 90 1
85 96 1
86 89 1
86 90 1
86 96 1
87 88 1
88 94 1
88 98 1
88 99 1
88 117 1
89 91 1
89 92 1
89 93 1
89 97 1
90 95 1
90 97 1
91 94 1
91 96 1
92 94 1
92 96 1
93 96 1
96 100 1
96 101 1
96 110 1
96 116 1
97 102 1
97 111 1
97 112 1
97 114 1
97 118 1
97 119 1
98 100 1
98 101 1
98 110 1
98 116 1
99 103 1
99 113 1
99 115 1
99 116 1
99 122 1
100 102 1
100 111 1
100 112 1
100 114 1
100 117 1
101 104 1
101 111 1
101 112 1
101 114 1
101 117 1
102 105 1
102 110 1
103 106 1
104 107 1
104 108 1
104 109 1
110 117 1
110 118 1
110 119 1
110 123 1
111 113 1
111 115 1
111 116 1
111 122 1
112 115 1
112 116 1
112 122 1
113 114 1
114 120 1
114 124 1
114 125 1
114 137 1
115 117 1
115 118 1
115 119 1
115 123 1
116 121 1
116 123 1
117 120 1
117 122 1
118 120 1
118 122 1
119 122 1
122 126 1
122 133 1
122 138 1
122 139 1
123 127 1
123 128 1
123 131 1
123 134 1
123 135 1
123 140 1
124 126 1
124 133 1
124 138 1
124 139 1
125 129 1
125 132 1
125 133 1
125 138 1
125 139 1
125 148 1
126 130 1
126 134 1
126 135 1
126 137 1
126 149 1
127 129 1
127 132 1
127 133 1
127 148 1
128 132 1
128 133 1
128 148 1
129 131 1
131 136 1
131 138 1
131 139 1
131 150 1
131 151 1
131 169 1
132 134 1
132 135 1
132 137 1
132 149 1
133 140 1
133 149 1
134 136 1
134 138 1
134 139 1
134 148 1
135 138 1
135 139 1
135 148 1
136 137 1
137 141 1
137 148 1
138 140 1
139 142 1
140 143 1
141 144 1
142 145 1
142 146 1
142 147 1
148 152 1
148 153 1
148 162 1
148 168 1
149 154 1
149 163 1
149 164 1
149 166 1
149 170 1
149 171 1
150 152 1
150 153 1
150 162 1
150 168 1
151 155 1
151 165 1
151 167 1
151 168 1
151 174 1
152 154 1
152 163 1
152 164 1
152 166 1
152 169 1
153 156 1
153 163 1
153 164 1
153 166 1
153 169 1
154 157 1
154 162 1
155 158 1
156 159 1
156 160 1
156 161 1
162 169 1
162 170 1
162 171 1
162 175 1
163 165 1
163 167 1
163 168 1
163 174 1
164 167 1
164 168 1
164 174 1
165 166 1
166 172 1
166 176 1
166 177 1
167 169 1
167 170 1
167 171 1
167 175 1
168 173 1
168 175 1
169 172 1
169 174 1
170 172 1
170 174 1
171 174 1
174 178 1
175 179 1
175 180 1
176 178 1
177 181 1
178 182 1
179 181 1
[ angles ]
	ai aj ak funct angle fc
1 2 3 2 113.00 545.00
1 2 4 2 113.00 545.00
1 2 5 2 104.00 490.00
3 2 4 2 113.00 545.00
3 2 5 2 104.00 490.00
4 2 5 2 104.00 490.00
2 5 6 2 113.00 545.00
5 6 7 2 111.00 530.00
6 7 8 2 111.00 530.00
7 8 9 2 111.00 530.00
8 9 10 2 109.50 450.00
9 10 11 2 111.30 632.00
9 10 12 2 111.00 530.00
9 10 175 2 109.50 520.00
11 10 12 2 109.00 1680.51
11 10 175 2 107.00 2726.16
12 10 175 2 111.00 530.00
10 12 13 2 110.30 524.00
10 12 14 2 111.00 530.00
10 12 16 2 109.50 520.00
13 12 14 2 104.00 490.00
13 12 16 2 110.30 524.00
14 12 16 2 111.00 530.00
12 14 15 2 109.50 450.00
12 16 17 2 109.60 450.00
12 16 18 2 109.50 520.00
12 16 178 2 109.50 520.00
17 16 18 2 111.40 532.00
17 16 178 2 109.60 450.00
18 16 178 2 109.50 520.00
16 18 19 2 115.00 50.00
18 19 20 2 113.00 545.00
18 19 21 2 111.00 530.00
18 19 39 2 106.00 1733.55
20 19 21 2 110.00 285.00
20 19 39 2 106.00 1733.55
21 19 39 2 109.50 520.00
19 21 22 2 107.00 2726.16
19 21 23 2 109.50 520.00
19 21 32 2 111.00 530.00
22 21 23 2 111.00 530.00
22 21 32 2 108.53 443.00
23 21 32 2 111.00 530.00
21 23 24 2 109.50 450.00
23 24 25 2 111.00 530.00
24 25 26 2 111.00 530.00
25 26 27 2 111.00 530.00
26 27 28 2 113.00 545.00
27 28 29 2 106.75 503.00
27 28 30 2 106.75 503.00
27 28 31 2 106.75 503.00
29 28 30 2 113.00 545.00
29 28 31 2 113.00 545.00
30 28 31 2 113.00 545.00
21 32 33 2 110.00 285.00
21 32 34 2 109.50 520.00
21 32 36 2 109.50 520.00
33 32 34 2 110.00 285.00
33 32 36 2 110.00 285.00
34 32 36 2 109.50 520.00
32 34 35 2 109.50 450.00
32 36 37 2 110.30 524.00
32 36 38 2 111.00 530.00
32 36 44 2 104.00 490.00
37 36 38 2 110.30 524.00
37 36 44 2 109.60 450.00
38 36 44 2 111.00 530.00
36 38 39 2 111.00 530.00
36 38 40 2 109.00 1680.51
36 38 41 2 111.00 530.00
39 38 40 2 109.50 285.00
39 38 41 2 103.00 420.00
40 38 41 2 110.00 285.00
19 39 38 2 116.00 465.00
38 41 42 2 111.00 530.00
41 42 43 2 109.50 450.00
36 44 45 2 116.00 465.00
44 45 46 2 113.00 545.00
44 45 47 2 111.00 530.00
44 45 65 2 104.00 490.00
46 45 47 2 110.00 285.00
46 45 65 2 106.00 1733.55
47 45 65 2 111.00 530.00
45 47 48 2 106.75 503.00
45 47 49 2 109.50 520.00
45 47 58 2 111.00 530.00
48 47 49 2 111.40 532.00
48 47 58 2 108.00 465.00
49 47 58 2 109.50 520.00
47 49 50 2 109.50 450.00
49 50 51 2 111.00 530.00
50 51 52 2 111.00 530.00
51 52 53 2 111.00 530.00
52 53 54 2 113.00 545.00
53 54 55 2 106.00 1733.55
53 54 56 2 106.00 1733.55
53 54 57 2 106.00 1733.55
55 54 56 2 113.00 545.00
55 54 57 2 113.00 545.00
56 54 57 2 113.00 545.00
47 58 59 2 110.30 524.00
47 58 60 2 109.50 520.00
47 58 62 2 109.50 520.00
59 58 60 2 110.30 524.00
59 58 62 2 110.30 524.00
60 58 62 2 109.50 520.00
58 60 61 2 109.50 450.00
58 62 63 2 109.50 285.00
58 62 64 2 109.50 520.00
58 62 70 2 109.50 520.00
63 62 64 2 110.00 285.00
63 62 70 2 111.00 530.00
64 62 70 2 109.50 520.00
62 64 65 2 109.50 520.00
62 64 66 2 109.50 285.00
62 64 67 2 111.00 530.00
65 64 66 2 109.50 285.00
65 64 67 2 109.50 520.00
66 64 67 2 109.00 1680.51
45 65 64 2 115.00 50.00
64 67 68 2 115.00 610.00
67 68 69 2 109.50 450.00
62 70 71 2 109.50 450.00
70 71 72 2 112.00 4899.70
70 71 73 2 111.00 530.00
70 71 91 2 106.00 1733.55
72 71 73 2 111.00 530.00
72 71 91 2 106.00 1733.55
73 71 91 2 111.00 530.00
71 73 74 2 106.00 1733.55
71 73 75 2 115.00 610.00
71 73 84 2 111.00 530.00
74 73 75 2 110.30 524.00
74 73 84 2 108.53 443.00
75 73 84 2 109.50 520.00
73 75 76 2 109.50 450.00
75 76 77 2 109.50 520.00
76 77 78 2 111.00 530.00
77 78 79 2 111.00 530.00
78 79 80 2 113.00 545.00
79 80 81 2 106.00 1733.55
79 80 82 2 106.00 1733.55
79 80 83 2 106.00 1733.55
81 80 82 2 113.00 545.00
81 80 83 2 113.00 545.00
82 80 83 2 113.00 545.00
73 84 85 2 110.30 524.00
73 84 86 2 109.50 520.00
73 84 88 2 109.50 520.00
85 84 86 2 111.00 530.00
85 84 88 2 110.30 524.00
86 84 88 2 109.50 520.00
84 86 87 2 109.50 450.00
84 88 89 2 109.50 285.00
84 88 90 2 109.50 520.00
84 88 96 2 109.50 520.00
89 88 90 2 110.30 524.00
89 88 96 2 112.00 4899.70
90 88 96 2 109.50 520.00
88 90 91 2 111.00 530.00
88 90 92 2 108.00 465.00
88 90 93 2 111.00 530.00
91 90 92 2 108.53 443.00
91 90 93 2 104.00 490.00
92 90 93 2 109.00 1680.51
71 91 90 2 116.00 465.00
90 93 94 2 115.00 610.00
93 94 95 2 109.50 450.00
88 96 97 2 116.00 465.00
96 97 98 2 113.00 545.00
96 97 99 2 111.00 530.00
96 97 117 2 104.00 490.00
98 97 99 2 110.30 524.00
98 97 117 2 106.00 1733.55
99 97 117 2 109.50 520.00
97 99 100 2 106.00 1733.55
97 99 101 2 111.00 530.00
97 99 110 2 111.00 530.00
100 99 101 2 111.30 632.00
100 99 110 2 108.00 465.00
101 99 110 2 109.50 520.00
99 101 102 2 109.50 450.00
101 102 103 2 109.50 520.00
102 103 104 2 111.00 530.00
103 104 105 2 111.00 530.00
104 105 106 2 113.00 545.00
105 106 107 2 106.00 1733.55
105 106 108 2 106.00 1733.55
105 106 109 2 106.00 1733.55
107 106 108 2 113.00 545.00
107 106 109 2 113.00 545.00
108 106 109 2 113.00 545.00
99 110 111 2 110.30 524.00
99 110 112 2 109.50 520.00
99 110 114 2 109.50 520.00
111 110 112 2 110.30 524.00
111 110 114 2 110.30 524.00
112 110 114 2 109.50 520.00
110 112 113 2 109.50 450.00
110 114 115 2 109.60 450.00
110 114 116 2 111.00 530.00
110 114 122 2 104.00 490.00
115 114 116 2 110.00 285.00
115 114 122 2 110.30 524.00
116 114 122 2 111.00 530.00
114 116 117 2 111.00 530.00
114 116 118 2 109.00 1680.51
114 116 119 2 111.00 530.00
117 116 118 2 109.00 1680.51
117 116 119 2 104.00 490.00
118 116 119 2 110.30 524.00
97 117 116 2 115.00 50.00
116 119 120 2 111.00 530.00
119 120 121 2 109.50 450.00
114 122 123 2 116.00 465.00
122 123 124 2 113.00 545.00
122 123 125 2 104.00 490.00
122 123 137 2 111.00 530.00
124 123 125 2 106.00 1733.55
124 123 137 2 111.00 530.00
125 123 137 2 111.00 530.00
123 125 126 2 115.00 50.00
125 126 127 2 109.50 285.00
125 126 128 2 109.50 520.00
125 126 131 2 109.50 520.00
127 126 128 2 109.00 1680.51
127 126 131 2 109.00 1680.51
128 126 131 2 111.00 530.00
126 128 129 2 115.00 610.00
128 129 130 2 109.50 450.00
126 131 132 2 109.60 450.00
126 131 133 2 109.50 520.00
126 131 148 2 109.50 520.00
132 131 133 2 109.60 450.00
132 131 148 2 111.40 532.00
133 131 148 2 109.50 520.00
131 133 134 2 110.00 285.00
131 133 135 2 109.50 520.00
131 133 137 2 109.50 520.00
134 133 135 2 110.30 524.00
134 133 137 2 110.00 285.00
135 133 137 2 109.50 520.00
133 135 136 2 109.50 450.00
123 137 133 2 111.00 530.00
123 137 138 2 107.60 507.00
123 137 139 2 109.50 520.00
133 137 138 2 108.53 443.00
133 137 139 2 111.00 530.00
138 137 139 2 111.40 532.00
137 139 140 2 109.50 450.00
139 140 141 2 111.00 530.00
140 141 142 2 111.00 530.00
141 142 143 2 111.00 530.00
142 143 144 2 113.00 545.00
143 144 145 2 106.00 1733.55
143 144 146 2 106.00 1733.55
143 144 147 2 106.00 1733.55
145 144 146 2 113.00 545.00
145 144 147 2 113.00 545.00
146 144 147 2 113.00 545.00
131 148 149 2 115.00 50.00
148 149 150 2 113.00 545.00
148 149 151 2 111.00 530.00
148 149 169 2 106.00 1733.55
150 149 151 2 110.00 285.00
150 149 169 2 106.00 1733.55
151 149 169 2 111.00 530.00
149 151 152 2 107.57 484.00
149 151 153 2 109.50 520.00
149 151 162 2 111.00 530.00
152 151 153 2 111.00 530.00
152 151 162 2 108.53 443.00
153 151 162 2 111.00 530.00
151 153 154 2 109.50 450.00
153 154 155 2 111.00 530.00
154 155 156 2 111.00 530.00
155 156 157 2 111.00 530.00
156 157 158 2 113.00 545.00
157 158 159 2 104.00 490.00
157 158 160 2 104.00 490.00
157 158 161 2 104.00 490.00
159 158 160 2 113.00 545.00
159 158 161 2 113.00 545.00
160 158 161 2 113.00 545.00
151 162 163 2 110.00 285.00
151 162 164 2 109.50 520.00
151 162 166 2 109.50 520.00
163 162 164 2 110.30 524.00
163 162 166 2 110.00 285.00
164 162 166 2 109.50 520.00
162 164 165 2 109.50 450.00
162 166 167 2 110.00 285.00
162 166 168 2 109.50 520.00
162 166 174 2 109.50 520.00
167 166 168 2 110.30 524.00
167 166 174 2 111.40 532.00
168 166 174 2 109.50 520.00
166 168 169 2 109.50 520.00
166 168 170 2 108.53 443.00
166 168 171 2 111.00 530.00
169 168 170 2 109.00 1680.51
169 168 171 2 109.50 520.00
170 168 171 2 109.00 1680.51
149 169 168 2 115.00 50.00
168 171 172 2 115.00 610.00
171 172 173 2 109.50 450.00
166 174 175 2 116.00 465.00
10 175 174 2 111.00 530.00
10 175 176 2 110.30 524.00
10 175 177 2 111.00 530.00
174 175 176 2 113.00 545.00
174 175 177 2 106.00 1733.55
176 175 177 2 106.00 1733.55
175 177 178 2 116.00 465.00
16 178 177 2 111.00 530.00
16 178 179 2 108.53 443.00
16 178 180 2 111.00 530.00
177 178 179 2 109.00 1680.51
177 178 180 2 104.00 490.00
179 178 180 2 109.50 285.00
178 180 181 2 115.00 610.00
180 181 182 2 109.50 450.00
[ dihedrals ]
	GROMOS improper dihedrals
	ai aj ak al funct angle fc
99 97 101 110 2 35.26 334.72
97 96 99 117 2 35.26 334.72
88 84 96 90 2 35.26 334.72
84 88 86 73 2 35.26 334.72
73 75 84 71 2 35.26 334.72
71 73 91 70 2 35.26 334.72
90 88 91 93 2 35.26 334.72
62 58 70 64 2 35.26 334.72
58 62 60 47 2 35.26 334.72
47 49 58 45 2 35.26 334.72
45 47 65 44 2 35.26 334.72
64 62 65 67 2 35.26 334.72
36 32 44 38 2 35.26 334.72
32 36 34 21 2 35.26 334.72
21 23 32 19 2 35.26 334.72
19 21 39 18 2 35.26 334.72
38 36 39 41 2 35.26 334.72
16 12 18 178 2 35.26 334.72
12 16 14 10 2 35.26 334.72
10 9 12 175 2 35.26 334.72
175 10 177 174 2 35.26 334.72
178 16 177 180 2 35.26 334.72
166 162 174 168 2 35.26 334.72
162 166 164 151 2 35.26 334.72
151 153 162 149 2 35.26 334.72
149 151 169 148 2 35.26 334.72
168 166 169 171 2 35.26 334.72
131 148 126 133 2 35.26 334.72
126 128 131 125 2 35.26 334.72
123 125 122 137 2 35.26 334.72
114 110 122 116 2 35.26 334.72
110 99 114 112 2 35.26 334.72
116 114 117 119 2 35.26 334.72
137 133 123 139 2 35.26 334.72
133 137 131 135 2 35.26 334.72
[ dihedrals ]
	ai aj ak al funct ph0 cp mult
2 5 6 7 1 0.00 5.92 3
3 2 5 6 1 0.00 2.93 3
5 6 7 8 1 0.00 5.92 3
6 7 8 9 1 0.00 5.92 3
7 8 9 10 1 0.00 1.26 3
8 9 10 12 1 180.00 1.00 3
9 10 12 16 1 0.00 5.92 3
10 175 177 178 1 0.00 1.26 3
12 10 175 177 1 0.00 5.92 3
12 16 18 19 1 180.00 1.00 3
14 12 16 18 1 0.00 5.92 3
16 12 14 15 1 0.00 1.26 3
16 18 19 21 1 180.00 1.00 3
16 178 180 181 1 0.00 5.92 3
18 16 178 177 1 0.00 5.92 3
21 19 39 38 1 0.00 1.26 3
21 23 24 25 1 0.00 1.26 3
23 21 32 36 1 0.00 5.92 3
23 24 25 26 1 0.00 5.92 3
24 25 26 27 1 0.00 5.92 3
25 26 27 28 1 0.00 5.92 3
26 27 28 29 1 0.00 2.93 3
32 21 23 24 1 180.00 1.00 3
32 36 44 45 1 0.00 1.26 3
34 32 36 44 1 0.00 5.92 3
36 32 34 35 1 0.00 1.26 3
36 38 39 19 1 0.00 1.26 3
36 38 41 42 1 0.00 5.92 3
36 44 45 47 1 180.00 1.00 3
38 41 42 43 1 0.00 1.26 3
39 19 21 32 1 0.00 5.92 3
44 36 38 39 1 0.00 5.92 3
47 45 65 64 1 0.00 1.26 3
47 49 50 51 1 0.00 1.26 3
49 47 58 62 1 0.00 5.92 3
49 50 51 52 1 0.00 5.92 3
50 51 52 53 1 0.00 5.92 3
51 52 53 54 1 0.00 5.92 3
52 53 54 55 1 0.00 2.93 3
58 47 49 50 1 180.00 1.00 3
58 62 70 71 1 180.00 1.00 3
60 58 62 70 1 0.00 5.92 3
62 58 60 61 1 0.00 1.26 3
62 64 65 45 1 0.00 1.26 3
62 64 67 68 1 0.00 5.92 3
62 70 71 73 1 0.00 1.26 3
64 67 68 69 1 0.00 1.26 3
65 45 47 58 1 0.00 5.92 3
70 62 64 65 1 0.00 5.92 3
73 71 91 90 1 0.00 1.26 3
73 75 76 77 1 0.00 1.26 3
75 73 84 88 1 0.00 5.92 3
75 76 77 78 1 0.00 5.92 3
76 77 78 79 1 0.00 5.92 3
77 78 79 80 1 0.00 5.92 3
78 79 80 81 1 0.00 2.93 3
84 73 75 76 1 0.00 1.26 3
84 88 96 97 1 180.00 1.00 3
86 84 88 96 1 0.00 5.92 3
88 84 86 87 1 0.00 1.26 3
88 90 91 71 1 0.00 1.26 3
88 90 93 94 1 0.00 5.92 3
88 96 97 99 1 180.00 1.00 3
90 93 94 95 1 0.00 1.26 3
91 71 73 84 1 0.00 5.92 3
96 88 90 91 1 0.00 5.92 3
96 97 99 101 1 0.00 5.92 3
97 99 101 102 1 180.00 1.00 3
99 97 117 116 1 0.00 1.26 3
99 101 102 103 1 0.00 1.26 3
99 110 112 113 1 0.00 1.26 3
99 110 114 122 1 0.00 5.92 3
101 99 110 114 1 0.00 5.92 3
101 102 103 104 1 0.00 5.92 3
102 103 104 105 1 0.00 5.92 3
103 104 105 106 1 0.00 5.92 3
104 105 106 107 1 0.00 2.93 3
110 114 122 123 1 0.00 1.26 3
114 116 117 97 1 0.00 1.26 3
114 116 119 120 1 0.00 5.92 3
114 122 123 125 1 180.00 1.00 3
116 119 120 121 1 0.00 1.26 3
122 114 116 117 1 0.00 5.92 3
122 123 125 126 1 0.00 1.26 3
123 125 126 131 1 0.00 1.26 3
123 137 139 140 1 180.00 1.00 3
125 123 137 133 1 0.00 5.92 3
126 128 129 130 1 0.00 1.26 3
126 131 148 149 1 180.00 1.00 3
128 126 131 148 1 0.00 5.92 3
131 126 128 129 1 0.00 5.92 3
131 133 135 136 1 0.00 1.26 3
131 133 137 123 1 0.00 5.92 3
131 148 149 151 1 180.00 1.00 3
137 139 140 141 1 0.00 1.26 3
139 140 141 142 1 0.00 5.92 3
140 141 142 143 1 0.00 5.92 3
141 142 143 144 1 0.00 5.92 3
142 143 144 145 1 0.00 2.93 3
148 131 133 137 1 0.00 5.92 3
151 149 169 168 1 0.00 1.26 3
151 153 154 155 1 0.00 1.26 3
153 151 162 166 1 0.00 5.92 3
153 154 155 156 1 0.00 5.92 3
154 155 156 157 1 0.00 5.92 3
155 156 157 158 1 0.00 5.92 3
156 157 158 159 1 0.00 2.93 3
162 151 153 154 1 180.00 1.00 3
162 166 174 175 1 180.00 1.00 3
164 162 166 174 1 0.00 5.92 3
166 162 164 165 1 0.00 1.26 3
166 168 169 149 1 0.00 1.26 3
166 168 171 172 1 0.00 5.92 3
166 174 175 10 1 180.00 1.00 3
168 171 172 173 1 0.00 1.26 3
169 149 151 162 1 0.00 5.92 3
174 166 168 169 1 0.00 5.92 3
175 177 178 16 1 0.00 1.26 3
178 180 181 182 1 0.00 1.26 3
[ exclusions ]
	ai aj funct	GROMOS 1-4 exclusions
