# Supplementary material for: Host–guest complexation of progesterone with β-cyclodextrin derivatives: hydration structure, binding thermodynamics, and loading pathways from molecular dynamics simulations
Source: RSC Adv. 2026 Jul 30. Online ahead of print. doi: 10.1039/d6ra04566a (PMC13420253; doi:10.1039/d6ra04566a)
Supplement: RA-OLF-D6RA04566A-s001 [file RA-OLF-D6RA04566A-s001.zip › 2-SBEBCD/Replica_1/md.gro]

Progesterone/2SBEBCD in Water in water
13713
    1EDA6   O56    1   4.451   0.142   5.053 -0.3951  0.5650 -0.2863
    1EDA6    S7    2   4.474   0.184   4.920  0.1539 -0.0792 -0.4002
    1EDA6   O54    3   4.585   0.272   4.910  0.2051 -0.0351  0.5063
    1EDA6   O55    4   4.481   0.083   4.821 -0.6630 -0.8737  0.3439
    1EDA6   C70    5   4.332   0.286   4.884  0.0240 -0.2437 -0.3567
    1EDA6   C38    6   4.331   0.311   4.736 -0.2861 -0.0789 -0.3258
    1EDA6   C37    7   4.216   0.407   4.707  0.1822  0.6065  0.0804
    1EDA6   C36    8   4.181   0.388   4.560 -0.5354  0.3404  0.2821
    1EDA6   O19    9   4.121   0.260   4.545  0.5382 -0.1315 -0.1148
    1EDA6   C35   10   4.159   0.201   4.421  0.0581  0.1027 -0.3782
    1EDA6   H53   11   4.226   0.260   4.351  1.0684 -0.2632  0.2613
    1EDA6   C34   12   4.029   0.168   4.346  0.1298  0.4310 -0.6524
    1EDA6   H51   13   3.956   0.111   4.411 -0.9530  0.6161 -1.6720
    1EDA6   O18   14   3.951   0.281   4.314 -0.0116  0.5045 -0.0638
    1EDA6   H52   15   3.886   0.257   4.245  0.2009 -0.3556  0.0169
    1EDA6   C33   16   4.047   0.093   4.212 -0.1222 -0.0503 -0.4217
    1EDA6   H50   17   4.104   0.158   4.141  0.0372  1.1963  0.7893
    1EDA6   O17   18   3.925   0.050   4.152 -0.2622 -0.3203  0.0460
    1EDA6   C30   19   3.893   0.076   4.017  0.2434 -0.1859 -0.0526
    1EDA6   H45   20   3.979   0.108   3.952 -0.5632  1.4535 -0.3529
    1EDA6   C26   21   3.767   0.163   3.997 -0.0792 -0.5787  0.2326
    1EDA6   H39   22   3.748   0.160   3.885 -0.0441 -0.0518  0.2094
    1EDA6   O14   23   3.788   0.299   4.032  0.0202 -0.4992 -0.1232
    1EDA6   C27   24   3.848   0.373   3.926 -0.9987  0.3511 -0.1132
    1EDA6   C28   25   3.856   0.522   3.957  0.3515  0.3459 -0.3681
    1EDA6   C29   26   3.917   0.600   3.841 -0.0364  0.2693 -0.6303
    1EDA6   C64   27   3.979   0.731   3.880  0.3866 -0.2005  0.3311
    1EDA6    S1   28   4.050   0.804   3.734 -0.0073  0.0941  0.2858
    1EDA6   O36   29   4.123   0.918   3.776  0.2814 -0.0322  0.1285
    1EDA6   O37   30   3.946   0.830   3.640  0.1650 -0.0806  0.0450
    1EDA6   O38   31   4.145   0.716   3.675 -0.2492  0.0923 -0.1059
    1EDA6   C25   32   3.640   0.111   4.064 -0.3179 -0.1570  0.1097
    1EDA6   H37   33   3.651   0.110   4.176 -2.2362  0.7178  0.3349
    1EDA6   O13   34   3.533   0.194   4.021  0.4140  0.5091 -0.4609
    1EDA6   H38   35   3.456   0.170   4.075  1.1408  0.7072  0.6972
    1EDA6   C24   36   3.616  -0.029   4.006  0.2078 -0.1064 -0.2346
    1EDA6   H36   37   3.587  -0.009   3.900  1.1463 -0.0645 -0.4936
    1EDA6   C31   38   3.740  -0.119   4.015  0.1770 -0.0998  0.2928
    1EDA6   O15   39   3.857  -0.052   3.965 -0.0182 -0.0778 -0.1368
    1EDA6   H46   40   3.752  -0.156   4.121 -0.7290 -0.8223  0.1500
    1EDA6   C32   41   3.722  -0.248   3.935  0.4604  0.1931 -0.2533
    1EDA6   O16   42   3.827  -0.341   3.946  0.0171 -0.2683  0.1352
    1EDA6   H49   43   3.893  -0.309   3.882 -0.4256 -0.5044 -0.4468
    1EDA6   O12   44   3.511  -0.094   4.077 -0.1084  0.1478 -0.4672
    1EDA6   C21   45   3.378  -0.100   4.029  0.0017  0.3393 -0.7922
    1EDA6   H31   46   3.361  -0.063   3.923  0.0362  0.4858 -0.7466
    1EDA6   C17   47   3.277  -0.031   4.122 -0.4273 -0.2624 -0.8028
    1EDA6   H25   48   3.176  -0.039   4.072 -1.1652  0.7261  0.4526
    1EDA6    O9   49   3.307   0.109   4.135 -0.4762 -0.3213 -0.0293
    1EDA6   C18   50   3.199   0.198   4.105 -0.3773 -0.0810  0.3109
    1EDA6   C19   51   3.261   0.335   4.091 -0.6805  0.0908  0.6375
    1EDA6   C20   52   3.180   0.449   4.032  0.0079  0.2290 -0.0553
    1EDA6   C65   53   3.051   0.481   4.101 -0.2181 -0.5557 -0.1085
    1EDA6    S2   54   2.957   0.589   3.995 -0.1699 -0.2484  0.1611
    1EDA6   O39   55   2.838   0.626   4.063 -0.2740 -0.1622 -0.0675
    1EDA6   O40   56   2.933   0.506   3.883 -0.0513 -0.1129  0.0345
    1EDA6   O41   57   3.044   0.697   3.964 -0.4561  0.1158  0.6053
    1EDA6   C16   58   3.265  -0.106   4.256  0.5766  0.6314 -0.1885
    1EDA6   H23   59   3.360  -0.094   4.314  0.4089 -0.9483  0.4690
    1EDA6    O8   60   3.169  -0.038   4.338  0.0986  0.3307 -0.4919
    1EDA6   H24   61   3.184  -0.060   4.431 -1.6022  1.0280 -0.0295
    1EDA6   C15   62   3.224  -0.253   4.242  0.3611  0.6724 -0.0003
    1EDA6   H22   63   3.120  -0.253   4.196  0.3238  0.2010  0.0781
    1EDA6   C22   64   3.316  -0.320   4.140 -0.2375 -0.2533  0.0524
    1EDA6   O10   65   3.344  -0.238   4.026  0.1162  0.2789  0.5171
    1EDA6   H32   66   3.416  -0.335   4.191  0.6352  0.0493 -1.5074
    1EDA6   C23   67   3.279  -0.461   4.093  0.6418 -0.4238 -0.1590
    1EDA6   O11   68   3.294  -0.549   4.203 -0.7976 -0.4264  0.0584
    1EDA6   H35   69   3.237  -0.521   4.276  0.8572  3.1066  0.2325
    1EDA6    O7   70   3.241  -0.320   4.367  0.1657  0.5814 -0.0218
    1EDA6   C12   71   3.138  -0.357   4.457 -0.1116  0.1325 -0.5142
    1EDA6   H17   72   3.036  -0.331   4.417  0.1404  1.0542 -0.5717
    1EDA6    C8   73   3.162  -0.311   4.601  0.1684 -0.1967 -0.4528
    1EDA6   H11   74   3.071  -0.341   4.661 -0.0044  1.7814  0.3595
    1EDA6    O4   75   3.179  -0.171   4.621  0.0211 -0.2617  0.1555
    1EDA6    C9   76   3.095  -0.106   4.716  0.3012  0.1369  0.1322
    1EDA6   C10   77   3.177   0.009   4.772  0.2649  0.0699  0.3239
    1EDA6   C11   78   3.115   0.102   4.874  0.1593  0.0685  0.2607
    1EDA6   C66   79   3.075   0.027   4.998 -0.1866  0.0508  0.1398
    1EDA6    S3   80   3.005   0.130   5.125  0.3419  0.0153  0.4624
    1EDA6   O42   81   2.972   0.049   5.237  0.4105 -0.6179  0.0312
    1EDA6   O43   82   2.884   0.189   5.079  0.3686 -0.2440  0.0477
    1EDA6   O44   83   3.112   0.216   5.160  0.9079 -0.4401 -0.1231
    1EDA6    C7   84   3.283  -0.380   4.665 -0.3092 -0.3000  0.3421
    1EDA6    H9   85   3.378  -0.368   4.607 -0.5607  1.5670  0.2619
    1EDA6    O3   86   3.302  -0.341   4.801  0.2637 -0.5401  0.3297
    1EDA6   H10   87   3.308  -0.245   4.813 -0.9614 -0.5029  0.7606
    1EDA6    C6   88   3.262  -0.533   4.663  0.0307 -0.3370 -0.3268
    1EDA6    H8   89   3.163  -0.562   4.704 -0.3066 -0.9903 -1.5650
    1EDA6   C13   90   3.247  -0.571   4.515 -0.3492  0.0056 -0.3790
    1EDA6    O5   91   3.142  -0.499   4.450 -0.3259  0.1154 -0.2968
    1EDA6   H18   92   3.338  -0.548   4.451 -0.7269  1.6936 -0.3515
    1EDA6   C14   93   3.191  -0.709   4.482 -0.0555 -0.2140  0.0235
    1EDA6    O6   94   3.258  -0.821   4.535  0.3898  0.3655  0.7032
    1EDA6   H21   95   3.349  -0.808   4.564  0.3296  2.3804  0.1324
    1EDA6    O2   96   3.369  -0.609   4.720  0.2282  0.5242  0.4704
    1EDA6    C5   97   3.344  -0.700   4.825  0.2632  0.2231  0.2162
    1EDA6    H7   98   3.259  -0.772   4.800  0.3965  0.5610 -1.3260
    1EDA6    C4   99   3.328  -0.654   4.971  0.0151  0.0234  0.2535
    1EDA6    H6  100   3.317  -0.750   5.030 -0.8268 -0.0378  0.0045
    1EDA6    O1  101   3.220  -0.568   4.996  0.2885  0.4789 -0.1160
    1EDA6    C3  102   3.108  -0.604   5.077  0.0882 -0.0381 -0.6146
    1EDA6    C1  103   2.987  -0.669   5.011  0.2338 -0.4844 -0.4476
    1EDA6    C2  104   2.949  -0.582   4.892 -0.3906  0.2451  0.2712
    1EDA6   C67  105   2.843  -0.656   4.815  0.3141 -0.4043 -0.0850
    1EDA6    S4  106   2.758  -0.561   4.691  0.0503 -0.0961  0.3334
    1EDA6   O45  107   2.765  -0.427   4.740  0.2234 -0.1050  0.3350
    1EDA6   O46  108   2.808  -0.604   4.566 -0.1260 -0.1687  0.2887
    1EDA6   O47  109   2.617  -0.574   4.707  0.0424  0.0543  0.3979
    1EDA6   C56  110   3.454  -0.581   5.017  0.1435 -0.2139  0.2797
    1EDA6   H85  111   3.464  -0.491   4.952 -1.3073  1.0419  1.7058
    1EDA6   O31  112   3.444  -0.548   5.155  0.4789  0.1314  0.2223
    1EDA6   H86  113   3.519  -0.488   5.171  0.8794  1.3038 -4.3941
    1EDA6   C55  114   3.576  -0.672   4.990  0.1562 -0.1753  0.2066
    1EDA6   H84  115   3.578  -0.762   5.059  1.0986 -0.4242 -0.1310
    1EDA6   C57  116   3.583  -0.715   4.844  0.3251  0.2026  0.1030
    1EDA6   O32  117   3.462  -0.777   4.801  0.2378  0.0913  0.5054
    1EDA6   H87  118   3.606  -0.626   4.780 -1.8726  0.1655 -0.8020
    1EDA6   C58  119   3.689  -0.823   4.820 -0.1278 -0.3146  0.4132
    1EDA6   O33  120   3.723  -0.846   4.685  0.2735  0.1055  0.4392
    1EDA6   H90  121   3.644  -0.863   4.631  0.4076  1.0753 -0.0816
    1EDA6   O30  122   3.683  -0.583   5.020  0.7148 -0.8697  0.3009
    1EDA6   C54  123   3.798  -0.606   5.101  0.7335  0.2549  0.6206
    1EDA6   H83  124   3.788  -0.696   5.168 -4.3868  0.5744  0.6688
    1EDA6   O29  125   3.899  -0.638   5.009  0.0786 -0.0808  0.0039
    1EDA6   C52  126   3.961  -0.547   4.917 -0.3491  0.1969 -0.0098
    1EDA6   H79  127   3.890  -0.521   4.833  0.6737  0.7803 -0.7196
    1EDA6   C53  128   4.084  -0.608   4.850 -0.4576  0.3884 -0.3892
    1EDA6   O28  129   4.142  -0.535   4.745  0.2784  0.2938 -0.0607
    1EDA6   H82  130   4.158  -0.444   4.775 -0.8139  0.8216 -0.9821
    1EDA6   C51  131   3.998  -0.421   4.995 -0.0080 -0.1552  0.4019
    1EDA6   H78  132   4.071  -0.449   5.076 -0.3713 -1.4500  0.3155
    1EDA6   C60  133   3.874  -0.371   5.071 -0.1989 -0.1369  0.0775
    1EDA6   H92  134   3.793  -0.346   4.997 -1.7802 -1.3081  1.3261
    1EDA6   O34  135   3.907  -0.255   5.146 -0.2016 -0.0618 -0.0365
    1EDA6   H93  136   3.937  -0.182   5.089  0.7311 -2.1830 -2.4845
    1EDA6   C59  137   3.837  -0.477   5.175  0.5828  0.2320  0.7410
    1EDA6   H91  138   3.932  -0.504   5.230  1.1034  1.6387  0.5543
    1EDA6   O35  139   3.733  -0.438   5.263 -0.2220 -0.0978 -0.0447
    1EDA6   C61  140   3.766  -0.463   5.400 -0.0004  0.4975  0.0143
    1EDA6   C62  141   3.641  -0.493   5.480  0.0738  0.0238 -0.0415
    1EDA6   C63  142   3.543  -0.382   5.518 -0.1139 -0.2459  0.2680
    1EDA6   C68  143   3.408  -0.436   5.554 -0.3226  0.2914  0.2884
    1EDA6    S5  144   3.391  -0.495   5.721 -0.2439  0.1773  0.2558
    1EDA6   O48  145   3.422  -0.384   5.805  0.1463  0.0717  0.2555
    1EDA6   O49  146   3.260  -0.545   5.744 -0.1283 -0.4844 -0.4777
    1EDA6   O50  147   3.492  -0.592   5.747 -0.3540 -0.0890 -0.3017
    1EDA6   O27  148   4.030  -0.320   4.900  0.5308 -0.2400  0.4895
    1EDA6   C48  149   4.130  -0.220   4.914  0.2582  0.1299 -0.1496
    1EDA6   H73  150   4.188  -0.223   5.011  0.6423 -0.8494 -0.3897
    1EDA6   C44  151   4.085  -0.075   4.889 -0.6349 -0.1382 -0.1343
    1EDA6   H67  152   4.171  -0.007   4.919 -0.9921  0.9003 -1.3747
    1EDA6   O24  153   3.966  -0.050   4.962 -0.4745  0.0943  0.0491
    1EDA6   C45  154   3.979   0.061   5.052  0.0547  0.0835 -0.0115
    1EDA6   C46  155   3.867   0.079   5.152  0.1543  0.5326  0.0195
    1EDA6   C47  156   3.896   0.193   5.249  0.2451  0.4355  0.1075
    1EDA6   C69  157   4.030   0.177   5.315 -0.1069 -0.0179  0.7262
    1EDA6    S6  158   4.052   0.291   5.450 -0.2229  0.4686  0.3389
    1EDA6   O51  159   4.119   0.209   5.544 -0.0738  0.0824 -0.0989
    1EDA6   O52  160   4.135   0.398   5.407  0.0870  0.3141  0.5503
    1EDA6   O53  161   3.924   0.327   5.499 -0.5808  0.6407 -0.7006
    1EDA6   C43  162   4.058  -0.035   4.744  0.1549 -0.1111 -0.2831
    1EDA6   H65  163   3.975  -0.095   4.699  1.4209 -1.8915 -0.3383
    1EDA6   O23  164   4.011   0.099   4.740  0.0784 -0.1249  0.1029
    1EDA6   H66  165   4.054   0.143   4.665 -0.6776  0.1483 -0.1807
    1EDA6   C42  166   4.186  -0.061   4.663  0.8358  0.7898  0.4915
    1EDA6   H64  167   4.262   0.006   4.713  0.8580  1.1823 -0.0615
    1EDA6   C49  168   4.211  -0.211   4.679 -0.1332  0.6223  0.4918
    1EDA6   O25  169   4.226  -0.253   4.815  0.3253 -0.4928  0.1137
    1EDA6   H74  170   4.125  -0.269   4.635  0.0893 -1.6200  2.8182
    1EDA6   C50  171   4.341  -0.254   4.611 -0.3393 -0.2470  0.6354
    1EDA6   O26  172   4.385  -0.388   4.604 -0.7491 -0.3622  0.2538
    1EDA6   H77  173   4.466  -0.388   4.549 -1.9336 -0.9488 -1.5816
    1EDA6   O22  174   4.157  -0.023   4.529  0.3606 -0.3240  0.2718
    1EDA6   C39  175   4.231   0.068   4.451 -0.2747  0.0199  0.0609
    1EDA6   H59  176   4.332   0.079   4.500 -0.2636 -1.6027  0.4314
    1EDA6   O20  177   4.250   0.013   4.323 -0.1831  0.3298 -0.0606
    1EDA6   C40  178   4.137  -0.026   4.245  0.0106  0.1014 -0.2297
    1EDA6   H60  179   4.071  -0.099   4.300  1.0154 -1.0330 -0.4767
    1EDA6   C41  180   4.176  -0.103   4.119  0.0115  0.0042 -0.1697
    1EDA6   O21  181   4.274  -0.052   4.032  0.1442  0.1181  0.0473
    1EDA6   H63  182   4.351  -0.025   4.084 -0.7088  1.0397  0.8672
    2XWSP    O3  183   3.284   0.414   4.796 -0.2472 -0.2675  0.1382
    2XWSP    C3  184   3.368   0.343   4.742  0.2046  0.4997 -0.1788
    2XWSP    C2  185   3.419   0.362   4.602 -0.8819  0.2763 -0.6122
    2XWSP    C1  186   3.456   0.233   4.530  0.0845 -0.0563  0.4456
    2XWSP   C10  187   3.560   0.155   4.611  0.4618 -0.2327 -0.2031
    2XWSP   C19  188   3.690   0.228   4.578  0.2667  0.1616 -0.1056
    2XWSP    C5  189   3.529   0.161   4.759  0.2588  0.1496 -0.2593
    2XWSP    C4  190   3.445   0.246   4.821  0.1736  0.2281 -0.4828
    2XWSP    H4  191   3.444   0.254   4.930  0.8102  1.4767 -0.5469
    2XWSP    C6  192   3.607   0.075   4.853 -0.3385 -0.3254 -0.1920
    2XWSP    C7  193   3.605  -0.071   4.809  0.1132 -0.5230  0.4407
    2XWSP    C8  194   3.652  -0.074   4.664  0.0935 -0.0237  0.4213
    2XWSP    C9  195   3.566   0.007   4.567 -0.1975 -0.4246  0.3406
    2XWSP   C11  196   3.600  -0.002   4.419  0.5113 -0.2378  0.4907
    2XWSP   C12  197   3.613  -0.148   4.382  0.7860  0.0140 -0.4215
    2XWSP   C13  198   3.703  -0.234   4.469  0.3245  0.0814  0.1317
    2XWSP   C18  199   3.845  -0.181   4.449  0.2603  0.0920 -0.3180
    2XWSP   C14  200   3.652  -0.217   4.613 -0.5823  0.1936 -0.1984
    2XWSP   C15  201   3.724  -0.327   4.688 -0.8280 -0.0952 -0.3841
    2XWSP   C16  202   3.722  -0.447   4.593 -0.6821 -0.2023 -0.2536
    2XWSP   C17  203   3.689  -0.387   4.455 -0.9692  0.2068 -0.0052
    2XWSP   C20  204   3.755  -0.462   4.342 -0.1889  0.0742  0.5311
    2XWSP   O20  205   3.870  -0.505   4.342 -0.3422 -0.3530 -0.1819
    2XWSP   C21  206   3.654  -0.498   4.237 -0.0058 -0.1075  0.4191
    3SOL     OW  207   1.796   2.584   1.949 -0.5833 -0.1252 -0.5733
    3SOL    HW1  208   1.788   2.614   1.854  2.5430 -0.5717 -1.1009
    3SOL    HW2  209   1.748   2.648   2.009 -2.0195  0.5534 -2.3660
    4SOL     OW  210   4.610   0.793   4.088  1.3274  0.1797  0.1782
    4SOL    HW1  211   4.544   0.867   4.098  0.6718 -0.4140  0.3146
    4SOL    HW2  212   4.577   0.726   4.022  1.0293 -0.9249  1.3821
    5SOL     OW  213   0.050   4.265   0.704 -0.2995  0.2238  0.6484
    5SOL    HW1  214   0.143   4.278   0.739  0.3682  1.7800 -1.4555
    5SOL    HW2  215   0.038   4.169   0.677  1.6531  0.4486 -1.3542
    6SOL     OW  216   0.383   3.198   1.275  0.3119 -0.5294 -0.4372
    6SOL    HW1  217   0.426   3.107   1.281  0.3954 -0.7749 -3.3080
    6SOL    HW2  218   0.408   3.241   1.188 -2.5357  0.7592 -0.7247
    7SOL     OW  219   1.960   0.794   4.426  0.4036 -0.0635 -0.3676
    7SOL    HW1  220   1.871   0.767   4.389  0.6981 -1.3206 -0.2042
    7SOL    HW2  221   2.031   0.777   4.358  0.5377  0.8628 -0.4682
    8SOL     OW  222   2.599   2.956   1.023  0.0149  0.1582 -0.4158
    8SOL    HW1  223   2.599   3.000   1.112  1.5725 -0.0177 -0.3053
    8SOL    HW2  224   2.622   3.023   0.952  2.3154 -0.3895 -0.2558
    9SOL     OW  225   0.030   2.054   4.837 -0.1837 -0.1487 -0.0933
    9SOL    HW1  226   0.084   2.136   4.821  0.8163 -1.0819 -1.7624
    9SOL    HW2  227  -0.065   2.080   4.856  0.1648  1.3820 -0.3047
   10SOL     OW  228   4.690   2.210   1.930 -0.1969 -0.0002 -0.2951
   10SOL    HW1  229   4.642   2.139   1.982 -0.6628  0.3946 -0.1808
   10SOL    HW2  230   4.662   2.300   1.962  1.9602  0.2660  1.0270
   11SOL     OW  231   4.327   3.795   4.952  0.4191  0.4656 -0.0827
   11SOL    HW1  232   4.420   3.826   4.972 -0.2530  2.1559  0.5998
   11SOL    HW2  233   4.325   3.695   4.951  1.9178  0.3761  1.4070
   12SOL     OW  234   4.854   0.088   0.661 -0.0935 -0.6824 -0.2088
   12SOL    HW1  235   4.795   0.033   0.721 -1.8769 -0.5665 -1.7536
   12SOL    HW2  236   4.910   0.149   0.717 -2.4772  0.2421  1.3670
   13SOL     OW  237   0.165   1.800   0.593  0.0175 -0.3801  0.1281
   13SOL    HW1  238   0.086   1.826   0.538 -0.2696 -1.0644  0.2073
   13SOL    HW2  239   0.195   1.709   0.565  1.7070  0.4482 -0.9590
   14SOL     OW  240   0.143   2.934   0.631 -0.3331 -0.4071 -0.1545
   14SOL    HW1  241   0.058   2.980   0.607 -0.4022  0.5482  1.7306
   14SOL    HW2  242   0.132   2.886   0.719  0.7059 -1.3458 -0.4994
   15SOL     OW  243   4.412   4.384   4.851 -0.0658  0.3620  0.1519
   15SOL    HW1  244   4.406   4.482   4.866  0.7185  0.8224 -2.1809
   15SOL    HW2  245   4.357   4.359   4.771  0.1863 -1.0228  0.3772
   16SOL     OW  246   0.132   5.152   2.227 -0.3344 -0.0555  0.7139
   16SOL    HW1  247   0.122   5.251   2.229  2.2817  0.3329 -0.4868
   16SOL    HW2  248   0.100   5.117   2.138  2.7459  0.4127 -0.7180
   17SOL     OW  249   3.957   0.853   3.211  0.4412 -0.2038  0.0360
   17SOL    HW1  250   3.911   0.798   3.281  0.4646 -0.5288 -0.2053
   17SOL    HW2  251   4.045   0.812   3.188  0.9018  0.4576  0.5544
   18SOL     OW  252   4.819   4.630   2.920  0.1466 -0.0879 -0.0953
   18SOL    HW1  253   4.814   4.531   2.905  1.0992 -0.2734  0.7229
   18SOL    HW2  254   4.773   4.677   2.844 -0.1211 -1.1443 -0.6109
   19SOL     OW  255   1.509   4.695   2.707  0.3946 -0.0244  0.0967
   19SOL    HW1  256   1.503   4.794   2.704  1.7712  0.1233  1.1474
   19SOL    HW2  257   1.603   4.666   2.685 -0.5425 -1.2723 -2.7647
   20SOL     OW  258   4.344   4.342   4.003  0.3063  0.2242 -0.3826
   20SOL    HW1  259   4.298   4.428   3.978  0.4886  0.1762 -0.9032
   20SOL    HW2  260   4.279   4.267   3.996 -0.0697  0.4135  0.8487
   21SOL     OW  261   0.801   0.576   4.107  0.1112  0.5519  0.0981
   21SOL    HW1  262   0.829   0.668   4.137  1.9802 -0.6875  2.5323
   21SOL    HW2  263   0.702   0.567   4.117  0.2130  1.3619  2.9543
   22SOL     OW  264   3.085   1.404   3.844 -0.1662 -0.4869  0.6639
   22SOL    HW1  265   3.117   1.430   3.753 -1.0144  0.2734  0.5634
   22SOL    HW2  266   3.140   1.450   3.913 -0.0345 -0.4227  0.5181
   23SOL     OW  267   2.879   4.703   1.793 -0.1553 -0.7529  0.1635
   23SOL    HW1  268   2.870   4.764   1.714  2.7248 -2.1377 -1.3969
   23SOL    HW2  269   2.845   4.612   1.769 -0.1540 -0.9425  0.8686
   24SOL     OW  270   0.567   3.162   3.852 -0.0673 -0.0705 -0.3158
   24SOL    HW1  271   0.633   3.125   3.787  0.8494 -0.0076  0.5664
   24SOL    HW2  272   0.494   3.095   3.867  0.9974 -1.0932  0.4357
   25SOL     OW  273   2.146   0.738   4.230 -0.0660 -0.0169 -0.5390
   25SOL    HW1  274   2.092   0.692   4.160 -0.4374 -0.0964 -0.2052
   25SOL    HW2  275   2.217   0.793   4.187  0.7323 -1.3115 -0.9401
   26SOL     OW  276   2.398   4.955   1.068  0.5933 -0.2223  0.2407
   26SOL    HW1  277   2.453   5.012   1.007 -0.0061 -0.9592 -1.0209
   26SOL    HW2  278   2.371   5.008   1.148  2.2874  0.4482  0.4027
   27SOL     OW  279   4.508   1.471   3.065  0.0414 -0.3465  0.0663
   27SOL    HW1  280   4.553   1.388   3.033  1.0580 -0.2891  1.2526
   27SOL    HW2  281   4.455   1.512   2.991 -1.4363 -2.6663 -0.2486
   28SOL     OW  282   3.954   2.003   1.942  0.8273  0.0726  0.0032
   28SOL    HW1  283   3.875   2.028   1.888  0.2215 -0.2744  0.7103
   28SOL    HW2  284   4.038   2.030   1.894  0.3165 -0.2474 -1.1061
   29SOL     OW  285   4.716   2.926   4.334 -0.6650  0.5595 -0.0195
   29SOL    HW1  286   4.785   2.987   4.295  1.3059 -0.6789  1.3668
   29SOL    HW2  287   4.626   2.969   4.326  0.1042  1.9319 -2.5360
   30SOL     OW  288   2.480   3.765   1.057  0.3265 -0.0383 -0.3832
   30SOL    HW1  289   2.516   3.677   1.026 -2.3888 -1.6310  0.6625
   30SOL    HW2  290   2.444   3.816   0.979  0.3987 -0.5997 -0.7881
   31SOL     OW  291   3.772   4.538   0.819 -0.2218 -0.0198 -0.0787
   31SOL    HW1  292   3.767   4.637   0.826 -0.4516 -0.0409  0.0907
   31SOL    HW2  293   3.685   4.498   0.849  0.1352 -0.3063  0.6069
   32SOL     OW  294   0.235   1.724   4.071  0.7868  0.1136  0.8348
   32SOL    HW1  295   0.295   1.645   4.059  1.9129  1.1389 -0.5545
   32SOL    HW2  296   0.159   1.718   4.007  0.5472 -0.1120  1.1328
   33SOL     OW  297   1.795   5.028   2.768  0.4244  0.2158 -0.1576
   33SOL    HW1  298   1.746   5.019   2.681  0.0405  1.8247 -0.1322
   33SOL    HW2  299   1.797   4.939   2.814  0.7120 -0.7010 -1.8306
   34SOL     OW  300   2.463   3.132   3.815 -0.1655 -0.4618 -0.0255
   34SOL    HW1  301   2.387   3.073   3.842  0.4098 -1.0166  0.3983
   34SOL    HW2  302   2.550   3.088   3.838  0.4111 -1.1813 -3.1755
   35SOL     OW  303   4.309   4.277   0.177 -0.0043  0.7113 -1.1698
   35SOL    HW1  304   4.296   4.185   0.214  2.2311  0.2530 -1.3754
   35SOL    HW2  305   4.304   4.344   0.251  1.7017  0.0568 -0.3897
   36SOL     OW  306   1.237   4.308   2.783 -0.0361 -0.1403 -0.2738
   36SOL    HW1  307   1.239   4.388   2.843  0.5265 -0.8603  0.6950
   36SOL    HW2  308   1.251   4.337   2.688 -0.7939  1.0016 -0.0617
   37SOL     OW  309   1.995   1.311   4.496  0.2433  0.2619  0.3778
   37SOL    HW1  310   2.009   1.214   4.518 -0.8653 -0.0189 -0.0555
   37SOL    HW2  311   1.996   1.364   4.580  1.9181  0.0364  0.5293
   38SOL     OW  312   2.981   3.534   1.427 -0.3666 -0.1449 -0.5875
   38SOL    HW1  313   3.012   3.623   1.393  1.2390 -0.8978 -1.1687
   38SOL    HW2  314   3.046   3.498   1.493 -0.2029 -1.5580 -1.4701
   39SOL     OW  315   4.443   2.965   3.574 -0.0306 -0.8509  0.2913
   39SOL    HW1  316   4.378   2.972   3.650 -0.4680  1.3775 -0.2155
   39SOL    HW2  317   4.405   3.010   3.494  1.9412  0.0992 -0.1574
   40SOL     OW  318   4.659   4.269   2.037  0.0362  0.0507 -0.2580
   40SOL    HW1  319   4.613   4.181   2.023  0.9894 -0.5337  0.1093
   40SOL    HW2  320   4.620   4.315   2.117 -0.9756  0.3177 -0.8999
   41SOL     OW  321   1.942   0.267   4.190 -0.5618  0.1332  0.0224
   41SOL    HW1  322   1.985   0.347   4.231  1.1987 -0.3057 -0.8545
   41SOL    HW2  323   2.002   0.230   4.118 -1.4123 -1.8389  0.2634
   42SOL     OW  324   4.217   4.273   3.449 -0.4597  0.2227  0.7072
   42SOL    HW1  325   4.161   4.301   3.371  0.1260 -0.3822  0.0509
   42SOL    HW2  326   4.264   4.354   3.486 -1.5349  0.6888  1.1058
   43SOL     OW  327   1.926   4.773   2.473  0.8172 -0.2888  0.2833
   43SOL    HW1  328   1.994   4.798   2.404 -0.4040  2.9786  0.0571
   43SOL    HW2  329   1.853   4.842   2.474 -1.1893 -2.2720  2.2604
   44SOL     OW  330   4.943   1.793   1.691 -0.5951  0.0866  0.4541
   44SOL    HW1  331   5.002   1.838   1.625 -0.6125 -1.6467 -0.8027
   44SOL    HW2  332   4.986   1.709   1.723 -2.1646 -1.0288 -0.2153
   45SOL     OW  333   2.048   4.449   2.155  0.0324 -0.3079 -0.5145
   45SOL    HW1  334   2.087   4.363   2.122  0.6230 -0.8368  1.4018
   45SOL    HW2  335   1.955   4.433   2.186  0.3799 -0.4651  0.5071
   46SOL     OW  336   3.255   1.506   3.654  0.0260 -0.3754  0.5432
   46SOL    HW1  337   3.210   1.594   3.637 -2.4778 -1.6747 -0.0955
   46SOL    HW2  338   3.312   1.483   3.575  0.3481  0.4518  0.5226
   47SOL     OW  339   2.708   1.419   1.056 -0.7810  0.4087  0.9138
   47SOL    HW1  340   2.748   1.502   1.097 -1.0315  2.2499 -2.2398
   47SOL    HW2  341   2.775   1.379   0.993 -1.3345 -0.7515  1.0559
   48SOL     OW  342   0.824   0.178   3.664 -0.0573 -0.4231 -0.2551
   48SOL    HW1  343   0.769   0.258   3.685  2.4886  0.7652  2.8430
   48SOL    HW2  344   0.904   0.175   3.726  1.6563 -3.6837 -2.3034
   49SOL     OW  345   1.488   0.810   1.671  0.3036  0.0724 -0.3565
   49SOL    HW1  346   1.451   0.902   1.661 -2.3813 -0.9136 -0.4682
   49SOL    HW2  347   1.503   0.770   1.580  0.9808  0.2313 -0.3131
   50SOL     OW  348   2.686   0.266   4.550 -0.5023  0.3084  0.1600
   50SOL    HW1  349   2.761   0.214   4.511  0.6849  1.5125  0.7703
   50SOL    HW2  350   2.655   0.335   4.484 -0.5542  0.3179  0.1937
   51SOL     OW  351   4.780   0.414   0.538 -0.0963  0.0325  0.5961
   51SOL    HW1  352   4.877   0.391   0.530  0.2534  1.4146  0.5859
   51SOL    HW2  353   4.741   0.365   0.616  0.9378  0.4717  1.4222
   52SOL     OW  354   4.740   2.105   1.117  0.0981 -0.4186  0.2774
   52SOL    HW1  355   4.690   2.065   1.039 -0.8132 -0.1852  0.7274
   52SOL    HW2  356   4.797   2.034   1.158  0.2101 -0.6766 -0.3009
   53SOL     OW  357   0.653   4.036   1.121  0.4696 -0.3516 -0.0875
   53SOL    HW1  358   0.693   3.965   1.064 -1.7149 -0.5308 -1.4782
   53SOL    HW2  359   0.715   4.115   1.124  2.4080 -1.8051  0.5859
   54SOL     OW  360   4.100   3.182   4.929  0.0364  0.5185  0.0433
   54SOL    HW1  361   4.020   3.130   4.960 -0.0397  0.2864 -0.5326
   54SOL    HW2  362   4.174   3.171   4.995  0.5643 -1.6416 -0.8279
   55SOL     OW  363   4.970   2.812   4.031  0.2648 -0.8382  0.8913
   55SOL    HW1  364   4.994   2.748   3.958 -0.4807  0.0396 -0.1423
   55SOL    HW2  365   4.872   2.803   4.052 -0.0026  0.4170  0.2596
   56SOL     OW  366   0.985   0.737   2.697  0.4726  0.0590 -0.3338
   56SOL    HW1  367   1.069   0.725   2.645 -0.7508 -1.2033 -2.1284
   56SOL    HW2  368   0.983   0.670   2.772  1.0306  0.0647 -0.3098
   57SOL     OW  369   1.116   3.200   1.677 -0.5415 -0.2543  0.3645
   57SOL    HW1  370   1.048   3.173   1.744 -0.2930 -1.1155  0.2895
   57SOL    HW2  371   1.184   3.126   1.667 -0.4912 -0.0827 -0.7089
   58SOL     OW  372   0.611   2.382   4.882  0.9678 -0.3708  0.3464
   58SOL    HW1  373   0.654   2.455   4.935  0.8704 -0.3103  0.3422
   58SOL    HW2  374   0.565   2.421   4.802 -1.3599 -0.0784  1.7370
   59SOL     OW  375   2.040   2.410   1.986  0.1661 -0.1740  0.7183
   59SOL    HW1  376   2.122   2.394   1.933  0.6242 -0.8938  1.6227
   59SOL    HW2  377   1.961   2.372   1.938  0.6244 -1.1653  0.7294
   60SOL     OW  378   4.366   4.136   4.943  0.0289 -0.0463 -0.4633
   60SOL    HW1  379   4.408   4.219   4.905  0.9555 -0.0534  0.4892
   60SOL    HW2  380   4.437   4.068   4.961 -0.4565 -0.2896  0.6300
   61SOL     OW  381   0.591   4.025   2.399 -0.8215  0.4204 -0.2653
   61SOL    HW1  382   0.659   4.072   2.454 -0.5344 -0.3465  0.0515
   61SOL    HW2  383   0.563   3.941   2.445 -1.2959  0.2609 -0.8306
   62SOL     OW  384   0.049   2.151   1.716 -0.0141  0.0640  0.1754
   62SOL    HW1  385   0.009   2.242   1.726 -1.0490 -0.3088 -0.3935
   62SOL    HW2  386   0.118   2.152   1.644 -0.3541  0.3035 -0.1533
   63SOL     OW  387   3.196   1.908   4.566 -0.0984  0.7785  0.0849
   63SOL    HW1  388   3.147   1.846   4.505  2.2536 -1.2974  0.1321
   63SOL    HW2  389   3.137   1.936   4.641 -1.2706 -1.4216  0.0522
   64SOL     OW  390   1.012   2.270   3.893  0.4915 -0.3286 -0.4608
   64SOL    HW1  391   0.989   2.365   3.871  0.2836 -0.3960 -0.5441
   64SOL    HW2  392   0.954   2.209   3.839  1.0242 -0.5090 -0.8433
   65SOL     OW  393   2.607   4.860   2.820  0.4986 -0.0045 -0.5189
   65SOL    HW1  394   2.551   4.917   2.761  1.5584  1.7425  0.0775
   65SOL    HW2  395   2.663   4.798   2.764  0.2739  0.4461 -1.2467
   66SOL     OW  396   3.152   0.464   1.804  0.2103  0.1416 -0.1124
   66SOL    HW1  397   3.076   0.520   1.770 -1.1098 -2.3112 -1.4700
   66SOL    HW2  398   3.206   0.430   1.727 -1.4169 -3.6095  0.2094
   67SOL     OW  399   4.240   3.124   5.165  0.2812  0.6176 -0.3460
   67SOL    HW1  400   4.150   3.147   5.203  0.8157  0.0507  1.3328
   67SOL    HW2  401   4.311   3.138   5.234  1.6496  2.0035 -1.9480
   68SOL     OW  402   3.093   5.057   0.267  0.1620  0.3879 -0.0284
   68SOL    HW1  403   3.012   5.026   0.316  0.9820  0.1199  1.1776
   68SOL    HW2  404   3.065   5.122   0.196 -1.1465 -0.0365  0.0635
   69SOL     OW  405   2.139   3.608   1.422  0.5704 -0.6043 -0.2050
   69SOL    HW1  406   2.190   3.660   1.353 -0.0288 -0.6685 -0.7019
   69SOL    HW2  407   2.108   3.670   1.494 -0.9429 -0.0841 -1.2653
   70SOL     OW  408   1.039   3.266   0.379  0.1430  0.0338 -0.4242
   70SOL    HW1  409   0.960   3.210   0.354 -0.1431 -0.4265  1.3920
   70SOL    HW2  410   1.016   3.323   0.458  1.0772  1.2395 -0.9807
   71SOL     OW  411   3.798   4.850   3.538 -0.5401  0.2251 -0.1910
   71SOL    HW1  412   3.855   4.836   3.457 -1.9912  2.2153 -1.6540
   71SOL    HW2  413   3.857   4.867   3.617  0.9483  1.2096 -1.4490
   72SOL     OW  414   4.455   2.311   0.205 -0.3471  0.7043 -0.2762
   72SOL    HW1  415   4.404   2.337   0.123 -0.1330  1.4833 -0.1684
   72SOL    HW2  416   4.437   2.377   0.277  0.1038  0.4696  0.0535
   73SOL     OW  417   4.521   0.061   1.428  0.3622  0.2642  0.3420
   73SOL    HW1  418   4.541   0.067   1.330 -0.7710  2.6599  0.1930
   73SOL    HW2  419   4.531  -0.034   1.458  0.2647 -0.6150 -2.1785
   74SOL     OW  420   1.795   2.975   0.175  0.3385 -0.2655 -0.0683
   74SOL    HW1  421   1.877   2.930   0.210 -0.1206 -1.7107 -0.7768
   74SOL    HW2  422   1.715   2.919   0.195 -0.5959  1.4733  1.2508
   75SOL     OW  423   2.609   2.579   4.906 -0.3167  0.0565  0.5700
   75SOL    HW1  424   2.703   2.559   4.880 -1.3466 -1.8071 -2.2724
   75SOL    HW2  425   2.589   2.675   4.886 -0.1128 -0.5133 -3.1331
   76SOL     OW  426   5.010   0.269   2.206 -0.5091 -0.0569 -0.5640
   76SOL    HW1  427   4.950   0.318   2.143 -1.2845 -1.5847 -1.0684
   76SOL    HW2  428   4.993   0.299   2.300 -0.7475  0.8359 -0.8865
   77SOL     OW  429   3.425   1.526   2.548 -0.4482 -0.1557  0.5494
   77SOL    HW1  430   3.367   1.586   2.492  0.8717  0.3305 -0.3264
   77SOL    HW2  431   3.432   1.437   2.504  1.1677  0.4468 -0.4725
   78SOL     OW  432   4.143   0.397   3.035  0.4369 -0.2478  0.4984
   78SOL    HW1  433   4.099   0.405   2.946  1.5903 -0.8319 -0.1431
   78SOL    HW2  434   4.074   0.374   3.104 -0.3806 -0.3653 -0.3346
   79SOL     OW  435   1.784   1.714   1.111  0.0189  0.3393  0.2570
   79SOL    HW1  436   1.851   1.641   1.123 -0.7298 -0.4080 -0.0219
   79SOL    HW2  437   1.821   1.800   1.147  0.8117 -0.2259  0.8161
   80SOL     OW  438   1.562   2.754   4.025 -0.3359  0.1290  0.3605
   80SOL    HW1  439   1.504   2.800   3.959 -0.2274  1.8522  1.4067
   80SOL    HW2  440   1.547   2.793   4.116  2.0420  0.2764  0.7671
   81SOL     OW  441   0.791   3.408   4.611  0.1703 -0.6212  0.0650
   81SOL    HW1  442   0.787   3.475   4.686 -0.6772 -1.0905  0.4616
   81SOL    HW2  443   0.849   3.331   4.638 -0.9234 -1.2597  0.6537
   82SOL     OW  444   4.840   3.436   3.237  0.4006  0.2265  0.2255
   82SOL    HW1  445   4.858   3.533   3.224 -3.0266  0.7108 -1.9953
   82SOL    HW2  446   4.796   3.422   3.326  0.4210  0.7779  0.3249
   83SOL     OW  447   1.672   0.252   0.360 -0.4786  0.8185  0.3095
   83SOL    HW1  448   1.678   0.339   0.311  1.0201  0.0167 -1.0895
   83SOL    HW2  449   1.737   0.252   0.436 -0.6461  1.0037  0.4527
   84SOL     OW  450   3.492   3.823   3.906 -0.3301 -0.0386  0.2009
   84SOL    HW1  451   3.549   3.847   3.984  1.1410 -4.1782  0.6445
   84SOL    HW2  452   3.541   3.843   3.821 -0.3248  0.8924  0.4129
   85SOL     OW  453   0.142   2.127   0.238  0.2847 -0.3182 -0.0911
   85SOL    HW1  454   0.164   2.032   0.259  0.9689 -0.3772 -1.0152
   85SOL    HW2  455   0.169   2.185   0.315  1.8560 -0.6438 -0.3549
   86SOL     OW  456   0.066   0.169   4.631 -0.2708 -0.3133 -0.6449
   86SOL    HW1  457   0.119   0.180   4.715  0.2418 -1.0140 -0.8664
   86SOL    HW2  458   0.025   0.257   4.606 -0.1907 -0.0291  0.1732
   87SOL     OW  459   0.057   3.694   5.015 -0.4925 -0.1005 -0.1283
   87SOL    HW1  460   0.089   3.671   4.923 -0.1015 -0.4438  0.0903
   87SOL    HW2  461   0.129   3.743   5.064  0.1952 -1.8866  0.7703
   88SOL     OW  462   0.452   2.062   1.766 -0.0045  0.5254  0.1413
   88SOL    HW1  463   0.442   2.093   1.861  0.2278 -0.1452  0.3867
   88SOL    HW2  464   0.380   2.103   1.710 -1.1570 -0.3530  0.9306
   89SOL     OW  465   0.197   1.590   1.580  0.4187  0.3963 -0.1126
   89SOL    HW1  466   0.131   1.517   1.597  1.5091 -0.5428  0.1296
   89SOL    HW2  467   0.157   1.656   1.516 -0.0096 -1.1767 -1.5097
   90SOL     OW  468   1.723   2.149   4.348  0.0321  0.0129  0.1659
   90SOL    HW1  469   1.811   2.196   4.343  1.0755 -1.9132 -0.3218
   90SOL    HW2  470   1.678   2.171   4.435  0.8726  1.1827  0.3251
   91SOL     OW  471   0.074   4.533   0.681 -0.1388  0.1023  0.1090
   91SOL    HW1  472   0.063   4.435   0.694 -3.7673  0.5468  1.5258
   91SOL    HW2  473   0.068   4.554   0.583 -5.0443 -0.8195 -0.0548
   92SOL     OW  474   4.826   0.176   5.016  0.1310  0.5975 -0.0505
   92SOL    HW1  475   4.807   0.077   5.016  1.8502  0.2220  0.0661
   92SOL    HW2  476   4.753   0.224   4.968  0.3031 -0.9752 -2.0611
   93SOL     OW  477   1.768   0.849   2.462  0.1010 -0.2355 -0.0829
   93SOL    HW1  478   1.815   0.930   2.427 -1.4618  0.4911 -0.6031
   93SOL    HW2  479   1.779   0.845   2.562 -1.1214  1.5538  0.1813
   94SOL     OW  480   0.707   1.479   4.633  0.2608  0.1090  0.0083
   94SOL    HW1  481   0.650   1.538   4.689  1.4759  1.0034  0.3482
   94SOL    HW2  482   0.743   1.531   4.555 -0.8036 -0.9186 -1.2287
   95SOL     OW  483   2.153   2.445   3.672 -0.5172 -0.1924  0.3953
   95SOL    HW1  484   2.103   2.512   3.727  0.2463 -0.1185  1.0144
   95SOL    HW2  485   2.241   2.427   3.714 -0.3909 -1.0044 -0.1981
   96SOL     OW  486   2.758   2.089   4.150 -0.3541 -0.1022  0.0033
   96SOL    HW1  487   2.828   2.071   4.082 -1.2734 -0.6128 -0.8380
   96SOL    HW2  488   2.764   2.021   4.223  0.8129  0.6157  0.5910
   97SOL     OW  489   4.877   3.231   0.221  0.7569 -0.2927  0.1683
   97SOL    HW1  490   4.911   3.304   0.280 -1.5400  1.8284 -0.9843
   97SOL    HW2  491   4.886   3.258   0.125 -0.8105 -1.1633 -0.2589
   98SOL     OW  492   3.687   0.413   5.008 -0.1435 -0.6726 -0.0775
   98SOL    HW1  493   3.642   0.405   5.097 -0.5024 -0.9094 -0.2769
   98SOL    HW2  494   3.634   0.474   4.949  0.9946  0.8627  0.4298
   99SOL     OW  495   0.927   1.430   2.915 -0.8516  0.4053 -0.0539
   99SOL    HW1  496   0.904   1.452   3.010 -1.4751  0.2273 -0.1598
   99SOL    HW2  497   1.022   1.455   2.897 -0.5819 -0.0125  0.7551
  100SOL     OW  498   2.057   2.913   1.992 -0.3717 -0.1043  0.4851
  100SOL    HW1  499   2.039   2.881   1.899  0.2749 -0.3594  0.4392
  100SOL    HW2  500   2.069   2.834   2.053 -1.7512  0.0506  0.9938
  101SOL     OW  501   2.755   0.505   1.881 -0.1888  0.3896 -0.1029
  101SOL    HW1  502   2.820   0.431   1.863  0.0890  0.6182 -0.0636
  101SOL    HW2  503   2.800   0.593   1.862 -1.1553  0.4956 -2.1728
  102SOL     OW  504   1.564   2.654   4.437  0.1564  0.0391  0.2882
  102SOL    HW1  505   1.544   2.737   4.386  0.4764  0.2742  0.5404
  102SOL    HW2  506   1.498   2.643   4.511 -0.8472 -0.7631 -0.6938
  103SOL     OW  507   2.697   1.132   0.532 -0.1109 -0.2474  0.1628
  103SOL    HW1  508   2.790   1.158   0.560  0.2283 -1.8762  0.6618
  103SOL    HW2  509   2.650   1.089   0.609 -1.1638  0.2258 -0.2007
  104SOL     OW  510   3.069   2.204   1.636  0.3017 -0.5465 -0.5259
  104SOL    HW1  511   3.106   2.124   1.684 -0.8568 -0.0379  1.3430
  104SOL    HW2  512   3.121   2.285   1.661 -0.5839 -0.2055  0.3139
  105SOL     OW  513   2.083   5.075   4.013 -0.3594  0.5207 -0.3814
  105SOL    HW1  514   2.159   5.015   4.038 -0.4529  0.6586  0.2610
  105SOL    HW2  515   2.012   5.069   4.083  0.3318  2.6142  0.5835
  106SOL     OW  516   2.542   4.901   3.811 -0.0455 -0.8063 -0.1618
  106SOL    HW1  517   2.496   4.855   3.887  1.7139  0.3060  1.6870
  106SOL    HW2  518   2.627   4.853   3.790  0.8323  0.4304  0.4639
  107SOL     OW  519   2.569   0.112   4.167  0.6801 -0.0974  0.4320
  107SOL    HW1  520   2.539   0.065   4.250  0.4901 -0.0906  0.3683
  107SOL    HW2  521   2.539   0.060   4.087  1.8289 -0.6964  0.3744
  108SOL     OW  522   2.449   5.024   2.685  0.5110  0.2461 -0.0830
  108SOL    HW1  523   2.397   4.956   2.634 -0.1667  0.1941  0.6680
  108SOL    HW2  524   2.464   5.105   2.628  0.1899 -0.0081 -0.5302
  109SOL     OW  525   3.066   3.407   2.776  0.2494 -0.4633 -0.2265
  109SOL    HW1  526   3.124   3.477   2.736 -0.0448  0.4630  0.9072
  109SOL    HW2  527   2.994   3.382   2.711  1.1623 -0.7199 -1.1554
  110SOL     OW  528   0.391   5.026   1.421 -0.0673  0.1280 -0.5895
  110SOL    HW1  529   0.328   5.031   1.344  1.1519 -0.4114 -1.6557
  110SOL    HW2  530   0.436   5.114   1.434 -0.9980  0.5106  0.1665
  111SOL     OW  531   2.772   3.677   2.605 -0.0474 -0.0783  0.1853
  111SOL    HW1  532   2.847   3.742   2.621 -0.2292  1.1331 -3.0848
  111SOL    HW2  533   2.695   3.700   2.665  0.5998  1.5610  0.4451
  112SOL     OW  534   1.673   3.916   0.097  0.1307  0.3696  0.2272
  112SOL    HW1  535   1.577   3.913   0.124 -0.6601  2.3817 -2.0821
  112SOL    HW2  536   1.716   3.829   0.122 -2.2902 -0.6633  1.1715
  113SOL     OW  537   1.088   0.335   1.617 -0.7570 -0.7485  0.1680
  113SOL    HW1  538   1.140   0.305   1.537  1.2599 -1.8925  1.8035
  113SOL    HW2  539   1.062   0.255   1.672 -2.0183  0.0165  0.7384
  114SOL     OW  540   2.625   3.727   3.764 -0.4335  0.1133 -0.2720
  114SOL    HW1  541   2.685   3.755   3.838 -0.5017 -1.8555  0.5730
  114SOL    HW2  542   2.579   3.808   3.726 -1.0183  1.1095  2.3399
  115SOL     OW  543   0.261   2.622   1.483 -0.1660 -0.2875  0.4991
  115SOL    HW1  544   0.203   2.690   1.529  0.0161  0.1786  0.0482
  115SOL    HW2  545   0.320   2.577   1.551  0.7697  1.0541  0.6112
  116SOL     OW  546   4.075   4.079   0.279 -0.2105  0.2522  0.3572
  116SOL    HW1  547   4.019   3.997   0.283 -0.1010  0.1810  0.4617
  116SOL    HW2  548   4.048   4.135   0.200  0.5172 -0.4731 -0.4326
  117SOL     OW  549   3.666   1.108   1.259 -0.1245  0.0694  0.1397
  117SOL    HW1  550   3.671   1.050   1.340  0.8751  0.8480  0.6522
  117SOL    HW2  551   3.570   1.130   1.240 -0.3993 -0.4601  0.8585
  118SOL     OW  552   4.189   4.584   1.468 -0.4508 -0.0583  0.1719
  118SOL    HW1  553   4.100   4.541   1.481 -0.3072 -0.8012 -1.0938
  118SOL    HW2  554   4.253   4.553   1.538 -1.3623  1.0901  1.5762
  119SOL     OW  555   0.954   0.737   3.305  0.2180  0.0605  0.5652
  119SOL    HW1  556   0.942   0.665   3.374 -0.5157 -0.4503 -0.0834
  119SOL    HW2  557   0.865   0.774   3.280  0.4962  0.3456 -0.0102
  120SOL     OW  558   2.905   0.602   1.054  0.1405 -0.1038  0.5775
  120SOL    HW1  559   2.936   0.663   1.126  0.9323  0.0229  0.1349
  120SOL    HW2  560   2.928   0.507   1.078  1.9437  0.0841 -0.2622
  121SOL     OW  561   4.090   1.372   2.783 -0.0740 -0.5093  0.2892
  121SOL    HW1  562   4.067   1.286   2.737  1.4318 -0.0693 -1.4272
  121SOL    HW2  563   4.135   1.433   2.718 -2.3025  2.1754  1.0760
  122SOL     OW  564   2.811   4.764   4.022  0.3569  0.2291 -0.2733
  122SOL    HW1  565   2.831   4.709   4.104 -1.5406  1.0537  0.7998
  122SOL    HW2  566   2.889   4.824   4.003  1.7476 -1.5545 -0.4492
  123SOL     OW  567   0.909   0.227   4.233  0.2036  0.3589 -0.0907
  123SOL    HW1  568   0.905   0.151   4.168 -0.9104 -0.1820  0.5721
  123SOL    HW2  569   1.001   0.234   4.271  0.3279 -0.6500 -0.1818
  124SOL     OW  570   1.539   3.304   2.467 -0.3170 -1.1793  0.4486
  124SOL    HW1  571   1.601   3.314   2.545 -1.3050 -1.8177  1.3520
  124SOL    HW2  572   1.479   3.225   2.483 -1.1734 -0.7392 -0.5197
  125SOL     OW  573   1.025   3.040   0.997 -0.0753 -0.8493  0.1093
  125SOL    HW1  574   1.120   3.047   1.025  0.2664 -3.1364 -0.2416
  125SOL    HW2  575   1.004   3.113   0.932  0.5659  1.4091  2.3220
  126SOL     OW  576   0.267   3.400   0.864 -0.2613 -0.0502 -0.1204
  126SOL    HW1  577   0.328   3.461   0.814  0.6240  0.1905  1.1926
  126SOL    HW2  578   0.241   3.323   0.805 -0.0220  0.6939 -1.2331
  127SOL     OW  579   4.870   3.094   3.641  0.2172 -0.0758  0.4111
  127SOL    HW1  580   4.898   3.176   3.692 -0.8638  1.0231 -0.6816
  127SOL    HW2  581   4.786   3.057   3.681 -1.5171  1.6794 -1.3097
  128SOL     OW  582   2.300   4.136   1.618 -0.1190  0.3454  0.1733
  128SOL    HW1  583   2.387   4.185   1.611 -0.8613  1.5703 -0.8630
  128SOL    HW2  584   2.230   4.196   1.655 -1.1502  0.2488 -1.5152
  129SOL     OW  585   2.587   2.740   4.553  0.1385 -0.4575  0.4817
  129SOL    HW1  586   2.571   2.761   4.457 -0.9853 -2.1398  0.2642
  129SOL    HW2  587   2.651   2.807   4.591  0.0786  0.6481 -1.2345
  130SOL     OW  588   3.116   2.570   4.427 -0.3782 -0.0435  0.3946
  130SOL    HW1  589   3.114   2.488   4.370 -0.6792  0.6977 -0.7021
  130SOL    HW2  590   3.206   2.614   4.420 -0.6029  0.3629  0.0213
  131SOL     OW  591   3.423   0.561   1.851 -0.2630 -0.1624 -0.3266
  131SOL    HW1  592   3.335   0.516   1.840 -0.8304  0.9618 -0.4673
  131SOL    HW2  593   3.491   0.515   1.794 -0.4100 -1.9099  0.8217
  132SOL     OW  594   4.439   4.767   4.297 -0.6136  0.7412 -0.8093
  132SOL    HW1  595   4.341   4.764   4.277 -0.4978 -1.7203 -1.3220
  132SOL    HW2  596   4.456   4.836   4.367 -3.0615 -0.3844  1.0611
  133SOL     OW  597   4.620   2.452   2.055 -0.4271  0.3762 -0.0948
  133SOL    HW1  598   4.546   2.465   2.121 -1.9624 -1.7513 -1.2634
  133SOL    HW2  599   4.603   2.507   1.974 -1.5883 -1.1796 -0.9604
  134SOL     OW  600   2.682   3.314   2.030  0.1174  0.0813 -0.1251
  134SOL    HW1  601   2.780   3.298   2.023  0.6360  2.2434  1.2677
  134SOL    HW2  602   2.662   3.372   2.109 -2.2674 -0.1019 -0.4953
  135SOL     OW  603   3.442   1.360   0.647  0.3874 -0.2698  0.1590
  135SOL    HW1  604   3.435   1.267   0.611 -0.2467 -1.0685  2.2106
  135SOL    HW2  605   3.495   1.360   0.731  1.0786  1.3884 -0.2269
  136SOL     OW  606   1.063   2.430   2.298  0.3110  0.0716 -0.6026
  136SOL    HW1  607   1.076   2.443   2.396 -0.4849 -0.3088 -0.4366
  136SOL    HW2  608   0.966   2.442   2.276  0.7960  2.5608 -1.7359
  137SOL     OW  609   4.471   0.694   5.042  0.2816  0.2247  0.2097
  137SOL    HW1  610   4.516   0.635   4.974 -1.1312 -0.4896 -0.1471
  137SOL    HW2  611   4.442   0.638   5.119 -1.4715  0.3305 -0.3289
  138SOL     OW  612   0.253   1.035   1.129 -0.2293  0.5745  0.4128
  138SOL    HW1  613   0.270   1.133   1.116  1.2932  0.3628  0.5629
  138SOL    HW2  614   0.277   0.986   1.045  1.3529  0.1038  1.1020
  139SOL     OW  615   4.907   2.481   4.563 -0.5015 -0.5478  0.5750
  139SOL    HW1  616   4.962   2.531   4.496 -0.5572 -0.5602  0.5193
  139SOL    HW2  617   4.870   2.545   4.630 -0.5894 -0.5114  0.4922
  140SOL     OW  618   0.057   1.841   4.689  0.2213  0.6015  0.0199
  140SOL    HW1  619   0.078   1.933   4.721  1.3569  0.1434  0.6256
  140SOL    HW2  620   0.142   1.791   4.673 -0.3229  0.2208 -2.0392
  141SOL     OW  621   2.909   2.744   4.412  0.5190 -0.1869 -0.3883
  141SOL    HW1  622   2.891   2.776   4.319 -0.8058 -2.0129 -0.8068
  141SOL    HW2  623   2.990   2.685   4.412  0.0719 -0.8088 -0.5421
  142SOL     OW  624   4.958   1.200   3.999  0.6282  0.2278  0.2640
  142SOL    HW1  625   4.894   1.183   3.924 -0.7106 -0.6867  1.5654
  142SOL    HW2  626   4.941   1.290   4.038 -0.2966 -0.2581  1.0006
  143SOL     OW  627   0.490   2.631   2.055  0.0219 -0.1743 -0.1003
  143SOL    HW1  628   0.423   2.661   1.987 -1.8148 -1.4048  1.0833
  143SOL    HW2  629   0.526   2.541   2.028  1.8796  0.8122 -1.1396
  144SOL     OW  630   0.206   4.357   2.779 -0.2603  0.3001  0.5761
  144SOL    HW1  631   0.217   4.304   2.694 -1.4218  0.0616  0.5615
  144SOL    HW2  632   0.206   4.455   2.757  0.0434  0.2590  0.3786
  145SOL     OW  633   2.886   2.584   1.605 -0.7605  0.4056  0.1930
  145SOL    HW1  634   2.903   2.499   1.655 -0.9447 -0.8533 -1.7468
  145SOL    HW2  635   2.813   2.569   1.538 -1.3324  2.3472  0.3265
  146SOL     OW  636   0.686   4.176   0.704  0.2273  0.4886 -0.1096
  146SOL    HW1  637   0.740   4.128   0.774 -0.5576 -0.3175 -0.0496
  146SOL    HW2  638   0.710   4.140   0.613  0.2964  0.6218 -0.1447
  147SOL     OW  639   0.662   3.164   1.120  0.0872 -0.6734  0.1324
  147SOL    HW1  640   0.615   3.084   1.159  0.5747 -0.5229  1.0377
  147SOL    HW2  641   0.759   3.144   1.109  0.3392  0.0173  1.0013
  148SOL     OW  642   0.949   1.584   3.982 -0.5899 -0.2914 -0.2074
  148SOL    HW1  643   0.924   1.495   3.943 -1.7385 -0.5512  1.0220
  148SOL    HW2  644   1.003   1.571   4.064  1.3790  0.2384 -1.3656
  149SOL     OW  645   0.775   1.882   0.608 -0.3914  0.5596 -0.2937
  149SOL    HW1  646   0.807   1.892   0.702 -1.3111  0.9782 -0.0105
  149SOL    HW2  647   0.827   1.810   0.562 -0.4471 -0.1642  0.7590
  150SOL     OW  648   2.360   1.756   0.948 -0.7405 -0.3452  0.2319
  150SOL    HW1  649   2.409   1.672   0.922  1.0766  0.2101  1.6741
  150SOL    HW2  650   2.274   1.731   0.994  0.1097 -1.4626  1.3014
  151SOL     OW  651   0.597   1.585   4.186  0.3573 -0.6624 -0.7572
  151SOL    HW1  652   0.649   1.500   4.192  0.9323 -0.2373  1.4635
  151SOL    HW2  653   0.529   1.586   4.259 -0.1722  0.4506 -1.2550
  152SOL     OW  654   5.129   2.689   1.811 -0.4757 -0.4178 -0.1602
  152SOL    HW1  655   5.090   2.741   1.887  0.3666 -1.1412  0.7970
  152SOL    HW2  656   5.199   2.744   1.766  1.3619 -1.1319  1.6829
  153SOL     OW  657   5.080   4.230   2.823  0.3225 -0.2577  0.3059
  153SOL    HW1  658   5.058   4.172   2.902 -1.9453 -0.4356 -0.3967
  153SOL    HW2  659   5.110   4.320   2.856 -0.3805 -0.3985  1.3879
  154SOL     OW  660   1.872   4.853   2.095  0.0218  0.5625 -0.2856
  154SOL    HW1  661   1.788   4.884   2.140  0.6921  2.9393 -0.5411
  154SOL    HW2  662   1.849   4.794   2.018 -1.3982  0.9691 -0.2041
  155SOL     OW  663   2.323   1.629   0.176  0.0497 -0.1754 -0.1587
  155SOL    HW1  664   2.421   1.623   0.192 -0.2370 -1.8112  1.3045
  155SOL    HW2  665   2.279   1.677   0.251 -0.4356 -0.8197 -0.0242
  156SOL     OW  666   4.198   2.895   4.266 -0.1829 -0.0616  0.6959
  156SOL    HW1  667   4.143   2.812   4.270 -1.4754  0.8100  1.6217
  156SOL    HW2  668   4.272   2.888   4.334  1.2463 -1.4480 -0.8998
  157SOL     OW  669   0.796   3.096   4.359 -0.2192 -0.0429  0.2660
  157SOL    HW1  670   0.873   3.160   4.355  0.3350 -0.7232 -0.2167
  157SOL    HW2  671   0.754   3.089   4.268  1.3142 -2.2389 -0.3527
  158SOL     OW  672   1.127   1.310   1.138  0.1044  0.2270 -0.6138
  158SOL    HW1  673   1.204   1.372   1.121 -1.1415  1.7179 -0.9998
  158SOL    HW2  674   1.084   1.286   1.051  1.7783 -2.9386 -0.7448
  159SOL     OW  675   2.817   0.333   1.553 -0.5430  0.5632  0.3914
  159SOL    HW1  676   2.778   0.288   1.633  0.4909 -0.0316  0.5813
  159SOL    HW2  677   2.916   0.341   1.565 -0.3355  0.1966 -0.9602
  160SOL     OW  678   4.265   1.516   1.120  0.0581 -0.1489  0.5894
  160SOL    HW1  679   4.351   1.466   1.104  0.6365  1.2520 -1.0487
  160SOL    HW2  680   4.270   1.563   1.208  0.3291 -1.3097  1.2125
  161SOL     OW  681   0.399   3.698   0.512  0.5805  0.1728  0.6602
  161SOL    HW1  682   0.449   3.740   0.437 -0.7633  0.1281 -0.2998
  161SOL    HW2  683   0.365   3.769   0.574  0.8204  0.2878  0.6602
  162SOL     OW  684   0.618   0.591   4.959 -0.1273  0.4490  0.1701
  162SOL    HW1  685   0.521   0.610   4.947 -0.6492 -0.9321  1.8688
  162SOL    HW2  686   0.672   0.666   4.921 -1.8535  1.3378 -0.5950
  163SOL     OW  687   1.787   2.401   3.701 -0.2936  0.2195 -1.0650
  163SOL    HW1  688   1.839   2.358   3.627  0.9640 -0.4811  0.1746
  163SOL    HW2  689   1.773   2.335   3.775 -0.1965  1.3174 -0.0393
  164SOL     OW  690   2.237   0.499   1.928 -0.2047 -0.5677  0.3431
  164SOL    HW1  691   2.212   0.510   2.024  1.0810 -1.5188  0.8212
  164SOL    HW2  692   2.325   0.451   1.921  0.3186  0.5279 -1.2901
  165SOL     OW  693   0.957   3.986   4.257  0.3697  0.0213 -0.3549
  165SOL    HW1  694   0.976   3.962   4.161 -0.6871 -1.8754 -0.1322
  165SOL    HW2  695   0.881   4.050   4.260  0.2696 -0.0710 -0.7834
  166SOL     OW  696   4.873   4.189   4.754 -0.3731  0.1569 -0.6203
  166SOL    HW1  697   4.831   4.191   4.845 -1.5657  0.0434 -1.1589
  166SOL    HW2  698   4.804   4.205   4.684  0.3847 -0.5756 -1.5731
  167SOL     OW  699   0.488   1.789   0.852 -0.5787 -0.0161  0.3584
  167SOL    HW1  700   0.560   1.839   0.900  1.0493 -0.1216 -1.8156
  167SOL    HW2  701   0.411   1.851   0.833 -0.9769  0.1857  2.4148
  168SOL     OW  702   1.717   1.675   2.095 -0.4789  0.0554 -0.7087
  168SOL    HW1  703   1.721   1.772   2.071  0.8695  0.2826  0.2927
  168SOL    HW2  704   1.795   1.627   2.056  1.2094  0.2450  2.1508
  169SOL     OW  705   1.651   4.530   1.983  0.2130 -0.0500 -0.5511
  169SOL    HW1  706   1.687   4.463   2.048  1.1018  0.2121 -0.7653
  169SOL    HW2  707   1.727   4.579   1.940 -0.3751 -0.1248 -1.6892
  170SOL     OW  708   0.121   3.276   3.565  0.3934  0.2315 -0.3021
  170SOL    HW1  709   0.072   3.352   3.608  0.5814  1.8807 -2.8091
  170SOL    HW2  710   0.206   3.309   3.525  1.5417 -1.7651  0.3529
  171SOL     OW  711   3.260   2.890   0.163  0.7892 -0.0922  0.0657
  171SOL    HW1  712   3.188   2.906   0.231 -0.3509  0.6070 -1.2592
  171SOL    HW2  713   3.237   2.811   0.107  0.0076  1.2668 -1.6281
  172SOL     OW  714   1.328   3.860   3.291  0.4448  0.2908  0.5689
  172SOL    HW1  715   1.341   3.760   3.293  1.2475  0.3886  0.5505
  172SOL    HW2  716   1.253   3.885   3.353  1.1890 -0.1915  1.6903
  173SOL     OW  717   2.993   3.393   3.295 -0.4458  0.0696  0.0283
  173SOL    HW1  718   2.955   3.354   3.379 -1.5027 -0.3562 -0.6253
  173SOL    HW2  719   3.060   3.331   3.256  1.6090  1.1852  1.6213
  174SOL     OW  720   3.634   2.543   3.500  0.5022 -0.1964  0.1704
  174SOL    HW1  721   3.707   2.558   3.566  0.0940  1.3219  0.3189
  174SOL    HW2  722   3.614   2.628   3.452 -0.5251 -0.8112 -0.5524
  175SOL     OW  723   2.970   3.249   2.309 -0.2128 -0.3624  0.3341
  175SOL    HW1  724   3.032   3.197   2.367  0.7461 -0.1366 -0.4565
  175SOL    HW2  725   2.898   3.290   2.365  0.8714  0.1323  1.4093
  176SOL     OW  726   4.727   1.837   4.159 -0.4618  0.4613 -0.2858
  176SOL    HW1  727   4.777   1.773   4.218 -0.1704  0.4381 -0.5553
  176SOL    HW2  728   4.792   1.892   4.107 -0.7041  1.3145  0.2952
  177SOL     OW  729   4.015   4.263   0.599  0.2926  0.5877  0.7636
  177SOL    HW1  730   4.109   4.234   0.585 -0.7417 -1.5386 -3.4842
  177SOL    HW2  731   3.973   4.286   0.511 -3.8684 -1.2263  1.9887
  178SOL     OW  732   2.992   1.572   2.457  0.1126  0.3740  0.1550
  178SOL    HW1  733   3.071   1.631   2.442  2.5481 -2.0540  2.3473
  178SOL    HW2  734   2.946   1.600   2.542  0.4573 -0.0089  0.4744
  179SOL     OW  735   2.898   4.646   4.242  0.2419 -0.6819  0.1117
  179SOL    HW1  736   2.885   4.707   4.320  2.4071  0.8845 -0.6533
  179SOL    HW2  737   2.874   4.553   4.268  0.1459 -0.0740  2.4025
  180SOL     OW  738   5.035   1.495   2.375 -0.0651 -0.1442 -0.0805
  180SOL    HW1  739   4.984   1.571   2.334 -1.6057 -1.6239 -1.0388
  180SOL    HW2  740   5.119   1.479   2.323  1.5321  2.3354  1.5289
  181SOL     OW  741   3.476   1.070   3.884 -0.8594 -0.3027  0.4658
  181SOL    HW1  742   3.414   1.001   3.846 -1.7722 -0.0231  1.3891
  181SOL    HW2  743   3.444   1.161   3.858  0.4450 -0.2010 -0.9008
  182SOL     OW  744   5.045   4.468   3.644  0.3645 -0.3542 -0.0752
  182SOL    HW1  745   5.093   4.549   3.611  0.3636 -0.5084 -0.4613
  182SOL    HW2  746   5.110   4.391   3.650  0.2692 -0.4384 -0.1303
  183SOL     OW  747   0.255   1.644   0.882 -0.0475  0.7704  0.4124
  183SOL    HW1  748   0.334   1.705   0.880 -1.0361  2.1360  1.3150
  183SOL    HW2  749   0.180   1.685   0.830 -0.0648 -0.7138 -0.8147
  184SOL     OW  750   2.170   1.868   3.377  0.3390 -0.1544 -0.5981
  184SOL    HW1  751   2.157   1.951   3.323  1.3361  0.9724  0.8202
  184SOL    HW2  752   2.230   1.805   3.328 -0.7416 -0.2417 -1.8632
  185SOL     OW  753   0.124   0.365   1.578 -0.0292 -0.4176 -0.0196
  185SOL    HW1  754   0.090   0.332   1.490  1.1843 -0.0024 -0.6643
  185SOL    HW2  755   0.087   0.309   1.652  1.7580 -3.1192 -1.0367
  186SOL     OW  756   1.390   1.284   0.096  0.5525 -0.2924  0.1654
  186SOL    HW1  757   1.370   1.266  -0.000  2.2350 -0.8247 -0.1266
  186SOL    HW2  758   1.394   1.197   0.146  0.8606 -0.1194  0.4493
  187SOL     OW  759   4.838   3.092   2.286  0.4822 -0.0584  0.2151
  187SOL    HW1  760   4.742   3.097   2.316  0.7219  0.5023  0.9129
  187SOL    HW2  761   4.892   3.047   2.357  0.8929  0.4309  0.2116
  188SOL     OW  762   4.036   4.157   1.214 -0.8749  0.0765  0.3731
  188SOL    HW1  763   4.025   4.230   1.281  1.9135 -1.0684  2.2828
  188SOL    HW2  764   4.078   4.193   1.131  0.8007  0.6930  1.4236
  189SOL     OW  765   2.214   0.278   1.454  0.3401  0.1099  0.0639
  189SOL    HW1  766   2.133   0.328   1.483  1.0660  0.5719  1.3309
  189SOL    HW2  767   2.255   0.324   1.375 -1.0354 -0.5606 -1.0967
  190SOL     OW  768   2.186   0.927   1.773  0.5257 -0.7041  0.2022
  190SOL    HW1  769   2.252   0.861   1.807  2.1410 -0.0815 -1.5264
  190SOL    HW2  770   2.234   0.998   1.721 -1.3901  0.5180 -0.0017
  191SOL     OW  771   0.846   2.860   2.478  0.2907  0.5864 -0.2056
  191SOL    HW1  772   0.890   2.886   2.564  2.3693  1.0667 -1.3450
  191SOL    HW2  773   0.777   2.928   2.454  0.6956  1.2176  0.3785
  192SOL     OW  774   2.123   1.082   4.468 -0.5138  0.2423  0.2135
  192SOL    HW1  775   2.223   1.090   4.462 -0.1375  1.0849  4.5304
  192SOL    HW2  776   2.088   1.039   4.385  3.3671  0.2184 -1.6111
  193SOL     OW  777   4.683   4.372   3.836 -0.3280  0.4806 -0.6406
  193SOL    HW1  778   4.664   4.274   3.842 -0.7456  0.5479 -0.8458
  193SOL    HW2  779   4.604   4.419   3.796 -0.7912  1.1247  0.9538
  194SOL     OW  780   3.861   1.777   2.117 -0.4576  0.1001 -0.5028
  194SOL    HW1  781   3.932   1.810   2.056 -0.7845  0.4675 -0.6866
  194SOL    HW2  782   3.838   1.848   2.184  0.7901 -0.7246  0.8744
  195SOL     OW  783   0.896   0.999   5.138  0.2350 -0.3612  0.2065
  195SOL    HW1  784   0.976   1.058   5.147 -0.3140  0.5874 -0.7878
  195SOL    HW2  785   0.892   0.935   5.215  2.1277 -0.6868  0.0794
  196SOL     OW  786   3.766   1.617   3.619 -0.3044 -0.1424  0.2153
  196SOL    HW1  787   3.838   1.593   3.554  0.4274  2.1639  0.0621
  196SOL    HW2  788   3.807   1.644   3.706 -1.0975 -0.3289  0.6618
  197SOL     OW  789   2.636   3.697   0.146  0.1848 -0.1178  0.1816
  197SOL    HW1  790   2.705   3.633   0.111  0.0663  0.0886 -0.4535
  197SOL    HW2  791   2.574   3.721   0.072  0.6374  1.2710  0.2231
  198SOL     OW  792   0.043   5.144   2.504 -0.6553 -0.8162 -1.4598
  198SOL    HW1  793   0.042   5.111   2.410  0.1179  0.6189 -2.0094
  198SOL    HW2  794  -0.050   5.168   2.532 -0.6792  0.3812 -2.4965
  199SOL     OW  795   4.738   3.163   0.491 -0.3727 -0.4366 -0.2760
  199SOL    HW1  796   4.698   3.211   0.413 -0.4734  0.1850  0.1495
  199SOL    HW2  797   4.790   3.084   0.459 -0.0527  0.0581 -1.0123
  200SOL     OW  798   4.090   4.147   4.369 -0.3833  0.4827  0.2284
  200SOL    HW1  799   4.106   4.087   4.447  0.9171 -0.6852 -0.8792
  200SOL    HW2  800   3.994   4.141   4.341 -0.2515 -1.2313  0.0507
  201SOL     OW  801   4.646   0.636   0.631  0.2546 -0.2894  0.4863
  201SOL    HW1  802   4.720   0.693   0.666  0.5559  0.0668 -0.6823
  201SOL    HW2  803   4.682   0.550   0.596 -0.2072 -1.2604  2.2914
  202SOL     OW  804   1.911   4.031   4.193 -0.2453 -0.3417 -0.2187
  202SOL    HW1  805   1.949   3.939   4.195 -0.6944 -0.5300  1.4851
  202SOL    HW2  806   1.980   4.096   4.225 -0.0616 -0.1263 -1.0312
  203SOL     OW  807   5.075   0.163   2.894  0.6754  0.2838 -0.0717
  203SOL    HW1  808   5.101   0.108   2.973 -1.3705 -0.3110  0.2560
  203SOL    HW2  809   5.023   0.243   2.924 -0.5608 -0.2138 -0.8063
  204SOL     OW  810   4.578   0.200   2.980 -0.3757  0.1614 -0.0386
  204SOL    HW1  811   4.524   0.140   2.921  2.4510 -0.0742 -2.6407
  204SOL    HW2  812   4.614   0.147   3.057  0.6248 -1.1086 -1.3218
  205SOL     OW  813   4.918   2.282   1.029  0.1635  0.0549 -0.2105
  205SOL    HW1  814   4.846   2.230   1.075  0.2277 -0.5792 -0.8115
  205SOL    HW2  815   4.878   2.360   0.980  0.1679  1.1896  1.4876
  206SOL     OW  816   4.464   2.255   2.607 -0.2966  0.2171  0.4343
  206SOL    HW1  817   4.535   2.217   2.666 -1.8121 -1.4201  1.2791
  206SOL    HW2  818   4.477   2.222   2.513  0.9298  1.1905  0.2358
  207SOL     OW  819   5.049   5.142   3.733 -1.0052 -0.1358  0.4302
  207SOL    HW1  820   5.124   5.170   3.793  0.6455 -3.8695  0.3995
  207SOL    HW2  821   5.048   5.201   3.652  0.3845  1.4507  1.4907
  208SOL     OW  822   1.857   3.606   2.312  0.0125  0.0596 -0.4100
  208SOL    HW1  823   1.868   3.692   2.362  0.3820  0.0428 -0.4601
  208SOL    HW2  824   1.946   3.560   2.304 -0.0700 -0.0183 -0.9354
  209SOL     OW  825   4.646   1.394   2.127 -0.0488  0.2671  0.4289
  209SOL    HW1  826   4.616   1.363   2.217 -1.9612  1.8071  0.3804
  209SOL    HW2  827   4.595   1.476   2.101  2.9049  1.9405 -0.5861
  210SOL     OW  828   4.669   2.880   1.252 -0.4456  0.0821 -0.4106
  210SOL    HW1  829   4.735   2.809   1.226  0.3110  1.3764 -2.3082
  210SOL    HW2  830   4.690   2.964   1.201 -0.8878  1.8977  2.2328
  211SOL     OW  831   2.724   2.360   4.003  0.4614 -0.5528 -0.2328
  211SOL    HW1  832   2.688   2.438   3.952 -1.9376  0.7878  3.1794
  211SOL    HW2  833   2.669   2.279   3.983  1.0170 -0.6795 -1.4008
  212SOL     OW  834   0.328   3.442   4.171  0.2140 -0.0554  0.3400
  212SOL    HW1  835   0.362   3.535   4.186 -1.2095  0.7099 -0.9075
  212SOL    HW2  836   0.304   3.401   4.260 -1.0588  1.5520  0.7864
  213SOL     OW  837   0.089   1.426   0.705  0.0630  0.5474 -0.1978
  213SOL    HW1  838   0.140   1.396   0.786  0.6020 -1.0354 -1.0808
  213SOL    HW2  839   0.001   1.464   0.734  0.6248  0.8741  1.1810
  214SOL     OW  840   1.968   5.128   1.439 -0.1574  0.9173 -0.2089
  214SOL    HW1  841   2.020   5.066   1.498 -1.1085  1.1168  0.8818
  214SOL    HW2  842   1.978   5.222   1.471 -1.7125  0.8854  0.4621
  215SOL     OW  843   4.465   1.263   1.613 -0.4082  0.2570 -0.6470
  215SOL    HW1  844   4.399   1.303   1.676 -1.5173 -2.0999 -0.1949
  215SOL    HW2  845   4.532   1.332   1.586 -2.2540  2.3789 -0.0689
  216SOL     OW  846   0.108   0.784   2.359  0.0635 -0.0717 -0.5655
  216SOL    HW1  847   0.072   0.698   2.396  0.8128  0.3099  1.1809
  216SOL    HW2  848   0.142   0.769   2.267  0.9711 -1.8898  0.0082
  217SOL     OW  849   4.278   4.914   3.818 -0.2296 -0.2908  1.1442
  217SOL    HW1  850   4.286   4.955   3.727  0.5758 -0.5774  1.0846
  217SOL    HW2  851   4.311   4.979   3.887 -0.7901 -0.0944  1.2306
  218SOL     OW  852   4.919   1.964   4.028  0.2764  0.3110  0.4022
  218SOL    HW1  853   4.957   2.014   4.106 -0.8995  3.6483 -0.9840
  218SOL    HW2  854   4.960   1.998   3.944 -2.3480  0.7439 -0.7985
  219SOL     OW  855   0.376   2.317   1.374 -0.0532 -0.2435  0.1759
  219SOL    HW1  856   0.396   2.312   1.276 -1.2224 -0.5356 -0.0576
  219SOL    HW2  857   0.283   2.350   1.388  0.1937  0.0561  1.2047
  220SOL     OW  858   3.593   0.943   0.684  0.5331 -0.2537 -0.2186
  220SOL    HW1  859   3.664   1.005   0.651  0.1052  0.4738  0.1940
  220SOL    HW2  860   3.633   0.877   0.748  2.0121 -3.6352 -4.2306
  221SOL     OW  861   3.087   3.714   0.795  0.2597 -0.2147 -0.3632
  221SOL    HW1  862   3.137   3.648   0.738 -0.7724 -1.0022 -0.3812
  221SOL    HW2  863   2.989   3.709   0.774  0.0411  0.5511  0.4251
  222SOL     OW  864   2.274   3.843   0.627 -0.1789  0.4791  0.0759
  222SOL    HW1  865   2.305   3.922   0.574  1.1406  0.3108  0.5562
  222SOL    HW2  866   2.340   3.768   0.617 -1.5068 -0.6454 -0.5275
  223SOL     OW  867   3.067   2.998   1.069 -0.2014 -0.3166  0.6589
  223SOL    HW1  868   3.041   2.935   1.143  1.9373  0.4429  2.1762
  223SOL    HW2  869   3.132   3.065   1.105 -1.9332  2.4491 -1.0150
  224SOL     OW  870   2.579   2.801   3.810  0.1662 -0.1792  0.4918
  224SOL    HW1  871   2.480   2.790   3.799  0.1444 -0.5022  0.9481
  224SOL    HW2  872   2.626   2.733   3.754  0.1249 -0.0743  0.3312
  225SOL     OW  873   0.983   0.658   4.963  0.4692 -0.1172  0.3610
  225SOL    HW1  874   1.025   0.585   4.909  0.0247  0.7272 -1.1823
  225SOL    HW2  875   0.924   0.713   4.905 -0.2375  0.6978  1.7846
  226SOL     OW  876   3.623   0.118   1.391 -0.1261  0.2866  0.6727
  226SOL    HW1  877   3.702   0.071   1.352 -0.4875  0.3695 -0.1847
  226SOL    HW2  878   3.547   0.053   1.399 -0.4477  0.5767  0.0294
  227SOL     OW  879   2.669   2.019   2.469 -0.6731  0.2837  0.1268
  227SOL    HW1  880   2.677   1.941   2.531  2.1169 -0.2282 -0.7167
  227SOL    HW2  881   2.732   2.091   2.498 -1.2676  1.1395 -0.6257
  228SOL     OW  882   0.256   2.966   2.518 -0.1184  0.4697  0.5819
  228SOL    HW1  883   0.228   2.914   2.598  0.5183  0.7981  1.0201
  228SOL    HW2  884   0.352   2.948   2.497 -0.4300 -0.0887 -0.4837
  229SOL     OW  885   2.464   2.649   0.569  0.6544  0.5636  0.3862
  229SOL    HW1  886   2.436   2.556   0.595  0.8017  0.7184  1.1317
  229SOL    HW2  887   2.545   2.675   0.621  2.1902  0.1644 -1.6844
  230SOL     OW  888   4.806   1.117   0.440  0.1522 -0.1694  0.3082
  230SOL    HW1  889   4.787   1.193   0.377  0.8444 -0.3841 -0.1752
  230SOL    HW2  890   4.723   1.094   0.491 -0.3165  0.2680 -0.2447
  231SOL     OW  891   4.456   1.832   2.092  0.2493 -0.3196 -0.0921
  231SOL    HW1  892   4.396   1.841   2.172 -0.1523  0.4307 -0.4662
  231SOL    HW2  893   4.550   1.852   2.119 -0.1109  1.6326 -0.1207
  232SOL     OW  894   5.068   2.043   0.277 -0.6113 -0.1676  0.1724
  232SOL    HW1  895   5.092   1.950   0.305 -0.0986  0.0504  0.4594
  232SOL    HW2  896   5.151   2.094   0.255 -0.7163  0.8166  1.8641
  233SOL     OW  897   2.791   1.857   1.629  0.4493  0.4281 -0.1499
  233SOL    HW1  898   2.843   1.907   1.560 -1.1835  0.7596 -1.2148
  233SOL    HW2  899   2.774   1.764   1.596 -0.6960  0.7133 -0.4446
  234SOL     OW  900   4.987   3.407   0.446  0.0474 -0.3332 -0.2134
  234SOL    HW1  901   4.934   3.406   0.530  0.7863 -0.6074  0.2570
  234SOL    HW2  902   5.071   3.355   0.458  0.3339 -0.0792 -1.0107
  235SOL     OW  903   2.918   2.273   2.264  0.2735 -0.6102 -0.0300
  235SOL    HW1  904   2.853   2.253   2.191 -1.3826  0.4600  1.0712
  235SOL    HW2  905   2.877   2.252   2.353  1.9258 -1.0880  0.6681
  236SOL     OW  906   0.140   3.128   4.416 -0.4149  0.1190  0.0024
  236SOL    HW1  907   0.215   3.065   4.396 -0.8651  0.6124 -4.3223
  236SOL    HW2  908   0.068   3.081   4.466  2.2551 -0.5776  3.5878
  237SOL     OW  909   3.508   0.266   3.152 -0.3487  0.3299 -0.4424
  237SOL    HW1  910   3.479   0.271   3.248  2.8326 -0.3919  0.6932
  237SOL    HW2  911   3.500   0.172   3.120 -3.2014  0.8763 -1.6297
  238SOL     OW  912   2.092   4.942   2.769 -0.3621 -0.6784  0.5380
  238SOL    HW1  913   2.008   4.992   2.750 -0.2748 -0.4738  0.6902
  238SOL    HW2  914   2.161   5.005   2.804  0.2701 -0.6206 -0.7707
  239SOL     OW  915   2.325   4.403   4.954 -0.1090  0.0636  0.1687
  239SOL    HW1  916   2.242   4.416   4.899  0.4311  0.0146 -0.6745
  239SOL    HW2  917   2.379   4.487   4.954 -0.2696  0.1714  0.9148
  240SOL     OW  918   3.904   2.563   2.328  0.4662  0.1046  0.3164
  240SOL    HW1  919   3.995   2.526   2.350  0.3809 -1.3144 -1.4970
  240SOL    HW2  920   3.900   2.584   2.231 -1.2861 -0.2219  0.2980
  241SOL     OW  921   1.989   4.165   1.345  0.0362  0.4769 -0.2097
  241SOL    HW1  922   2.043   4.242   1.380 -0.6940  0.4011  1.1458
  241SOL    HW2  923   1.905   4.156   1.399 -0.1580 -0.9241 -0.7131
  242SOL     OW  924   1.768   3.147   1.750  1.1789 -0.0613  0.3069
  242SOL    HW1  925   1.692   3.082   1.748  0.7876  0.2617  2.4033
  242SOL    HW2  926   1.805   3.152   1.843  3.6377 -0.0332 -0.5975
  243SOL     OW  927   2.936   3.179   0.916  0.1527  0.4011  0.4607
  243SOL    HW1  928   2.974   3.157   0.826 -0.8568  0.0093  0.1162
  243SOL    HW2  929   2.975   3.117   0.985  2.3138  1.8520  0.6545
  244SOL     OW  930   1.891   4.081   0.011  0.0005 -0.1750  0.1203
  244SOL    HW1  931   1.984   4.052   0.032  0.0928 -1.1537 -1.4339
  244SOL    HW2  932   1.826   4.031   0.068  0.3394 -0.9901 -0.1990
  245SOL     OW  933   2.205   1.756   2.568 -0.0082 -0.5257 -0.0019
  245SOL    HW1  934   2.212   1.714   2.478  0.7460 -0.7722  0.1692
  245SOL    HW2  935   2.225   1.687   2.638  0.0559 -0.1700  0.3297
  246SOL     OW  936   4.106   1.156   0.552  0.6230  0.6795 -0.2837
  246SOL    HW1  937   4.095   1.200   0.642  2.0692  3.7677 -1.4797
  246SOL    HW2  938   4.201   1.128   0.540  0.8729  1.9630 -1.5022
  247SOL     OW  939   2.713   4.717   2.632 -0.0918 -0.2219 -0.7338
  247SOL    HW1  940   2.790   4.655   2.649 -0.3306  0.0638  1.7025
  247SOL    HW2  941   2.678   4.701   2.540  1.1252 -2.2963 -0.9109
  248SOL     OW  942   1.097   1.181   0.023  0.1992 -0.2445 -0.2044
  248SOL    HW1  943   1.096   1.261   0.083  1.7830 -0.1147 -0.3111
  248SOL    HW2  944   1.163   1.195  -0.050 -0.5332 -1.0804 -1.0565
  249SOL     OW  945   0.320   2.125   4.792 -0.1514  0.2880  0.7388
  249SOL    HW1  946   0.297   2.083   4.880 -1.4167  1.2133  0.8833
  249SOL    HW2  947   0.409   2.092   4.761 -0.9943 -2.3165  0.9207
  250SOL     OW  948   0.903   3.683   1.401 -0.0541  0.4202  0.0677
  250SOL    HW1  949   0.822   3.632   1.431 -0.6764  0.1652 -1.9296
  250SOL    HW2  950   0.982   3.621   1.400 -0.0427  0.4018  0.9828
  251SOL     OW  951   1.130   3.692   1.709  0.2776  0.1123 -0.1382
  251SOL    HW1  952   1.159   3.768   1.650  0.8526 -1.6301 -2.2507
  251SOL    HW2  953   1.034   3.670   1.691 -0.1614  0.8786  1.1403
  252SOL     OW  954   3.002   0.718   0.528 -0.1406  0.6287 -0.1622
  252SOL    HW1  955   3.001   0.731   0.627 -0.5514 -1.3599  0.1401
  252SOL    HW2  956   2.909   0.699   0.496 -0.2753  2.7841 -1.2007
  253SOL     OW  957   4.208   4.409   1.255  0.0854 -0.3103 -0.2496
  253SOL    HW1  958   4.208   4.489   1.314  0.9498 -1.0006  0.7279
  253SOL    HW2  959   4.283   4.415   1.190  0.8087 -0.7801  0.5114
  254SOL     OW  960   4.859   0.172   0.113  0.0887 -0.7559  0.1770
  254SOL    HW1  961   4.850   0.160   0.014 -1.4931  0.8901  0.0901
  254SOL    HW2  962   4.931   0.111   0.147  0.0551 -1.9983 -1.8323
  255SOL     OW  963   2.466   4.789   1.582 -0.2200  0.2045 -0.1517
  255SOL    HW1  964   2.381   4.818   1.538 -0.5327 -1.8391 -1.0515
  255SOL    HW2  965   2.487   4.695   1.554  1.0496 -0.2162  1.9606
  256SOL     OW  966   2.462   3.403   4.960 -0.8432 -0.2075  0.0139
  256SOL    HW1  967   2.554   3.386   4.996  0.4444  1.0535 -2.4078
  256SOL    HW2  968   2.432   3.325   4.906 -1.6810 -1.0417  1.6293
  257SOL     OW  969   4.819   3.377   0.684 -0.2144 -0.5881  0.1918
  257SOL    HW1  970   4.769   3.400   0.767  1.2155 -0.3105  1.0184
  257SOL    HW2  971   4.785   3.291   0.646  0.0790 -1.5081  1.9187
  258SOL     OW  972   2.736   4.626   0.192 -0.3723 -0.1211 -0.1896
  258SOL    HW1  973   2.703   4.720   0.176  0.8975  0.3967  0.1477
  258SOL    HW2  974   2.657   4.564   0.195 -1.1252  0.6014 -2.4483
  259SOL     OW  975   1.746   2.604   1.476  0.0649 -0.2120  0.9305
  259SOL    HW1  976   1.729   2.629   1.572 -1.7950 -1.4115  0.9628
  259SOL    HW2  977   1.718   2.679   1.417  2.6166  1.1613  1.3077
  260SOL     OW  978   1.549   1.106   0.304  0.3072 -0.5414  0.1280
  260SOL    HW1  979   1.569   1.022   0.355  1.1467 -0.0148  0.6770
  260SOL    HW2  980   1.495   1.168   0.361  0.0301 -0.5381 -0.1344
  261SOL     OW  981   5.132   0.047   4.384 -0.0663 -1.1225  0.4965
  261SOL    HW1  982   5.093   0.135   4.360 -1.1896 -1.4428  1.0846
  261SOL    HW2  983   5.148   0.043   4.483  0.5203 -1.3763  0.4014
  262SOL     OW  984   3.606   4.369   1.206  0.2688 -0.2301  0.1043
  262SOL    HW1  985   3.560   4.289   1.244 -2.2478  0.2091 -1.6944
  262SOL    HW2  986   3.553   4.451   1.229  0.8625  0.4739 -0.9396
  263SOL     OW  987   4.819   4.145   1.075  0.4057  0.0683 -0.1206
  263SOL    HW1  988   4.896   4.205   1.094  0.4927  0.0936 -0.5424
  263SOL    HW2  989   4.759   4.189   1.007  0.5244 -0.3632 -0.5081
  264SOL     OW  990   1.179   0.223   2.631  0.2836  0.0261 -0.5131
  264SOL    HW1  991   1.119   0.252   2.557 -0.4785  1.5242  0.6321
  264SOL    HW2  992   1.139   0.250   2.719  2.3176  0.5366  0.3275
  265SOL     OW  993   3.041   3.045   4.185  0.4638 -0.5307 -0.7231
  265SOL    HW1  994   2.945   3.035   4.159  0.2905  1.4121 -0.9683
  265SOL    HW2  995   3.091   2.961   4.164 -0.6737 -0.7230 -2.8452
  266SOL     OW  996   4.276   3.839   4.106 -0.0288 -0.1988 -0.1075
  266SOL    HW1  997   4.292   3.777   4.029 -1.4718 -1.9340  0.9060
  266SOL    HW2  998   4.180   3.869   4.105 -0.4054 -1.2420  1.6691
  267SOL     OW  999   0.157   0.919   3.894  0.0958 -0.2935  0.4159
  267SOL    HW1 1000   0.061   0.915   3.922 -0.0592 -1.4869 -0.2174
  267SOL    HW2 1001   0.212   0.858   3.951  0.5124  0.4819  0.8600
  268SOL     OW 1002   4.870   2.395   2.211 -0.1585 -0.1823 -0.3368
  268SOL    HW1 1003   4.783   2.388   2.162 -0.4625 -0.1015  0.1929
  268SOL    HW2 1004   4.939   2.432   2.149 -0.4559 -0.4001 -0.8089
  269SOL     OW 1005   3.788   3.035   1.236 -0.0144  0.6818 -0.1286
  269SOL    HW1 1006   3.813   3.104   1.168  0.8989  1.1975  0.7040
  269SOL    HW2 1007   3.858   3.031   1.308 -1.7439  1.3266  1.6785
  270SOL     OW 1008   0.448   1.255   4.565  0.1447 -0.1374  0.8666
  270SOL    HW1 1009   0.449   1.228   4.661 -0.6268 -1.3396  0.5563
  270SOL    HW2 1010   0.540   1.281   4.537  0.0890  1.9325  2.3656
  271SOL     OW 1011   0.618   2.847   4.170 -0.4727 -0.3762 -0.4832
  271SOL    HW1 1012   0.529   2.884   4.143 -0.0241 -0.6043 -2.4380
  271SOL    HW2 1013   0.611   2.805   4.260 -2.2768 -0.1570 -0.4911
  272SOL     OW 1014   4.865   2.949   0.423  0.1698  0.1906 -0.0095
  272SOL    HW1 1015   4.824   2.920   0.510 -0.5624  0.5100 -0.2455
  272SOL    HW2 1016   4.884   2.868   0.367 -0.1156  0.0425  0.1060
  273SOL     OW 1017   0.272   1.060   3.111 -0.2570 -0.6795 -0.1958
  273SOL    HW1 1018   0.310   1.090   3.199  0.3558 -1.4068 -0.2067
  273SOL    HW2 1019   0.172   1.069   3.114 -0.1580  0.5315  0.0969
  274SOL     OW 1020   3.438   1.080   1.727 -0.4748  0.6373  0.6269
  274SOL    HW1 1021   3.446   1.049   1.822 -0.2454 -2.1336 -0.1844
  274SOL    HW2 1022   3.525   1.065   1.680 -0.5141  2.1838  0.0127
  275SOL     OW 1023   2.608   0.057   2.979 -0.6677  0.1563 -0.5803
  275SOL    HW1 1024   2.650   0.042   2.889  0.3356 -2.3943  0.2105
  275SOL    HW2 1025   2.550  -0.021   3.001 -2.1952  1.5036  0.3452
  276SOL     OW 1026   4.869   2.371   1.803 -0.2254  0.0676  0.0262
  276SOL    HW1 1027   4.824   2.309   1.866  1.0630 -1.1908 -0.2419
  276SOL    HW2 1028   4.949   2.413   1.848  1.4026 -1.7265 -1.0336
  277SOL     OW 1029   1.761   1.571   2.955  0.0427 -0.2630 -0.0755
  277SOL    HW1 1030   1.801   1.518   3.030 -1.1956 -2.1901 -0.7178
  277SOL    HW2 1031   1.832   1.594   2.888  0.4196 -2.2068 -0.3977
  278SOL     OW 1032   0.278   1.315   1.532  0.1175 -0.2237  0.4230
  278SOL    HW1 1033   0.323   1.402   1.551 -1.1746  0.9196 -1.3724
  278SOL    HW2 1034   0.261   1.307   1.434 -1.3754 -1.7163  0.7499
  279SOL     OW 1035   3.327   1.222   4.913 -0.3399 -0.3413  0.4790
  279SOL    HW1 1036   3.359   1.130   4.933 -1.8674 -1.0109  0.0185
  279SOL    HW2 1037   3.390   1.289   4.951  1.7387 -1.5524 -0.6699
  280SOL     OW 1038   4.441   3.888   3.074 -0.0558  0.0002 -0.0056
  280SOL    HW1 1039   4.470   3.951   3.146 -0.6966 -0.0052  0.2709
  280SOL    HW2 1040   4.468   3.795   3.098 -0.2486  0.0011  0.2278
  281SOL     OW 1041   0.577   3.873   4.956  0.1064  0.4609 -0.3262
  281SOL    HW1 1042   0.528   3.959   4.974  0.2998  0.1148  2.1075
  281SOL    HW2 1043   0.661   3.870   5.009  0.7966 -0.6815 -1.4255
  282SOL     OW 1044   1.242   1.539   0.827 -0.0196  0.0991  0.1451
  282SOL    HW1 1045   1.227   1.513   0.922  3.2664  3.6921  1.9361
  282SOL    HW2 1046   1.309   1.477   0.786 -0.0330 -0.3621  0.8027
  283SOL     OW 1047   0.732   0.033   1.934  0.6086 -0.0539 -0.0849
  283SOL    HW1 1048   0.776  -0.056   1.941  1.0306  0.0166 -1.6170
  283SOL    HW2 1049   0.740   0.081   2.021  4.0944  0.2003 -0.4336
  284SOL     OW 1050   2.434   1.456   1.812  0.0771 -0.0223  0.4042
  284SOL    HW1 1051   2.452   1.550   1.839 -0.6807  0.1883  0.1962
  284SOL    HW2 1052   2.517   1.416   1.773  0.5492  0.3789  0.9892
  285SOL     OW 1053   0.747   5.013   3.612 -0.3313  0.3176 -0.0111
  285SOL    HW1 1054   0.770   4.916   3.605 -0.2903  0.3531 -0.3571
  285SOL    HW2 1055   0.819   5.068   3.570 -0.2682  0.5069  0.3440
  286SOL     OW 1056   5.089   4.520   2.879 -0.2074 -0.3276 -0.6000
  286SOL    HW1 1057   5.127   4.612   2.867  0.4288 -0.2814  1.4395
  286SOL    HW2 1058   4.996   4.518   2.844  0.0386  0.8681 -1.3963
  287SOL     OW 1059   2.249   3.767   1.251 -0.0755  0.2290 -0.5592
  287SOL    HW1 1060   2.338   3.770   1.206  0.5529 -0.4838  0.5840
  287SOL    HW2 1061   2.236   3.851   1.303  0.3348 -0.0526  0.0044
  288SOL     OW 1062   2.127   4.505   0.539 -0.1916  0.8747 -0.1366
  288SOL    HW1 1063   2.053   4.443   0.514 -1.1382  1.9949 -0.2027
  288SOL    HW2 1064   2.106   4.548   0.627  0.4476  1.0939 -0.0873
  289SOL     OW 1065   5.132   0.537   1.246 -0.4770  0.3445  0.0717
  289SOL    HW1 1066   5.127   0.536   1.346  0.4124  1.9935  0.1726
  289SOL    HW2 1067   5.179   0.455   1.213 -0.5927 -0.1058  1.0069
  290SOL     OW 1068   4.097   2.162   1.431  0.0707  0.0073  0.1303
  290SOL    HW1 1069   4.096   2.242   1.371 -0.8013  0.3363  0.5627
  290SOL    HW2 1070   4.044   2.182   1.514 -2.3155 -1.8403 -0.8239
  291SOL     OW 1071   0.969   3.355   3.500 -0.3846 -0.6059 -0.4429
  291SOL    HW1 1072   1.000   3.275   3.450  1.1682 -0.8943  0.8924
  291SOL    HW2 1073   0.984   3.437   3.444  0.9723 -0.9556 -0.6342
  292SOL     OW 1074   0.677   1.967   1.030 -0.0092 -0.5682  0.1735
  292SOL    HW1 1075   0.589   1.991   1.069  0.2103 -0.5281  0.6539
  292SOL    HW2 1076   0.748   1.973   1.100  0.3915 -0.5106 -0.2283
  293SOL     OW 1077   2.323   0.566   3.496 -0.2606  0.1388 -0.2390
  293SOL    HW1 1078   2.380   0.625   3.554 -1.4389  1.8609 -0.7451
  293SOL    HW2 1079   2.321   0.603   3.403  1.3796 -2.4323 -1.3950
  294SOL     OW 1080   1.675   3.159   0.869 -0.4393 -0.3310 -0.4549
  294SOL    HW1 1081   1.711   3.140   0.960 -0.5935  3.2374  0.5074
  294SOL    HW2 1082   1.580   3.188   0.876 -0.0288  1.4138 -1.5059
  295SOL     OW 1083   4.525   3.411   1.720 -0.1851 -0.2312  0.0801
  295SOL    HW1 1084   4.608   3.362   1.746 -0.2806 -0.2315  0.3821
  295SOL    HW2 1085   4.469   3.351   1.662 -0.4040 -0.5560  0.6290
  296SOL     OW 1086   3.596   1.671   3.267  0.2963  0.1512 -0.2446
  296SOL    HW1 1087   3.548   1.616   3.335  0.7363 -0.2680 -0.2723
  296SOL    HW2 1088   3.660   1.613   3.215 -0.1338  0.4300 -1.1097
  297SOL     OW 1089   1.356   3.910   2.829 -0.2451  0.6554  0.1576
  297SOL    HW1 1090   1.396   3.995   2.795 -2.0229  0.8486 -1.7019
  297SOL    HW2 1091   1.366   3.838   2.760  0.6485 -0.5015  1.4306
  298SOL     OW 1092   4.224   1.825   1.084  0.0722 -0.2475  0.2787
  298SOL    HW1 1093   4.136   1.778   1.072  0.3797 -1.0625  1.1306
  298SOL    HW2 1094   4.260   1.806   1.175 -0.4842  2.8415  1.2553
  299SOL     OW 1095   0.978   0.137   1.813 -0.0548  0.7554 -0.1322
  299SOL    HW1 1096   1.027   0.059   1.774  2.7303  1.2138  2.1368
  299SOL    HW2 1097   0.900   0.104   1.866 -0.3115 -0.2515 -1.0822
  300SOL     OW 1098   3.156   1.406   2.585 -0.4471  0.2811 -0.1093
  300SOL    HW1 1099   3.098   1.478   2.546  0.4536  1.8771  1.3932
  300SOL    HW2 1100   3.251   1.423   2.561 -0.2159 -0.3775  0.3194
  301SOL     OW 1101   1.819   0.388   3.005 -0.3040  0.4665 -0.1597
  301SOL    HW1 1102   1.829   0.300   2.958  0.1282 -0.0712  0.9189
  301SOL    HW2 1103   1.728   0.393   3.047  0.5128 -0.5131  1.8307
  302SOL     OW 1104   1.403   2.387   2.797 -0.3165  0.0135  0.3627
  302SOL    HW1 1105   1.500   2.360   2.802 -0.1647  0.4770 -0.0318
  302SOL    HW2 1106   1.346   2.306   2.808  0.0790 -0.0948  1.9936
  303SOL     OW 1107   4.022   0.987   2.827  0.0838 -0.7050 -0.0139
  303SOL    HW1 1108   3.946   0.957   2.885 -0.3150  0.1216 -0.1073
  303SOL    HW2 1109   3.987   1.041   2.751  0.5770 -1.9287 -1.1625
  304SOL     OW 1110   0.657   4.664   2.001 -0.2270  0.4531  0.1291
  304SOL    HW1 1111   0.672   4.736   2.068  1.2778  0.6210 -0.3730
  304SOL    HW2 1112   0.734   4.600   2.002  0.5017  1.1922 -2.3475
  305SOL     OW 1113   1.823   2.809   3.976  0.1626  0.1003  0.1178
  305SOL    HW1 1114   1.734   2.782   4.013 -0.0765  1.3331  0.5015
  305SOL    HW2 1115   1.865   2.731   3.929 -1.4153 -0.3284 -0.6651
  306SOL     OW 1116   4.702   2.786   2.028  0.0082 -0.2144  0.0739
  306SOL    HW1 1117   4.680   2.773   2.125  1.2464 -1.5638  0.2108
  306SOL    HW2 1118   4.635   2.737   1.972 -1.1928  1.2293  0.1639
  307SOL     OW 1119   0.036   4.737   1.698 -0.2779 -0.4020 -0.1661
  307SOL    HW1 1120  -0.018   4.665   1.654 -1.6572 -0.6053  1.7298
  307SOL    HW2 1121   0.001   4.754   1.790  0.5536  2.1305 -0.2358
  308SOL     OW 1122   0.025   0.752   3.521 -0.0044 -0.3519 -0.7248
  308SOL    HW1 1123   0.104   0.712   3.568  1.0542  1.0178 -1.2677
  308SOL    HW2 1124   0.029   0.728   3.424  0.1738  0.3403 -0.8947
  309SOL     OW 1125   1.375   0.887   3.349  0.4337 -0.1351  0.2244
  309SOL    HW1 1126   1.428   0.964   3.384  1.2147 -0.6111  0.1283
  309SOL    HW2 1127   1.437   0.819   3.309 -0.2260 -0.8579  0.3920
  310SOL     OW 1128   3.660   1.035   5.042  0.2031  0.2107 -0.0088
  310SOL    HW1 1129   3.724   1.108   5.018 -1.3267  1.0318 -1.8496
  310SOL    HW2 1130   3.640   1.040   5.140  1.3084  1.2579  0.1990
  311SOL     OW 1131   1.647   2.639   0.679  0.8550  0.4495 -0.2724
  311SOL    HW1 1132   1.558   2.601   0.703  1.3505 -1.0145 -0.6471
  311SOL    HW2 1133   1.692   2.671   0.762  1.1194 -1.3884  0.3382
  312SOL     OW 1134   1.369   4.226   1.275  0.0590 -0.1389 -0.1593
  312SOL    HW1 1135   1.295   4.160   1.276  0.0158 -0.0885  0.5088
  312SOL    HW2 1136   1.416   4.226   1.363  0.6258  0.0868 -0.4490
  313SOL     OW 1137   0.904   1.702   1.637  0.1433 -0.3985 -0.1937
  313SOL    HW1 1138   0.973   1.773   1.652 -0.7656  0.2942  0.8796
  313SOL    HW2 1139   0.816   1.745   1.617  0.2062 -1.2719 -2.6264
  314SOL     OW 1140   3.640   2.047   0.134  0.6026 -0.1517 -0.3751
  314SOL    HW1 1141   3.541   2.048   0.120  0.4527 -1.1663  0.5146
  314SOL    HW2 1142   3.683   1.987   0.066  0.5537 -0.1166 -0.4370
  315SOL     OW 1143   1.885   3.467   1.944  0.0513  0.3535 -0.0176
  315SOL    HW1 1144   1.817   3.399   1.973 -0.3401 -0.2086 -2.0941
  315SOL    HW2 1145   1.977   3.428   1.955 -0.1484 -0.3437 -0.7268
  316SOL     OW 1146   0.585   2.031   2.541  0.8666  0.7600 -0.5882
  316SOL    HW1 1147   0.644   1.983   2.607 -1.3115 -1.0162  0.1667
  316SOL    HW2 1148   0.536   1.965   2.485 -2.9228  1.9076  1.0695
  317SOL     OW 1149   1.003   4.018   0.268 -0.0354  0.3617 -0.5026
  317SOL    HW1 1150   1.082   4.003   0.327 -0.7523  0.3466  0.4737
  317SOL    HW2 1151   1.034   4.043   0.176  1.0945  0.4990 -0.0953
  318SOL     OW 1152   1.410   4.045   4.579  0.5471 -0.4868 -0.2698
  318SOL    HW1 1153   1.362   3.970   4.535  0.2812  0.4425 -1.6295
  318SOL    HW2 1154   1.366   4.067   4.665 -1.5580  0.3852 -1.5091
  319SOL     OW 1155   0.068   3.448   3.173 -0.3515  0.2862 -0.1408
  319SOL    HW1 1156   0.166   3.467   3.181 -0.1716 -0.9426  0.8513
  319SOL    HW2 1157   0.041   3.382   3.243 -1.8730  0.5128 -0.4844
  320SOL     OW 1158   3.762   2.726   0.811 -0.2660  0.1765 -0.3626
  320SOL    HW1 1159   3.791   2.735   0.716 -0.5649  1.5462 -0.3435
  320SOL    HW2 1160   3.836   2.752   0.872 -0.1756 -0.4003 -0.2212
  321SOL     OW 1161   2.168   4.118   3.824  0.4246 -0.2957 -0.3339
  321SOL    HW1 1162   2.238   4.173   3.777  1.3388 -0.1242  1.1619
  321SOL    HW2 1163   2.206   4.081   3.908 -0.3775 -2.7438 -0.9691
  322SOL     OW 1164   0.444   4.430   4.477  0.3196  0.0436 -0.1668
  322SOL    HW1 1165   0.467   4.501   4.410  2.7676 -0.3965  0.0941
  322SOL    HW2 1166   0.367   4.460   4.533  0.9086  2.2469 -0.4437
  323SOL     OW 1167   1.896   4.208   2.815 -0.3485 -0.7521  0.2156
  323SOL    HW1 1168   1.956   4.171   2.886  1.5690  1.1514 -0.2848
  323SOL    HW2 1169   1.942   4.201   2.726 -0.9641  0.4971 -0.2303
  324SOL     OW 1170   3.690   0.810   4.431  0.5867 -0.2551  0.1373
  324SOL    HW1 1171   3.744   0.727   4.413 -0.4575 -0.4346 -2.5353
  324SOL    HW2 1172   3.693   0.870   4.352 -1.3947  0.7183  0.7437
  325SOL     OW 1173   4.096   4.447   0.229 -0.4006 -0.1344  0.2120
  325SOL    HW1 1174   4.026   4.401   0.283 -1.6843  0.9176 -0.5202
  325SOL    HW2 1175   4.124   4.387   0.154 -1.6699  0.0390 -0.4226
  326SOL     OW 1176   3.448   2.743   0.522 -0.3838  0.2742 -0.1072
  326SOL    HW1 1177   3.424   2.682   0.447 -0.7316  0.7800 -0.4073
  326SOL    HW2 1178   3.380   2.735   0.595 -0.3833  0.2426 -0.1103
  327SOL     OW 1179   0.856   3.936   5.057 -0.0782 -0.0987 -0.0053
  327SOL    HW1 1180   0.895   3.984   5.135 -1.1220  0.8603 -0.0453
  327SOL    HW2 1181   0.887   3.980   4.972  0.2206 -0.4897 -0.1036
  328SOL     OW 1182   4.538   2.558   4.246 -0.4960  0.3015 -0.1778
  328SOL    HW1 1183   4.443   2.575   4.273 -0.0217 -0.6042  2.4025
  328SOL    HW2 1184   4.547   2.462   4.217 -0.4958  0.5894 -1.1496
  329SOL     OW 1185   1.810   0.687   3.058 -0.4202 -0.5189  0.4888
  329SOL    HW1 1186   1.885   0.753   3.063 -1.5773  0.7916  4.7332
  329SOL    HW2 1187   1.845   0.595   3.073  0.8571 -0.7076 -2.8532
  330SOL     OW 1188   0.665   4.127   0.074  0.4015 -0.1714  0.4032
  330SOL    HW1 1189   0.609   4.175   0.141 -2.1749 -0.1423 -1.5891
  330SOL    HW2 1190   0.663   4.029   0.094 -2.3910 -0.4729 -0.8292
  331SOL     OW 1191   4.150   3.333   1.607 -0.1920  0.3791  0.9432
  331SOL    HW1 1192   4.065   3.356   1.560 -1.2791 -0.5441  2.4047
  331SOL    HW2 1193   4.174   3.407   1.670 -0.4694  0.1746  1.2883
  332SOL     OW 1194   4.820   0.264   3.686  0.5017  0.2214 -0.1053
  332SOL    HW1 1195   4.759   0.230   3.757  0.1062 -2.3667 -1.5454
  332SOL    HW2 1196   4.914   0.265   3.721  0.0252  1.5240  1.2309
  333SOL     OW 1197   0.549   2.305   4.051 -0.1206  0.2318 -0.6610
  333SOL    HW1 1198   0.578   2.211   4.035  0.8732  0.3388  0.3922
  333SOL    HW2 1199   0.495   2.310   4.135 -1.5480  0.3723 -1.5440
  334SOL     OW 1200   3.180   2.330   3.560  0.0399 -0.5601  0.5819
  334SOL    HW1 1201   3.277   2.313   3.581  0.4292  1.0951  0.2428
  334SOL    HW2 1202   3.128   2.331   3.645  0.5791 -0.0036  0.9167
  335SOL     OW 1203   4.896   5.118   4.674  0.0641  0.2103  0.7267
  335SOL    HW1 1204   4.802   5.147   4.654 -0.0496 -0.5372  0.1595
  335SOL    HW2 1205   4.929   5.058   4.602  1.7697  2.1529 -0.2209
  336SOL     OW 1206   2.667   5.056   0.937 -0.6658  0.6944  0.3674
  336SOL    HW1 1207   2.709   5.060   1.028  1.9382  0.2768 -0.7335
  336SOL    HW2 1208   2.738   5.043   0.868 -2.7043 -0.6699 -1.6248
  337SOL     OW 1209   2.686   3.950   3.365  0.0097 -0.1571 -0.1627
  337SOL    HW1 1210   2.775   3.991   3.350  0.9931 -1.9928  0.3078
  337SOL    HW2 1211   2.697   3.862   3.412 -2.2607  1.0658  3.0197
  338SOL     OW 1212   0.586   0.216   1.822  0.0403  0.0545 -0.6350
  338SOL    HW1 1213   0.642   0.298   1.824  0.4467 -0.2213 -0.3613
  338SOL    HW2 1214   0.638   0.140   1.862 -0.7806 -0.0481  0.2879
  339SOL     OW 1215   2.640   1.513   0.063 -0.3185  0.4018 -0.1700
  339SOL    HW1 1216   2.643   1.610   0.037  0.0523  0.4789  0.1435
  339SOL    HW2 1217   2.620   1.458  -0.018  2.7134  0.4668 -1.1256
  340SOL     OW 1218   3.607   4.322   2.398  0.4727 -0.2121 -0.1613
  340SOL    HW1 1219   3.575   4.381   2.472  1.8950  2.5591 -1.5864
  340SOL    HW2 1220   3.529   4.294   2.341 -0.1573  1.1186  0.0129
  341SOL     OW 1221   3.448   4.369   0.135  0.6178  0.2008  0.0238
  341SOL    HW1 1222   3.463   4.446   0.073  1.7829  0.3068  0.4068
  341SOL    HW2 1223   3.382   4.394   0.205  1.1849  0.9643  0.3025
  342SOL     OW 1224   4.547   4.983   1.572  0.0610  0.2224  0.2815
  342SOL    HW1 1225   4.618   4.921   1.605 -1.0499 -0.4542  1.4943
  342SOL    HW2 1226   4.471   4.930   1.535 -0.7428  0.8635  0.9862
  343SOL     OW 1227   3.372   4.525   1.271 -0.3789  0.0217  0.1026
  343SOL    HW1 1228   3.388   4.583   1.192  0.8745  0.0501  0.3525
  343SOL    HW2 1229   3.328   4.579   1.344  0.7377  0.6669  0.3197
  344SOL     OW 1230   2.639   4.153   1.851 -0.1831 -0.2418  0.5223
  344SOL    HW1 1231   2.730   4.169   1.889 -1.1138 -1.0334  3.3163
  344SOL    HW2 1232   2.577   4.223   1.884 -0.9445 -0.6595 -0.0038
  345SOL     OW 1233   0.700   3.546   3.024 -0.1436  0.0421  0.2055
  345SOL    HW1 1234   0.620   3.504   3.067 -0.6075  1.7526  1.0945
  345SOL    HW2 1235   0.672   3.596   2.943  0.1303  0.0808  0.1338
  346SOL     OW 1236   3.848   2.925   2.861  0.3240 -0.6429  0.3438
  346SOL    HW1 1237   3.922   2.974   2.908 -0.7371 -0.0352  1.4354
  346SOL    HW2 1238   3.769   2.918   2.921 -0.0280 -2.5641 -0.2904
  347SOL     OW 1239   0.655   0.877   1.238  0.3040  0.0793 -0.1121
  347SOL    HW1 1240   0.692   0.786   1.223 -0.1289  0.4327 -4.3984
  347SOL    HW2 1241   0.561   0.870   1.271 -0.0909 -1.0756 -1.4126
  348SOL     OW 1242   3.933   1.125   3.268  0.1677 -0.2771  0.0831
  348SOL    HW1 1243   3.985   1.151   3.349 -2.6727 -0.2129  2.0270
  348SOL    HW2 1244   3.953   1.030   3.244  1.3338 -0.1764  0.5771
  349SOL     OW 1245   3.624   2.169   4.508 -0.2677 -0.0376  0.2742
  349SOL    HW1 1246   3.623   2.143   4.411 -1.3512  0.7324  0.0575
  349SOL    HW2 1247   3.682   2.105   4.559 -0.1951 -0.8404 -0.7730
  350SOL     OW 1248   2.410   1.776   2.129 -0.4974 -0.3550 -0.2975
  350SOL    HW1 1249   2.432   1.723   2.047  1.4661  0.8030 -0.5702
  350SOL    HW2 1250   2.320   1.819   2.118 -0.2823 -0.2563 -1.8235
  351SOL     OW 1251   4.990   4.325   1.544 -0.1213  0.4242  0.1123
  351SOL    HW1 1252   4.946   4.245   1.584  0.4671 -0.3164 -0.6755
  351SOL    HW2 1253   5.000   4.311   1.445  1.1251  0.9239  0.1485
  352SOL     OW 1254   2.758   5.160   2.758  0.5225 -0.2655  0.3628
  352SOL    HW1 1255   2.713   5.243   2.725  1.1415  0.3944  1.1171
  352SOL    HW2 1256   2.779   5.100   2.681 -0.9789 -0.2605 -0.0705
  353SOL     OW 1257   3.142   3.790   3.401 -0.4062  0.8203 -0.4566
  353SOL    HW1 1258   3.210   3.723   3.374 -0.4706  0.2096  0.8364
  353SOL    HW2 1259   3.051   3.758   3.375 -0.5365 -0.0852  0.9988
  354SOL     OW 1260   1.051   4.100   0.004  0.0499  0.6182  0.1799
  354SOL    HW1 1261   1.134   4.123  -0.046 -1.0626  0.1320 -2.0558
  354SOL    HW2 1262   0.985   4.174  -0.005  0.1891  0.9899  1.9117
  355SOL     OW 1263   2.169   3.482   4.720  0.9125  0.4348 -0.3970
  355SOL    HW1 1264   2.263   3.486   4.684  1.1323 -0.7527  0.0045
  355SOL    HW2 1265   2.167   3.421   4.799 -0.7380 -1.8218 -2.0723
  356SOL     OW 1266   1.942   0.154   0.781 -0.0893 -0.5890  0.5881
  356SOL    HW1 1267   2.023   0.142   0.723 -1.2897 -0.7562 -1.1481
  356SOL    HW2 1268   1.955   0.106   0.867  1.5914 -0.7404  0.2744
  357SOL     OW 1269   4.085   0.896   0.367 -0.6692 -0.0111  1.0867
  357SOL    HW1 1270   4.107   0.951   0.448 -1.3353 -1.0000  1.9672
  357SOL    HW2 1271   4.073   0.800   0.394  1.9547 -0.9279 -0.6144
  358SOL     OW 1272   0.030   1.214   4.863 -0.0115 -0.5272 -0.8675
  358SOL    HW1 1273   0.127   1.238   4.863  0.3857 -2.0326 -1.4122
  358SOL    HW2 1274  -0.004   1.215   4.957  0.2387  0.9987 -0.7582
  359SOL     OW 1275   2.002   4.902   0.754  0.1418  0.6438 -0.5908
  359SOL    HW1 1276   1.914   4.916   0.800  0.3605 -1.5560  0.6272
  359SOL    HW2 1277   2.063   4.978   0.777 -0.5319  0.7749  0.8984
  360SOL     OW 1278   4.362   4.806   1.926  0.1237  0.5864  0.4900
  360SOL    HW1 1279   4.310   4.870   1.870 -0.1858  1.0915  1.3343
  360SOL    HW2 1280   4.453   4.844   1.945  0.0573  0.6381  0.7161
  361SOL     OW 1281   1.843   5.112   3.493 -0.3323 -0.3224 -0.0001
  361SOL    HW1 1282   1.853   5.201   3.450 -0.2075 -1.2244 -1.9449
  361SOL    HW2 1283   1.904   5.107   3.573  0.3313  1.0074 -0.3853
  362SOL     OW 1284   0.951   4.086   3.083  0.0884 -0.0499  0.1447
  362SOL    HW1 1285   0.883   4.147   3.123  0.1126 -0.3759  0.6970
  362SOL    HW2 1286   1.029   4.078   3.145  0.5978  0.2600 -0.4508
  363SOL     OW 1287   4.028   3.204   0.635 -0.4323 -0.1687  0.2644
  363SOL    HW1 1288   4.083   3.277   0.677 -1.1327  0.7392 -0.3722
  363SOL    HW2 1289   4.088   3.128   0.612  0.2683  0.0753  1.2043
  364SOL     OW 1290   4.042   3.615   4.935 -0.4962 -0.6338  0.1325
  364SOL    HW1 1291   3.948   3.598   4.905 -0.3915 -1.0127  0.0133
  364SOL    HW2 1292   4.105   3.560   4.879 -0.2629 -0.9729  0.7181
  365SOL     OW 1293   5.137   3.240   3.347  0.5800  0.5085 -0.0953
  365SOL    HW1 1294   5.037   3.235   3.347  0.4562  2.0283  1.3074
  365SOL    HW2 1295   5.170   3.233   3.441  1.7065  1.3557 -0.4136
  366SOL     OW 1296   4.547   4.231   0.015 -0.5717 -0.0353 -0.3458
  366SOL    HW1 1297   4.456   4.239   0.057 -0.3959 -0.0193  0.0299
  366SOL    HW2 1298   4.569   4.135   0.003  0.0082 -0.0890  0.9770
  367SOL     OW 1299   3.402   1.747   3.887  0.6275 -0.0923  0.8723
  367SOL    HW1 1300   3.330   1.691   3.846 -0.2633  1.2421  0.5363
  367SOL    HW2 1301   3.471   1.767   3.818  0.6923 -0.3499  0.8595
  368SOL     OW 1302   1.526   3.484   1.820  0.1003 -0.4141 -0.2796
  368SOL    HW1 1303   1.463   3.471   1.743  1.3492  0.0233 -1.4145
  368SOL    HW2 1304   1.615   3.514   1.786  0.5857  0.1587  1.3863
  369SOL     OW 1305   2.439   1.224   0.032 -0.0959 -0.4211 -0.0469
  369SOL    HW1 1306   2.504   1.149   0.045  1.4766  1.0480  1.1291
  369SOL    HW2 1307   2.462   1.275  -0.051 -0.2408 -0.3773 -0.0613
  370SOL     OW 1308   2.488   0.632   1.204 -0.0985 -0.0543 -0.1146
  370SOL    HW1 1309   2.554   0.665   1.271  0.0015 -1.0026  0.2710
  370SOL    HW2 1310   2.398   0.670   1.224 -0.1773 -0.7112  0.8806
  371SOL     OW 1311   1.450   3.119   4.403  0.1077  0.0627 -0.2970
  371SOL    HW1 1312   1.506   3.074   4.333 -1.0907  1.1755 -2.0144
  371SOL    HW2 1313   1.357   3.083   4.400  0.3869 -1.0854  1.9162
  372SOL     OW 1314   2.375   2.376   4.146  0.2853  0.0890 -0.0894
  372SOL    HW1 1315   2.315   2.310   4.101  1.1933  0.9352 -2.7729
  372SOL    HW2 1316   2.460   2.331   4.173  0.3910 -0.1144 -0.7474
  373SOL     OW 1317   1.984   1.963   0.392 -0.1898 -0.7717 -0.6241
  373SOL    HW1 1318   1.924   1.884   0.383 -0.0558 -1.1611  1.4462
  373SOL    HW2 1319   1.958   2.015   0.474  1.0933  0.1244 -0.7627
  374SOL     OW 1320   4.133   0.970   2.021  0.6526  0.1096  0.1329
  374SOL    HW1 1321   4.098   0.912   2.095 -1.2532  0.2897 -0.5450
  374SOL    HW2 1322   4.131   0.918   1.935 -1.5619  1.2442 -0.5780
  375SOL     OW 1323   4.751   2.493   1.333  0.1936 -0.4114  0.2001
  375SOL    HW1 1324   4.805   2.575   1.318  1.0550 -1.0924 -0.5587
  375SOL    HW2 1325   4.683   2.484   1.260 -0.7006  0.2356  0.9353
  376SOL     OW 1326   1.693   5.052   1.340 -0.5475  0.0466 -0.3828
  376SOL    HW1 1327   1.617   5.082   1.397  0.6091  1.4292  0.4910
  376SOL    HW2 1328   1.779   5.078   1.383  0.4468 -1.5482 -1.3164
  377SOL     OW 1329   3.824   5.048   0.979  0.2779  0.0547  0.2818
  377SOL    HW1 1330   3.760   5.062   0.904 -0.1587  0.6669  0.7625
  377SOL    HW2 1331   3.822   4.952   1.008  0.2763 -0.1319 -0.3234
  378SOL     OW 1332   1.221   0.205   4.901 -0.5349 -0.1362  0.2988
  378SOL    HW1 1333   1.135   0.153   4.903 -1.1855  0.9305  1.0618
  378SOL    HW2 1334   1.296   0.145   4.927 -0.9936 -1.1565 -0.6403
  379SOL     OW 1335   3.731   4.444   0.560  0.0783  0.3752 -0.2698
  379SOL    HW1 1336   3.765   4.458   0.653 -2.3365 -1.9073  1.0948
  379SOL    HW2 1337   3.644   4.493   0.549  0.4076  0.7244 -1.3872
  380SOL     OW 1338   4.420   0.103   3.589 -0.7466  0.3575 -0.4375
  380SOL    HW1 1339   4.462   0.042   3.657  0.2750  1.0650 -0.4034
  380SOL    HW2 1340   4.402   0.192   3.631 -0.6917  0.6001 -0.9283
  381SOL     OW 1341   0.402   1.099   4.838  0.0616 -0.2630 -0.0041
  381SOL    HW1 1342   0.501   1.101   4.825  0.0843  1.2397  0.2663
  381SOL    HW2 1343   0.377   1.024   4.900  0.9777 -0.8679 -0.3530
  382SOL     OW 1344   1.023   3.582   2.722  0.4803 -0.3514  0.1946
  382SOL    HW1 1345   1.079   3.542   2.794 -0.2126 -0.6583  0.5713
  382SOL    HW2 1346   0.933   3.538   2.722  0.7819 -1.0325 -1.4836
  383SOL     OW 1347   2.018   3.788   1.589 -0.1675  0.4258  0.4632
  383SOL    HW1 1348   2.113   3.817   1.584  0.5841 -1.2850  2.7547
  383SOL    HW2 1349   1.974   3.830   1.669 -1.2222  0.8935 -0.3490
  384SOL     OW 1350   4.531   4.071   3.294 -0.3599 -0.3807  0.2068
  384SOL    HW1 1351   4.485   4.009   3.357 -0.7599 -1.6579 -1.2775
  384SOL    HW2 1352   4.629   4.075   3.315 -0.6443 -0.0120  1.4975
  385SOL     OW 1353   4.324   3.510   1.855  0.2815 -0.0167 -0.1689
  385SOL    HW1 1354   4.282   3.596   1.827  0.7730  1.1007  2.2563
  385SOL    HW2 1355   4.419   3.507   1.823  1.1051  1.6160  1.9009
  386SOL     OW 1356   3.593   3.739   4.618  0.2538 -0.1953  0.2061
  386SOL    HW1 1357   3.537   3.786   4.550  0.7651  1.2781  0.7781
  386SOL    HW2 1358   3.568   3.642   4.620 -0.1970 -0.1450 -1.6254
  387SOL     OW 1359   4.210   3.922   2.787 -0.0642  0.0345 -0.1190
  387SOL    HW1 1360   4.231   4.020   2.787 -1.0003  0.2599  1.3693
  387SOL    HW2 1361   4.291   3.871   2.815 -0.2638  0.6052  1.6568
  388SOL     OW 1362   1.124   1.132   1.361 -0.2642 -0.2311  0.0833
  388SOL    HW1 1363   1.096   1.191   1.286 -0.0540  0.6432  0.6810
  388SOL    HW2 1364   1.165   1.048   1.324  1.2390  0.8407 -0.7969
  389SOL     OW 1365   5.138   1.393   3.039  0.3457  0.3328  0.1114
  389SOL    HW1 1366   5.232   1.406   3.006  0.7466  1.8872  1.7073
  389SOL    HW2 1367   5.139   1.330   3.116  0.0274  0.1634 -0.0221
  390SOL     OW 1368   0.983   3.029   2.660  0.2374 -0.1324 -0.5151
  390SOL    HW1 1369   1.070   2.983   2.679  1.1787  0.6471 -2.6932
  390SOL    HW2 1370   1.001   3.118   2.619 -1.5902  1.2516  1.4945
  391SOL     OW 1371   4.319   2.182   2.898  0.5707 -0.0044 -0.5209
  391SOL    HW1 1372   4.280   2.176   2.806  1.4068  0.0219 -0.8918
  391SOL    HW2 1373   4.338   2.277   2.921  0.6950 -0.0410 -0.4684
  392SOL     OW 1374   3.888   2.763   1.170  0.0367 -0.3252  0.0334
  392SOL    HW1 1375   3.812   2.828   1.171  1.3825  1.3307 -0.5149
  392SOL    HW2 1376   3.968   2.804   1.212  0.4055 -2.3975  1.5024
  393SOL     OW 1377   4.438   2.212   1.191  0.2409  0.0763  0.5940
  393SOL    HW1 1378   4.366   2.172   1.135  1.5931 -2.8758  0.7457
  393SOL    HW2 1379   4.521   2.223   1.135  1.0604 -1.2076  1.4780
  394SOL     OW 1380   2.058   2.287   0.010  0.5471  0.6855  0.0226
  394SOL    HW1 1381   2.027   2.382   0.004  0.5912  0.6756 -0.4368
  394SOL    HW2 1382   2.115   2.275   0.091  1.1582  1.2320 -0.3154
  395SOL     OW 1383   1.896   1.093   3.799  0.7110 -0.7304  0.1045
  395SOL    HW1 1384   1.878   1.188   3.774  1.8916 -0.2586  0.9315
  395SOL    HW2 1385   1.933   1.090   3.892 -0.5102 -2.1261  0.5791
  396SOL     OW 1386   1.094   5.142   2.712  0.1576 -0.0662  0.4334
  396SOL    HW1 1387   1.141   5.053   2.706  2.0294  0.7400  1.9862
  396SOL    HW2 1388   1.149   5.211   2.667 -1.2565  0.3606 -0.6970
  397SOL     OW 1389   3.578   4.592   2.544  0.3975 -0.3836 -0.1188
  397SOL    HW1 1390   3.507   4.631   2.485  0.0054 -1.1722 -0.1833
  397SOL    HW2 1391   3.548   4.598   2.640  1.1731  1.1875  0.0507
  398SOL     OW 1392   4.628   4.912   4.460  0.0290  0.4691  0.2959
  398SOL    HW1 1393   4.605   5.003   4.495 -0.0866  0.5693 -0.0394
  398SOL    HW2 1394   4.709   4.919   4.401  0.4694  0.2371  0.8638
  399SOL     OW 1395   0.673   1.265   1.980 -0.4641 -0.5188  0.1578
  399SOL    HW1 1396   0.608   1.334   1.948  0.4293 -0.3706 -1.4498
  399SOL    HW2 1397   0.658   1.180   1.931  0.1743 -0.6477  0.1718
  400SOL     OW 1398   0.490   4.293   2.045  0.4955  0.2221 -0.3555
  400SOL    HW1 1399   0.408   4.348   2.027 -0.5032 -1.3424 -0.8089
  400SOL    HW2 1400   0.526   4.257   1.960  0.5536 -0.6222  0.0163
  401SOL     OW 1401   0.196   0.531   5.154 -0.5253  0.0392  0.4047
  401SOL    HW1 1402   0.256   0.581   5.090 -0.1114  0.1901  0.9012
  401SOL    HW2 1403   0.120   0.590   5.181 -0.4833  0.1136  0.3625
  402SOL     OW 1404   4.646   1.621   1.076 -0.0217  0.2604 -0.1218
  402SOL    HW1 1405   4.662   1.631   1.174  0.3652 -1.1286 -0.0259
  402SOL    HW2 1406   4.592   1.699   1.043  2.4930  2.4460  0.5510
  403SOL     OW 1407   4.061   2.642   1.766  0.1065  0.0201 -0.2811
  403SOL    HW1 1408   3.977   2.591   1.786 -2.2337  3.3543 -0.5937
  403SOL    HW2 1409   4.082   2.636   1.669 -1.7978  1.7173 -0.8679
  404SOL     OW 1410   2.849   2.943   1.884 -0.5263  0.2904  0.1139
  404SOL    HW1 1411   2.823   2.868   1.945 -0.1100  0.7773  0.9094
  404SOL    HW2 1412   2.940   2.976   1.908 -0.7089  1.0600 -0.2072
  405SOL     OW 1413   2.842   0.499   3.176  0.0430  0.1227  0.0670
  405SOL    HW1 1414   2.935   0.483   3.210  0.0311 -0.8284 -0.3310
  405SOL    HW2 1415   2.800   0.412   3.150 -0.9751  0.5405  0.2670
  406SOL     OW 1416   4.230   3.324   0.399  0.6090 -0.3666 -0.5794
  406SOL    HW1 1417   4.268   3.334   0.491  1.5382  0.1292 -1.0056
  406SOL    HW2 1418   4.136   3.291   0.406 -0.0689  1.6257  0.6415
  407SOL     OW 1419   4.623   2.497   1.083 -0.3416  0.4460 -0.0809
  407SOL    HW1 1420   4.664   2.492   0.992 -1.4098  1.7586 -0.6725
  407SOL    HW2 1421   4.525   2.513   1.073 -0.8153 -1.3035  1.2994
  408SOL     OW 1422   4.399   1.896   2.760  0.3403  0.8449 -0.5997
  408SOL    HW1 1423   4.354   1.974   2.717 -3.0337 -0.6281 -0.0625
  408SOL    HW2 1424   4.459   1.929   2.834  0.3676  2.9652 -1.4959
  409SOL     OW 1425   3.819   0.070   3.381 -0.0786 -0.0407  0.0838
  409SOL    HW1 1426   3.747   0.008   3.349  1.2858 -1.1366 -0.9988
  409SOL    HW2 1427   3.906   0.021   3.384  1.3546  2.1609 -2.1516
  410SOL     OW 1428   2.471   4.205   3.900  0.3000  0.8446  0.2348
  410SOL    HW1 1429   2.464   4.277   3.970 -1.0160  1.2618 -0.2886
  410SOL    HW2 1430   2.504   4.121   3.943  0.2949  1.3158  1.2019
  411SOL     OW 1431   0.195   2.188   3.087 -0.4288  0.3834  0.3034
  411SOL    HW1 1432   0.173   2.196   2.990 -0.1785 -2.2079 -0.0510
  411SOL    HW2 1433   0.126   2.132   3.133  0.7814 -0.5912  1.0263
  412SOL     OW 1434   1.901   1.663   3.852 -0.9939 -0.2662 -0.5021
  412SOL    HW1 1435   1.853   1.679   3.939 -0.7655  1.0054 -0.5956
  412SOL    HW2 1436   1.998   1.682   3.864 -0.7599 -1.2296 -0.7525
  413SOL     OW 1437   4.483   3.678   1.240 -0.3595  0.2863  0.1370
  413SOL    HW1 1438   4.440   3.748   1.297 -1.2706 -0.9707  1.0347
  413SOL    HW2 1439   4.572   3.711   1.209 -0.7135  1.7882  0.6387
  414SOL     OW 1440   3.860   4.048   2.714 -0.6443  0.0888  0.4775
  414SOL    HW1 1441   3.923   4.118   2.748  0.0940  0.4043 -1.3808
  414SOL    HW2 1442   3.879   4.032   2.617 -4.3889  1.2976 -0.6340
  415SOL     OW 1443   0.301   0.473   0.759  0.1136  0.1342 -0.5478
  415SOL    HW1 1444   0.270   0.430   0.844  0.5548  0.0305 -0.4357
  415SOL    HW2 1445   0.231   0.535   0.725 -0.1012  0.1099 -0.1523
  416SOL     OW 1446   2.822   1.403   3.858  0.6909 -0.0156 -0.4289
  416SOL    HW1 1447   2.814   1.323   3.917 -0.2453  0.5572  0.2595
  416SOL    HW2 1448   2.917   1.416   3.831  0.7811 -1.7154 -1.0722
  417SOL     OW 1449   3.868   0.632   1.858  0.1035 -0.4518  0.3847
  417SOL    HW1 1450   3.852   0.614   1.956  0.3826 -0.4792  0.4267
  417SOL    HW2 1451   3.805   0.703   1.827 -0.4535 -0.9263  0.4188
  418SOL     OW 1452   0.633   3.163   4.570 -0.2794 -0.3308 -0.7230
  418SOL    HW1 1453   0.691   3.128   4.496  1.4441  1.7405 -0.4624
  418SOL    HW2 1454   0.691   3.197   4.644 -1.9176  0.0661  0.4312
  419SOL     OW 1455   3.873   3.936   0.887  0.0665 -0.0292 -0.0366
  419SOL    HW1 1456   3.863   4.013   0.824  0.9707  0.2355  0.1201
  419SOL    HW2 1457   3.792   3.928   0.945 -0.3617  0.3157 -0.5864
  420SOL     OW 1458   3.127   0.111   2.926 -0.0048  0.5012  0.2051
  420SOL    HW1 1459   3.075   0.106   2.841 -1.6131 -1.1814  1.2167
  420SOL    HW2 1460   3.112   0.201   2.968  1.1523  1.5223 -1.4135
  421SOL     OW 1461   2.985   4.114   2.793  0.1724 -0.0582 -0.1248
  421SOL    HW1 1462   2.948   4.193   2.745  0.2295 -0.6830 -1.2239
  421SOL    HW2 1463   2.995   4.037   2.729  0.9229 -0.6936  0.7261
  422SOL     OW 1464   3.893   4.096   3.648  0.0360 -0.5002 -0.3017
  422SOL    HW1 1465   3.899   4.142   3.737  0.6692  1.8497 -1.4815
  422SOL    HW2 1466   3.978   4.047   3.631  0.5457  0.3465 -0.2628
  423SOL     OW 1467   3.836   1.723   0.594 -0.1852  0.1308  0.1267
  423SOL    HW1 1468   3.743   1.730   0.557  0.8067  0.7795 -2.4708
  423SOL    HW2 1469   3.881   1.643   0.555  0.6325  0.3290  0.6408
  424SOL     OW 1470   0.031   2.360   0.007  0.0211 -0.1832  0.3238
  424SOL    HW1 1471   0.017   2.390  -0.087 -3.7878  1.0205  1.0941
  424SOL    HW2 1472   0.005   2.264   0.016 -0.5544 -0.0396  0.2739
  425SOL     OW 1473   1.475   2.999   2.752  0.3962 -0.0432  0.0415
  425SOL    HW1 1474   1.511   2.910   2.726  2.5130  1.2037 -1.6363
  425SOL    HW2 1475   1.526   3.034   2.831  0.2784  0.1175  0.0469
  426SOL     OW 1476   0.439   2.753   5.107  0.1623 -0.3591 -0.0695
  426SOL    HW1 1477   0.402   2.805   5.183  1.8372  0.4014  0.2765
  426SOL    HW2 1478   0.505   2.686   5.141  0.8730 -0.0651 -0.8294
  427SOL     OW 1479   4.000   0.632   0.387 -0.2930  0.4801  0.2065
  427SOL    HW1 1480   4.044   0.578   0.315 -0.1529 -0.1375  0.7468
  427SOL    HW2 1481   3.903   0.610   0.389 -0.5066  1.3084 -0.5077
  428SOL     OW 1482   0.922   3.374   3.824  0.2132  0.0441  0.4415
  428SOL    HW1 1483   0.905   3.334   3.914  1.7995 -1.1276  0.2583
  428SOL    HW2 1484   0.927   3.473   3.832  1.3674 -0.1005  1.8429
  429SOL     OW 1485   1.205   2.198   2.298  0.1948  0.0272 -0.1800
  429SOL    HW1 1486   1.123   2.253   2.311  0.1389 -0.4202  1.5088
  429SOL    HW2 1487   1.284   2.247   2.335  0.3850 -0.3550 -0.0780
  430SOL     OW 1488   2.379   0.645   1.539 -0.3219 -0.1384 -0.0301
  430SOL    HW1 1489   2.333   0.677   1.456  0.7976  0.6172 -0.3865
  430SOL    HW2 1490   2.478   0.657   1.529 -0.1914  0.4492  1.6175
  431SOL     OW 1491   3.535   4.402   1.726  0.1669  0.8100  0.0259
  431SOL    HW1 1492   3.460   4.367   1.782  1.7567 -0.2047  1.6206
  431SOL    HW2 1493   3.566   4.331   1.663  0.5469  0.7971  0.2191
  432SOL     OW 1494   1.455   0.832   4.420 -0.1627  0.2564  0.0488
  432SOL    HW1 1495   1.488   0.745   4.457 -0.1475  0.2050 -0.0841
  432SOL    HW2 1496   1.476   0.837   4.322 -0.8526  0.0771 -0.1170
  433SOL     OW 1497   1.395   2.693   0.440 -0.0261  0.1944  0.4694
  433SOL    HW1 1498   1.448   2.657   0.517 -0.6026 -1.2862  0.2007
  433SOL    HW2 1499   1.323   2.628   0.416 -0.3023  0.9686 -0.8673
  434SOL     OW 1500   3.227   3.438   1.084 -0.3739  0.1649  0.1541
  434SOL    HW1 1501   3.288   3.428   1.005 -0.8173 -1.2643 -0.0463
  434SOL    HW2 1502   3.143   3.485   1.055 -0.4663 -0.2083 -0.2002
  435SOL     OW 1503   3.998   4.818   0.988  0.4414  0.3089  0.0193
  435SOL    HW1 1504   4.054   4.900   1.001  0.0037  0.6325 -0.1443
  435SOL    HW2 1505   4.012   4.756   1.066  0.4455  0.7252  0.3493
  436SOL     OW 1506   0.646   1.046   4.993 -0.1590 -0.5874 -0.3671
  436SOL    HW1 1507   0.716   1.039   5.063 -0.9010 -0.9538  0.3569
  436SOL    HW2 1508   0.675   1.110   4.922 -0.3432  1.5866  1.4217
  437SOL     OW 1509   4.540   2.025   0.194 -0.4032  0.0414 -0.4325
  437SOL    HW1 1510   4.636   2.011   0.219 -0.7419 -1.9639 -0.0678
  437SOL    HW2 1511   4.510   2.116   0.224  1.8761  1.5017 -2.2828
  438SOL     OW 1512   0.050   2.002   1.931  0.3864 -0.0768  0.1269
  438SOL    HW1 1513   0.051   2.059   1.849 -2.7189  0.5014  0.3796
  438SOL    HW2 1514   0.097   2.050   2.005 -1.0658  1.6683 -0.0170
  439SOL     OW 1515   5.132   0.546   3.842  0.2924  0.6206 -0.1792
  439SOL    HW1 1516   5.228   0.541   3.813  1.1572  0.2375  2.4484
  439SOL    HW2 1517   5.103   0.456   3.875 -0.1901  1.2388  1.1739
  440SOL     OW 1518   4.868   1.456   1.941  0.0501 -0.1018  0.3567
  440SOL    HW1 1519   4.806   1.436   2.018 -0.2623 -1.9248 -0.3176
  440SOL    HW2 1520   4.909   1.371   1.909  0.9592  0.7646 -0.8566
  441SOL     OW 1521   1.921   3.122   4.376  0.2128  0.7481 -0.0235
  441SOL    HW1 1522   1.914   3.050   4.306  0.5956  0.6110  0.0724
  441SOL    HW2 1523   1.908   3.082   4.466 -0.4201  0.9504 -0.0214
  442SOL     OW 1524   4.505   1.560   3.569 -0.1407 -0.1807 -0.3606
  442SOL    HW1 1525   4.522   1.506   3.487  0.8912  0.6972 -0.7510
  442SOL    HW2 1526   4.483   1.654   3.543 -1.9486 -0.3691  0.3028
  443SOL     OW 1527   1.519   0.533   4.304 -0.1715  0.6739 -0.4589
  443SOL    HW1 1528   1.438   0.536   4.363 -1.2632  0.3314 -1.8553
  443SOL    HW2 1529   1.502   0.588   4.222  0.6381 -0.1637 -1.2106
  444SOL     OW 1530   1.820   2.220   0.383 -0.0859  0.4707  0.4789
  444SOL    HW1 1531   1.830   2.187   0.477 -2.4739 -1.3972  0.1849
  444SOL    HW2 1532   1.880   2.167   0.323 -0.6644 -0.3618  0.6112
  445SOL     OW 1533   4.282   3.088   1.318 -0.2514 -0.7031 -0.6379
  445SOL    HW1 1534   4.239   3.169   1.278  0.6663 -1.5677 -3.6152
  445SOL    HW2 1535   4.337   3.115   1.397 -1.6882  1.2031 -0.2137
  446SOL     OW 1536   1.606   4.906   2.202  0.5267 -0.9304 -0.3766
  446SOL    HW1 1537   1.526   4.849   2.224 -0.1889  0.0395 -0.4070
  446SOL    HW2 1538   1.588   4.957   2.118  2.0693 -2.3646 -1.6465
  447SOL     OW 1539   0.824   2.468   1.822 -0.4076 -0.3086 -0.8992
  447SOL    HW1 1540   0.867   2.533   1.884  0.7452 -1.0422 -0.8990
  447SOL    HW2 1541   0.743   2.510   1.781 -1.1677  0.2279  1.0213
  448SOL     OW 1542   0.632   0.870   0.611  0.1487  0.3485 -0.0803
  448SOL    HW1 1543   0.614   0.944   0.676 -0.2405 -0.0002  0.2080
  448SOL    HW2 1544   0.730   0.852   0.607  0.3760  1.5809 -0.9177
  449SOL     OW 1545   2.497   4.235   2.664 -0.4301  0.4047  0.3906
  449SOL    HW1 1546   2.589   4.253   2.699  0.3588 -0.9031 -0.8722
  449SOL    HW2 1547   2.431   4.242   2.739  0.6308  1.7318  1.2469
  450SOL     OW 1548   1.712   4.425   3.813 -0.3869  0.0726  0.7544
  450SOL    HW1 1549   1.741   4.489   3.742 -0.3051  2.6608  2.9323
  450SOL    HW2 1550   1.784   4.418   3.882 -1.6921  0.2311  2.1864
  451SOL     OW 1551   0.542   3.387   3.175 -0.2416 -0.3688 -0.4012
  451SOL    HW1 1552   0.571   3.314   3.113 -0.3904 -1.1553  0.4453
  451SOL    HW2 1553   0.592   3.381   3.261 -2.0528 -1.0670  0.6649
  452SOL     OW 1554   3.197   3.190   1.203  0.0858  0.0965 -0.3418
  452SOL    HW1 1555   3.129   3.188   1.277  1.6815 -0.8106  1.1647
  452SOL    HW2 1556   3.198   3.281   1.161 -1.1357  0.5155  0.4756
  453SOL     OW 1557   3.473   3.746   0.433 -0.1283 -0.2589 -0.5056
  453SOL    HW1 1558   3.517   3.738   0.522 -1.5322 -0.9567  0.1525
  453SOL    HW2 1559   3.451   3.842   0.416 -3.0741 -0.4148  1.5939
  454SOL     OW 1560   4.891   2.710   1.232  0.0571 -0.5231  0.2742
  454SOL    HW1 1561   4.912   2.687   1.137  0.3345  0.3414  0.1212
  454SOL    HW2 1562   4.947   2.787   1.261 -0.3856 -0.4582  0.9823
  455SOL     OW 1563   2.431   3.077   3.063  0.4478 -0.0724  0.2984
  455SOL    HW1 1564   2.392   3.052   2.974 -0.2033 -0.9736  0.8272
  455SOL    HW2 1565   2.499   3.149   3.050 -0.2672  0.4306 -0.8246
  456SOL     OW 1566   1.850   4.177   4.506  0.4801 -0.0527 -0.0520
  456SOL    HW1 1567   1.791   4.097   4.514 -0.2241  0.4648  0.0273
  456SOL    HW2 1568   1.939   4.157   4.547  0.0009 -0.5022  0.8089
  457SOL     OW 1569   0.730   1.262   4.842 -0.1205 -0.5196  0.2927
  457SOL    HW1 1570   0.822   1.226   4.833 -1.1470 -3.1930 -0.3188
  457SOL    HW2 1571   0.722   1.347   4.790  2.3903  0.7021  1.7204
  458SOL     OW 1572   3.190   1.288   2.005  0.1990  0.7124 -0.1851
  458SOL    HW1 1573   3.098   1.270   1.971  0.0976  0.6254  0.1292
  458SOL    HW2 1574   3.228   1.205   2.044 -0.3667  1.1887  1.4868
  459SOL     OW 1575   2.190   0.540   2.196  0.2815 -0.1472  0.0852
  459SOL    HW1 1576   2.135   0.598   2.255 -0.4798 -1.0021  0.2267
  459SOL    HW2 1577   2.210   0.453   2.243 -0.2530 -0.7954 -0.8515
  460SOL     OW 1578   1.500   2.023   2.443 -0.0942  0.4483 -0.1004
  460SOL    HW1 1579   1.421   1.984   2.396 -0.0608  0.0131  0.2027
  460SOL    HW2 1580   1.472   2.106   2.491 -0.5318 -0.0672  0.5666
  461SOL     OW 1581   0.392   3.958   1.025  0.0422 -0.3489 -0.4462
  461SOL    HW1 1582   0.406   3.972   0.927  0.7530 -1.3618 -0.5050
  461SOL    HW2 1583   0.478   3.975   1.074 -0.5295  1.0273  0.1170
  462SOL     OW 1584   5.109   1.784   0.065 -0.1878  0.3999 -0.4498
  462SOL    HW1 1585   5.191   1.766   0.120 -1.1571  0.1626  1.0051
  462SOL    HW2 1586   5.133   1.838  -0.015  1.5894 -0.7494 -0.7606
  463SOL     OW 1587   3.513   3.616   2.871  0.0654  0.2657  0.2324
  463SOL    HW1 1588   3.442   3.642   2.805  0.4855  1.4032  0.2044
  463SOL    HW2 1589   3.543   3.698   2.921  0.8405 -0.3294  0.7581
  464SOL     OW 1590   1.610   3.540   1.434  0.3602  0.0790  0.4801
  464SOL    HW1 1591   1.671   3.538   1.355  1.5128 -2.3314  1.3240
  464SOL    HW2 1592   1.515   3.544   1.404  0.8077  0.0501 -0.9936
  465SOL     OW 1593   0.979   2.620   4.611  0.0121 -0.4828  0.0645
  465SOL    HW1 1594   0.896   2.647   4.661  0.2945  0.7244 -0.1041
  465SOL    HW2 1595   1.039   2.699   4.600  1.5468 -1.5017  0.8347
  466SOL     OW 1596   3.634   3.910   1.038 -0.1532 -0.4841 -0.7202
  466SOL    HW1 1597   3.561   3.856   0.996 -0.2541 -0.6059 -0.3842
  466SOL    HW2 1598   3.625   4.005   1.008  0.9852 -0.9126 -2.6246
  467SOL     OW 1599   3.064   4.808   2.844  0.1760 -0.7875  0.4914
  467SOL    HW1 1600   3.149   4.827   2.795 -1.5928  1.5414 -1.9290
  467SOL    HW2 1601   3.028   4.893   2.883 -1.1986 -1.6695  1.2247
  468SOL     OW 1602   3.722   2.795   1.716 -0.2618  0.7922  0.6252
  468SOL    HW1 1603   3.738   2.743   1.631  1.5012 -1.5523  2.2651
  468SOL    HW2 1604   3.802   2.850   1.737  0.1749 -0.2676  1.8118
  469SOL     OW 1605   1.289   4.047   1.966  0.4705  0.0498 -0.1301
  469SOL    HW1 1606   1.235   3.963   1.969  1.4636 -0.5837  1.0427
  469SOL    HW2 1607   1.230   4.125   1.990 -0.0926 -0.5218  0.4002
  470SOL     OW 1608   3.373   1.023   4.153 -0.2784  0.4794 -0.3681
  470SOL    HW1 1609   3.291   0.987   4.107 -0.8246 -0.0055  0.9159
  470SOL    HW2 1610   3.444   1.042   4.085 -1.2844  0.4742 -1.4708
  471SOL     OW 1611   4.435   3.980   0.602 -0.0851 -0.2691 -0.3444
  471SOL    HW1 1612   4.353   4.010   0.554 -1.3417  0.1360  1.9146
  471SOL    HW2 1613   4.452   3.883   0.583 -2.0744 -0.8098  0.4291
  472SOL     OW 1614   0.680   3.532   1.494  0.3324  0.5941  0.3644
  472SOL    HW1 1615   0.660   3.492   1.404  1.5452  1.7304 -0.4602
  472SOL    HW2 1616   0.706   3.460   1.558 -1.0084 -0.2899 -0.0412
  473SOL     OW 1617   3.650   0.383   2.550  0.2408 -0.4822 -0.3070
  473SOL    HW1 1618   3.591   0.302   2.548  0.5704 -0.7369 -2.4154
  473SOL    HW2 1619   3.746   0.354   2.550  0.3655 -0.1220 -1.3956
  474SOL     OW 1620   2.324   2.500   2.406  0.0467 -0.2710 -0.3018
  474SOL    HW1 1621   2.419   2.471   2.419  0.1679  0.0226 -0.5209
  474SOL    HW2 1622   2.284   2.526   2.494 -0.2629 -1.6878  0.0051
  475SOL     OW 1623   2.119   4.596   2.586 -0.0137 -0.0412  0.0930
  475SOL    HW1 1624   2.173   4.573   2.505  1.2902  1.3828  0.5091
  475SOL    HW2 1625   2.029   4.628   2.559  0.7545  1.3788 -0.8745
  476SOL     OW 1626   1.487   4.702   1.632  0.7490  0.2274  0.0175
  476SOL    HW1 1627   1.476   4.635   1.559  0.8437  2.2100 -1.9010
  476SOL    HW2 1628   1.584   4.727   1.640  0.6514  0.4905  0.3950
  477SOL     OW 1629   3.080   0.169   1.279  0.1358  0.3347  0.3748
  477SOL    HW1 1630   3.033   0.083   1.298  0.8723 -0.1405  0.1016
  477SOL    HW2 1631   3.016   0.233   1.238  0.0064 -0.7743 -1.2677
  478SOL     OW 1632   2.741   4.814   1.351  0.1096 -0.3624  0.6101
  478SOL    HW1 1633   2.659   4.838   1.403 -0.0427  1.0961 -0.2468
  478SOL    HW2 1634   2.759   4.884   1.282  0.0795 -2.4078 -1.5911
  479SOL     OW 1635   5.120   4.548   3.158  0.0259  0.4341  0.0213
  479SOL    HW1 1636   5.160   4.637   3.181 -1.0009  1.1189 -0.7633
  479SOL    HW2 1637   5.124   4.535   3.059 -1.5511  0.4696 -0.0656
  480SOL     OW 1638   1.297   3.080   0.949 -0.3648  0.0583  0.3740
  480SOL    HW1 1639   1.321   2.999   0.895 -2.8460 -0.4533 -0.1009
  480SOL    HW2 1640   1.338   3.161   0.908 -0.0105 -0.6553 -0.7231
  481SOL     OW 1641   4.792   2.864   3.225 -0.4613 -0.0065 -0.8378
  481SOL    HW1 1642   4.716   2.816   3.270 -1.6772  0.8410 -1.8849
  481SOL    HW2 1643   4.817   2.944   3.278 -1.1180  0.3604 -1.0666
  482SOL     OW 1644   3.573   2.833   2.362  0.0438 -0.5983 -0.0487
  482SOL    HW1 1645   3.606   2.749   2.405 -1.6188 -0.4472  1.6644
  482SOL    HW2 1646   3.474   2.830   2.353 -0.1388  1.4303  0.7101
  483SOL     OW 1647   0.520   3.748   1.487 -0.5989 -0.0744 -0.7006
  483SOL    HW1 1648   0.452   3.742   1.415  0.0722 -0.1658 -1.3388
  483SOL    HW2 1649   0.586   3.673   1.478  1.9721  2.2062 -2.6013
  484SOL     OW 1650   1.046   0.439   4.596 -0.7197  0.1937 -0.0262
  484SOL    HW1 1651   0.996   0.503   4.538 -1.1080 -0.2437 -0.1769
  484SOL    HW2 1652   1.011   0.346   4.583  1.8589 -0.5970 -2.1551
  485SOL     OW 1653   2.397   2.206   4.911  0.5844 -1.0254  0.6395
  485SOL    HW1 1654   2.364   2.129   4.965 -0.2745 -0.7534  0.5169
  485SOL    HW2 1655   2.436   2.275   4.972 -0.9801 -0.4218  1.0092
  486SOL     OW 1656   0.986   2.267   1.782  0.4220  0.4664 -0.2144
  486SOL    HW1 1657   0.925   2.346   1.781  0.9869  0.9125 -0.5230
  486SOL    HW2 1658   0.999   2.237   1.877  1.5913  1.8761  0.1175
  487SOL     OW 1659   0.501   1.816   2.413  0.6290  0.7296  0.2805
  487SOL    HW1 1660   0.569   1.799   2.342  0.0412 -0.9040  0.0662
  487SOL    HW2 1661   0.412   1.782   2.382  0.3048  0.2727  1.6521
  488SOL     OW 1662   1.029   1.770   2.030  0.1529 -0.0176  0.2334
  488SOL    HW1 1663   1.031   1.674   2.001  0.4945 -0.3024  1.1739
  488SOL    HW2 1664   1.114   1.792   2.078 -1.2178 -0.1947  2.9405
  489SOL     OW 1665   2.218   1.879   3.638  0.6426 -0.1034 -0.1078
  489SOL    HW1 1666   2.211   1.869   3.539 -1.0972 -1.0571  0.0682
  489SOL    HW2 1667   2.130   1.911   3.674  0.6052 -1.6539  1.3036
  490SOL     OW 1668   2.802   2.972   3.311 -0.5248  0.0544  0.3119
  490SOL    HW1 1669   2.872   2.989   3.242 -0.1010 -0.6733  0.5552
  490SOL    HW2 1670   2.712   2.968   3.267 -0.5396  1.8536  0.1097
  491SOL     OW 1671   0.300   1.467   2.511  0.3352 -0.2860  0.2735
  491SOL    HW1 1672   0.393   1.464   2.477 -1.1076  2.2516 -4.8208
  491SOL    HW2 1673   0.280   1.558   2.546 -0.7504 -0.1524 -0.6428
  492SOL     OW 1674   3.120   0.165   2.638  0.7156 -0.0539 -0.1974
  492SOL    HW1 1675   3.087   0.220   2.561 -0.0503 -1.7995 -1.1715
  492SOL    HW2 1676   3.220   0.163   2.636  0.8001  1.7635  0.2372
  493SOL     OW 1677   1.963   0.548   3.378  0.0446 -0.5281  0.5925
  493SOL    HW1 1678   1.914   0.625   3.417  1.2406  0.0757  0.9510
  493SOL    HW2 1679   1.992   0.570   3.284 -1.2254 -1.2748 -0.0026
  494SOL     OW 1680   4.235   5.106   0.271  0.1236  0.7506  0.5768
  494SOL    HW1 1681   4.139   5.080   0.261  0.5355 -0.4552 -0.4557
  494SOL    HW2 1682   4.241   5.206   0.277 -1.0936  0.9457 -0.7183
  495SOL     OW 1683   4.619   1.702   1.369 -0.2733 -0.2096 -0.2100
  495SOL    HW1 1684   4.595   1.795   1.338 -0.5293 -0.2790 -0.2248
  495SOL    HW2 1685   4.547   1.668   1.430  0.2718 -0.0479  0.5251
  496SOL     OW 1686   0.151   0.018   4.146  0.1154 -0.0342  0.0098
  496SOL    HW1 1687   0.090   0.006   4.224 -0.5383 -0.3580 -0.5370
  496SOL    HW2 1688   0.219  -0.056   4.145  0.3072  0.1355  0.4307
  497SOL     OW 1689   5.124   4.519   2.547 -0.7039 -0.3496  0.5435
  497SOL    HW1 1690   5.126   4.450   2.620 -0.8549  0.7758  1.6366
  497SOL    HW2 1691   5.045   4.579   2.561 -0.7704 -0.1531 -0.5985
  498SOL     OW 1692   3.323   4.231   0.887 -0.4463  0.4624  0.1755
  498SOL    HW1 1693   3.305   4.214   0.984 -2.1293  0.9180 -0.0329
  498SOL    HW2 1694   3.287   4.156   0.832  0.1514  0.3956 -0.1330
  499SOL     OW 1695   1.993   1.440   1.414 -0.1501 -0.1161  0.1499
  499SOL    HW1 1696   1.912   1.422   1.469  0.6156  1.4946  1.9242
  499SOL    HW2 1697   2.072   1.455   1.474  0.9740  0.6613 -1.4353
  500SOL     OW 1698   1.933   4.209   3.906  0.3384  0.1318  0.7976
  500SOL    HW1 1699   1.884   4.138   3.958  0.6074  0.5560  1.6424
  500SOL    HW2 1700   1.999   4.166   3.845  0.4442 -0.3507  1.2468
  501SOL     OW 1701   2.468   2.908   2.612  0.2348 -0.2578 -0.0924
  501SOL    HW1 1702   2.502   2.814   2.623  0.5298 -0.0472  0.8323
  501SOL    HW2 1703   2.416   2.914   2.526  3.2491 -0.3958 -2.1011
  502SOL     OW 1704   4.459   2.119   2.066 -0.1078  0.1885 -0.5907
  502SOL    HW1 1705   4.457   2.019   2.060 -0.2250  0.1236  0.4157
  502SOL    HW2 1706   4.387   2.157   2.007 -0.5796 -0.3536 -0.3784
  503SOL     OW 1707   0.284   2.334   1.804  0.7221  0.1519 -1.0670
  503SOL    HW1 1708   0.265   2.340   1.902  0.0634 -0.7254 -1.1254
  503SOL    HW2 1709   0.197   2.335   1.754  0.9367 -1.3917 -1.5070
  504SOL     OW 1710   2.006   4.611   0.763 -0.3477  0.0126  0.1827
  504SOL    HW1 1711   1.951   4.588   0.843  0.7949  2.0838  1.6341
  504SOL    HW2 1712   2.022   4.709   0.760  1.2271 -0.2362 -1.5562
  505SOL     OW 1713   4.527   1.745   1.804  0.4005  0.4597  0.0802
  505SOL    HW1 1714   4.594   1.672   1.792 -0.6179 -0.5134  0.0353
  505SOL    HW2 1715   4.511   1.759   1.902 -0.3784 -0.3605  0.0958
  506SOL     OW 1716   3.069   1.942   4.805  0.3895 -0.3867  0.3843
  506SOL    HW1 1717   2.976   1.977   4.818  0.7138  1.2687 -1.2231
  506SOL    HW2 1718   3.085   1.865   4.866 -1.7175 -0.1248  1.3535
  507SOL     OW 1719   2.203   1.838   0.701  0.4438 -0.1695  0.1746
  507SOL    HW1 1720   2.253   1.756   0.672  0.7223 -0.6561  1.9547
  507SOL    HW2 1721   2.242   1.874   0.785  0.0569  1.5785 -0.3521
  508SOL     OW 1722   1.619   2.700   5.161 -0.5918 -0.3251  0.4277
  508SOL    HW1 1723   1.609   2.749   5.074 -0.2418  0.5321  0.8631
  508SOL    HW2 1724   1.593   2.604   5.148  0.0151 -0.3485 -0.7658
  509SOL     OW 1725   3.539   2.076   4.240 -0.3889 -0.7281  0.0994
  509SOL    HW1 1726   3.568   1.981   4.251  0.3091 -0.5482 -0.0843
  509SOL    HW2 1727   3.443   2.086   4.266 -1.4137 -2.1075 -2.6842
  510SOL     OW 1728   0.165   1.666   2.743  0.6896  0.5776 -0.0422
  510SOL    HW1 1729   0.251   1.707   2.714  0.8594 -0.8912 -1.7717
  510SOL    HW2 1730   0.176   1.567   2.750 -1.2004  0.1637 -1.8643
  511SOL     OW 1731   5.009   0.588   2.761 -0.1635 -0.0346  0.1411
  511SOL    HW1 1732   4.934   0.576   2.696  0.1424  1.2572 -0.4801
  511SOL    HW2 1733   5.075   0.513   2.749  0.3571  0.6575 -1.7132
  512SOL     OW 1734   0.504   0.636   0.312 -0.1975 -0.4124 -0.7542
  512SOL    HW1 1735   0.420   0.583   0.324 -0.6392 -0.2288 -2.7224
  512SOL    HW2 1736   0.535   0.628   0.217  1.6820  0.0264 -0.2168
  513SOL     OW 1737   0.853   2.109   3.747 -0.4342 -0.5290  0.1440
  513SOL    HW1 1738   0.868   2.059   3.661  1.2131  2.6077 -1.5531
  513SOL    HW2 1739   0.769   2.162   3.739  0.4948  0.9361 -0.1926
  514SOL     OW 1740   3.496   4.955   2.458  0.6432 -0.5035 -0.0903
  514SOL    HW1 1741   3.593   4.938   2.476  1.4894  2.2034 -1.5502
  514SOL    HW2 1742   3.477   4.942   2.361 -0.8872 -2.4697  0.3962
  515SOL     OW 1743   0.734   1.330   4.232 -0.0803  0.1631 -0.3371
  515SOL    HW1 1744   0.832   1.317   4.243 -0.5949 -4.1919  1.0316
  515SOL    HW2 1745   0.703   1.282   4.149 -1.3777 -1.3900  0.9704
  516SOL     OW 1746   4.782   0.566   2.600 -0.2665 -0.1596 -0.0958
  516SOL    HW1 1747   4.754   0.653   2.559 -1.7469  0.2154  1.6052
  516SOL    HW2 1748   4.701   0.515   2.629  0.6235 -1.6840 -0.1956
  517SOL     OW 1749   0.002   1.010   3.136  0.4297 -0.1458 -0.0958
  517SOL    HW1 1750  -0.037   1.060   3.213  0.4133 -1.8796  1.0694
  517SOL    HW2 1751  -0.042   1.040   3.051  0.9520  2.3102  0.4410
  518SOL     OW 1752   4.176   3.633   3.195 -0.1476 -0.0276  0.0976
  518SOL    HW1 1753   4.141   3.691   3.122 -0.8489 -0.9446 -0.3056
  518SOL    HW2 1754   4.134   3.542   3.190  2.5355 -1.3452 -0.6770
  519SOL     OW 1755   3.985   4.282   1.890 -0.0360 -0.4319 -0.3739
  519SOL    HW1 1756   4.070   4.289   1.838  0.5601  0.9883  0.7325
  519SOL    HW2 1757   3.917   4.346   1.852 -0.6396 -1.5562 -1.2503
  520SOL     OW 1758   1.722   2.705   0.936  0.3466  0.3043  0.1969
  520SOL    HW1 1759   1.738   2.625   0.994 -1.5294 -0.7411 -0.6403
  520SOL    HW2 1760   1.640   2.754   0.968  0.1727  0.5844 -0.6563
  521SOL     OW 1761   3.460   2.301   3.955  0.0816  0.1024  0.5918
  521SOL    HW1 1762   3.371   2.265   3.984  0.7267 -0.8290  1.4825
  521SOL    HW2 1763   3.524   2.226   3.943  1.0107  0.8270  0.8972
  522SOL     OW 1764   3.098   0.268   1.533 -0.2069 -0.1276 -0.3856
  522SOL    HW1 1765   3.104   0.206   1.456  0.5343  0.8124 -1.1086
  522SOL    HW2 1766   3.180   0.326   1.537 -0.4630  0.1983  0.7949
  523SOL     OW 1767   3.038   2.622   2.534 -0.5187 -0.2512 -0.1959
  523SOL    HW1 1768   2.960   2.619   2.472  0.6580 -1.5673 -1.7196
  523SOL    HW2 1769   3.043   2.536   2.585 -0.3499  0.0213  0.2482
  524SOL     OW 1770   0.217   2.279   0.460 -0.5842 -0.1453  0.5321
  524SOL    HW1 1771   0.303   2.238   0.490 -0.9561  0.2560  2.2087
  524SOL    HW2 1772   0.235   2.369   0.420 -0.1775 -0.3352  0.2717
  525SOL     OW 1773   3.485   2.293   1.783  0.0482 -0.1897  0.0885
  525SOL    HW1 1774   3.402   2.312   1.731 -0.3014  0.4717  0.8687
  525SOL    HW2 1775   3.472   2.320   1.879  0.3442 -2.2517  0.7549
  526SOL     OW 1776   1.891   4.321   4.773  0.5292 -0.0322  0.2933
  526SOL    HW1 1777   1.981   4.335   4.813  1.3080 -0.8685 -1.0847
  526SOL    HW2 1778   1.901   4.291   4.678 -1.1466 -1.6692  0.5613
  527SOL     OW 1779   1.802   1.063   0.857 -0.1454 -0.0732 -0.3454
  527SOL    HW1 1780   1.710   1.039   0.825 -1.2482 -2.4790  3.8565
  527SOL    HW2 1781   1.850   0.979   0.884  2.8809  1.2553 -1.2249
  528SOL     OW 1782   3.411   0.239   0.524 -0.7592  0.0211  0.2161
  528SOL    HW1 1783   3.489   0.265   0.467  0.6479  0.0964  2.0655
  528SOL    HW2 1784   3.359   0.167   0.478 -0.7580  1.3048 -1.9215
  529SOL     OW 1785   4.600   3.001   0.062  0.2345 -0.4399  0.5576
  529SOL    HW1 1786   4.541   3.037   0.134  0.0834 -1.4256  0.9451
  529SOL    HW2 1787   4.621   2.905   0.081  1.7840 -0.1810  0.3165
  530SOL     OW 1788   1.363   3.747   2.626  0.0953 -0.1017  0.5969
  530SOL    HW1 1789   1.372   3.648   2.641 -1.5696 -0.2218  0.9836
  530SOL    HW2 1790   1.271   3.767   2.592  0.2412  1.3795  1.0398
  531SOL     OW 1791   2.826   1.635   2.958  0.1146 -0.0028 -0.3645
  531SOL    HW1 1792   2.747   1.579   2.981 -0.1315  0.4682 -0.0652
  531SOL    HW2 1793   2.902   1.612   3.018 -0.5953  1.3886  1.1186
  532SOL     OW 1794   1.240   2.880   2.712  0.4987 -0.1562 -0.0570
  532SOL    HW1 1795   1.321   2.933   2.736  0.0919 -0.0006  1.0148
  532SOL    HW2 1796   1.263   2.817   2.637  1.5552  0.0102  0.1062
  533SOL     OW 1797   4.875   0.670   2.209  0.7606  0.5938 -0.7785
  533SOL    HW1 1798   4.923   0.645   2.125  1.5778  2.1002 -0.8021
  533SOL    HW2 1799   4.780   0.639   2.204  0.4785  1.5969 -2.7730
  534SOL     OW 1800   1.120   4.205   3.908  0.3161  0.1744  0.6154
  534SOL    HW1 1801   1.146   4.275   3.974  1.2950 -1.2491  1.7938
  534SOL    HW2 1802   1.196   4.190   3.844 -0.0439  0.4726  0.1172
  535SOL     OW 1803   2.795   0.927   4.616  0.0726 -0.7273  0.7928
  535SOL    HW1 1804   2.806   0.837   4.659  1.2135 -0.8534  0.2677
  535SOL    HW2 1805   2.698   0.950   4.611 -0.1478 -1.3041  2.1971
  536SOL     OW 1806   2.000   3.362   3.505 -0.2632 -0.4400 -0.1130
  536SOL    HW1 1807   2.090   3.366   3.461  0.7352 -3.3081  1.4277
  536SOL    HW2 1808   2.002   3.417   3.588  0.3330 -1.0486  0.2887
  537SOL     OW 1809   0.113   4.965   1.529  0.3176 -0.0044 -0.4740
  537SOL    HW1 1810   0.102   4.874   1.569  0.2541  0.5734  0.8748
  537SOL    HW2 1811   0.206   4.977   1.496  0.5534 -0.2664  0.0986
  538SOL     OW 1812   3.618   0.480   4.265  0.1623  0.4289 -0.8546
  538SOL    HW1 1813   3.602   0.446   4.172  2.3216  1.9905 -1.8726
  538SOL    HW2 1814   3.545   0.543   4.291 -1.1655 -0.9996 -0.8994
  539SOL     OW 1815   3.099   0.963   3.018  0.1606 -0.3553  0.0064
  539SOL    HW1 1816   3.191   0.962   2.979  0.1806  0.7731 -0.0177
  539SOL    HW2 1817   3.067   0.869   3.030  1.2316 -0.7626 -0.1675
  540SOL     OW 1818   3.371   0.942   4.434 -0.0257  0.2590  0.5489
  540SOL    HW1 1819   3.295   0.885   4.467  0.9324 -0.4092  1.6562
  540SOL    HW2 1820   3.355   0.965   4.338 -0.9011 -1.1183  0.3297
  541SOL     OW 1821   4.763   2.515   0.839  0.4930 -0.6872  0.1381
  541SOL    HW1 1822   4.778   2.491   0.743  1.1015 -1.0546  0.3271
  541SOL    HW2 1823   4.827   2.586   0.866 -0.7049  0.5613 -0.1608
  542SOL     OW 1824   0.367   2.472   0.317  0.1439  0.1796  0.6866
  542SOL    HW1 1825   0.294   2.516   0.267 -0.2868 -0.2013  0.9738
  542SOL    HW2 1826   0.431   2.429   0.253  0.7440  1.4713  0.3883
  543SOL     OW 1827   4.208   0.399   1.619 -0.0449  0.5267 -0.1658
  543SOL    HW1 1828   4.204   0.300   1.627  1.1354  0.5571  1.1229
  543SOL    HW2 1829   4.261   0.424   1.538  0.2670  0.0882 -0.1013
  544SOL     OW 1830   1.270   2.144   4.020 -0.3497 -0.1236  0.3518
  544SOL    HW1 1831   1.186   2.093   4.039 -0.5488  0.3771  0.8909
  544SOL    HW2 1832   1.249   2.242   4.022  0.4600  0.0413  1.6225
  545SOL     OW 1833   1.226   3.472   2.472 -0.0573 -0.2751 -0.5846
  545SOL    HW1 1834   1.318   3.465   2.513 -0.2537  1.4199  0.2342
  545SOL    HW2 1835   1.232   3.454   2.374  0.8450 -1.9336 -0.2684
  546SOL     OW 1836   4.305   1.216   1.358  0.3954  0.0305 -0.0131
  546SOL    HW1 1837   4.377   1.262   1.306  0.5941  1.0898  1.1631
  546SOL    HW2 1838   4.322   1.227   1.456 -1.0172 -0.2615  0.2930
  547SOL     OW 1839   0.654   0.934   2.911 -0.0607  0.1808 -0.3546
  547SOL    HW1 1840   0.656   0.854   2.970 -0.5376  0.5827  0.2213
  547SOL    HW2 1841   0.706   0.916   2.827  1.0477 -0.2331  0.3963
  548SOL     OW 1842   1.962   3.967   2.653  0.3370 -0.2849  0.3018
  548SOL    HW1 1843   2.054   3.952   2.689  0.1118 -3.2896 -0.1066
  548SOL    HW2 1844   1.896   3.964   2.728  0.2632 -2.2091  0.2104
  549SOL     OW 1845   3.925   2.658   4.108  0.4819  0.5653  0.4385
  549SOL    HW1 1846   3.877   2.607   4.037 -0.3725 -0.9406  2.0075
  549SOL    HW2 1847   4.022   2.637   4.105  0.0395 -2.1330  1.6922
  550SOL     OW 1848   1.918   2.233   1.668  0.2362  0.1523 -0.8334
  550SOL    HW1 1849   1.844   2.188   1.719  0.4889  0.2673 -0.3574
  550SOL    HW2 1850   1.967   2.166   1.613  0.2400 -0.0536 -0.5818
  551SOL     OW 1851   3.149   3.446   1.616 -0.1078 -0.2586 -0.0381
  551SOL    HW1 1852   3.158   3.357   1.659  0.2256 -0.5904 -0.7813
  551SOL    HW2 1853   3.239   3.480   1.591 -0.2329  0.2919  0.2359
  552SOL     OW 1854   4.247   2.709   3.359 -0.1514 -0.6319  0.6265
  552SOL    HW1 1855   4.318   2.645   3.390  0.0365 -1.2207 -0.9560
  552SOL    HW2 1856   4.285   2.770   3.289 -0.5761  0.6604  1.4825
  553SOL     OW 1857   1.724   1.685   4.073 -0.0232 -0.4910  0.2522
  553SOL    HW1 1858   1.669   1.647   4.147 -3.9819  1.1760 -1.5299
  553SOL    HW2 1859   1.681   1.769   4.039  2.7428 -0.0162 -2.5762
  554SOL     OW 1860   2.419   4.125   4.237  0.8501  0.3382 -0.7207
  554SOL    HW1 1861   2.458   4.147   4.327  2.6355  0.6987 -1.5269
  554SOL    HW2 1862   2.410   4.209   4.184 -2.1549  0.4337 -0.2246
  555SOL     OW 1863   3.660   2.443   0.996  0.1099  0.6054  0.5680
  555SOL    HW1 1864   3.685   2.417   0.902 -3.2838  1.9809 -0.8817
  555SOL    HW2 1865   3.596   2.376   1.033  0.3959  0.7873  1.4106
  556SOL     OW 1866   4.394   2.095   4.133  0.4552  0.4738 -0.2951
  556SOL    HW1 1867   4.309   2.147   4.140 -0.1507 -0.4646 -0.4533
  556SOL    HW2 1868   4.406   2.038   4.215  0.0879 -0.6101 -0.9674
  557SOL     OW 1869   4.636   3.303   0.271 -0.1097 -0.2077  0.0759
  557SOL    HW1 1870   4.572   3.227   0.255 -0.7304  0.6315 -1.7609
  557SOL    HW2 1871   4.729   3.273   0.249 -0.0870 -0.9266  1.0751
  558SOL     OW 1872   4.935   4.128   2.367  0.8670 -0.1545  0.0367
  558SOL    HW1 1873   4.878   4.081   2.300  0.5951 -0.7171  0.6541
  558SOL    HW2 1874   5.021   4.078   2.379  1.7079  0.8985 -1.1848
  559SOL     OW 1875   0.449   1.544   4.417 -0.1178  0.2663 -0.1548
  559SOL    HW1 1876   0.449   1.494   4.504 -0.5606 -0.8840 -0.7872
  559SOL    HW2 1877   0.369   1.516   4.363  0.0574  1.0925 -0.8607
  560SOL     OW 1878   0.375   3.104   2.171 -0.0762 -0.2567 -0.3304
  560SOL    HW1 1879   0.312   3.027   2.179 -0.3181  0.1076  2.1442
  560SOL    HW2 1880   0.469   3.070   2.176 -0.1849 -0.4061  1.4565
  561SOL     OW 1881   4.649   1.230   4.861  0.7012 -0.2822  0.0463
  561SOL    HW1 1882   4.673   1.324   4.885 -0.7433 -0.2807  1.7431
  561SOL    HW2 1883   4.694   1.167   4.924 -0.4717 -0.5152  0.6907
  562SOL     OW 1884   4.349   2.969   1.961  0.0239 -0.6409  0.4553
  562SOL    HW1 1885   4.379   2.997   1.870  0.7427 -0.7126  0.6647
  562SOL    HW2 1886   4.366   3.042   2.026 -0.7094 -0.4974  0.4993
  563SOL     OW 1887   0.805   1.746   1.385 -0.3160 -0.2579 -0.2579
  563SOL    HW1 1888   0.739   1.821   1.376 -1.2959 -0.9327  0.9702
  563SOL    HW2 1889   0.758   1.659   1.369  0.1242 -0.7876  1.2053
  564SOL     OW 1890   1.332   1.887   4.333  0.6794 -0.6989 -0.0626
  564SOL    HW1 1891   1.403   1.902   4.264  0.6869  0.0849  0.1062
  564SOL    HW2 1892   1.268   1.963   4.332  0.1884 -1.1010  0.2111
  565SOL     OW 1893   0.944   3.644   3.803  0.7172  0.8666 -0.3893
  565SOL    HW1 1894   1.022   3.685   3.755 -0.0261  3.3956  0.4477
  565SOL    HW2 1895   0.876   3.714   3.823 -1.3638 -1.0948 -0.2076
  566SOL     OW 1896   1.757   4.674   1.627 -0.4728  0.2572  0.1405
  566SOL    HW1 1897   1.729   4.697   1.534 -1.5152 -0.7315  0.1793
  566SOL    HW2 1898   1.787   4.579   1.631  0.5789  0.5984  0.6114
  567SOL     OW 1899   3.535   0.775   2.446 -0.2813  0.1110  0.0400
  567SOL    HW1 1900   3.504   0.867   2.421 -1.5933  0.5585  2.8850
  567SOL    HW2 1901   3.627   0.780   2.485 -0.0505  0.0804 -0.4903
  568SOL     OW 1902   0.462   0.985   2.154  0.0421  0.4814  0.3972
  568SOL    HW1 1903   0.376   1.020   2.190 -0.2281  0.3909 -0.1381
  568SOL    HW2 1904   0.444   0.935   2.069  0.4086 -0.9714  1.1372
  569SOL     OW 1905   0.337   2.543   0.916  0.0431  0.2393  0.0351
  569SOL    HW1 1906   0.316   2.470   0.850  0.3952  0.2723 -0.1155
  569SOL    HW2 1907   0.436   2.553   0.924  0.0281 -0.2734  1.1206
  570SOL     OW 1908   4.594   3.999   4.660 -0.6813  0.7830  0.7437
  570SOL    HW1 1909   4.586   4.099   4.656 -2.8638  0.6322  0.4251
  570SOL    HW2 1910   4.599   3.969   4.755  1.6991  1.2454  0.8371
  571SOL     OW 1911   1.424   1.969   3.434  0.3485 -0.4082  0.0237
  571SOL    HW1 1912   1.507   2.011   3.397  0.2720 -1.2111 -1.1233
  571SOL    HW2 1913   1.346   2.031   3.419  0.7074  0.3322  1.0731
  572SOL     OW 1914   0.408   1.224   0.361  0.6103  0.0390 -0.2373
  572SOL    HW1 1915   0.465   1.202   0.282  0.6700  0.4431 -0.3037
  572SOL    HW2 1916   0.387   1.139   0.411  1.1834 -0.1232 -0.2676
  573SOL     OW 1917   2.989   1.202   3.028 -0.4326  0.4672  0.2695
  573SOL    HW1 1918   3.035   1.113   3.030 -1.2222  0.0612  1.4612
  573SOL    HW2 1919   3.038   1.263   2.965  1.0185 -0.3096  0.5910
  574SOL     OW 1920   3.785   3.620   4.295 -0.3010 -1.1226 -0.0688
  574SOL    HW1 1921   3.712   3.624   4.226  0.5879 -0.4366 -0.9838
  574SOL    HW2 1922   3.831   3.531   4.289 -0.0732 -0.9759 -0.5225
  575SOL     OW 1923   2.868   3.422   2.561 -0.1651  0.0069 -0.0662
  575SOL    HW1 1924   2.856   3.521   2.568  0.1432  0.0843 -0.6280
  575SOL    HW2 1925   2.779   3.377   2.575 -0.2304  0.3291  0.6412
  576SOL     OW 1926   1.154   5.058   5.157  0.2553 -0.1633 -0.4059
  576SOL    HW1 1927   1.214   5.138   5.154  0.1589  0.1584  2.7206
  576SOL    HW2 1928   1.210   4.977   5.176  0.1513 -0.5946 -1.8569
  577SOL     OW 1929   0.062   1.321   3.881 -0.3315  0.0606 -0.0628
  577SOL    HW1 1930   0.137   1.370   3.926 -0.4589  0.1682  0.0325
  577SOL    HW2 1931  -0.021   1.330   3.936 -0.5655  0.4512 -0.4761
  578SOL     OW 1932   0.575   1.422   2.445  0.2235  0.2026  0.2824
  578SOL    HW1 1933   0.640   1.385   2.379  0.5888  0.3758  0.5442
  578SOL    HW2 1934   0.581   1.371   2.530  1.3395  1.3826  0.9426
  579SOL     OW 1935   1.628   3.822   1.760 -0.0731  0.2874  0.1588
  579SOL    HW1 1936   1.683   3.750   1.802 -0.7551 -0.7179 -0.6135
  579SOL    HW2 1937   1.665   3.844   1.670 -0.8460 -0.3468 -0.3384
  580SOL     OW 1938   4.877   3.351   5.138 -0.1800 -0.2594  0.0343
  580SOL    HW1 1939   4.924   3.336   5.051 -1.5714  0.5671 -0.9065
  580SOL    HW2 1940   4.881   3.448   5.162 -0.0911 -0.4294  0.7324
  581SOL     OW 1941   3.504   3.629   0.813  0.6129 -0.6354 -0.2671
  581SOL    HW1 1942   3.474   3.677   0.895 -0.0213 -0.0027 -0.8605
  581SOL    HW2 1943   3.437   3.559   0.788 -0.0275  0.2453 -1.1362
  582SOL     OW 1944   3.113   0.252   0.470  0.2256 -0.4225 -0.2300
  582SOL    HW1 1945   3.135   0.348   0.453  0.1774 -0.1548  1.1376
  582SOL    HW2 1946   3.043   0.222   0.404 -0.1882  0.6430 -0.2948
  583SOL     OW 1947   0.645   4.372   0.892 -0.3760  0.4343  0.4703
  583SOL    HW1 1948   0.662   4.330   0.803 -0.4992 -0.7186  0.9845
  583SOL    HW2 1949   0.547   4.372   0.910 -0.4713  1.7892  0.0849
  584SOL     OW 1950   1.927   1.130   2.405 -0.2467  0.4927  0.3068
  584SOL    HW1 1951   1.998   1.149   2.473 -0.4534  2.3733  0.0433
  584SOL    HW2 1952   1.869   1.211   2.394 -0.8709 -0.1355 -1.3470
  585SOL     OW 1953   0.667   4.544   5.046 -0.7614  0.1744  0.4642
  585SOL    HW1 1954   0.661   4.448   5.021 -1.3876  0.3616 -0.1186
  585SOL    HW2 1955   0.624   4.600   4.976  0.8064  0.9953  0.1144
  586SOL     OW 1956   3.242   2.298   0.488  0.3213  0.1358  0.5703
  586SOL    HW1 1957   3.284   2.311   0.578  1.7484  1.0470 -0.2030
  586SOL    HW2 1958   3.143   2.284   0.500  0.6036 -0.6888  2.3283
  587SOL     OW 1959   2.771   2.828   3.532  0.1942  0.0716  0.5472
  587SOL    HW1 1960   2.777   2.880   3.447  0.4997 -1.9741 -0.7594
  587SOL    HW2 1961   2.681   2.783   3.536 -0.3423  1.1865  1.9944
  588SOL     OW 1962   1.537   1.824   0.664 -0.1477  0.0412 -0.2361
  588SOL    HW1 1963   1.531   1.904   0.605 -2.0229 -0.7184 -1.1606
  588SOL    HW2 1964   1.445   1.794   0.689  0.5656 -0.9541  1.3060
  589SOL     OW 1965   0.298   4.208   1.684  0.0648  0.0484 -0.0881
  589SOL    HW1 1966   0.323   4.134   1.748  0.5904 -0.5310 -0.9460
  589SOL    HW2 1967   0.217   4.256   1.719 -0.7124 -1.3797  0.1505
  590SOL     OW 1968   2.048   3.088   2.452  0.2100  0.0901  0.3255
  590SOL    HW1 1969   1.963   3.044   2.424 -0.1789  1.6362 -1.1203
  590SOL    HW2 1970   2.046   3.104   2.551 -0.9826 -0.2811  0.3814
  591SOL     OW 1971   4.493   1.259   4.662 -0.0495 -0.1339  0.0703
  591SOL    HW1 1972   4.538   1.271   4.573  1.1828  0.7554  0.7744
  591SOL    HW2 1973   4.563   1.246   4.732 -0.9502  0.4167  1.0835
  592SOL     OW 1974   1.505   4.586   0.916  0.1684  0.0935  0.0086
  592SOL    HW1 1975   1.566   4.633   0.852  0.8439  1.7556  1.7757
  592SOL    HW2 1976   1.516   4.487   0.906  2.8026  0.3180 -0.0980
  593SOL     OW 1977   4.618   4.101   3.863  0.4148 -0.3389  0.1284
  593SOL    HW1 1978   4.587   4.044   3.787  0.2546  0.8491 -0.7198
  593SOL    HW2 1979   4.570   4.074   3.946 -2.0352  0.6347 -0.8825
  594SOL     OW 1980   0.463   1.138   2.934  0.2563 -0.2084  0.0507
  594SOL    HW1 1981   0.394   1.109   3.001  0.3206  1.3329  0.8132
  594SOL    HW2 1982   0.524   1.061   2.915 -1.0727 -1.3221  0.0893
  595SOL     OW 1983   2.882   0.690   2.520 -0.6782  0.0846  0.1807
  595SOL    HW1 1984   2.856   0.594   2.516 -0.8496  0.1135  0.5799
  595SOL    HW2 1985   2.977   0.700   2.489 -1.5457  0.1692 -2.6901
  596SOL     OW 1986   2.199   4.429   0.096 -0.5074  0.4041  0.3811
  596SOL    HW1 1987   2.277   4.450   0.037 -0.9146  0.0039 -0.3202
  596SOL    HW2 1988   2.116   4.472   0.059 -1.0772 -1.1840 -0.2825
  597SOL     OW 1989   3.906   1.471   3.424  0.0397 -0.3275  0.0551
  597SOL    HW1 1990   3.861   1.391   3.464  0.3906 -1.0125 -0.8752
  597SOL    HW2 1991   3.945   1.446   3.335  0.8336  0.6724  0.1019
  598SOL     OW 1992   0.643   0.285   4.201 -0.4473 -0.1569  0.2783
  598SOL    HW1 1993   0.740   0.267   4.217 -0.2403  1.4671  1.0157
  598SOL    HW2 1994   0.591   0.200   4.214  0.9259 -1.2407 -0.9073
  599SOL     OW 1995   1.099   3.116   3.386  0.5036 -0.3935 -0.6321
  599SOL    HW1 1996   1.041   3.040   3.357  0.5056 -1.0622  1.0558
  599SOL    HW2 1997   1.188   3.081   3.416  0.7681  0.3477 -0.5236
  600SOL     OW 1998   4.215   2.450   3.222 -0.1352 -0.0594  0.2133
  600SOL    HW1 1999   4.238   2.541   3.257  0.1730 -1.0253  2.6894
  600SOL    HW2 2000   4.277   2.427   3.147 -1.3121  2.4047 -1.6540
  601SOL     OW 2001   1.359   2.696   4.832 -0.3403  0.1398 -0.2096
  601SOL    HW1 2002   1.280   2.698   4.893 -0.2521 -1.4972  0.0108
  601SOL    HW2 2003   1.443   2.703   4.886 -0.2972  1.1341 -0.3821
  602SOL     OW 2004   0.736   0.432   3.759  0.8044  0.0478 -0.5348
  602SOL    HW1 2005   0.814   0.419   3.820  1.9369  0.1869 -1.8900
  602SOL    HW2 2006   0.658   0.379   3.792  0.7806  1.5108  1.9885
  603SOL     OW 2007   4.027   1.549   0.480 -0.7155 -0.4711 -0.6668
  603SOL    HW1 2008   4.100   1.618   0.477 -1.2692  0.1049 -1.4454
  603SOL    HW2 2009   4.057   1.466   0.433  0.0108 -0.8372  0.4003
  604SOL     OW 2010   2.537   2.474   3.849  0.0948  0.0962 -0.1915
  604SOL    HW1 2011   2.504   2.380   3.842  1.7264 -0.5275  0.0318
  604SOL    HW2 2012   2.468   2.531   3.895 -0.7704 -1.0491 -0.0276
  605SOL     OW 2013   3.572   3.964   2.700 -0.1458  0.0268  0.5849
  605SOL    HW1 2014   3.540   4.059   2.703  1.0612  0.4582  0.4619
  605SOL    HW2 2015   3.666   3.962   2.667 -0.3193 -1.2681  0.1070
  606SOL     OW 2016   1.133   2.761   5.020  0.3855  0.1136  0.2510
  606SOL    HW1 2017   1.094   2.808   4.941 -1.3842 -0.4321  0.7553
  606SOL    HW2 2018   1.127   2.820   5.100  1.1829  0.2531  0.2159
  607SOL     OW 2019   3.768   0.692   1.405  0.0540  0.1808 -0.5884
  607SOL    HW1 2020   3.858   0.659   1.379  0.1531  0.8278 -1.0907
  607SOL    HW2 2021   3.745   0.658   1.497 -0.1286 -1.7975 -1.3089
  608SOL     OW 2022   3.519   3.494   4.679  0.1217 -0.5436 -0.6417
  608SOL    HW1 2023   3.587   3.421   4.669  1.1624  0.0611  1.4281
  608SOL    HW2 2024   3.435   3.455   4.719  0.1394 -0.8527 -0.9004
  609SOL     OW 2025   1.888   3.412   2.982 -0.4861  0.7458 -0.0297
  609SOL    HW1 2026   1.891   3.435   3.079 -0.0216  0.1446  0.1074
  609SOL    HW2 2027   1.814   3.463   2.937 -0.6668  1.0654  0.6245
  610SOL     OW 2028   4.831   1.170   4.656 -0.0331  0.8700 -0.4976
  610SOL    HW1 2029   4.790   1.158   4.746  0.8181 -1.3082 -0.3581
  610SOL    HW2 2030   4.924   1.206   4.666  0.6767 -0.9265 -0.3676
  611SOL     OW 2031   3.524   5.036   1.480 -0.0528  0.2914  0.6101
  611SOL    HW1 2032   3.614   5.051   1.519 -0.4404  0.6635  1.3847
  611SOL    HW2 2033   3.509   4.938   1.466  1.2878  0.3245 -1.5518
  612SOL     OW 2034   4.757   2.640   4.747 -0.4031  0.0237  0.2399
  612SOL    HW1 2035   4.674   2.587   4.731 -0.2580 -0.1431  0.0303
  612SOL    HW2 2036   4.743   2.701   4.825 -0.8417  0.2577 -0.0223
  613SOL     OW 2037   4.980   1.638   3.719  0.0310  0.1847 -0.0474
  613SOL    HW1 2038   4.886   1.662   3.743 -0.1148 -2.5874  2.9183
  613SOL    HW2 2039   4.987   1.539   3.708  2.5957  0.3422 -0.4052
  614SOL     OW 2040   2.271   3.274   0.996 -0.2959 -0.2140  0.3784
  614SOL    HW1 2041   2.280   3.186   0.951  1.1058 -0.1331  0.4664
  614SOL    HW2 2042   2.262   3.261   1.095  0.8936 -0.2389  0.4951
  615SOL     OW 2043   1.421   1.384   1.839 -0.3635  0.0659 -0.2033
  615SOL    HW1 2044   1.415   1.375   1.740 -1.0880 -0.6372 -0.1078
  615SOL    HW2 2045   1.415   1.481   1.864  4.0054  0.7522 -1.0476
  616SOL     OW 2046   2.140   0.156   4.693  0.2216 -0.0845 -0.4332
  616SOL    HW1 2047   2.099   0.160   4.602 -0.3659 -0.7274 -0.2000
  616SOL    HW2 2048   2.147   0.249   4.731  1.1482  0.2689 -1.4198
  617SOL     OW 2049   2.707   2.786   4.042 -0.1067  0.1359 -0.6124
  617SOL    HW1 2050   2.663   2.798   3.953 -2.7358 -4.8148 -0.3071
  617SOL    HW2 2051   2.794   2.737   4.030 -0.5864 -0.7633 -0.5054
  618SOL     OW 2052   4.958   1.708   2.678  0.3235 -0.3377 -0.3226
  618SOL    HW1 2053   4.903   1.674   2.754  1.5386 -0.4229  0.5557
  618SOL    HW2 2054   5.031   1.642   2.659  0.8474  0.3336 -0.6476
  619SOL     OW 2055   2.862   4.362   4.354 -0.4769 -0.1695  0.6764
  619SOL    HW1 2056   2.921   4.282   4.361 -0.1857 -0.0631 -0.4654
  619SOL    HW2 2057   2.880   4.423   4.431 -0.1915 -0.8523  1.1648
  620SOL     OW 2058   1.738   2.162   0.055  0.0366 -0.1810 -0.3306
  620SOL    HW1 2059   1.756   2.260   0.063  2.0568 -0.4355 -1.1513
  620SOL    HW2 2060   1.799   2.122  -0.014 -0.5671 -2.0622  0.1554
  621SOL     OW 2061   1.502   0.008   1.095  0.2653 -0.3482 -0.0935
  621SOL    HW1 2062   1.433   0.059   1.146  0.2074 -0.7939  0.2779
  621SOL    HW2 2063   1.588   0.059   1.095 -0.1456  0.3636 -0.8336
  622SOL     OW 2064   0.889   3.753   4.734  0.9765 -0.2167 -0.4130
  622SOL    HW1 2065   0.869   3.668   4.784  0.6375  1.3447  2.3219
  622SOL    HW2 2066   0.984   3.778   4.748  0.9474  0.1202 -0.7927
  623SOL     OW 2067   0.725   3.757   2.584  0.3098  0.0849  0.0759
  623SOL    HW1 2068   0.753   3.680   2.527  0.5188  0.8985 -0.9517
  623SOL    HW2 2069   0.802   3.820   2.597  0.0643  0.2774  0.6648
  624SOL     OW 2070   4.409   4.907   1.179 -0.1681 -0.5999 -0.2360
  624SOL    HW1 2071   4.363   4.957   1.252 -1.5989 -1.6569 -0.3720
  624SOL    HW2 2072   4.396   4.955   1.092  1.6016  0.7000  0.1696
  625SOL     OW 2073   0.649   0.642   2.056 -0.1950 -0.0425 -0.0650
  625SOL    HW1 2074   0.585   0.619   1.983  0.8800 -0.9862 -0.7624
  625SOL    HW2 2075   0.699   0.725   2.032 -0.8647  0.4727  0.2974
  626SOL     OW 2076   4.058   2.339   0.392 -0.3515  0.1885 -0.2734
  626SOL    HW1 2077   3.971   2.290   0.395 -0.4819  0.1216 -3.1168
  626SOL    HW2 2078   4.130   2.280   0.428 -1.1934 -0.3782  0.5354
  627SOL     OW 2079   1.568   1.418   4.835  0.5188  0.7502  0.1851
  627SOL    HW1 2080   1.618   1.358   4.772  0.7727 -0.2063  1.2622
  627SOL    HW2 2081   1.473   1.387   4.841  0.1120  1.7327 -0.8143
  628SOL     OW 2082   3.238   3.732   3.954 -0.2732  0.1982 -0.1566
  628SOL    HW1 2083   3.323   3.783   3.939 -2.0045  3.7461  1.0749
  628SOL    HW2 2084   3.160   3.793   3.941 -2.6635 -2.7085 -0.3959
  629SOL     OW 2085   4.750   3.484   2.940  0.5168 -0.7382 -0.3219
  629SOL    HW1 2086   4.770   3.438   3.027 -2.9347 -1.7750  0.0684
  629SOL    HW2 2087   4.832   3.532   2.909  1.6912  0.5412  3.9902
  630SOL     OW 2088   0.634   3.806   4.709 -0.4320 -0.8628  0.2231
  630SOL    HW1 2089   0.595   3.810   4.801 -1.9578  0.7949 -0.4251
  630SOL    HW2 2090   0.732   3.789   4.715 -0.8291 -2.9101  2.0319
  631SOL     OW 2091   0.619   2.994   0.434  0.2136 -0.0775  0.1433
  631SOL    HW1 2092   0.576   2.919   0.384  1.0575 -2.1529  2.2829
  631SOL    HW2 2093   0.567   3.012   0.518  1.5876 -0.3573  1.1017
  632SOL     OW 2094   1.177   0.809   4.294  0.0554  0.0147  0.0102
  632SOL    HW1 2095   1.181   0.805   4.394 -1.3967 -2.8553  0.0504
  632SOL    HW2 2096   1.254   0.759   4.256 -1.7757 -2.9370 -0.1244
  633SOL     OW 2097   1.223   0.755   1.945 -0.2911 -0.4141 -0.1671
  633SOL    HW1 2098   1.206   0.800   1.857 -1.9976 -0.3985  0.1256
  633SOL    HW2 2099   1.138   0.754   1.998  0.5709 -0.9354  1.2519
  634SOL     OW 2100   4.401   4.660   4.881  0.2524 -0.0849 -0.2085
  634SOL    HW1 2101   4.332   4.686   4.814 -0.6811 -0.2298  0.6906
  634SOL    HW2 2102   4.431   4.741   4.932  0.4784 -0.0857 -0.3364
  635SOL     OW 2103   1.211   0.058   1.193 -0.0506  0.2259  0.4762
  635SOL    HW1 2104   1.201  -0.040   1.213 -0.3425  0.3361  0.8813
  635SOL    HW2 2105   1.186   0.111   1.274  1.1974  0.6077  0.6412
  636SOL     OW 2106   2.705   2.596   0.034 -0.3030  0.2922  0.1855
  636SOL    HW1 2107   2.739   2.523   0.092 -0.2647  0.7626  0.7672
  636SOL    HW2 2108   2.723   2.574  -0.062 -1.2065 -0.9326  0.2747
  637SOL     OW 2109   2.358   3.483   0.127 -0.5458  0.1154 -0.2495
  637SOL    HW1 2110   2.324   3.512   0.038  1.4537 -0.4191 -1.2521
  637SOL    HW2 2111   2.382   3.563   0.181  0.2741  0.4382 -1.0616
  638SOL     OW 2112   0.810   4.917   2.884  0.0421 -0.5715  0.4893
  638SOL    HW1 2113   0.904   4.947   2.901 -0.1830 -0.3101  1.3372
  638SOL    HW2 2114   0.807   4.861   2.801  0.5803  1.3350 -0.9192
  639SOL     OW 2115   5.090   4.898   3.892 -0.2433  0.1010  0.0646
  639SOL    HW1 2116   5.055   4.980   3.847 -1.0150 -0.3163 -0.1132
  639SOL    HW2 2117   5.028   4.871   3.965 -0.1936 -0.5412 -0.1234
  640SOL     OW 2118   4.527   4.760   1.367 -0.5029 -0.1893 -0.7911
  640SOL    HW1 2119   4.514   4.849   1.323 -0.6489 -0.0014 -0.3725
  640SOL    HW2 2120   4.510   4.687   1.301 -0.4597  0.0921 -1.1154
  641SOL     OW 2121   4.837   2.616   2.368 -0.6036  0.2685  0.0184
  641SOL    HW1 2122   4.933   2.643   2.376 -0.1820 -1.4536  1.3712
  641SOL    HW2 2123   4.831   2.527   2.322 -1.4010 -0.3638  1.2849
  642SOL     OW 2124   0.266   0.537   0.349 -0.2920  0.5438 -0.4059
  642SOL    HW1 2125   0.176   0.520   0.389 -0.3758  0.9186 -0.4272
  642SOL    HW2 2126   0.300   0.454   0.304  0.4891 -0.3754  1.7549
  643SOL     OW 2127   4.865   0.396   2.013 -0.4519  0.0770  0.2617
  643SOL    HW1 2128   4.917   0.479   1.995 -0.2199  0.0494  0.7886
  643SOL    HW2 2129   4.769   0.411   1.990 -0.3403  0.3630 -0.0199
  644SOL     OW 2130   3.224   2.022   3.678  0.4257 -0.1617  0.3386
  644SOL    HW1 2131   3.264   2.048   3.766  1.4645  0.5109 -0.3015
  644SOL    HW2 2132   3.289   2.044   3.605 -0.2167 -1.1475 -0.5602
  645SOL     OW 2133   4.514   3.852   1.851  0.5520 -0.2870 -0.1384
  645SOL    HW1 2134   4.514   3.826   1.755  1.8925  0.5737 -0.3951
  645SOL    HW2 2135   4.600   3.824   1.893 -0.1484 -0.9385  0.9075
  646SOL     OW 2136   3.807   2.608   3.198  0.1827  0.3771 -0.3298
  646SOL    HW1 2137   3.896   2.651   3.182  1.3292 -1.2278  1.2558
  646SOL    HW2 2138   3.764   2.651   3.277 -1.1748  2.1032 -1.9297
  647SOL     OW 2139   2.069   4.042   4.567 -0.5361 -0.0330  0.1516
  647SOL    HW1 2140   2.135   3.979   4.526 -2.2053 -1.5960 -0.2217
  647SOL    HW2 2141   2.088   4.052   4.664 -0.1134 -0.9306  0.1656
  648SOL     OW 2142   0.836   2.229   4.950  0.0244  0.3394 -0.1075
  648SOL    HW1 2143   0.749   2.275   4.936  0.2210  0.4400 -1.0907
  648SOL    HW2 2144   0.887   2.227   4.864  0.9671  0.2306  0.4360
  649SOL     OW 2145   1.361   3.266   2.112 -0.3070  0.3163  0.6412
  649SOL    HW1 2146   1.446   3.318   2.100 -1.1797  1.2267 -2.7765
  649SOL    HW2 2147   1.362   3.185   2.054 -1.4873 -0.0754  1.1276
  650SOL     OW 2148   3.322   3.501   4.091  0.5842  0.0109 -0.0884
  650SOL    HW1 2149   3.290   3.593   4.067  2.3192  0.3099 -1.4196
  650SOL    HW2 2150   3.379   3.506   4.174 -1.9653 -0.4109  1.8147
  651SOL     OW 2151   2.016   2.500   0.275 -0.2324 -0.2341 -0.1988
  651SOL    HW1 2152   2.007   2.549   0.188 -1.8238 -0.6614 -0.2972
  651SOL    HW2 2153   1.935   2.515   0.331  0.0495 -1.2933  0.5212
  652SOL     OW 2154   2.379   1.250   1.462 -0.6168  0.2770 -0.7939
  652SOL    HW1 2155   2.291   1.239   1.415 -0.2329 -0.3887 -1.3653
  652SOL    HW2 2156   2.446   1.188   1.423 -0.7566 -1.7571  1.8818
  653SOL     OW 2157   1.370   0.101   2.822 -0.3706  0.1696  0.3008
  653SOL    HW1 2158   1.458   0.136   2.789 -0.5164  0.2320 -0.0307
  653SOL    HW2 2159   1.299   0.121   2.754 -0.0867 -2.6618 -0.9850
  654SOL     OW 2160   4.865   0.006   1.148  0.0891  0.5092 -0.0346
  654SOL    HW1 2161   4.954   0.050   1.143 -0.0383  0.7348 -0.3622
  654SOL    HW2 2162   4.861  -0.053   1.229  1.1845 -0.9331 -0.9670
  655SOL     OW 2163   3.181   3.983   0.770 -0.4260 -0.4576 -0.0472
  655SOL    HW1 2164   3.280   3.972   0.759 -0.8390 -4.1580 -1.9631
  655SOL    HW2 2165   3.142   3.897   0.804 -3.0339  0.8003  0.3823
  656SOL     OW 2166   1.100   1.890   3.040  0.5294 -0.1125  0.0997
  656SOL    HW1 2167   1.083   1.883   2.942 -1.4838 -0.9434  0.4457
  656SOL    HW2 2168   1.140   1.979   3.061  2.1969 -0.4047 -1.5951
  657SOL     OW 2169   3.310   2.281   2.892  0.1275 -0.3270  0.0715
  657SOL    HW1 2170   3.277   2.372   2.871 -0.4023 -0.7679 -1.0604
  657SOL    HW2 2171   3.392   2.288   2.949 -1.1431  0.7987  1.8781
  658SOL     OW 2172   5.091   2.898   4.413  0.4707  1.0218 -0.1604
  658SOL    HW1 2173   5.077   2.901   4.512 -0.0753 -0.4202 -0.1681
  658SOL    HW2 2174   5.019   2.951   4.367  0.2230  0.9900  0.1866
  659SOL     OW 2175   0.206   3.833   2.320  0.3139 -0.7298 -0.4529
  659SOL    HW1 2176   0.226   3.895   2.244  1.4565 -1.5399 -0.8324
  659SOL    HW2 2177   0.206   3.738   2.287  1.3301 -1.1343  0.6437
  660SOL     OW 2178   1.582   0.941   0.098 -0.3886 -0.5818 -0.5082
  660SOL    HW1 2179   1.580   1.027   0.149 -3.2705 -0.3247 -0.8892
  660SOL    HW2 2180   1.555   0.866   0.158 -1.3476 -0.6545 -1.0140
  661SOL     OW 2181   3.304   1.722   1.772  0.6833  0.4823  0.6786
  661SOL    HW1 2182   3.277   1.634   1.812 -0.0638 -0.3924 -1.6109
  661SOL    HW2 2183   3.393   1.711   1.726 -0.5038  0.1971 -1.6856
  662SOL     OW 2184   0.417   4.881   3.566  0.2287  0.2884  0.2062
  662SOL    HW1 2185   0.431   4.979   3.580 -0.2705  0.3363  0.3712
  662SOL    HW2 2186   0.501   4.832   3.592  0.2985  0.6270  0.6307
  663SOL     OW 2187   3.912   4.229   2.135 -0.1293 -0.5287 -0.0286
  663SOL    HW1 2188   3.956   4.290   2.201 -1.6947 -0.1522  0.7152
  663SOL    HW2 2189   3.938   4.256   2.042  0.7112  0.0580  0.3656
  664SOL     OW 2190   1.163   4.602   3.805  0.1001 -0.0831  0.2370
  664SOL    HW1 2191   1.258   4.615   3.775  0.4799  1.1491  1.8454
  664SOL    HW2 2192   1.159   4.530   3.875 -0.5379 -1.7559 -1.4254
  665SOL     OW 2193   2.115   1.013   3.597 -0.3118  0.1641  0.3548
  665SOL    HW1 2194   2.100   0.980   3.504  1.5540  1.1068 -0.3391
  665SOL    HW2 2195   2.055   1.091   3.615  1.0461  1.6107 -1.0367
  666SOL     OW 2196   3.893   3.515   0.633 -0.1127 -0.0924  0.3000
  666SOL    HW1 2197   3.982   3.479   0.660 -0.2651 -2.1017 -1.5620
  666SOL    HW2 2198   3.831   3.515   0.712  1.2480  0.4804  1.3993
  667SOL     OW 2199   4.613   1.990   0.918 -0.2791  0.1296  0.4517
  667SOL    HW1 2200   4.550   2.062   0.890 -0.5958  0.6340  2.3196
  667SOL    HW2 2201   4.562   1.904   0.927 -0.2478  0.0470 -0.1575
  668SOL     OW 2202   2.008   0.615   1.833 -0.1854 -0.4758 -0.5002
  668SOL    HW1 2203   2.094   0.576   1.868  0.0031  0.0933 -0.3097
  668SOL    HW2 2204   1.977   0.686   1.896  0.3094  0.7710 -1.6271
  669SOL     OW 2205   1.943   4.694   4.663 -0.0801 -0.3964 -0.2775
  669SOL    HW1 2206   1.992   4.677   4.578  0.9292  0.4000  0.1331
  669SOL    HW2 2207   1.902   4.785   4.661  0.6340 -0.0450  0.3954
  670SOL     OW 2208   2.921   1.458   1.706 -0.1623  0.2768 -0.3226
  670SOL    HW1 2209   2.869   1.528   1.755 -0.7226 -0.4034  0.0854
  670SOL    HW2 2210   2.962   1.498   1.624  0.3583  1.3104  0.4178
  671SOL     OW 2211   2.901   1.966   3.401 -0.2926 -0.3212 -0.1215
  671SOL    HW1 2212   2.949   2.005   3.480 -0.7393 -1.2136  0.6067
  671SOL    HW2 2213   2.802   1.978   3.413 -0.3281  0.3844 -1.0114
  672SOL     OW 2214   3.141   2.781   4.185  0.2088 -0.3188  0.5887
  672SOL    HW1 2215   3.233   2.765   4.149  0.4882  0.3587  0.9854
  672SOL    HW2 2216   3.074   2.740   4.122  0.7349 -0.0965 -0.1376
  673SOL     OW 2217   0.455   3.146   4.279  0.3426  0.4564  0.2232
  673SOL    HW1 2218   0.502   3.226   4.243 -0.1872  0.6225 -0.1097
  673SOL    HW2 2219   0.478   3.134   4.376  0.9280  0.6329  0.1077
  674SOL     OW 2220   0.773   1.147   3.534  0.0732 -0.2350 -0.1125
  674SOL    HW1 2221   0.762   1.139   3.435  1.7869 -2.7809 -0.2001
  674SOL    HW2 2222   0.687   1.121   3.579 -0.5082  0.2627 -0.9138
  675SOL     OW 2223   3.186   3.927   0.287  0.9299  0.2307  0.2920
  675SOL    HW1 2224   3.140   3.909   0.374 -0.4524 -0.1016 -0.4801
  675SOL    HW2 2225   3.188   4.025   0.270 -0.6844  0.2004 -0.2506
  676SOL     OW 2226   0.795   3.841   0.197  0.2937 -0.2188 -0.2501
  676SOL    HW1 2227   0.827   3.780   0.125  0.8187  0.0311 -0.2313
  676SOL    HW2 2228   0.871   3.894   0.233 -0.2099  0.7116 -0.5085
  677SOL     OW 2229   1.283   4.578   2.861 -0.4981  0.0564  0.4652
  677SOL    HW1 2230   1.317   4.537   2.946 -1.3547 -0.2061  0.6909
  677SOL    HW2 2231   1.360   4.607   2.805  0.1846 -2.2027  0.1299
  678SOL     OW 2232   5.097   3.890   1.905  0.0635  0.3952 -0.2845
  678SOL    HW1 2233   5.086   3.819   1.974  0.3741  0.8705  0.2698
  678SOL    HW2 2234   5.077   3.979   1.946 -0.7932  0.5904 -1.0907
  679SOL     OW 2235   2.423   4.857   0.352  0.2171 -0.1557  0.2665
  679SOL    HW1 2236   2.382   4.877   0.441 -0.5989 -0.4658 -0.0290
  679SOL    HW2 2237   2.520   4.879   0.354  0.1482  0.0928  1.1515
  680SOL     OW 2238   2.914   3.652   4.105  0.1179  0.4673 -0.4013
  680SOL    HW1 2239   2.885   3.622   4.196 -0.3778 -0.7073 -0.9367
  680SOL    HW2 2240   2.962   3.578   4.059  1.1029  1.3240 -0.8002
  681SOL     OW 2241   1.859   0.917   0.114  0.5477 -0.1296  0.3059
  681SOL    HW1 2242   1.771   0.928   0.068 -0.8899 -0.2613  2.8447
  681SOL    HW2 2243   1.859   0.833   0.167  3.0985 -1.2966 -1.3244
  682SOL     OW 2244   0.782   0.044   4.667 -0.1967  0.6435 -0.0649
  682SOL    HW1 2245   0.814  -0.046   4.637 -1.0291  0.3780 -0.1915
  682SOL    HW2 2246   0.820   0.114   4.607  1.5978  0.5305  0.8878
  683SOL     OW 2247   2.252   4.272   2.060  0.0943  0.2526  0.1421
  683SOL    HW1 2248   2.285   4.193   2.111 -0.6481 -1.0663 -1.3483
  683SOL    HW2 2249   2.330   4.323   2.024  0.5707 -0.2029  0.5109
  684SOL     OW 2250   1.143   4.772   1.774  0.3837  0.0867  0.0398
  684SOL    HW1 2251   1.173   4.686   1.815  0.2538 -0.4768 -1.0005
  684SOL    HW2 2252   1.100   4.753   1.686 -1.5023  1.0279  0.7186
  685SOL     OW 2253   1.882   2.120   3.902 -0.1742  0.2802  0.4615
  685SOL    HW1 2254   1.915   2.058   3.973 -0.8917 -0.2684  0.3214
  685SOL    HW2 2255   1.798   2.165   3.932 -0.1479  0.5107  0.1990
  686SOL     OW 2256   1.803   2.713   4.338 -0.5492 -0.2517 -0.0359
  686SOL    HW1 2257   1.725   2.669   4.383 -0.5696 -2.9196 -2.4069
  686SOL    HW2 2258   1.858   2.644   4.291  2.3378  1.7582  0.1340
  687SOL     OW 2259   2.147   3.206   0.470  0.4732 -0.3803 -0.2326
  687SOL    HW1 2260   2.111   3.236   0.558 -1.0781 -0.3760 -0.8221
  687SOL    HW2 2261   2.204   3.278   0.431 -0.0721  0.2462  0.0966
  688SOL     OW 2262   0.970   0.587   2.946  0.3461 -0.2709 -0.4221
  688SOL    HW1 2263   0.870   0.588   2.949  0.3102 -2.0836  0.0789
  688SOL    HW2 2264   1.006   0.644   3.020 -0.3088 -0.3174 -0.0609
  689SOL     OW 2265   0.766   2.342   2.479 -0.1117  0.2033  0.1766
  689SOL    HW1 2266   0.788   2.342   2.381  0.7055  1.3549  0.3426
  689SOL    HW2 2267   0.781   2.433   2.516 -1.3729  0.0251  1.1796
  690SOL     OW 2268   0.887   1.550   0.222 -0.8033  0.6776  0.0194
  690SOL    HW1 2269   0.841   1.471   0.263  0.7391 -0.3138 -0.0928
  690SOL    HW2 2270   0.859   1.560   0.127  1.7319 -2.1136 -1.1827
  691SOL     OW 2271   0.397   4.577   2.077  0.0648  0.5919 -0.3049
  691SOL    HW1 2272   0.321   4.593   2.015 -1.6507 -0.7142  1.3587
  691SOL    HW2 2273   0.483   4.601   2.031 -1.2286  1.1333 -2.5910
  692SOL     OW 2274   0.748   1.580   5.153  0.3607 -0.5913 -0.6338
  692SOL    HW1 2275   0.701   1.657   5.196  1.0208 -0.2110 -0.5768
  692SOL    HW2 2276   0.701   1.495   5.175 -0.8323 -0.1384 -1.3218
  693SOL     OW 2277   3.707   4.279   0.150 -0.0145  0.5944 -0.1562
  693SOL    HW1 2278   3.614   4.316   0.144 -0.1723  0.0816 -1.1368
  693SOL    HW2 2279   3.709   4.189   0.106  0.3704 -0.5531  2.0776
  694SOL     OW 2280   2.145   0.439   1.093  0.1449  0.3062  0.3796
  694SOL    HW1 2281   2.221   0.420   1.156 -0.3476 -0.8630  0.6382
  694SOL    HW2 2282   2.182   0.474   1.007  0.8591  1.4862  1.1285
  695SOL     OW 2283   3.388   1.658   4.247  0.2744 -0.6682 -0.3786
  695SOL    HW1 2284   3.307   1.690   4.295  0.8407  0.4359 -0.1373
  695SOL    HW2 2285   3.470   1.702   4.284  0.5804  2.0750 -3.7459
  696SOL     OW 2286   2.771   3.836   0.999  0.0139  0.8559  0.3785
  696SOL    HW1 2287   2.774   3.803   0.904  0.7090  2.0772 -0.0459
  696SOL    HW2 2288   2.682   3.814   1.039  0.2372 -1.0091 -0.0451
  697SOL     OW 2289   3.644   2.453   3.045  1.0269 -0.2985 -0.1005
  697SOL    HW1 2290   3.608   2.378   3.102  0.5473 -1.0199 -1.3182
  697SOL    HW2 2291   3.696   2.516   3.103  1.6827 -1.7099  0.9205
  698SOL     OW 2292   2.314   4.682   1.037  0.1828 -0.2345  0.2055
  698SOL    HW1 2293   2.358   4.770   1.051 -0.5218  0.1808 -0.1301
  698SOL    HW2 2294   2.334   4.649   0.945  1.4052 -0.9945  0.7164
  699SOL     OW 2295   2.875   0.841   1.734  0.1173 -0.8332  0.3487
  699SOL    HW1 2296   2.920   0.930   1.724  2.3584 -1.3312  3.9220
  699SOL    HW2 2297   2.788   0.853   1.781  0.5834 -0.4810  1.1542
  700SOL     OW 2298   2.130   1.704   1.059  0.2306  0.1022  0.4290
  700SOL    HW1 2299   2.072   1.623   1.070  0.3105  0.0597  0.5288
  700SOL    HW2 2300   2.072   1.782   1.035  0.0931  0.1373  0.8744
  701SOL     OW 2301   4.961   3.338   2.298  0.0303  0.1158 -0.8746
  701SOL    HW1 2302   4.933   3.245   2.277  1.7906 -0.2965 -1.5776
  701SOL    HW2 2303   5.060   3.341   2.314 -0.3192  1.4851  1.5154
  702SOL     OW 2304   0.742   2.995   3.063  0.3547  0.3608 -0.1400
  702SOL    HW1 2305   0.739   2.960   2.969 -2.9264  1.3380 -0.5372
  702SOL    HW2 2306   0.695   2.931   3.124 -1.1114  1.5321  0.0375
  703SOL     OW 2307   0.542   2.800   0.725  0.7856  0.0621 -0.3124
  703SOL    HW1 2308   0.468   2.739   0.698  0.6306  0.4233 -0.7114
  703SOL    HW2 2309   0.521   2.893   0.694  0.9313  0.3527  0.4483
  704SOL     OW 2310   0.959   0.390   0.804 -0.3736  0.2008 -1.0160
  704SOL    HW1 2311   0.929   0.302   0.841  3.0427 -0.1150  1.5796
  704SOL    HW2 2312   0.938   0.463   0.869  1.9499  0.3100 -0.2972
  705SOL     OW 2313   1.960   1.960   1.020  0.7295 -0.0832 -0.2722
  705SOL    HW1 2314   1.891   2.003   1.079  1.2602 -0.0190  0.3097
  705SOL    HW2 2315   2.034   2.026   1.003 -0.1971  0.4942 -2.3821
  706SOL     OW 2316   1.750   4.559   4.800  0.0482 -0.2315 -0.3670
  706SOL    HW1 2317   1.794   4.471   4.818 -0.2708 -0.1398  1.0314
  706SOL    HW2 2318   1.818   4.625   4.769  0.0042 -1.3918 -3.1958
  707SOL     OW 2319   4.864   3.143   3.373 -0.1425  0.1031 -0.1218
  707SOL    HW1 2320   4.775   3.143   3.328  0.0483 -0.9647 -0.5481
  707SOL    HW2 2321   4.855   3.113   3.467 -0.6690  3.1712  0.9230
  708SOL     OW 2322   2.607   4.875   1.798  0.1008 -0.7134  0.2216
  708SOL    HW1 2323   2.677   4.941   1.769 -1.7440  0.8347 -0.8936
  708SOL    HW2 2324   2.543   4.859   1.723  0.5805 -4.0232  0.3638
  709SOL     OW 2325   2.929   3.111   5.138  0.9243  0.3849 -0.3292
  709SOL    HW1 2326   2.933   3.208   5.116 -0.3131  0.0588 -2.2352
  709SOL    HW2 2327   2.861   3.096   5.211 -0.1221  0.8108 -1.1845
  710SOL     OW 2328   1.762   2.313   1.964  0.0749  0.4634 -0.2697
  710SOL    HW1 2329   1.755   2.413   1.966 -0.1880  0.4447 -0.3404
  710SOL    HW2 2330   1.802   2.282   2.050 -0.2571  0.5945 -0.0682
  711SOL     OW 2331   1.774   3.065   5.087 -0.5614 -0.1344 -0.0148
  711SOL    HW1 2332   1.688   3.034   5.046 -0.0616 -0.1469 -1.0849
  711SOL    HW2 2333   1.773   3.046   5.185 -1.9693  0.2907  0.0798
  712SOL     OW 2334   3.062   0.573   3.329 -0.4569 -0.0663  0.1955
  712SOL    HW1 2335   3.154   0.557   3.292 -0.2226  0.8333  0.3600
  712SOL    HW2 2336   3.053   0.525   3.416 -0.2793 -0.4616  0.0033
  713SOL     OW 2337   4.014   4.046   3.190 -0.0057 -0.3459  0.6491
  713SOL    HW1 2338   3.951   4.032   3.267  0.5302 -0.6190  1.0539
  713SOL    HW2 2339   4.037   3.957   3.150 -0.1580 -0.2160  0.2770
  714SOL     OW 2340   3.759   0.536   0.457  0.0873  0.3722 -0.2121
  714SOL    HW1 2341   3.702   0.532   0.539 -1.0697  0.2840 -1.0082
  714SOL    HW2 2342   3.815   0.453   0.452 -1.3705 -0.6131 -0.5927
  715SOL     OW 2343   0.923   2.791   1.044  0.2201  0.0887 -0.2697
  715SOL    HW1 2344   0.957   2.884   1.036  1.0661 -0.2113 -0.3261
  715SOL    HW2 2345   0.827   2.788   1.019 -0.5416  1.4026  2.1903
  716SOL     OW 2346   0.249   1.703   2.334 -0.2974 -0.2025 -0.4172
  716SOL    HW1 2347   0.252   1.608   2.366  1.6226 -0.5017 -1.3106
  716SOL    HW2 2348   0.160   1.723   2.295 -1.8155 -0.6484  2.5304
  717SOL     OW 2349   4.197   4.346   2.521 -0.5811 -0.3266  0.0752
  717SOL    HW1 2350   4.180   4.315   2.614 -0.5347 -1.1847 -0.1844
  717SOL    HW2 2351   4.253   4.278   2.473  0.2065  0.5633 -0.2883
  718SOL     OW 2352   2.508   1.217   3.571  0.3448  0.5875 -0.3294
  718SOL    HW1 2353   2.540   1.177   3.657  1.0466  1.7609 -0.0172
  718SOL    HW2 2354   2.467   1.146   3.514  1.5678 -0.5788  0.1892
  719SOL     OW 2355   4.077   2.306   1.192  0.2588 -0.0207  0.2745
  719SOL    HW1 2356   4.145   2.378   1.177 -0.3541  0.2995 -1.0788
  719SOL    HW2 2357   3.987   2.340   1.164 -0.5433 -0.3235  2.3128
  720SOL     OW 2358   3.029   4.283   4.074  0.3355  0.1527  0.6972
  720SOL    HW1 2359   2.997   4.373   4.102 -2.2311 -1.0087  1.8246
  720SOL    HW2 2360   3.112   4.292   4.019  0.7294  3.0889  1.6392
  721SOL     OW 2361   1.919   3.319   1.257 -0.0604 -0.0269 -0.6676
  721SOL    HW1 2362   1.971   3.318   1.342 -1.4683 -2.7057  0.2763
  721SOL    HW2 2363   1.871   3.407   1.248 -1.0031 -0.1742  2.0856
  722SOL     OW 2364   4.271   2.705   1.922 -0.1704  0.2412 -0.0052
  722SOL    HW1 2365   4.285   2.804   1.929 -2.0958  0.5123  0.5762
  722SOL    HW2 2366   4.196   2.686   1.859 -0.3950 -0.7998  0.5581
  723SOL     OW 2367   1.636   2.689   3.394 -0.0675  1.1052  0.0565
  723SOL    HW1 2368   1.710   2.660   3.333 -2.2260 -2.8445 -0.9845
  723SOL    HW2 2369   1.657   2.661   3.488 -0.2009 -0.0153 -0.2369
  724SOL     OW 2370   3.359   1.752   2.112 -0.0031 -0.1199  0.5157
  724SOL    HW1 2371   3.358   1.656   2.139 -1.4450 -0.7412 -1.4635
  724SOL    HW2 2372   3.441   1.770   2.057 -0.3752 -0.5794 -0.2040
  725SOL     OW 2373   2.769   1.385   2.137  0.1085  0.4063 -0.1254
  725SOL    HW1 2374   2.672   1.370   2.118  0.2146  0.0714 -0.4235
  725SOL    HW2 2375   2.786   1.482   2.151 -0.2561  0.4746 -0.1495
  726SOL     OW 2376   2.593   5.096   0.604 -0.4225  0.1883  0.0851
  726SOL    HW1 2377   2.593   5.171   0.670 -1.0835 -1.3492  1.9276
  726SOL    HW2 2378   2.508   5.045   0.611  1.2544 -2.6964  1.3151
  727SOL     OW 2379   0.791   3.284   2.280 -0.0797 -0.7747  0.2678
  727SOL    HW1 2380   0.853   3.343   2.331 -0.3626  0.2158 -0.4962
  727SOL    HW2 2381   0.713   3.337   2.248 -2.0796 -2.2911  2.3828
  728SOL     OW 2382   5.073   1.428   1.568 -0.2065 -0.3747 -0.0183
  728SOL    HW1 2383   5.065   1.441   1.469  0.0919 -0.9610 -0.1271
  728SOL    HW2 2384   5.039   1.338   1.593  1.2267 -0.8928  0.1777
  729SOL     OW 2385   1.565   3.404   4.757  0.2411 -0.2586  0.2082
  729SOL    HW1 2386   1.652   3.385   4.712  0.0264  1.4016 -0.9945
  729SOL    HW2 2387   1.491   3.400   4.690 -0.5090 -0.7989  1.0497
  730SOL     OW 2388   2.512   2.151   0.443 -0.4316 -0.1137  0.0699
  730SOL    HW1 2389   2.537   2.242   0.408  0.6308 -1.0838 -1.8797
  730SOL    HW2 2390   2.456   2.104   0.374 -1.6475 -0.6760  1.3978
  731SOL     OW 2391   2.710   4.896   4.976 -0.1587 -0.4427 -0.3368
  731SOL    HW1 2392   2.790   4.916   5.032 -0.9449 -0.3283  0.7791
  731SOL    HW2 2393   2.735   4.832   4.903  1.0507 -0.0142 -0.3142
  732SOL     OW 2394   0.219   0.666   1.347  0.0708  0.5091  0.5038
  732SOL    HW1 2395   0.133   0.616   1.344 -0.6393  1.6956  0.8594
  732SOL    HW2 2396   0.251   0.673   1.441 -0.2923  1.4640  0.5709
  733SOL     OW 2397   4.483   0.148   2.015 -0.2583 -0.1435  0.0106
  733SOL    HW1 2398   4.394   0.107   1.997  0.3415 -1.8754  0.7834
  733SOL    HW2 2399   4.556   0.083   1.992  0.6808 -0.5840  3.5899
  734SOL     OW 2400   3.975   2.235   2.815  0.2460  0.7114  0.0952
  734SOL    HW1 2401   4.004   2.329   2.801  0.6691  0.9479  2.1973
  734SOL    HW2 2402   3.993   2.208   2.910 -0.1370 -1.3967 -0.3738
  735SOL     OW 2403   2.039   2.665   2.138 -0.5340  0.0087 -0.4268
  735SOL    HW1 2404   1.968   2.704   2.197 -0.2304 -0.2366  0.1010
  735SOL    HW2 2405   1.996   2.614   2.063 -0.9181 -0.5273  0.1499
  736SOL     OW 2406   0.243   0.170   4.832  0.2667  0.2486 -0.6818
  736SOL    HW1 2407   0.336   0.145   4.807  0.1165  1.3308 -2.4749
  736SOL    HW2 2408   0.243   0.214   4.922  1.1536 -1.6778  0.3250
  737SOL     OW 2409   1.045   3.418   1.468 -0.2124  0.2060  0.1660
  737SOL    HW1 2410   1.077   3.336   1.515 -2.2794 -1.5514 -1.3042
  737SOL    HW2 2411   0.980   3.467   1.527 -1.1527 -0.8156  0.0131
  738SOL     OW 2412   2.286   3.809   3.517 -0.2356  0.1752  0.1900
  738SOL    HW1 2413   2.284   3.709   3.512 -0.7801  0.1560  0.6922
  738SOL    HW2 2414   2.335   3.845   3.437  2.9189 -0.6097  1.6208
  739SOL     OW 2415   5.031   4.614   1.527 -0.4656 -0.5042 -0.6461
  739SOL    HW1 2416   4.973   4.534   1.542 -1.6346  0.2814 -0.8274
  739SOL    HW2 2417   4.976   4.697   1.537  0.1350  0.2255 -2.8292
  740SOL     OW 2418   0.972   3.600   3.095 -0.2368  0.0859 -0.4624
  740SOL    HW1 2419   0.884   3.556   3.077 -0.3327 -0.0725  0.3530
  740SOL    HW2 2420   0.997   3.659   3.018 -1.3040  0.5326 -0.4736
  741SOL     OW 2421   5.106   0.097   1.101  0.3422  0.5333 -0.6274
  741SOL    HW1 2422   5.124  -0.002   1.104  1.1974  0.6736 -0.8735
  741SOL    HW2 2423   5.192   0.146   1.113  0.3111  1.2383 -2.8918
  742SOL     OW 2424   2.874   4.132   0.182  0.2958  0.0934  0.2185
  742SOL    HW1 2425   2.852   4.037   0.202 -1.5099  0.4212 -0.0154
  742SOL    HW2 2426   2.789   4.184   0.168  1.2700  1.4142 -1.1456
  743SOL     OW 2427   4.531   3.357   4.107 -0.1327 -0.0177 -0.6798
  743SOL    HW1 2428   4.541   3.381   4.010  0.7854 -1.7825 -1.0578
  743SOL    HW2 2429   4.534   3.258   4.117 -0.4092  0.1309  1.1583
  744SOL     OW 2430   2.654   3.156   0.811  0.4422 -0.4585  0.5597
  744SOL    HW1 2431   2.754   3.156   0.802  0.3252  2.1678 -3.1656
  744SOL    HW2 2432   2.613   3.123   0.727 -1.7982  1.2926  0.8780
  745SOL     OW 2433   2.574   0.145   0.767 -0.3047  0.1280 -0.3373
  745SOL    HW1 2434   2.623   0.129   0.852  2.3349  1.6003 -1.4573
  745SOL    HW2 2435   2.491   0.196   0.785  0.2765  0.5365  1.3410
  746SOL     OW 2436   3.725   3.899   4.796  0.1446  0.1094  0.0082
  746SOL    HW1 2437   3.653   3.925   4.860 -0.2702 -1.1590  0.0873
  746SOL    HW2 2438   3.687   3.835   4.728  1.2770 -0.8747  0.2824
  747SOL     OW 2439   0.711   0.132   2.177 -0.1399  0.4882 -0.2099
  747SOL    HW1 2440   0.640   0.063   2.192  1.1361 -0.8902 -0.2806
  747SOL    HW2 2441   0.790   0.112   2.236  0.8032  1.0660 -1.2363
  748SOL     OW 2442   2.659   4.111   0.740  0.1586  0.0331 -0.5740
  748SOL    HW1 2443   2.751   4.117   0.777  0.6612 -0.8853 -1.6014
  748SOL    HW2 2444   2.593   4.102   0.814  0.7693  1.7676  0.2267
  749SOL     OW 2445   4.692   0.945   3.447  0.2039 -0.1389 -0.3659
  749SOL    HW1 2446   4.745   0.872   3.403 -0.9138 -1.5382  0.5401
  749SOL    HW2 2447   4.654   0.911   3.533 -1.4367  1.0970 -0.5635
  750SOL     OW 2448   2.323   3.948   4.470  0.3116  0.2229  0.5063
  750SOL    HW1 2449   2.386   4.026   4.474  1.2688 -0.4627 -0.5377
  750SOL    HW2 2450   2.347   3.891   4.392 -1.0200 -0.5835  0.6676
  751SOL     OW 2451   4.110   1.636   4.412 -0.8428 -0.1301 -0.2562
  751SOL    HW1 2452   4.159   1.550   4.428 -0.0945  0.3575  0.1549
  751SOL    HW2 2453   4.153   1.685   4.336 -2.3552 -0.9131 -1.6747
  752SOL     OW 2454   3.565   0.373   0.072 -0.6310  0.1441 -0.1585
  752SOL    HW1 2455   3.490   0.317   0.038  1.0255 -1.1021 -1.9665
  752SOL    HW2 2456   3.598   0.336   0.159  0.1106 -1.4750 -1.0816
  753SOL     OW 2457   1.358   2.399   1.467  0.2259 -0.5194 -0.8361
  753SOL    HW1 2458   1.432   2.379   1.531  0.2635 -1.1978 -1.0860
  753SOL    HW2 2459   1.330   2.315   1.421 -1.4951 -0.5014  0.0930
  754SOL     OW 2460   3.922   1.544   4.933  0.9171 -0.6149  0.2220
  754SOL    HW1 2461   4.021   1.560   4.922  0.8997 -0.1557  0.7012
  754SOL    HW2 2462   3.872   1.610   4.878  0.8796 -1.3676 -0.6639
  755SOL     OW 2463   0.242   1.013   3.661 -0.2528 -0.2365  0.0783
  755SOL    HW1 2464   0.218   0.969   3.748 -0.0639  0.1657  0.3396
  755SOL    HW2 2465   0.191   1.098   3.652  1.3320  0.8608  0.8529
  756SOL     OW 2466   3.970   0.598   0.686 -0.1147 -0.4706  0.2806
  756SOL    HW1 2467   4.066   0.570   0.681 -0.0616 -0.7668  2.2701
  756SOL    HW2 2468   3.928   0.588   0.595  2.0869  1.1023 -1.0165
  757SOL     OW 2469   0.267   1.596   3.672  0.3403 -0.6194 -0.2478
  757SOL    HW1 2470   0.296   1.514   3.622  0.9190 -1.0302  0.7304
  757SOL    HW2 2471   0.328   1.672   3.648  1.2293 -1.0603  0.5427
  758SOL     OW 2472   4.065   3.105   2.962  0.0922 -0.2794  0.1321
  758SOL    HW1 2473   4.059   3.163   2.880  2.0148 -0.6529 -0.3317
  758SOL    HW2 2474   4.085   3.161   3.042  0.0451 -0.1017  0.0187
  759SOL     OW 2475   4.188   1.549   3.314  0.0763  0.0210 -0.0330
  759SOL    HW1 2476   4.164   1.470   3.258  2.2241 -0.9105  0.2369
  759SOL    HW2 2477   4.210   1.627   3.255  1.8867 -0.8168 -0.5346
  760SOL     OW 2478   2.952   0.170   4.376  0.0334 -0.3502  0.1999
  760SOL    HW1 2479   2.898   0.206   4.299  1.1589 -1.5298 -1.2048
  760SOL    HW2 2480   2.987   0.080   4.352  0.2444 -0.8537  2.2274
  761SOL     OW 2481   2.344   2.217   2.301 -0.6106  0.2623  0.0110
  761SOL    HW1 2482   2.351   2.146   2.372  1.6911  0.5565  0.1647
  761SOL    HW2 2483   2.287   2.292   2.334  0.1479  0.2358  1.4444
  762SOL     OW 2484   0.012   1.157   2.446 -0.0631  0.0975  0.4844
  762SOL    HW1 2485   0.012   1.182   2.543 -1.5581  1.3015  0.2099
  762SOL    HW2 2486  -0.064   1.096   2.427  0.1482 -0.0339  0.0412
  763SOL     OW 2487   0.103   2.465   3.317 -0.3578  0.1611  0.3043
  763SOL    HW1 2488   0.171   2.399   3.287 -0.2650 -0.0109  0.8749
  763SOL    HW2 2489   0.116   2.552   3.269  1.3416  0.6709  1.6150
  764SOL     OW 2490   2.819   4.340   0.491 -0.5905  0.1188 -0.2028
  764SOL    HW1 2491   2.736   4.330   0.435  0.1434  0.5904 -1.4002
  764SOL    HW2 2492   2.796   4.388   0.576 -1.1874  2.0596 -1.4066
  765SOL     OW 2493   2.673   0.150   3.751 -0.3958  0.5864 -0.0954
  765SOL    HW1 2494   2.645   0.090   3.826 -0.1954  0.0174 -0.4667
  765SOL    HW2 2495   2.593   0.195   3.713 -0.6391  0.0523 -0.2305
  766SOL     OW 2496   2.247   1.810   4.626 -0.7174  0.2005  0.0544
  766SOL    HW1 2497   2.346   1.797   4.636 -0.7004  0.9787  1.1818
  766SOL    HW2 2498   2.206   1.727   4.590  0.2912 -0.2960 -0.0054
  767SOL     OW 2499   2.674   2.803   1.382  0.6606 -0.1625 -0.0424
  767SOL    HW1 2500   2.692   2.774   1.288 -0.1783 -0.5643 -0.0865
  767SOL    HW2 2501   2.631   2.728   1.432 -0.6005  0.6601  0.1412
  768SOL     OW 2502   0.125   3.895   3.017  0.5102  0.1232 -0.2149
  768SOL    HW1 2503   0.180   3.867   2.938 -0.8175 -2.6483 -0.2503
  768SOL    HW2 2504   0.061   3.822   3.041 -0.8180  1.8794  1.9394
  769SOL     OW 2505   1.178   2.423   2.536 -0.5724 -0.0762  0.4019
  769SOL    HW1 2506   1.143   2.412   2.630  0.7920  0.2805  0.9663
  769SOL    HW2 2507   1.265   2.375   2.527  1.4720  3.2703  0.5767
  770SOL     OW 2508   5.079   1.786   3.502  0.3010 -0.2569 -0.2427
  770SOL    HW1 2509   5.051   1.727   3.578 -0.3259 -0.4484 -0.6112
  770SOL    HW2 2510   5.055   1.742   3.415  1.2507 -0.1599 -0.5617
  771SOL     OW 2511   2.264   3.549   3.428  0.0033 -0.3217 -0.2633
  771SOL    HW1 2512   2.270   3.459   3.385 -1.4189 -1.0723  1.0013
  771SOL    HW2 2513   2.338   3.559   3.494  0.5467 -0.2940 -0.8706
  772SOL     OW 2514   3.494   1.519   0.133 -0.0051 -0.0695  0.4001
  772SOL    HW1 2515   3.573   1.561   0.178 -1.1500  1.5255  1.0115
  772SOL    HW2 2516   3.511   1.422   0.119  1.9333  0.1808  0.7869
  773SOL     OW 2517   0.665   0.037   0.789  0.0869  0.4625 -0.0174
  773SOL    HW1 2518   0.671  -0.062   0.801  3.4359  0.1573 -2.6988
  773SOL    HW2 2519   0.628   0.058   0.698  1.3967  1.5562 -0.3362
  774SOL     OW 2520   1.258   3.814   0.042 -0.7465 -0.4495  0.3110
  774SOL    HW1 2521   1.293   3.800  -0.050  0.7313 -0.3089  0.8163
  774SOL    HW2 2522   1.312   3.886   0.087 -0.9049 -1.0884  1.5540
  775SOL     OW 2523   2.137   3.343   1.974  0.5109  0.2114  0.2589
  775SOL    HW1 2524   2.193   3.401   1.915 -0.8528  0.6795 -0.6150
  775SOL    HW2 2525   2.135   3.250   1.937  1.1913  0.0338  0.6413
  776SOL     OW 2526   0.579   4.412   3.644 -0.1715  0.5738  0.2912
  776SOL    HW1 2527   0.533   4.405   3.556  2.1521 -0.6934 -0.9382
  776SOL    HW2 2528   0.597   4.508   3.666 -0.2449  0.8815 -0.9417
  777SOL     OW 2529   4.891   1.851   1.103  0.6691 -0.1402 -0.1985
  777SOL    HW1 2530   4.956   1.883   1.034 -0.6681 -0.3071 -1.5712
  777SOL    HW2 2531   4.820   1.796   1.059  0.2467 -0.9731  1.4458
  778SOL     OW 2532   5.088   0.266   4.997  0.0320  0.3771  0.0048
  778SOL    HW1 2533   4.999   0.223   5.012 -0.1802  0.1773 -1.5936
  778SOL    HW2 2534   5.149   0.202   4.950  0.8487  0.6974  0.6029
  779SOL     OW 2535   4.557   2.538   3.647  0.1089 -0.4404  0.4487
  779SOL    HW1 2536   4.613   2.575   3.721 -0.2181 -0.6832  0.8242
  779SOL    HW2 2537   4.614   2.488   3.582  0.7258  1.5224 -0.6104
  780SOL     OW 2538   2.171   0.990   0.661 -0.3074  0.2600  0.1514
  780SOL    HW1 2539   2.182   1.027   0.753  1.3111  1.8059 -0.5956
  780SOL    HW2 2540   2.098   1.040   0.613  0.4842  1.1544 -0.1677
  781SOL     OW 2541   3.431   3.587   2.550  0.5403 -0.4528  0.5642
  781SOL    HW1 2542   3.363   3.574   2.621 -0.0662 -1.5425 -0.1868
  781SOL    HW2 2543   3.416   3.675   2.505  0.1169 -0.3392  0.9210
  782SOL     OW 2544   0.672   0.343   3.034  0.3855 -0.7326 -0.1618
  782SOL    HW1 2545   0.762   0.359   2.994  0.1812 -0.0052 -0.3545
  782SOL    HW2 2546   0.633   0.258   2.997  0.2156 -0.0933 -1.5170
  783SOL     OW 2547   0.362   1.449   5.107  0.3094 -0.1297  0.0522
  783SOL    HW1 2548   0.439   1.394   5.141  1.0511  0.1095 -1.1467
  783SOL    HW2 2549   0.351   1.432   5.009  0.8507  2.1795 -0.4546
  784SOL     OW 2550   5.074   3.072   0.562  1.0292 -0.0508  0.7067
  784SOL    HW1 2551   4.994   3.034   0.516  2.1938 -0.9573 -0.6890
  784SOL    HW2 2552   5.113   3.145   0.505  0.9479  0.6931  1.5873
  785SOL     OW 2553   0.352   3.422   3.471  0.1519  0.0201 -0.2657
  785SOL    HW1 2554   0.329   3.455   3.380 -0.8352 -0.8900 -0.3718
  785SOL    HW2 2555   0.361   3.500   3.533 -0.6575  0.5750 -0.8189
  786SOL     OW 2556   2.653   1.438   3.657  0.3707 -0.2487 -0.0050
  786SOL    HW1 2557   2.697   1.422   3.745 -0.3952  0.0139  0.4390
  786SOL    HW2 2558   2.582   1.369   3.642  0.6290 -0.4108 -0.5094
  787SOL     OW 2559   1.897   3.120   1.990  0.4267  0.1838  0.3577
  787SOL    HW1 2560   1.945   3.033   1.983 -2.0845 -1.4155  1.4819
  787SOL    HW2 2561   1.930   3.171   2.070  0.6747 -0.5888  0.7551
  788SOL     OW 2562   2.805   1.913   2.914  0.7512 -0.5528 -0.0508
  788SOL    HW1 2563   2.709   1.938   2.925  0.9345  0.4925 -0.7502
  788SOL    HW2 2564   2.814   1.814   2.920 -0.4990 -0.7367 -0.9292
  789SOL     OW 2565   1.792   4.822   0.912 -0.1979  0.3276  0.1140
  789SOL    HW1 2566   1.713   4.878   0.936  1.3029  3.0514 -0.8078
  789SOL    HW2 2567   1.843   4.799   0.995 -0.7193  0.5408  0.4995
  790SOL     OW 2568   1.639   1.478   3.928  0.3782  0.0199  0.1519
  790SOL    HW1 2569   1.688   1.543   3.986 -0.3040 -0.3192  1.1306
  790SOL    HW2 2570   1.686   1.469   3.840  1.9275 -0.1217  0.9743
  791SOL     OW 2571   3.456   4.227   2.771  0.5614  0.2289  0.0246
  791SOL    HW1 2572   3.480   4.324   2.769  0.0471  0.3822  0.9259
  791SOL    HW2 2573   3.360   4.216   2.794 -0.3715 -0.3772 -3.5120
  792SOL     OW 2574   4.683   3.295   2.749  0.0093 -0.0060  0.2646
  792SOL    HW1 2575   4.691   3.359   2.826 -1.4824 -1.6477  1.9009
  792SOL    HW2 2576   4.602   3.319   2.696 -0.6066 -0.5491  0.9355
  793SOL     OW 2577   1.183   4.420   5.144 -0.3787 -0.5295 -0.2933
  793SOL    HW1 2578   1.181   4.435   5.243  0.0115 -2.1246 -0.0290
  793SOL    HW2 2579   1.156   4.505   5.098 -0.4244  0.2842  1.1608
  794SOL     OW 2580   1.502   0.754   1.954 -0.1025 -0.1930  0.2046
  794SOL    HW1 2581   1.408   0.751   1.990 -0.4568  2.2501 -0.3408
  794SOL    HW2 2582   1.500   0.740   1.855  0.2612 -1.3412  0.3515
  795SOL     OW 2583   3.860   1.635   3.949  0.1623  0.0254 -0.0051
  795SOL    HW1 2584   3.923   1.596   4.015  0.7060  1.0885  0.1352
  795SOL    HW2 2585   3.766   1.618   3.977  0.3585 -1.7132 -0.2976
  796SOL     OW 2586   2.996   4.624   2.684 -0.2505  0.1095  0.0340
  796SOL    HW1 2587   3.008   4.694   2.754 -0.4500 -0.4137  0.5974
  796SOL    HW2 2588   3.082   4.608   2.637 -0.2670  0.9320 -0.2887
  797SOL     OW 2589   0.730   3.454   0.447 -0.4328 -0.9941  0.5975
  797SOL    HW1 2590   0.805   3.395   0.475 -0.0500 -0.7690  0.0679
  797SOL    HW2 2591   0.650   3.435   0.503  0.1081 -1.0285  1.3660
  798SOL     OW 2592   3.270   3.806   2.295  0.1019  0.2005 -0.0949
  798SOL    HW1 2593   3.286   3.737   2.224  0.1424 -0.0150  0.1240
  798SOL    HW2 2594   3.351   3.814   2.352 -0.6594 -1.1300  1.2221
  799SOL     OW 2595   3.035   0.858   1.190  0.3954 -0.0229  0.0685
  799SOL    HW1 2596   3.046   0.879   1.093 -1.5211 -0.3020 -0.2523
  799SOL    HW2 2597   3.109   0.900   1.242  1.4025  0.2186 -1.4917
  800SOL     OW 2598   0.503   2.938   4.647 -0.0431  0.0330  0.1624
  800SOL    HW1 2599   0.546   2.920   4.736 -2.6230  0.3984  1.5954
  800SOL    HW2 2600   0.523   3.032   4.619 -0.0228  0.2537  0.8840
  801SOL     OW 2601   3.381   1.667   0.869  0.5350 -0.0941  0.1628
  801SOL    HW1 2602   3.322   1.658   0.949  0.1495  0.2353 -0.0786
  801SOL    HW2 2603   3.473   1.692   0.898  0.4085 -0.0312  0.5085
  802SOL     OW 2604   4.551   3.652   3.089 -0.9607 -0.6361 -0.0546
  802SOL    HW1 2605   4.627   3.603   3.047 -0.9620 -0.1840 -0.5996
  802SOL    HW2 2606   4.520   3.603   3.170 -1.2444 -1.7633 -0.8232
  803SOL     OW 2607   4.684   3.374   2.259 -0.2655 -0.3142 -0.0666
  803SOL    HW1 2608   4.782   3.359   2.275  0.0909  0.5882 -1.3202
  803SOL    HW2 2609   4.670   3.416   2.170 -1.5186  2.6705  1.3667
  804SOL     OW 2610   2.961   1.567   1.463 -0.4228  0.0880 -0.0932
  804SOL    HW1 2611   2.918   1.609   1.383  0.7075 -0.5835 -1.0815
  804SOL    HW2 2612   3.059   1.585   1.461 -0.2299 -0.8492  0.5674
  805SOL     OW 2613   0.389   3.545   1.692  0.2406 -0.0198 -0.1196
  805SOL    HW1 2614   0.409   3.469   1.631  1.5454  1.0453 -1.0742
  805SOL    HW2 2615   0.382   3.629   1.639 -1.4508  0.5297  0.8724
  806SOL     OW 2616   2.403   3.510   1.492 -0.4031  0.0440  0.0706
  806SOL    HW1 2617   2.320   3.545   1.450  0.4683  1.3604 -0.6084
  806SOL    HW2 2618   2.449   3.583   1.542 -0.4062 -1.0317  1.7033
  807SOL     OW 2619   4.290   4.904   2.927 -0.0366 -0.3207 -0.3134
  807SOL    HW1 2620   4.385   4.877   2.938 -0.0688 -0.5424 -0.5875
  807SOL    HW2 2621   4.250   4.859   2.848 -0.5368 -0.6755  0.1274
  808SOL     OW 2622   2.634   0.220   4.982  0.0239 -0.7955 -0.7196
  808SOL    HW1 2623   2.569   0.225   5.059  1.8405  0.1645  0.8577
  808SOL    HW2 2624   2.727   0.219   5.018  0.9285 -1.6194 -2.9314
  809SOL     OW 2625   3.509   0.813   5.091 -0.4118 -0.2154  0.2186
  809SOL    HW1 2626   3.534   0.750   5.164  2.3779 -2.6446 -2.5269
  809SOL    HW2 2627   3.576   0.887   5.085 -0.7780  0.1249  0.2756
  810SOL     OW 2628   2.831   3.854   3.946 -0.4955 -0.5285 -0.1104
  810SOL    HW1 2629   2.878   3.938   3.973  0.8711 -0.5746 -2.1818
  810SOL    HW2 2630   2.874   3.776   3.991 -0.4192 -0.3112  0.1949
  811SOL     OW 2631   2.428   0.560   4.700  0.3375  0.0058  0.3700
  811SOL    HW1 2632   2.434   0.483   4.764 -3.4680  0.1774  1.1641
  811SOL    HW2 2633   2.434   0.527   4.606  3.0558 -0.6159  0.6935
  812SOL     OW 2634   5.024   2.272   3.676  0.2905 -0.4118 -0.4851
  812SOL    HW1 2635   5.102   2.320   3.637  1.6629 -1.4972  0.7977
  812SOL    HW2 2636   5.003   2.191   3.622  0.4140 -0.4149 -0.5276
  813SOL     OW 2637   3.411   0.772   1.243 -1.3638  0.1662 -0.2927
  813SOL    HW1 2638   3.370   0.761   1.153 -1.6518  2.2423 -0.4759
  813SOL    HW2 2639   3.364   0.845   1.292 -0.9846 -0.6864  1.4169
  814SOL     OW 2640   4.094   1.609   0.928 -0.6033  0.1505  0.1269
  814SOL    HW1 2641   4.147   1.586   1.009 -1.1915 -1.1189  0.1696
  814SOL    HW2 2642   4.087   1.529   0.869 -0.3533  0.9953 -1.0938
  815SOL     OW 2643   4.782   2.227   4.545 -0.2712  0.5200 -0.2709
  815SOL    HW1 2644   4.733   2.193   4.626  0.1552 -0.3725 -0.3745
  815SOL    HW2 2645   4.827   2.313   4.568 -2.1907  1.5844 -0.2936
  816SOL     OW 2646   0.866   3.825   3.221  0.3492  0.0709  0.0767
  816SOL    HW1 2647   0.947   3.791   3.174 -0.1625 -1.0101 -0.0557
  816SOL    HW2 2648   0.844   3.917   3.187  0.3122 -0.4656 -1.4278
  817SOL     OW 2649   0.349   1.165   4.019  0.4070 -0.2277  0.0161
  817SOL    HW1 2650   0.378   1.141   4.112  0.6817  1.0211  0.2659
  817SOL    HW2 2651   0.268   1.112   3.994  0.0516 -0.2273  1.1469
  818SOL     OW 2652   4.142   3.449   2.819  0.5755 -0.2627 -0.0144
  818SOL    HW1 2653   4.231   3.481   2.852  0.2469 -0.0444  0.6714
  818SOL    HW2 2654   4.074   3.522   2.829  0.0457 -0.8282  0.6075
  819SOL     OW 2655   2.088   3.801   4.218 -0.1351  0.2271 -0.0721
  819SOL    HW1 2656   2.185   3.810   4.195  0.3522 -0.0692  1.7166
  819SOL    HW2 2657   2.075   3.723   4.278 -1.6663 -0.3705 -1.1059
  820SOL     OW 2658   1.421   1.170   2.012  0.3264 -0.1968  0.5248
  820SOL    HW1 2659   1.421   1.253   1.956 -1.3463 -0.6193 -0.1624
  820SOL    HW2 2660   1.330   1.129   2.010  1.4477 -2.8422 -0.3079
  821SOL     OW 2661   4.133   3.373   4.321  0.7598  0.0694 -0.7512
  821SOL    HW1 2662   4.101   3.399   4.412  1.6451 -0.2672 -0.3379
  821SOL    HW2 2663   4.229   3.399   4.310  0.1247  2.0270 -2.3543
  822SOL     OW 2664   1.352   2.818   3.838  0.4356 -0.5291  0.1947
  822SOL    HW1 2665   1.334   2.917   3.831 -0.4218 -0.6946 -0.0558
  822SOL    HW2 2666   1.265   2.770   3.852  0.8947 -1.2178  0.7278
  823SOL     OW 2667   2.651   4.102   3.130 -0.1243 -1.1294  0.8142
  823SOL    HW1 2668   2.659   4.050   3.216 -1.8551 -2.4996  0.2175
  823SOL    HW2 2669   2.565   4.152   3.130  0.4643 -0.0936  0.3898
  824SOL     OW 2670   2.912   0.814   3.377  0.0607  0.2330  0.4426
  824SOL    HW1 2671   2.961   0.731   3.350  0.7232  1.1273 -1.2338
  824SOL    HW2 2672   2.976   0.891   3.382 -0.7102  0.8545  1.0398
  825SOL     OW 2673   1.312   3.311   3.109 -0.1697 -0.4430 -0.0500
  825SOL    HW1 2674   1.330   3.214   3.121  2.4340 -0.1930 -1.1092
  825SOL    HW2 2675   1.399   3.359   3.093 -1.4303  1.9785 -0.1502
  826SOL     OW 2676   2.353   4.753   4.531  0.6960 -0.1432  0.5897
  826SOL    HW1 2677   2.335   4.823   4.599  0.9862 -0.5623  1.0976
  826SOL    HW2 2678   2.267   4.710   4.505  0.2650  1.5275 -0.9774
  827SOL     OW 2679   4.642   4.618   0.552 -0.4242 -0.2767  0.0824
  827SOL    HW1 2680   4.575   4.673   0.602  0.3657  0.6592  0.1374
  827SOL    HW2 2681   4.640   4.644   0.455 -0.4600 -0.5721  0.0029
  828SOL     OW 2682   0.744   1.357   1.185 -0.0174 -0.0331  0.0031
  828SOL    HW1 2683   0.703   1.266   1.184 -0.0946 -0.0008  0.2137
  828SOL    HW2 2684   0.716   1.406   1.267 -0.3538  0.3558 -0.3336
  829SOL     OW 2685   5.017   3.200   1.050 -0.0244 -0.4255  0.2933
  829SOL    HW1 2686   5.077   3.195   1.130 -0.6177 -1.9039  0.6839
  829SOL    HW2 2687   5.072   3.215   0.968  0.7050 -0.0246  0.8480
  830SOL     OW 2688   0.700   4.684   4.155  0.3249 -0.5625  0.2750
  830SOL    HW1 2689   0.635   4.714   4.225 -1.3768 -1.3486 -0.9116
  830SOL    HW2 2690   0.776   4.635   4.199 -0.5557 -0.8070  1.5868
  831SOL     OW 2691   2.393   1.238   0.447 -0.3830 -0.0116 -0.5383
  831SOL    HW1 2692   2.392   1.270   0.542 -1.7407 -0.6668 -0.3042
  831SOL    HW2 2693   2.437   1.149   0.442 -0.2603  0.0485 -0.5416
  832SOL     OW 2694   3.832   4.624   2.477  0.2892  0.1290 -0.3518
  832SOL    HW1 2695   3.747   4.585   2.514  0.2708  0.3125 -0.2015
  832SOL    HW2 2696   3.824   4.634   2.378  0.4077 -0.5416 -0.4326
  833SOL     OW 2697   1.157   2.345   4.918 -0.0827 -0.2834 -0.9098
  833SOL    HW1 2698   1.143   2.270   4.981 -0.5708  0.0790 -0.5796
  833SOL    HW2 2699   1.125   2.319   4.827  0.1277 -0.6139 -0.8900
  834SOL     OW 2700   0.505   0.725   2.264 -0.2443 -0.5224  0.1051
  834SOL    HW1 2701   0.559   0.682   2.192 -0.4487 -1.1835  0.3334
  834SOL    HW2 2702   0.510   0.824   2.256  0.4307 -0.5862 -0.2997
  835SOL     OW 2703   5.091   4.680   0.830 -0.4631  0.2365 -0.1452
  835SOL    HW1 2704   5.146   4.620   0.773 -0.4702  1.0897 -1.0932
  835SOL    HW2 2705   5.116   4.775   0.812 -0.6685  0.5440  1.0826
  836SOL     OW 2706   3.561   0.608   3.786 -0.0109  0.3405 -0.6318
  836SOL    HW1 2707   3.606   0.690   3.750 -0.7330  1.3971  0.8050
  836SOL    HW2 2708   3.499   0.633   3.860 -0.9763 -1.4048 -0.7916
  837SOL     OW 2709   3.550   4.925   3.548 -0.1934 -0.0792 -0.3039
  837SOL    HW1 2710   3.647   4.902   3.552 -0.1932 -0.0392 -0.0788
  837SOL    HW2 2711   3.511   4.890   3.463 -0.0754 -0.4667 -0.2015
  838SOL     OW 2712   4.352   4.469   5.148 -0.7777  0.2567  0.3439
  838SOL    HW1 2713   4.357   4.421   5.061 -2.1982  0.9258 -0.1373
  838SOL    HW2 2714   4.335   4.404   5.222  0.8451 -0.3666  0.2090
  839SOL     OW 2715   0.880   4.903   4.573  0.1167 -0.5575  0.7157
  839SOL    HW1 2716   0.842   4.817   4.606 -0.6324 -0.5785 -0.1971
  839SOL    HW2 2717   0.813   4.951   4.517  0.8563  0.1877  0.4414
  840SOL     OW 2718   4.567   3.555   2.437 -0.0636  0.6870 -0.1587
  840SOL    HW1 2719   4.606   3.487   2.374  0.2526 -1.3888  2.1460
  840SOL    HW2 2720   4.501   3.612   2.387  0.5093 -0.5183 -2.4567
  841SOL     OW 2721   0.729   2.114   1.760  0.0569  0.8370  0.0959
  841SOL    HW1 2722   0.632   2.092   1.762  0.3554 -0.5292  1.5061
  841SOL    HW2 2723   0.746   2.186   1.693 -1.6367 -0.2566 -1.5821
  842SOL     OW 2724   1.614   2.175   3.374 -0.1025 -0.3874  0.0151
  842SOL    HW1 2725   1.590   2.237   3.448 -0.5986  0.3756 -0.7643
  842SOL    HW2 2726   1.714   2.164   3.371 -0.0051  0.3612  0.1871
  843SOL     OW 2727   1.593   2.533   2.368  0.4027 -0.6221  0.0336
  843SOL    HW1 2728   1.607   2.611   2.308  0.0490  0.3936  1.2333
  843SOL    HW2 2729   1.642   2.454   2.331 -2.5161 -1.0765 -3.4394
  844SOL     OW 2730   1.366   0.011   4.574  0.2526  0.6550  0.1713
  844SOL    HW1 2731   1.267  -0.004   4.576  0.4071 -0.5321 -0.2142
  844SOL    HW2 2732   1.407  -0.032   4.654  0.6464 -0.5205 -0.6325
  845SOL     OW 2733   3.227   3.954   1.403 -0.0012  0.1011 -0.6393
  845SOL    HW1 2734   3.291   3.878   1.410  1.4646  1.2210 -1.4156
  845SOL    HW2 2735   3.138   3.919   1.373  0.0982 -1.5260  0.8277
  846SOL     OW 2736   4.429   4.480   4.261 -0.1225 -0.3066 -0.2336
  846SOL    HW1 2737   4.501   4.438   4.204  0.4934 -1.1669  1.1141
  846SOL    HW2 2738   4.433   4.579   4.252  0.6501 -0.3819 -0.8815
  847SOL     OW 2739   1.462   4.140   2.773  0.0680 -0.1938 -0.2518
  847SOL    HW1 2740   1.374   4.188   2.766  0.2101  0.3715  1.4234
  847SOL    HW2 2741   1.518   4.161   2.693 -0.4794  1.1933 -0.2969
  848SOL     OW 2742   2.479   3.142   1.603  0.2014  0.4502 -0.2287
  848SOL    HW1 2743   2.554   3.130   1.668  1.1616 -0.9160 -1.5232
  848SOL    HW2 2744   2.500   3.218   1.542  1.1455 -0.6884 -1.3590
  849SOL     OW 2745   0.927   1.714   0.463  0.5891  0.1044 -0.5564
  849SOL    HW1 2746   0.871   1.695   0.382 -0.8674  0.7333  0.2644
  849SOL    HW2 2747   1.021   1.732   0.434  0.2267 -0.2329 -2.0555
  850SOL     OW 2748   0.667   0.605   0.522 -0.1380  0.1501 -0.3640
  850SOL    HW1 2749   0.620   0.615   0.434  0.0571 -0.7004 -0.5656
  850SOL    HW2 2750   0.641   0.681   0.582 -0.3252  0.6988 -1.1268
  851SOL     OW 2751   1.737   0.602   1.968  0.3859 -0.0630 -0.1729
  851SOL    HW1 2752   1.675   0.681   1.972 -1.0344 -1.1442  0.2328
  851SOL    HW2 2753   1.830   0.633   1.948 -0.1799  1.6749 -0.2788
  852SOL     OW 2754   0.966   3.862   3.558  0.2038  0.4134 -0.2696
  852SOL    HW1 2755   0.913   3.939   3.593  1.9912  2.1878 -1.2881
  852SOL    HW2 2756   0.905   3.797   3.513 -1.2765  1.5168  0.0903
  853SOL     OW 2757   0.811   2.459   2.211  0.0542 -0.0700 -0.1581
  853SOL    HW1 2758   0.801   2.559   2.212  0.2185 -0.0453  1.1038
  853SOL    HW2 2759   0.791   2.424   2.120  2.0015  1.3077 -1.1950
  854SOL     OW 2760   3.618   2.399   5.066 -0.0860  0.6787  0.6762
  854SOL    HW1 2761   3.666   2.468   5.012 -1.1106  1.4828  0.7723
  854SOL    HW2 2762   3.685   2.339   5.110  0.7908  0.9366 -0.2741
  855SOL     OW 2763   4.611   3.430   1.291 -0.0780  0.0818  0.2552
  855SOL    HW1 2764   4.548   3.503   1.265 -1.2104 -1.3433 -1.2250
  855SOL    HW2 2765   4.689   3.429   1.228  0.1660  0.2912  0.5520
  856SOL     OW 2766   1.191   2.765   4.116  0.1312  0.6752  0.0790
  856SOL    HW1 2767   1.102   2.731   4.086  1.5446 -1.2031 -2.2832
  856SOL    HW2 2768   1.237   2.695   4.171  1.0805  0.7010 -0.6702
  857SOL     OW 2769   1.064   1.983   4.085  0.4873  0.6568 -0.1475
  857SOL    HW1 2770   1.041   2.063   4.141  0.6948 -0.5275  1.7027
  857SOL    HW2 2771   1.007   1.906   4.113  1.6157 -0.3526 -0.5944
  858SOL     OW 2772   1.573   2.905   3.727  0.1399  0.0209  0.2625
  858SOL    HW1 2773   1.568   2.997   3.689 -0.0879 -0.6354 -1.3891
  858SOL    HW2 2774   1.481   2.872   3.749  0.1475 -0.0794  0.1491
  859SOL     OW 2775   1.415   4.704   3.727 -0.5567  0.0607 -0.3714
  859SOL    HW1 2776   1.373   4.781   3.679 -0.8815 -0.9835 -1.8197
  859SOL    HW2 2777   1.476   4.655   3.664  0.3947 -0.3152  0.8027
  860SOL     OW 2778   0.475   2.631   2.362 -0.3700 -0.2554  0.5383
  860SOL    HW1 2779   0.483   2.720   2.407 -0.4537  0.3792 -0.6413
  860SOL    HW2 2780   0.476   2.644   2.262  0.2366 -1.6382  0.3378
  861SOL     OW 2781   4.160   4.142   4.075 -0.3882  0.3772  0.5375
  861SOL    HW1 2782   4.223   4.102   4.142  0.0492 -0.5132 -0.3688
  861SOL    HW2 2783   4.068   4.144   4.114  0.0818  1.1677  1.6725
  862SOL     OW 2784   0.726   5.043   5.073  0.0839  0.3051  0.0012
  862SOL    HW1 2785   0.708   5.133   5.032 -2.4481 -0.8347 -1.6670
  862SOL    HW2 2786   0.646   4.985   5.062 -0.1438 -0.8078  5.0827
  863SOL     OW 2787   2.719   0.290   0.406 -0.4806  0.2200 -0.1564
  863SOL    HW1 2788   2.683   0.340   0.327  0.0023 -0.6417 -0.9448
  863SOL    HW2 2789   2.790   0.226   0.376 -0.6660 -0.5245  0.9014
  864SOL     OW 2790   1.449   4.804   3.124  0.1260  0.0825  0.3741
  864SOL    HW1 2791   1.516   4.741   3.085  0.3677  0.9636 -0.7081
  864SOL    HW2 2792   1.461   4.895   3.082 -1.2035  0.4595  0.7638
  865SOL     OW 2793   2.889   1.657   2.698 -0.0591 -0.3344 -0.6692
  865SOL    HW1 2794   2.870   1.613   2.785  0.7338 -1.5950 -1.1048
  865SOL    HW2 2795   2.807   1.704   2.665 -0.4921 -0.2304  0.5186
  866SOL     OW 2796   2.002   2.529   1.615 -0.0556  0.1398  0.1303
  866SOL    HW1 2797   1.950   2.458   1.662  0.6515  0.0575  0.8081
  866SOL    HW2 2798   1.985   2.523   1.516  1.3101 -2.0724 -0.0227
  867SOL     OW 2799   4.126   4.016   3.556 -0.3701 -0.2097  0.5675
  867SOL    HW1 2800   4.170   3.940   3.508 -0.8040 -0.5202  0.6580
  867SOL    HW2 2801   4.159   4.102   3.517  0.4690 -0.4256  0.7669
  868SOL     OW 2802   1.759   1.336   2.395  0.3976  0.7780 -0.6016
  868SOL    HW1 2803   1.783   1.433   2.403 -0.7118  1.1491 -1.6275
  868SOL    HW2 2804   1.684   1.325   2.331 -0.4838 -0.6220  0.6042
  869SOL     OW 2805   5.066   4.086   0.386 -0.1506  0.4856  0.0104
  869SOL    HW1 2806   5.059   4.185   0.392  1.1037  0.5634  0.5934
  869SOL    HW2 2807   5.020   4.054   0.303 -1.8394  1.3844  0.5526
  870SOL     OW 2808   1.925   2.088   5.033 -0.1267 -0.2087 -0.1258
  870SOL    HW1 2809   1.988   2.159   5.065 -0.1715 -0.8676  1.5457
  870SOL    HW2 2810   1.976   2.005   5.010 -0.2820 -0.3827  0.1523
  871SOL     OW 2811   0.540   3.312   0.640 -0.8790  0.1523  0.1241
  871SOL    HW1 2812   0.469   3.287   0.574  0.9130  3.5096 -3.5315
  871SOL    HW2 2813   0.525   3.406   0.671  2.1786  1.3459 -1.5054
  872SOL     OW 2814   3.474   2.334   3.601 -0.6537  0.5265 -0.3502
  872SOL    HW1 2815   3.510   2.422   3.570  2.4287 -0.9378 -1.3494
  872SOL    HW2 2816   3.536   2.295   3.669 -0.5288 -1.9527 -1.7678
  873SOL     OW 2817   4.535   1.287   4.080 -0.1968 -0.2824  0.2160
  873SOL    HW1 2818   4.598   1.331   4.144  0.0887 -0.0344 -0.2346
  873SOL    HW2 2819   4.453   1.256   4.129 -1.3155  2.4431  0.2583
  874SOL     OW 2820   3.623   4.147   0.580 -0.0669 -0.1565 -0.5240
  874SOL    HW1 2821   3.652   4.240   0.561  1.7052 -0.4807  0.3828
  874SOL    HW2 2822   3.703   4.090   0.599 -1.2608 -1.1367  2.0700
  875SOL     OW 2823   0.494   0.085   1.600 -0.0133  0.2308 -0.4792
  875SOL    HW1 2824   0.567   0.023   1.570  0.0217 -0.7432  1.4526
  875SOL    HW2 2825   0.525   0.135   1.681 -1.3332  0.0782  0.1512
  876SOL     OW 2826   4.929   2.087   4.899  0.0111 -0.1001 -0.6885
  876SOL    HW1 2827   4.847   2.077   4.955  1.2996  0.2674  1.3754
  876SOL    HW2 2828   4.909   2.060   4.805 -2.2011 -0.9334 -0.0372
  877SOL     OW 2829   3.027   2.217   2.887  0.0969 -0.7876  0.1826
  877SOL    HW1 2830   2.966   2.237   2.963  0.3744  2.4405 -0.2980
  877SOL    HW2 2831   3.118   2.255   2.906  0.0221  0.6207 -1.9309
  878SOL     OW 2832   3.407   1.360   3.848  0.5241  0.1106 -0.4012
  878SOL    HW1 2833   3.411   1.396   3.941 -2.1724  0.2789 -0.2897
  878SOL    HW2 2834   3.328   1.398   3.800  0.5405 -1.7052 -2.0071
  879SOL     OW 2835   0.735   2.608   0.272  0.2012 -0.0150 -0.3150
  879SOL    HW1 2836   0.757   2.632   0.366  0.3370 -0.9179 -0.1075
  879SOL    HW2 2837   0.813   2.562   0.230 -0.2237 -0.5526 -0.5342
  880SOL     OW 2838   0.397   4.285   3.243  0.1226  0.1347  0.2122
  880SOL    HW1 2839   0.309   4.294   3.197  0.5718  0.7860 -0.5481
  880SOL    HW2 2840   0.461   4.235   3.184  0.3806 -0.0005  0.5949
  881SOL     OW 2841   1.965   4.949   3.079  0.3786 -0.2489  0.0969
  881SOL    HW1 2842   1.892   5.017   3.073  0.4211 -0.2981 -1.4000
  881SOL    HW2 2843   1.983   4.912   2.988  1.5225 -1.0353  0.6232
  882SOL     OW 2844   3.089   4.390   1.631  0.1218  0.2435 -0.6157
  882SOL    HW1 2845   3.118   4.460   1.696 -2.2218  0.2504  0.5176
  882SOL    HW2 2846   3.143   4.307   1.645  1.4877  1.1145 -0.5452
  883SOL     OW 2847   2.188   1.047   5.001 -0.1197  0.3291  0.1483
  883SOL    HW1 2848   2.167   1.009   5.091 -1.0333  2.0552  0.7029
  883SOL    HW2 2849   2.286   1.062   4.992 -0.0643  0.5035  1.0091
  884SOL     OW 2850   2.301   2.950   2.405 -0.1883  0.8394  0.0219
  884SOL    HW1 2851   2.384   2.983   2.359 -0.1878 -0.3652 -0.8853
  884SOL    HW2 2852   2.221   2.998   2.368  0.0345  1.5356  0.4318
  885SOL     OW 2853   3.815   2.286   1.998 -0.2074 -0.5201 -0.0192
  885SOL    HW1 2854   3.731   2.294   2.051 -0.0358 -0.0595  0.1921
  885SOL    HW2 2855   3.878   2.222   2.043  0.1644  0.2899  0.6511
  886SOL     OW 2856   0.612   5.035   3.022  0.4236  0.3055  0.0492
  886SOL    HW1 2857   0.681   4.983   2.971 -0.8543 -0.5664 -0.8604
  886SOL    HW2 2858   0.625   5.019   3.120  1.3731 -0.0127 -0.1139
  887SOL     OW 2859   3.890   3.048   3.987 -0.4153  0.6957 -0.0215
  887SOL    HW1 2860   3.845   2.998   4.061 -0.4195  0.0880 -0.4320
  887SOL    HW2 2861   3.968   3.100   4.024 -0.2945  0.2321  0.3774
  888SOL     OW 2862   3.610   2.564   4.694 -0.4981 -0.0841  0.3202
  888SOL    HW1 2863   3.549   2.640   4.671 -0.7801 -0.3712  0.1051
  888SOL    HW2 2864   3.674   2.593   4.764 -2.4447 -0.4468  2.3761
  889SOL     OW 2865   2.901   4.662   1.503  0.2364 -0.2133  0.0261
  889SOL    HW1 2866   2.840   4.694   1.431 -0.8280 -1.4880  0.3087
  889SOL    HW2 2867   2.869   4.573   1.536  1.6749 -0.4359  0.9063
  890SOL     OW 2868   2.450   3.703   3.154  0.2017 -0.1686  0.2938
  890SOL    HW1 2869   2.480   3.613   3.186  0.3420 -0.4543 -0.6253
  890SOL    HW2 2870   2.447   3.766   3.232  3.2419 -0.0928  0.4789
  891SOL     OW 2871   4.234   1.310   4.792 -0.1908 -0.6676 -0.0575
  891SOL    HW1 2872   4.316   1.303   4.736 -0.7544  0.4307 -1.0599
  891SOL    HW2 2873   4.229   1.402   4.832 -0.0429 -1.2765  1.4378
  892SOL     OW 2874   0.490   3.456   3.963 -0.5615 -0.0320 -0.2152
  892SOL    HW1 2875   0.499   3.365   3.922  0.3206  0.4602 -1.1677
  892SOL    HW2 2876   0.428   3.451   4.041 -3.5185 -0.7209 -2.4493
  893SOL     OW 2877   2.813   0.766   4.986 -0.2331 -0.1545 -0.0372
  893SOL    HW1 2878   2.909   0.764   5.014 -0.1657  1.3215 -0.1202
  893SOL    HW2 2879   2.755   0.739   5.064  0.1648  0.4527  0.4779
  894SOL     OW 2880   4.121   3.883   4.515  0.1271 -0.0904  0.0931
  894SOL    HW1 2881   4.138   3.930   4.602  0.3147  1.1298 -0.5780
  894SOL    HW2 2882   4.036   3.832   4.521 -0.2703  0.6233  0.7455
  895SOL     OW 2883   3.406   0.167   0.941 -0.5623  0.6482  0.0986
  895SOL    HW1 2884   3.490   0.188   0.892 -0.9853  1.9674 -0.0896
  895SOL    HW2 2885   3.331   0.155   0.876 -0.7968  0.8130  0.3376
  896SOL     OW 2886   4.167   2.794   3.627 -0.6089 -0.2754 -0.4729
  896SOL    HW1 2887   4.202   2.785   3.534 -0.3147  0.0697 -0.3986
  896SOL    HW2 2888   4.068   2.810   3.624 -0.3623  1.3704 -0.8170
  897SOL     OW 2889   3.608   2.724   3.830  0.2605 -0.0337  0.3057
  897SOL    HW1 2890   3.605   2.659   3.906 -1.0166 -0.0641  0.2549
  897SOL    HW2 2891   3.657   2.807   3.859  0.7481 -0.4808  0.7949
  898SOL     OW 2892   0.008   2.020   3.223 -0.3107  0.2398 -0.2552
  898SOL    HW1 2893   0.049   2.004   3.312  2.2576  1.5142 -1.0854
  898SOL    HW2 2894  -0.002   1.934   3.174  0.7072 -0.2098  0.3035
  899SOL     OW 2895   1.991   5.057   1.151  0.0254 -0.2079 -0.6447
  899SOL    HW1 2896   1.988   4.961   1.125 -0.9592 -0.0389 -1.2114
  899SOL    HW2 2897   1.963   5.067   1.246 -1.6639 -0.3391 -1.0873
  900SOL     OW 2898   0.796   2.554   5.005  0.0857 -0.6582 -0.0970
  900SOL    HW1 2899   0.795   2.594   4.913 -3.0634 -0.7048 -0.2127
  900SOL    HW2 2900   0.889   2.528   5.029  1.3171  1.1617 -2.4503
  901SOL     OW 2901   4.105   1.941   3.807 -0.2758  0.0569 -0.4822
  901SOL    HW1 2902   4.034   1.980   3.748 -1.6735  0.2093  1.2220
  901SOL    HW2 2903   4.097   1.841   3.809 -0.0611  0.0323 -0.7284
  902SOL     OW 2904   1.712   1.918   1.441  0.4032 -0.2318  0.2120
  902SOL    HW1 2905   1.791   1.865   1.473 -0.1370 -0.3172  1.4552
  902SOL    HW2 2906   1.634   1.901   1.501  0.2446  2.0563  0.7273
  903SOL     OW 2907   3.468   1.935   1.039  0.0516  0.6567 -0.2144
  903SOL    HW1 2908   3.375   1.913   1.068 -0.8464  0.6278 -2.8484
  903SOL    HW2 2909   3.519   1.851   1.023  0.7842  0.6738  1.8591
  904SOL     OW 2910   2.103   1.478   0.164  0.4400  0.2597 -0.5307
  904SOL    HW1 2911   2.170   1.540   0.124  0.7196  1.0878  1.1112
  904SOL    HW2 2912   2.149   1.397   0.199  0.4773  0.4223 -0.1947
  905SOL     OW 2913   0.818   2.211   0.181 -0.0277 -0.1088 -0.0389
  905SOL    HW1 2914   0.723   2.229   0.206 -0.4588  0.7031 -2.0818
  905SOL    HW2 2915   0.822   2.136   0.116  0.6002  0.5920 -0.8368
  906SOL     OW 2916   1.589   1.472   0.094  0.0640 -0.0884  0.0007
  906SOL    HW1 2917   1.665   1.416   0.127  0.7385  0.2812 -0.8800
  906SOL    HW2 2918   1.507   1.415   0.087  0.0275 -0.3074  1.7191
  907SOL     OW 2919   2.740   4.677   1.082  0.0993 -0.3615  0.1936
  907SOL    HW1 2920   2.729   4.694   1.180  0.3630 -0.4625  0.2389
  907SOL    HW2 2921   2.835   4.692   1.056 -0.2849  1.3971 -0.3719
  908SOL     OW 2922   4.233   1.501   3.582  0.1409  0.1812 -0.5676
  908SOL    HW1 2923   4.215   1.520   3.485  1.0382  0.9068 -0.6027
  908SOL    HW2 2924   4.330   1.518   3.602  0.0288 -0.2464  0.3963
  909SOL     OW 2925   0.176   2.401   2.110 -0.3884 -0.1610  0.9388
  909SOL    HW1 2926   0.267   2.373   2.140 -0.5437 -1.7747  0.0250
  909SOL    HW2 2927   0.169   2.500   2.113  1.5571  0.0285  0.5644
  910SOL     OW 2928   3.931   2.240   2.315 -0.2398  0.5367  0.3639
  910SOL    HW1 2929   3.863   2.312   2.320 -0.3702  0.3843  0.8206
  910SOL    HW2 2930   3.936   2.192   2.403  0.1743  0.2926  0.2114
  911SOL     OW 2931   0.351   2.401   3.163  0.2243 -0.1759  0.1027
  911SOL    HW1 2932   0.438   2.437   3.128  0.0651 -0.6200 -0.7704
  911SOL    HW2 2933   0.311   2.340   3.095 -2.1384  2.1409 -0.7318
  912SOL     OW 2934   5.134   4.964   1.131  0.1902  0.0120  0.1603
  912SOL    HW1 2935   5.064   4.951   1.201 -0.1995  0.3249 -0.1702
  912SOL    HW2 2936   5.194   4.884   1.130  0.7308  0.3700  1.4426
  913SOL     OW 2937   1.478   4.540   2.436  0.5139 -0.5846 -0.5172
  913SOL    HW1 2938   1.467   4.637   2.414  0.2625 -0.1049  1.5388
  913SOL    HW2 2939   1.565   4.526   2.483  0.7763 -1.4585 -1.2438
  914SOL     OW 2940   2.042   4.116   0.639  0.2042 -0.7804 -0.4472
  914SOL    HW1 2941   2.121   4.087   0.584 -0.4067 -0.3486 -1.5966
  914SOL    HW2 2942   2.072   4.182   0.707  1.1504 -2.0674  0.4370
  915SOL     OW 2943   0.298   3.311   1.971  0.4671  0.0006  0.2098
  915SOL    HW1 2944   0.350   3.396   1.980 -1.1771  0.9305  1.5972
  915SOL    HW2 2945   0.316   3.253   2.050  1.3313 -0.8276 -0.5739
  916SOL     OW 2946   0.230   1.862   4.333  0.0991  0.6155 -0.1288
  916SOL    HW1 2947   0.323   1.897   4.326 -0.2275  1.3452 -1.0135
  916SOL    HW2 2948   0.204   1.820   4.246 -0.1855 -0.1615  0.3156
  917SOL     OW 2949   0.546   4.691   3.076  0.7570 -0.2186  0.8052
  917SOL    HW1 2950   0.519   4.741   3.158 -0.0062  0.8394 -0.0660
  917SOL    HW2 2951   0.646   4.684   3.073  0.8439  0.6580  1.2960
  918SOL     OW 2952   3.720   2.157   3.451 -0.1327 -0.1129  0.2432
  918SOL    HW1 2953   3.708   2.066   3.412 -1.4642  0.3318 -0.4298
  918SOL    HW2 2954   3.750   2.220   3.380 -0.9759  0.3565  0.2942
  919SOL     OW 2955   2.822   1.623   1.227  0.9871  0.0367  0.0731
  919SOL    HW1 2956   2.872   1.686   1.169  3.0641  1.8933  3.5230
  919SOL    HW2 2957   2.739   1.669   1.261  1.7808  0.4882  1.4893
  920SOL     OW 2958   4.285   1.743   2.293 -0.1850 -0.0707  0.1372
  920SOL    HW1 2959   4.194   1.704   2.279 -0.0617 -0.1000 -0.6253
  920SOL    HW2 2960   4.311   1.733   2.389 -0.1078 -1.9940 -0.0332
  921SOL     OW 2961   1.674   0.958   2.060  0.2770  0.3684 -0.4997
  921SOL    HW1 2962   1.616   1.029   2.100  1.5869  1.1482  0.0596
  921SOL    HW2 2963   1.617   0.894   2.009 -1.0829  1.0586  0.1035
  922SOL     OW 2964   3.124   2.631   0.171 -0.3607 -0.0013  1.2107
  922SOL    HW1 2965   3.159   2.637   0.264  2.1751  0.6403  0.2974
  922SOL    HW2 2966   3.200   2.631   0.106 -1.9865 -1.3034 -0.8639
  923SOL     OW 2967   2.814   3.331   1.530  0.0410  0.2896 -0.0645
  923SOL    HW1 2968   2.870   3.399   1.483  1.1581 -0.9014 -0.5322
  923SOL    HW2 2969   2.874   3.265   1.577 -0.8435 -1.9831 -1.9131
  924SOL     OW 2970   1.400   4.209   3.315  0.1832 -0.0224  0.0627
  924SOL    HW1 2971   1.422   4.122   3.358 -1.6226 -0.4250  0.2281
  924SOL    HW2 2972   1.471   4.232   3.247 -0.2036 -2.5054 -1.2954
  925SOL     OW 2973   4.473   1.796   3.390  0.3286 -0.0851  0.6461
  925SOL    HW1 2974   4.519   1.792   3.301  0.7137  1.0203  0.7819
  925SOL    HW2 2975   4.395   1.858   3.384 -1.1202 -1.8477  0.4520
  926SOL     OW 2976   1.702   1.242   1.091 -0.1639 -0.0828 -0.0229
  926SOL    HW1 2977   1.781   1.216   1.035 -1.2301  0.7529 -2.0143
  926SOL    HW2 2978   1.650   1.160   1.116  0.8031 -0.5454  0.5058
  927SOL     OW 2979   1.920   2.999   0.657  0.5382  0.1807 -0.0771
  927SOL    HW1 2980   1.900   3.001   0.755 -0.9086  2.2723 -0.3488
  927SOL    HW2 2981   1.949   3.090   0.627 -3.0804  0.8097 -2.2830
  928SOL     OW 2982   4.299   0.472   0.466  0.5462 -0.1040  0.1324
  928SOL    HW1 2983   4.242   0.442   0.389  0.4585  0.0652  0.1327
  928SOL    HW2 2984   4.388   0.426   0.460  1.1451  1.1187 -1.0011
  929SOL     OW 2985   1.476   2.365   1.026 -0.2247 -0.2959 -0.1843
  929SOL    HW1 2986   1.515   2.417   1.102 -1.1271 -0.3658  0.3427
  929SOL    HW2 2987   1.513   2.272   1.026  0.4729 -0.0231 -0.3930
  930SOL     OW 2988   2.826   0.106   2.072  0.7197  0.3888  0.0131
  930SOL    HW1 2989   2.904   0.160   2.040 -0.0003  1.5411  0.1476
  930SOL    HW2 2990   2.821   0.111   2.172  0.5990  0.1540  0.0178
  931SOL     OW 2991   4.612   5.032   2.667 -0.5048  0.2081 -0.4999
  931SOL    HW1 2992   4.673   5.093   2.617  1.1504 -0.1002  1.0550
  931SOL    HW2 2993   4.609   4.943   2.621  0.1817  0.2462 -0.6334
  932SOL     OW 2994   0.591   2.507   3.074  0.5791  0.2748  0.3694
  932SOL    HW1 2995   0.612   2.475   2.981  1.0397  0.1979  0.4996
  932SOL    HW2 2996   0.580   2.606   3.073 -1.0774  0.1155 -0.0794
  933SOL     OW 2997   3.502   3.175   3.092 -0.3567 -0.0253  0.5782
  933SOL    HW1 2998   3.549   3.261   3.075  1.8517 -1.0857  1.0419
  933SOL    HW2 2999   3.449   3.149   3.011 -0.4349  1.3671  0.1676
  934SOL     OW 3000   2.990   1.629   3.422 -0.1678 -0.2942 -0.1339
  934SOL    HW1 3001   2.976   1.572   3.503  2.6178 -1.5044 -0.3961
  934SOL    HW2 3002   3.034   1.715   3.448  1.0930 -0.8526 -0.3736
  935SOL     OW 3003   0.195   0.269   2.213 -0.2078 -0.2506 -0.0458
  935SOL    HW1 3004   0.208   0.285   2.115  0.1740 -0.1175  0.0257
  935SOL    HW2 3005   0.218   0.353   2.263 -0.3196 -0.3457  0.1642
  936SOL     OW 3006   1.418   1.278   4.263 -0.0983 -0.1632  0.1076
  936SOL    HW1 3007   1.330   1.299   4.221  0.5514  0.0678 -1.1715
  936SOL    HW2 3008   1.460   1.200   4.216 -0.1398 -1.0565  1.4811
  937SOL     OW 3009   4.657   4.467   4.490 -0.0927  0.0297  0.6355
  937SOL    HW1 3010   4.569   4.457   4.444 -0.2552  1.1210  0.6815
  937SOL    HW2 3011   4.667   4.561   4.523  0.8917 -0.2031  1.0410
  938SOL     OW 3012   3.139   2.940   0.807 -0.6075  0.1697  0.3060
  938SOL    HW1 3013   3.215   2.876   0.802  0.1479  1.1160 -1.5351
  938SOL    HW2 3014   3.108   2.948   0.902  1.4284 -0.4251  1.0822
  939SOL     OW 3015   0.949   1.088   4.870  0.2358 -0.6822  0.2843
  939SOL    HW1 3016   0.938   1.050   4.961  1.2811 -2.1415 -0.1627
  939SOL    HW2 3017   1.020   1.037   4.821  0.6480  0.9291 -0.8726
  940SOL     OW 3018   3.960   1.080   0.212  0.0979 -0.1016 -0.0578
  940SOL    HW1 3019   3.878   1.106   0.262  0.2244  0.9545 -0.3630
  940SOL    HW2 3020   4.019   1.024   0.270 -0.9424 -1.0744  0.0741
  941SOL     OW 3021   3.012   4.413   3.390 -0.1891 -0.4944  0.4505
  941SOL    HW1 3022   2.951   4.487   3.363  0.7857 -0.1388 -0.8916
  941SOL    HW2 3023   3.096   4.419   3.337  1.2155 -0.7123  2.5245
  942SOL     OW 3024   3.325   0.051   3.113  0.1088  0.2064  0.2610
  942SOL    HW1 3025   3.264   0.013   3.182  0.8025  0.1715  0.8678
  942SOL    HW2 3026   3.271   0.099   3.044 -0.6129  0.0335  0.6919
  943SOL     OW 3027   3.176   2.738   3.149 -0.1728 -0.7744 -0.1167
  943SOL    HW1 3028   3.203   2.768   3.241 -0.3325 -1.8701  0.3040
  943SOL    HW2 3029   3.256   2.735   3.090 -0.2715  1.2076 -0.4007
  944SOL     OW 3030   4.961   2.826   5.121  0.5586 -0.1642 -0.5201
  944SOL    HW1 3031   5.057   2.797   5.115  1.2154  1.3989  1.4525
  944SOL    HW2 3032   4.954   2.906   5.180 -1.7345  1.0461 -2.2754
  945SOL     OW 3033   0.163   3.782   3.824  0.4848 -0.0617 -0.0780
  945SOL    HW1 3034   0.173   3.853   3.755 -0.9178  0.3815  0.1552
  945SOL    HW2 3035   0.244   3.781   3.883  0.7212  1.0195 -0.3783
  946SOL     OW 3036   1.704   5.086   3.140 -0.0929 -0.1391 -0.4958
  946SOL    HW1 3037   1.697   5.185   3.155 -0.7767 -0.2604  0.0564
  946SOL    HW2 3038   1.629   5.057   3.081  1.0246 -0.0939 -1.9767
  947SOL     OW 3039   2.277   2.568   2.155  0.1055  0.9960  0.8451
  947SOL    HW1 3040   2.285   2.546   2.252 -1.6566 -0.7431  0.6564
  947SOL    HW2 3041   2.182   2.586   2.132  0.0137 -1.4658 -1.0748
  948SOL     OW 3042   0.416   3.328   4.643 -0.2396 -0.4596 -0.6367
  948SOL    HW1 3043   0.357   3.362   4.569 -0.3013 -0.2312 -0.4828
  948SOL    HW2 3044   0.503   3.298   4.605  0.6366  1.7896 -0.5470
  949SOL     OW 3045   1.825   3.327   3.992 -0.4861 -0.4188 -0.1275
  949SOL    HW1 3046   1.918   3.291   4.001 -0.0743  0.3357 -1.1825
  949SOL    HW2 3047   1.761   3.251   3.985  0.1462 -0.9523 -0.2375
  950SOL     OW 3048   1.331   4.283   4.430 -0.1811  0.2014 -0.6297
  950SOL    HW1 3049   1.356   4.201   4.481 -2.5328  0.0766  0.4375
  950SOL    HW2 3050   1.238   4.311   4.455  0.4332  3.0342 -1.1886
  951SOL     OW 3051   3.238   1.422   3.112  0.2961 -0.0848  0.1629
  951SOL    HW1 3052   3.207   1.367   3.190  0.2528 -1.1331 -0.5744
  951SOL    HW2 3053   3.209   1.379   3.027 -0.3269  1.4553 -0.4470
  952SOL     OW 3054   0.601   0.888   0.260 -0.4457  0.5675  0.3927
  952SOL    HW1 3055   0.572   0.819   0.326  1.8323 -0.7848  0.0868
  952SOL    HW2 3056   0.527   0.906   0.195 -0.6708 -2.7438 -0.4371
  953SOL     OW 3057   3.372   1.927   3.313 -0.4939  0.3277  0.4002
  953SOL    HW1 3058   3.302   1.987   3.273  0.8957  0.8633 -1.3367
  953SOL    HW2 3059   3.380   1.844   3.258 -0.0880  0.0590  0.8577
  954SOL     OW 3060   3.659   4.906   2.095  0.3186 -0.2871  0.6068
  954SOL    HW1 3061   3.683   4.901   1.998 -0.1716 -0.7695  0.5106
  954SOL    HW2 3062   3.732   4.955   2.144  1.1632 -1.0869  0.1928
  955SOL     OW 3063   1.772   3.257   0.631 -0.0208 -0.2213  0.7674
  955SOL    HW1 3064   1.698   3.284   0.570  0.6777  0.5681  0.2334
  955SOL    HW2 3065   1.739   3.191   0.698 -0.6472 -1.7111 -0.9432
  956SOL     OW 3066   1.153   0.906   0.385 -0.0769 -0.2166 -0.0449
  956SOL    HW1 3067   1.204   0.967   0.324 -1.6574 -0.0574 -1.3007
  956SOL    HW2 3068   1.216   0.846   0.434  1.4169  1.4673  0.1617
  957SOL     OW 3069   3.370   0.596   2.315  0.2323  0.1293  0.1621
  957SOL    HW1 3070   3.278   0.618   2.345  0.9477  0.7278  2.0572
  957SOL    HW2 3071   3.436   0.651   2.366  1.6249  0.4505 -1.8405
  958SOL     OW 3072   0.266   1.128   0.697 -0.2983  0.7164 -0.3358
  958SOL    HW1 3073   0.347   1.092   0.652 -0.4345  0.5010 -0.4081
  958SOL    HW2 3074   0.205   1.168   0.629  0.3163  2.0147 -0.1602
  959SOL     OW 3075   2.991   0.496   4.819 -0.1266  0.2375 -0.3357
  959SOL    HW1 3076   3.047   0.431   4.767  0.0243  0.6748 -0.7223
  959SOL    HW2 3077   2.894   0.483   4.796  0.0239  1.1556 -1.5575
  960SOL     OW 3078   2.349   0.010   4.614  0.4822 -0.0903 -0.5621
  960SOL    HW1 3079   2.406   0.082   4.653 -1.0907  1.3733 -0.8558
  960SOL    HW2 3080   2.255   0.020   4.647  0.2989 -2.3476 -0.1952
  961SOL     OW 3081   2.376   2.265   4.648 -0.0869 -0.7528 -0.3364
  961SOL    HW1 3082   2.374   2.233   4.743 -1.1393  0.7549  0.1765
  961SOL    HW2 3083   2.443   2.338   4.639 -1.6999  0.8235 -0.1345
  962SOL     OW 3084   2.409   0.878   0.626 -0.1216 -0.2741 -1.0172
  962SOL    HW1 3085   2.326   0.914   0.670  0.1517 -1.1956  0.3352
  962SOL    HW2 3086   2.410   0.904   0.530 -0.4142  2.4492 -0.3709
  963SOL     OW 3087   1.189   0.559   2.621 -0.0169  0.4552 -0.0334
  963SOL    HW1 3088   1.272   0.538   2.672 -0.7528 -0.5702  0.7982
  963SOL    HW2 3089   1.190   0.511   2.533  0.2233  0.3596  0.0207
  964SOL     OW 3090   4.206   1.594   2.564 -0.0004 -0.5595  0.5440
  964SOL    HW1 3091   4.173   1.683   2.597  0.1451  0.4449 -1.8085
  964SOL    HW2 3092   4.176   1.580   2.470  3.5074 -1.0257 -0.6739
  965SOL     OW 3093   1.534   0.466   3.090  0.1765 -0.3356  0.2823
  965SOL    HW1 3094   1.520   0.565   3.082  1.7169 -0.0012  1.2224
  965SOL    HW2 3095   1.467   0.418   3.033 -0.0603  1.2705 -0.8743
  966SOL     OW 3096   3.988   4.236   0.052 -0.3154  0.2799  0.5007
  966SOL    HW1 3097   3.996   4.244  -0.047 -2.3192  0.2943  0.3139
  966SOL    HW2 3098   3.908   4.287   0.084  0.8827  1.1762  2.2836
  967SOL     OW 3099   3.496   2.225   1.091  0.1608  0.2038  0.0892
  967SOL    HW1 3100   3.470   2.231   1.187  0.7512 -0.0402  0.2644
  967SOL    HW2 3101   3.508   2.129   1.065 -1.1508  0.1855 -0.5466
  968SOL     OW 3102   1.602   1.804   1.748 -0.8015 -0.0546 -0.8132
  968SOL    HW1 3103   1.680   1.749   1.717 -2.2164 -1.5168 -1.9671
  968SOL    HW2 3104   1.539   1.747   1.800 -0.7488  1.3013  0.8296
  969SOL     OW 3105   2.867   1.837   3.698  0.2399 -0.6292  0.1886
  969SOL    HW1 3106   2.784   1.804   3.653 -1.0209 -0.2462  2.1207
  969SOL    HW2 3107   2.887   1.929   3.667 -0.2592 -0.6023 -0.0663
  970SOL     OW 3108   4.983   4.366   0.343  0.2774 -0.2380  0.2770
  970SOL    HW1 3109   4.901   4.421   0.327  1.6419  2.1810  1.0438
  970SOL    HW2 3110   5.017   4.383   0.436  4.1203  2.4873 -1.3764
  971SOL     OW 3111   2.016   2.479   4.280 -0.1475  0.6036  0.2916
  971SOL    HW1 3112   2.021   2.384   4.312  0.0652 -0.4389 -2.5595
  971SOL    HW2 3113   2.101   2.526   4.305  0.2068 -0.2733  0.7939
  972SOL     OW 3114   4.584   0.120   4.416  0.3947  0.5118 -0.0597
  972SOL    HW1 3115   4.601   0.114   4.318 -0.1696 -0.0572 -0.1299
  972SOL    HW2 3116   4.539   0.207   4.437 -1.2514 -0.1826 -0.5876
  973SOL     OW 3117   1.407   0.354   3.437 -0.5815  0.7518  0.0665
  973SOL    HW1 3118   1.451   0.265   3.434  0.3722  1.1894  0.6578
  973SOL    HW2 3119   1.329   0.356   3.374 -0.3869 -0.3673 -0.2121
  974SOL     OW 3120   0.404   2.122   0.567  0.1486  0.1340  0.3049
  974SOL    HW1 3121   0.462   2.059   0.514  0.8207  1.7348 -0.9623
  974SOL    HW2 3122   0.349   2.070   0.632  1.6544 -1.6246  0.2574
  975SOL     OW 3123   1.971   1.720   4.290 -0.0667  0.6872 -0.1274
  975SOL    HW1 3124   1.913   1.778   4.347  0.0071  1.6285 -0.9800
  975SOL    HW2 3125   1.916   1.682   4.216  0.1922  0.7861 -0.3691
  976SOL     OW 3126   0.767   2.172   3.080  0.1137 -0.0285  0.0879
  976SOL    HW1 3127   0.739   2.210   2.992  0.7928 -0.5049 -0.3485
  976SOL    HW2 3128   0.748   2.238   3.153  2.2333  1.6411 -0.7626
  977SOL     OW 3129   1.029   4.632   2.846 -0.1381 -0.3564 -0.7163
  977SOL    HW1 3130   0.993   4.539   2.854 -0.0332 -0.4444 -1.2239
  977SOL    HW2 3131   1.128   4.630   2.859  0.1869 -0.6517 -2.8705
  978SOL     OW 3132   0.733   2.655   4.759 -0.4921  0.1072 -0.3014
  978SOL    HW1 3133   0.705   2.747   4.784  0.0071  0.3278 -0.5426
  978SOL    HW2 3134   0.653   2.603   4.729 -0.9720  0.0783  0.9691
  979SOL     OW 3135   3.596   3.246   0.236  0.1102 -0.1638 -0.0392
  979SOL    HW1 3136   3.652   3.247   0.153 -0.0959 -0.0554 -0.1763
  979SOL    HW2 3137   3.650   3.281   0.313  0.3458 -0.3944 -0.0992
  980SOL     OW 3138   3.924   1.381   2.128 -0.0498 -0.0910  0.1288
  980SOL    HW1 3139   3.853   1.434   2.081 -0.8805 -1.7122 -0.5264
  980SOL    HW2 3140   3.936   1.416   2.221  0.9257  2.5395 -0.9025
  981SOL     OW 3141   2.359   0.746   1.794  0.1038 -0.8014  0.1144
  981SOL    HW1 3142   2.355   0.721   1.697  1.5182 -2.4987  0.4432
  981SOL    HW2 3143   2.327   0.670   1.849  0.6998 -0.4108  1.0275
  982SOL     OW 3144   1.521   1.605   5.029  0.3981 -0.3647 -0.4569
  982SOL    HW1 3145   1.557   1.542   4.961 -0.9087 -1.3628 -0.2590
  982SOL    HW2 3146   1.545   1.573   5.120  0.7767  0.1051 -0.3855
  983SOL     OW 3147   1.347   4.847   1.432 -0.0929 -0.5428 -0.1814
  983SOL    HW1 3148   1.389   4.788   1.501 -0.3951 -1.3865 -0.7048
  983SOL    HW2 3149   1.397   4.841   1.346 -0.3667 -0.3553 -0.3585
  984SOL     OW 3150   5.085   1.736   4.407  0.1857  0.4625 -0.0715
  984SOL    HW1 3151   5.129   1.793   4.476 -0.9262 -0.2291  1.2269
  984SOL    HW2 3152   5.152   1.671   4.370  0.5517  0.1804  1.0633
  985SOL     OW 3153   3.590   1.374   0.417 -0.1227  0.2496 -1.0219
  985SOL    HW1 3154   3.528   1.382   0.495 -0.6832 -0.2541 -1.4018
  985SOL    HW2 3155   3.644   1.458   0.408  0.2387  0.1550  0.1380
  986SOL     OW 3156   3.611   1.980   2.695 -0.5314 -0.6366  0.2228
  986SOL    HW1 3157   3.667   1.984   2.613 -0.8324 -2.5030 -0.1253
  986SOL    HW2 3158   3.610   2.069   2.740  2.9681 -0.5987  0.4568
  987SOL     OW 3159   4.924   0.251   1.678  0.3348 -0.3398 -0.1850
  987SOL    HW1 3160   4.850   0.188   1.703 -1.3790  1.9824  0.9800
  987SOL    HW2 3161   4.930   0.257   1.578 -1.1235 -0.5347 -0.3129
  988SOL     OW 3162   3.762   4.337   4.103 -0.9443  0.5240  0.1567
  988SOL    HW1 3163   3.811   4.417   4.068 -0.7166 -1.0240 -3.4474
  988SOL    HW2 3164   3.671   4.334   4.062 -0.3348 -1.8862 -1.2005
  989SOL     OW 3165   2.016   2.419   3.100 -0.1798 -0.0469 -0.7953
  989SOL    HW1 3166   2.086   2.491   3.104  0.7506 -0.9372 -0.5145
  989SOL    HW2 3167   1.999   2.385   3.193 -1.8155  0.8920 -0.6985
  990SOL     OW 3168   0.810   5.031   1.067 -0.1376  0.0595  0.3779
  990SOL    HW1 3169   0.726   5.033   1.013 -0.1368  0.2769  0.3826
  990SOL    HW2 3170   0.888   5.012   1.006 -0.0104  1.3230  0.1271
  991SOL     OW 3171   2.695   3.706   3.460  0.3066 -0.0693 -0.0597
  991SOL    HW1 3172   2.607   3.662   3.480  1.2809 -1.6730  0.9865
  991SOL    HW2 3173   2.757   3.693   3.538  0.8162  2.8774  0.1392
  992SOL     OW 3174   0.757   4.144   0.436  0.6478  0.8597  0.2248
  992SOL    HW1 3175   0.800   4.058   0.408 -0.9400  0.4234 -1.0236
  992SOL    HW2 3176   0.691   4.172   0.367 -0.2224  2.1014  1.5071
  993SOL     OW 3177   1.442   4.789   1.179 -0.0923 -0.4008 -0.3147
  993SOL    HW1 3178   1.415   4.693   1.167  2.0376 -1.3259  1.4467
  993SOL    HW2 3179   1.483   4.823   1.095 -3.2556 -0.0743 -1.8590
  994SOL     OW 3180   0.524   2.949   1.234 -0.3766 -0.1290 -0.4726
  994SOL    HW1 3181   0.457   2.885   1.195 -0.1858  0.0084 -1.0280
  994SOL    HW2 3182   0.564   2.909   1.317  0.4774 -1.1840 -1.3619
  995SOL     OW 3183   3.284   2.714   3.402  0.5121  0.3608  0.5058
  995SOL    HW1 3184   3.303   2.723   3.500  2.3267 -0.3381  0.2569
  995SOL    HW2 3185   3.326   2.630   3.368  0.4676  0.9257 -1.0006
  996SOL     OW 3186   2.668   3.106   4.660 -0.6327 -0.2152 -0.6780
  996SOL    HW1 3187   2.710   3.020   4.631 -1.5829 -0.7600 -0.4889
  996SOL    HW2 3188   2.686   3.121   4.757  0.7691  0.5554 -1.0242
  997SOL     OW 3189   3.602   1.015   0.144  0.2848 -0.3893 -0.5427
  997SOL    HW1 3190   3.593   0.917   0.164  0.2093 -0.1564  0.5950
  997SOL    HW2 3191   3.657   1.059   0.215  1.3099  0.1946 -1.6586
  998SOL     OW 3192   4.949   3.874   2.828 -0.0542  0.3370  0.3068
  998SOL    HW1 3193   4.872   3.927   2.794  0.2011  0.6681  0.2423
  998SOL    HW2 3194   4.974   3.906   2.920 -1.8879 -1.7149  1.6259
  999SOL     OW 3195   3.362   3.377   0.250 -0.0818 -0.0909  0.3627
  999SOL    HW1 3196   3.441   3.316   0.240  0.2485 -0.2198  3.1091
  999SOL    HW2 3197   3.280   3.328   0.221  0.4369 -1.1200  0.5562
 1000SOL     OW 3198   3.314   4.837   1.331  0.1227  0.1809 -0.0953
 1000SOL    HW1 3199   3.270   4.921   1.298  0.7104  0.4135 -0.3150
 1000SOL    HW2 3200   3.245   4.774   1.366 -0.4722  0.1674 -1.2519
 1001SOL     OW 3201   2.600   3.262   2.976 -0.2446 -0.2193  0.4381
 1001SOL    HW1 3202   2.670   3.310   3.030 -1.1290  0.6002  0.8907
 1001SOL    HW2 3203   2.569   3.322   2.902  0.8904 -1.2952 -0.9728
 1002SOL     OW 3204   1.925   4.290   0.440 -0.0324  0.0749  0.4214
 1002SOL    HW1 3205   1.830   4.266   0.421 -0.5952  1.1371  1.6996
 1002SOL    HW2 3206   1.964   4.224   0.504 -0.4582  0.5471  1.1878
 1003SOL     OW 3207   3.911   4.867   0.711 -0.0790 -0.0667 -0.5744
 1003SOL    HW1 3208   3.815   4.838   0.711  0.0841 -0.6188 -1.4893
 1003SOL    HW2 3209   3.956   4.831   0.793 -0.6107  0.0688 -0.2170
 1004SOL     OW 3210   2.171   1.964   2.934 -0.4010 -0.4140 -0.5084
 1004SOL    HW1 3211   2.163   1.869   2.963 -0.4349 -0.7919 -1.7244
 1004SOL    HW2 3212   2.142   1.973   2.839  0.3761  0.6747 -0.6609
 1005SOL     OW 3213   1.755   2.897   1.472  0.2435 -0.1621 -0.5646
 1005SOL    HW1 3214   1.699   2.979   1.463 -1.1595 -1.0794 -0.4515
 1005SOL    HW2 3215   1.849   2.923   1.495 -0.1940  1.3897 -0.4313
 1006SOL     OW 3216   0.916   0.657   1.802  0.0345  0.4205 -0.4332
 1006SOL    HW1 3217   0.967   0.574   1.781  1.1036  0.9592 -0.0149
 1006SOL    HW2 3218   0.907   0.713   1.720  1.4033  1.0076 -0.2034
 1007SOL     OW 3219   5.045   2.479   2.006 -0.4687 -0.0081  0.0308
 1007SOL    HW1 3220   5.125   2.423   2.027 -0.4698 -0.4947 -1.2086
 1007SOL    HW2 3221   5.073   2.559   1.952 -1.1444 -2.0171 -3.6351
 1008SOL     OW 3222   2.114   4.256   0.889 -0.5770  0.0883  0.4489
 1008SOL    HW1 3223   2.045   4.205   0.939 -0.6713 -0.4437 -0.2007
 1008SOL    HW2 3224   2.093   4.354   0.892 -0.1615  0.1432  2.0660
 1009SOL     OW 3225   3.160   4.515   2.130 -0.7261  0.0033  0.1624
 1009SOL    HW1 3226   3.105   4.590   2.167 -0.5853  0.0702  0.2355
 1009SOL    HW2 3227   3.257   4.534   2.143 -0.3316  2.1678 -4.1213
 1010SOL     OW 3228   3.682   2.423   0.438  0.1814  0.1338  0.2152
 1010SOL    HW1 3229   3.640   2.456   0.353  2.9359  1.1331 -0.9053
 1010SOL    HW2 3230   3.719   2.331   0.424 -0.2206 -0.0988  0.6617
 1011SOL     OW 3231   3.839   1.805   1.424 -0.5820  0.2369 -0.0008
 1011SOL    HW1 3232   3.796   1.888   1.461 -1.8044 -0.2458 -0.2707
 1011SOL    HW2 3233   3.861   1.743   1.499  2.8646  1.8525  0.5212
 1012SOL     OW 3234   2.670   3.025   0.103 -0.1349 -0.2863  0.8483
 1012SOL    HW1 3235   2.615   2.943   0.116 -0.9192  0.3539  1.7264
 1012SOL    HW2 3236   2.612   3.102   0.078  0.7755 -0.3069 -1.5312
 1013SOL     OW 3237   0.523   2.533   0.519 -0.6607  0.1269  0.2208
 1013SOL    HW1 3238   0.454   2.581   0.573 -0.5458  1.5836 -0.8550
 1013SOL    HW2 3239   0.483   2.503   0.433  0.2238  1.9462 -0.9069
 1014SOL     OW 3240   5.115   2.989   2.875  0.2166  0.6970 -0.5068
 1014SOL    HW1 3241   5.142   3.017   2.967 -0.3641  1.0315 -0.4331
 1014SOL    HW2 3242   5.097   3.070   2.819  1.8149  0.5370 -1.3128
 1015SOL     OW 3243   1.382   2.816   0.833 -0.0214  0.5668  0.0265
 1015SOL    HW1 3244   1.413   2.785   0.923  1.7177 -0.8230 -0.9719
 1015SOL    HW2 3245   1.407   2.747   0.764 -1.9478  1.2477 -1.4463
 1016SOL     OW 3246   2.221   3.476   5.048  0.0185 -0.2737  0.0628
 1016SOL    HW1 3247   2.193   3.563   5.008  0.2297 -0.3006 -0.1435
 1016SOL    HW2 3248   2.308   3.447   5.008 -1.7653 -2.4144 -2.5998
 1017SOL     OW 3249   4.032   2.404   3.422 -0.0940 -0.1928 -0.0166
 1017SOL    HW1 3250   4.094   2.419   3.345  1.0282 -2.1870  0.4297
 1017SOL    HW2 3251   3.948   2.362   3.388  0.1214 -0.4483 -0.2451
 1018SOL     OW 3252   1.421   2.836   4.607  0.2852 -0.8994  0.7906
 1018SOL    HW1 3253   1.393   2.797   4.695 -1.6118  1.8361  1.5232
 1018SOL    HW2 3254   1.462   2.926   4.623 -1.0292  0.1007 -1.1424
 1019SOL     OW 3255   4.847   1.722   3.342  0.0805  0.1112  0.2292
 1019SOL    HW1 3256   4.846   1.626   3.372  0.1219  0.3390  0.9940
 1019SOL    HW2 3257   4.809   1.779   3.415 -2.0890  0.4391 -1.0961
 1020SOL     OW 3258   0.520   2.769   3.031 -0.3908 -0.1862 -0.1480
 1020SOL    HW1 3259   0.429   2.736   3.008 -0.2906 -0.6161  0.0502
 1020SOL    HW2 3260   0.514   2.833   3.107 -0.3061 -2.1239  1.5717
 1021SOL     OW 3261   3.795   2.885   4.179  0.0653 -0.4192 -0.0009
 1021SOL    HW1 3262   3.714   2.841   4.217  0.7502 -0.9517  0.8658
 1021SOL    HW2 3263   3.861   2.816   4.151  0.8647  0.0181  0.7408
 1022SOL     OW 3264   4.896   4.834   3.085 -0.0049 -0.2301  0.0413
 1022SOL    HW1 3265   4.868   4.913   3.030 -0.3383 -0.5895 -0.3085
 1022SOL    HW2 3266   4.885   4.750   3.031 -2.2854 -0.8223  1.3255
 1023SOL     OW 3267   1.277   1.937   2.330  0.1297 -0.0978 -0.2547
 1023SOL    HW1 3268   1.217   1.890   2.395  0.8814  0.6340  1.0192
 1023SOL    HW2 3269   1.246   2.032   2.319  0.3538 -0.0515 -0.4991
 1024SOL     OW 3270   0.919   1.537   2.268  0.2824  0.4249 -0.0392
 1024SOL    HW1 3271   0.947   1.511   2.361  0.9821  0.3102 -0.2723
 1024SOL    HW2 3272   0.996   1.524   2.206 -0.5942 -0.8361 -0.8956
 1025SOL     OW 3273   0.588   2.526   1.053  0.2334  0.0092 -0.3575
 1025SOL    HW1 3274   0.634   2.601   1.006  0.7545 -0.6432 -0.8990
 1025SOL    HW2 3275   0.546   2.561   1.137 -0.6834  1.1887 -1.2627
 1026SOL     OW 3276   2.219   3.823   2.794 -0.3560  0.6453  0.0303
 1026SOL    HW1 3277   2.288   3.810   2.723  0.1803 -2.6634  1.0042
 1026SOL    HW2 3278   2.261   3.857   2.877 -0.0725 -0.2170  0.2498
 1027SOL     OW 3279   4.133   2.064   4.543 -0.7023 -0.2296 -0.4980
 1027SOL    HW1 3280   4.119   2.130   4.469 -1.6165 -0.6858 -0.7444
 1027SOL    HW2 3281   4.230   2.062   4.568 -0.2303 -0.6894 -2.2512
 1028SOL     OW 3282   4.514   4.011   4.095  0.1664 -0.0584  0.0150
 1028SOL    HW1 3283   4.445   3.939   4.085 -1.9089  1.8605 -0.3080
 1028SOL    HW2 3284   4.524   4.035   4.191 -1.2433  1.0919 -0.0959
 1029SOL     OW 3285   2.241   3.064   2.125  0.8015  0.5785 -0.1518
 1029SOL    HW1 3286   2.197   3.147   2.158  1.3140  0.3251  1.2511
 1029SOL    HW2 3287   2.175   3.008   2.075 -0.1505  0.7651  0.8660
 1030SOL     OW 3288   0.293   2.452   2.522 -0.4446 -0.1414 -0.4051
 1030SOL    HW1 3289   0.358   2.503   2.467 -1.6452  0.4262 -1.3296
 1030SOL    HW2 3290   0.269   2.367   2.476  0.0590 -0.6336  0.2104
 1031SOL     OW 3291   3.332   5.122   1.309  0.2297  0.0301  0.5617
 1031SOL    HW1 3292   3.371   5.113   1.217 -1.0193 -0.0526  0.0185
 1031SOL    HW2 3293   3.396   5.086   1.376  0.8801 -0.5554 -0.3464
 1032SOL     OW 3294   4.405   5.151   2.823  0.3538  0.1939 -0.0223
 1032SOL    HW1 3295   4.466   5.097   2.765  0.0987 -0.1300  0.0029
 1032SOL    HW2 3296   4.333   5.091   2.860  0.2485  0.4891  0.2593
 1033SOL     OW 3297   1.736   0.328   1.945  0.2092 -0.3259  0.0827
 1033SOL    HW1 3298   1.742   0.428   1.942  1.7850 -0.2643  2.5578
 1033SOL    HW2 3299   1.662   0.298   1.885 -0.4733  2.3143 -0.5534
 1034SOL     OW 3300   1.496   2.071   5.093  0.2271 -0.2261  0.7139
 1034SOL    HW1 3301   1.575   2.091   5.150 -0.0601 -2.2237  1.9232
 1034SOL    HW2 3302   1.479   2.147   5.030  1.9519  1.0328  1.7028
 1035SOL     OW 3303   3.859   3.520   0.128  0.1604 -0.7022 -0.1046
 1035SOL    HW1 3304   3.839   3.444   0.067 -0.7600 -1.1814  0.7638
 1035SOL    HW2 3305   3.774   3.553   0.170  0.6703  0.1289  0.3214
 1036SOL     OW 3306   4.086   1.128   2.355 -0.1481 -0.1201 -0.2028
 1036SOL    HW1 3307   4.171   1.095   2.397 -1.1122 -2.5138  0.0133
 1036SOL    HW2 3308   4.060   1.067   2.280 -2.3054 -0.1684  0.5174
 1037SOL     OW 3309   3.563   3.897   0.176  0.0498  0.0423  0.4857
 1037SOL    HW1 3310   3.482   3.843   0.153  0.1713  0.0639  0.0085
 1037SOL    HW2 3311   3.601   3.939   0.093  2.2092 -2.2325  0.2218
 1038SOL     OW 3312   2.409   4.318   2.405  0.1854 -0.0393 -0.3515
 1038SOL    HW1 3313   2.382   4.227   2.374 -0.8562 -0.7716  2.3417
 1038SOL    HW2 3314   2.453   4.311   2.495 -0.4464  2.1505  0.2052
 1039SOL     OW 3315   2.736   1.607   1.869  0.4314  0.2221  0.3685
 1039SOL    HW1 3316   2.764   1.633   1.961  1.2710 -1.0113  0.4846
 1039SOL    HW2 3317   2.641   1.636   1.853  0.1716  0.1516  1.7237
 1040SOL     OW 3318   4.430   3.789   0.356  0.5718 -0.3601  0.0079
 1040SOL    HW1 3319   4.494   3.713   0.352 -0.4677 -1.4498  2.1815
 1040SOL    HW2 3320   4.338   3.754   0.376  0.0195  1.4350  0.8318
 1041SOL     OW 3321   1.160   2.874   0.483 -0.3883 -0.0455 -0.0968
 1041SOL    HW1 3322   1.192   2.782   0.459  0.1175  0.4016 -1.2198
 1041SOL    HW2 3323   1.235   2.927   0.522 -0.0083  0.6448 -1.6916
 1042SOL     OW 3324   2.180   1.405   1.909  0.1013 -0.1194  0.5220
 1042SOL    HW1 3325   2.146   1.313   1.890  1.7211 -0.4836 -0.7987
 1042SOL    HW2 3326   2.275   1.413   1.879  0.9242  1.1539  3.1598
 1043SOL     OW 3327   3.174   0.081   1.735 -0.2747 -0.5228 -0.8057
 1043SOL    HW1 3328   3.265   0.094   1.776 -1.4803 -0.7713  2.2175
 1043SOL    HW2 3329   3.145   0.166   1.692  0.4381  0.3279  0.3318
 1044SOL     OW 3330   0.236   2.668   0.190 -0.1061  0.1612 -0.0182
 1044SOL    HW1 3331   0.160   2.732   0.202 -0.4601 -0.3086  0.2638
 1044SOL    HW2 3332   0.238   2.636   0.095  1.1534  1.9275 -0.6549
 1045SOL     OW 3333   1.766   3.075   2.427 -0.4169  0.0664  0.0910
 1045SOL    HW1 3334   1.772   3.147   2.496 -1.1331  0.2110  0.0109
 1045SOL    HW2 3335   1.690   3.094   2.365 -0.3118 -0.5069 -0.2239
 1046SOL     OW 3336   1.161   3.509   4.096  0.1497 -0.1366  0.0833
 1046SOL    HW1 3337   1.133   3.585   4.155 -2.3797 -0.5402 -0.4916
 1046SOL    HW2 3338   1.169   3.426   4.151  2.0895  0.3105  0.5585
 1047SOL     OW 3339   3.954   2.168   4.323 -0.0267 -0.3484  0.1106
 1047SOL    HW1 3340   3.937   2.069   4.327  0.3048 -0.4729 -1.1315
 1047SOL    HW2 3341   3.881   2.212   4.270 -0.3662  0.1404  0.9558
 1048SOL     OW 3342   1.112   3.486   4.768  0.1845 -0.3050  0.1170
 1048SOL    HW1 3343   1.065   3.558   4.717 -0.3449 -1.7917 -1.6578
 1048SOL    HW2 3344   1.190   3.453   4.714 -0.3334 -1.8742  0.2714
 1049SOL     OW 3345   2.331   3.489   4.021 -0.1393  0.0527 -0.5665
 1049SOL    HW1 3346   2.272   3.537   3.955 -0.4441 -1.3960 -1.3899
 1049SOL    HW2 3347   2.410   3.452   3.973  0.3687  0.1852  0.1607
 1050SOL     OW 3348   3.133   1.299   3.326 -0.4794  0.1870  0.3129
 1050SOL    HW1 3349   3.041   1.330   3.349 -0.2600  0.1476  1.2786
 1050SOL    HW2 3350   3.187   1.290   3.409  0.5303  0.6045 -0.2776
 1051SOL     OW 3351   0.720   1.349   2.231  0.2447 -0.2278  0.3960
 1051SOL    HW1 3352   0.795   1.415   2.235 -1.6430  1.9872  0.8886
 1051SOL    HW2 3353   0.696   1.331   2.135  0.2157  0.4457  0.2779
 1052SOL     OW 3354   1.531   1.695   3.030 -0.5073  0.1911  0.3825
 1052SOL    HW1 3355   1.559   1.748   3.110 -2.0755 -0.4035  1.3793
 1052SOL    HW2 3356   1.608   1.639   2.999 -0.3026 -0.8460  2.5383
 1053SOL     OW 3357   0.152   2.835   2.721 -0.3820 -0.2671 -0.3782
 1053SOL    HW1 3358   0.102   2.908   2.769 -1.7257 -0.4547 -1.4186
 1053SOL    HW2 3359   0.095   2.753   2.719  0.0427 -0.5495 -1.4248
 1054SOL     OW 3360   5.025   1.066   1.036 -0.2706  0.5585  0.1985
 1054SOL    HW1 3361   5.063   1.046   1.126 -1.4581 -1.7990  0.2445
 1054SOL    HW2 3362   4.976   1.153   1.039  1.9100  1.8237  1.0729
 1055SOL     OW 3363   2.603   0.726   0.004  0.0840 -0.1942  0.7753
 1055SOL    HW1 3364   2.577   0.705   0.098 -0.9833 -2.6382  0.0358
 1055SOL    HW2 3365   2.530   0.696  -0.058  1.0934  0.6372 -0.8923
 1056SOL     OW 3366   4.083   1.334   0.344 -0.0663 -0.0565  0.4743
 1056SOL    HW1 3367   4.046   1.297   0.259  1.0583 -1.0199  0.3792
 1056SOL    HW2 3368   4.093   1.260   0.411  0.2829  0.4494  0.9878
 1057SOL     OW 3369   2.311   0.081   3.599 -0.4017  0.1623  0.0641
 1057SOL    HW1 3370   2.218   0.089   3.635 -0.3877 -0.2698  0.1972
 1057SOL    HW2 3371   2.368   0.152   3.640 -0.4345 -0.1945  0.7431
 1058SOL     OW 3372   4.279   1.952   1.432 -0.1910  0.3457 -0.3749
 1058SOL    HW1 3373   4.279   1.930   1.530 -1.5520  0.4050 -0.3406
 1058SOL    HW2 3374   4.230   2.038   1.418  0.5879  0.6896 -1.0485
 1059SOL     OW 3375   1.657   2.179   1.764  0.2096 -0.0017 -0.6194
 1059SOL    HW1 3376   1.636   2.251   1.697 -1.8755 -0.6376 -0.7062
 1059SOL    HW2 3377   1.682   2.221   1.851 -0.7520  0.8456 -0.7334
 1060SOL     OW 3378   0.036   1.739   1.987 -0.0099 -0.0621 -0.1318
 1060SOL    HW1 3379  -0.036   1.709   1.925  0.1347 -0.0074 -0.3282
 1060SOL    HW2 3380   0.041   1.839   1.986  2.1131 -0.0596 -2.5331
 1061SOL     OW 3381   2.690   0.857   0.855  0.4494  0.1966  0.1625
 1061SOL    HW1 3382   2.601   0.832   0.816  1.3281 -1.2081 -0.9908
 1061SOL    HW2 3383   2.685   0.952   0.889 -0.8232  0.9276 -1.8941
 1062SOL     OW 3384   2.917   0.768   0.787 -0.4839 -0.2965 -0.0962
 1062SOL    HW1 3385   2.827   0.812   0.790 -0.5016 -0.0672 -2.3948
 1062SOL    HW2 3386   2.916   0.687   0.847 -1.7807  0.4196  0.9107
 1063SOL     OW 3387   0.091   0.243   2.485  0.0073 -0.6490 -0.1006
 1063SOL    HW1 3388   0.095   0.144   2.501  1.5420 -1.2124 -3.2759
 1063SOL    HW2 3389   0.034   0.261   2.405 -0.8715  1.1867  0.8631
 1064SOL     OW 3390   2.066   0.618   2.621 -0.5725 -0.0191 -0.4927
 1064SOL    HW1 3391   2.071   0.596   2.718  1.9179 -0.6704 -0.7033
 1064SOL    HW2 3392   2.079   0.535   2.567 -0.0185  0.6124 -1.3634
 1065SOL     OW 3393   4.377   4.685   2.585 -0.1603  0.4142  0.3649
 1065SOL    HW1 3394   4.318   4.699   2.505  2.4443 -1.5841 -2.1003
 1065SOL    HW2 3395   4.383   4.588   2.606 -0.3532  0.8567  2.7580
 1066SOL     OW 3396   5.041   2.002   1.523  0.5294  0.4454  0.3401
 1066SOL    HW1 3397   4.943   2.021   1.528  0.4837  0.4683 -0.5612
 1066SOL    HW2 3398   5.090   2.062   1.587  0.1529  1.9114 -0.6941
 1067SOL     OW 3399   1.190   2.907   4.470  0.3756 -0.1337 -0.6326
 1067SOL    HW1 3400   1.276   2.890   4.518 -0.2323  1.1899  1.0498
 1067SOL    HW2 3401   1.208   2.924   4.373  2.0144  0.2883 -0.2785
 1068SOL     OW 3402   4.256   0.161   3.369 -0.2216 -0.2626  0.4729
 1068SOL    HW1 3403   4.325   0.116   3.425 -0.5400 -1.1033  0.2071
 1068SOL    HW2 3404   4.300   0.216   3.299  0.1805  0.4949  1.2953
 1069SOL     OW 3405   1.381   3.471   2.723  0.2346 -0.0580  0.2589
 1069SOL    HW1 3406   1.464   3.441   2.770  0.1535  1.4835  1.4891
 1069SOL    HW2 3407   1.301   3.441   2.774  0.0654 -0.4289 -0.2185
 1070SOL     OW 3408   1.994   1.018   4.214 -0.3947 -0.3295  0.3578
 1070SOL    HW1 3409   1.934   0.973   4.148 -0.2314  0.2618 -0.2035
 1070SOL    HW2 3410   2.089   1.010   4.184 -0.3435  0.1752  0.3797
 1071SOL     OW 3411   5.053   5.146   0.195 -0.5607  0.1837  0.0308
 1071SOL    HW1 3412   4.987   5.085   0.239 -0.0163 -0.3734  0.0866
 1071SOL    HW2 3413   5.088   5.103   0.112 -1.2247  1.0321 -0.7064
 1072SOL     OW 3414   4.784   4.462   0.756 -0.2793 -0.4455  0.4686
 1072SOL    HW1 3415   4.815   4.524   0.828 -0.2259 -0.8002  0.7528
 1072SOL    HW2 3416   4.740   4.515   0.683  2.8353  0.3654 -1.0107
 1073SOL     OW 3417   3.312   3.605   5.018  0.4406  0.7983  0.2919
 1073SOL    HW1 3418   3.409   3.594   5.041  0.5230  0.4514 -0.2169
 1073SOL    HW2 3419   3.267   3.657   5.091  0.3534 -1.6329  2.0816
 1074SOL     OW 3420   1.150   1.025   4.632 -0.2007  0.4444 -0.1368
 1074SOL    HW1 3421   1.246   1.035   4.607 -0.5188  1.9067 -0.8795
 1074SOL    HW2 3422   1.141   0.957   4.704  1.3852  0.2619 -0.0850
 1075SOL     OW 3423   2.440   5.156   0.149  0.5583  0.3144 -0.4868
 1075SOL    HW1 3424   2.351   5.166   0.193  0.5064  0.6924 -0.6780
 1075SOL    HW2 3425   2.439   5.075   0.090  0.5930 -0.1286  0.1090
 1076SOL     OW 3426   1.277   4.074   3.571 -0.2716 -0.3490  0.1187
 1076SOL    HW1 3427   1.370   4.039   3.559  0.8209  2.2140  0.4555
 1076SOL    HW2 3428   1.224   4.055   3.489  1.1251 -0.2743 -0.8399
 1077SOL     OW 3429   3.610   4.141   1.622 -0.3157 -0.8063 -0.4261
 1077SOL    HW1 3430   3.676   4.188   1.564 -0.4173 -0.6517 -0.4175
 1077SOL    HW2 3431   3.652   4.117   1.709 -1.5029  3.6460  1.6770
 1078SOL     OW 3432   1.560   0.106   4.793  0.4524 -0.3409  0.1952
 1078SOL    HW1 3433   1.597   0.157   4.871 -0.6913 -0.1960  0.6534
 1078SOL    HW2 3434   1.635   0.078   4.733  1.3226 -0.2751  1.2332
 1079SOL     OW 3435   4.607   1.096   0.648 -0.0108  0.5300 -0.1755
 1079SOL    HW1 3436   4.517   1.106   0.605  0.4341  0.3218 -1.1878
 1079SOL    HW2 3437   4.595   1.072   0.744 -1.0322  1.5387 -0.0349
 1080SOL     OW 3438   0.544   1.611   0.642 -0.2849  0.2986  0.2678
 1080SOL    HW1 3439   0.629   1.565   0.670  0.8624  2.4414  0.5582
 1080SOL    HW2 3440   0.527   1.688   0.702 -3.7167 -1.3200  1.5838
 1081SOL     OW 3441   1.730   4.372   1.118  0.1768  0.0949 -0.6959
 1081SOL    HW1 3442   1.676   4.289   1.108  1.1762 -0.4500 -1.8362
 1081SOL    HW2 3443   1.750   4.388   1.214  0.0439 -1.0361 -0.4709
 1082SOL     OW 3444   3.895   2.389   4.856  0.6271 -0.5530 -0.4498
 1082SOL    HW1 3445   3.949   2.364   4.775  0.3939 -0.2819 -0.6931
 1082SOL    HW2 3446   3.811   2.336   4.858 -0.7868  1.4438 -1.9982
 1083SOL     OW 3447   1.783   0.796   0.959 -0.1593 -0.2288 -0.2535
 1083SOL    HW1 3448   1.691   0.784   0.997  0.6683 -1.5626  1.4437
 1083SOL    HW2 3449   1.794   0.738   0.879 -1.6360  1.9437 -2.1247
 1084SOL     OW 3450   2.082   0.149   4.432 -0.1501  0.9048 -0.1360
 1084SOL    HW1 3451   2.039   0.183   4.349 -3.7673  1.3841  1.7389
 1084SOL    HW2 3452   2.111   0.054   4.419 -2.1478  0.4284 -1.5073
 1085SOL     OW 3453   3.105   0.153   2.282  0.3470 -0.4325 -0.6724
 1085SOL    HW1 3454   3.112   0.253   2.290  0.8524 -0.5682  0.9672
 1085SOL    HW2 3455   3.197   0.113   2.283  0.1399 -1.0846  2.2030
 1086SOL     OW 3456   1.651   4.728   0.695  0.3517 -0.5340  0.0443
 1086SOL    HW1 3457   1.591   4.792   0.648  1.6523  0.6165 -0.0920
 1086SOL    HW2 3458   1.725   4.778   0.740  0.8886 -1.8732  0.7012
 1087SOL     OW 3459   1.046   2.517   5.089 -0.5289 -0.2739  0.7515
 1087SOL    HW1 3460   1.101   2.447   5.045 -1.4465 -0.1442 -0.6571
 1087SOL    HW2 3461   1.090   2.606   5.077  0.1720 -0.4644  1.7570
 1088SOL     OW 3462   1.947   1.305   4.063  0.3367 -0.7017 -0.0366
 1088SOL    HW1 3463   1.914   1.325   4.155  0.5263 -1.4411  0.2019
 1088SOL    HW2 3464   1.891   1.353   3.996 -0.2898 -0.7734  0.4275
 1089SOL     OW 3465   1.411   1.050   3.746  0.4199 -0.1474  0.2232
 1089SOL    HW1 3466   1.464   1.080   3.667  0.1401  1.8069  0.7245
 1089SOL    HW2 3467   1.344   0.981   3.717  1.2662 -0.4985 -0.9494
 1090SOL     OW 3468   1.146   1.650   3.156  0.3173 -0.0991  0.6906
 1090SOL    HW1 3469   1.136   1.748   3.135  1.0234 -0.4292 -1.3935
 1090SOL    HW2 3470   1.201   1.640   3.239  1.9476  1.2852 -0.1440
 1091SOL     OW 3471   4.643   1.057   3.208  0.5021 -0.2748  0.6748
 1091SOL    HW1 3472   4.723   1.034   3.153  1.7709  2.2003  1.3296
 1091SOL    HW2 3473   4.646   1.007   3.294 -0.0855 -2.1215 -0.3003
 1092SOL     OW 3474   1.457   2.076   0.453  0.0756  0.6050 -0.6489
 1092SOL    HW1 3475   1.505   2.142   0.511 -0.3397 -0.2168  0.6760
 1092SOL    HW2 3476   1.359   2.079   0.473  0.2629 -1.9625  1.1339
 1093SOL     OW 3477   2.245   2.357   0.341 -0.2997  0.0703  0.3193
 1093SOL    HW1 3478   2.176   2.416   0.299 -0.2605  0.3237  0.6059
 1093SOL    HW2 3479   2.221   2.261   0.326 -0.8740  0.1573  0.6858
 1094SOL     OW 3480   3.501   3.737   1.322  0.2593  0.6570 -0.3966
 1094SOL    HW1 3481   3.588   3.698   1.293  0.9521  1.8324  0.0033
 1094SOL    HW2 3482   3.517   3.805   1.394 -1.0972  0.1529  0.4287
 1095SOL     OW 3483   1.652   4.066   2.982 -0.1680 -0.2827 -0.8591
 1095SOL    HW1 3484   1.712   4.144   2.998  0.3129 -1.0409  1.2928
 1095SOL    HW2 3485   1.588   4.089   2.908  1.5198  1.2138 -1.9496
 1096SOL     OW 3486   3.056   1.167   4.180 -0.7318 -0.2704  0.4589
 1096SOL    HW1 3487   3.020   1.254   4.212 -1.5938 -0.8359  1.0560
 1096SOL    HW2 3488   3.102   1.121   4.256 -0.6133 -0.5097  0.2412
 1097SOL     OW 3489   0.450   2.484   1.650  0.2265 -0.5918 -0.3721
 1097SOL    HW1 3490   0.400   2.449   1.728  0.6007 -0.5057 -0.0878
 1097SOL    HW2 3491   0.504   2.411   1.608  3.3115  0.1264  1.9739
 1098SOL     OW 3492   4.131   1.842   2.638 -0.1488 -0.6734 -0.0144
 1098SOL    HW1 3493   4.042   1.839   2.593 -0.3602  0.3331  0.3075
 1098SOL    HW2 3494   4.146   1.933   2.677  0.9611 -0.8684  0.0641
 1099SOL     OW 3495   3.082   4.690   3.693 -0.1339  0.0492  0.8832
 1099SOL    HW1 3496   3.179   4.708   3.712  0.2857 -1.3048  0.1636
 1099SOL    HW2 3497   3.062   4.594   3.708 -2.1089  0.8051  3.8594
 1100SOL     OW 3498   2.358   4.502   1.647 -0.3596 -0.5906 -0.7362
 1100SOL    HW1 3499   2.432   4.483   1.582  0.3949 -0.4541  0.0653
 1100SOL    HW2 3500   2.281   4.440   1.629 -0.3016 -0.3222 -1.9701
 1101SOL     OW 3501   0.246   0.074   3.028  0.1508 -0.2892 -0.4091
 1101SOL    HW1 3502   0.270  -0.017   2.994 -1.7141 -1.2651  0.7110
 1101SOL    HW2 3503   0.151   0.074   3.060 -0.1200  2.2408 -0.9580
 1102SOL     OW 3504   0.543   4.798   2.638 -0.1015  0.1105 -0.2094
 1102SOL    HW1 3505   0.541   4.708   2.682 -0.6691  1.0575  1.8127
 1102SOL    HW2 3506   0.539   4.869   2.708  1.7863  1.7522 -1.6811
 1103SOL     OW 3507   0.783   0.814   4.844  0.1938  0.2126  0.5707
 1103SOL    HW1 3508   0.802   0.845   4.751 -0.7961 -1.8038 -0.3651
 1103SOL    HW2 3509   0.749   0.891   4.899 -1.9239  0.8648 -1.5200
 1104SOL     OW 3510   2.960   5.076   2.928  0.1051  0.4257 -0.1721
 1104SOL    HW1 3511   3.037   5.138   2.942  0.3646  0.5687 -1.9501
 1104SOL    HW2 3512   2.892   5.119   2.869  0.4312 -1.0285 -1.7089
 1105SOL     OW 3513   1.508   5.093   0.045  0.3661  0.0526 -0.2398
 1105SOL    HW1 3514   1.469   5.024   0.105 -0.2160  0.0353 -0.6253
 1105SOL    HW2 3515   1.533   5.174   0.099 -1.4362  0.5937 -0.1339
 1106SOL     OW 3516   4.563   1.924   3.966  0.1546  0.0781 -0.0238
 1106SOL    HW1 3517   4.627   1.881   4.029 -0.5621 -1.6179 -0.3965
 1106SOL    HW2 3518   4.496   1.978   4.018  0.0029 -0.7156  0.6276
 1107SOL     OW 3519   2.300   2.594   0.062  0.5540 -0.7259 -0.1451
 1107SOL    HW1 3520   2.313   2.590   0.161 -0.7731  0.9022  0.1485
 1107SOL    HW2 3521   2.350   2.672   0.025 -0.6214 -0.0798 -0.4127
 1108SOL     OW 3522   1.506   1.024   4.872  0.0548  0.0540  0.0516
 1108SOL    HW1 3523   1.510   1.006   4.773  2.2250  0.2416  0.0641
 1108SOL    HW2 3524   1.582   0.977   4.917  0.6707  2.1156  1.2650
 1109SOL     OW 3525   2.747   0.604   0.450 -0.2272  0.2612 -0.1270
 1109SOL    HW1 3526   2.722   0.604   0.546 -1.6876  2.3592 -0.4547
 1109SOL    HW2 3527   2.764   0.509   0.420  0.7082 -0.3972  2.2377
 1110SOL     OW 3528   0.476   1.840   4.008 -0.4980 -0.0790  0.0133
 1110SOL    HW1 3529   0.385   1.798   4.005 -0.6962  0.3587 -0.3070
 1110SOL    HW2 3530   0.542   1.777   3.968 -0.9692  0.3185 -1.4612
 1111SOL     OW 3531   3.986   3.737   0.501 -0.4815  0.0576 -0.0957
 1111SOL    HW1 3532   4.047   3.710   0.426 -0.9333 -0.9867 -0.0990
 1111SOL    HW2 3533   3.939   3.656   0.536 -0.0266  0.4630  1.5509
 1112SOL     OW 3534   1.116   5.018   4.612  0.5682  0.6197 -0.2008
 1112SOL    HW1 3535   1.025   4.979   4.599  0.8834 -0.2012 -0.0342
 1112SOL    HW2 3536   1.185   4.955   4.574  1.1212  0.7956  0.4894
 1113SOL     OW 3537   3.267   3.553   1.905  0.5990 -0.7360 -0.2837
 1113SOL    HW1 3538   3.244   3.632   1.848 -0.3237 -0.9027 -0.1541
 1113SOL    HW2 3539   3.239   3.571   1.999 -0.4692 -1.5676 -0.4266
 1114SOL     OW 3540   1.228   0.266   1.400  0.1065  0.2754  0.2237
 1114SOL    HW1 3541   1.307   0.206   1.411  0.7503  1.0575 -0.0659
 1114SOL    HW2 3542   1.255   0.348   1.350 -1.0821  0.1793 -0.6155
 1115SOL     OW 3543   0.973   0.918   3.611 -0.6811 -0.2628  0.1986
 1115SOL    HW1 3544   0.940   0.998   3.560  0.0632 -2.2341 -3.7830
 1115SOL    HW2 3545   1.071   0.907   3.595 -0.7791 -2.0015  0.6051
 1116SOL     OW 3546   0.509   1.283   0.991 -0.3587  0.3581  0.3624
 1116SOL    HW1 3547   0.548   1.375   0.996  1.1627 -0.2241 -0.3466
 1116SOL    HW2 3548   0.537   1.231   1.071  1.8021 -0.5831 -0.9280
 1117SOL     OW 3549   4.259   4.803   2.354 -0.0785 -0.0574 -0.0869
 1117SOL    HW1 3550   4.339   4.842   2.308  1.2874 -1.9486  0.5439
 1117SOL    HW2 3551   4.205   4.751   2.287  1.0370 -1.4830  0.0792
 1118SOL     OW 3552   5.084   4.088   3.040  0.9239  0.1248 -0.2187
 1118SOL    HW1 3553   5.090   4.119   3.135 -1.6325  0.0933  0.0361
 1118SOL    HW2 3554   5.147   4.012   3.026  1.6015  0.3567  1.3463
 1119SOL     OW 3555   4.477   0.630   2.869  0.1263 -0.3498  0.0335
 1119SOL    HW1 3556   4.533   0.691   2.926 -0.7817 -0.5614  1.1954
 1119SOL    HW2 3557   4.381   0.652   2.882 -0.1143 -0.5714 -1.2664
 1120SOL     OW 3558   0.883   2.686   3.235  0.2068  0.1196  0.1840
 1120SOL    HW1 3559   0.848   2.612   3.292 -0.1958  1.1062  1.2672
 1120SOL    HW2 3560   0.880   2.659   3.139 -1.2869 -0.7290  0.4401
 1121SOL     OW 3561   0.491   1.931   4.283 -0.3953  0.3336 -0.3818
 1121SOL    HW1 3562   0.478   1.917   4.185  2.2179 -1.2840 -0.6106
 1121SOL    HW2 3563   0.574   1.984   4.298 -0.1256 -0.4254  0.9676
 1122SOL     OW 3564   0.751   4.576   3.821  0.1548 -0.0419  0.1955
 1122SOL    HW1 3565   0.720   4.481   3.815 -2.0837  0.4585  2.1610
 1122SOL    HW2 3566   0.819   4.584   3.894  1.2716 -0.2915 -0.7848
 1123SOL     OW 3567   3.963   2.800   5.043  0.0812  0.0394  0.4513
 1123SOL    HW1 3568   3.943   2.803   5.141  0.2035  0.0583  0.4755
 1123SOL    HW2 3569   4.058   2.771   5.029  0.0830  0.0993  0.3413
 1124SOL     OW 3570   3.131   4.136   4.666 -0.8285  0.3778 -0.0261
 1124SOL    HW1 3571   3.155   4.227   4.632  0.4445 -0.2870 -0.9599
 1124SOL    HW2 3572   3.110   4.076   4.589  0.7064 -0.7662  0.4167
 1125SOL     OW 3573   0.726   4.885   2.172  0.3869 -0.7073  0.5164
 1125SOL    HW1 3574   0.673   4.968   2.189 -0.6653 -1.1618 -0.4045
 1125SOL    HW2 3575   0.729   4.829   2.254  0.5105 -0.0909  0.9391
 1126SOL     OW 3576   1.752   4.568   2.577 -0.1925 -0.6427 -0.4113
 1126SOL    HW1 3577   1.771   4.477   2.541  1.1096  0.2122 -2.0231
 1126SOL    HW2 3578   1.824   4.631   2.548 -0.8300  0.8248  1.0345
 1127SOL     OW 3579   3.066   5.066   1.304  0.4071  0.2608 -0.6908
 1127SOL    HW1 3580   3.163   5.087   1.299  1.0809 -2.2441  0.4500
 1127SOL    HW2 3581   3.039   5.054   1.399 -0.1917 -2.2908 -1.1099
 1128SOL     OW 3582   4.989   0.898   2.697  0.3554 -0.6280 -0.2265
 1128SOL    HW1 3583   4.977   0.820   2.758 -0.6102  0.2819  0.8027
 1128SOL    HW2 3584   4.899   0.938   2.675  0.8963  1.2157  0.6846
 1129SOL     OW 3585   3.885   4.339   2.445  0.1359 -0.3307 -0.0651
 1129SOL    HW1 3586   3.907   4.419   2.500  0.1754 -0.3944  0.0123
 1129SOL    HW2 3587   3.793   4.348   2.408  0.0946 -0.3066  0.0440
 1130SOL     OW 3588   3.928   3.946   1.487  0.5067 -0.2898 -0.2602
 1130SOL    HW1 3589   3.980   4.028   1.513 -1.1637  1.6576 -2.6296
 1130SOL    HW2 3590   3.888   3.960   1.397 -2.4270 -2.5204  0.5728
 1131SOL     OW 3591   0.023   0.507   2.385 -0.2117  0.0703 -0.1593
 1131SOL    HW1 3592   0.043   0.506   2.287  1.1475 -0.3798  0.0990
 1131SOL    HW2 3593   0.092   0.453   2.433 -0.6298  0.6223  1.0889
 1132SOL     OW 3594   2.878   0.419   2.839  0.3284 -0.8570  0.3373
 1132SOL    HW1 3595   2.826   0.351   2.787 -2.8136 -0.1546  2.3009
 1132SOL    HW2 3596   2.885   0.391   2.935  0.4874  0.7804  0.8367
 1133SOL     OW 3597   4.275   0.185   2.714  0.1208  0.3513 -0.3165
 1133SOL    HW1 3598   4.191   0.175   2.767 -1.5616 -0.7516 -3.0016
 1133SOL    HW2 3599   4.347   0.128   2.755 -0.7394  0.4012  1.3524
 1134SOL     OW 3600   2.011   5.070   3.712  1.2569 -0.7014 -0.2382
 1134SOL    HW1 3601   2.011   4.970   3.708 -1.3688 -0.8464  1.1780
 1134SOL    HW2 3602   2.039   5.100   3.803 -1.7593 -0.4269  0.7253
 1135SOL     OW 3603   1.781   1.882   4.382 -0.1310 -0.2235  0.4962
 1135SOL    HW1 3604   1.698   1.849   4.426 -0.3102  0.5151  0.7205
 1135SOL    HW2 3605   1.771   1.979   4.360 -0.0963 -0.5721 -1.2606
 1136SOL     OW 3606   1.613   3.925   5.013  0.7581 -0.2103  0.3283
 1136SOL    HW1 3607   1.653   3.923   5.105  0.8956 -0.1716  0.2699
 1136SOL    HW2 3608   1.672   3.979   4.952  0.9999 -0.7646  0.0656
 1137SOL     OW 3609   0.464   1.520   2.748  0.3872 -0.1588 -0.1181
 1137SOL    HW1 3610   0.533   1.453   2.721 -0.7373 -1.8787  1.0696
 1137SOL    HW2 3611   0.489   1.559   2.837  0.2507 -0.1640 -0.0770
 1138SOL     OW 3612   2.060   0.448   1.619  0.1362  0.5560 -0.9859
 1138SOL    HW1 3613   2.008   0.506   1.682  0.1248 -0.5579  0.0702
 1138SOL    HW2 3614   2.158   0.464   1.633  0.1426  0.0685 -0.4242
 1139SOL     OW 3615   0.925   0.800   4.192 -0.7928 -0.3859 -0.2225
 1139SOL    HW1 3616   0.905   0.896   4.175  0.6674  0.0230  0.2997
 1139SOL    HW2 3617   1.020   0.789   4.219 -1.7164 -1.5570  3.0173
 1140SOL     OW 3618   2.547   1.481   0.393 -0.2063  0.0766  0.5159
 1140SOL    HW1 3619   2.641   1.479   0.360 -0.9315 -0.9154 -1.6636
 1140SOL    HW2 3620   2.508   1.389   0.390 -1.0384  0.3326  2.1310
 1141SOL     OW 3621   0.278   2.771   1.895  0.0716  0.0255  0.3089
 1141SOL    HW1 3622   0.248   2.862   1.925 -0.3193  0.6307 -1.7714
 1141SOL    HW2 3623   0.280   2.768   1.795 -0.2352 -2.3726  0.3217
 1142SOL     OW 3624   2.092   0.588   3.140 -0.0711  0.5126  0.6057
 1142SOL    HW1 3625   2.127   0.682   3.139  0.1431  0.5583  3.6150
 1142SOL    HW2 3626   2.135   0.536   3.067  0.1306  2.6105 -0.8672
 1143SOL     OW 3627   1.328   4.560   2.109  0.1960 -0.2604 -0.2883
 1143SOL    HW1 3628   1.317   4.463   2.128 -2.4001  0.0285  0.0574
 1143SOL    HW2 3629   1.352   4.573   2.012 -0.5595 -1.2013 -0.6129
 1144SOL     OW 3630   2.015   0.203   1.078 -0.3263 -0.1188  0.0607
 1144SOL    HW1 3631   2.088   0.169   1.137  0.6419  0.3148 -0.8469
 1144SOL    HW2 3632   2.024   0.302   1.069 -0.4285 -0.1840 -0.8298
 1145SOL     OW 3633   3.992   2.946   4.673  0.1429 -0.1839  0.2644
 1145SOL    HW1 3634   3.968   2.991   4.587  0.0935 -1.8178 -0.6124
 1145SOL    HW2 3635   3.950   2.995   4.749 -0.5623  0.7693 -0.7077
 1146SOL     OW 3636   3.455   2.233   3.121  0.8248  0.7615 -0.3011
 1146SOL    HW1 3637   3.361   2.200   3.120  0.3930  1.9440 -0.9799
 1146SOL    HW2 3638   3.517   2.157   3.139 -0.2797  0.0337  0.5415
 1147SOL     OW 3639   1.427   0.701   3.016 -0.7681 -0.0943  0.5868
 1147SOL    HW1 3640   1.370   0.690   2.934  0.6550 -2.7558 -0.2022
 1147SOL    HW2 3641   1.369   0.701   3.097 -2.1114  1.0625 -0.3185
 1148SOL     OW 3642   0.958   4.898   1.343 -0.0394 -0.1156  0.6100
 1148SOL    HW1 3643   0.888   4.837   1.308  0.1594  0.0487 -0.0793
 1148SOL    HW2 3644   1.045   4.880   1.297  0.1665  0.2757  0.8345
 1149SOL     OW 3645   4.525   3.967   2.812  0.2716  0.5236  0.3067
 1149SOL    HW1 3646   4.509   3.955   2.910  0.2112  0.4212  0.2851
 1149SOL    HW2 3647   4.532   3.877   2.768 -0.8781  0.5540  0.0244
 1150SOL     OW 3648   0.883   0.022   4.055 -0.5206  0.0854 -0.0310
 1150SOL    HW1 3649   0.817  -0.021   4.117  0.9097 -1.1000  0.7165
 1150SOL    HW2 3650   0.950  -0.046   4.025  1.7815  1.7259  1.0965
 1151SOL     OW 3651   4.521   2.712   3.446 -0.2064  0.0507  0.0052
 1151SOL    HW1 3652   4.514   2.807   3.477  2.2005  0.2230  0.1527
 1151SOL    HW2 3653   4.539   2.652   3.524 -0.4319 -0.3810 -0.2633
 1152SOL     OW 3654   2.537   4.723   4.092 -0.0063  0.5389 -0.0296
 1152SOL    HW1 3655   2.625   4.751   4.053  0.2052 -0.0965 -0.0185
 1152SOL    HW2 3656   2.550   4.693   4.186 -0.3790  1.2320  0.2558
 1153SOL     OW 3657   2.986   2.921   2.307 -0.0452  0.1687  0.8440
 1153SOL    HW1 3658   2.897   2.912   2.261  0.8158  1.2919 -1.1786
 1153SOL    HW2 3659   2.975   2.979   2.388 -1.0561  0.7982  0.2837
 1154SOL     OW 3660   2.999   4.163   0.425 -0.5558  0.2917  0.1786
 1154SOL    HW1 3661   2.961   4.136   0.336 -0.0319  0.9813 -0.2593
 1154SOL    HW2 3662   2.943   4.236   0.465 -0.3940  0.4609  0.0963
 1155SOL     OW 3663   4.986   3.749   2.342  0.1196  0.5867  0.2506
 1155SOL    HW1 3664   4.981   3.687   2.420 -0.2194  0.3108  0.0132
 1155SOL    HW2 3665   5.045   3.826   2.365  0.1035  0.4586  0.7433
 1156SOL     OW 3666   3.599   3.408   3.002 -0.2009  0.0745 -0.0412
 1156SOL    HW1 3667   3.553   3.490   2.967 -0.8736 -0.2503  0.0676
 1156SOL    HW2 3668   3.678   3.387   2.944  0.3099  1.1145  0.2633
 1157SOL     OW 3669   0.629   1.181   0.204  0.5962 -0.2394  0.1130
 1157SOL    HW1 3670   0.702   1.229   0.252  0.7297 -0.3135 -0.0155
 1157SOL    HW2 3671   0.645   1.082   0.210  0.9583 -0.2258 -0.6341
 1158SOL     OW 3672   2.942   1.898   1.877  0.4642  0.0036  0.1999
 1158SOL    HW1 3673   2.885   1.931   1.953  0.3279 -0.8973  0.4967
 1158SOL    HW2 3674   2.883   1.873   1.800  0.4885 -0.4920  0.3402
 1159SOL     OW 3675   2.593   5.145   1.496 -1.2750  0.3295 -0.2207
 1159SOL    HW1 3676   2.626   5.122   1.588 -1.2344 -2.2398 -0.8009
 1159SOL    HW2 3677   2.502   5.185   1.503 -1.4619 -0.2217  0.9411
 1160SOL     OW 3678   0.855   4.019   0.858  0.2316  0.4546  0.1042
 1160SOL    HW1 3679   0.935   4.065   0.896  0.7307 -0.3473  0.0555
 1160SOL    HW2 3680   0.881   3.927   0.828 -0.5804  0.3944 -0.4474
 1161SOL     OW 3681   2.827   4.120   4.005  0.0549 -0.3957 -0.2743
 1161SOL    HW1 3682   2.909   4.173   4.022  1.2361 -2.0890 -0.4447
 1161SOL    HW2 3683   2.783   4.097   4.092  0.0220  0.1063 -0.1571
 1162SOL     OW 3684   0.480   1.640   1.242 -0.3564  0.2271 -0.6430
 1162SOL    HW1 3685   0.518   1.619   1.152 -1.3058 -0.1885 -0.9578
 1162SOL    HW2 3686   0.531   1.591   1.313  0.1611  0.2674 -0.9847
 1163SOL     OW 3687   1.833   4.377   1.670  0.3167  0.4867  0.2025
 1163SOL    HW1 3688   1.742   4.337   1.681  0.0846  1.6474  3.8725
 1163SOL    HW2 3689   1.899   4.325   1.723  1.3765  0.9436 -0.6305
 1164SOL     OW 3690   3.355   2.516   3.838  0.1966 -0.1164  0.4205
 1164SOL    HW1 3691   3.406   2.437   3.871  0.0912  0.6103  2.4159
 1164SOL    HW2 3692   3.414   2.571   3.779  0.6378 -1.0371 -0.0204
 1165SOL     OW 3693   4.732   1.747   3.779 -0.4712 -0.0516 -0.2384
 1165SOL    HW1 3694   4.690   1.658   3.799  0.3361 -0.1870  0.8914
 1165SOL    HW2 3695   4.677   1.820   3.820  1.1623 -0.3242  2.6631
 1166SOL     OW 3696   1.692   2.526   2.642 -0.3561  0.2797 -0.0353
 1166SOL    HW1 3697   1.643   2.516   2.556  0.1212 -2.0647 -0.0983
 1166SOL    HW2 3698   1.671   2.449   2.702 -0.4642  1.7251  1.8723
 1167SOL     OW 3699   1.313   1.432   4.791 -0.2365 -0.3556 -0.2041
 1167SOL    HW1 3700   1.248   1.419   4.715  0.1043  0.7367 -0.7080
 1167SOL    HW2 3701   1.313   1.529   4.818  0.4359 -0.5375  0.4723
 1168SOL     OW 3702   2.794   3.974   2.428  0.0005  0.3533  0.2380
 1168SOL    HW1 3703   2.697   3.983   2.449  0.0177 -0.7080  0.8306
 1168SOL    HW2 3704   2.821   4.048   2.366 -1.5374 -0.2168 -1.2159
 1169SOL     OW 3705   2.838   4.273   1.984  0.1767 -0.0340 -0.0084
 1169SOL    HW1 3706   2.923   4.225   1.964  0.9468  1.4832 -0.5412
 1169SOL    HW2 3707   2.809   4.253   2.078  0.1692 -1.9145 -0.3896
 1170SOL     OW 3708   1.867   0.245   2.556 -0.2452  0.0620 -0.0886
 1170SOL    HW1 3709   1.910   0.276   2.641 -0.6023 -1.2634  0.5884
 1170SOL    HW2 3710   1.776   0.211   2.576 -0.1825 -0.6185 -0.9529
 1171SOL     OW 3711   3.169   4.548   1.818  0.1684  0.1951  0.0545
 1171SOL    HW1 3712   3.224   4.626   1.849  0.4763 -0.0028  0.0032
 1171SOL    HW2 3713   3.109   4.518   1.893  1.7873 -1.0751  0.8869
 1172SOL     OW 3714   0.255   2.248   4.535 -0.2290  0.2027 -0.1885
 1172SOL    HW1 3715   0.168   2.296   4.529 -0.7688 -0.5453  1.1196
 1172SOL    HW2 3716   0.272   2.221   4.630  0.4023 -1.5229 -0.7402
 1173SOL     OW 3717   5.141   0.358   3.207  0.4826 -0.0417  0.4708
 1173SOL    HW1 3718   5.073   0.371   3.280 -1.4711 -0.6001 -1.1746
 1173SOL    HW2 3719   5.126   0.426   3.135 -0.3781 -2.0400 -1.3356
 1174SOL     OW 3720   1.201   2.124   0.523 -0.1245  0.1756 -0.5016
 1174SOL    HW1 3721   1.183   2.086   0.613 -1.0410  3.7525  1.0205
 1174SOL    HW2 3722   1.115   2.146   0.478  0.3504 -0.1868 -1.6318
 1175SOL     OW 3723   3.638   3.377   1.080  0.0818  0.1288  0.4220
 1175SOL    HW1 3724   3.589   3.408   1.162 -1.2061 -0.3231 -0.1497
 1175SOL    HW2 3725   3.715   3.320   1.108  0.4477  1.0434  1.3542
 1176SOL     OW 3726   4.373   1.829   4.796  1.0980 -0.6844 -0.6362
 1176SOL    HW1 3727   4.402   1.743   4.755  0.7200 -0.1054 -2.1986
 1176SOL    HW2 3728   4.292   1.864   4.749  1.4934  0.7332 -0.3390
 1177SOL     OW 3729   1.645   3.427   4.237  0.3280 -0.1075 -0.0278
 1177SOL    HW1 3730   1.710   3.455   4.166  1.1883  1.2163  1.2207
 1177SOL    HW2 3731   1.590   3.505   4.266 -0.4431 -0.7655  0.3378
 1178SOL     OW 3732   3.221   3.147   0.610 -0.3979 -0.2118  0.0726
 1178SOL    HW1 3733   3.189   3.105   0.695  1.4076  0.6740  1.2693
 1178SOL    HW2 3734   3.299   3.096   0.575  0.3090  0.7346  0.2287
 1179SOL     OW 3735   2.506   1.160   1.886  0.0428  0.7525 -0.3032
 1179SOL    HW1 3736   2.552   1.205   1.809 -0.6279  1.0633 -0.5266
 1179SOL    HW2 3737   2.512   1.219   1.967  0.3618  0.6208 -0.2264
 1180SOL     OW 3738   1.211   4.894   2.663  0.0676  0.8479  0.4062
 1180SOL    HW1 3739   1.226   4.924   2.569 -1.0949  1.6304  0.4553
 1180SOL    HW2 3740   1.196   4.795   2.664  1.6932  0.5531 -0.0141
 1181SOL     OW 3741   3.251   2.003   0.348 -0.1874  0.3602 -0.0233
 1181SOL    HW1 3742   3.231   1.979   0.253 -1.7122  0.4699  0.2387
 1181SOL    HW2 3743   3.326   2.070   0.351 -0.8895  1.2302 -1.2381
 1182SOL     OW 3744   0.580   0.212   3.496 -0.2382  0.3008  0.0437
 1182SOL    HW1 3745   0.495   0.230   3.546  0.8241  0.7237  1.7855
 1182SOL    HW2 3746   0.648   0.176   3.559  1.4911  1.8039 -0.8835
 1183SOL     OW 3747   3.110   0.517   2.736 -0.2898 -0.5645 -0.2812
 1183SOL    HW1 3748   3.193   0.461   2.744 -0.3579 -0.7284 -0.7084
 1183SOL    HW2 3749   3.034   0.470   2.783  0.0931  0.0870  1.0409
 1184SOL     OW 3750   2.143   4.698   1.346 -0.5468 -0.0160  0.3865
 1184SOL    HW1 3751   2.189   4.758   1.411 -1.4673 -0.5753  1.5920
 1184SOL    HW2 3752   2.211   4.641   1.299  0.0384 -0.6830  1.9695
 1185SOL     OW 3753   0.604   3.623   2.785  0.1319  0.1590 -0.5678
 1185SOL    HW1 3754   0.652   3.676   2.715  0.1976 -0.9192 -1.3733
 1185SOL    HW2 3755   0.506   3.629   2.771  0.1642 -0.8278 -1.3842
 1186SOL     OW 3756   4.774   4.042   3.322  0.1823 -0.0986  0.2147
 1186SOL    HW1 3757   4.829   4.080   3.397  1.9492  0.0990 -1.1040
 1186SOL    HW2 3758   4.777   3.942   3.326  1.9598 -0.1164 -0.7016
 1187SOL     OW 3759   0.047   0.541   3.018 -0.1751  0.3751  0.3347
 1187SOL    HW1 3760   0.010   0.518   2.928  1.3815 -1.9441  0.1818
 1187SOL    HW2 3761   0.146   0.556   3.011 -0.1231  0.7643  1.5652
 1188SOL     OW 3762   0.617   1.644   3.864  0.0813 -0.9343  0.0608
 1188SOL    HW1 3763   0.602   1.571   3.797  1.9447 -1.1021 -0.2132
 1188SOL    HW2 3764   0.678   1.611   3.936 -1.2763 -0.4994  1.4519
 1189SOL     OW 3765   4.482   4.868   5.063 -0.8161 -0.1185 -0.0701
 1189SOL    HW1 3766   4.413   4.937   5.085 -0.2740  0.9470 -1.5373
 1189SOL    HW2 3767   4.521   4.832   5.147 -1.1651  1.3312  0.7489
 1190SOL     OW 3768   0.638   0.697   2.489  0.0437  0.2560  0.2497
 1190SOL    HW1 3769   0.671   0.786   2.521  0.0703  0.5881 -0.6749
 1190SOL    HW2 3770   0.580   0.710   2.409 -0.4822 -0.5155  0.4940
 1191SOL     OW 3771   0.319   0.182   4.481 -0.5629 -0.4320  0.2299
 1191SOL    HW1 3772   0.398   0.172   4.542 -1.0885  0.1540  1.0293
 1191SOL    HW2 3773   0.236   0.151   4.528 -0.9005 -0.5025 -0.3934
 1192SOL     OW 3774   3.074   0.323   4.571 -0.4524  0.1416  0.3318
 1192SOL    HW1 3775   3.023   0.267   4.506 -1.6392  1.2521  0.2693
 1192SOL    HW2 3776   3.168   0.336   4.538 -0.7149 -0.2447 -0.5840
 1193SOL     OW 3777   4.382   3.347   0.637 -0.4967  0.1998 -0.1178
 1193SOL    HW1 3778   4.418   3.438   0.654 -1.3976  0.7551 -1.0698
 1193SOL    HW2 3779   4.443   3.278   0.676 -0.6768  1.2523  2.1505
 1194SOL     OW 3780   1.353   0.244   0.696 -0.0034  0.0964 -0.1490
 1194SOL    HW1 3781   1.411   0.179   0.745  0.1145  1.2306  1.3013
 1194SOL    HW2 3782   1.397   0.269   0.610  0.2111 -1.2924 -0.4662
 1195SOL     OW 3783   2.908   3.622   2.918  0.2806 -0.5363 -0.1101
 1195SOL    HW1 3784   2.961   3.558   2.863  0.7490 -1.0440  0.9022
 1195SOL    HW2 3785   2.970   3.688   2.962  0.2310 -1.6171  1.7155
 1196SOL     OW 3786   4.430   2.517   0.419  0.2180  0.3128 -0.1637
 1196SOL    HW1 3787   4.346   2.521   0.473  0.7527 -2.2707  1.0154
 1196SOL    HW2 3788   4.495   2.585   0.453 -0.2196  0.1171  1.1393
 1197SOL     OW 3789   0.788   3.143   0.736  0.0389 -0.0519 -0.0432
 1197SOL    HW1 3790   0.704   3.189   0.767  0.1089  0.6182 -0.8372
 1197SOL    HW2 3791   0.768   3.090   0.653  0.4496  0.2841 -0.3576
 1198SOL     OW 3792   1.926   0.941   1.674 -0.0187 -0.2393  0.1717
 1198SOL    HW1 3793   2.026   0.944   1.671 -0.0196  2.8134 -0.0336
 1198SOL    HW2 3794   1.894   0.857   1.630  2.4192 -1.5601  0.6947
 1199SOL     OW 3795   1.163   2.066   0.797  0.2440 -0.1832 -0.7493
 1199SOL    HW1 3796   1.233   2.135   0.811  1.5047 -1.6182  0.3015
 1199SOL    HW2 3797   1.135   2.028   0.885 -2.5390  0.9344 -1.0278
 1200SOL     OW 3798   5.013   4.326   1.236  0.5635 -0.3092 -0.4519
 1200SOL    HW1 3799   5.046   4.420   1.243  2.8678 -1.1967  2.6482
 1200SOL    HW2 3800   5.063   4.278   1.164  3.4529 -0.5212  1.5319
 1201SOL     OW 3801   4.443   1.505   4.423 -0.5337 -0.1022  0.4394
 1201SOL    HW1 3802   4.466   1.540   4.332 -0.0227 -2.1067 -0.2564
 1201SOL    HW2 3803   4.375   1.433   4.415  0.7677 -1.5223  1.4227
 1202SOL     OW 3804   4.606   2.177   4.750  0.1812 -0.3988  0.4255
 1202SOL    HW1 3805   4.603   2.216   4.842 -0.7487  1.1492 -0.2207
 1202SOL    HW2 3806   4.516   2.140   4.727 -0.2626  1.2607 -0.6685
 1203SOL     OW 3807   4.769   4.172   3.074  0.0959 -0.2636 -0.0427
 1203SOL    HW1 3808   4.821   4.251   3.106 -0.0845 -0.1153 -0.1172
 1203SOL    HW2 3809   4.776   4.098   3.141 -0.4895  0.1335  0.4653
 1204SOL     OW 3810   1.218   1.831   0.701  0.1143 -0.0681  0.3712
 1204SOL    HW1 3811   1.212   1.768   0.778 -0.3950  1.0349  1.2605
 1204SOL    HW2 3812   1.183   1.920   0.728 -4.5276 -0.7177 -2.3583
 1205SOL     OW 3813   4.416   3.495   4.365 -0.2218  0.1234  1.1844
 1205SOL    HW1 3814   4.458   3.453   4.285 -0.1432  0.5866  0.9784
 1205SOL    HW2 3815   4.389   3.588   4.343 -0.9948 -0.0364  1.4370
 1206SOL     OW 3816   4.975   1.179   1.636 -0.2464 -0.7340  0.4024
 1206SOL    HW1 3817   4.958   1.111   1.565 -1.4249  0.1531 -0.1879
 1206SOL    HW2 3818   4.911   1.165   1.712 -0.9042  0.0827  0.0066
 1207SOL     OW 3819   0.258   4.728   4.794  0.1615  0.4061 -0.5934
 1207SOL    HW1 3820   0.194   4.796   4.828 -0.8489 -0.6412 -0.3270
 1207SOL    HW2 3821   0.269   4.655   4.862 -0.6405 -0.8989 -1.8013
 1208SOL     OW 3822   4.666   3.679   4.864  0.0218 -0.0946 -0.1054
 1208SOL    HW1 3823   4.739   3.613   4.886  0.7240 -0.1208 -2.2418
 1208SOL    HW2 3824   4.645   3.673   4.766 -1.6092  1.2018  0.1273
 1209SOL     OW 3825   1.118   0.031   0.386  0.2399  0.4455  0.5779
 1209SOL    HW1 3826   1.166   0.025   0.474  1.4762 -1.9267 -0.1750
 1209SOL    HW2 3827   1.054  -0.046   0.378  0.9805 -0.0366 -1.0483
 1210SOL     OW 3828   4.571   0.310   0.982 -0.0522  0.2092  0.2324
 1210SOL    HW1 3829   4.521   0.381   0.932 -0.6207  0.7303  1.5079
 1210SOL    HW2 3830   4.668   0.317   0.960 -0.2503  0.6021 -0.5766
 1211SOL     OW 3831   1.136   1.044   4.152 -0.1895  0.4004  0.1097
 1211SOL    HW1 3832   1.213   1.079   4.099  0.0782 -0.9589 -0.4298
 1211SOL    HW2 3833   1.163   0.959   4.199 -1.0504  0.4582  0.7443
 1212SOL     OW 3834   5.106   3.972   0.084 -0.7485 -0.6591  0.0103
 1212SOL    HW1 3835   5.073   3.910   0.013 -0.5415 -1.0667  0.2643
 1212SOL    HW2 3836   5.037   4.041   0.103 -0.3832  0.0996 -1.3417
 1213SOL     OW 3837   0.011   0.902   0.590  0.1635  0.3860 -0.4542
 1213SOL    HW1 3838   0.023   0.965   0.667  1.0921  0.1574 -0.4053
 1213SOL    HW2 3839   0.016   0.953   0.505 -0.0971  0.5249 -0.3883
 1214SOL     OW 3840   1.585   4.353   3.153  0.0697 -0.3542 -1.1012
 1214SOL    HW1 3841   1.516   4.420   3.125  0.8680  1.4850  0.9954
 1214SOL    HW2 3842   1.667   4.364   3.098  0.8339  1.6958  0.3290
 1215SOL     OW 3843   2.641   1.667   1.475 -0.1791 -0.4744 -0.1457
 1215SOL    HW1 3844   2.608   1.715   1.394  1.6239 -0.6067 -0.9962
 1215SOL    HW2 3845   2.658   1.571   1.453  2.2334 -0.0889 -0.2261
 1216SOL     OW 3846   0.509   0.312   1.403  0.1469 -0.5010  0.0092
 1216SOL    HW1 3847   0.491   0.226   1.452 -0.2776 -0.5532 -0.2347
 1216SOL    HW2 3848   0.577   0.365   1.453 -1.3518  0.1364  1.4958
 1217SOL     OW 3849   4.375   3.287   3.489  0.5822 -0.4614 -0.5193
 1217SOL    HW1 3850   4.366   3.293   3.589 -1.2437  2.8495 -0.7200
 1217SOL    HW2 3851   4.307   3.223   3.453 -2.0566  1.6885  0.2107
 1218SOL     OW 3852   3.456   4.270   3.493  0.5828  0.2603 -0.8405
 1218SOL    HW1 3853   3.368   4.265   3.540  0.2756  0.0376 -1.4266
 1218SOL    HW2 3854   3.460   4.353   3.437  0.1367 -0.4777 -1.9929
 1219SOL     OW 3855   0.859   1.665   2.559 -0.1116  0.4936  0.3908
 1219SOL    HW1 3856   0.801   1.672   2.479  2.5025  0.4723 -1.6450
 1219SOL    HW2 3857   0.916   1.583   2.552  0.4044  0.6608  2.1252
 1220SOL     OW 3858   4.848   4.709   3.722 -0.2733 -0.2755  0.0402
 1220SOL    HW1 3859   4.863   4.694   3.820 -0.3307 -0.4179  0.0277
 1220SOL    HW2 3860   4.933   4.691   3.672 -0.1883 -0.0072  0.0834
 1221SOL     OW 3861   4.892   0.502   5.071  0.2905  0.5865  0.0133
 1221SOL    HW1 3862   4.826   0.448   5.124  0.5615  0.7400  0.5188
 1221SOL    HW2 3863   4.977   0.451   5.060 -0.8795 -0.9199 -3.2827
 1222SOL     OW 3864   1.296   5.007   2.434 -0.1887  0.4427 -0.1238
 1222SOL    HW1 3865   1.255   5.068   2.366  0.7353  1.2667  0.0358
 1222SOL    HW2 3866   1.347   4.935   2.387 -1.4913 -0.3867 -0.3168
 1223SOL     OW 3867   3.618   2.005   3.113 -0.3092  0.0762 -0.0645
 1223SOL    HW1 3868   3.649   1.972   3.202  0.8106 -0.8219 -0.7565
 1223SOL    HW2 3869   3.592   1.928   3.055  0.7153  0.4841 -1.1189
 1224SOL     OW 3870   0.763   4.807   0.483  0.3165 -0.3630 -0.5372
 1224SOL    HW1 3871   0.665   4.822   0.496  0.6384  1.9509 -0.4374
 1224SOL    HW2 3872   0.777   4.725   0.428 -1.7127 -0.1584 -1.4433
 1225SOL     OW 3873   1.621   3.110   1.332 -0.0734 -0.0888 -0.6120
 1225SOL    HW1 3874   1.640   3.195   1.382  1.7825 -0.1466 -1.1455
 1225SOL    HW2 3875   1.538   3.122   1.277 -1.6111  0.2941  1.6705
 1226SOL     OW 3876   4.258   3.254   2.580 -0.2515  0.3946  0.4098
 1226SOL    HW1 3877   4.242   3.218   2.488  0.5527  1.2927 -0.0921
 1226SOL    HW2 3878   4.175   3.240   2.635 -1.5714  1.8286 -1.0968
 1227SOL     OW 3879   0.320   4.341   0.909 -0.6170  0.3819  0.2172
 1227SOL    HW1 3880   0.350   4.435   0.899  1.2590 -0.2825 -1.0351
 1227SOL    HW2 3881   0.316   4.317   1.006 -0.8100  1.6499  0.5339
 1228SOL     OW 3882   3.030   4.354   3.033  0.0959 -0.1819 -0.1743
 1228SOL    HW1 3883   3.005   4.266   3.074 -1.0238  0.8787  1.5140
 1228SOL    HW2 3884   2.947   4.404   3.010  0.7224  0.7556 -0.4286
 1229SOL     OW 3885   1.854   1.144   5.067  0.1036  0.2616  0.0883
 1229SOL    HW1 3886   1.891   1.056   5.097 -1.3640 -0.6677 -0.6822
 1229SOL    HW2 3887   1.795   1.182   5.139 -1.1435 -0.5678 -0.4695
 1230SOL     OW 3888   4.677   2.196   2.773  0.3589 -0.2065 -0.1789
 1230SOL    HW1 3889   4.657   2.270   2.838 -0.9300 -1.2991  0.7181
 1230SOL    HW2 3890   4.715   2.118   2.822 -0.1782 -0.8755 -0.8094
 1231SOL     OW 3891   2.877   1.748   4.693  0.1474  0.2395 -0.6491
 1231SOL    HW1 3892   2.897   1.705   4.780 -0.9494  0.5742 -0.2091
 1231SOL    HW2 3893   2.832   1.682   4.632  0.3019  0.1940 -0.7134
 1232SOL     OW 3894   2.129   0.833   4.657  0.1193  0.1459 -0.3638
 1232SOL    HW1 3895   2.115   0.906   4.589 -2.0058  0.0479 -0.0923
 1232SOL    HW2 3896   2.132   0.745   4.611  2.7443  0.3265 -0.6993
 1233SOL     OW 3897   4.678   0.312   4.632  0.2793  0.0098  0.0480
 1233SOL    HW1 3898   4.662   0.292   4.729  0.6373  0.2168  0.1500
 1233SOL    HW2 3899   4.590   0.318   4.585  0.1090 -0.2759  0.3232
 1234SOL     OW 3900   2.873   2.543   2.299  0.7156 -0.1696 -0.7605
 1234SOL    HW1 3901   2.900   2.586   2.212  1.7611  0.0386 -0.3467
 1234SOL    HW2 3902   2.883   2.444   2.292  2.8944 -0.0393 -0.2275
 1235SOL     OW 3903   0.855   0.247   4.507 -0.7237 -0.9539  0.2904
 1235SOL    HW1 3904   0.874   0.237   4.410 -1.4404 -0.1015  0.0445
 1235SOL    HW2 3905   0.792   0.323   4.521  1.2765  0.5609  1.6417
 1236SOL     OW 3906   3.082   3.291   4.776 -0.2867 -0.1747 -0.4904
 1236SOL    HW1 3907   3.038   3.210   4.736 -1.8516 -0.6030  1.9102
 1236SOL    HW2 3908   3.012   3.350   4.817  0.8749  2.1506 -1.6064
 1237SOL     OW 3909   0.738   0.104   4.941 -0.6789  0.1370  0.0731
 1237SOL    HW1 3910   0.742   0.101   4.841  1.8166  3.0954 -0.0686
 1237SOL    HW2 3911   0.677   0.179   4.969 -0.4878  0.0413  0.7543
 1238SOL     OW 3912   3.258   4.193   0.529  0.0782  0.1009  0.5434
 1238SOL    HW1 3913   3.166   4.174   0.494 -0.1744  0.2567  1.1178
 1238SOL    HW2 3914   3.322   4.124   0.493 -0.1060  0.4599 -0.4994
 1239SOL     OW 3915   3.863   1.696   1.675 -0.5786 -0.0200 -0.5195
 1239SOL    HW1 3916   3.849   1.608   1.720 -1.1393 -0.6771 -1.9085
 1239SOL    HW2 3917   3.939   1.744   1.719  0.6982 -1.8317 -0.6025
 1240SOL     OW 3918   4.617   5.133   0.035  0.2574 -0.3446 -0.9187
 1240SOL    HW1 3919   4.628   5.154   0.133 -1.3355 -2.2142 -0.2687
 1240SOL    HW2 3920   4.544   5.190  -0.003  1.4170  0.9664 -1.2820
 1241SOL     OW 3921   0.915   1.231   2.714  0.3404  0.2290 -0.2169
 1241SOL    HW1 3922   0.899   1.302   2.783 -0.3286  0.8951 -1.0404
 1241SOL    HW2 3923   0.939   1.146   2.760  0.5111  0.8148  0.8160
 1242SOL     OW 3924   0.549   2.178   0.255  0.2485  0.0233 -0.3646
 1242SOL    HW1 3925   0.535   2.089   0.297  0.4725  0.4488  0.6543
 1242SOL    HW2 3926   0.477   2.195   0.187 -0.9290 -0.1590  0.7793
 1243SOL     OW 3927   1.962   4.555   5.156 -0.5381  1.0141  0.1097
 1243SOL    HW1 3928   1.996   4.530   5.065 -0.3208  1.1713  0.1478
 1243SOL    HW2 3929   1.868   4.587   5.148 -0.8353  0.1577  0.0627
 1244SOL     OW 3930   3.182   4.896   2.294 -0.6668  0.1677 -0.5609
 1244SOL    HW1 3931   3.112   4.825   2.287  0.1886 -0.5962 -1.9102
 1244SOL    HW2 3932   3.262   4.869   2.240 -0.1005  1.9181 -0.6573
 1245SOL     OW 3933   0.624   3.211   2.973  0.1190 -0.6983  0.2827
 1245SOL    HW1 3934   0.566   3.182   2.897 -1.7008 -1.1275  1.7574
 1245SOL    HW2 3935   0.659   3.130   3.021  1.4024 -0.4341 -0.1573
 1246SOL     OW 3936   1.092   0.357   2.862  0.0523  0.3708  0.4667
 1246SOL    HW1 3937   1.055   0.446   2.888  1.6325  1.5895 -1.2515
 1246SOL    HW2 3938   1.023   0.286   2.881 -0.8946  1.7683  2.7283
 1247SOL     OW 3939   2.410   0.230   0.425 -0.1953 -0.3257  0.4736
 1247SOL    HW1 3940   2.499   0.243   0.469  0.8405  3.1665 -2.2126
 1247SOL    HW2 3941   2.416   0.154   0.360  1.0728  0.2691 -0.1467
 1248SOL     OW 3942   2.207   0.615   3.883  0.3291  0.1372 -0.0094
 1248SOL    HW1 3943   2.299   0.606   3.922  0.3083 -0.5979 -0.1133
 1248SOL    HW2 3944   2.187   0.711   3.866  0.7764  0.3746  0.7471
 1249SOL     OW 3945   0.347   4.285   5.069  0.2477  0.5902 -0.3879
 1249SOL    HW1 3946   0.316   4.196   5.038  0.6221  0.6573 -0.9826
 1249SOL    HW2 3947   0.329   4.295   5.167 -0.2375  0.0585 -0.4182
 1250SOL     OW 3948   1.848   4.540   3.564 -0.1017  0.0699  0.4789
 1250SOL    HW1 3949   1.916   4.477   3.529  0.1995 -0.8667  2.5747
 1250SOL    HW2 3950   1.884   4.633   3.564  1.2931 -0.4307  1.6940
 1251SOL     OW 3951   3.149   2.758   1.908  0.2565  0.7889  0.8938
 1251SOL    HW1 3952   3.248   2.770   1.916  0.5168  0.5326 -1.2265
 1251SOL    HW2 3953   3.118   2.793   1.819 -0.9810 -2.2536 -0.0250
 1252SOL     OW 3954   1.892   2.707   3.259 -0.1627 -0.1156  0.3210
 1252SOL    HW1 3955   1.817   2.735   3.199 -1.2014 -1.9467  0.7059
 1252SOL    HW2 3956   1.973   2.687   3.204  0.6541  3.3428 -0.0008
 1253SOL     OW 3957   0.027   3.466   2.892 -0.4640  0.2790 -0.4499
 1253SOL    HW1 3958   0.051   3.484   2.988 -0.5687  2.7787 -0.8049
 1253SOL    HW2 3959   0.106   3.427   2.845 -0.4970 -1.2405  0.6836
 1254SOL     OW 3960   0.586   1.547   0.974 -0.3815  0.7570 -0.1549
 1254SOL    HW1 3961   0.540   1.622   0.927 -0.2601  0.4133 -0.8299
 1254SOL    HW2 3962   0.684   1.552   0.956 -0.5060 -0.2794 -1.2402
 1255SOL     OW 3963   4.058   3.396   3.186  0.1599 -0.0301  0.8984
 1255SOL    HW1 3964   4.135   3.350   3.142  0.4610  0.5349  0.8276
 1255SOL    HW2 3965   4.014   3.333   3.251 -0.6914 -1.0923 -0.6526
 1256SOL     OW 3966   4.238   0.981   1.613  0.3589 -0.2314  0.4029
 1256SOL    HW1 3967   4.218   0.884   1.625 -0.7374  0.0664  1.1241
 1256SOL    HW2 3968   4.334   0.992   1.587  0.6589 -1.4548  0.9155
 1257SOL     OW 3969   3.903   1.021   1.554 -0.7359  0.2392  1.3320
 1257SOL    HW1 3970   3.805   1.013   1.537 -0.1875 -2.3616 -1.5690
 1257SOL    HW2 3971   3.941   0.930   1.572  1.2987  1.0231  1.2594
 1258SOL     OW 3972   0.466   0.584   1.869 -0.7370 -0.1308  0.6699
 1258SOL    HW1 3973   0.464   0.660   1.803  0.3146  0.4863  1.3181
 1258SOL    HW2 3974   0.448   0.498   1.821 -1.1123  0.4228 -0.2224
 1259SOL     OW 3975   4.765   4.175   4.198  0.0596 -0.2404  0.4159
 1259SOL    HW1 3976   4.703   4.138   4.267 -1.1288  0.8735 -0.0183
 1259SOL    HW2 3977   4.715   4.237   4.138  1.2735 -0.4738 -0.8905
 1260SOL     OW 3978   1.769   3.536   1.207  0.2551 -0.5277  0.4059
 1260SOL    HW1 3979   1.684   3.520   1.157  0.8398  0.7320 -1.0786
 1260SOL    HW2 3980   1.784   3.634   1.215  1.1733 -0.7403  1.3515
 1261SOL     OW 3981   2.379   1.364   3.911 -0.5557  0.6978 -0.4753
 1261SOL    HW1 3982   2.341   1.377   3.819  0.1136  0.6826 -0.7575
 1261SOL    HW2 3983   2.424   1.448   3.941 -1.7718  1.0953  0.3266
 1262SOL     OW 3984   4.610   3.704   0.912 -0.1060  0.1904  0.1573
 1262SOL    HW1 3985   4.695   3.749   0.939  1.3690 -1.5340 -1.3299
 1262SOL    HW2 3986   4.532   3.759   0.942  1.5067  2.0201  1.2412
 1263SOL     OW 3987   2.167   0.166   0.602 -0.2649 -0.2348 -0.0257
 1263SOL    HW1 3988   2.195   0.094   0.539 -1.0369  0.3276 -1.0503
 1263SOL    HW2 3989   2.190   0.255   0.564  0.3531  0.0908  1.0611
 1264SOL     OW 3990   0.831   2.864   3.491  0.0870  0.0799 -0.1758
 1264SOL    HW1 3991   0.872   2.910   3.412 -0.8620 -0.2488 -0.8849
 1264SOL    HW2 3992   0.888   2.786   3.518 -0.3699 -0.7758 -1.5634
 1265SOL     OW 3993   0.368   2.320   3.425  0.2934 -0.3254  0.8297
 1265SOL    HW1 3994   0.360   2.349   3.330  2.0447 -0.0316  0.7553
 1265SOL    HW2 3995   0.426   2.240   3.431  3.0330  1.6071  1.9277
 1266SOL     OW 3996   3.564   1.399   2.046  1.0951  0.2414 -0.1086
 1266SOL    HW1 3997   3.484   1.424   2.101  0.4034  2.0360 -1.8464
 1266SOL    HW2 3998   3.557   1.441   1.956  2.6205 -1.9226 -1.3141
 1267SOL     OW 3999   4.627   1.196   0.251 -0.4197  0.1161 -0.1402
 1267SOL    HW1 4000   4.679   1.113   0.231 -0.5164  0.5439 -2.4059
 1267SOL    HW2 4001   4.531   1.173   0.266 -0.0950 -0.3754  1.4957
 1268SOL     OW 4002   3.480   4.485   3.318 -0.1226 -0.2431 -0.2830
 1268SOL    HW1 4003   3.471   4.583   3.336  0.2367 -0.3190  0.3658
 1268SOL    HW2 4004   3.393   4.449   3.283 -0.5959  0.1040  0.4923
 1269SOL     OW 4005   0.132   1.371   2.064  0.3034  0.1640 -0.2469
 1269SOL    HW1 4006   0.205   1.436   2.044 -0.6939  1.3219 -0.2597
 1269SOL    HW2 4007   0.097   1.388   2.156 -0.8110  0.4906 -0.7160
 1270SOL     OW 4008   3.632   0.751   0.352 -0.2011  0.1818 -0.3145
 1270SOL    HW1 4009   3.581   0.820   0.404  0.7630 -0.5891  1.7619
 1270SOL    HW2 4010   3.688   0.697   0.415  0.6580 -1.1434 -2.1423
 1271SOL     OW 4011   3.421   0.716   4.028  0.0667  0.0929 -0.1848
 1271SOL    HW1 4012   3.345   0.780   4.016  0.2621  0.5497  0.8931
 1271SOL    HW2 4013   3.429   0.691   4.125  0.2126 -1.3017 -0.5319
 1272SOL     OW 4014   2.634   2.153   3.210 -0.1075  0.0852  0.2148
 1272SOL    HW1 4015   2.550   2.207   3.197 -0.4228 -0.2339  0.8953
 1272SOL    HW2 4016   2.619   2.085   3.281  0.1820 -1.1197 -0.8407
 1273SOL     OW 4017   4.338   2.861   3.146  0.1064 -0.8257  0.0309
 1273SOL    HW1 4018   4.436   2.845   3.134  0.3201 -0.7299  1.4835
 1273SOL    HW2 4019   4.294   2.865   3.056  1.3235 -1.5005 -0.6269
 1274SOL     OW 4020   0.652   1.322   1.643 -0.4108  0.0826  0.2376
 1274SOL    HW1 4021   0.608   1.341   1.731  0.0601  3.4821 -0.1522
 1274SOL    HW2 4022   0.750   1.340   1.650 -0.2491 -0.3124 -0.8117
 1275SOL     OW 4023   1.756   3.821   1.509 -0.6997 -0.5480  0.5832
 1275SOL    HW1 4024   1.852   3.798   1.519 -0.6844 -0.0995  1.7407
 1275SOL    HW2 4025   1.725   3.799   1.417  1.3307  2.2773 -0.9157
 1276SOL     OW 4026   4.591   3.364   4.576  0.8285 -0.7095  0.2209
 1276SOL    HW1 4027   4.532   3.417   4.515  2.3348  1.0201  0.1967
 1276SOL    HW2 4028   4.549   3.275   4.593 -1.1593 -0.0264 -0.7805
 1277SOL     OW 4029   4.936   4.259   0.622 -0.4659 -0.0219  0.3480
 1277SOL    HW1 4030   5.034   4.279   0.623 -0.2520 -0.9133 -0.6017
 1277SOL    HW2 4031   4.886   4.333   0.666  0.5551  0.8898  0.0082
 1278SOL     OW 4032   3.095   0.557   2.094  0.7965 -0.0860  0.3104
 1278SOL    HW1 4033   3.145   0.513   2.019  1.3580  0.0731  0.5828
 1278SOL    HW2 4034   3.088   0.494   2.171  0.2954 -0.2186  0.1590
 1279SOL     OW 4035   0.661   1.963   1.353 -0.3524 -0.4690  0.2227
 1279SOL    HW1 4036   0.585   1.975   1.288  0.2902  2.1258 -0.1667
 1279SOL    HW2 4037   0.727   2.037   1.340  2.2247 -2.5857  0.6467
 1280SOL     OW 4038   2.783   1.978   4.817  0.4439  0.0874  0.2635
 1280SOL    HW1 4039   2.763   2.050   4.750  0.0536  0.0759  0.3646
 1280SOL    HW2 4040   2.791   1.890   4.770  0.2395  0.0902  0.2254
 1281SOL     OW 4041   2.302   4.347   3.395 -0.0110  0.3150 -0.6545
 1281SOL    HW1 4042   2.300   4.446   3.382 -0.1541  0.1126 -2.3066
 1281SOL    HW2 4043   2.354   4.326   3.478  0.8198  1.7195 -0.7798
 1282SOL     OW 4044   2.487   4.142   4.503 -0.5731 -0.3352 -0.0699
 1282SOL    HW1 4045   2.540   4.101   4.576 -0.8774  0.3651  0.5619
 1282SOL    HW2 4046   2.466   4.237   4.526 -1.3122 -0.3250 -0.7243
 1283SOL     OW 4047   3.103   3.824   5.047 -0.5080  0.0262 -0.3255
 1283SOL    HW1 4048   3.101   3.839   4.948 -0.0807 -0.7434 -0.4574
 1283SOL    HW2 4049   3.181   3.874   5.086  0.8389 -1.6396 -0.7467
 1284SOL     OW 4050   0.938   0.095   2.320  0.5869  0.5387 -0.6000
 1284SOL    HW1 4051   0.949   0.179   2.374  0.4728  2.0089 -2.7140
 1284SOL    HW2 4052   1.027   0.051   2.308  0.6781  0.4359  0.3886
 1285SOL     OW 4053   0.896   0.836   0.629  0.4744 -0.2785 -0.1236
 1285SOL    HW1 4054   0.911   0.854   0.727  0.1698  1.0483 -0.2951
 1285SOL    HW2 4055   0.966   0.773   0.595  1.0326 -0.1604  0.7800
 1286SOL     OW 4056   0.391   4.156   3.493 -0.6478 -0.0800 -0.1497
 1286SOL    HW1 4057   0.335   4.228   3.533 -1.3048  0.1563 -1.4306
 1286SOL    HW2 4058   0.400   4.171   3.394  0.4077 -0.9598 -0.2142
 1287SOL     OW 4059   0.959   3.784   0.750 -0.1145 -0.3497  0.4349
 1287SOL    HW1 4060   0.906   3.761   0.668 -0.0561  1.1119 -0.0310
 1287SOL    HW2 4061   1.055   3.763   0.734  0.2473  1.8597 -0.7156
 1288SOL     OW 4062   1.529   0.951   0.775 -0.1823 -0.1184 -0.4908
 1288SOL    HW1 4063   1.465   1.019   0.738 -0.9194 -0.9333 -0.7594
 1288SOL    HW2 4064   1.481   0.864   0.789  0.4604 -0.2665  0.9495
 1289SOL     OW 4065   4.521   1.969   0.522  0.4454  0.0656 -0.5313
 1289SOL    HW1 4066   4.475   1.895   0.473 -0.8471 -0.5370  1.4851
 1289SOL    HW2 4067   4.589   1.931   0.584 -1.8411  0.2151  2.2821
 1290SOL     OW 4068   3.894   2.721   0.126 -0.0427 -0.2585 -0.4240
 1290SOL    HW1 4069   3.928   2.630   0.150 -0.8985 -0.6535 -0.6384
 1290SOL    HW2 4070   3.797   2.714   0.103 -0.2377  0.8019  0.0466
 1291SOL     OW 4071   3.271   4.038   4.929 -0.0424  0.6798 -0.1219
 1291SOL    HW1 4072   3.200   4.068   4.865 -0.4306  0.5350  0.2384
 1291SOL    HW2 4073   3.266   4.093   5.012 -0.9645 -0.5396  0.6747
 1292SOL     OW 4074   0.821   4.608   0.306 -0.4281 -0.3958  0.0696
 1292SOL    HW1 4075   0.828   4.616   0.206 -3.5010 -2.1451 -0.4273
 1292SOL    HW2 4076   0.866   4.524   0.335  2.2398  1.1128  0.5148
 1293SOL     OW 4077   2.039   2.311   0.715  0.3756  0.1662 -0.4373
 1293SOL    HW1 4078   2.026   2.390   0.774  0.5042  1.0090 -1.5041
 1293SOL    HW2 4079   2.068   2.341   0.624  1.1708 -1.1547 -0.6558
 1294SOL     OW 4080   2.545   2.308   1.645  0.0735 -0.6233  0.2171
 1294SOL    HW1 4081   2.469   2.243   1.643  0.1351 -0.7420  1.2870
 1294SOL    HW2 4082   2.516   2.391   1.692  0.7291 -0.8264  0.9864
 1295SOL     OW 4083   4.838   4.574   2.206 -0.5757 -0.7017 -0.0765
 1295SOL    HW1 4084   4.801   4.546   2.295 -0.5401 -0.3657  0.0466
 1295SOL    HW2 4085   4.913   4.638   2.220 -0.0843 -1.2148 -0.3338
 1296SOL     OW 4086   4.660   2.943   3.761  0.2189 -0.6090 -0.1807
 1296SOL    HW1 4087   4.590   2.950   3.690 -1.0170 -0.7415  0.9842
 1296SOL    HW2 4088   4.669   2.848   3.791  1.4663 -0.7225 -0.8445
 1297SOL     OW 4089   2.989   2.004   3.973 -0.5785 -0.1746 -0.1734
 1297SOL    HW1 4090   2.968   1.907   3.957 -1.4652  0.1967 -1.4023
 1297SOL    HW2 4091   3.089   2.016   3.974 -0.4606 -1.0834 -0.0978
 1298SOL     OW 4092   1.826   0.942   4.603  0.1112 -0.2866 -0.3721
 1298SOL    HW1 4093   1.892   0.908   4.537 -0.1435  1.5289 -1.6456
 1298SOL    HW2 4094   1.872   1.005   4.666 -0.1858  0.1524 -0.5898
 1299SOL     OW 4095   2.047   0.117   2.095 -0.1478  0.0939  0.2170
 1299SOL    HW1 4096   1.961   0.147   2.136 -0.1624 -0.5169  0.6499
 1299SOL    HW2 4097   2.119   0.120   2.164  0.2661  0.9455 -0.2347
 1300SOL     OW 4098   1.866   4.679   0.490 -0.2767  0.0054  0.1861
 1300SOL    HW1 4099   1.802   4.669   0.566  0.9140  0.6394  1.3294
 1300SOL    HW2 4100   1.954   4.639   0.515  0.0944  0.0840 -0.9323
 1301SOL     OW 4101   0.444   3.550   0.722  0.4618  0.0441 -0.0421
 1301SOL    HW1 4102   0.429   3.606   0.641  0.1381  0.5207  0.3482
 1301SOL    HW2 4103   0.477   3.607   0.797  0.4778 -0.3469  0.2514
 1302SOL     OW 4104   4.000   1.920   2.949  0.2008 -0.5441 -0.4166
 1302SOL    HW1 4105   3.977   1.825   2.970  0.9332 -0.6725 -0.1587
 1302SOL    HW2 4106   4.086   1.944   2.994 -0.5725  0.6119  0.5133
 1303SOL     OW 4107   4.803   4.579   1.732 -0.6658 -0.1281  0.2038
 1303SOL    HW1 4108   4.827   4.490   1.769 -0.8371 -0.0112  0.6006
 1303SOL    HW2 4109   4.742   4.567   1.653 -2.4219 -0.3099  1.5401
 1304SOL     OW 4110   4.106   0.799   1.796 -0.0668 -0.1388 -0.8103
 1304SOL    HW1 4111   4.009   0.797   1.821  0.1617  1.2092  0.3134
 1304SOL    HW2 4112   4.116   0.785   1.698 -1.5488  1.5111 -1.2393
 1305SOL     OW 4113   1.058   0.658   0.520  0.3956  0.1244  0.2104
 1305SOL    HW1 4114   1.132   0.662   0.453  0.3978 -1.9729  0.0329
 1305SOL    HW2 4115   1.036   0.563   0.540 -1.8424  0.7046  0.7428
 1306SOL     OW 4116   1.470   4.157   1.567  0.0785 -0.7606  0.2459
 1306SOL    HW1 4117   1.501   4.223   1.636 -0.3722  1.5485 -1.6267
 1306SOL    HW2 4118   1.389   4.109   1.601  0.2708 -0.1810  1.5772
 1307SOL     OW 4119   0.889   0.793   3.855  0.0217  0.2278  0.2383
 1307SOL    HW1 4120   0.949   0.821   3.780  0.0479  0.9313  0.5201
 1307SOL    HW2 4121   0.872   0.694   3.848 -0.5217  0.3873 -1.0912
 1308SOL     OW 4122   4.185   0.638   4.265 -0.5794 -0.3525  0.3240
 1308SOL    HW1 4123   4.092   0.656   4.235 -1.1384 -1.7686  1.0802
 1308SOL    HW2 4124   4.198   0.674   4.358 -1.5616 -3.1474  1.6598
 1309SOL     OW 4125   4.541   1.976   1.329 -0.3108 -0.4250  0.2227
 1309SOL    HW1 4126   4.562   2.034   1.250  0.9435 -0.1599  0.7340
 1309SOL    HW2 4127   4.444   1.986   1.352 -0.0539  1.8476  0.5706
 1310SOL     OW 4128   0.959   2.850   1.796  0.1629  0.2170 -0.1199
 1310SOL    HW1 4129   1.022   2.806   1.732  0.1813  0.2560 -0.1286
 1310SOL    HW2 4130   0.945   2.791   1.875 -3.2079 -1.9155 -2.0260
 1311SOL     OW 4131   0.583   3.440   2.189  0.0713 -0.0845 -0.1183
 1311SOL    HW1 4132   0.606   3.524   2.239  0.7409 -0.5015  0.2824
 1311SOL    HW2 4133   0.539   3.465   2.102  3.3085  0.8541 -1.6417
 1312SOL     OW 4134   4.373   1.579   0.202  0.0161  0.0949 -0.0025
 1312SOL    HW1 4135   4.346   1.532   0.285 -1.2447  0.2988 -0.2710
 1312SOL    HW2 4136   4.438   1.523   0.150 -0.4685 -0.7581  0.3139
 1313SOL     OW 4137   0.869   4.808   3.433  0.1531  0.5044 -0.1479
 1313SOL    HW1 4138   0.967   4.822   3.446 -0.0047  0.1643  1.6391
 1313SOL    HW2 4139   0.855   4.735   3.366  1.1208  0.6115 -0.4791
 1314SOL     OW 4140   0.405   5.037   4.436  0.5785 -0.8425 -0.3662
 1314SOL    HW1 4141   0.337   4.995   4.495 -1.0229  0.4509 -1.2083
 1314SOL    HW2 4142   0.375   5.034   4.341  0.9402  1.0781 -0.5967
 1315SOL     OW 4143   2.165   0.634   0.036  0.0467 -0.2941 -0.4363
 1315SOL    HW1 4144   2.151   0.704   0.107 -0.1079 -0.5613 -0.2023
 1315SOL    HW2 4145   2.246   0.657  -0.018 -0.3367  0.3835 -0.7374
 1316SOL     OW 4146   1.092   3.788   2.530  0.2782 -0.0522  0.4368
 1316SOL    HW1 4147   1.099   3.700   2.576 -0.4499 -0.6154 -0.4852
 1316SOL    HW2 4148   1.028   3.846   2.580  0.3701 -0.2304  0.7664
 1317SOL     OW 4149   4.025   2.417   4.606 -0.2656 -0.6259 -0.0378
 1317SOL    HW1 4150   4.041   2.516   4.607  0.6859 -0.7401 -1.6955
 1317SOL    HW2 4151   3.932   2.399   4.572  0.2108 -0.3447 -1.5554
 1318SOL     OW 4152   1.080   1.988   1.049 -0.5228  0.6795  0.5571
 1318SOL    HW1 4153   1.031   1.920   1.103  0.3510  0.4835  1.1262
 1318SOL    HW2 4154   1.165   2.012   1.095 -0.1430  1.1110 -0.3410
 1319SOL     OW 4155   1.440   1.925   4.105  0.1918 -0.0806  0.0392
 1319SOL    HW1 4156   1.380   2.002   4.084 -0.4531 -0.3084  0.9829
 1319SOL    HW2 4157   1.409   1.844   4.056  2.0549  0.6740 -2.5650
 1320SOL     OW 4158   0.523   0.838   1.648  0.2791  0.0563 -0.2951
 1320SOL    HW1 4159   0.447   0.896   1.618  0.1011 -1.4429 -3.0514
 1320SOL    HW2 4160   0.603   0.857   1.592  1.0752 -0.4281  0.6485
 1321SOL     OW 4161   3.517   3.469   1.831 -0.5857 -0.5547  0.0198
 1321SOL    HW1 4162   3.560   3.391   1.876 -0.5106 -0.7216 -0.3364
 1321SOL    HW2 4163   3.430   3.489   1.876  0.1193  0.1466  1.1102
 1322SOL     OW 4164   2.667   2.512   1.469 -0.3285 -0.1365  0.1696
 1322SOL    HW1 4165   2.584   2.546   1.424 -0.0267 -2.2461 -2.2199
 1322SOL    HW2 4166   2.645   2.427   1.518  0.6830 -1.8597 -2.1835
 1323SOL     OW 4167   0.881   3.075   2.137 -0.0281  0.3546  0.0699
 1323SOL    HW1 4168   0.870   3.156   2.195  0.9771  0.8703 -0.4313
 1323SOL    HW2 4169   0.978   3.052   2.130 -0.3232 -1.0715  0.4259
 1324SOL     OW 4170   4.609   4.842   3.259  0.0005 -0.3677 -0.1152
 1324SOL    HW1 4171   4.592   4.853   3.357 -1.3452 -0.1578 -0.3488
 1324SOL    HW2 4172   4.631   4.931   3.219  0.1965 -0.3934 -0.0643
 1325SOL     OW 4173   1.897   4.151   3.506 -0.2675  0.8755 -0.1541
 1325SOL    HW1 4174   1.970   4.097   3.549  1.1112  3.2367  0.7098
 1325SOL    HW2 4175   1.811   4.133   3.553 -0.0681 -1.1836 -0.4914
 1326SOL     OW 4176   2.845   2.302   3.096  0.3178  0.7275 -0.6374
 1326SOL    HW1 4177   2.771   2.253   3.142 -0.3473  0.4777 -1.9187
 1326SOL    HW2 4178   2.928   2.299   3.152 -0.6308  1.0364  0.8444
 1327SOL     OW 4179   0.718   4.163   4.221  0.0617  0.1234 -0.1294
 1327SOL    HW1 4180   0.632   4.162   4.273  0.7381  1.6537  1.1295
 1327SOL    HW2 4181   0.704   4.209   4.133 -0.0283  2.3499  0.9654
 1328SOL     OW 4182   2.074   1.620   4.505 -0.1572  0.1039 -0.1059
 1328SOL    HW1 4183   2.013   1.658   4.435 -0.9949  1.3312  1.2426
 1328SOL    HW2 4184   2.020   1.568   4.571  0.7919 -2.1922 -1.0546
 1329SOL     OW 4185   1.199   1.638   1.676  0.5402 -0.0985  0.1178
 1329SOL    HW1 4186   1.127   1.573   1.651  1.7189 -1.8692  1.0656
 1329SOL    HW2 4187   1.256   1.656   1.596 -1.0960  1.5932 -0.7284
 1330SOL     OW 4188   0.596   2.227   4.466  0.5312 -0.2256 -0.5194
 1330SOL    HW1 4189   0.669   2.167   4.433 -0.0485 -0.5985 -1.1333
 1330SOL    HW2 4190   0.522   2.230   4.400 -1.2080 -1.9474  1.2074
 1331SOL     OW 4191   1.638   1.431   2.749  0.1601 -0.5968 -0.4758
 1331SOL    HW1 4192   1.624   1.336   2.777  2.6581 -1.0373 -0.5475
 1331SOL    HW2 4193   1.641   1.490   2.830  0.0773 -0.7957 -0.3288
 1332SOL     OW 4194   0.253   4.008   2.117 -0.0162  0.5971 -0.1280
 1332SOL    HW1 4195   0.283   4.039   2.027 -0.4373  0.9728 -0.1434
 1332SOL    HW2 4196   0.178   4.066   2.149 -0.5394 -0.1466  0.0276
 1333SOL     OW 4197   4.775   1.309   3.207  0.0958  0.2121  0.1886
 1333SOL    HW1 4198   4.818   1.337   3.121  1.0523 -1.2919  0.1424
 1333SOL    HW2 4199   4.749   1.213   3.202 -0.8302  0.3838  1.2084
 1334SOL     OW 4200   4.970   4.387   3.902  0.5529 -0.3743  0.2863
 1334SOL    HW1 4201   5.017   4.465   3.861 -0.7045 -0.3399 -1.1507
 1334SOL    HW2 4202   4.873   4.390   3.878 -0.0537 -0.9361  2.4259
 1335SOL     OW 4203   2.165   1.091   0.903 -0.1517  0.1794 -0.3903
 1335SOL    HW1 4204   2.086   1.071   0.961 -0.5521  1.7063 -0.3545
 1335SOL    HW2 4205   2.239   1.127   0.959 -0.6730  2.0195 -0.8280
 1336SOL     OW 4206   4.225   2.210   0.561  0.4307 -0.2822  0.9654
 1336SOL    HW1 4207   4.187   2.175   0.646 -0.2833 -1.6580  0.1090
 1336SOL    HW2 4208   4.277   2.139   0.515 -1.3217 -0.4042 -0.9749
 1337SOL     OW 4209   1.913   1.174   4.786  0.5771 -0.1337 -0.1725
 1337SOL    HW1 4210   1.904   1.154   4.883 -1.1600  0.0767 -0.2588
 1337SOL    HW2 4211   1.978   1.249   4.773  0.7459 -0.1007  0.8233
 1338SOL     OW 4212   1.777   1.289   1.914 -0.2430 -0.4871 -0.3842
 1338SOL    HW1 4213   1.821   1.240   1.989 -1.6417  0.0873  0.8706
 1338SOL    HW2 4214   1.693   1.331   1.947 -0.5731  0.3238 -2.1434
 1339SOL     OW 4215   3.565   2.296   2.125 -0.0842 -0.2873 -0.0256
 1339SOL    HW1 4216   3.553   2.391   2.153 -0.8887 -1.0529  2.5703
 1339SOL    HW2 4217   3.484   2.243   2.151  0.5018 -1.7800 -1.0494
 1340SOL     OW 4218   1.747   3.558   1.675 -0.3021  0.1187 -1.0985
 1340SOL    HW1 4219   1.830   3.507   1.700 -0.5101 -0.4032 -1.4577
 1340SOL    HW2 4220   1.750   3.579   1.577  1.4691  3.8797 -0.4103
 1341SOL     OW 4221   0.106   2.670   3.140  0.1487  0.2746 -0.6879
 1341SOL    HW1 4222   0.177   2.689   3.072  0.4164  0.0516 -0.4753
 1341SOL    HW2 4223   0.023   2.639   3.094 -0.2069  1.6352 -1.0288
 1342SOL     OW 4224   2.174   1.903   2.063 -0.1789  0.2360 -0.2146
 1342SOL    HW1 4225   2.163   1.852   1.978  2.8006 -0.1965 -0.4401
 1342SOL    HW2 4226   2.206   1.996   2.042  0.6247  0.1095  0.4125
 1343SOL     OW 4227   2.996   3.907   2.605  0.0155  0.4143 -0.3912
 1343SOL    HW1 4228   3.046   3.826   2.574 -2.0113 -1.4624  0.9220
 1343SOL    HW2 4229   2.926   3.930   2.537  0.3045  0.8153 -0.5563
 1344SOL     OW 4230   4.793   1.078   2.319 -0.3671  0.0936  0.3760
 1344SOL    HW1 4231   4.855   1.021   2.372 -0.9360 -0.8660  0.0472
 1344SOL    HW2 4232   4.805   1.059   2.222 -0.9969  0.0549  0.2964
 1345SOL     OW 4233   2.320   0.250   0.831 -0.6311 -0.4162 -0.4602
 1345SOL    HW1 4234   2.328   0.191   0.912  0.6586  0.6000  0.2001
 1345SOL    HW2 4235   2.276   0.200   0.757  0.3428 -2.1960  0.0956
 1346SOL     OW 4236   4.341   4.378   2.916 -0.3935  0.7331 -0.0403
 1346SOL    HW1 4237   4.287   4.446   2.965  0.1008  1.2356 -0.1910
 1346SOL    HW2 4238   4.399   4.328   2.981  0.5508  1.6630 -0.1393
 1347SOL     OW 4239   4.383   4.688   3.898 -0.1493  0.5303  0.1096
 1347SOL    HW1 4240   4.304   4.629   3.913  0.9096 -0.9904 -0.0889
 1347SOL    HW2 4241   4.354   4.772   3.851 -1.7251  0.3089  0.6367
 1348SOL     OW 4242   2.588   1.197   3.865  0.2977  0.2292  0.3055
 1348SOL    HW1 4243   2.663   1.196   3.930  1.2005 -0.5422 -0.7073
 1348SOL    HW2 4244   2.512   1.251   3.902  1.2252  0.7740  1.4728
 1349SOL     OW 4245   5.160   4.189   1.051  0.3265  0.0947 -0.4088
 1349SOL    HW1 4246   5.122   4.177   0.960  0.8609 -0.7110 -0.5386
 1349SOL    HW2 4247   5.220   4.269   1.052  3.0808 -1.7872 -1.7444
 1350SOL     OW 4248   3.761   1.888   3.936 -0.3455  0.1693  0.0132
 1350SOL    HW1 4249   3.784   1.809   3.994 -0.4193 -0.9213 -1.3804
 1350SOL    HW2 4250   3.733   1.855   3.846 -0.7044  1.8019 -0.4937
 1351SOL     OW 4251   3.717   1.141   1.826  0.1014  0.4520 -0.1657
 1351SOL    HW1 4252   3.668   1.225   1.802 -0.0261  0.4159 -0.0297
 1351SOL    HW2 4253   3.805   1.165   1.869 -0.3101  0.5247  0.6654
 1352SOL     OW 4254   1.351   0.497   1.278 -0.3583 -0.1821 -0.3782
 1352SOL    HW1 4255   1.336   0.487   1.180 -1.2787  4.5274 -0.9741
 1352SOL    HW2 4256   1.449   0.497   1.297 -0.1498 -0.4469 -1.4011
 1353SOL     OW 4257   1.905   1.563   3.201  0.2200 -0.1396  0.4053
 1353SOL    HW1 4258   1.996   1.577   3.163 -0.3755  1.5183 -0.5113
 1353SOL    HW2 4259   1.899   1.607   3.290 -0.2176  1.4286 -0.3690
 1354SOL     OW 4260   2.767   4.896   2.245  0.1940 -0.2383 -0.0844
 1354SOL    HW1 4261   2.820   4.973   2.280  0.6606 -1.0644  1.0677
 1354SOL    HW2 4262   2.795   4.876   2.151  0.0115  1.0249 -0.4315
 1355SOL     OW 4263   2.841   0.470   5.128 -0.3649 -0.5633  0.4241
 1355SOL    HW1 4264   2.846   0.372   5.107 -2.0591 -0.8929  1.3456
 1355SOL    HW2 4265   2.863   0.523   5.046 -3.5972 -1.7519 -1.4353
 1356SOL     OW 4266   3.836   0.536   4.410 -0.2260 -0.4398  0.0493
 1356SOL    HW1 4267   3.907   0.466   4.401  0.4904  0.4134 -1.4726
 1356SOL    HW2 4268   3.749   0.500   4.375 -0.1422 -0.9361  0.3446
 1357SOL     OW 4269   3.313   2.558   0.368 -0.4831  0.7450 -0.0164
 1357SOL    HW1 4270   3.259   2.494   0.423 -1.4960  2.1281  0.6705
 1357SOL    HW2 4271   3.383   2.508   0.317  0.6070 -0.5930  2.6327
 1358SOL     OW 4272   3.845   3.105   1.965 -0.3865 -0.6120  0.2136
 1358SOL    HW1 4273   3.863   3.031   2.030 -0.9586 -0.0335  1.0582
 1358SOL    HW2 4274   3.931   3.135   1.925 -0.0601 -1.2114  0.4462
 1359SOL     OW 4275   0.091   2.582   3.777  0.8666 -0.0178 -0.3861
 1359SOL    HW1 4276   0.113   2.499   3.726  1.4098  0.8118 -1.5433
 1359SOL    HW2 4277   0.165   2.649   3.766 -1.2984  2.1921 -2.9336
 1360SOL     OW 4278   4.284   2.493   1.243  0.3511 -0.1744  0.1465
 1360SOL    HW1 4279   4.308   2.439   1.324 -2.0674 -0.1763  0.9329
 1360SOL    HW2 4280   4.328   2.583   1.249 -0.5615  0.2015  2.0214
 1361SOL     OW 4281   2.401   0.081   2.526  0.2356 -0.3222 -0.7262
 1361SOL    HW1 4282   2.326   0.042   2.473  0.7994  0.1265 -1.8679
 1361SOL    HW2 4283   2.364   0.143   2.595 -0.4991 -0.8943 -0.5863
 1362SOL     OW 4284   1.784   3.636   0.691 -0.4397  0.3086 -0.2731
 1362SOL    HW1 4285   1.792   3.563   0.759 -2.8288  0.3178  0.0939
 1362SOL    HW2 4286   1.874   3.655   0.652  0.5133 -1.6730  0.8140
 1363SOL     OW 4287   3.243   2.173   0.972 -0.1749 -0.2148 -0.1508
 1363SOL    HW1 4288   3.323   2.204   1.024 -1.7401  1.8813  1.1650
 1363SOL    HW2 4289   3.215   2.083   1.005  1.0515 -0.5669  0.0050
 1364SOL     OW 4290   2.963   2.635   3.582 -0.0295  0.2902  0.0820
 1364SOL    HW1 4291   3.002   2.602   3.496 -1.9662  0.3721 -0.8802
 1364SOL    HW2 4292   2.883   2.691   3.563  0.3746  1.5805  1.9105
 1365SOL     OW 4293   1.101   1.215   2.204 -0.1564  0.6800 -0.0699
 1365SOL    HW1 4294   1.120   1.246   2.297  0.2116  0.1696  0.0288
 1365SOL    HW2 4295   1.029   1.272   2.164 -0.3355  0.8878  0.5340
 1366SOL     OW 4296   1.404   3.149   1.189  0.8033 -0.4475 -0.9338
 1366SOL    HW1 4297   1.370   3.241   1.170  1.3203  0.0185  0.3243
 1366SOL    HW2 4298   1.354   3.083   1.132 -3.1972  0.0452  1.5840
 1367SOL     OW 4299   0.695   0.806   3.261 -0.4830  0.8202 -0.0098
 1367SOL    HW1 4300   0.669   0.712   3.238 -1.6560  1.0718  0.2143
 1367SOL    HW2 4301   0.620   0.868   3.237  0.3318  1.7235 -0.2904
 1368SOL     OW 4302   0.885   0.392   0.513 -0.4693 -0.0929 -0.3006
 1368SOL    HW1 4303   0.914   0.381   0.607  0.1704  0.3641 -0.4399
 1368SOL    HW2 4304   0.819   0.467   0.506  0.0053  0.3191 -0.3244
 1369SOL     OW 4305   4.518   3.168   2.094  0.0210 -0.2344  0.3408
 1369SOL    HW1 4306   4.600   3.117   2.067  0.7090 -0.2346  2.2394
 1369SOL    HW2 4307   4.538   3.221   2.176 -1.4571  1.0233 -0.0752
 1370SOL     OW 4308   2.339   3.511   4.310  0.4305 -0.6836 -0.7829
 1370SOL    HW1 4309   2.338   3.509   4.210 -0.3091  0.0943 -0.7964
 1370SOL    HW2 4310   2.252   3.546   4.344  0.9461 -0.2498  0.1190
 1371SOL     OW 4311   2.620   3.520   4.213  0.0250 -0.2261  0.1347
 1371SOL    HW1 4312   2.531   3.515   4.258 -1.6534  0.6986 -2.8210
 1371SOL    HW2 4313   2.632   3.442   4.152  1.6115 -0.7182  1.0164
 1372SOL     OW 4314   0.987   5.089   3.521 -0.0564 -0.7225 -0.0591
 1372SOL    HW1 4315   1.037   5.007   3.494 -0.2191 -0.6882 -0.4790
 1372SOL    HW2 4316   0.969   5.145   3.440  2.2392  0.9810  0.5049
 1373SOL     OW 4317   4.571   2.639   2.806 -0.0670 -0.2122  0.1691
 1373SOL    HW1 4318   4.629   2.635   2.724 -0.3523 -0.6445 -0.0156
 1373SOL    HW2 4319   4.603   2.570   2.871  0.1386  0.1086  0.4097
 1374SOL     OW 4320   3.820   0.889   2.961  0.7178 -0.5887 -0.2575
 1374SOL    HW1 4321   3.865   0.892   3.050  0.9040  0.5602 -0.3754
 1374SOL    HW2 4322   3.783   0.797   2.945 -2.0642 -0.0793  2.3605
 1375SOL     OW 4323   1.067   4.017   3.354 -0.4633  0.0110 -0.8080
 1375SOL    HW1 4324   1.015   4.098   3.383 -0.4942 -0.1067 -0.5311
 1375SOL    HW2 4325   1.038   3.938   3.408  1.1432  0.2779  0.4923
 1376SOL     OW 4326   2.394   4.357   4.112  0.1271 -0.5530 -0.5991
 1376SOL    HW1 4327   2.310   4.407   4.091 -0.0919 -1.2559 -1.4607
 1376SOL    HW2 4328   2.450   4.411   4.175 -0.4445  0.4310 -0.9147
 1377SOL     OW 4329   2.821   0.426   2.410 -0.1381 -0.0285 -0.1302
 1377SOL    HW1 4330   2.760   0.348   2.427  0.5220 -0.7896 -1.1528
 1377SOL    HW2 4331   2.789   0.475   2.329  1.8081 -1.7775 -2.0946
 1378SOL     OW 4332   1.056   2.160   2.011 -0.3835 -0.3631 -0.1403
 1378SOL    HW1 4333   1.125   2.121   1.951  0.2334  2.6732 -1.5959
 1378SOL    HW2 4334   1.099   2.194   2.095 -0.4077 -0.1854 -0.1983
 1379SOL     OW 4335   1.507   0.806   2.679  0.4824 -0.2864  0.1188
 1379SOL    HW1 4336   1.467   0.794   2.589  1.5755 -0.8680 -0.3008
 1379SOL    HW2 4337   1.553   0.722   2.707  0.7755  0.1266  0.9105
 1380SOL     OW 4338   4.528   1.819   2.539  0.3746 -0.5841  0.6389
 1380SOL    HW1 4339   4.542   1.720   2.542 -2.6458 -1.2589 -2.0087
 1380SOL    HW2 4340   4.482   1.849   2.622 -1.9874 -2.1577  0.0022
 1381SOL     OW 4341   2.536   2.784   0.083 -0.5354  0.2444 -0.4137
 1381SOL    HW1 4342   2.599   2.706   0.085  0.9996  1.4586 -0.3313
 1381SOL    HW2 4343   2.534   2.823  -0.009 -0.6672  0.6207 -0.2508
 1382SOL     OW 4344   4.369   2.547   2.642 -0.0766 -0.3191  0.2208
 1382SOL    HW1 4345   4.379   2.449   2.625 -0.3670 -0.4635  0.8558
 1382SOL    HW2 4346   4.444   2.578   2.701  1.2224  0.2849 -1.6723
 1383SOL     OW 4347   3.137   4.203   0.175 -0.0831  0.4937  0.5253
 1383SOL    HW1 4348   3.157   4.274   0.242 -0.9672  1.9306 -0.6597
 1383SOL    HW2 4349   3.038   4.191   0.168  0.0192 -0.0245 -0.1449
 1384SOL     OW 4350   3.740   0.010   1.742  0.1615  0.2300  0.1131
 1384SOL    HW1 4351   3.789   0.085   1.787  0.3486  1.7662 -2.4740
 1384SOL    HW2 4352   3.800  -0.069   1.733  0.9833  0.8518  0.1122
 1385SOL     OW 4353   2.268   0.461   2.950  0.3536  0.3666  0.1950
 1385SOL    HW1 4354   2.350   0.516   2.935  0.6788  0.2815  1.5788
 1385SOL    HW2 4355   2.295   0.369   2.976 -0.1774  0.5056  1.2487
 1386SOL     OW 4356   3.428   3.895   4.434  0.3601  0.2540  0.4152
 1386SOL    HW1 4357   3.478   3.976   4.403  1.9174 -0.0839  1.8628
 1386SOL    HW2 4358   3.340   3.923   4.472 -0.0164  1.0235 -0.9903
 1387SOL     OW 4359   4.723   3.893   0.694  0.4051 -0.1548 -0.3444
 1387SOL    HW1 4360   4.746   3.803   0.656  0.5265 -0.6605  0.8589
 1387SOL    HW2 4361   4.738   3.891   0.793 -0.8240  0.8086 -0.1261
 1388SOL     OW 4362   5.025   0.885   1.919  0.0644 -0.1853 -0.2316
 1388SOL    HW1 4363   4.930   0.903   1.891 -1.1383 -1.9763  2.2961
 1388SOL    HW2 4364   5.049   0.946   1.995  0.6455 -0.3429 -0.2878
 1389SOL     OW 4365   1.115   0.133   4.636 -0.3423 -0.2824  0.5964
 1389SOL    HW1 4366   1.156   0.150   4.726  0.9520 -1.7378  0.3183
 1389SOL    HW2 4367   1.059   0.050   4.640  0.2329 -0.7111 -0.0743
 1390SOL     OW 4368   3.384   0.163   0.007  0.0244 -0.0927  0.5694
 1390SOL    HW1 4369   3.285   0.182   0.007  0.4289  2.4215  1.3067
 1390SOL    HW2 4370   3.402   0.079   0.058 -1.7499 -0.7885  0.1228
 1391SOL     OW 4371   1.455   1.556   0.457  0.3221 -0.1539 -0.3378
 1391SOL    HW1 4372   1.433   1.468   0.415 -1.5672  0.7729 -1.3903
 1391SOL    HW2 4373   1.451   1.628   0.388  0.3218  0.9787  0.8123
 1392SOL     OW 4374   4.950   1.897   1.947 -0.5062 -0.0133  0.1414
 1392SOL    HW1 4375   5.036   1.947   1.934  1.0565 -2.5846 -0.1913
 1392SOL    HW2 4376   4.902   1.891   1.859 -0.1763  0.0155 -0.0435
 1393SOL     OW 4377   2.069   1.988   1.479  0.3353  0.7988  0.4966
 1393SOL    HW1 4378   2.020   1.907   1.448  3.3567 -0.5679 -1.1823
 1393SOL    HW2 4379   2.061   2.060   1.410 -1.5282  1.6484  1.5337
 1394SOL     OW 4380   1.649   4.681   4.559  0.0340  0.0552 -0.3756
 1394SOL    HW1 4381   1.596   4.606   4.519  1.5850 -0.8391 -0.8625
 1394SOL    HW2 4382   1.685   4.652   4.648  2.0331 -0.4890 -1.2936
 1395SOL     OW 4383   0.569   3.931   1.694  0.2475  0.7856 -1.0038
 1395SOL    HW1 4384   0.567   3.864   1.620  1.1525 -0.3581 -0.0212
 1395SOL    HW2 4385   0.659   3.976   1.695  0.3379  0.5914 -0.4219
 1396SOL     OW 4386   5.107   0.985   3.662 -0.4681  0.3354 -0.4050
 1396SOL    HW1 4387   5.029   0.948   3.714  0.7487 -0.7734  0.7080
 1396SOL    HW2 4388   5.168   0.910   3.636  0.7261  1.2789 -0.4154
 1397SOL     OW 4389   3.570   1.943   4.805 -0.2889 -0.2057 -0.7873
 1397SOL    HW1 4390   3.575   1.858   4.752 -0.6749 -0.6856 -0.0770
 1397SOL    HW2 4391   3.475   1.957   4.835 -0.2802  0.6300 -1.1404
 1398SOL     OW 4392   2.913   2.011   1.441 -0.0278  0.1958 -0.9500
 1398SOL    HW1 4393   2.954   2.074   1.506 -0.2058 -0.6751  0.0401
 1398SOL    HW2 4394   2.872   2.062   1.365 -1.4640  1.3834  0.5424
 1399SOL     OW 4395   1.144   3.792   4.791  0.1601  0.1655 -0.2046
 1399SOL    HW1 4396   1.179   3.826   4.703  0.3587  0.3832 -0.0395
 1399SOL    HW2 4397   1.219   3.787   4.857  0.3401 -1.4871 -0.4924
 1400SOL     OW 4398   0.547   4.392   1.231 -0.1268 -0.4551  0.1040
 1400SOL    HW1 4399   0.571   4.421   1.324  1.2035 -0.6992 -0.1452
 1400SOL    HW2 4400   0.626   4.347   1.189 -1.6287 -3.0530 -0.0974
 1401SOL     OW 4401   1.117   0.755   0.042 -0.2520  0.5033 -0.1499
 1401SOL    HW1 4402   1.080   0.726  -0.046  2.1731 -0.2943 -0.9895
 1401SOL    HW2 4403   1.042   0.774   0.106 -2.0975 -2.7304 -1.1354
 1402SOL     OW 4404   3.702   0.087   2.266  0.1879  0.1294  0.3112
 1402SOL    HW1 4405   3.676   0.060   2.358  0.5622  1.5583  0.8692
 1402SOL    HW2 4406   3.782   0.035   2.236  1.9059  1.6773  1.9861
 1403SOL     OW 4407   2.515   3.826   5.092  0.1255 -0.0544 -0.0363
 1403SOL    HW1 4408   2.557   3.916   5.097 -0.1951  0.0475  1.2141
 1403SOL    HW2 4409   2.522   3.790   4.999  0.3992  1.1843 -0.5014
 1404SOL     OW 4410   0.451   2.455   3.664  0.1918 -0.5633  0.0020
 1404SOL    HW1 4411   0.392   2.530   3.694  0.2760 -0.9613  1.1961
 1404SOL    HW2 4412   0.420   2.422   3.575 -0.4517  0.2196 -0.0780
 1405SOL     OW 4413   3.445   2.052   3.537 -0.1311  0.5277 -0.0309
 1405SOL    HW1 4414   3.502   2.133   3.520  0.3724  0.2548  0.3263
 1405SOL    HW2 4415   3.419   2.011   3.450 -0.4948  1.1426 -0.2220
 1406SOL     OW 4416   2.061   4.246   2.569  0.1409 -0.1124  0.7935
 1406SOL    HW1 4417   2.128   4.290   2.628 -0.3343  1.1783  0.4077
 1406SOL    HW2 4418   2.104   4.221   2.482  0.7832 -1.8081  1.5692
 1407SOL     OW 4419   4.167   3.900   1.172 -0.8469  0.7551 -0.3059
 1407SOL    HW1 4420   4.258   3.904   1.131  0.2004 -0.4992  1.7081
 1407SOL    HW2 4421   4.125   3.991   1.168  0.6171  1.4396 -1.0215
 1408SOL     OW 4422   3.905   5.085   2.158 -0.1541 -0.3816 -0.0311
 1408SOL    HW1 4423   3.969   5.010   2.139 -1.3450 -1.4545  0.0243
 1408SOL    HW2 4424   3.948   5.172   2.134  1.8472 -0.9058  1.3163
 1409SOL     OW 4425   0.996   1.981   1.668 -0.3927  0.1219  0.3612
 1409SOL    HW1 4426   1.031   2.074   1.659 -1.7593  0.5754 -0.7492
 1409SOL    HW2 4427   0.923   1.980   1.737 -0.9409  0.0539 -0.2158
 1410SOL     OW 4428   3.459   1.072   0.900  0.1037  0.1873 -0.0784
 1410SOL    HW1 4429   3.424   1.034   0.986 -1.0194 -1.0858 -1.0477
 1410SOL    HW2 4430   3.489   0.997   0.841 -1.0589  0.8855 -1.6017
 1411SOL     OW 4431   4.650   0.070   0.296  0.3282  0.0501  0.0226
 1411SOL    HW1 4432   4.740   0.083   0.336  1.6567 -2.0300 -2.0107
 1411SOL    HW2 4433   4.621  -0.025   0.310 -0.2778 -0.0459 -1.6612
 1412SOL     OW 4434   1.535   0.680   1.067 -0.2595  0.1112 -0.1420
 1412SOL    HW1 4435   1.503   0.775   1.073  0.0238  0.5079 -3.3414
 1412SOL    HW2 4436   1.456   0.619   1.065 -0.5487  0.4904 -0.5762
 1413SOL     OW 4437   0.408   0.977   0.494  0.4600 -0.2575 -0.0685
 1413SOL    HW1 4438   0.346   0.905   0.463  0.8036 -1.1889  1.3003
 1413SOL    HW2 4439   0.499   0.938   0.510  0.9105  0.6987 -0.2502
 1414SOL     OW 4440   3.948   0.298   3.205  0.3325 -0.9979 -0.5216
 1414SOL    HW1 4441   3.984   0.371   3.263 -1.1584  0.1450 -0.9727
 1414SOL    HW2 4442   3.953   0.211   3.253  1.2894 -0.4620  0.3876
 1415SOL     OW 4443   0.642   3.532   0.205  0.2843  0.6048 -0.0978
 1415SOL    HW1 4444   0.677   3.506   0.295 -2.8326  0.6379  1.2671
 1415SOL    HW2 4445   0.569   3.600   0.216 -0.5551  0.2355 -2.6232
 1416SOL     OW 4446   4.351   1.389   0.725  0.4456 -0.2063 -0.7522
 1416SOL    HW1 4447   4.384   1.363   0.816  1.0145 -0.5113 -1.0414
 1416SOL    HW2 4448   4.371   1.485   0.708  1.9505 -0.5841 -1.2430
 1417SOL     OW 4449   4.707   2.802   4.976  0.2628  0.0727  0.5564
 1417SOL    HW1 4450   4.787   2.828   5.029 -1.2688  1.8657  2.0986
 1417SOL    HW2 4451   4.627   2.853   5.007 -2.0083 -3.1238  0.5615
 1418SOL     OW 4452   4.601   0.225   3.861  0.3777 -0.0657  0.1890
 1418SOL    HW1 4453   4.530   0.161   3.834  1.5697 -1.1402 -0.5370
 1418SOL    HW2 4454   4.593   0.309   3.808 -0.7900  0.1428  0.6632
 1419SOL     OW 4455   2.502   0.579   2.823 -0.2035 -0.2875 -0.0183
 1419SOL    HW1 4456   2.594   0.618   2.823 -0.0767 -0.5288 -1.2390
 1419SOL    HW2 4457   2.464   0.585   2.731 -0.8674 -1.4499  0.1669
 1420SOL     OW 4458   1.167   1.624   1.315  0.6430 -0.0020 -0.6435
 1420SOL    HW1 4459   1.119   1.580   1.392 -0.3931  1.2099 -0.5587
 1420SOL    HW2 4460   1.100   1.647   1.244  1.3639  0.3047 -1.2310
 1421SOL     OW 4461   1.795   0.031   1.862  0.1344 -0.2565  0.5870
 1421SOL    HW1 4462   1.805   0.126   1.891 -0.7840 -0.5432  1.9631
 1421SOL    HW2 4463   1.883  -0.016   1.872  0.4289  0.2825  0.5582
 1422SOL     OW 4464   0.157   2.090   1.231 -0.0593  0.4028 -1.1871
 1422SOL    HW1 4465   0.067   2.050   1.247  0.2330 -0.0425 -0.6251
 1422SOL    HW2 4466   0.223   2.018   1.210  0.5537  0.5260  0.2052
 1423SOL     OW 4467   2.501   4.619   4.984 -0.2356  0.1084  0.1682
 1423SOL    HW1 4468   2.538   4.614   4.891 -1.0563 -3.0461 -0.0861
 1423SOL    HW2 4469   2.430   4.690   4.987  0.5428  1.0132 -1.2900
 1424SOL     OW 4470   3.269   0.945   1.418  0.3454 -0.6216  0.2271
 1424SOL    HW1 4471   3.242   1.039   1.437  0.4016 -0.6188  0.2928
 1424SOL    HW2 4472   3.245   0.887   1.496  0.8491 -0.5572  0.4318
 1425SOL     OW 4473   0.916   1.071   3.984 -0.1575  0.6975 -0.1426
 1425SOL    HW1 4474   0.919   0.985   3.933 -1.2640  0.4686  0.1459
 1425SOL    HW2 4475   0.990   1.073   4.051  1.0201  0.7923 -1.3996
 1426SOL     OW 4476   0.415   2.102   2.022  0.3848 -0.1091 -0.1481
 1426SOL    HW1 4477   0.323   2.097   2.059 -0.1691  1.0146 -1.2723
 1426SOL    HW2 4478   0.480   2.119   2.096 -0.4339  0.0881  0.5433
 1427SOL     OW 4479   4.079   5.014   0.567  0.6059  0.1710 -0.6793
 1427SOL    HW1 4480   4.020   4.964   0.631  1.0588  0.1333 -0.2879
 1427SOL    HW2 4481   4.033   5.098   0.539  0.8568  0.7574  0.5756
 1428SOL     OW 4482   4.358   1.536   2.089  0.5684 -0.2978  0.4853
 1428SOL    HW1 4483   4.307   1.454   2.115 -0.5010  0.1129 -0.2590
 1428SOL    HW2 4484   4.328   1.613   2.146  0.9145 -0.2236  0.5682
 1429SOL     OW 4485   0.636   3.508   4.430  0.5467  0.3962 -0.1132
 1429SOL    HW1 4486   0.686   3.464   4.505 -0.4826  0.0524  0.3836
 1429SOL    HW2 4487   0.573   3.576   4.467 -0.6785 -0.4620 -0.5819
 1430SOL     OW 4488   2.780   1.910   0.356 -0.2499  0.0436  0.3900
 1430SOL    HW1 4489   2.717   1.960   0.297 -0.0488 -0.4253 -0.2325
 1430SOL    HW2 4490   2.752   1.919   0.451 -0.8239  0.4533  0.1822
 1431SOL     OW 4491   3.410   3.089   4.451  0.2906  0.3435 -0.5665
 1431SOL    HW1 4492   3.414   3.115   4.354 -0.8618 -2.3992 -1.4520
 1431SOL    HW2 4493   3.320   3.053   4.473  0.3838  1.3367  1.7005
 1432SOL     OW 4494   3.229   2.814   2.590  0.6665  0.1272 -0.2581
 1432SOL    HW1 4495   3.164   2.746   2.622 -0.7883  0.7933 -1.6286
 1432SOL    HW2 4496   3.322   2.786   2.613  0.1552 -2.5356 -1.1289
 1433SOL     OW 4497   1.327   1.945   1.167 -0.5158  0.6543  0.1916
 1433SOL    HW1 4498   1.380   1.920   1.086 -1.7835 -1.5796 -0.0297
 1433SOL    HW2 4499   1.375   1.914   1.249 -0.9920 -0.5961  0.0340
 1434SOL     OW 4500   4.945   2.489   0.129 -0.3888  0.1629  0.0268
 1434SOL    HW1 4501   4.879   2.416   0.146  0.9341 -0.6184  2.1476
 1434SOL    HW2 4502   5.019   2.453   0.071  0.6572 -0.4807  1.6956
 1435SOL     OW 4503   1.497   0.367   1.790 -0.3636  0.8604 -0.1191
 1435SOL    HW1 4504   1.464   0.296   1.729  1.0846 -1.3852  1.5733
 1435SOL    HW2 4505   1.421   0.403   1.845 -0.7778 -1.1323  0.6825
 1436SOL     OW 4506   0.171   3.031   3.678 -0.3324  0.2935  0.3207
 1436SOL    HW1 4507   0.162   3.106   3.612  2.3814  0.1498 -0.3261
 1436SOL    HW2 4508   0.102   2.961   3.659 -0.7676  1.1004 -1.2217
 1437SOL     OW 4509   4.277   1.002   2.926 -0.0476  0.1501  0.2528
 1437SOL    HW1 4510   4.281   1.037   3.020 -0.3909  1.2100 -0.1275
 1437SOL    HW2 4511   4.186   1.015   2.889  0.3677  0.6641 -0.5917
 1438SOL     OW 4512   4.823   4.409   2.752  0.0228 -0.0636  0.2983
 1438SOL    HW1 4513   4.840   4.439   2.659  1.9826  0.5046  0.7880
 1438SOL    HW2 4514   4.849   4.313   2.762  0.6107  0.1044  0.4381
 1439SOL     OW 4515   0.718   5.141   1.498 -0.5154  0.5847  0.6313
 1439SOL    HW1 4516   0.791   5.209   1.486 -1.0492  1.0599  0.0118
 1439SOL    HW2 4517   0.750   5.068   1.558 -0.0835  1.6162  1.6886
 1440SOL     OW 4518   3.490   3.859   2.457 -0.1917  0.4848  0.1173
 1440SOL    HW1 4519   3.542   3.912   2.390 -2.5304  1.5527 -0.9528
 1440SOL    HW2 4520   3.499   3.900   2.548 -1.3271  2.3446 -0.5539
 1441SOL     OW 4521   2.251   2.939   3.194 -0.4622 -0.8061 -0.0236
 1441SOL    HW1 4522   2.327   2.986   3.149  0.0252  0.1672  1.7352
 1441SOL    HW2 4523   2.166   2.987   3.175 -0.3298 -0.6469 -0.2169
 1442SOL     OW 4524   3.106   2.335   4.278 -0.7996  0.1953 -0.3867
 1442SOL    HW1 4525   3.200   2.353   4.307 -0.0660 -0.4240 -2.2353
 1442SOL    HW2 4526   3.061   2.279   4.348  0.8780 -1.2473 -0.3867
 1443SOL     OW 4527   2.290   0.287   2.323 -0.5753  0.2517 -0.0652
 1443SOL    HW1 4528   2.253   0.208   2.372 -0.6083  0.9772  1.1369
 1443SOL    HW2 4529   2.382   0.266   2.290 -0.9445 -0.5984 -0.5759
 1444SOL     OW 4530   1.170   3.434   0.779 -0.0481  0.0887  0.7240
 1444SOL    HW1 4531   1.124   3.435   0.868 -0.0241  0.9061  0.7347
 1444SOL    HW2 4532   1.201   3.527   0.756 -2.3070  0.4612 -1.2958
 1445SOL     OW 4533   3.036   1.155   5.011 -0.0199 -0.2835  0.1620
 1445SOL    HW1 4534   3.135   1.141   5.005 -0.0533 -1.0556  1.0646
 1445SOL    HW2 4535   3.017   1.236   5.067  0.1036  0.5669 -0.9914
 1446SOL     OW 4536   2.080   0.199   3.662 -0.2571  0.7488 -0.4197
 1446SOL    HW1 4537   1.983   0.204   3.640 -0.5363  1.5747  0.8861
 1446SOL    HW2 4538   2.117   0.292   3.669  0.8295  0.4492 -1.6282
 1447SOL     OW 4539   1.486   4.855   4.761  0.1813  0.3591  0.2868
 1447SOL    HW1 4540   1.444   4.885   4.676 -2.2358  0.9950  1.6085
 1447SOL    HW2 4541   1.585   4.863   4.755  0.1171 -0.2114 -2.6417
 1448SOL     OW 4542   1.233   4.057   0.709  0.2613 -0.5898 -0.1246
 1448SOL    HW1 4543   1.315   4.005   0.733  0.2570 -0.7527 -0.4515
 1448SOL    HW2 4544   1.184   4.083   0.792  1.4373  0.8243  0.1915
 1449SOL     OW 4545   1.359   3.055   0.183 -0.1429 -0.0117 -0.4926
 1449SOL    HW1 4546   1.287   3.001   0.139 -0.1895 -1.2957  1.0614
 1449SOL    HW2 4547   1.428   2.994   0.221 -0.8594  0.8622  2.4854
 1450SOL     OW 4548   0.110   2.513   4.082 -0.0783 -0.6847 -0.3743
 1450SOL    HW1 4549   0.029   2.456   4.098  0.3794 -1.8360 -1.9230
 1450SOL    HW2 4550   0.095   2.573   4.004 -0.5429  1.3986  1.2241
 1451SOL     OW 4551   3.361   2.697   4.054 -0.0854  0.3196 -0.0630
 1451SOL    HW1 4552   3.397   2.786   4.026 -0.1842  0.8407  1.4051
 1451SOL    HW2 4553   3.346   2.641   3.973 -1.5006  2.1848 -1.1710
 1452SOL     OW 4554   2.429   0.353   4.156 -0.1944  0.2047 -0.1062
 1452SOL    HW1 4555   2.348   0.348   4.213  1.5061 -0.9001  2.3855
 1452SOL    HW2 4556   2.474   0.263   4.153  1.8235  1.1409  0.0227
 1453SOL     OW 4557   3.340   4.790   3.688  0.4189 -1.2799  0.0125
 1453SOL    HW1 4558   3.413   4.818   3.625  0.5775  1.3667  1.2265
 1453SOL    HW2 4559   3.348   4.841   3.774 -2.5679 -1.2251  0.3825
 1454SOL     OW 4560   3.644   1.715   0.987 -0.2627  0.0828 -0.4153
 1454SOL    HW1 4561   3.623   1.619   1.004 -1.5880  0.6219  1.3309
 1454SOL    HW2 4562   3.725   1.722   0.929  0.1488 -2.0642 -0.1762
 1455SOL     OW 4563   0.967   2.887   4.837 -0.1520 -0.0150  0.1787
 1455SOL    HW1 4564   0.933   2.893   4.743  0.9637 -1.6304 -0.3633
 1455SOL    HW2 4565   0.892   2.903   4.901 -0.7153  2.2799 -0.9320
 1456SOL     OW 4566   2.383   4.781   3.167 -0.2704  0.3136  0.1487
 1456SOL    HW1 4567   2.387   4.730   3.253 -0.7194 -0.0690 -0.0502
 1456SOL    HW2 4568   2.341   4.871   3.183  0.7329  0.7223  0.5422
 1457SOL     OW 4569   5.055   2.051   2.851 -0.1076 -0.2909 -0.3069
 1457SOL    HW1 4570   5.131   1.986   2.841  0.5071  0.5630 -1.3734
 1457SOL    HW2 4571   4.972   2.001   2.875  0.4389 -1.4328 -0.6979
 1458SOL     OW 4572   0.079   2.542   1.174 -0.0754  0.1593 -0.1752
 1458SOL    HW1 4573   0.152   2.605   1.199  0.4250 -0.9063  1.1240
 1458SOL    HW2 4574   0.075   2.467   1.240 -1.9195 -0.1538 -0.5936
 1459SOL     OW 4575   1.685   4.177   4.174  0.1784 -0.1860 -0.0715
 1459SOL    HW1 4576   1.768   4.121   4.172  0.0681 -0.3889  0.9250
 1459SOL    HW2 4577   1.692   4.245   4.247 -1.7264 -2.0840  2.0142
 1460SOL     OW 4578   2.811   1.431   0.267 -0.5352 -0.0785 -0.5056
 1460SOL    HW1 4579   2.871   1.504   0.300 -1.3470 -0.2279  1.4390
 1460SOL    HW2 4580   2.744   1.470   0.204 -0.6701  0.8030  0.1527
 1461SOL     OW 4581   2.934   1.792   1.031  0.4220  0.0485  0.0942
 1461SOL    HW1 4582   2.916   1.890   1.035  1.3315  0.2583 -0.5692
 1461SOL    HW2 4583   2.885   1.752   0.953  0.5207  0.0874  0.0116
 1462SOL     OW 4584   4.960   0.382   2.444  0.1308 -0.0477  0.4105
 1462SOL    HW1 4585   5.039   0.438   2.420 -0.1190 -0.7228 -2.2113
 1462SOL    HW2 4586   4.891   0.438   2.490  1.6405  0.7711  1.7794
 1463SOL     OW 4587   2.693   4.406   2.877  0.2396 -0.4548 -0.0512
 1463SOL    HW1 4588   2.748   4.479   2.917 -1.6200  0.2951  1.3052
 1463SOL    HW2 4589   2.596   4.432   2.879 -0.3819 -2.5460 -0.4246
 1464SOL     OW 4590   0.064   1.682   3.832 -0.6134  0.2841  0.3905
 1464SOL    HW1 4591   0.149   1.644   3.796 -0.3137  0.7625  0.5801
 1464SOL    HW2 4592  -0.012   1.654   3.774 -0.5272 -1.2701  0.9750
 1465SOL     OW 4593   2.000   2.953   1.539 -0.5199 -0.2444 -0.1202
 1465SOL    HW1 4594   2.016   3.029   1.602  4.0076 -2.3757  1.7572
 1465SOL    HW2 4595   2.068   2.955   1.466 -1.2047 -1.7266 -0.8505
 1466SOL     OW 4596   2.774   1.420   2.415 -0.4755  0.9390  0.3705
 1466SOL    HW1 4597   2.857   1.474   2.428  1.5840 -1.4652 -1.7337
 1466SOL    HW2 4598   2.755   1.409   2.318 -1.5822 -0.9455  0.7327
 1467SOL     OW 4599   1.585   4.329   1.790  0.3564 -0.0845 -0.5239
 1467SOL    HW1 4600   1.620   4.261   1.854  2.9042  1.5496 -0.0227
 1467SOL    HW2 4601   1.539   4.402   1.841 -2.8347 -1.5263 -1.0904
 1468SOL     OW 4602   4.375   4.664   0.161  0.2125 -0.5936 -0.7199
 1468SOL    HW1 4603   4.351   4.599   0.089 -2.1759  0.0809 -0.6115
 1468SOL    HW2 4604   4.400   4.751   0.120 -2.2357  0.1426 -0.8148
 1469SOL     OW 4605   4.289   3.303   3.084  0.2875  0.3631  0.0302
 1469SOL    HW1 4606   4.351   3.225   3.086  0.3276  0.4058  0.6576
 1469SOL    HW2 4607   4.336   3.382   3.045 -0.3475 -0.4071 -2.5412
 1470SOL     OW 4608   1.262   0.172   0.194 -0.5132  0.5739 -0.2579
 1470SOL    HW1 4609   1.216   0.227   0.125 -0.6002  1.2830  0.3526
 1470SOL    HW2 4610   1.195   0.128   0.254 -0.4207  1.6337  0.6524
 1471SOL     OW 4611   0.477   4.173   4.353 -0.1224 -0.1100  0.0766
 1471SOL    HW1 4612   0.446   4.266   4.372 -0.9673 -0.4461  0.3958
 1471SOL    HW2 4613   0.485   4.123   4.440 -0.5900 -0.6096 -0.1612
 1472SOL     OW 4614   4.436   1.074   4.356  0.2913 -0.1866 -0.0412
 1472SOL    HW1 4615   4.407   1.034   4.443  3.4374 -2.0852  0.3226
 1472SOL    HW2 4616   4.508   1.142   4.374 -0.5363  0.9981 -1.0724
 1473SOL     OW 4617   3.133   3.277   0.152  0.0024 -0.0915 -0.0705
 1473SOL    HW1 4618   3.068   3.307   0.082  0.4959  1.5194  0.1164
 1473SOL    HW2 4619   3.084   3.254   0.236 -0.3842  0.5723 -0.1065
 1474SOL     OW 4620   0.969   1.297   0.921 -0.6135  0.5795  0.1240
 1474SOL    HW1 4621   1.006   1.251   0.840 -1.5405  0.2943 -0.1508
 1474SOL    HW2 4622   0.892   1.243   0.958 -1.1105  1.4299  0.3488
 1475SOL     OW 4623   3.560   1.763   0.544 -0.1585  0.7261  0.1166
 1475SOL    HW1 4624   3.512   1.728   0.624  1.0711  1.3923  1.1980
 1475SOL    HW2 4625   3.536   1.709   0.464 -1.2703 -0.0879  0.9652
 1476SOL     OW 4626   4.050   4.427   4.509  0.3103  0.8745  0.1230
 1476SOL    HW1 4627   4.069   4.511   4.559 -0.5050  0.5515  1.0244
 1476SOL    HW2 4628   4.095   4.429   4.420  1.7231  1.5064  0.8375
 1477SOL     OW 4629   2.819   1.262   3.239  0.0483  0.2269  0.2999
 1477SOL    HW1 4630   2.885   1.231   3.170  0.8169  2.2198  0.0924
 1477SOL    HW2 4631   2.746   1.313   3.194  0.8074  1.9560  0.9699
 1478SOL     OW 4632   1.353   2.704   3.075 -0.0469 -0.5400  0.6046
 1478SOL    HW1 4633   1.283   2.659   3.130  0.1246 -0.7211  0.6807
 1478SOL    HW2 4634   1.344   2.677   2.979  0.2127 -0.9429  0.6907
 1479SOL     OW 4635   0.296   0.601   2.936 -0.1488  0.1813  0.0986
 1479SOL    HW1 4636   0.279   0.700   2.934  0.6749  0.3132 -0.9917
 1479SOL    HW2 4637   0.378   0.580   2.884  0.4462 -0.9446  1.4256
 1480SOL     OW 4638   0.376   3.678   3.671 -0.0489  0.3895  0.1557
 1480SOL    HW1 4639   0.307   3.663   3.742  1.0099 -0.0785  1.1269
 1480SOL    HW2 4640   0.463   3.703   3.714  0.4923  0.5976 -1.0128
 1481SOL     OW 4641   4.753   3.055   2.016  0.5876 -0.2450 -0.0174
 1481SOL    HW1 4642   4.815   3.073   2.092 -1.8470  1.5116  1.7183
 1481SOL    HW2 4643   4.748   2.957   1.999 -1.8692 -1.3509  5.1317
 1482SOL     OW 4644   2.442   4.332   3.651 -0.2000 -0.3324  0.0755
 1482SOL    HW1 4645   2.455   4.274   3.731 -2.1632  0.5568  1.1289
 1482SOL    HW2 4646   2.497   4.415   3.660  1.4320 -1.2829 -0.7027
 1483SOL     OW 4647   0.609   3.666   3.843  0.1004 -0.3469  0.1548
 1483SOL    HW1 4648   0.663   3.718   3.909 -0.5415 -0.2290  0.5986
 1483SOL    HW2 4649   0.585   3.577   3.881 -0.4585 -0.1938  0.1823
 1484SOL     OW 4650   3.677   2.596   2.470 -0.2036 -0.1664 -0.5040
 1484SOL    HW1 4651   3.761   2.603   2.417  0.0751 -1.0717 -0.2007
 1484SOL    HW2 4652   3.698   2.609   2.567 -0.5527  0.4535 -0.5050
 1485SOL     OW 4653   4.344   0.812   4.808 -0.6349  0.4831  0.4853
 1485SOL    HW1 4654   4.248   0.784   4.815 -0.0882 -1.2576  1.5637
 1485SOL    HW2 4655   4.383   0.818   4.899  1.1346 -2.0798 -0.0110
 1486SOL     OW 4656   3.278   1.470   4.608 -0.1699 -0.4852 -0.2635
 1486SOL    HW1 4657   3.362   1.416   4.610 -0.3836 -0.8019  0.6871
 1486SOL    HW2 4658   3.240   1.476   4.700 -0.2976  1.0852 -0.3917
 1487SOL     OW 4659   3.864   3.293   4.307 -0.3272 -0.0724 -0.8577
 1487SOL    HW1 4660   3.940   3.353   4.279 -0.1411 -0.9259 -2.2889
 1487SOL    HW2 4661   3.898   3.199   4.318 -0.9367 -0.2296 -0.2136
 1488SOL     OW 4662   4.781   0.133   2.703  0.3730 -0.5973  0.4267
 1488SOL    HW1 4663   4.729   0.175   2.629 -1.8772  0.1420  2.2964
 1488SOL    HW2 4664   4.844   0.200   2.742 -1.9949  0.7297  2.2918
 1489SOL     OW 4665   4.887   3.257   1.628 -0.5365 -0.7231  0.1590
 1489SOL    HW1 4666   4.871   3.349   1.662  0.5007 -0.6006  0.3557
 1489SOL    HW2 4667   4.845   3.247   1.537  0.5702  0.4172 -0.5047
 1490SOL     OW 4668   2.590   2.603   3.611  0.5728  0.1874  0.3437
 1490SOL    HW1 4669   2.508   2.591   3.555 -0.1671  1.0809  1.2135
 1490SOL    HW2 4670   2.586   2.542   3.690  2.3212 -2.1921 -1.2599
 1491SOL     OW 4671   2.221   3.713   2.173 -0.5603  0.4409 -0.6898
 1491SOL    HW1 4672   2.315   3.685   2.155 -0.1311  1.2764  0.1717
 1491SOL    HW2 4673   2.180   3.749   2.089 -0.1394  0.0304 -1.0776
 1492SOL     OW 4674   1.577   3.151   3.632 -0.0460 -0.0119  0.2612
 1492SOL    HW1 4675   1.491   3.187   3.597  0.1741  0.3520  0.0938
 1492SOL    HW2 4676   1.650   3.168   3.566  0.1332 -0.4226  0.3518
 1493SOL     OW 4677   0.957   0.494   2.188 -0.8156  0.1357 -0.8450
 1493SOL    HW1 4678   0.994   0.470   2.098  0.0718 -1.8460 -0.0142
 1493SOL    HW2 4679   0.867   0.452   2.199  0.6494 -2.9606  0.5301
 1494SOL     OW 4680   1.179   2.195   0.177  0.4203 -0.5407 -0.3769
 1494SOL    HW1 4681   1.171   2.106   0.221 -1.1367  0.1192  0.7672
 1494SOL    HW2 4682   1.202   2.264   0.245 -0.7656  0.3078 -0.8151
 1495SOL     OW 4683   1.071   4.339   1.392  0.2789 -0.0244 -1.0245
 1495SOL    HW1 4684   1.042   4.408   1.325  0.2361  0.7801 -0.1885
 1495SOL    HW2 4685   0.990   4.297   1.433  0.2316  1.4918  0.5562
 1496SOL     OW 4686   4.973   2.921   1.556 -0.4264  0.1541  0.7938
 1496SOL    HW1 4687   4.928   2.836   1.583 -1.6186  0.4949 -0.0253
 1496SOL    HW2 4688   4.981   2.980   1.637  2.4770 -1.5407  1.9039
 1497SOL     OW 4689   2.408   2.567   0.293 -0.3399  0.2242 -0.6404
 1497SOL    HW1 4690   2.443   2.642   0.349  1.6528 -0.9846 -0.1747
 1497SOL    HW2 4691   2.343   2.513   0.347  0.9594 -0.4614  0.3136
 1498SOL     OW 4692   4.945   2.100   2.551  0.2933  0.0801  0.4890
 1498SOL    HW1 4693   4.976   2.111   2.645 -0.3653 -0.0047  0.7203
 1498SOL    HW2 4694   4.881   2.023   2.545  0.9378 -0.4254 -0.1792
 1499SOL     OW 4695   1.973   4.725   0.212  0.1095  0.0785 -0.4451
 1499SOL    HW1 4696   1.984   4.646   0.151 -1.5111 -0.1340 -0.5089
 1499SOL    HW2 4697   1.926   4.695   0.295 -0.3723  0.9421 -0.4026
 1500SOL     OW 4698   2.312   2.807   1.256  0.1484 -0.1742 -0.0374
 1500SOL    HW1 4699   2.214   2.810   1.274  0.3226 -0.3267  1.0436
 1500SOL    HW2 4700   2.328   2.782   1.161 -0.8600 -0.8796 -0.0408
 1501SOL     OW 4701   3.569   1.441   1.376  0.0551 -0.1593  0.0401
 1501SOL    HW1 4702   3.667   1.426   1.391  0.2154 -0.1325 -0.9223
 1501SOL    HW2 4703   3.551   1.450   1.278 -1.1354 -1.6925  0.0886
 1502SOL     OW 4704   0.536   3.449   4.905 -0.6115  0.2510 -0.0169
 1502SOL    HW1 4705   0.457   3.466   4.965 -0.2964 -0.9818  0.7819
 1502SOL    HW2 4706   0.504   3.426   4.814 -1.0946  2.9700 -0.6315
 1503SOL     OW 4707   0.884   2.192   2.665 -0.2727  0.4955 -0.2114
 1503SOL    HW1 4708   0.853   2.256   2.595 -5.9000 -0.8832  0.5629
 1503SOL    HW2 4709   0.859   2.099   2.638 -1.9275 -0.1624  3.1312
 1504SOL     OW 4710   0.193   0.438   1.001  0.0151 -0.3423 -0.6203
 1504SOL    HW1 4711   0.104   0.392   1.009  0.0798 -0.1832  1.2847
 1504SOL    HW2 4712   0.225   0.466   1.091  0.9261  1.7071 -1.5203
 1505SOL     OW 4713   1.132   2.229   2.778 -0.1628 -0.1147  0.4117
 1505SOL    HW1 4714   1.037   2.222   2.750 -0.3812  0.4908  0.9621
 1505SOL    HW2 4715   1.136   2.250   2.876  0.5331 -0.1923  0.4023
 1506SOL     OW 4716   4.168   2.079   1.826 -0.1485  0.0874  0.4619
 1506SOL    HW1 4717   4.202   2.160   1.873 -0.6600  0.4852  0.1623
 1506SOL    HW2 4718   4.241   2.038   1.772 -0.0741  0.7844  0.0310
 1507SOL     OW 4719   4.376   4.671   1.036  1.2340  0.0346 -0.2090
 1507SOL    HW1 4720   4.329   4.696   0.950  0.6514  0.7044  0.2883
 1507SOL    HW2 4721   4.366   4.746   1.102  3.7670  0.5970 -0.3571
 1508SOL     OW 4722   4.872   4.644   5.148 -0.4009  0.0075  0.1782
 1508SOL    HW1 4723   4.804   4.574   5.128 -2.5495  1.6559  1.3275
 1508SOL    HW2 4724   4.936   4.652   5.071 -3.3481  0.5208 -2.3966
 1509SOL     OW 4725   0.612   1.849   4.529  1.1163 -0.1825  0.1298
 1509SOL    HW1 4726   0.686   1.802   4.482 -0.1929 -1.3053 -0.9082
 1509SOL    HW2 4727   0.538   1.868   4.464  0.0573 -0.0336  1.3269
 1510SOL     OW 4728   3.984   4.086   2.441  0.2479  0.0622  0.0921
 1510SOL    HW1 4729   4.080   4.077   2.415 -0.4836 -2.2641 -2.2358
 1510SOL    HW2 4730   3.957   4.182   2.436  2.0308  0.5599 -0.8452
 1511SOL     OW 4731   3.175   1.436   0.826  0.2449 -0.2324 -0.6740
 1511SOL    HW1 4732   3.108   1.471   0.761  0.0850 -2.1319 -1.6009
 1511SOL    HW2 4733   3.267   1.464   0.799  0.0912 -0.2239 -1.1880
 1512SOL     OW 4734   3.011   4.814   0.536 -0.3373 -0.0304  0.1554
 1512SOL    HW1 4735   3.037   4.719   0.522 -1.7384 -0.4435  0.2111
 1512SOL    HW2 4736   2.925   4.818   0.587  0.5181  1.3015  1.5998
 1513SOL     OW 4737   4.458   0.329   1.488  0.3546  0.0020 -0.5913
 1513SOL    HW1 4738   4.483   0.236   1.463 -0.2258  0.0679 -1.4748
 1513SOL    HW2 4739   4.516   0.361   1.563  0.2561 -1.2211  0.0210
 1514SOL     OW 4740   1.307   3.550   0.506 -0.4476  0.3673  0.1849
 1514SOL    HW1 4741   1.289   3.478   0.439 -2.0314  0.5811  0.3293
 1514SOL    HW2 4742   1.405   3.565   0.514 -0.1483 -0.9714 -0.6896
 1515SOL     OW 4743   0.114   3.156   1.825  0.1761 -0.0664 -0.5682
 1515SOL    HW1 4744   0.182   3.219   1.864  1.2975 -1.1529 -0.7012
 1515SOL    HW2 4745   0.086   3.090   1.894  0.4953 -0.6351 -0.9767
 1516SOL     OW 4746   2.535   2.473   4.655 -0.6576 -0.3715 -0.2184
 1516SOL    HW1 4747   2.562   2.544   4.591  1.0423 -2.0539 -1.4896
 1516SOL    HW2 4748   2.560   2.500   4.748 -0.2144  0.7388 -0.6509
 1517SOL     OW 4749   1.555   0.298   1.244  0.1829 -0.4935  0.1620
 1517SOL    HW1 4750   1.629   0.268   1.184  2.9346  0.7081  2.6790
 1517SOL    HW2 4751   1.589   0.303   1.338 -2.9501  0.8071  1.3466
 1518SOL     OW 4752   2.703   2.135   3.758  1.0510  0.0544  0.1098
 1518SOL    HW1 4753   2.721   2.223   3.713  0.0548 -0.1184 -0.6437
 1518SOL    HW2 4754   2.780   2.073   3.740  0.9436  0.1821 -0.8675
 1519SOL     OW 4755   1.977   0.606   4.061  0.0642  0.3908 -0.0729
 1519SOL    HW1 4756   2.046   0.580   3.994 -2.3819 -0.4741 -2.4571
 1519SOL    HW2 4757   1.901   0.541   4.058 -0.8228  1.1704  2.5587
 1520SOL     OW 4758   4.803   2.320   3.808 -0.3396  0.4954  1.1299
 1520SOL    HW1 4759   4.801   2.379   3.888  0.6515 -1.3416  2.6043
 1520SOL    HW2 4760   4.892   2.327   3.763 -0.2435  0.2319  1.2696
 1521SOL     OW 4761   4.019   0.364   1.956  0.0413 -0.3422  0.1171
 1521SOL    HW1 4762   4.089   0.426   1.921  0.9712  0.0094  2.4104
 1521SOL    HW2 4763   3.944   0.416   1.996 -0.1255 -0.6968  0.2740
 1522SOL     OW 4764   3.883   2.844   3.544 -0.0334 -0.0331  1.0296
 1522SOL    HW1 4765   3.817   2.911   3.578 -2.1833 -1.5012 -0.0523
 1522SOL    HW2 4766   3.887   2.848   3.444  0.1060 -1.2357  0.9672
 1523SOL     OW 4767   5.148   4.781   2.914  0.1587 -0.8644  0.1866
 1523SOL    HW1 4768   5.104   4.819   2.996 -0.5141 -3.1646  0.9629
 1523SOL    HW2 4769   5.246   4.772   2.930  0.0372 -1.2659  0.7401
 1524SOL     OW 4770   3.101   3.156   2.882 -0.0165  0.3623  0.2206
 1524SOL    HW1 4771   3.078   3.239   2.830 -1.4536 -0.5602 -0.6840
 1524SOL    HW2 4772   3.017   3.106   2.903  0.8472 -0.9961  0.5489
 1525SOL     OW 4773   3.318   2.732   0.782  0.5110  0.2027  0.1188
 1525SOL    HW1 4774   3.403   2.716   0.832 -0.1275  1.0642  1.5597
 1525SOL    HW2 4775   3.250   2.664   0.810  0.2716  0.4460  0.1344
 1526SOL     OW 4776   3.881   4.415   1.270  0.4403 -0.0443  0.1520
 1526SOL    HW1 4777   3.924   4.504   1.256 -0.0768 -0.1904 -3.1221
 1526SOL    HW2 4778   3.791   4.414   1.227  0.1194 -1.9238  0.7879
 1527SOL     OW 4779   0.492   4.568   4.033  0.6076 -0.2444 -0.1615
 1527SOL    HW1 4780   0.573   4.589   4.088  1.0254  1.4084 -1.3175
 1527SOL    HW2 4781   0.420   4.532   4.091  1.9206 -1.1110  1.0143
 1528SOL     OW 4782   3.569   0.159   3.575  0.0689 -0.7998 -0.0853
 1528SOL    HW1 4783   3.531   0.222   3.643  1.8476  0.7896 -0.5051
 1528SOL    HW2 4784   3.669   0.155   3.585  0.1405 -2.4574 -1.0353
 1529SOL     OW 4785   2.584   1.784   2.630 -0.1416  0.0649 -0.6012
 1529SOL    HW1 4786   2.535   1.726   2.564  1.4737 -1.2926 -0.6844
 1529SOL    HW2 4787   2.518   1.825   2.694 -1.4332 -1.2830 -1.0023
 1530SOL     OW 4788   0.446   3.332   1.517  0.2200  0.1461 -0.6853
 1530SOL    HW1 4789   0.432   3.275   1.436 -1.3774 -0.1965 -0.2196
 1530SOL    HW2 4790   0.525   3.300   1.568 -0.3832 -1.4027 -0.6707
 1531SOL     OW 4791   0.075   2.880   4.191 -1.0235 -0.5189 -0.2986
 1531SOL    HW1 4792   0.059   2.905   4.287 -0.1074 -0.2804 -0.2019
 1531SOL    HW2 4793  -0.012   2.879   4.142 -1.2880  1.3998  0.0421
 1532SOL     OW 4794   4.300   2.009   5.169 -1.3568  0.3028 -0.1963
 1532SOL    HW1 4795   4.359   2.026   5.090 -1.2073  1.6956  0.1935
 1532SOL    HW2 4796   4.357   1.981   5.247 -1.5595 -1.7239 -0.7062
 1533SOL     OW 4797   0.324   0.969   3.387 -0.1049 -0.2434  0.1831
 1533SOL    HW1 4798   0.243   0.987   3.444  0.6858 -0.8649  1.5520
 1533SOL    HW2 4799   0.390   1.043   3.397 -1.4046  1.4976 -2.7829
 1534SOL     OW 4800   2.349   4.620   1.892  0.3121  0.3216  0.3390
 1534SOL    HW1 4801   2.354   4.577   1.802 -1.5265  0.0085  0.3458
 1534SOL    HW2 4802   2.439   4.656   1.917  1.3118 -1.2288 -0.7937
 1535SOL     OW 4803   4.476   1.303   0.995  0.4147  0.1301 -0.0555
 1535SOL    HW1 4804   4.479   1.204   0.987 -0.8995 -0.0029  0.7016
 1535SOL    HW2 4805   4.503   1.330   1.088 -1.5792  0.2532  0.5424
 1536SOL     OW 4806   1.904   3.581   4.611  0.1852  0.3190 -0.9420
 1536SOL    HW1 4807   1.838   3.512   4.582  0.1854  0.3773 -1.0829
 1536SOL    HW2 4808   1.985   3.536   4.649 -0.0804  0.2528 -0.4515
 1537SOL     OW 4809   3.120   2.620   1.121 -0.2812  0.1353 -0.0737
 1537SOL    HW1 4810   3.191   2.567   1.168  1.3809  0.3280 -2.2450
 1537SOL    HW2 4811   3.093   2.697   1.179 -0.2861 -1.1041  1.6844
 1538SOL     OW 4812   1.544   4.477   0.540 -0.4252  0.0463  0.1899
 1538SOL    HW1 4813   1.575   4.398   0.594 -0.2139  0.2575  0.3783
 1538SOL    HW2 4814   1.580   4.561   0.580 -2.5128  0.4615  1.3909
 1539SOL     OW 4815   2.879   4.370   2.685 -0.1227  0.3417  0.8422
 1539SOL    HW1 4816   2.824   4.370   2.768  1.5186  0.4741  1.9803
 1539SOL    HW2 4817   2.928   4.457   2.678  0.9073 -0.2476  0.5538
 1540SOL     OW 4818   2.319   1.646   1.325 -0.5211 -0.1966  0.1876
 1540SOL    HW1 4819   2.396   1.584   1.310  0.8339  1.5451 -0.4935
 1540SOL    HW2 4820   2.265   1.654   1.242  0.6553  1.2155 -0.4928
 1541SOL     OW 4821   4.344   1.418   1.826 -0.0429 -0.2600 -0.1240
 1541SOL    HW1 4822   4.260   1.468   1.805  0.3978  0.7757  0.5370
 1541SOL    HW2 4823   4.380   1.448   1.914  1.1001 -0.6043 -0.4561
 1542SOL     OW 4824   4.359   5.013   0.657 -0.8177 -0.3576  0.1809
 1542SOL    HW1 4825   4.421   5.086   0.628  1.5393 -3.0886 -2.1699
 1542SOL    HW2 4826   4.268   5.029   0.617  0.0298  0.5711 -1.4842
 1543SOL     OW 4827   0.221   1.119   1.900  0.0565 -0.2264 -0.2612
 1543SOL    HW1 4828   0.180   1.157   1.817  1.7260  0.0111 -1.0024
 1543SOL    HW2 4829   0.233   1.192   1.968 -0.4259 -0.2329 -0.1659
 1544SOL     OW 4830   1.530   2.453   5.133 -0.5408  0.9513  0.1489
 1544SOL    HW1 4831   1.492   2.437   5.224  1.9756 -0.2291  1.0843
 1544SOL    HW2 4832   1.504   2.378   5.072  0.0748  0.2463  0.7300
 1545SOL     OW 4833   2.944   4.798   3.497 -0.1644 -0.5794 -0.2451
 1545SOL    HW1 4834   2.873   4.743   3.452  0.8629 -1.5190 -0.7720
 1545SOL    HW2 4835   2.986   4.744   3.570  1.7673 -1.0544 -1.6250
 1546SOL     OW 4836   1.361   4.947   0.710  0.3051 -0.0337  0.2948
 1546SOL    HW1 4837   1.405   4.924   0.624 -0.7057 -0.9731  0.0032
 1546SOL    HW2 4838   1.324   5.040   0.705  0.6496  0.0846 -0.1127
 1547SOL     OW 4839   0.887   4.028   4.802 -0.1977  0.1305  0.2140
 1547SOL    HW1 4840   0.840   3.944   4.777 -0.1952 -0.2299  1.3719
 1547SOL    HW2 4841   0.972   4.036   4.750 -0.2037 -0.5702  0.0892
 1548SOL     OW 4842   4.189   4.262   0.942 -0.2577 -0.3007  0.0479
 1548SOL    HW1 4843   4.110   4.317   0.914  0.6990 -0.1448 -2.5701
 1548SOL    HW2 4844   4.250   4.319   0.999 -0.7051  0.4227 -0.1832
 1549SOL     OW 4845   1.322   2.631   2.826  0.1327 -0.9904  0.0931
 1549SOL    HW1 4846   1.342   2.683   2.743  0.1383  0.1876  0.8133
 1549SOL    HW2 4847   1.362   2.540   2.819  0.5077 -0.7531 -1.0042
 1550SOL     OW 4848   2.943   1.157   4.737 -0.1870 -0.3774 -0.2810
 1550SOL    HW1 4849   3.005   1.134   4.812  0.8695 -0.4694 -1.1513
 1550SOL    HW2 4850   2.902   1.073   4.701 -1.7216 -0.2275  1.0093
 1551SOL     OW 4851   0.801   0.907   2.599  1.0374 -0.2127  0.2358
 1551SOL    HW1 4852   0.845   0.949   2.521 -1.2628  0.3646 -0.8181
 1551SOL    HW2 4853   0.865   0.843   2.643  2.1249 -1.1989 -2.5935
 1552SOL     OW 4854   1.112   1.907   0.212 -0.0501 -0.4928  0.0176
 1552SOL    HW1 4855   1.177   1.917   0.138 -0.6277  1.0775 -0.3214
 1552SOL    HW2 4856   1.157   1.864   0.291  1.3530  0.3892 -0.2653
 1553SOL     OW 4857   1.215   4.704   3.191 -0.2672 -0.3017  0.1440
 1553SOL    HW1 4858   1.291   4.736   3.136 -0.1566  0.4572  0.7159
 1553SOL    HW2 4859   1.190   4.775   3.258 -0.7698 -0.9648  0.6764
 1554SOL     OW 4860   4.732   2.335   1.543  0.1024  0.0821  0.4962
 1554SOL    HW1 4861   4.791   2.357   1.620  0.1288  0.1180  0.4660
 1554SOL    HW2 4862   4.742   2.405   1.472  1.2924 -0.7925 -0.2375
 1555SOL     OW 4863   4.663   3.075   2.604 -0.0507  0.9263  0.3321
 1555SOL    HW1 4864   4.728   3.003   2.629  2.6317  2.0046 -2.8394
 1555SOL    HW2 4865   4.690   3.161   2.647 -2.2112  0.5680  2.6599
 1556SOL     OW 4866   4.781   1.927   2.894 -0.0106 -0.5898  0.7145
 1556SOL    HW1 4867   4.693   1.935   2.941 -0.5662  2.5701 -0.5433
 1556SOL    HW2 4868   4.838   1.860   2.940 -2.1314 -0.9041  3.1135
 1557SOL     OW 4869   4.759   1.224   0.872  0.0903 -0.4291  0.5114
 1557SOL    HW1 4870   4.815   1.198   0.794  0.8148  0.7532  0.6212
 1557SOL    HW2 4871   4.663   1.226   0.844  0.5206  2.3160 -1.0571
 1558SOL     OW 4872   3.149   3.298   1.859  0.3377  0.3654 -0.6376
 1558SOL    HW1 4873   3.193   3.213   1.832  0.9773  1.0057 -1.6518
 1558SOL    HW2 4874   3.219   3.368   1.875 -0.1077  0.4328  1.2331
 1559SOL     OW 4875   3.137   4.981   0.702 -0.6251 -0.1566 -0.4810
 1559SOL    HW1 4876   3.184   5.050   0.648 -0.5265  0.4275  0.3391
 1559SOL    HW2 4877   3.103   4.909   0.642 -2.0331  1.3312 -1.5460
 1560SOL     OW 4878   4.686   1.162   1.993  0.0626  0.2786  0.6662
 1560SOL    HW1 4879   4.675   1.250   2.038  1.3730  1.7454 -1.6488
 1560SOL    HW2 4880   4.597   1.128   1.962 -0.5134  0.5069  2.0109
 1561SOL     OW 4881   0.174   4.834   5.095  0.0147 -0.0347 -0.1934
 1561SOL    HW1 4882   0.154   4.892   5.173 -0.7631 -0.5407 -0.0061
 1561SOL    HW2 4883   0.096   4.835   5.032  0.5178  0.1447 -0.8323
 1562SOL     OW 4884   0.335   0.037   5.166 -0.2842 -0.1264  0.3238
 1562SOL    HW1 4885   0.301   0.127   5.138  0.9801  0.0674 -0.6848
 1562SOL    HW2 4886   0.390   0.045   5.249 -0.8211 -0.1086  0.6862
 1563SOL     OW 4887   0.479   2.014   3.775  0.5622 -0.1151 -0.2510
 1563SOL    HW1 4888   0.490   1.992   3.871 -0.6817  0.7987  0.1288
 1563SOL    HW2 4889   0.528   2.099   3.755 -0.1454  0.3262 -0.1373
 1564SOL     OW 4890   4.299   2.174   3.295 -0.2748 -0.4388  0.2732
 1564SOL    HW1 4891   4.229   2.244   3.310  0.1618 -0.1113  0.8350
 1564SOL    HW2 4892   4.356   2.166   3.377  0.8193 -0.1597 -0.4263
 1565SOL     OW 4893   2.456   3.035   3.420 -0.2109 -0.3890  0.6654
 1565SOL    HW1 4894   2.388   2.972   3.458 -1.4415 -0.2246 -1.1355
 1565SOL    HW2 4895   2.507   2.988   3.347  0.0994  0.1650  0.5244
 1566SOL     OW 4896   3.039   4.028   4.434  0.3250  0.1444  0.4447
 1566SOL    HW1 4897   3.073   4.010   4.342  1.6268  0.3885  0.8617
 1566SOL    HW2 4898   2.978   3.954   4.462  0.6478 -0.3971 -0.2550
 1567SOL     OW 4899   3.833   3.270   2.532  0.4211  0.3316  0.0055
 1567SOL    HW1 4900   3.742   3.299   2.562  0.0121  1.1940 -1.8878
 1567SOL    HW2 4901   3.824   3.193   2.470  1.1033 -0.3724  0.7689
 1568SOL     OW 4902   0.440   4.092   0.776 -0.4002 -0.4767 -0.3516
 1568SOL    HW1 4903   0.374   4.160   0.808 -0.1825 -0.5466  0.2549
 1568SOL    HW2 4904   0.515   4.138   0.730 -2.5856 -0.5249 -4.4527
 1569SOL     OW 4905   0.359   3.998   0.319  0.1959 -0.0071  0.0768
 1569SOL    HW1 4906   0.323   3.975   0.409 -0.6939  0.1113 -0.2431
 1569SOL    HW2 4907   0.288   4.043   0.264  1.2219  1.4813 -0.0971
 1570SOL     OW 4908   2.568   3.312   0.368  0.3162  0.1700  0.1050
 1570SOL    HW1 4909   2.604   3.403   0.392 -1.9703  0.5126  2.6861
 1570SOL    HW2 4910   2.530   3.315   0.275  1.1236  1.5508 -0.2180
 1571SOL     OW 4911   3.713   1.910   3.355  0.2053 -0.2146 -0.0262
 1571SOL    HW1 4912   3.650   1.832   3.354 -0.3186  0.1368 -2.7389
 1571SOL    HW2 4913   3.806   1.879   3.335  0.2207 -0.2791  0.1436
 1572SOL     OW 4914   3.417   0.116   1.870  0.4285 -0.8570  0.0061
 1572SOL    HW1 4915   3.463   0.168   1.798  1.0889 -0.7762  0.4715
 1572SOL    HW2 4916   3.445   0.151   1.960 -0.4060 -0.9313  0.3071
 1573SOL     OW 4917   3.379   5.157   3.621 -0.0563  0.1113 -0.1525
 1573SOL    HW1 4918   3.424   5.068   3.614 -0.0829  0.0281  0.6454
 1573SOL    HW2 4919   3.444   5.229   3.595 -0.5538 -0.2350 -2.5149
 1574SOL     OW 4920   4.755   0.724   0.179 -0.2999 -0.0090 -0.3124
 1574SOL    HW1 4921   4.720   0.631   0.177  0.1760 -0.2346  0.9627
 1574SOL    HW2 4922   4.768   0.757   0.085 -3.1077 -0.1829 -0.8301
 1575SOL     OW 4923   0.168   3.419   1.487  0.1270  0.3020  0.2082
 1575SOL    HW1 4924   0.265   3.395   1.485  0.0492  0.0468 -0.9313
 1575SOL    HW2 4925   0.116   3.344   1.528  0.2865 -0.0620 -0.2378
 1576SOL     OW 4926   3.172   3.482   0.623 -0.0065  0.1945  0.1199
 1576SOL    HW1 4927   3.242   3.515   0.560  1.8151 -1.8732  0.9328
 1576SOL    HW2 4928   3.099   3.437   0.572 -0.4307  1.7204 -0.6886
 1577SOL     OW 4929   4.973   0.756   2.965  0.4071  0.4358 -0.2755
 1577SOL    HW1 4930   5.002   0.683   2.903 -0.4007 -0.9685  0.9342
 1577SOL    HW2 4931   4.987   0.727   3.060 -4.3917 -0.2984  0.4726
 1578SOL     OW 4932   3.273   4.888   2.613 -0.7479  0.0686  0.1386
 1578SOL    HW1 4933   3.194   4.944   2.588 -1.8297 -1.2850  0.4191
 1578SOL    HW2 4934   3.354   4.923   2.566 -1.2675  2.1259  0.6296
 1579SOL     OW 4935   0.482   4.482   2.930  0.2329 -0.0647  0.1643
 1579SOL    HW1 4936   0.391   4.439   2.927 -0.1272  0.7297 -1.3873
 1579SOL    HW2 4937   0.486   4.544   3.008 -0.6638  0.0612  0.1311
 1580SOL     OW 4938   0.429   4.324   2.541 -0.3505  0.2926  0.6838
 1580SOL    HW1 4939   0.484   4.296   2.462 -0.5189 -2.5485  1.4352
 1580SOL    HW2 4940   0.332   4.307   2.521 -0.3030 -1.8139  1.8691
 1581SOL     OW 4941   4.296   0.303   3.741  0.3312 -0.1685 -0.1847
 1581SOL    HW1 4942   4.203   0.270   3.725  0.1320  0.3153 -0.0375
 1581SOL    HW2 4943   4.321   0.287   3.837  1.0457 -1.8788 -0.6196
 1582SOL     OW 4944   3.050   2.200   0.820 -0.2644  0.0348  0.1996
 1582SOL    HW1 4945   3.021   2.295   0.822  0.7432  0.4069 -1.0638
 1582SOL    HW2 4946   3.133   2.189   0.875  0.2342  0.1414 -0.5084
 1583SOL     OW 4947   1.831   4.793   2.892 -0.2683  0.2459  0.0641
 1583SOL    HW1 4948   1.900   4.722   2.906 -0.2657  0.1112 -0.6117
 1583SOL    HW2 4949   1.748   4.769   2.943  0.4514  0.8152  1.5457
 1584SOL     OW 4950   1.370   0.764   0.486  0.0715 -0.1978  0.5837
 1584SOL    HW1 4951   1.341   0.669   0.474 -0.5463 -0.3306  2.7949
 1584SOL    HW2 4952   1.380   0.785   0.583 -0.2658  2.1380  0.1849
 1585SOL     OW 4953   3.822   1.765   4.777  0.3780  0.1309  0.2720
 1585SOL    HW1 4954   3.799   1.824   4.700 -1.4064 -0.4974  0.2711
 1585SOL    HW2 4955   3.894   1.807   4.832  0.0797  1.6558 -0.4725
 1586SOL     OW 4956   3.160   3.789   1.052 -0.0421 -0.1706 -0.0997
 1586SOL    HW1 4957   3.102   3.869   1.067 -1.4178 -1.3577  1.3732
 1586SOL    HW2 4958   3.128   3.738   0.972 -0.5892 -0.4197  0.2707
 1587SOL     OW 4959   0.659   4.938   1.272  0.7286 -0.6319  0.2798
 1587SOL    HW1 4960   0.695   4.980   1.355  1.0727  0.0957 -0.2232
 1587SOL    HW2 4961   0.729   4.937   1.201  1.4493 -4.0082  0.8773
 1588SOL     OW 4962   4.367   1.641   2.877 -0.2797  0.1792  0.3212
 1588SOL    HW1 4963   4.370   1.725   2.824 -2.0588  0.7510  1.0348
 1588SOL    HW2 4964   4.363   1.562   2.816  0.1277  0.6804 -0.3565
 1589SOL     OW 4965   1.764   4.375   4.362  0.2872  0.0147  0.1910
 1589SOL    HW1 4966   1.793   4.302   4.424 -3.2328 -1.5349  0.2602
 1589SOL    HW2 4967   1.688   4.425   4.402  0.3295  1.4193 -1.3728
 1590SOL     OW 4968   4.229   2.783   0.377  0.4713  0.0327  0.2360
 1590SOL    HW1 4969   4.194   2.714   0.440 -0.9152  2.7625  2.7151
 1590SOL    HW2 4970   4.155   2.811   0.315  0.4771  0.5195  0.4442
 1591SOL     OW 4971   4.389   3.300   3.803 -0.6813  0.2231 -0.1872
 1591SOL    HW1 4972   4.397   3.205   3.834 -2.3258 -0.1205 -0.7061
 1591SOL    HW2 4973   4.300   3.336   3.831 -0.5386  1.2286 -0.9918
 1592SOL     OW 4974   0.398   0.805   3.154  0.4861 -0.1431 -0.2034
 1592SOL    HW1 4975   0.388   0.868   3.231  3.0879  0.2112 -0.0583
 1592SOL    HW2 4976   0.328   0.825   3.085 -0.4467  1.0740  1.0398
 1593SOL     OW 4977   2.353   0.718   3.264  0.1320 -0.7738 -0.6943
 1593SOL    HW1 4978   2.305   0.787   3.209 -1.3946 -0.1027  1.3514
 1593SOL    HW2 4979   2.428   0.680   3.210 -0.4067  0.7979 -2.7276
 1594SOL     OW 4980   3.404   2.316   1.332 -0.1195 -0.0130 -0.3734
 1594SOL    HW1 4981   3.500   2.328   1.356  0.5618 -1.4252 -2.1286
 1594SOL    HW2 4982   3.373   2.396   1.280  0.9660 -0.7030 -2.1669
 1595SOL     OW 4983   5.102   0.568   1.514 -0.1994  0.4056  0.2567
 1595SOL    HW1 4984   5.113   0.659   1.553  2.8290  0.1271  0.2713
 1595SOL    HW2 4985   5.152   0.501   1.570 -0.8166 -0.9751 -0.7806
 1596SOL     OW 4986   0.809   4.292   1.103 -0.1585  0.5237  0.4121
 1596SOL    HW1 4987   0.891   4.344   1.122 -0.3026  0.0132  2.7562
 1596SOL    HW2 4988   0.766   4.326   1.019  1.2132  2.2804  0.3692
 1597SOL     OW 4989   3.250   2.584   2.361  0.2669 -0.1447  0.4682
 1597SOL    HW1 4990   3.201   2.522   2.300  2.0127 -1.7792  0.6487
 1597SOL    HW2 4991   3.188   2.618   2.431 -1.2222 -0.0208 -0.8622
 1598SOL     OW 4992   0.637   3.329   5.146 -0.4278  0.2944 -0.1168
 1598SOL    HW1 4993   0.643   3.397   5.219  2.4580  1.0433 -0.9538
 1598SOL    HW2 4994   0.607   3.373   5.062  0.5614  0.3738 -0.4370
 1599SOL     OW 4995   4.056   2.287   1.672 -0.7242 -0.1297 -0.1993
 1599SOL    HW1 4996   4.035   2.213   1.735 -0.5866 -0.1166 -0.1378
 1599SOL    HW2 4997   3.988   2.360   1.683  0.1700  0.5619  1.0417
 1600SOL     OW 4998   4.090   3.154   1.835 -0.4966 -0.3095 -0.1758
 1600SOL    HW1 4999   4.129   3.171   1.745 -0.6546  0.9595 -0.0248
 1600SOL    HW2 5000   4.155   3.182   1.906 -1.0942  0.4601  0.0815
 1601SOL     OW 5001   2.030   4.394   3.421  0.3541 -0.2201  0.0288
 1601SOL    HW1 5002   2.126   4.367   3.414  0.3060 -0.5238  0.5047
 1601SOL    HW2 5003   1.973   4.313   3.430  0.1850  0.0119  1.2349
 1602SOL     OW 5004   4.725   3.515   4.207  0.1440  0.3024  0.0067
 1602SOL    HW1 5005   4.787   3.553   4.138 -0.6288  1.3444 -0.1409
 1602SOL    HW2 5006   4.664   3.449   4.163 -0.3404  0.9580 -0.3176
 1603SOL     OW 5007   2.583   0.104   3.354 -0.3049 -0.0209  0.1708
 1603SOL    HW1 5008   2.649   0.045   3.307 -1.4992 -0.7567 -0.6524
 1603SOL    HW2 5009   2.595   0.095   3.453 -0.1532 -1.3190  0.0590
 1604SOL     OW 5010   4.555   2.715   0.878 -0.3607 -0.0314  0.2072
 1604SOL    HW1 5011   4.623   2.646   0.853 -0.0530  0.5044 -0.4737
 1604SOL    HW2 5012   4.471   2.670   0.908  0.5657 -0.7265  1.9276
 1605SOL     OW 5013   4.280   4.968   3.555  0.1095  0.2114 -0.6162
 1605SOL    HW1 5014   4.375   4.957   3.525 -0.3318 -1.2980 -1.5674
 1605SOL    HW2 5015   4.219   4.934   3.484 -1.1703  1.4692 -0.1472
 1606SOL     OW 5016   1.746   3.060   3.237  0.0233  0.2785 -0.0632
 1606SOL    HW1 5017   1.753   3.093   3.331  1.7528 -0.7538  0.2100
 1606SOL    HW2 5018   1.837   3.038   3.202 -0.7785 -1.3931 -1.2378
 1607SOL     OW 5019   4.859   4.910   4.314 -0.2363 -0.8459 -0.1044
 1607SOL    HW1 5020   4.849   4.813   4.337 -1.0646 -0.9171 -0.7611
 1607SOL    HW2 5021   4.921   4.953   4.380  0.6095 -1.9437 -0.1523
 1608SOL     OW 5022   4.338   0.277   3.997  0.2992  0.7901  0.3545
 1608SOL    HW1 5023   4.350   0.362   4.048 -1.5361  0.6603  1.0807
 1608SOL    HW2 5024   4.350   0.199   4.059 -1.0405  0.6139  0.4283
 1609SOL     OW 5025   4.342   2.696   2.371 -0.6984  0.3229  0.2240
 1609SOL    HW1 5026   4.364   2.602   2.343  0.7177  0.5134  0.6344
 1609SOL    HW2 5027   4.290   2.693   2.456  1.6919 -0.0605  1.7470
 1610SOL     OW 5028   2.228   1.808   0.385 -0.2118 -0.2645 -0.8317
 1610SOL    HW1 5029   2.250   1.747   0.461 -0.0224  1.0571  0.1979
 1610SOL    HW2 5030   2.144   1.858   0.406 -1.0446 -1.0443 -2.2032
 1611SOL     OW 5031   2.360   3.732   2.556 -0.2318  0.0650  0.4976
 1611SOL    HW1 5032   2.436   3.777   2.509  0.3461  0.6348  1.9218
 1611SOL    HW2 5033   2.353   3.637   2.524  2.2468 -0.5655  1.5713
 1612SOL     OW 5034   5.063   3.883   4.375  0.3666  0.3395 -0.2040
 1612SOL    HW1 5035   5.003   3.831   4.436 -0.3825 -0.5960 -1.6780
 1612SOL    HW2 5036   5.148   3.832   4.360 -0.1561 -0.2525 -1.2485
 1613SOL     OW 5037   2.338   0.813   2.663  0.2637  0.3126  0.2326
 1613SOL    HW1 5038   2.396   0.794   2.584 -0.6057  0.2554 -0.4110
 1613SOL    HW2 5039   2.262   0.873   2.635 -1.7294 -2.0367  0.2970
 1614SOL     OW 5040   1.353   3.706   3.002  0.2022 -0.0385 -0.4281
 1614SOL    HW1 5041   1.258   3.703   2.972  0.0511 -0.2052  0.0580
 1614SOL    HW2 5042   1.407   3.759   2.937  0.0841 -1.2371 -1.5421
 1615SOL     OW 5043   0.747   0.424   1.863  0.0162  0.5604 -0.5359
 1615SOL    HW1 5044   0.722   0.482   1.939  0.5761 -1.2627  1.1322
 1615SOL    HW2 5045   0.842   0.393   1.874 -0.4006 -1.0398 -1.0764
 1616SOL     OW 5046   4.338   4.640   2.127  0.2991 -0.2881 -0.1573
 1616SOL    HW1 5047   4.297   4.550   2.113  0.9021 -0.5409 -0.3415
 1616SOL    HW2 5048   4.346   4.687   2.039  1.5683 -0.7629 -0.3139
 1617SOL     OW 5049   3.676   3.005   2.657  0.2257  0.7482 -0.7438
 1617SOL    HW1 5050   3.744   2.973   2.723  0.2214 -1.6426 -1.8018
 1617SOL    HW2 5051   3.721   3.065   2.590  1.0569  0.1335 -0.7583
 1618SOL     OW 5052   1.523   4.894   0.505  0.4948  0.5435 -0.2745
 1618SOL    HW1 5053   1.619   4.921   0.502  0.6524  0.0444  0.1714
 1618SOL    HW2 5054   1.481   4.912   0.416  1.9076 -2.5188 -1.7136
 1619SOL     OW 5055   4.227   3.505   2.444  0.0347  0.2239 -0.0985
 1619SOL    HW1 5056   4.190   3.466   2.360  2.0365 -0.2467 -0.8231
 1619SOL    HW2 5057   4.265   3.431   2.501  0.2930  0.7092  0.3731
 1620SOL     OW 5058   4.356   1.094   3.201  0.4293 -0.7135  0.6971
 1620SOL    HW1 5059   4.456   1.101   3.198  0.3781 -0.0734  0.1589
 1620SOL    HW2 5060   4.323   1.129   3.289  0.6365 -0.2040  0.5785
 1621SOL     OW 5061   2.581   3.097   0.553 -0.3289 -0.1008  0.1859
 1621SOL    HW1 5062   2.528   3.025   0.509 -1.3649  0.8194 -0.1380
 1621SOL    HW2 5063   2.592   3.173   0.489  0.2907  0.2445  0.6954
 1622SOL     OW 5064   2.186   4.104   0.086  0.3954  0.0901 -0.2401
 1622SOL    HW1 5065   2.164   4.157   0.168  2.3244  0.7187 -0.0804
 1622SOL    HW2 5066   2.243   4.026   0.112 -0.4760 -0.7325 -0.7732
 1623SOL     OW 5067   3.161   3.606   3.707 -0.1818  0.0548  0.0861
 1623SOL    HW1 5068   3.171   3.507   3.700  1.2892  0.1591  0.3217
 1623SOL    HW2 5069   3.207   3.639   3.790  0.2270  1.0230 -0.5002
 1624SOL     OW 5070   1.500   3.636   4.380  0.2037 -0.0148 -0.6184
 1624SOL    HW1 5071   1.556   3.716   4.363 -0.0478  0.2846 -0.0736
 1624SOL    HW2 5072   1.482   3.628   4.478  0.2622 -0.7616 -0.6634
 1625SOL     OW 5073   2.993   4.058   3.073  0.4830  0.5099 -0.1647
 1625SOL    HW1 5074   2.998   4.077   2.975  1.3535 -0.8818 -0.4132
 1625SOL    HW2 5075   2.977   3.960   3.087  0.7438  0.6316  1.0838
 1626SOL     OW 5076   3.856   2.471   1.168  0.0349  1.0064 -0.3438
 1626SOL    HW1 5077   3.777   2.457   1.109  1.5392 -1.5063 -1.9563
 1626SOL    HW2 5078   3.867   2.568   1.187 -2.6430  1.5404 -1.1132
 1627SOL     OW 5079   0.926   3.661   2.222  0.2687  0.0134 -0.1369
 1627SOL    HW1 5080   0.886   3.584   2.272  0.1207 -0.2858 -0.7087
 1627SOL    HW2 5081   1.012   3.633   2.179 -0.4220 -0.2194 -1.4160
 1628SOL     OW 5082   1.558   3.529   1.033  0.3107 -0.3440  0.0488
 1628SOL    HW1 5083   1.607   3.453   0.990  0.5489  0.1557 -0.5912
 1628SOL    HW2 5084   1.465   3.501   1.056  0.7425 -1.1552  0.8324
 1629SOL     OW 5085   4.494   2.169   2.340  0.0131  0.0868 -0.1436
 1629SOL    HW1 5086   4.584   2.198   2.372 -0.6591  0.6309  1.3223
 1629SOL    HW2 5087   4.502   2.131   2.248  2.3092 -3.0929  1.2244
 1630SOL     OW 5088   4.448   4.207   2.533  0.3756  0.6533 -0.1398
 1630SOL    HW1 5089   4.532   4.168   2.572  0.9710  2.2291  0.2210
 1630SOL    HW2 5090   4.434   4.299   2.570 -2.3163 -0.1016  0.9516
 1631SOL     OW 5091   1.041   2.558   3.905  0.3608 -0.3119  0.3023
 1631SOL    HW1 5092   1.065   2.631   3.841 -0.6194 -0.6391 -0.4552
 1631SOL    HW2 5093   0.993   2.597   3.984 -0.0060 -0.1135 -0.0168
 1632SOL     OW 5094   3.328   2.232   2.273 -0.1224  0.2345 -0.0013
 1632SOL    HW1 5095   3.279   2.248   2.358 -1.4052 -1.5274 -0.3587
 1632SOL    HW2 5096   3.308   2.140   2.239 -0.4306  1.2081 -2.6972
 1633SOL     OW 5097   0.652   2.292   2.826 -0.6740  0.3588  0.2170
 1633SOL    HW1 5098   0.563   2.253   2.800 -1.2644  0.2550  2.1579
 1633SOL    HW2 5099   0.725   2.244   2.777 -1.5345 -1.5279  0.6675
 1634SOL     OW 5100   0.483   3.740   4.499 -0.0937 -0.1072  0.2533
 1634SOL    HW1 5101   0.554   3.757   4.568  1.0574  2.4027 -1.3939
 1634SOL    HW2 5102   0.398   3.784   4.528  0.4729  1.2113 -0.0205
 1635SOL     OW 5103   1.235   4.604   0.216 -0.6998  0.1740  0.2830
 1635SOL    HW1 5104   1.284   4.548   0.283  2.4080  3.1921  0.8078
 1635SOL    HW2 5105   1.158   4.650   0.261  1.3611  2.1866  1.9766
 1636SOL     OW 5106   2.988   2.679   3.999 -0.0951  0.0368 -0.0599
 1636SOL    HW1 5107   3.044   2.660   3.918  0.1492 -0.1295  0.1488
 1636SOL    HW2 5108   2.956   2.593   4.039 -0.8168  0.1412 -0.3974
 1637SOL     OW 5109   2.596   2.509   2.370  0.3599  0.2356  0.2712
 1637SOL    HW1 5110   2.558   2.451   2.298 -0.6211  0.7982  0.3158
 1637SOL    HW2 5111   2.694   2.523   2.353  0.1665  0.2856 -0.9213
 1638SOL     OW 5112   3.801   3.853   2.911 -0.4172  0.4686  0.0481
 1638SOL    HW1 5113   3.711   3.845   2.954  0.0275 -1.0979  0.7611
 1638SOL    HW2 5114   3.799   3.927   2.843 -2.0638  0.8343  0.4453
 1639SOL     OW 5115   0.120   1.936   3.453  0.2851 -0.0445  0.3536
 1639SOL    HW1 5116   0.192   1.909   3.390 -1.8618 -0.8001 -1.9612
 1639SOL    HW2 5117   0.055   1.861   3.465 -1.7104  1.5087 -0.0801
 1640SOL     OW 5118   1.595   1.064   1.470 -0.0894  0.1637 -0.2377
 1640SOL    HW1 5119   1.517   1.124   1.451 -1.3035 -1.3138 -0.0641
 1640SOL    HW2 5120   1.650   1.104   1.543  0.8312  2.5206 -2.0979
 1641SOL     OW 5121   4.967   2.376   4.917 -0.0534  0.3207  0.1818
 1641SOL    HW1 5122   4.950   2.279   4.902  0.9205 -0.0362  1.2653
 1641SOL    HW2 5123   4.905   2.411   4.988  0.5863  0.1148  0.8589
 1642SOL     OW 5124   3.666   1.164   3.141  0.6179 -0.6448  0.3788
 1642SOL    HW1 5125   3.755   1.136   3.177  0.8007  0.4310  0.8044
 1642SOL    HW2 5126   3.594   1.134   3.204  0.4862 -3.0142 -0.7945
 1643SOL     OW 5127   0.019   3.094   3.108  0.0537 -0.2561  1.0036
 1643SOL    HW1 5128   0.115   3.093   3.077  0.7504 -2.3095  2.9799
 1643SOL    HW2 5129   0.010   3.159   3.183  0.0865 -0.6324  1.3346
 1644SOL     OW 5130   3.370   2.695   4.433 -0.2099 -0.2933 -0.3761
 1644SOL    HW1 5131   3.433   2.712   4.357 -1.6289  1.2940 -1.2673
 1644SOL    HW2 5132   3.419   2.701   4.520  1.3689 -1.7493 -1.1050
 1645SOL     OW 5133   5.017   3.621   3.363 -0.1841  0.3504  0.8174
 1645SOL    HW1 5134   5.098   3.662   3.406 -0.0757  0.1170  0.8340
 1645SOL    HW2 5135   4.990   3.539   3.413  0.2256 -0.1937  0.1709
 1646SOL     OW 5136   1.311   3.275   0.376 -0.9404 -0.5709 -0.2795
 1646SOL    HW1 5137   1.334   3.206   0.307 -1.9817 -1.3619  0.1452
 1646SOL    HW2 5138   1.214   3.270   0.398 -0.8218  0.3327  0.5385
 1647SOL     OW 5139   2.453   0.888   4.212  0.0620  0.1213 -0.1227
 1647SOL    HW1 5140   2.487   0.837   4.134 -3.2504  0.2112 -1.8161
 1647SOL    HW2 5141   2.453   0.830   4.293  0.1865 -1.2153 -1.0635
 1648SOL     OW 5142   4.211   3.751   3.447  0.0625  0.2573  0.2611
 1648SOL    HW1 5143   4.203   3.719   3.352  0.9443  2.8713 -0.7826
 1648SOL    HW2 5144   4.178   3.680   3.509 -0.5316 -1.5422 -1.9849
 1649SOL     OW 5145   4.179   3.844   2.534  0.5621 -0.3212 -0.2357
 1649SOL    HW1 5146   4.169   3.856   2.633  0.6034 -0.9981 -0.1485
 1649SOL    HW2 5147   4.097   3.799   2.498  1.1413 -1.3651 -0.2855
 1650SOL     OW 5148   0.479   2.920   3.260 -0.0969  0.1613 -0.2794
 1650SOL    HW1 5149   0.399   2.886   3.309 -0.0494 -1.1347 -1.0538
 1650SOL    HW2 5150   0.538   2.971   3.323 -2.0142  2.0705  0.0723
 1651SOL     OW 5151   0.734   0.971   1.556 -0.2945  0.1291  0.2181
 1651SOL    HW1 5152   0.682   1.037   1.502 -1.3572 -0.3589  0.6003
 1651SOL    HW2 5153   0.827   1.004   1.570 -0.7302  1.4251  0.1979
 1652SOL     OW 5154   1.956   2.611   4.692 -0.1717 -0.0373 -0.2305
 1652SOL    HW1 5155   1.917   2.519   4.690  0.8355 -0.4921  0.1428
 1652SOL    HW2 5156   2.052   2.607   4.664  0.1703  0.7421  0.7528
 1653SOL     OW 5157   2.480   2.548   1.790  0.1439 -0.0275 -0.1719
 1653SOL    HW1 5158   2.436   2.638   1.782  1.6116  0.8360  0.8226
 1653SOL    HW2 5159   2.567   2.559   1.838 -0.8743 -2.3827  2.4130
 1654SOL     OW 5160   4.477   0.374   4.449 -0.2423 -0.2152  0.0937
 1654SOL    HW1 5161   4.487   0.454   4.508  2.2010 -1.1007  1.0527
 1654SOL    HW2 5162   4.455   0.403   4.356  3.1491  1.9170 -0.2422
 1655SOL     OW 5163   0.826   3.669   5.109 -0.1630 -0.5384  0.1756
 1655SOL    HW1 5164   0.832   3.754   5.057 -0.6470 -0.1387  0.7573
 1655SOL    HW2 5165   0.909   3.658   5.164 -0.0846 -0.4551  0.0747
 1656SOL     OW 5166   3.517   0.331   3.771  0.4549 -0.0094  0.0678
 1656SOL    HW1 5167   3.529   0.289   3.861  0.6003  1.4946  0.7914
 1656SOL    HW2 5168   3.532   0.430   3.779 -0.2440  0.2446 -1.4785
 1657SOL     OW 5169   0.992   3.443   1.977  0.0982  0.4659 -0.2847
 1657SOL    HW1 5170   1.063   3.452   2.047  0.6304  1.5920 -0.9349
 1657SOL    HW2 5171   0.953   3.351   1.980  1.9328 -0.3462 -0.2254
 1658SOL     OW 5172   0.267   1.711   4.592  0.2103 -0.5937 -0.4756
 1658SOL    HW1 5173   0.267   1.754   4.501  0.1599 -0.3646 -0.3687
 1658SOL    HW2 5174   0.361   1.691   4.619  0.3656  0.7429  0.0734
 1659SOL     OW 5175   2.495   2.042   1.841 -0.6541 -0.2255 -1.2276
 1659SOL    HW1 5176   2.556   2.069   1.915 -0.5030  0.4155 -1.5836
 1659SOL    HW2 5177   2.401   2.071   1.863 -0.3628  1.4129 -1.9962
 1660SOL     OW 5178   2.810   3.732   0.718  0.3091 -0.0034 -0.4171
 1660SOL    HW1 5179   2.748   3.656   0.738  1.8623 -2.0031 -2.5542
 1660SOL    HW2 5180   2.764   3.799   0.660 -0.5579 -0.2383 -0.0117
 1661SOL     OW 5181   4.875   2.729   0.953  0.2136  0.1778 -0.6689
 1661SOL    HW1 5182   4.831   2.817   0.970 -0.7419 -0.3385 -0.4280
 1661SOL    HW2 5183   4.960   2.744   0.903 -0.7249  1.1218 -2.0551
 1662SOL     OW 5184   3.307   3.757   0.110 -0.2227  0.2496 -0.1361
 1662SOL    HW1 5185   3.268   3.836   0.156 -1.9606 -0.7023  0.1145
 1662SOL    HW2 5186   3.323   3.684   0.177  0.6146  0.0942 -0.4867
 1663SOL     OW 5187   1.783   3.060   4.632 -0.1731  0.3201  0.2076
 1663SOL    HW1 5188   1.839   3.123   4.685 -0.2149  2.0066 -1.6623
 1663SOL    HW2 5189   1.834   2.975   4.618  0.5317  0.5208  1.3986
 1664SOL     OW 5190   3.707   0.811   2.237 -0.2106  0.2037 -0.2530
 1664SOL    HW1 5191   3.662   0.863   2.164 -0.7751  0.4241  0.2441
 1664SOL    HW2 5192   3.638   0.778   2.302  0.1457 -1.0851 -0.5018
 1665SOL     OW 5193   4.999   4.909   3.405  0.3300 -0.5608  0.1819
 1665SOL    HW1 5194   4.995   4.875   3.311 -2.2642 -1.3905  0.5189
 1665SOL    HW2 5195   4.943   4.991   3.414  1.7632  0.3922  0.7072
 1666SOL     OW 5196   2.644   5.163   1.239  0.3617 -0.1120  0.0946
 1666SOL    HW1 5197   2.720   5.107   1.206  1.5012  0.1029  2.1964
 1666SOL    HW2 5198   2.622   5.138   1.333 -1.9966  0.0755 -0.3346
 1667SOL     OW 5199   4.438   1.936   4.352  0.1458  0.3223 -0.0171
 1667SOL    HW1 5200   4.533   1.914   4.373 -0.2675  0.4496  2.2516
 1667SOL    HW2 5201   4.391   1.853   4.322  0.8772  0.1949 -0.8532
 1668SOL     OW 5202   1.470   3.773   0.890 -0.2824 -0.1057  0.4030
 1668SOL    HW1 5203   1.533   3.793   0.815  0.3669  3.3315  1.7058
 1668SOL    HW2 5204   1.494   3.684   0.930  2.0143 -0.1256 -0.8163
 1669SOL     OW 5205   2.913   0.229   3.841  0.6878 -0.1499 -0.2337
 1669SOL    HW1 5206   2.831   0.218   3.786  0.4014  1.2760 -0.1205
 1669SOL    HW2 5207   2.938   0.325   3.846  0.9668 -0.2859  1.7585
 1670SOL     OW 5208   0.874   3.182   4.751  1.0746  0.2201  0.4344
 1670SOL    HW1 5209   0.905   3.226   4.835  2.2617  2.6070 -1.1185
 1670SOL    HW2 5210   0.947   3.125   4.714  1.1320  0.3948  0.2714
 1671SOL     OW 5211   2.692   1.583   4.528  0.1691 -0.0849  0.2253
 1671SOL    HW1 5212   2.682   1.509   4.594 -2.4473  0.1211  0.1721
 1671SOL    HW2 5213   2.678   1.548   4.436 -2.0032  0.5354  0.2593
 1672SOL     OW 5214   0.853   2.902   4.567  0.4540  0.0895 -0.1676
 1672SOL    HW1 5215   0.859   2.977   4.501  1.0331 -0.5286 -0.8404
 1672SOL    HW2 5216   0.811   2.823   4.522  2.9467 -1.1084 -0.5487
 1673SOL     OW 5217   3.039   3.913   0.518  0.6419 -0.0728 -0.0613
 1673SOL    HW1 5218   2.992   4.001   0.512 -1.2395 -0.9982  0.2439
 1673SOL    HW2 5219   3.087   3.906   0.606  1.0792  0.7538 -0.2274
 1674SOL     OW 5220   3.585   0.744   0.882 -0.1022 -0.1596 -0.3770
 1674SOL    HW1 5221   3.625   0.732   0.973 -0.4500  0.8542 -0.0817
 1674SOL    HW2 5222   3.488   0.769   0.891 -0.3324 -0.7757 -1.0459
 1675SOL     OW 5223   3.745   3.760   2.185 -0.2253 -0.1250  0.1420
 1675SOL    HW1 5224   3.727   3.859   2.182  2.3661  0.4272 -0.2384
 1675SOL    HW2 5225   3.813   3.741   2.256  1.3480 -1.2033 -1.5614
 1676SOL     OW 5226   1.513   2.932   3.316  0.7064  0.4045  0.5147
 1676SOL    HW1 5227   1.597   2.981   3.289  1.1234 -0.4738  0.1652
 1676SOL    HW2 5228   1.535   2.836   3.335 -0.0173  0.4447  1.6463
 1677SOL     OW 5229   3.307   2.367   1.581 -0.3627 -0.1232 -0.3592
 1677SOL    HW1 5230   3.319   2.466   1.581  4.4004 -0.4585  0.6690
 1677SOL    HW2 5231   3.308   2.332   1.487  0.7923  0.6660 -0.6603
 1678SOL     OW 5232   0.116   1.243   0.474 -0.4964 -0.1181  0.5467
 1678SOL    HW1 5233   0.089   1.317   0.534  0.1766 -0.5185  1.3653
 1678SOL    HW2 5234   0.199   1.269   0.424  0.0937 -0.5295  1.2874
 1679SOL     OW 5235   1.791   2.047   1.230 -0.3205 -0.0845 -0.0393
 1679SOL    HW1 5236   1.709   2.062   1.175 -0.5323  1.3871  0.6403
 1679SOL    HW2 5237   1.772   1.981   1.302 -1.0624  0.6000  0.4057
 1680SOL     OW 5238   5.062   1.101   2.064  0.4847  0.1487 -0.2138
 1680SOL    HW1 5239   5.132   1.117   2.134 -0.4529  0.2398  0.7288
 1680SOL    HW2 5240   5.073   1.167   1.990  2.4605 -0.9148 -0.9614
 1681SOL     OW 5241   1.463   0.337   4.622 -0.0344  0.7179  0.3647
 1681SOL    HW1 5242   1.454   0.255   4.678 -0.8082  0.5438  0.0031
 1681SOL    HW2 5243   1.391   0.338   4.553  1.4741  0.3984 -1.3098
 1682SOL     OW 5244   4.627   2.737   0.152 -0.3436 -0.2619  0.8061
 1682SOL    HW1 5245   4.579   2.777   0.230 -0.9148  0.2680  0.2005
 1682SOL    HW2 5246   4.571   2.665   0.111  0.0481 -0.6879  1.0129
 1683SOL     OW 5247   4.410   1.727   3.816 -0.1738 -0.6477 -0.2886
 1683SOL    HW1 5248   4.483   1.766   3.874 -0.5746 -2.7613  1.7856
 1683SOL    HW2 5249   4.366   1.801   3.765  0.1128  1.4519  2.2435
 1684SOL     OW 5250   0.901   4.222   3.428  0.1257  0.4309  0.3587
 1684SOL    HW1 5251   0.850   4.174   3.499 -0.8252 -0.4970 -0.9127
 1684SOL    HW2 5252   0.839   4.251   3.355  1.1744  0.6957 -0.4636
 1685SOL     OW 5253   5.124   2.860   4.678  0.1009 -0.0069  0.0538
 1685SOL    HW1 5254   5.069   2.796   4.732  0.3761 -0.7093 -0.4813
 1685SOL    HW2 5255   5.204   2.888   4.732  0.9375 -1.5265 -0.3468
 1686SOL     OW 5256   4.253   0.128   1.525 -0.5839 -0.1633  0.0543
 1686SOL    HW1 5257   4.300   0.156   1.442 -1.1710  1.5049  0.2493
 1686SOL    HW2 5258   4.319   0.121   1.600 -0.2519 -0.4459 -0.2617
 1687SOL     OW 5259   0.350   0.836   2.663  0.1033 -0.2746  0.3938
 1687SOL    HW1 5260   0.419   0.888   2.612 -0.5762  0.2013 -0.0614
 1687SOL    HW2 5261   0.259   0.868   2.637 -0.3290 -1.5779  0.2319
 1688SOL     OW 5262   0.142   5.134   0.399  0.5510  0.0076  0.2797
 1688SOL    HW1 5263   0.106   5.210   0.453 -2.7824 -0.4403 -1.1157
 1688SOL    HW2 5264   0.077   5.058   0.400  2.8302 -2.0898 -0.0831
 1689SOL     OW 5265   2.369   4.196   0.857 -0.2042 -0.3784  0.4180
 1689SOL    HW1 5266   2.406   4.225   0.769  0.9390 -0.5071  0.8345
 1689SOL    HW2 5267   2.272   4.218   0.861  0.2394  1.9581  0.0826
 1690SOL     OW 5268   1.480   1.174   2.811 -0.0544 -0.4090 -0.0661
 1690SOL    HW1 5269   1.502   1.141   2.719  0.3007  2.3314 -1.0904
 1690SOL    HW2 5270   1.382   1.195   2.816 -0.0020 -0.1855  0.0293
 1691SOL     OW 5271   2.614   0.620   3.249 -0.6057  0.3071 -0.0469
 1691SOL    HW1 5272   2.570   0.540   3.289 -0.0748  0.3140  0.5807
 1691SOL    HW2 5273   2.705   0.595   3.216 -0.4021  0.6664  0.2313
 1692SOL     OW 5274   4.562   3.134   0.694 -0.3124 -0.1799 -0.1466
 1692SOL    HW1 5275   4.511   3.048   0.690 -1.8510  0.7031 -0.1242
 1692SOL    HW2 5276   4.637   3.132   0.627 -0.3322 -1.5121 -0.1528
 1693SOL     OW 5277   2.431   4.434   4.576  0.7794 -0.2495 -0.4966
 1693SOL    HW1 5278   2.407   4.486   4.495  0.1525 -0.2413 -0.3071
 1693SOL    HW2 5279   2.491   4.489   4.635 -1.1220  0.8762  0.4590
 1694SOL     OW 5280   3.314   1.943   2.853  0.2772 -0.2371 -0.1940
 1694SOL    HW1 5281   3.313   2.040   2.876  0.5074 -0.5910  1.3934
 1694SOL    HW2 5282   3.387   1.925   2.787 -0.0609  0.7212 -0.8561
 1695SOL     OW 5283   4.102   4.915   2.066  0.0858 -0.9019  0.0456
 1695SOL    HW1 5284   4.095   4.817   2.085  2.4899 -0.9415  1.1139
 1695SOL    HW2 5285   4.185   4.951   2.108 -0.8666  1.6768 -0.1204
 1696SOL     OW 5286   2.155   0.016   4.932  0.3594 -0.1559  0.4812
 1696SOL    HW1 5287   2.128   0.066   4.849 -0.0191  1.1362  1.3610
 1696SOL    HW2 5288   2.254   0.001   4.930  0.3396 -0.2393 -0.2589
 1697SOL     OW 5289   4.271   4.376   0.544  0.5681  0.0188  0.3124
 1697SOL    HW1 5290   4.370   4.364   0.548  0.6639  0.2226 -1.0615
 1697SOL    HW2 5291   4.249   4.471   0.566  0.6818 -0.0198  0.5941
 1698SOL     OW 5292   4.003   0.860   0.742 -0.3900 -0.0850 -0.7102
 1698SOL    HW1 5293   4.008   0.761   0.729  0.1315 -0.0180 -1.0632
 1698SOL    HW2 5294   3.945   0.881   0.820  1.8734 -0.8003  1.2675
 1699SOL     OW 5295   0.725   2.049   4.004 -0.4093 -0.0649  0.1115
 1699SOL    HW1 5296   0.785   2.046   3.923 -0.2523  0.6172  0.1900
 1699SOL    HW2 5297   0.722   1.959   4.047 -0.7899 -0.5309 -0.8668
 1700SOL     OW 5298   0.877   3.829   4.448 -0.0872  0.1367 -0.1675
 1700SOL    HW1 5299   0.928   3.828   4.533  0.7391 -0.2964 -0.6526
 1700SOL    HW2 5300   0.918   3.894   4.384  1.4463 -1.9354 -1.4537
 1701SOL     OW 5301   0.603   2.266   3.778 -0.1657 -0.6646 -0.5011
 1701SOL    HW1 5302   0.546   2.316   3.714  0.5396 -0.2330 -0.7983
 1701SOL    HW2 5303   0.579   2.293   3.872 -0.3773 -0.4148 -0.6257
 1702SOL     OW 5304   0.592   2.081   4.699  0.0066 -0.6789 -0.5595
 1702SOL    HW1 5305   0.595   2.148   4.625  4.3954  0.4353  0.3273
 1702SOL    HW2 5306   0.605   1.989   4.661  0.5769 -0.2889 -1.3370
 1703SOL     OW 5307   3.245   4.392   3.233  0.1921 -0.2714 -0.2158
 1703SOL    HW1 5308   3.241   4.292   3.241  0.3235 -0.3022 -0.5248
 1703SOL    HW2 5309   3.182   4.423   3.162  1.0062 -0.2464 -0.9503
 1704SOL     OW 5310   0.697   0.128   2.698 -0.0539  0.0829  0.5721
 1704SOL    HW1 5311   0.725   0.068   2.622 -0.5473 -2.0250  1.9654
 1704SOL    HW2 5312   0.653   0.210   2.661  2.1364  0.4478 -1.4766
 1705SOL     OW 5313   2.162   4.259   0.304  0.0246 -0.5062 -0.0766
 1705SOL    HW1 5314   2.160   4.330   0.234 -2.2158 -0.6658 -0.2362
 1705SOL    HW2 5315   2.080   4.265   0.361  0.3488 -2.2310  0.6423
 1706SOL     OW 5316   2.754   0.223   1.812  0.3162 -0.1594  0.1268
 1706SOL    HW1 5317   2.833   0.198   1.867  0.9583 -0.8049 -1.0496
 1706SOL    HW2 5318   2.675   0.167   1.838  0.7304 -0.7591  0.0975
 1707SOL     OW 5319   1.353   4.938   3.617  0.2870  0.3515  0.2912
 1707SOL    HW1 5320   1.438   4.924   3.565  0.0058 -0.4765  0.0422
 1707SOL    HW2 5321   1.356   5.028   3.661  1.0539  0.5624 -0.1643
 1708SOL     OW 5322   0.110   5.101   1.782  0.2083  0.3472 -0.0911
 1708SOL    HW1 5323   0.096   5.056   1.694 -1.5522 -2.0722  1.3286
 1708SOL    HW2 5324   0.208   5.114   1.798  0.7281 -1.9970 -1.0916
 1709SOL     OW 5325   4.407   3.271   1.520  0.3833 -0.2639  0.0338
 1709SOL    HW1 5326   4.431   3.335   1.447  0.4163 -0.1153  0.1766
 1709SOL    HW2 5327   4.318   3.296   1.558  0.0917 -0.6860 -0.3489
 1710SOL     OW 5328   0.493   3.585   1.213 -0.4198 -0.1698 -0.4607
 1710SOL    HW1 5329   0.513   3.498   1.168 -0.7366 -1.2805  1.4370
 1710SOL    HW2 5330   0.396   3.588   1.239 -0.6616  1.2137 -1.4080
 1711SOL     OW 5331   3.964   3.319   1.399  0.0792 -0.3904 -0.0169
 1711SOL    HW1 5332   4.030   3.315   1.324 -1.3216 -0.3927 -1.2978
 1711SOL    HW2 5333   3.957   3.230   1.443 -0.8417 -1.1039 -1.5085
 1712SOL     OW 5334   4.734   1.431   4.213  0.3536  0.2590  0.2461
 1712SOL    HW1 5335   4.799   1.446   4.138  0.9070  0.9519  0.8463
 1712SOL    HW2 5336   4.783   1.397   4.293 -0.4423 -1.8634 -0.1175
 1713SOL     OW 5337   0.652   1.489   1.431  0.5951  0.4142  0.0349
 1713SOL    HW1 5338   0.588   1.531   1.495 -0.1384 -0.2938 -0.2256
 1713SOL    HW2 5339   0.698   1.413   1.476  1.0558  0.7371  0.1259
 1714SOL     OW 5340   2.857   1.132   2.404 -0.0956 -0.1042  0.2236
 1714SOL    HW1 5341   2.846   1.231   2.412  1.7897  0.0218  2.3064
 1714SOL    HW2 5342   2.936   1.113   2.346 -0.8397 -0.4334 -0.6998
 1715SOL     OW 5343   2.353   2.384   1.360  0.5820 -0.3841 -0.2431
 1715SOL    HW1 5344   2.376   2.460   1.420  1.8418 -1.0946  0.2053
 1715SOL    HW2 5345   2.325   2.420   1.271  2.1590  0.6105 -0.3840
 1716SOL     OW 5346   0.619   3.011   3.467  0.5322 -0.2852 -0.0128
 1716SOL    HW1 5347   0.693   2.944   3.468  1.2992  0.5401 -0.5748
 1716SOL    HW2 5348   0.544   2.979   3.526  1.8173 -0.5584  1.5298
 1717SOL     OW 5349   2.511   1.314   2.103 -0.0840 -0.2466  0.0951
 1717SOL    HW1 5350   2.443   1.383   2.126 -0.5922 -0.1154 -1.6911
 1717SOL    HW2 5351   2.486   1.227   2.146 -2.7470 -0.8283 -2.3277
 1718SOL     OW 5352   4.007   3.185   0.145  0.6489  0.1019  0.2978
 1718SOL    HW1 5353   3.997   3.092   0.179 -1.8324 -0.0717 -0.6729
 1718SOL    HW2 5354   3.971   3.249   0.214 -0.7777  0.0356 -0.3403
 1719SOL     OW 5355   2.662   0.756   3.470  0.7064 -0.2728  0.1412
 1719SOL    HW1 5356   2.759   0.780   3.465  0.7284 -0.2435  0.6886
 1719SOL    HW2 5357   2.634   0.711   3.384  1.1740 -0.1851 -0.0581
 1720SOL     OW 5358   4.777   3.117   1.138 -0.0861 -0.2835 -0.2015
 1720SOL    HW1 5359   4.704   3.148   1.077 -0.9251  0.2661  1.0459
 1720SOL    HW2 5360   4.866   3.138   1.096 -0.6267 -0.1644 -1.3423
 1721SOL     OW 5361   3.890   4.960   1.654 -0.3750 -0.0109  0.6460
 1721SOL    HW1 5362   3.891   4.892   1.582 -1.9182  0.2474  0.3572
 1721SOL    HW2 5363   3.956   5.032   1.632 -0.6105 -0.0887 -0.3540
 1722SOL     OW 5364   3.790   2.239   5.166 -0.1832  0.0098 -0.4214
 1722SOL    HW1 5365   3.883   2.202   5.162 -1.3781 -3.2844 -3.8353
 1722SOL    HW2 5366   3.732   2.178   5.219 -0.6370  1.6447  1.0542
 1723SOL     OW 5367   3.407   3.507   1.574 -0.4769 -0.1986  0.5246
 1723SOL    HW1 5368   3.438   3.481   1.665 -1.1003  1.1202  1.1448
 1723SOL    HW2 5369   3.408   3.427   1.514 -0.0724 -1.0898  1.6853
 1724SOL     OW 5370   3.917   3.067   1.518  0.4024 -0.2777  0.0502
 1724SOL    HW1 5371   3.941   2.996   1.584 -1.1021 -0.1658  0.7497
 1724SOL    HW2 5372   3.837   3.117   1.550  0.2175  0.4145 -1.4089
 1725SOL     OW 5373   0.858   1.874   0.857  0.3185 -0.5818  1.0217
 1725SOL    HW1 5374   0.942   1.896   0.906  0.3656  1.0643  0.2853
 1725SOL    HW2 5375   0.780   1.917   0.903 -0.0746 -1.7400  1.4582
 1726SOL     OW 5376   2.881   1.339   0.872 -0.0113  0.2203 -0.0473
 1726SOL    HW1 5377   2.970   1.370   0.904  0.2941 -0.1711 -0.5026
 1726SOL    HW2 5378   2.888   1.311   0.776 -1.0645  2.1422 -0.7405
 1727SOL     OW 5379   4.183   1.588   4.883  0.1707  0.2461  0.0276
 1727SOL    HW1 5380   4.232   1.631   4.959  1.8681 -1.3242 -0.0926
 1727SOL    HW2 5381   4.183   1.649   4.804  0.8100  0.8094  0.4554
 1728SOL     OW 5382   1.056   1.778   3.484  0.5290 -0.0875 -0.2114
 1728SOL    HW1 5383   1.031   1.751   3.578 -0.5386 -1.4650 -0.8509
 1728SOL    HW2 5384   1.007   1.861   3.459 -0.9206 -0.9153 -0.2703
 1729SOL     OW 5385   4.276   4.873   1.554  0.3576  0.1054 -0.2145
 1729SOL    HW1 5386   4.258   4.888   1.652 -2.0959 -2.1156 -0.2025
 1729SOL    HW2 5387   4.253   4.779   1.530  0.2033  0.7889 -3.0908
 1730SOL     OW 5388   1.940   4.133   1.089 -0.0888 -0.1700 -0.2291
 1730SOL    HW1 5389   1.947   4.151   1.187 -0.0974 -1.2271 -0.0225
 1730SOL    HW2 5390   1.857   4.175   1.053  0.2200  0.7373  0.0853
 1731SOL     OW 5391   4.051   3.825   3.040 -0.1549  0.1875 -0.4239
 1731SOL    HW1 5392   3.958   3.845   3.007  0.0896  0.4399 -0.9888
 1731SOL    HW2 5393   4.116   3.844   2.966  0.2904 -0.5861 -0.2333
 1732SOL     OW 5394   3.526   0.580   2.694 -0.0447  0.4946 -0.0197
 1732SOL    HW1 5395   3.598   0.529   2.647  0.7680  0.7684  0.9032
 1732SOL    HW2 5396   3.489   0.650   2.632 -0.6390 -0.6772 -1.0340
 1733SOL     OW 5397   4.123   2.274   3.639 -0.2558  0.1631 -0.2181
 1733SOL    HW1 5398   4.223   2.286   3.645 -0.3336  0.3301  1.1384
 1733SOL    HW2 5399   4.086   2.338   3.572  0.4964  0.4418 -0.3825
 1734SOL     OW 5400   3.701   4.275   2.929 -0.0616  0.1245  0.2970
 1734SOL    HW1 5401   3.638   4.233   2.863 -1.6216  1.4090  0.8981
 1734SOL    HW2 5402   3.694   4.374   2.922 -1.0549  0.3297  3.0387
 1735SOL     OW 5403   1.399   1.670   1.442  0.0426  0.6292  0.2473
 1735SOL    HW1 5404   1.417   1.767   1.428 -0.1695  0.3772 -2.0411
 1735SOL    HW2 5405   1.314   1.645   1.396 -0.2436 -0.5278  1.3515
 1736SOL     OW 5406   0.253   2.215   2.426 -0.4485  0.5276 -0.0490
 1736SOL    HW1 5407   0.173   2.155   2.433 -0.0610 -0.0823 -0.7541
 1736SOL    HW2 5408   0.269   2.239   2.330 -0.2251  1.2621  0.1632
 1737SOL     OW 5409   4.937   3.491   4.873 -0.2299 -0.4772 -0.0731
 1737SOL    HW1 5410   5.032   3.508   4.844 -0.0652 -1.1425  0.0724
 1737SOL    HW2 5411   4.886   3.448   4.799  0.0954 -1.8497  0.4851
 1738SOL     OW 5412   3.349   2.368   0.735  0.1798  1.0029 -0.6211
 1738SOL    HW1 5413   3.274   2.417   0.779 -0.7638 -0.2796 -0.7650
 1738SOL    HW2 5414   3.360   2.278   0.779  1.4163  1.0358 -0.8255
 1739SOL     OW 5415   1.729   1.927   1.984 -0.2126  0.2325  0.1929
 1739SOL    HW1 5416   1.743   2.025   1.994  0.8052  0.0744  0.4778
 1739SOL    HW2 5417   1.681   1.908   1.899  0.9974  0.8773 -0.6577
 1740SOL     OW 5418   2.721   0.892   2.360 -0.4278 -0.4090 -0.2349
 1740SOL    HW1 5419   2.751   0.827   2.429 -0.2139  1.0828  1.1470
 1740SOL    HW2 5420   2.756   0.983   2.382 -0.9732  0.2560 -1.9218
 1741SOL     OW 5421   0.309   4.372   3.722  0.0164 -0.6502 -0.9295
 1741SOL    HW1 5422   0.295   4.315   3.803 -1.5945  0.3577 -0.4646
 1741SOL    HW2 5423   0.404   4.405   3.722  0.2391 -1.2082  0.1728
 1742SOL     OW 5424   3.819   0.590   2.125  0.1612  0.1357  0.2275
 1742SOL    HW1 5425   3.745   0.524   2.113  0.5966 -0.0608 -1.5640
 1742SOL    HW2 5426   3.784   0.668   2.177 -1.1110 -0.2852  0.0522
 1743SOL     OW 5427   1.253   2.426   4.004  0.1537  0.0147  0.4168
 1743SOL    HW1 5428   1.264   2.457   4.098 -2.3152 -0.2151  0.8422
 1743SOL    HW2 5429   1.166   2.460   3.967  0.2665 -1.3147 -1.2076
 1744SOL     OW 5430   0.536   2.117   3.389  0.1580  0.1809 -0.4551
 1744SOL    HW1 5431   0.596   2.042   3.418  0.5209 -0.0444 -1.7224
 1744SOL    HW2 5432   0.486   2.089   3.307 -0.5253  0.9460 -0.3149
 1745SOL     OW 5433   4.114   3.126   4.156 -0.3083  0.2749  0.3908
 1745SOL    HW1 5434   4.147   3.038   4.190 -1.3402 -0.0512  0.5858
 1745SOL    HW2 5435   4.185   3.195   4.166  0.5993 -0.5904  0.0143
 1746SOL     OW 5436   4.097   3.742   1.466  0.2701  0.2951 -0.1925
 1746SOL    HW1 5437   4.038   3.822   1.473 -0.6082 -0.2997 -0.6669
 1746SOL    HW2 5438   4.041   3.660   1.453  1.2138 -0.2157 -1.2036
 1747SOL     OW 5439   0.182   5.108   0.713  0.4163 -0.1809 -0.1823
 1747SOL    HW1 5440   0.239   5.151   0.783 -1.6048 -0.1916  1.5898
 1747SOL    HW2 5441   0.111   5.172   0.684 -1.3365 -1.5048  0.9389
 1748SOL     OW 5442   4.977   2.202   3.244 -0.4235 -0.4734 -0.5195
 1748SOL    HW1 5443   5.056   2.141   3.250 -0.3963 -0.3236  1.2894
 1748SOL    HW2 5444   4.984   2.271   3.316 -2.0309 -0.2693 -0.5341
 1749SOL     OW 5445   2.586   1.278   1.667  0.2891  0.3830  0.3290
 1749SOL    HW1 5446   2.652   1.329   1.612  0.9560  0.6027  1.2983
 1749SOL    HW2 5447   2.506   1.257   1.612  1.3967 -0.3741 -1.0518
 1750SOL     OW 5448   1.188   2.447   0.364  0.3953  0.3702  0.4256
 1750SOL    HW1 5449   1.138   2.396   0.434 -0.9911  0.9316 -0.1264
 1750SOL    HW2 5450   1.123   2.486   0.298  1.6465 -0.0123 -1.0928
 1751SOL     OW 5451   2.928   4.228   1.047  0.0067  0.0944 -0.1457
 1751SOL    HW1 5452   2.996   4.288   1.089 -0.2259  0.1455  0.1609
 1751SOL    HW2 5453   2.857   4.285   1.003 -0.5101  0.0541  0.6201
 1752SOL     OW 5454   2.832   1.768   0.770  0.6756  0.1203 -0.5010
 1752SOL    HW1 5455   2.735   1.745   0.762 -0.4827  3.3170  2.0883
 1752SOL    HW2 5456   2.887   1.695   0.730 -2.6839 -3.1752  0.3310
 1753SOL     OW 5457   0.814   1.067   3.117 -0.1967  0.5969 -0.3534
 1753SOL    HW1 5458   0.900   1.024   3.089  0.5604  2.1771 -0.5749
 1753SOL    HW2 5459   0.740   1.036   3.058  0.2038 -0.8125 -0.1397
 1754SOL     OW 5460   2.313   3.489   1.821 -0.2521 -0.2533 -0.0937
 1754SOL    HW1 5461   2.405   3.530   1.821 -0.3879  0.0615 -0.6312
 1754SOL    HW2 5462   2.308   3.419   1.749 -0.2870 -0.6159  0.2572
 1755SOL     OW 5463   1.204   3.788   1.309 -0.0983  0.2606 -0.0929
 1755SOL    HW1 5464   1.212   3.839   1.395 -0.6183  0.3412 -0.0907
 1755SOL    HW2 5465   1.146   3.838   1.245 -2.8776 -1.4979  0.8418
 1756SOL     OW 5466   0.862   3.561   0.913 -0.0327  0.4586  0.4286
 1756SOL    HW1 5467   0.902   3.631   0.854  0.6826  0.3638  0.7886
 1756SOL    HW2 5468   0.799   3.603   0.978  1.1042  0.9071  1.2680
 1757SOL     OW 5469   4.879   3.537   2.534  0.1315 -0.1141  0.8374
 1757SOL    HW1 5470   4.889   3.554   2.632 -0.9235 -0.6848  1.0641
 1757SOL    HW2 5471   4.794   3.487   2.517 -0.7443  1.7022 -0.5559
 1758SOL     OW 5472   1.525   3.329   0.557 -0.0253 -0.2490  0.1598
 1758SOL    HW1 5473   1.539   3.427   0.565  1.8570 -0.5241  0.6661
 1758SOL    HW2 5474   1.454   3.311   0.488 -0.9059  1.4532  0.5680
 1759SOL     OW 5475   2.115   1.096   1.990  0.2140 -0.0089 -0.2200
 1759SOL    HW1 5476   2.138   1.029   1.920  1.0657  1.0700 -1.0066
 1759SOL    HW2 5477   2.021   1.080   2.022 -0.0116 -0.8268 -1.2492
 1760SOL     OW 5478   1.581   2.412   1.619  0.1616  0.4181  0.0452
 1760SOL    HW1 5479   1.656   2.458   1.571  1.7440 -0.1215  1.8386
 1760SOL    HW2 5480   1.537   2.477   1.681  0.1107  0.3716  0.0578
 1761SOL     OW 5481   2.538   1.380   5.013 -0.6148 -0.6220 -0.2469
 1761SOL    HW1 5482   2.609   1.310   5.018 -0.2384 -0.1914  0.5658
 1761SOL    HW2 5483   2.501   1.383   4.920  0.8020 -0.4769 -0.8318
 1762SOL     OW 5484   2.249   0.977   4.091 -0.1089 -0.5020  0.2595
 1762SOL    HW1 5485   2.325   0.949   4.149 -0.5314 -1.0266  0.5661
 1762SOL    HW2 5486   2.252   1.076   4.079 -2.1457  0.2745  4.3740
 1763SOL     OW 5487   0.922   4.876   2.550  0.2060  0.4716  0.0608
 1763SOL    HW1 5488   0.851   4.838   2.491  0.6906 -1.1253  0.4666
 1763SOL    HW2 5489   0.983   4.803   2.580  1.3157  1.6253  0.6997
 1764SOL     OW 5490   4.595   4.609   0.292 -0.2441  0.1415 -0.0401
 1764SOL    HW1 5491   4.499   4.593   0.268  0.1530 -1.5085 -0.6123
 1764SOL    HW2 5492   4.652   4.539   0.251  1.1872  0.8778  0.6220
 1765SOL     OW 5493   1.871   4.937   0.071  0.0156 -0.0413  0.0433
 1765SOL    HW1 5494   1.920   4.955  -0.014 -1.3817 -0.9992 -1.0125
 1765SOL    HW2 5495   1.894   4.847   0.106 -1.0951 -0.5851 -0.5725
 1766SOL     OW 5496   0.164   4.745   3.482 -0.2044 -0.4760 -0.3949
 1766SOL    HW1 5497   0.091   4.762   3.548  0.4509  1.3491 -0.0989
 1766SOL    HW2 5498   0.251   4.776   3.519  0.3210 -0.2644 -1.7588
 1767SOL     OW 5499   3.839   2.516   3.883 -0.6349  0.1532  0.0428
 1767SOL    HW1 5500   3.895   2.435   3.903 -1.6665 -0.4625  0.5012
 1767SOL    HW2 5501   3.849   2.540   3.787  3.3618  2.3441  0.7812
 1768SOL     OW 5502   0.928   2.555   3.001 -0.3162  0.7422  0.3737
 1768SOL    HW1 5503   0.983   2.474   3.021  0.2019  1.2122  0.9529
 1768SOL    HW2 5504   0.845   2.529   2.953 -0.9925 -0.3318  2.0369
 1769SOL     OW 5505   1.109   4.574   4.686  0.3269 -0.2133  0.5505
 1769SOL    HW1 5506   1.195   4.614   4.718 -0.2519  1.1632  0.4373
 1769SOL    HW2 5507   1.053   4.548   4.765  0.6148 -0.6122  0.6258
 1770SOL     OW 5508   1.747   5.003   3.941  0.2952 -0.2666 -0.5892
 1770SOL    HW1 5509   1.671   4.939   3.946 -1.5807  1.7370 -1.6668
 1770SOL    HW2 5510   1.789   5.012   4.031 -3.3088  1.4121  1.1032
 1771SOL     OW 5511   2.178   2.922   4.503 -0.1397 -0.1002  0.3019
 1771SOL    HW1 5512   2.078   2.918   4.504 -0.1953 -1.0003 -2.0564
 1771SOL    HW2 5513   2.211   2.967   4.586 -2.5472  1.6441  0.4025
 1772SOL     OW 5514   3.247   4.369   3.938  0.4183 -0.6652 -0.0195
 1772SOL    HW1 5515   3.235   4.411   3.848  3.1470 -0.6551 -0.4723
 1772SOL    HW2 5516   3.340   4.386   3.970  0.0423 -2.1489  2.0563
 1773SOL     OW 5517   2.161   4.173   2.342  0.3799 -0.0168  0.0392
 1773SOL    HW1 5518   2.092   4.188   2.271  1.7434  0.1803 -1.2916
 1773SOL    HW2 5519   2.186   4.076   2.344  1.6778  0.2649 -1.0755
 1774SOL     OW 5520   1.244   2.548   4.284  0.3582 -0.1141 -0.2055
 1774SOL    HW1 5521   1.170   2.530   4.349  0.1366  2.3255  0.3035
 1774SOL    HW2 5522   1.307   2.470   4.284 -1.3561 -1.5738  0.4970
 1775SOL     OW 5523   0.137   0.381   3.483  0.2776  0.4591 -0.3419
 1775SOL    HW1 5524   0.218   0.432   3.454  0.4382  0.0102 -0.7031
 1775SOL    HW2 5525   0.056   0.418   3.438  0.6309 -0.8041 -2.1437
 1776SOL     OW 5526   0.125   2.176   0.822  0.1697  0.5943 -0.4678
 1776SOL    HW1 5527   0.090   2.210   0.909 -2.0833 -0.5426 -0.8724
 1776SOL    HW2 5528   0.066   2.208   0.748  0.4920 -0.6796 -1.2936
 1777SOL     OW 5529   1.011   3.566   4.398  0.3807  0.0156  0.3032
 1777SOL    HW1 5530   1.064   3.648   4.376 -0.0720  0.3811  0.5458
 1777SOL    HW2 5531   0.937   3.591   4.460  0.0047 -0.5109  0.0692
 1778SOL     OW 5532   0.931   0.808   0.251 -0.2189 -0.6704  0.5911
 1778SOL    HW1 5533   1.011   0.822   0.309 -0.4975 -1.6108  1.2274
 1778SOL    HW2 5534   0.848   0.835   0.301 -0.3597 -0.3672  0.1967
 1779SOL     OW 5535   1.261   1.476   3.700 -0.0786  0.8331  0.0757
 1779SOL    HW1 5536   1.284   1.417   3.777 -0.3526 -0.4653 -0.8039
 1779SOL    HW2 5537   1.197   1.428   3.639  1.0973  1.3300 -1.6151
 1780SOL     OW 5538   0.414   1.768   2.658  0.1153  0.2395 -0.5141
 1780SOL    HW1 5539   0.449   1.682   2.696  0.2540 -0.9683 -3.1119
 1780SOL    HW2 5540   0.456   1.784   2.569 -2.3945  1.2138 -1.6216
 1781SOL     OW 5541   5.041   2.086   4.242 -0.6054  0.2477 -0.1185
 1781SOL    HW1 5542   5.111   2.078   4.313 -0.5596  1.5849  0.0272
 1781SOL    HW2 5543   4.953   2.104   4.285 -0.8199 -0.2601 -0.3487
 1782SOL     OW 5544   4.615   2.303   5.010 -0.0810 -0.5427  0.1959
 1782SOL    HW1 5545   4.676   2.375   5.043  0.8304 -0.6134 -1.2398
 1782SOL    HW2 5546   4.645   2.214   5.046  1.6190 -0.7769 -1.6229
 1783SOL     OW 5547   5.142   0.261   1.364 -0.3256 -0.3463 -0.0449
 1783SOL    HW1 5548   5.135   0.163   1.379 -0.2058 -0.1360  1.4987
 1783SOL    HW2 5549   5.053   0.304   1.381  0.1322  0.0630  1.3936
 1784SOL     OW 5550   3.478   1.390   5.053  0.4214 -0.6574  0.9467
 1784SOL    HW1 5551   3.473   1.322   5.126  0.6695 -1.4944  0.1857
 1784SOL    HW2 5552   3.456   1.480   5.091  1.4935 -0.9235  2.2613
 1785SOL     OW 5553   3.285   1.765   3.078  0.4364 -0.1721 -0.2078
 1785SOL    HW1 5554   3.203   1.708   3.086  0.3947  0.1221  2.3367
 1785SOL    HW2 5555   3.269   1.838   3.012 -1.3911 -0.0895  0.2606
 1786SOL     OW 5556   1.058   3.416   1.025  0.1959  0.1416  0.5095
 1786SOL    HW1 5557   0.979   3.473   1.003  0.5738  0.1131 -1.0444
 1786SOL    HW2 5558   1.034   3.351   1.098 -0.6555  1.3155  1.3098
 1787SOL     OW 5559   0.637   0.548   3.213  0.1904  0.2138 -0.4434
 1787SOL    HW1 5560   0.648   0.462   3.162  0.9751  0.1172 -0.1272
 1787SOL    HW2 5561   0.642   0.528   3.311 -0.6812  0.4846 -0.3364
 1788SOL     OW 5562   3.938   4.539   1.540  0.1233  0.3476 -0.1992
 1788SOL    HW1 5563   3.899   4.525   1.631  1.1644 -0.1642  0.1941
 1788SOL    HW2 5564   3.911   4.464   1.480 -1.0672  1.0049 -0.4977
 1789SOL     OW 5565   1.382   2.730   2.250  0.8081  0.6474  0.1988
 1789SOL    HW1 5566   1.356   2.694   2.340 -1.7925  0.9083 -0.3787
 1789SOL    HW2 5567   1.381   2.830   2.252 -1.6086  0.6955 -0.6575
 1790SOL     OW 5568   0.901   0.589   0.989 -0.2718  0.0976  0.0962
 1790SOL    HW1 5569   0.841   0.585   1.069 -0.9087  0.7268 -0.3330
 1790SOL    HW2 5570   0.914   0.685   0.963  1.5746  0.0276  0.6518
 1791SOL     OW 5571   2.863   5.040   0.725  0.3789 -0.0188  0.1700
 1791SOL    HW1 5572   2.953   5.023   0.685  0.1239 -1.0245  0.0020
 1791SOL    HW2 5573   2.798   5.061   0.653  0.4372  0.5602  0.2797
 1792SOL     OW 5574   3.999   4.841   3.731 -0.0314  0.3330 -0.2502
 1792SOL    HW1 5575   4.081   4.889   3.760  0.6500 -1.4439  0.9128
 1792SOL    HW2 5576   4.023   4.765   3.670 -0.6861 -0.6680  0.6814
 1793SOL     OW 5577   0.976   4.416   3.204  0.0209 -0.1079 -0.5215
 1793SOL    HW1 5578   0.896   4.356   3.201 -0.1864  0.1493 -0.2171
 1793SOL    HW2 5579   1.059   4.361   3.201 -0.1066 -0.6620  2.5758
 1794SOL     OW 5580   0.282   3.042   1.525 -0.4710 -0.3651  0.2337
 1794SOL    HW1 5581   0.365   3.034   1.580 -0.9840  1.4431  1.3808
 1794SOL    HW2 5582   0.296   3.110   1.453 -0.5018 -1.1437 -0.5237
 1795SOL     OW 5583   1.446   0.920   1.089 -0.1458  0.5661 -1.0447
 1795SOL    HW1 5584   1.436   0.996   1.153  0.9064 -0.2986  0.1857
 1795SOL    HW2 5585   1.363   0.912   1.033 -1.1469  1.2506  0.3013
 1796SOL     OW 5586   1.961   1.627   2.745  0.7932 -0.3820 -0.3337
 1796SOL    HW1 5587   1.985   1.543   2.697 -0.5239 -0.2934 -1.1674
 1796SOL    HW2 5588   1.904   1.684   2.687 -0.9139 -0.3038  1.3430
 1797SOL     OW 5589   3.130   1.727   2.814 -0.6339 -0.8122  0.0756
 1797SOL    HW1 5590   3.039   1.724   2.773 -0.8155  2.1324  0.0607
 1797SOL    HW2 5591   3.144   1.815   2.859  2.2827 -1.0992 -0.0433
 1798SOL     OW 5592   4.791   2.471   4.065  0.0617 -0.5118 -0.3909
 1798SOL    HW1 5593   4.712   2.414   4.085  0.1258 -0.5383 -0.2154
 1798SOL    HW2 5594   4.871   2.436   4.113 -0.3133  0.8432  1.3232
 1799SOL     OW 5595   2.107   0.408   4.756 -0.0336 -0.2287  0.4012
 1799SOL    HW1 5596   2.088   0.465   4.836  2.7593  2.5313 -0.7021
 1799SOL    HW2 5597   2.044   0.432   4.683  0.0981  0.2720  0.4508
 1800SOL     OW 5598   1.726   0.208   5.101  0.1246 -0.2030 -0.7630
 1800SOL    HW1 5599   1.752   0.304   5.098  0.3812 -0.2916 -2.0940
 1800SOL    HW2 5600   1.668   0.191   5.181  1.0093  0.8016  0.1213
 1801SOL     OW 5601   0.025   4.594   0.406 -0.3043 -0.3573  0.0818
 1801SOL    HW1 5602   0.030   4.503   0.364  0.4331 -0.3457  0.1234
 1801SOL    HW2 5603  -0.068   4.612   0.436 -0.2747 -1.4984  0.9317
 1802SOL     OW 5604   3.249   1.926   4.035  0.0212 -0.3381  0.2061
 1802SOL    HW1 5605   3.241   1.904   4.132  0.6207 -0.3701  0.2516
 1802SOL    HW2 5606   3.309   1.859   3.990  1.1730  0.6873  0.1730
 1803SOL     OW 5607   4.789   0.005   1.768 -0.5355  0.0389  0.1350
 1803SOL    HW1 5608   4.743  -0.048   1.697  0.1968  0.4278 -0.6465
 1803SOL    HW2 5609   4.855  -0.053   1.816 -0.1473  0.0864 -0.3358
 1804SOL     OW 5610   2.017   0.432   2.824 -0.3300  0.8187  0.3681
 1804SOL    HW1 5611   1.951   0.418   2.898 -0.4602 -0.1030  0.0870
 1804SOL    HW2 5612   2.110   0.421   2.858 -0.4080 -0.2249  0.2831
 1805SOL     OW 5613   3.593   3.165   0.615  0.0853  0.2325  0.0192
 1805SOL    HW1 5614   3.542   3.172   0.701  0.5943 -2.0394  0.5795
 1805SOL    HW2 5615   3.550   3.096   0.556  0.9672  0.2054 -0.6236
 1806SOL     OW 5616   4.391   2.116   4.575 -0.7077  0.3470 -0.1957
 1806SOL    HW1 5617   4.339   2.199   4.554 -0.6938  0.9135  1.7398
 1806SOL    HW2 5618   4.429   2.078   4.491  1.3031  3.6555 -0.9802
 1807SOL     OW 5619   4.465   0.973   5.082  0.6237  0.4073 -0.2702
 1807SOL    HW1 5620   4.465   0.873   5.077 -0.2441  0.1406  2.8555
 1807SOL    HW2 5621   4.558   1.005   5.096  0.5582 -0.4684  3.2112
 1808SOL     OW 5622   1.758   3.313   2.647 -1.2572  0.1188  0.4050
 1808SOL    HW1 5623   1.703   3.333   2.728 -1.7021 -0.1425  0.1718
 1808SOL    HW2 5624   1.835   3.377   2.642 -0.7960 -0.3420  1.4394
 1809SOL     OW 5625   4.058   2.391   5.092 -0.2800  0.0779 -0.1937
 1809SOL    HW1 5626   3.996   2.392   5.013 -0.4203 -0.4937 -0.0980
 1809SOL    HW2 5627   4.075   2.296   5.119  3.0949 -0.0528 -2.1400
 1810SOL     OW 5628   5.054   1.709   4.036  0.0069  0.0077 -0.1193
 1810SOL    HW1 5629   5.092   1.727   3.945  1.4370  1.1530  0.6655
 1810SOL    HW2 5630   4.982   1.775   4.057  1.4133  1.3914  0.5405
 1811SOL     OW 5631   2.184   0.027   2.382  0.6419  0.1473  0.1214
 1811SOL    HW1 5632   2.090  -0.008   2.383  0.1817  1.3235  0.7974
 1811SOL    HW2 5633   2.241  -0.032   2.325 -0.8044  0.1584 -1.4333
 1812SOL     OW 5634   1.355   3.265   3.520 -0.1467  0.0780  0.6380
 1812SOL    HW1 5635   1.288   3.268   3.594 -0.5562  3.0230  0.2488
 1812SOL    HW2 5636   1.308   3.275   3.432  0.2729 -3.8147 -0.2156
 1813SOL     OW 5637   4.526   0.995   2.834 -0.2037 -0.0545 -0.1167
 1813SOL    HW1 5638   4.428   1.000   2.853  0.0362  0.5911  1.0336
 1813SOL    HW2 5639   4.567   0.920   2.886  0.0250  0.1064 -0.0626
 1814SOL     OW 5640   2.847   4.429   0.738  0.3808  0.2252  0.1719
 1814SOL    HW1 5641   2.818   4.418   0.834 -0.2944 -0.5449 -0.1140
 1814SOL    HW2 5642   2.944   4.407   0.730  0.1818 -0.8186  0.4848
 1815SOL     OW 5643   1.049   0.418   3.726 -0.0219  0.3967 -0.3955
 1815SOL    HW1 5644   1.144   0.394   3.704  0.1161  2.5714 -2.8013
 1815SOL    HW2 5645   1.047   0.471   3.811  0.6593 -1.0174  0.5425
 1816SOL     OW 5646   1.851   3.813   3.538  0.2879  0.1926 -0.5126
 1816SOL    HW1 5647   1.929   3.848   3.589 -0.3954  0.2492  0.5021
 1816SOL    HW2 5648   1.818   3.729   3.581 -0.5447  0.4560 -0.6239
 1817SOL     OW 5649   3.954   0.147   1.009  0.2349  0.1580  0.0061
 1817SOL    HW1 5650   3.872   0.203   1.019 -0.7732 -1.1496 -0.6111
 1817SOL    HW2 5651   3.928   0.050   1.003  1.7023 -0.1733 -1.6928
 1818SOL     OW 5652   4.285   5.087   3.118  0.2679  0.0206  0.5593
 1818SOL    HW1 5653   4.297   5.030   3.037  1.1624 -0.7938  1.2500
 1818SOL    HW2 5654   4.199   5.063   3.164 -0.4529  0.7696 -0.3437
 1819SOL     OW 5655   0.339   3.361   2.287 -0.6702  0.0348  0.1517
 1819SOL    HW1 5656   0.433   3.388   2.306 -0.4020 -0.4910 -0.4225
 1819SOL    HW2 5657   0.328   3.262   2.299 -1.4170  0.2349  1.2849
 1820SOL     OW 5658   1.851   2.193   2.190  0.2786 -0.4943 -0.5857
 1820SOL    HW1 5659   1.926   2.249   2.222 -0.4239  0.4004 -0.4647
 1820SOL    HW2 5660   1.875   2.096   2.199  0.8685 -0.2364  0.7578
 1821SOL     OW 5661   0.233   0.857   2.914 -0.0584  0.8383  0.0820
 1821SOL    HW1 5662   0.220   0.945   2.960 -1.3076  0.1895  1.0592
 1821SOL    HW2 5663   0.272   0.871   2.824  0.2346  2.3539  0.4264
 1822SOL     OW 5664   4.356   1.006   3.874 -0.0129  0.0227  0.3974
 1822SOL    HW1 5665   4.351   0.969   3.966 -0.2546  2.2335  1.3265
 1822SOL    HW2 5666   4.274   0.979   3.823  0.8459 -2.5539  0.2211
 1823SOL     OW 5667   1.696   3.610   4.982  0.2635 -0.5971  0.0109
 1823SOL    HW1 5668   1.671   3.593   4.887 -1.1613  1.4921 -0.0368
 1823SOL    HW2 5669   1.616   3.598   5.041  1.0049 -1.3463  0.8987
 1824SOL     OW 5670   5.082   4.902   0.526 -0.1470  0.2296  0.0883
 1824SOL    HW1 5671   5.060   4.920   0.622 -0.2077 -0.9556  0.3139
 1824SOL    HW2 5672   5.010   4.939   0.467 -0.0214  1.1126  0.4898
 1825SOL     OW 5673   4.457   0.496   0.082 -0.4380  0.0868 -0.0468
 1825SOL    HW1 5674   4.374   0.541   0.115 -0.5779  0.2369 -0.5899
 1825SOL    HW2 5675   4.441   0.397   0.076 -0.6257  0.1315 -0.2898
 1826SOL     OW 5676   1.544   2.873   4.278  0.1201 -0.3761 -0.0742
 1826SOL    HW1 5677   1.618   2.929   4.242  0.9625 -0.6393  1.1760
 1826SOL    HW2 5678   1.456   2.918   4.261  0.6858  0.6943 -0.2301
 1827SOL     OW 5679   0.568   2.406   1.956  0.3036  0.8451 -0.1907
 1827SOL    HW1 5680   0.502   2.342   1.916  1.0594  1.0176 -1.8213
 1827SOL    HW2 5681   0.658   2.362   1.960  0.0051  0.3140  2.7869
 1828SOL     OW 5682   2.710   2.498   4.345 -0.6790  0.1666  0.2211
 1828SOL    HW1 5683   2.663   2.572   4.394 -2.6277 -1.1211  0.3781
 1828SOL    HW2 5684   2.783   2.538   4.288 -1.1147  2.1084  0.9258
 1829SOL     OW 5685   1.399   2.566   3.462 -0.2053  0.0069 -0.2792
 1829SOL    HW1 5686   1.432   2.482   3.505 -0.6842 -0.7605 -1.3664
 1829SOL    HW2 5687   1.476   2.615   3.422 -0.0666 -0.5441 -0.7042
 1830SOL     OW 5688   4.908   3.510   3.592 -0.8201  0.4811 -0.6054
 1830SOL    HW1 5689   4.834   3.462   3.544 -0.3111 -0.3918 -0.5303
 1830SOL    HW2 5690   4.873   3.595   3.630 -1.5585  0.5439 -1.3906
 1831SOL     OW 5691   0.920   2.727   4.103  0.2811  0.3258 -0.4349
 1831SOL    HW1 5692   0.827   2.691   4.110  0.7833 -0.5951  2.8982
 1831SOL    HW2 5693   0.919   2.826   4.117 -0.1782  0.2680 -0.0417
 1832SOL     OW 5694   3.215   1.728   0.644 -0.2503 -0.3279 -0.6062
 1832SOL    HW1 5695   3.271   1.695   0.720  2.5201  0.1702 -2.2973
 1832SOL    HW2 5696   3.215   1.828   0.643  0.2604 -0.3255 -1.5853
 1833SOL     OW 5697   2.936   1.397   4.288 -0.4358  0.1348  0.3399
 1833SOL    HW1 5698   2.837   1.401   4.288 -0.4098  0.8793  0.0618
 1833SOL    HW2 5699   2.970   1.391   4.382 -0.7478 -0.5554  0.4179
 1834SOL     OW 5700   3.891   3.263   3.804 -0.3533  0.4874 -0.0860
 1834SOL    HW1 5701   3.895   3.345   3.861  0.6168  0.5732 -0.2596
 1834SOL    HW2 5702   3.896   3.181   3.862  1.0356  0.5743 -0.0376
 1835SOL     OW 5703   3.638   0.235   0.325 -0.2357  0.1545  0.2834
 1835SOL    HW1 5704   3.731   0.260   0.352  0.2530 -1.7507  0.4450
 1835SOL    HW2 5705   3.633   0.137   0.308 -2.1088  0.3053 -0.2161
 1836SOL     OW 5706   4.838   1.753   0.043  0.1670 -0.2922 -0.2823
 1836SOL    HW1 5707   4.938   1.756   0.034  0.3400 -2.2787  0.4411
 1836SOL    HW2 5708   4.797   1.731  -0.045  0.2804  1.1706 -0.7347
 1837SOL     OW 5709   2.848   5.135   3.979  0.0104 -0.0442 -0.3690
 1837SOL    HW1 5710   2.882   5.221   3.942  0.5644 -0.6968 -1.4090
 1837SOL    HW2 5711   2.860   5.062   3.912  0.1628 -1.0723  0.7401
 1838SOL     OW 5712   5.085   1.826   0.462 -0.2963 -0.3856 -0.6323
 1838SOL    HW1 5713   5.015   1.862   0.524  0.3084 -0.3766  0.0533
 1838SOL    HW2 5714   5.051   1.742   0.420  0.0691 -1.6006  1.3568
 1839SOL     OW 5715   1.308   4.181   5.096 -0.0959  0.6633  0.5203
 1839SOL    HW1 5716   1.259   4.267   5.111 -0.6922  0.3335  0.5117
 1839SOL    HW2 5717   1.301   4.155   4.999 -2.9045 -1.1275  1.0856
 1840SOL     OW 5718   1.273   0.485   4.420 -0.3671  0.4848 -0.2151
 1840SOL    HW1 5719   1.195   0.480   4.483  0.7544 -1.5954  1.1208
 1840SOL    HW2 5720   1.252   0.434   4.337 -0.6628  0.4532 -0.1244
 1841SOL     OW 5721   1.068   2.432   1.190  0.1684 -0.1583 -0.6420
 1841SOL    HW1 5722   0.976   2.410   1.160  0.4552 -2.1195 -0.2440
 1841SOL    HW2 5723   1.115   2.484   1.118 -0.6814 -0.6278 -1.5596
 1842SOL     OW 5724   2.233   0.057   3.318  0.6407  0.0647  0.4154
 1842SOL    HW1 5725   2.275   0.075   3.407  1.9297  0.1979 -0.1876
 1842SOL    HW2 5726   2.171   0.132   3.295 -0.0202 -0.1801  1.3792
 1843SOL     OW 5727   3.963   3.309   0.398 -0.6338 -0.1123  0.1284
 1843SOL    HW1 5728   3.998   3.272   0.484  0.9856 -1.0420 -0.8912
 1843SOL    HW2 5729   3.869   3.341   0.412 -0.2291  0.2884  2.3651
 1844SOL     OW 5730   2.702   4.031   2.868 -0.0105 -0.5262 -0.2199
 1844SOL    HW1 5731   2.798   4.060   2.861  0.8250 -2.9895 -0.0014
 1844SOL    HW2 5732   2.665   4.061   2.956  0.2804  1.1151 -0.6285
 1845SOL     OW 5733   2.083   4.598   4.885 -0.2407  0.2433 -0.5106
 1845SOL    HW1 5734   2.131   4.681   4.915  1.3131 -0.7688 -0.0868
 1845SOL    HW2 5735   2.016   4.622   4.815  2.0540  1.5246 -2.4116
 1846SOL     OW 5736   3.982   0.465   0.949 -0.2864 -0.6654  0.5104
 1846SOL    HW1 5737   3.886   0.441   0.962 -0.6497  1.1362  1.5714
 1846SOL    HW2 5738   4.001   0.477   0.852 -1.0089 -1.4685  0.2549
 1847SOL     OW 5739   4.898   1.516   2.987  0.1655  0.7665  0.0229
 1847SOL    HW1 5740   4.991   1.483   3.007  0.3071  1.2406  0.1663
 1847SOL    HW2 5741   4.884   1.604   3.032 -1.6334 -0.9327  3.1309
 1848SOL     OW 5742   3.376   3.284   1.432 -0.0190 -0.2528 -0.0430
 1848SOL    HW1 5743   3.335   3.198   1.401 -0.9729  0.1961 -0.0745
 1848SOL    HW2 5744   3.394   3.343   1.353 -0.1066 -0.1144  0.0389
 1849SOL     OW 5745   0.760   2.637   0.540  0.0187  0.0122 -0.8656
 1849SOL    HW1 5746   0.767   2.717   0.600  0.9678  0.0942 -1.0652
 1849SOL    HW2 5747   0.669   2.597   0.548 -0.1033  0.4514  0.0783
 1850SOL     OW 5748   0.480   3.379   1.064 -0.2960 -0.0420  0.4060
 1850SOL    HW1 5749   0.533   3.300   1.033  1.5924  1.4766 -0.4990
 1850SOL    HW2 5750   0.421   3.411   0.990  1.5322  1.4000 -0.5410
 1851SOL     OW 5751   4.265   0.519   3.526 -0.1490  0.3196  0.2047
 1851SOL    HW1 5752   4.227   0.597   3.577  0.6707 -0.2321  1.7104
 1851SOL    HW2 5753   4.300   0.451   3.590 -0.0027 -0.8812 -1.1086
 1852SOL     OW 5754   2.277   3.256   3.414  0.5980 -0.3056  0.5162
 1852SOL    HW1 5755   2.271   3.264   3.315 -0.9714 -1.8209  0.4313
 1852SOL    HW2 5756   2.337   3.180   3.438 -0.3424 -1.0366  0.6389
 1853SOL     OW 5757   1.088   1.206   2.493  0.4105  0.0065 -0.4173
 1853SOL    HW1 5758   1.024   1.184   2.567 -1.4046  1.5772 -1.4527
 1853SOL    HW2 5759   1.172   1.152   2.506 -0.9593 -1.9325  1.1374
 1854SOL     OW 5760   3.470   4.168   1.357  0.4123 -0.2259  0.1249
 1854SOL    HW1 5761   3.519   4.167   1.444  0.9714 -1.4306 -0.1776
 1854SOL    HW2 5762   3.372   4.159   1.374  0.3792  0.9368  0.6746
 1855SOL     OW 5763   2.601   4.432   4.298 -0.3168  0.3910  0.3914
 1855SOL    HW1 5764   2.692   4.406   4.330 -0.9321 -0.3189  1.6039
 1855SOL    HW2 5765   2.581   4.525   4.328 -0.7576 -0.1534  1.8283
 1856SOL     OW 5766   0.668   2.827   3.885  0.3503 -0.1471  0.8755
 1856SOL    HW1 5767   0.690   2.732   3.863  0.5258 -0.1380  1.0062
 1856SOL    HW2 5768   0.637   2.833   3.980  1.2401  0.0551  1.1694
 1857SOL     OW 5769   3.520   0.607   4.911  0.0109  0.0805  0.0227
 1857SOL    HW1 5770   3.519   0.680   4.979  0.1247  0.7242 -0.6652
 1857SOL    HW2 5771   3.426   0.584   4.885 -0.0581 -0.4675  0.6956
 1858SOL     OW 5772   2.574   3.329   3.681  0.0320 -0.4684  0.0026
 1858SOL    HW1 5773   2.673   3.326   3.695  0.1299  1.4614 -0.0880
 1858SOL    HW2 5774   2.530   3.261   3.740  1.2379  0.1796  1.7184
 1859SOL     OW 5775   2.885   1.334   3.515  0.4494  0.2918  0.5219
 1859SOL    HW1 5776   2.821   1.379   3.577  0.3762 -0.1601  0.7719
 1859SOL    HW2 5777   2.834   1.284   3.445  0.5021 -1.2376  1.5442
 1860SOL     OW 5778   3.518   2.956   0.205  0.0155  0.4978  0.9060
 1860SOL    HW1 5779   3.422   2.953   0.177  0.0557 -0.1805  0.8230
 1860SOL    HW2 5780   3.549   3.051   0.207 -0.3446  0.6476 -0.1415
 1861SOL     OW 5781   2.934   2.610   2.031 -0.7525  0.0276 -0.3419
 1861SOL    HW1 5782   2.963   2.527   1.984  0.0778  0.2914 -0.3021
 1861SOL    HW2 5783   2.992   2.686   2.004 -0.8379  0.3736  0.4245
 1862SOL     OW 5784   1.838   4.785   3.241  0.0442  0.3115  0.0666
 1862SOL    HW1 5785   1.867   4.856   3.176 -2.0601 -0.1575 -1.4973
 1862SOL    HW2 5786   1.877   4.697   3.214  0.0679  0.3158  0.0876
 1863SOL     OW 5787   3.884   1.209   4.926 -0.0598 -0.1066  0.2312
 1863SOL    HW1 5788   3.960   1.223   4.989 -0.7902 -0.3055  1.1718
 1863SOL    HW2 5789   3.834   1.294   4.915 -1.0700 -0.5148  1.4436
 1864SOL     OW 5790   4.671   1.632   2.846  0.2900  0.0776  0.3151
 1864SOL    HW1 5791   4.714   1.565   2.906  0.0025 -0.2264  0.1850
 1864SOL    HW2 5792   4.628   1.703   2.901  1.7848  0.9204  0.4392
 1865SOL     OW 5793   3.815   4.096   3.925 -0.6982 -0.2424 -0.0585
 1865SOL    HW1 5794   3.755   4.037   3.978  0.5467 -0.1138  1.5879
 1865SOL    HW2 5795   3.805   4.191   3.956  0.2393 -0.2025  0.1629
 1866SOL     OW 5796   4.798   3.672   2.158  0.2539  0.5511 -0.2106
[truncated: 546,305 more chars]
