# Supplementary material for: Host–guest complexation of progesterone with β-cyclodextrin derivatives: hydration structure, binding thermodynamics, and loading pathways from molecular dynamics simulations
Source: RSC Adv. 2026 Jul 30. Online ahead of print. doi: 10.1039/d6ra04566a (PMC13420253; doi:10.1039/d6ra04566a)
Supplement: RA-OLF-D6RA04566A-s001 [file RA-OLF-D6RA04566A-s001.zip › 2-SBEBCD/Replica_1/npt.gro]

Progesterone/2SBEBCD in Water in water
13713
    1EDA6   O56    1   2.507   3.581   2.487  0.4909 -0.0571 -0.1552
    1EDA6    S7    2   2.401   3.523   2.412  0.1365  0.0243  0.2733
    1EDA6   O54    3   2.313   3.474   2.511  0.1716 -0.8277 -0.1137
    1EDA6   O55    4   2.342   3.614   2.320 -0.2564 -0.3092  0.1923
    1EDA6   C70    5   2.480   3.392   2.321 -0.2338  0.1030 -0.1640
    1EDA6   C38    6   2.546   3.453   2.201  0.1349  0.4561  0.2143
    1EDA6   C37    7   2.589   3.352   2.096 -0.4982 -0.3430  0.7149
    1EDA6   C36    8   2.481   3.307   2.000  0.3525 -0.5725 -0.1562
    1EDA6   O19    9   2.506   3.194   1.916 -0.0398 -0.1234 -0.8914
    1EDA6   C35   10   2.416   3.174   1.808 -0.4933 -0.0479 -0.5334
    1EDA6   H53   11   2.354   3.266   1.787 -0.4344  0.8382  2.6792
    1EDA6   C34   12   2.321   3.056   1.836 -0.0617 -0.3279 -0.2403
    1EDA6   H51   13   2.381   2.963   1.858  3.0916  1.3648 -0.9164
    1EDA6   O18   14   2.242   3.081   1.950 -0.2855  0.3967 -0.5472
    1EDA6   H52   15   2.185   3.007   1.975  1.6942 -1.2559 -0.6647
    1EDA6   C33   16   2.224   3.035   1.719  0.0280 -0.7875 -0.2332
    1EDA6   H50   17   2.161   3.128   1.720 -0.7741 -1.3009 -1.1558
    1EDA6   O17   18   2.136   2.923   1.732  0.2020 -0.8576  0.3539
    1EDA6   C30   19   2.000   2.892   1.754 -0.0318 -0.1774 -0.1058
    1EDA6   H45   20   1.938   2.985   1.769  1.4529  0.7999  0.2253
    1EDA6   C26   21   1.971   2.792   1.867 -0.4389  0.3784  0.2859
    1EDA6   H39   22   1.858   2.785   1.875 -0.3147 -2.2757  0.8344
    1EDA6   O14   23   2.034   2.826   1.990 -0.2568 -0.0878  0.3259
    1EDA6   C27   24   1.942   2.909   2.062 -0.1706  0.1013  0.2175
    1EDA6   C28   25   2.027   2.972   2.171  0.4830 -0.1909 -0.1148
    1EDA6   C29   26   1.944   3.033   2.283 -0.0480 -0.5663 -0.2989
    1EDA6   C64   27   2.013   3.020   2.415 -0.1990 -0.3545 -0.1981
    1EDA6    S1   28   1.956   3.131   2.543 -0.0631 -0.3035 -0.1822
    1EDA6   O36   29   2.057   3.113   2.642 -0.0174  0.2293 -0.1287
    1EDA6   O37   30   1.827   3.090   2.585 -0.2482  0.3640 -0.1029
    1EDA6   O38   31   1.943   3.265   2.499  0.2377 -0.3770 -0.5043
    1EDA6   C25   32   2.032   2.656   1.832 -0.4609  0.5165 -0.2952
    1EDA6   H37   33   2.142   2.668   1.813 -0.2130  1.3294  1.4220
    1EDA6   O13   34   2.010   2.561   1.935 -0.1010  0.2871 -0.4285
    1EDA6   H38   35   2.012   2.468   1.907  2.1180  0.0410  0.3148
    1EDA6   C24   36   1.963   2.603   1.705 -0.2674  0.0217 -0.1963
    1EDA6   H36   37   1.854   2.582   1.717 -0.6749  1.3611 -1.3202
    1EDA6   C31   38   1.980   2.704   1.591  0.5678 -0.1013 -0.1911
    1EDA6   O15   39   1.951   2.837   1.632  0.5263 -0.0475 -0.3921
    1EDA6   H46   40   2.089   2.708   1.562  0.7493 -1.7636  0.1640
    1EDA6   C32   41   1.898   2.693   1.462 -0.0317  0.7928  0.1071
    1EDA6   O16   42   1.775   2.632   1.493  0.4575 -0.2340  0.0816
    1EDA6   H49   43   1.726   2.686   1.558 -0.5004 -0.0230 -0.7930
    1EDA6   O12   44   2.034   2.485   1.666 -0.0649  0.0157  0.1856
    1EDA6   C21   45   1.972   2.370   1.610  0.4864 -0.2201  0.0506
    1EDA6   H31   46   1.879   2.388   1.548  0.9539 -1.0204 -0.9120
    1EDA6   C17   47   1.952   2.254   1.709  0.0230 -0.1662  0.0215
    1EDA6   H25   48   1.893   2.174   1.655  1.5567 -0.9612 -0.5235
    1EDA6    O9   49   1.878   2.290   1.826  0.7139  0.7843  0.1831
    1EDA6   C18   50   1.744   2.334   1.803  0.5096 -0.0723 -0.3209
    1EDA6   C19   51   1.689   2.410   1.923  0.2965 -0.4594 -0.1723
    1EDA6   C20   52   1.561   2.482   1.888  0.6021  0.0114 -0.3253
    1EDA6   C65   53   1.574   2.601   1.798  0.0694  0.3582  0.0444
    1EDA6    S2   54   1.423   2.624   1.707 -0.0551 -0.2559  0.0958
    1EDA6   O39   55   1.437   2.739   1.625  0.2854 -0.0616  0.4226
    1EDA6   O40   56   1.315   2.647   1.797  0.0099  0.3374  0.0233
    1EDA6   O41   57   1.411   2.505   1.630 -0.5445 -0.1766  0.0488
    1EDA6   C16   58   2.089   2.199   1.752 -0.0401 -0.8291 -0.6090
    1EDA6   H23   59   2.135   2.285   1.807 -1.3379 -0.2648 -0.3609
    1EDA6    O8   60   2.073   2.088   1.840  0.2355 -0.3079  0.1116
    1EDA6   H24   61   2.156   2.039   1.849 -0.5529 -1.5262  1.1888
    1EDA6   C15   62   2.183   2.162   1.637  0.2718  0.0089 -0.6370
    1EDA6   H22   63   2.139   2.071   1.585 -0.3590 -0.4095  0.5924
    1EDA6   C22   64   2.193   2.281   1.541  0.4575  0.1444 -0.4480
    1EDA6   O10   65   2.065   2.334   1.509  0.2433 -0.2019 -0.1807
    1EDA6   H32   66   2.251   2.369   1.582 -0.1146  0.0959  0.5017
    1EDA6   C23   67   2.268   2.226   1.419 -0.0412 -0.8461 -0.3203
    1EDA6   O11   68   2.286   2.313   1.309  0.2308  0.2610  0.5831
    1EDA6   H35   69   2.346   2.384   1.336  1.1245  0.1425 -0.9844
    1EDA6    O7   70   2.309   2.132   1.696 -0.0416  0.2027  0.1344
    1EDA6   C12   71   2.334   1.995   1.726  0.1489  0.2862  0.3605
    1EDA6   H17   72   2.241   1.933   1.736  1.2649 -1.7610 -1.0636
    1EDA6    C8   73   2.417   1.970   1.852  0.1048  0.3584  0.4041
    1EDA6   H11   74   2.428   1.858   1.867 -0.4680  0.3658  0.8870
    1EDA6    O4   75   2.356   2.029   1.965  0.0073  0.3389  0.3617
    1EDA6    C9   76   2.305   1.933   2.058  0.4129  0.0823  0.3209
    1EDA6   C10   77   2.205   2.001   2.150  0.2530  0.4208 -0.1014
    1EDA6   C11   78   2.148   1.916   2.262  0.8671 -0.2629 -0.3008
    1EDA6   C66   79   2.009   1.964   2.291  0.6268 -0.6516 -0.7929
    1EDA6    S3   80   1.910   1.843   2.375  0.1281  0.2303 -0.0917
    1EDA6   O42   81   1.780   1.900   2.386  0.0657  0.0848 -0.0620
    1EDA6   O43   82   1.965   1.806   2.500 -0.1493  0.3364  0.0623
    1EDA6   O44   83   1.898   1.737   2.281  0.1570  0.2271 -0.0916
    1EDA6    C7   84   2.558   2.027   1.836  0.2702 -0.1814 -0.0880
    1EDA6    H9   85   2.553   2.138   1.822 -0.3168  0.2851  3.0846
    1EDA6    O3   86   2.639   2.004   1.950  0.1725 -0.0284  0.0114
    1EDA6   H10   87   2.731   2.033   1.938  0.5080 -1.1576 -0.2735
    1EDA6    C6   88   2.621   1.969   1.707  0.1113 -0.2828 -0.1195
    1EDA6    H8   89   2.636   1.861   1.734  1.4192 -0.2138 -0.5201
    1EDA6   C13   90   2.532   1.982   1.584 -0.4364 -0.1805  0.2828
    1EDA6    O5   91   2.398   1.940   1.612 -0.5149 -0.0264  0.1376
    1EDA6   H18   92   2.536   2.092   1.562  1.1579 -0.1598  0.6031
    1EDA6   C14   93   2.577   1.901   1.462  0.2583 -0.4337  0.7053
    1EDA6    O6   94   2.688   1.943   1.386 -0.1868 -0.6849 -0.0919
    1EDA6   H21   95   2.693   2.039   1.376 -0.0269 -0.4907  1.6452
    1EDA6    O2   96   2.745   2.037   1.688  0.0709 -0.1378  0.1330
    1EDA6    C5   97   2.874   1.980   1.682  0.2189  0.2269 -0.1761
    1EDA6    H7   98   2.876   1.867   1.690  0.1984  0.3082  1.2229
    1EDA6    C4   99   2.973   2.025   1.791  0.1732  0.1349 -0.0970
    1EDA6    H6  100   3.068   1.969   1.767 -0.5255 -0.5367 -1.4369
    1EDA6    O1  101   2.923   1.991   1.918  0.1904  0.1022 -0.0990
    1EDA6    C3  102   2.994   1.887   1.986 -0.2391  0.1448  0.4218
    1EDA6    C1  103   2.905   1.773   2.034  0.6146 -0.4344  0.6565
    1EDA6    C2  104   2.833   1.702   1.921 -0.2591 -0.3304  1.1388
    1EDA6   C67  105   2.733   1.606   1.978 -0.0421 -1.0504  0.3277
    1EDA6    S4  106   2.595   1.574   1.870  0.0982  0.2746 -0.2625
    1EDA6   O45  107   2.615   1.631   1.742  0.4024  0.3590 -0.1778
    1EDA6   O46  108   2.597   1.434   1.848 -0.2897  0.1837  0.2508
    1EDA6   O47  109   2.482   1.617   1.946  0.1951 -0.0626  0.0750
    1EDA6   C56  110   2.997   2.175   1.779  0.6616  0.1015  0.4281
    1EDA6   H85  111   2.897   2.225   1.791  0.2912 -0.1692 -1.2504
    1EDA6   O31  112   3.082   2.203   1.889  0.3145  0.3436  0.6357
    1EDA6   H86  113   3.139   2.281   1.876  0.7994 -0.1202 -0.1045
    1EDA6   C55  114   3.056   2.204   1.640 -0.4641  0.5724  0.0367
    1EDA6   H84  115   3.161   2.163   1.629 -1.1516 -1.5955  1.2132
    1EDA6   C57  116   2.965   2.151   1.529 -0.3704  0.1760  0.1492
    1EDA6   O32  117   2.924   2.016   1.553  0.4258 -0.1357 -0.1989
    1EDA6   H87  118   2.875   2.217   1.529 -0.4208  0.1168 -0.4038
    1EDA6   C58  119   3.024   2.148   1.388 -0.2564  0.0222  0.1989
    1EDA6   O33  120   3.144   2.075   1.380 -0.3889 -0.1241 -0.5992
    1EDA6   H90  121   3.211   2.128   1.427 -0.6486 -0.1977 -0.1474
    1EDA6   O30  122   3.064   2.347   1.633 -0.4887  0.6019  0.5787
    1EDA6   C54  123   3.175   2.415   1.576 -0.0994 -0.5726 -0.1063
    1EDA6   H83  124   3.259   2.350   1.539  0.5811  0.6994 -0.8578
    1EDA6   O29  125   3.106   2.470   1.466  0.2383 -0.0369 -0.0535
    1EDA6   C52  126   3.015   2.580   1.467  0.1638 -0.0996  0.0425
    1EDA6   H79  127   2.916   2.539   1.502 -0.2553 -1.0618 -2.1392
    1EDA6   C53  128   2.995   2.631   1.325  0.4968  0.2844  0.1318
    1EDA6   O28  129   2.892   2.726   1.307  0.1178  0.0016  0.8227
    1EDA6   H82  130   2.815   2.704   1.362 -0.7589 -0.1391 -0.4238
    1EDA6   C51  131   3.068   2.688   1.563  0.0666  0.0850 -0.1123
    1EDA6   H78  132   3.136   2.757   1.507  1.3690 -0.5198  0.6993
    1EDA6   C60  133   3.131   2.640   1.695 -0.2205  0.3643  0.1288
    1EDA6   H92  134   3.047   2.608   1.760 -0.5702 -0.6120 -0.7840
    1EDA6   O34  135   3.209   2.743   1.755  0.3882  0.3094 -0.5408
    1EDA6   H93  136   3.152   2.808   1.799  0.0744 -0.9967  1.1177
    1EDA6   C59  137   3.229   2.526   1.669 -0.9600 -0.2499  0.0218
    1EDA6   H91  138   3.321   2.577   1.626 -1.6375  1.1001  0.1231
    1EDA6   O35  139   3.259   2.453   1.787  0.2242 -0.3141 -0.2978
    1EDA6   C61  140   3.397   2.436   1.817  0.1153 -0.5589  0.0751
    1EDA6   C62  141   3.477   2.328   1.746 -0.1374 -0.6099 -0.1320
    1EDA6   C63  142   3.607   2.299   1.819 -0.1543 -0.1552  0.0841
    1EDA6   C68  143   3.600   2.244   1.958  0.2243  0.0284  0.1795
    1EDA6    S5  144   3.755   2.197   2.030  0.3322 -0.1482 -0.1665
    1EDA6   O48  145   3.835   2.314   2.041  0.4459 -0.2677  0.3193
    1EDA6   O49  146   3.730   2.135   2.156  0.5202  0.1786  0.0342
    1EDA6   O50  147   3.817   2.096   1.952 -0.5300 -0.6160 -0.2636
    1EDA6   O27  148   2.966   2.775   1.612  0.4402  0.1470  0.5628
    1EDA6   C48  149   2.978   2.916   1.596  0.0295  0.1324  0.0865
    1EDA6   H73  150   3.080   2.951   1.561  0.4130 -1.8547 -0.9102
    1EDA6   C44  151   2.955   2.997   1.725 -0.0771  0.1284  0.0699
    1EDA6   H67  152   2.977   3.104   1.697  1.6610 -0.6640 -1.8737
    1EDA6   O24  153   3.045   2.941   1.820  0.4254 -0.0270 -0.4890
    1EDA6   C45  154   3.101   3.041   1.906  0.0260 -0.1583 -0.0705
    1EDA6   C46  155   3.163   2.971   2.025  0.2552  0.1661  0.0002
    1EDA6   C47  156   3.283   3.044   2.084  0.0663  0.1390  0.4188
    1EDA6   C69  157   3.393   3.081   1.990 -0.0269  0.2857  0.3680
    1EDA6    S6  158   3.521   3.162   2.083  0.1939  0.0141  0.2998
    1EDA6   O51  159   3.482   3.296   2.058 -0.3644 -0.2078 -0.0246
    1EDA6   O52  160   3.506   3.115   2.217 -0.1121  0.0376  0.2735
    1EDA6   O53  161   3.634   3.114   2.011 -0.3072  0.4529 -0.7945
    1EDA6   C43  162   2.807   2.994   1.764 -0.1391  0.0724 -0.1714
    1EDA6   H65  163   2.784   2.886   1.785  1.7935 -0.3327  0.0487
    1EDA6   O23  164   2.781   3.089   1.865  0.0963  0.1486 -0.1805
    1EDA6   H66  165   2.706   3.054   1.917  1.0581 -0.7319  0.6518
    1EDA6   C42  166   2.724   3.038   1.642  0.2276  0.0575 -0.4285
    1EDA6   H64  167   2.763   3.136   1.602 -1.0665 -0.1664 -2.3946
    1EDA6   C49  168   2.743   2.942   1.524  0.3134 -0.4261 -0.0251
    1EDA6   O25  169   2.883   2.944   1.496  0.2655 -0.2969 -0.2583
    1EDA6   H74  170   2.708   2.836   1.542 -1.2612  0.1341  0.3795
    1EDA6   C50  171   2.668   2.996   1.402 -0.1724  0.1788  0.5334
    1EDA6   O26  172   2.679   3.132   1.369 -0.1894 -0.0021 -0.2302
    1EDA6   H77  173   2.601   3.170   1.325 -0.1827  1.1357  0.6846
    1EDA6   O22  174   2.588   3.035   1.684  0.2980  0.0713 -0.1991
    1EDA6   C39  175   2.498   3.144   1.680 -0.0217 -0.1908 -0.1992
    1EDA6   H59  176   2.544   3.244   1.655 -2.4222  0.8962 -0.5455
    1EDA6   O20  177   2.410   3.122   1.573 -0.2123 -0.1019 -0.0619
    1EDA6   C40  178   2.299   3.034   1.585 -0.1762 -0.1900 -0.3566
    1EDA6   H60  179   2.332   2.928   1.563 -2.0216 -1.2740  1.6560
    1EDA6   C41  180   2.205   3.085   1.476 -0.3429 -0.0414 -0.1445
    1EDA6   O21  181   2.093   3.006   1.442  0.2835 -0.7453 -0.6055
    1EDA6   H63  182   2.083   2.931   1.503 -1.1517 -0.5132 -0.5156
    2XWSP    O3  183   3.113   3.132   3.592  0.0164  0.4473  0.1420
    2XWSP    C3  184   3.021   3.053   3.569  0.1242  0.2546  0.3756
    2XWSP    C2  185   2.880   3.099   3.546  0.1585  0.1001 -0.1443
    2XWSP    C1  186   2.769   2.998   3.571  0.3069 -0.1275 -0.3961
    2XWSP   C10  187   2.795   2.869   3.494  0.2812 -0.2571 -0.1854
    2XWSP   C19  188   2.773   2.881   3.343  0.2290  0.6249 -0.1104
    2XWSP    C5  189   2.940   2.827   3.512  0.4292  0.2691 -0.1518
    2XWSP    C4  190   3.042   2.911   3.537  0.3393  0.4617 -0.4284
    2XWSP    H4  191   3.145   2.881   3.562  0.6974  1.7694 -0.2416
    2XWSP    C6  192   2.984   2.687   3.485 -0.2348  0.0294 -0.0047
    2XWSP    C7  193   2.892   2.592   3.560  0.1243 -0.1090  0.2645
    2XWSP    C8  194   2.746   2.618   3.529  0.1593 -0.0720  0.1294
    2XWSP    C9  195   2.706   2.762   3.561  0.0776 -0.0407 -0.1104
    2XWSP   C11  196   2.560   2.785   3.526  0.1961 -0.0187 -0.5992
    2XWSP   C12  197   2.469   2.677   3.584  0.4555  0.2161  0.2555
    2XWSP   C13  198   2.511   2.534   3.554 -0.2375  0.0251  0.1917
    2XWSP   C18  199   2.481   2.494   3.410 -0.3240  0.1746  0.1672
    2XWSP   C14  200   2.656   2.521   3.604 -0.2308  0.3967  0.2728
    2XWSP   C15  201   2.667   2.370   3.597 -0.5288  0.3679  0.3923
    2XWSP   C16  202   2.544   2.318   3.671 -0.4379 -0.0248  0.2702
    2XWSP   C17  203   2.441   2.428   3.640 -0.3420  0.0168  0.0973
    2XWSP   C20  204   2.306   2.375   3.599 -0.1804 -0.1145 -0.2697
    2XWSP   O20  205   2.291   2.271   3.536 -0.1766  0.0980 -0.6218
    2XWSP   C21  206   2.197   2.454   3.666  0.1519  0.1690 -0.0558
    3SOL     OW  207   2.238   3.493   3.054  0.0133  0.3668 -0.3055
    3SOL    HW1  208   2.160   3.521   2.997 -0.7606  3.4790  2.0150
    3SOL    HW2  209   2.206   3.431   3.125 -0.2396  1.0987  0.2291
    4SOL     OW  210   0.425   0.454   2.731  0.6363 -0.4069  0.6446
    4SOL    HW1  211   0.421   0.359   2.760 -1.1310 -0.4456  0.4024
    4SOL    HW2  212   0.332   0.489   2.719  1.2469  1.3918  0.8377
    5SOL     OW  213   1.050   3.265   3.305 -0.0049  0.1482  0.8662
    5SOL    HW1  214   0.974   3.252   3.241  0.4577  0.6853  0.1931
    5SOL    HW2  215   1.108   3.184   3.303  0.2253  0.3189  0.2946
    6SOL     OW  216   2.312   0.886   3.234  0.6395  0.3035  0.3025
    6SOL    HW1  217   2.264   0.926   3.156  1.8496  0.1842 -0.5346
    6SOL    HW2  218   2.410   0.878   3.212  0.8437 -0.6276  1.4707
    7SOL     OW  219   1.159   0.500   0.848 -0.1916 -0.3366 -0.1761
    7SOL    HW1  220   1.119   0.430   0.788  0.0967 -1.7657  1.2372
    7SOL    HW2  221   1.128   0.484   0.942 -0.9281  2.0670  0.0597
    8SOL     OW  222   0.984   2.096   0.193 -0.1480  0.0060 -0.6084
    8SOL    HW1  223   1.040   2.155   0.135  1.2393 -1.6132 -1.0023
    8SOL    HW2  224   0.958   2.014   0.141 -1.3596 -0.1237  0.1641
    9SOL     OW  225   4.528   4.848   2.103 -0.3106  0.4072 -0.2201
    9SOL    HW1  226   4.557   4.847   2.007  0.6439  0.7180  0.0539
    9SOL    HW2  227   4.590   4.905   2.156 -1.7576  1.5515  0.3154
   10SOL     OW  228   0.688   3.397   4.189 -0.2446  0.5809  0.1402
   10SOL    HW1  229   0.707   3.309   4.233  2.0190  0.5883 -0.6963
   10SOL    HW2  230   0.595   3.396   4.153 -0.2974 -1.4565  0.1856
   11SOL     OW  231   0.140   0.541   1.253 -0.2974  0.3115 -0.1079
   11SOL    HW1  232   0.189   0.627   1.268 -0.9012  0.5771  0.3982
   11SOL    HW2  233   0.135   0.521   1.155 -1.0570  1.3889 -0.2976
   12SOL     OW  234   1.505   0.373   4.608 -0.2275  0.1379  0.1654
   12SOL    HW1  235   1.452   0.328   4.679  0.7038 -1.8226 -0.2810
   12SOL    HW2  236   1.474   0.341   4.518  0.5429  0.2848 -0.1626
   13SOL     OW  237   4.480   3.242   4.334  0.1822  0.4101 -0.2823
   13SOL    HW1  238   4.487   3.336   4.369  0.5492  0.6328 -0.9284
   13SOL    HW2  239   4.535   3.234   4.251 -0.6573 -0.1058 -0.7951
   14SOL     OW  240   1.774   3.080   3.855 -0.0197  0.2513  0.4940
   14SOL    HW1  241   1.781   3.039   3.946 -1.3966  2.8534  1.9073
   14SOL    HW2  242   1.685   3.059   3.815 -0.8025  1.8246  1.2993
   15SOL     OW  243   1.936   2.577   0.532  0.4513 -0.1849  0.3001
   15SOL    HW1  244   1.883   2.574   0.616  1.1615  0.2877  0.7855
   15SOL    HW2  245   1.967   2.671   0.516 -1.0636  0.0744 -1.3845
   16SOL     OW  246   0.340   1.223   4.801  0.0351 -0.0520  0.3205
   16SOL    HW1  247   0.389   1.200   4.717  0.1890 -1.2658  0.7226
   16SOL    HW2  248   0.394   1.287   4.856 -1.5967  3.7592 -2.0970
   17SOL     OW  249   2.723   4.664   0.204  0.1011 -0.4765  0.3257
   17SOL    HW1  250   2.685   4.605   0.133  0.1710  0.0529 -0.1616
   17SOL    HW2  251   2.652   4.686   0.270 -0.3414  0.1444 -0.3365
   18SOL     OW  252   1.933   1.042   4.222 -0.4617  0.8722 -0.1878
   18SOL    HW1  253   1.987   1.097   4.159 -0.2065  0.1476 -0.6077
   18SOL    HW2  254   1.837   1.070   4.216 -0.2991  1.4424 -0.2075
   19SOL     OW  255   0.608   3.084   0.534  0.1757  0.2406 -0.0728
   19SOL    HW1  256   0.666   3.038   0.602 -0.4469  0.0608  0.3503
   19SOL    HW2  257   0.632   3.052   0.442 -0.4780 -1.2305  0.2259
   20SOL     OW  258   4.701   4.611   4.396  0.3658 -0.3522  0.5902
   20SOL    HW1  259   4.635   4.541   4.368 -1.9936  1.0309  2.2893
   20SOL    HW2  260   4.707   4.612   4.496  1.3339  1.0209  0.5408
   21SOL     OW  261   3.513   1.120   1.448  0.1028  0.0118  1.0560
   21SOL    HW1  262   3.562   1.206   1.433 -0.6034  0.1562 -0.5491
   21SOL    HW2  263   3.450   1.103   1.372 -0.5493 -1.4021  1.8698
   22SOL     OW  264   2.327   3.965   2.174  0.3133 -0.0772  0.2536
   22SOL    HW1  265   2.321   3.927   2.266 -1.3748 -1.3793 -0.3535
   22SOL    HW2  266   2.361   4.059   2.179 -0.5601  0.1835  2.2736
   23SOL     OW  267   1.386   4.816   2.572  0.3515  0.1438 -0.2696
   23SOL    HW1  268   1.318   4.870   2.622 -1.5830 -1.7760 -0.6780
   23SOL    HW2  269   1.364   4.719   2.580  2.2423 -0.4535 -1.6524
   24SOL     OW  270   4.646   3.247   2.229 -0.1392 -0.5198  0.4925
   24SOL    HW1  271   4.628   3.190   2.309 -1.3589 -0.2206  0.4410
   24SOL    HW2  272   4.607   3.338   2.243 -0.2469 -0.4219 -0.3907
   25SOL     OW  273   4.765   3.548   4.946 -0.1175  0.0208  0.1719
   25SOL    HW1  274   4.837   3.614   4.924  0.8209 -0.4025  1.7758
   25SOL    HW2  275   4.681   3.574   4.899  1.3897 -0.2839 -2.9627
   26SOL     OW  276   0.534   2.361   1.896  0.4145  0.0382 -0.1734
   26SOL    HW1  277   0.607   2.367   1.964  1.2397 -1.1731 -0.9157
   26SOL    HW2  278   0.455   2.315   1.937  0.0102  1.3943  0.6442
   27SOL     OW  279   2.508   4.045   4.992 -0.1124 -0.0100  0.2519
   27SOL    HW1  280   2.453   4.129   5.001  1.5240  1.0536  0.8865
   27SOL    HW2  281   2.482   3.980   5.063  0.2764  0.9947  1.3462
   28SOL     OW  282   1.244   1.805   3.626  0.3154 -0.9736  0.0094
   28SOL    HW1  283   1.160   1.840   3.669 -0.0044 -1.4663 -0.2093
   28SOL    HW2  284   1.220   1.737   3.556  0.9461 -2.1384  0.8873
   29SOL     OW  285   2.762   0.413   0.312  0.0793  0.2985 -0.2764
   29SOL    HW1  286   2.818   0.495   0.327 -0.5600  0.7393 -0.2720
   29SOL    HW2  287   2.666   0.434   0.330  0.0458 -0.7774  0.9363
   30SOL     OW  288   4.060   0.990   5.090 -0.2154 -0.5093 -0.5282
   30SOL    HW1  289   4.051   0.999   4.991 -0.4723 -2.2710 -0.6913
   30SOL    HW2  290   4.094   1.076   5.128  0.1400  0.1115 -2.1631
   31SOL     OW  291   1.520   1.054   3.229 -0.8846  0.1233 -0.2933
   31SOL    HW1  292   1.529   1.045   3.130  0.5644  1.1009 -0.2941
   31SOL    HW2  293   1.494   0.967   3.269  1.0862 -1.0045 -1.3022
   32SOL     OW  294   3.503   0.149   2.146  0.4297  0.4277 -0.5742
   32SOL    HW1  295   3.459   0.227   2.102 -1.6273 -0.0806  0.4424
   32SOL    HW2  296   3.602   0.161   2.145  0.1762  3.0647 -0.4475
   33SOL     OW  297   0.326   1.793   2.462 -0.3980  0.2310  0.0975
   33SOL    HW1  298   0.317   1.717   2.398  0.3152 -0.5961  0.9502
   33SOL    HW2  299   0.339   1.878   2.411  0.4255 -0.4479 -0.8652
   34SOL     OW  300   2.137   1.972   0.275  0.0099 -0.2259 -0.0110
   34SOL    HW1  301   2.095   1.897   0.327  1.8245 -0.6223  0.9783
   34SOL    HW2  302   2.237   1.968   0.286  0.2739  1.1975 -1.5267
   35SOL     OW  303   3.879   0.980   3.564 -0.2415  0.8828 -0.2390
   35SOL    HW1  304   3.899   1.043   3.488  0.2551  1.0736  0.0448
   35SOL    HW2  305   3.814   0.910   3.533  1.8244 -0.5509 -1.5884
   36SOL     OW  306   4.024   3.352   0.976 -0.0445  0.0654 -0.0472
   36SOL    HW1  307   4.091   3.419   0.945  0.1893 -0.8286 -1.5998
   36SOL    HW2  308   4.060   3.302   1.054  0.2102  0.9965  0.4490
   37SOL     OW  309   1.657   0.062   3.668  0.1643  0.1466  0.6383
   37SOL    HW1  310   1.707   0.141   3.632  0.0852 -0.0899 -0.0093
   37SOL    HW2  311   1.576   0.046   3.612  1.1917 -1.5659 -0.4525
   38SOL     OW  312   0.875   3.170   1.687 -0.4438 -0.2356 -0.2818
   38SOL    HW1  313   0.967   3.132   1.693 -0.1852  0.5144  0.6906
   38SOL    HW2  314   0.831   3.166   1.777 -0.9008  0.5566 -0.4657
   39SOL     OW  315   1.513   2.098   4.053  0.2268  0.4572  0.3147
   39SOL    HW1  316   1.590   2.137   4.104  0.6387  1.6481 -1.1714
   39SOL    HW2  317   1.508   2.139   3.962 -1.7117 -0.1603  0.0922
   40SOL     OW  318   2.083   2.750   3.414 -0.6204 -0.0702 -0.0206
   40SOL    HW1  319   2.060   2.796   3.500  0.7559  0.7923 -0.0881
   40SOL    HW2  320   2.137   2.811   3.357  1.8956 -1.9499  0.1677
   41SOL     OW  321   3.030   0.852   3.209 -0.3359 -0.4378  0.4464
   41SOL    HW1  322   3.123   0.836   3.240  0.2006  1.8655  0.2288
   41SOL    HW2  323   2.980   0.766   3.207  1.2787 -1.4853  2.1593
   42SOL     OW  324   3.391   1.728   4.356 -0.5012 -0.2167 -0.0108
   42SOL    HW1  325   3.429   1.643   4.321  1.5116  0.4548  0.4518
   42SOL    HW2  326   3.297   1.711   4.388 -0.9421 -1.7317 -1.9270
   43SOL     OW  327   2.653   3.631   3.225  0.1494  0.3377  0.4680
   43SOL    HW1  328   2.691   3.660   3.313  1.4112  0.0135  0.0601
   43SOL    HW2  329   2.728   3.602   3.165 -0.5563  1.7517 -1.1647
   44SOL     OW  330   1.345   3.063   2.929 -0.3897 -0.5545 -0.0965
   44SOL    HW1  331   1.248   3.070   2.907 -0.5739 -1.1008  0.4899
   44SOL    HW2  332   1.356   3.066   3.029  0.4434  2.2912 -0.1793
   45SOL     OW  333   0.703   3.492   0.066  0.2013  0.0679 -0.0023
   45SOL    HW1  334   0.737   3.515   0.157  0.1513  1.8583 -0.4046
   45SOL    HW2  335   0.780   3.492   0.001  0.3439 -1.8257  0.1133
   46SOL     OW  336   1.446   4.282   0.421  0.0058  0.6356 -0.5615
   46SOL    HW1  337   1.517   4.212   0.410 -0.3478  0.3332 -0.9856
   46SOL    HW2  338   1.455   4.325   0.510  0.5010  0.3531 -0.4696
   47SOL     OW  339   1.036   2.097   4.679  0.1034 -0.5052  0.3140
   47SOL    HW1  340   1.013   2.163   4.608  0.1250  0.9892  1.6435
   47SOL    HW2  341   1.118   2.046   4.652  0.0706 -0.0246 -0.7547
   48SOL     OW  342   2.078   0.687   3.558 -0.3452  0.2101 -0.6051
   48SOL    HW1  343   2.039   0.764   3.508 -0.3584  2.2245  2.2591
   48SOL    HW2  344   2.013   0.611   3.559 -0.8188  0.5535 -2.5196
   49SOL     OW  345   0.052   0.836   2.201 -0.4627 -0.1847 -0.4361
   49SOL    HW1  346   0.027   0.762   2.139 -1.0139  0.1237 -0.5919
   49SOL    HW2  347   0.063   0.800   2.294 -1.2736 -0.3759 -0.4080
   50SOL     OW  348   3.353   3.973   2.294 -0.0462  0.3984  0.1077
   50SOL    HW1  349   3.372   3.975   2.196 -1.3797  2.2775 -0.1720
   50SOL    HW2  350   3.255   3.968   2.309  0.1846 -0.8787  1.3904
   51SOL     OW  351   3.322   3.252   2.412  0.7225 -0.3383  0.3006
   51SOL    HW1  352   3.356   3.335   2.456  0.3181  0.6099 -1.1055
   51SOL    HW2  353   3.375   3.234   2.330  1.7019 -2.2883  1.2802
   52SOL     OW  354   3.343   3.511   3.979 -0.0460  0.7291  0.4564
   52SOL    HW1  355   3.352   3.423   3.933 -0.9074  1.4541 -1.1945
   52SOL    HW2  356   3.418   3.571   3.951 -1.4159  1.7025 -1.3385
   53SOL     OW  357   3.058   2.531   4.563 -0.3927  0.1813  0.2084
   53SOL    HW1  358   3.059   2.434   4.541 -0.9570  0.0519  0.7012
   53SOL    HW2  359   3.062   2.543   4.662  1.2621  0.7191  0.1055
   54SOL     OW  360   1.193   3.732   3.033  0.1540 -0.5558  0.2085
   54SOL    HW1  361   1.278   3.752   2.985  0.1344 -1.5575 -0.2713
   54SOL    HW2  362   1.211   3.668   3.108  0.1271  0.7323  1.3532
   55SOL     OW  363   1.372   5.091   2.381 -0.0716 -0.6967 -0.0619
   55SOL    HW1  364   1.461   5.050   2.360  0.6483  0.8270 -0.0849
   55SOL    HW2  365   1.302   5.020   2.378  1.1337 -1.9348 -0.0283
   56SOL     OW  366   1.259   3.304   0.543 -0.2509  0.0287 -0.4390
   56SOL    HW1  367   1.301   3.386   0.581  0.6949 -1.3062  1.6269
   56SOL    HW2  368   1.306   3.278   0.458  0.2738  0.9147 -0.4242
   57SOL     OW  369   1.023   5.136   2.088 -0.5509 -0.5245  0.7438
   57SOL    HW1  370   1.047   5.212   2.148 -2.4244  0.9074 -0.2255
   57SOL    HW2  371   0.993   5.058   2.144  1.5529 -0.6759  1.7547
   58SOL     OW  372   4.117   4.438   4.688  0.0558 -0.4780 -0.3827
   58SOL    HW1  373   4.052   4.362   4.687 -0.0155 -0.4178 -0.9550
   58SOL    HW2  374   4.075   4.518   4.731 -0.4961 -0.2435 -1.3183
   59SOL     OW  375   1.622   1.496   4.975  0.1131  0.1158 -0.0500
   59SOL    HW1  376   1.700   1.437   4.955 -0.9989 -0.6630 -2.5397
   59SOL    HW2  377   1.557   1.446   5.033  1.3260  0.7031  1.8750
   60SOL     OW  378   2.032   4.545   3.642  0.5553  0.2881  0.1034
   60SOL    HW1  379   1.944   4.591   3.656 -0.2567 -1.3799  0.7740
   60SOL    HW2  380   2.025   4.484   3.563 -0.1767 -2.6537  2.2672
   61SOL     OW  381   1.337   3.489   1.859 -0.0106 -0.1699  0.0959
   61SOL    HW1  382   1.418   3.458   1.808 -0.6325  0.3515 -1.2581
   61SOL    HW2  383   1.361   3.570   1.913  0.3537  0.0714 -0.4145
   62SOL     OW  384   1.668   2.884   0.570 -0.0636 -0.2221 -0.0940
   62SOL    HW1  385   1.607   2.923   0.501 -0.9435  0.2948  0.9549
   62SOL    HW2  386   1.665   2.939   0.653  1.3326 -0.5731  0.2213
   63SOL     OW  387   1.190   0.016   4.821 -0.2087  0.3407  0.5668
   63SOL    HW1  388   1.142   0.007   4.908  0.0717  1.0096  0.8049
   63SOL    HW2  389   1.124   0.026   4.747 -0.5497 -2.8250  0.3115
   64SOL     OW  390   2.707   3.616   1.867 -0.0132 -0.0162 -0.3213
   64SOL    HW1  391   2.740   3.521   1.870  1.7557  0.4923 -2.2148
   64SOL    HW2  392   2.607   3.615   1.864 -0.0161 -1.8803 -1.4226
   65SOL     OW  393   4.859   2.605   3.284 -0.5138 -0.2593  0.3188
   65SOL    HW1  394   4.930   2.649   3.340 -0.1197 -0.6507  0.1333
   65SOL    HW2  395   4.769   2.633   3.317 -0.2789  0.0065  0.7528
   66SOL     OW  396   4.264   3.190   1.422  0.4678 -0.2392  0.7547
   66SOL    HW1  397   4.226   3.273   1.462 -0.0544  1.1785 -2.3641
   66SOL    HW2  398   4.351   3.168   1.466  0.0680  1.2939  2.4005
   67SOL     OW  399   2.276   4.564   0.342 -0.4704  0.0340 -0.0829
   67SOL    HW1  400   2.211   4.621   0.292  0.2999  0.9658 -0.0684
   67SOL    HW2  401   2.248   4.558   0.438 -0.2690  0.8743  0.0389
   68SOL     OW  402   3.582   2.958   2.650 -0.1058  0.3382 -0.1885
   68SOL    HW1  403   3.622   3.034   2.702 -0.1254  1.0778 -1.2355
   68SOL    HW2  404   3.624   2.954   2.559 -1.5987  0.4301 -0.9062
   69SOL     OW  405   0.368   0.033   0.273 -0.0987 -0.5491  0.2780
   69SOL    HW1  406   0.390   0.130   0.258 -0.7877 -0.7006 -2.1208
   69SOL    HW2  407   0.275   0.025   0.309 -0.7212 -0.3447 -1.2178
   70SOL     OW  408   2.700   4.223   4.882 -0.1148  0.1149 -0.0127
   70SOL    HW1  409   2.702   4.305   4.939  0.9744  0.5300 -0.6239
   70SOL    HW2  410   2.642   4.154   4.925 -0.6891  1.0383  0.7304
   71SOL     OW  411   2.575   2.886   3.950  0.7164  0.2765 -0.6172
   71SOL    HW1  412   2.649   2.820   3.960  0.4318  0.1141  0.4730
   71SOL    HW2  413   2.487   2.840   3.958  0.5185  0.8621  0.7705
   72SOL     OW  414   0.847   1.487   2.188  0.0907  0.3697 -0.1964
   72SOL    HW1  415   0.935   1.522   2.222 -0.0534  0.1705  0.3914
   72SOL    HW2  416   0.823   1.404   2.238 -1.1674  1.2413  0.7116
   73SOL     OW  417   3.416   0.229   5.074 -0.1249  0.3598  0.3394
   73SOL    HW1  418   3.410   0.131   5.092  1.1811  0.0993 -0.4765
   73SOL    HW2  419   3.512   0.256   5.066 -0.0629  2.6607  5.2268
   74SOL     OW  420   3.033   1.249   1.628 -0.0732 -0.1625  0.9992
   74SOL    HW1  421   3.059   1.323   1.690 -1.7375  1.2052  0.1399
   74SOL    HW2  422   2.935   1.252   1.611  0.2597 -0.7294 -1.3991
   75SOL     OW  423   2.236   4.721   3.692  0.7124 -0.1168  0.2066
   75SOL    HW1  424   2.188   4.805   3.717  2.0234 -0.0695  2.9592
   75SOL    HW2  425   2.172   4.645   3.693 -0.0531  0.5156 -0.0572
   76SOL     OW  426   4.197   4.682   4.102 -0.2005 -0.4817 -0.1281
   76SOL    HW1  427   4.246   4.695   4.188 -0.5487  0.6478 -0.0922
   76SOL    HW2  428   4.257   4.703   4.025 -0.6249  0.9859 -0.0822
   77SOL     OW  429   0.989   2.826   1.086  0.3899  0.4783  0.0141
   77SOL    HW1  430   1.034   2.756   1.030 -0.8343  0.0568 -0.4762
   77SOL    HW2  431   0.914   2.785   1.137  0.9545  1.0349  1.3368
   78SOL     OW  432   2.924   4.719   0.736 -0.4319 -0.1265 -0.7247
   78SOL    HW1  433   2.976   4.633   0.741 -0.2075  0.0671  0.9288
   78SOL    HW2  434   2.969   4.781   0.672  1.0553 -0.1934  0.2153
   79SOL     OW  435   3.776   2.990   3.409  0.2594  0.0022  0.1419
   79SOL    HW1  436   3.872   2.965   3.418  0.2196 -0.2186 -0.0333
   79SOL    HW2  437   3.763   3.043   3.325  0.5709  1.7613  1.1590
   80SOL     OW  438   2.828   2.317   3.195  0.1212 -0.2834 -0.0614
   80SOL    HW1  439   2.873   2.307   3.284  0.4700  0.3857 -0.1594
   80SOL    HW2  440   2.819   2.414   3.172  1.5820 -0.4396 -1.5214
   81SOL     OW  441   1.122   1.081   1.258  0.2310  0.1300 -0.2180
   81SOL    HW1  442   1.048   1.031   1.303  0.0600 -0.0946 -0.7466
   81SOL    HW2  443   1.191   1.017   1.225 -0.8020  0.0702 -2.4032
   82SOL     OW  444   0.669   5.051   3.464 -0.5236  0.2709 -0.4813
   82SOL    HW1  445   0.662   4.957   3.498  1.9031  0.7444  1.5908
   82SOL    HW2  446   0.719   5.051   3.377 -0.7438 -0.3625 -0.6142
   83SOL     OW  447   0.716   3.520   1.490  0.4781  0.4186  0.0543
   83SOL    HW1  448   0.743   3.608   1.529  2.0390 -0.5225  1.2123
   83SOL    HW2  449   0.797   3.464   1.475 -0.5234 -1.0060 -0.2352
   84SOL     OW  450   3.623   2.322   2.365 -0.5831 -0.0669  0.3351
   84SOL    HW1  451   3.680   2.242   2.344 -3.7276 -2.2653 -0.5616
   84SOL    HW2  452   3.620   2.335   2.464  0.5914 -0.5713  0.4527
   85SOL     OW  453   2.817   2.804   2.055  0.3628 -0.2506  0.0214
   85SOL    HW1  454   2.768   2.885   2.087 -1.6827 -1.2315 -0.4629
   85SOL    HW2  455   2.882   2.775   2.125 -0.7733  0.2884  1.3486
   86SOL     OW  456   3.726   4.482   1.396 -0.5009  0.1708  0.6456
   86SOL    HW1  457   3.710   4.428   1.313  2.3807 -0.1224  0.1760
   86SOL    HW2  458   3.639   4.503   1.439 -1.9594 -1.5916 -1.2331
   87SOL     OW  459   0.376   2.754   0.729 -0.1808  0.1143 -0.4434
   87SOL    HW1  460   0.376   2.743   0.630  1.4782 -3.7998 -0.1696
   87SOL    HW2  461   0.463   2.794   0.759 -1.0762  2.2702 -0.5306
   88SOL     OW  462   2.880   3.539   3.068  0.2136  0.6448 -0.4340
   88SOL    HW1  463   2.944   3.477   3.113 -0.2068  0.2224 -0.4220
   88SOL    HW2  464   2.897   3.538   2.970  0.6594  1.0318 -0.3660
   89SOL     OW  465   4.056   3.716   2.001  0.0712  0.5192  0.4412
   89SOL    HW1  466   4.144   3.722   1.953 -0.0038 -1.9669 -0.1419
   89SOL    HW2  467   3.989   3.776   1.956  0.9406  0.9391 -0.3370
   90SOL     OW  468   2.030   3.526   1.114 -0.4929  0.0742 -0.5591
   90SOL    HW1  469   2.087   3.467   1.056 -0.0834  0.2214 -0.3134
   90SOL    HW2  470   2.088   3.593   1.160 -1.0946  1.5629 -1.8826
   91SOL     OW  471   3.761   0.503   3.881  0.4936  0.0449 -0.0762
   91SOL    HW1  472   3.689   0.568   3.856 -0.3193 -0.8066 -0.0220
   91SOL    HW2  473   3.721   0.427   3.933  1.2586 -0.9290 -0.8495
   92SOL     OW  474   3.689   3.907   2.063 -0.0337 -0.3042 -0.3139
   92SOL    HW1  475   3.691   3.818   2.109 -3.7314 -1.2359 -1.5858
   92SOL    HW2  476   3.707   3.979   2.130 -0.7988 -1.8286  1.6637
   93SOL     OW  477   3.705   0.447   2.041  0.4578  0.3710 -0.0910
   93SOL    HW1  478   3.609   0.476   2.048  0.5172  0.5247  0.1244
   93SOL    HW2  479   3.714   0.378   1.970  0.4420  1.4227 -1.1402
   94SOL     OW  480   4.669   2.863   3.567 -0.2390 -0.1107 -0.1246
   94SOL    HW1  481   4.656   2.781   3.510 -1.7282  1.1227 -1.6649
   94SOL    HW2  482   4.585   2.916   3.568  1.2714  2.4971 -0.9663
   95SOL     OW  483   1.061   2.731   2.145  0.1752  0.7548  0.0209
   95SOL    HW1  484   1.054   2.633   2.163 -2.9748  1.1630  1.6521
   95SOL    HW2  485   1.148   2.750   2.100  1.8854 -2.4856  1.5903
   96SOL     OW  486   0.314   1.373   3.801 -0.8983  0.3476  0.4727
   96SOL    HW1  487   0.322   1.325   3.713  1.3443  0.1855  0.7214
   96SOL    HW2  488   0.250   1.323   3.860 -0.3696 -1.0635 -0.1057
   97SOL     OW  489   1.162   4.319   3.780 -0.0822  0.7249 -0.7497
   97SOL    HW1  490   1.132   4.384   3.850 -0.0581 -0.5156  0.4548
   97SOL    HW2  491   1.246   4.274   3.810  1.1111  1.6694 -2.5468
   98SOL     OW  492   2.622   0.108   3.918 -0.4114  0.1910  0.1379
   98SOL    HW1  493   2.591   0.194   3.877  1.5832  0.3040 -1.2993
   98SOL    HW2  494   2.629   0.038   3.847  0.1331 -0.5133  0.8678
   99SOL     OW  495   0.945   4.305   4.103 -0.2537  0.0789  0.3548
   99SOL    HW1  496   0.943   4.225   4.043  0.1271 -0.2063  0.7226
   99SOL    HW2  497   0.855   4.319   4.144  0.0406 -1.0471  1.4489
  100SOL     OW  498   1.498   4.361   2.782 -0.7014 -0.0345 -0.5732
  100SOL    HW1  499   1.490   4.263   2.798 -1.9805  0.2932  1.1160
  100SOL    HW2  500   1.416   4.407   2.818 -0.0084  1.6770 -1.1007
  101SOL     OW  501   1.473   1.913   1.122 -0.1917 -0.1655 -0.0866
  101SOL    HW1  502   1.411   1.990   1.113  1.5940  1.1838 -1.6693
  101SOL    HW2  503   1.500   1.903   1.218 -2.2284 -0.3656  0.5197
  102SOL     OW  504   0.628   5.061   0.233  0.6745  0.4567  0.5057
  102SOL    HW1  505   0.711   5.089   0.185  0.7247  1.8855  1.3594
  102SOL    HW2  506   0.560   5.135   0.228 -0.4640 -0.5859  0.0337
  103SOL     OW  507   0.899   4.762   2.879  0.1283  0.4091  1.1108
  103SOL    HW1  508   0.817   4.723   2.838  1.2554 -0.5271 -0.3309
  103SOL    HW2  509   0.873   4.816   2.959 -2.2723  3.0124 -1.2109
  104SOL     OW  510   0.961   1.313   1.362  0.6875 -0.1874 -0.1947
  104SOL    HW1  511   1.034   1.245   1.370  1.5190  0.7674  0.6752
  104SOL    HW2  512   0.935   1.323   1.265  1.1889 -1.0705 -0.4293
  105SOL     OW  513   4.961   4.375   3.516  0.0495  0.2229  0.1138
  105SOL    HW1  514   5.051   4.334   3.501 -0.5441 -0.8630 -0.5876
  105SOL    HW2  515   4.969   4.450   3.582  1.3823 -0.1691  0.4234
  106SOL     OW  516   0.593   4.347   1.403  0.5255 -0.0847 -0.1922
  106SOL    HW1  517   0.607   4.386   1.312  0.1881 -0.4090 -0.3856
  106SOL    HW2  518   0.652   4.267   1.416 -1.2744 -1.6538 -1.1312
  107SOL     OW  519   3.331   1.323   2.483  0.1913 -0.0500 -0.3548
  107SOL    HW1  520   3.358   1.302   2.578  2.2588  0.6828 -0.7171
  107SOL    HW2  521   3.258   1.391   2.484  1.1601  1.0479  0.7574
  108SOL     OW  522   4.980   4.650   4.981 -0.0918  0.0777  0.4093
  108SOL    HW1  523   5.059   4.621   5.034 -0.5806 -0.4325  0.8640
  108SOL    HW2  524   4.968   4.590   4.902  1.7874  1.9575 -1.4533
  109SOL     OW  525   3.571   1.375   2.343  0.2680  0.8217 -0.6256
  109SOL    HW1  526   3.633   1.420   2.407 -0.5188 -1.7213  2.1504
  109SOL    HW2  527   3.478   1.380   2.378  0.0353 -2.1275 -0.5628
  110SOL     OW  528   0.762   4.827   3.952 -0.1795  0.2135  0.4830
  110SOL    HW1  529   0.821   4.857   4.027 -1.3855  1.6306  0.9048
  110SOL    HW2  530   0.802   4.855   3.864 -1.5028  3.8074  0.8622
  111SOL     OW  531   2.924   0.938   1.010 -0.0647  0.1043  0.6011
  111SOL    HW1  532   2.965   0.938   1.102  0.3505  2.7853  0.4981
  111SOL    HW2  533   2.920   1.032   0.976  0.5209 -0.8915 -2.4754
  112SOL     OW  534   4.773   0.660   4.973 -0.0124  0.5060 -0.1181
  112SOL    HW1  535   4.861   0.649   4.926 -0.4449  3.0515 -1.6891
  112SOL    HW2  536   4.755   0.579   5.029  4.2997  0.7164  1.9642
  113SOL     OW  537   2.186   1.130   4.786 -1.1342  0.0988 -0.2038
  113SOL    HW1  538   2.175   1.053   4.723  0.8081 -0.9036  0.5939
  113SOL    HW2  539   2.205   1.214   4.734 -1.0305 -0.4137 -0.9987
  114SOL     OW  540   3.509   1.880   1.849  0.5781 -0.0028  0.1487
  114SOL    HW1  541   3.541   1.916   1.762  0.6484 -1.7007 -0.5664
  114SOL    HW2  542   3.585   1.835   1.896  0.3818  0.3228  0.7875
  115SOL     OW  543   4.492   0.401   2.796 -0.2501 -0.2397  0.3580
  115SOL    HW1  544   4.542   0.319   2.823  0.3257 -0.4668 -1.2778
  115SOL    HW2  545   4.516   0.426   2.702  0.3499  2.3791  1.1129
  116SOL     OW  546   1.867   4.305   1.245 -0.0483  0.7466 -0.6582
  116SOL    HW1  547   1.789   4.304   1.309  1.3094 -1.4160  1.1215
  116SOL    HW2  548   1.851   4.237   1.173  0.8585 -1.0038  0.7096
  117SOL     OW  549   3.237   4.111   4.139 -0.6277 -0.4813  0.6051
  117SOL    HW1  550   3.237   4.045   4.214 -1.2380 -1.1062  0.0702
  117SOL    HW2  551   3.165   4.179   4.155 -1.4386 -1.1935  0.1144
  118SOL     OW  552   2.454   0.266   2.370 -0.1437  0.2017  0.7497
  118SOL    HW1  553   2.396   0.266   2.289  0.6046  1.3546  0.1793
  118SOL    HW2  554   2.418   0.203   2.438 -0.3092 -1.4613 -0.8237
  119SOL     OW  555   1.704   5.061   1.162  0.3024 -0.4086 -0.1673
  119SOL    HW1  556   1.785   5.114   1.140  0.8857  0.6112  3.6528
  119SOL    HW2  557   1.623   5.117   1.152  0.5027 -0.0978 -0.0567
  120SOL     OW  558   4.441   1.384   1.524  0.8283 -0.1769 -0.4012
  120SOL    HW1  559   4.452   1.303   1.467  1.8108  0.0368 -0.5329
  120SOL    HW2  560   4.468   1.362   1.618 -1.4631 -0.7334  0.2106
  121SOL     OW  561   1.270   2.028   3.459 -0.5802  0.1803 -0.4208
  121SOL    HW1  562   1.347   2.076   3.415 -1.7397  1.2316 -1.3774
  121SOL    HW2  563   1.306   1.956   3.519  1.1572  0.8834 -0.5450
  122SOL     OW  564   0.637   2.602   0.426  0.0313  0.4136  0.0502
  122SOL    HW1  565   0.646   2.516   0.374 -2.0588 -0.0442  0.3588
  122SOL    HW2  566   0.638   2.582   0.524  2.5361  1.1276  0.2465
  123SOL     OW  567   1.372   4.436   1.379  0.4489  0.0069 -0.1831
  123SOL    HW1  568   1.425   4.388   1.309  0.3795  0.4622 -0.5548
  123SOL    HW2  569   1.423   4.438   1.465 -0.2035 -2.1238  0.3172
  124SOL     OW  570   3.357   3.016   0.721 -0.3937 -0.4478 -0.1790
  124SOL    HW1  571   3.454   2.990   0.715 -0.5064 -1.1402  0.8553
  124SOL    HW2  572   3.343   3.076   0.799 -0.7396 -0.0167 -0.5659
  125SOL     OW  573   4.677   3.289   2.737  0.1164 -0.1475 -0.4115
  125SOL    HW1  574   4.773   3.299   2.763  0.2586 -0.9505 -0.5862
  125SOL    HW2  575   4.619   3.302   2.817  0.4058 -0.2557 -0.1845
  126SOL     OW  576   4.066   4.422   4.058 -0.2272  0.2666  0.2912
  126SOL    HW1  577   4.087   4.519   4.059  1.1924 -0.0287  0.9653
  126SOL    HW2  578   4.133   4.372   4.112 -1.0934 -1.0674  0.1957
  127SOL     OW  579   3.474   4.815   2.793  0.0085  0.0065 -0.0434
  127SOL    HW1  580   3.559   4.858   2.765 -0.8801  0.7362 -1.7646
  127SOL    HW2  581   3.482   4.715   2.785  1.5315 -0.1677  2.4004
  128SOL     OW  582   0.884   1.063   4.315  0.8856  0.1794  0.2055
  128SOL    HW1  583   0.871   1.087   4.218 -0.4172  0.9071  0.5337
  128SOL    HW2  584   0.973   1.019   4.327  2.7025  3.2921 -0.7432
  129SOL     OW  585   1.921   4.993   3.138 -0.4601  0.6022  0.3424
  129SOL    HW1  586   1.903   4.895   3.132 -4.5692  1.2372 -0.2512
  129SOL    HW2  587   1.974   5.022   3.058 -0.6447 -0.8467 -0.3480
  130SOL     OW  588   1.858   1.458   4.155 -0.0209 -0.0669  0.1612
  130SOL    HW1  589   1.878   1.550   4.187  0.5758  0.0940 -0.6399
  130SOL    HW2  590   1.920   1.434   4.081 -1.0174 -0.6248 -0.5215
  131SOL     OW  591   1.748   2.947   4.097  0.1469  0.0035  0.5253
  131SOL    HW1  592   1.656   2.926   4.065  0.9344  1.1699 -2.9338
  131SOL    HW2  593   1.769   2.892   4.178 -2.3671 -2.7322 -0.5036
  132SOL     OW  594   4.226   2.403   4.807 -0.0671 -0.0305 -0.0869
  132SOL    HW1  595   4.234   2.495   4.767 -1.1599  0.7846  1.4661
  132SOL    HW2  596   4.301   2.346   4.774 -0.1448  0.9701 -2.2074
  133SOL     OW  597   2.284   3.852   4.467 -0.4452  0.3075 -0.3350
  133SOL    HW1  598   2.302   3.809   4.555 -2.1619  0.2936  0.0450
  133SOL    HW2  599   2.282   3.952   4.478  1.7569  0.4733 -0.8749
  134SOL     OW  600   4.931   3.328   2.437 -0.0276  0.1436  0.1438
  134SOL    HW1  601   4.937   3.368   2.346 -2.8502  0.3819 -0.0326
  134SOL    HW2  602   4.873   3.386   2.495 -0.5851 -1.4121  1.2132
  135SOL     OW  603   0.468   3.599   4.384  0.3224 -0.5171  0.1619
  135SOL    HW1  604   0.491   3.643   4.470 -1.0962 -0.7450  0.6773
  135SOL    HW2  605   0.430   3.508   4.402  0.1213 -0.6143 -0.7043
  136SOL     OW  606   4.229   4.826   3.739  0.0255  0.6057  0.3565
  136SOL    HW1  607   4.150   4.765   3.737  1.4122 -1.3640  2.0183
  136SOL    HW2  608   4.307   4.780   3.782  3.1538  1.2608 -3.8988
  137SOL     OW  609   3.206   2.538   5.014  0.3376 -0.6293  0.0294
  137SOL    HW1  610   3.185   2.476   5.090  1.9826 -0.3611  0.7286
  137SOL    HW2  611   3.227   2.629   5.049 -0.8029  0.0291 -0.9129
  138SOL     OW  612   0.894   2.939   0.233  0.1213  0.4790 -0.5015
  138SOL    HW1  613   0.970   2.968   0.291  0.2118  1.1533 -0.9491
  138SOL    HW2  614   0.890   2.996   0.151  0.6870 -1.1670 -1.7310
  139SOL     OW  615   4.461   5.086   1.032  0.1760  0.2845 -0.1603
  139SOL    HW1  616   4.410   5.127   1.107  0.5051 -1.4460  1.0606
  139SOL    HW2  617   4.399   5.036   0.972 -0.1791  2.1684 -1.4698
  140SOL     OW  618   1.907   1.036   3.873  0.1873  0.3328  0.0938
  140SOL    HW1  619   1.984   1.095   3.900 -0.0920  0.3640  0.8387
  140SOL    HW2  620   1.826   1.059   3.927 -0.0722 -0.3822  0.0257
  141SOL     OW  621   2.893   0.859   0.153 -0.0964 -0.0709  0.8416
  141SOL    HW1  622   2.820   0.922   0.181  0.2808  0.3246  0.9450
  141SOL    HW2  623   2.907   0.866   0.055 -1.4322 -1.4710  0.5188
  142SOL     OW  624   0.049   4.322   4.837 -0.1001  0.2580 -0.0759
  142SOL    HW1  625   0.099   4.409   4.845 -1.4598  1.0152  0.5419
  142SOL    HW2  626   0.087   4.256   4.901 -0.3399  1.0456  0.8999
  143SOL     OW  627   3.943   2.053   0.981  0.6208  0.0909 -0.2105
  143SOL    HW1  628   3.860   2.071   0.928  0.8949  4.1162  0.4401
  143SOL    HW2  629   3.917   2.028   1.075  0.1956 -1.8148 -0.7965
  144SOL     OW  630   0.807   0.314   1.348  0.1604 -0.2254 -0.5335
  144SOL    HW1  631   0.768   0.236   1.299 -1.4071 -0.1738  0.5319
  144SOL    HW2  632   0.734   0.379   1.370  1.0668  0.4765  0.5208
  145SOL     OW  633   1.698   0.577   0.890 -0.1350  0.7001 -0.0304
  145SOL    HW1  634   1.611   0.530   0.874 -0.3484  1.3001 -0.6857
  145SOL    HW2  635   1.688   0.674   0.867  0.8164  0.6975 -0.5127
  146SOL     OW  636   2.454   2.674   0.584 -0.2278  0.1130  0.0604
  146SOL    HW1  637   2.542   2.633   0.607  0.8874  1.3608 -1.7383
  146SOL    HW2  638   2.387   2.602   0.565  0.1679 -0.8612  2.0515
  147SOL     OW  639   4.337   3.481   1.885  0.7412 -0.2750  0.0516
  147SOL    HW1  640   4.304   3.392   1.918 -0.9535  0.1965 -0.2448
  147SOL    HW2  641   4.265   3.550   1.897  1.7397  0.8993 -0.4303
  148SOL     OW  642   4.653   0.561   3.334 -0.1197  0.0721 -0.5487
  148SOL    HW1  643   4.601   0.511   3.403  1.6207  0.1328  0.8868
  148SOL    HW2  644   4.641   0.517   3.245 -1.4914 -0.7055 -0.0110
  149SOL     OW  645   1.586   1.333   4.599 -0.4344 -0.9752  0.6271
  149SOL    HW1  646   1.649   1.314   4.524 -0.3190  2.2324 -0.2495
  149SOL    HW2  647   1.637   1.332   4.686  0.2734 -0.9384  0.2180
  150SOL     OW  648   0.908   2.680   4.516 -0.3386  0.1818  0.2523
  150SOL    HW1  649   0.983   2.742   4.493 -0.3240  0.0198 -0.1295
  150SOL    HW2  650   0.884   2.692   4.613 -1.6175  2.1599 -0.2610
  151SOL     OW  651   3.201   0.654   1.058  0.1644  0.4188 -0.0540
  151SOL    HW1  652   3.284   0.653   1.113  1.2445 -1.6592 -1.5543
  151SOL    HW2  653   3.130   0.599   1.102  0.8002 -0.6803 -0.3507
  152SOL     OW  654   0.032   4.546   4.548  0.0711 -0.0487  0.1824
  152SOL    HW1  655  -0.012   4.511   4.466 -0.3044  1.1427 -0.1414
  152SOL    HW2  656   0.131   4.548   4.535  0.1370 -1.2604  0.3346
  153SOL     OW  657   3.274   0.205   4.260  0.6234 -0.1268  0.6844
  153SOL    HW1  658   3.227   0.210   4.172  0.4236  1.0529  0.8326
  153SOL    HW2  659   3.372   0.191   4.245  0.5589 -0.1465  0.2796
  154SOL     OW  660   0.827   1.231   2.923  0.0923 -0.0823  0.4053
  154SOL    HW1  661   0.763   1.163   2.959  0.4799 -0.3928  0.5209
  154SOL    HW2  662   0.841   1.216   2.826 -2.8298  2.2352 -0.5337
  155SOL     OW  663   2.876   2.225   0.567 -0.7843  0.1241  0.5933
  155SOL    HW1  664   2.817   2.178   0.502  0.7775 -1.4359  0.2317
  155SOL    HW2  665   2.925   2.298   0.521 -2.2296  1.3079  0.8545
  156SOL     OW  666   5.007   0.871   4.511 -0.1383 -0.3333  0.3692
  156SOL    HW1  667   4.979   0.943   4.575  0.2378 -1.7550  2.2436
  156SOL    HW2  668   5.102   0.885   4.484 -0.7942  1.2373 -1.3363
  157SOL     OW  669   4.629   2.149   4.634 -0.2139 -0.4037 -0.2304
  157SOL    HW1  670   4.621   2.220   4.564  0.1659 -0.4480 -0.3209
  157SOL    HW2  671   4.725   2.135   4.656 -0.1221 -2.2113 -1.5817
  158SOL     OW  672   0.939   3.679   1.623 -0.0205  0.1358 -0.2769
  158SOL    HW1  673   0.942   3.764   1.570  0.5815  0.7599  0.7248
  158SOL    HW2  674   0.919   3.700   1.718  1.0621 -0.7636  0.1661
  159SOL     OW  675   1.705   4.524   4.818 -0.3109 -0.2599  0.7854
  159SOL    HW1  676   1.636   4.487   4.756  0.5661 -0.4373 -0.1091
  159SOL    HW2  677   1.713   4.466   4.899  0.4869 -1.6016 -0.2307
  160SOL     OW  678   3.739   3.085   0.403 -0.1800  0.1546 -0.5249
  160SOL    HW1  679   3.687   3.001   0.415  0.4154 -0.3251 -1.1955
  160SOL    HW2  680   3.811   3.070   0.335  2.0282  0.2331  1.6832
  161SOL     OW  681   0.432   0.501   2.395  0.6880 -0.3021 -0.3355
  161SOL    HW1  682   0.380   0.578   2.431  1.1309  0.0953 -0.5490
  161SOL    HW2  683   0.527   0.527   2.383  0.8279 -0.8600 -0.4797
  162SOL     OW  684   3.864   3.766   1.578  0.3131  0.1512 -0.1029
  162SOL    HW1  685   3.860   3.833   1.652 -0.5442 -0.1984  0.1831
  162SOL    HW2  686   3.791   3.699   1.590  1.0536 -0.7417 -0.4808
  163SOL     OW  687   0.033   1.019   5.154 -0.1314  0.3293  0.3810
  163SOL    HW1  688  -0.021   1.101   5.136 -0.3293  0.0417 -0.3950
  163SOL    HW2  689   0.102   1.008   5.082 -0.6623 -0.6316 -0.0052
  164SOL     OW  690   2.256   1.363   1.309  0.2668  0.1614 -0.3540
  164SOL    HW1  691   2.322   1.354   1.384  0.9627  0.4352 -0.9149
  164SOL    HW2  692   2.206   1.278   1.298  1.1824 -0.3692 -0.5143
  165SOL     OW  693   4.181   2.124   1.874  0.4786 -0.0201  0.4007
  165SOL    HW1  694   4.121   2.167   1.807  1.6673  2.2351  0.6991
  165SOL    HW2  695   4.127   2.087   1.949 -0.7796 -1.4857 -1.1464
  166SOL     OW  696   0.280   1.075   1.070 -0.4510 -0.6377  0.0248
  166SOL    HW1  697   0.312   0.987   1.034  1.7400 -0.5434  1.5360
  166SOL    HW2  698   0.290   1.076   1.169 -1.7445  0.8502  0.1790
  167SOL     OW  699   3.429   4.988   4.137 -0.4845  0.4884 -0.2465
  167SOL    HW1  700   3.504   4.966   4.073 -0.9407 -0.6972 -0.3978
  167SOL    HW2  701   3.438   5.083   4.167 -0.0838  0.9908 -1.8499
  168SOL     OW  702   2.487   1.091   4.589 -0.4417 -0.2060 -0.3249
  168SOL    HW1  703   2.422   1.015   4.590  0.8379 -1.3075  0.0151
  168SOL    HW2  704   2.580   1.057   4.585  0.1359  1.3751 -2.6323
  169SOL     OW  705   3.683   1.062   1.069 -0.4352 -0.2304 -0.0303
  169SOL    HW1  706   3.643   0.995   1.131  0.3240  0.2854  1.0596
  169SOL    HW2  707   3.688   1.151   1.115 -3.0102  1.0701 -2.0312
  170SOL     OW  708   3.020   0.598   3.628 -0.4621  0.2245  0.7077
  170SOL    HW1  709   2.976   0.527   3.683 -0.5222 -1.3266 -1.2455
  170SOL    HW2  710   2.950   0.657   3.587 -0.7285 -1.3890 -1.2736
  171SOL     OW  711   0.608   4.636   0.247  0.1711 -0.7716 -0.7342
  171SOL    HW1  712   0.705   4.616   0.259  0.2507 -0.6568 -1.1632
  171SOL    HW2  713   0.589   4.655   0.150  0.1631  1.4532 -0.3661
  172SOL     OW  714   4.973   4.063   0.883 -0.7582 -0.5533 -0.3521
  172SOL    HW1  715   4.978   4.147   0.829 -1.3651 -0.4097 -0.1934
  172SOL    HW2  716   4.881   4.054   0.922 -1.2693 -2.2116 -1.8279
  173SOL     OW  717   4.178   1.491   1.517  0.3044 -0.0739 -0.2088
  173SOL    HW1  718   4.273   1.469   1.499  0.8921  1.7721  0.3712
  173SOL    HW2  719   4.143   1.431   1.589  1.0339 -0.7317 -0.3879
  174SOL     OW  720   2.299   4.241   1.974  0.3351  0.2498  0.0347
  174SOL    HW1  721   2.318   4.278   2.065 -0.0921 -0.2019  0.3124
  174SOL    HW2  722   2.223   4.177   1.979  0.9717 -0.5671 -0.4690
  175SOL     OW  723   0.545   4.900   2.995  0.4974 -0.1357  0.0032
  175SOL    HW1  724   0.457   4.853   3.002 -0.5107  1.6339 -0.1814
  175SOL    HW2  725   0.531   4.999   3.006  2.4324  0.2067 -0.2960
  176SOL     OW  726   3.245   3.005   3.961 -0.2334  0.2173 -0.3919
  176SOL    HW1  727   3.277   3.098   3.941  3.7521 -1.2070 -1.6252
  176SOL    HW2  728   3.161   2.986   3.911 -0.4676  2.7294 -1.0591
  177SOL     OW  729   2.298   2.770   1.163 -0.3803  0.1423  0.2039
  177SOL    HW1  730   2.249   2.724   1.089 -0.6856 -0.5492  0.8170
  177SOL    HW2  731   2.276   2.867   1.164  1.4906  0.6983 -2.1347
  178SOL     OW  732   5.127   3.656   2.688  0.1711  0.0147  0.2267
  178SOL    HW1  733   5.188   3.576   2.697  0.4971  0.2307 -0.0301
  178SOL    HW2  734   5.072   3.665   2.770 -1.5083 -1.8099 -0.6211
  179SOL     OW  735   4.287   4.965   2.286 -0.0692  0.2004  0.3591
  179SOL    HW1  736   4.243   4.971   2.376 -0.7672  0.2078  0.0263
  179SOL    HW2  737   4.286   4.871   2.254 -0.1839  0.2619  0.1814
  180SOL     OW  738   1.967   1.363   3.618  0.0416  0.2437 -0.6373
  180SOL    HW1  739   1.908   1.389   3.694 -0.6737 -0.8883 -0.7878
  180SOL    HW2  740   1.923   1.387   3.532  1.4031  2.7313 -0.7613
  181SOL     OW  741   2.357   3.731   2.071  0.0588 -0.5249 -0.0629
  181SOL    HW1  742   2.350   3.665   2.145 -1.7410 -0.2511  0.0406
  181SOL    HW2  743   2.348   3.824   2.108 -1.6371 -0.4152 -0.6822
  182SOL     OW  744   2.013   3.457   3.879 -0.4982 -0.3138  0.2509
  182SOL    HW1  745   1.951   3.522   3.836  0.3183 -0.7143 -1.6212
  182SOL    HW2  746   2.005   3.368   3.833  0.5327 -0.7238  0.8320
  183SOL     OW  747   4.625   1.782   3.388 -0.1845 -0.2832 -0.1597
  183SOL    HW1  748   4.556   1.804   3.456 -1.2657  0.5856 -1.4837
  183SOL    HW2  749   4.634   1.683   3.380 -1.5591 -0.4145 -0.2225
  184SOL     OW  750   0.343   2.267   5.058  0.1638  0.1269 -0.6774
  184SOL    HW1  751   0.284   2.275   5.138  0.8026  0.8228 -0.2611
  184SOL    HW2  752   0.429   2.316   5.075  0.5151 -0.1478 -1.5950
  185SOL     OW  753   1.762   1.913   3.754  0.0289 -0.2965 -0.3149
  185SOL    HW1  754   1.672   1.872   3.745 -0.1021 -0.3865  1.1620
  185SOL    HW2  755   1.802   1.887   3.842  1.1715  0.3669 -0.6139
  186SOL     OW  756   2.224   0.211   0.077 -0.1268 -0.1498  0.2239
  186SOL    HW1  757   2.207   0.113   0.064 -0.8669  0.2595 -2.5927
  186SOL    HW2  758   2.137   0.257   0.095  0.2138  0.0517  1.4905
  187SOL     OW  759   3.259   3.921   0.639  0.0192 -0.0124  0.0011
  187SOL    HW1  760   3.263   3.986   0.563  1.5083 -0.6561 -0.5093
  187SOL    HW2  761   3.343   3.928   0.693 -0.7243 -0.0525  1.1965
  188SOL     OW  762   4.486   0.682   4.257 -0.0903  0.5974  0.4320
  188SOL    HW1  763   4.522   0.747   4.191 -0.5056  1.9599  1.5091
  188SOL    HW2  764   4.436   0.731   4.328  0.5636 -0.8066  1.9086
  189SOL     OW  765   3.909   4.191   1.545  0.3459 -0.7960  0.2554
  189SOL    HW1  766   3.945   4.283   1.562  1.7223 -1.6567  2.4980
  189SOL    HW2  767   3.945   4.156   1.458  0.2207  0.5606 -0.3665
  190SOL     OW  768   4.552   2.587   2.913 -0.2531 -0.3469 -1.0039
  190SOL    HW1  769   4.495   2.563   2.991 -0.8237  1.4388 -0.8256
  190SOL    HW2  770   4.648   2.590   2.941 -0.2940 -1.2229 -0.7632
  191SOL     OW  771   2.781   4.541   3.757  0.0702  0.1768 -0.1537
  191SOL    HW1  772   2.879   4.537   3.773  0.1646  1.1897 -0.4300
  191SOL    HW2  773   2.739   4.601   3.826 -0.2214  0.4925 -0.6047
  192SOL     OW  774   4.565   2.359   3.403 -0.0515  0.0561 -0.0748
  192SOL    HW1  775   4.568   2.261   3.425 -0.5922 -0.2610 -1.3589
  192SOL    HW2  776   4.481   2.398   3.440  1.3354  0.6564  2.7283
  193SOL     OW  777   0.386   2.052   4.649  0.0479  0.3317 -0.2908
  193SOL    HW1  778   0.430   1.963   4.646  0.0941  0.3250  0.3806
  193SOL    HW2  779   0.398   2.099   4.561  0.5759 -0.0551 -0.4284
  194SOL     OW  780   4.630   2.685   2.535 -0.1253 -0.1093 -0.6653
  194SOL    HW1  781   4.676   2.649   2.617 -0.9965  0.6623  0.1852
  194SOL    HW2  782   4.566   2.616   2.501  0.1682 -0.3974 -0.6421
  195SOL     OW  783   3.138   2.833   4.762 -0.3595  0.3219 -0.7955
  195SOL    HW1  784   3.135   2.831   4.662  1.6088 -0.7376 -0.8960
  195SOL    HW2  785   3.225   2.795   4.793 -1.1296  0.1785  1.3569
  196SOL     OW  786   3.929   0.469   3.434 -0.3649  0.2963 -0.5198
  196SOL    HW1  787   3.879   0.526   3.369  0.8957  1.5365 -0.4518
  196SOL    HW2  788   4.019   0.448   3.397 -0.3712 -0.6532 -0.0127
  197SOL     OW  789   1.429   1.248   1.438 -0.3202  0.4350 -0.2921
  197SOL    HW1  790   1.529   1.244   1.436 -0.2754  0.2005  1.1969
  197SOL    HW2  791   1.391   1.162   1.404  0.0919 -0.9685  2.5075
  198SOL     OW  792   4.766   4.202   3.589  0.5346  0.4916 -0.3756
  198SOL    HW1  793   4.757   4.116   3.539 -1.2383  1.0102 -1.0552
  198SOL    HW2  794   4.837   4.258   3.547 -0.3691  0.5768 -1.8881
  199SOL     OW  795   3.668   1.359   4.851 -0.5348 -0.7380 -0.7990
  199SOL    HW1  796   3.578   1.378   4.812 -0.7900 -1.8003 -0.7391
  199SOL    HW2  797   3.724   1.310   4.784  0.0374 -0.0099 -0.8664
  200SOL     OW  798   4.821   4.936   2.609 -0.4228  0.6265 -0.4642
  200SOL    HW1  799   4.820   4.967   2.704 -2.1990 -1.6041  0.3452
  200SOL    HW2  800   4.731   4.947   2.569  0.0206  0.5056 -1.5216
  201SOL     OW  801   1.402   0.430   1.772 -0.0557 -0.0457  0.5326
  201SOL    HW1  802   1.428   0.511   1.719 -1.9683 -0.0639 -0.5266
  201SOL    HW2  803   1.345   0.458   1.849  1.4003 -0.1789  1.6955
  202SOL     OW  804   4.113   1.767   3.481 -0.2138 -0.2475  0.4272
  202SOL    HW1  805   4.118   1.860   3.516 -1.3247 -0.7430  2.0143
  202SOL    HW2  806   4.204   1.738   3.452  0.1019  1.4015 -0.3551
  203SOL     OW  807   4.063   3.872   4.674 -0.5979  0.3168  0.1280
  203SOL    HW1  808   4.070   3.846   4.578 -0.6982 -2.3069  0.7520
  203SOL    HW2  809   4.151   3.858   4.719 -1.1014 -0.5536  0.8659
  204SOL     OW  810   4.723   4.304   2.728 -0.0888  0.8030 -0.2515
  204SOL    HW1  811   4.755   4.371   2.795 -0.2060  0.7389 -0.1288
  204SOL    HW2  812   4.801   4.265   2.679  0.1295 -0.1524  0.8070
  205SOL     OW  813   4.097   2.244   2.265 -0.6053 -0.0289  0.3758
  205SOL    HW1  814   4.116   2.218   2.171 -0.3915 -1.5306  0.8136
  205SOL    HW2  815   4.157   2.320   2.292  1.1439 -1.2607  0.0912
  206SOL     OW  816   0.129   3.120   4.256  0.1452  0.5848 -0.5369
  206SOL    HW1  817   0.167   3.137   4.347 -0.5883 -0.4019 -0.0241
  206SOL    HW2  818   0.147   3.199   4.197  0.8654  1.1303  0.3770
  207SOL     OW  819   3.205   1.371   0.599 -0.0126  0.0904  0.2738
  207SOL    HW1  820   3.185   1.406   0.691 -2.6668 -0.4577 -0.0123
  207SOL    HW2  821   3.156   1.285   0.585  2.3368 -1.1421 -0.8255
  208SOL     OW  822   3.526   0.065   1.816  0.1072  0.2794  0.4335
  208SOL    HW1  823   3.512  -0.034   1.819  0.2032  0.2268 -0.4328
  208SOL    HW2  824   3.439   0.111   1.798  0.0905  0.3436  0.6732
  209SOL     OW  825   4.925   2.717   2.492 -0.0769 -0.6615 -0.1990
  209SOL    HW1  826   4.943   2.621   2.513  0.3057 -0.3869  0.8037
  209SOL    HW2  827   4.827   2.731   2.480 -0.0538 -1.3491 -1.3048
  210SOL     OW  828   3.036   5.064   4.279  0.3365 -0.8557 -0.9127
  210SOL    HW1  829   2.936   5.065   4.269  0.1920  2.8729 -0.2886
  210SOL    HW2  830   3.077   5.039   4.191 -1.1110 -1.7483 -1.3719
  211SOL     OW  831   3.410   2.645   3.362 -0.3803  0.6891  0.7854
  211SOL    HW1  832   3.350   2.613   3.435  0.5366  0.1141  1.3007
  211SOL    HW2  833   3.381   2.606   3.275  1.3618 -2.6145  1.5235
  212SOL     OW  834   1.889   2.770   0.182 -0.2159  0.1787  0.1657
  212SOL    HW1  835   1.812   2.781   0.245 -0.9205 -2.5144 -0.1128
  212SOL    HW2  836   1.973   2.752   0.235 -1.0166 -3.3176  0.4941
  213SOL     OW  837   0.188   1.619   0.157 -0.3511  0.3292  0.5485
  213SOL    HW1  838   0.232   1.533   0.180  0.5085  0.6293  0.0867
  213SOL    HW2  839   0.094   1.601   0.126  1.5401 -1.3484 -5.7245
  214SOL     OW  840   3.511   2.546   0.705 -0.5291 -0.8125  0.4709
  214SOL    HW1  841   3.446   2.544   0.628 -1.4428  1.1425  1.1225
  214SOL    HW2  842   3.479   2.611   0.774  2.5784  0.9545  0.4257
  215SOL     OW  843   4.099   3.732   0.571 -0.1249 -0.0824  0.3917
  215SOL    HW1  844   4.131   3.793   0.643  1.1865 -0.9502  0.5828
  215SOL    HW2  845   4.009   3.762   0.539  0.3441  1.7384  0.6880
  216SOL     OW  846   0.759   5.062   4.636 -0.1237  0.3843  0.1774
  216SOL    HW1  847   0.740   5.022   4.546 -4.5551  0.3318  0.8737
  216SOL    HW2  848   0.721   5.155   4.639 -0.8862  0.0541  2.1738
  217SOL     OW  849   0.527   3.253   3.460  0.0788 -0.2824  0.3607
  217SOL    HW1  850   0.480   3.300   3.385  0.4252  2.7826  1.9192
  217SOL    HW2  851   0.460   3.201   3.513 -0.1780 -2.4653 -1.9356
  218SOL     OW  852   4.752   1.145   3.228  0.2891 -0.0287 -0.0142
  218SOL    HW1  853   4.796   1.200   3.299  2.4220 -1.0311 -0.4805
  218SOL    HW2  854   4.668   1.104   3.265  1.7213 -1.1520  2.2064
  219SOL     OW  855   2.951   1.315   3.117 -0.6497  0.2557  0.1371
  219SOL    HW1  856   2.992   1.387   3.061 -0.0235  0.0029  0.2649
  219SOL    HW2  857   2.854   1.336   3.132 -0.5007  1.0211  0.0897
  220SOL     OW  858   3.139   2.619   0.587 -0.0855 -0.0006  0.5025
  220SOL    HW1  859   3.187   2.579   0.666 -0.5760 -0.7099  0.4518
  220SOL    HW2  860   3.179   2.708   0.566  1.4913 -0.7376  0.2067
  221SOL     OW  861   1.096   2.133   1.838 -0.2337 -0.2480  0.3416
  221SOL    HW1  862   1.078   2.035   1.840  0.8600 -0.4893  2.5815
  221SOL    HW2  863   1.157   2.154   1.762 -2.4200 -0.8490 -1.6671
  222SOL     OW  864   4.911   3.977   2.940  0.3499 -0.1800 -0.3359
  222SOL    HW1  865   4.908   3.951   2.844  1.2289  0.8944 -0.6700
  222SOL    HW2  866   4.908   4.076   2.949  1.5041 -0.2063  0.6702
  223SOL     OW  867   5.160   3.837   3.613 -0.0224 -0.3803 -0.1947
  223SOL    HW1  868   5.242   3.875   3.657 -0.6102  2.1576 -1.1475
  223SOL    HW2  869   5.153   3.739   3.636  2.4937 -0.3679  1.0195
  224SOL     OW  870   3.741   3.947   0.681  0.8328 -0.5624  0.2172
  224SOL    HW1  871   3.642   3.962   0.676  0.8852 -0.6004 -1.0192
  224SOL    HW2  872   3.786   4.032   0.709  0.7322  0.4627 -2.4905
  225SOL     OW  873   3.022   4.477   3.912  0.2866  0.5280 -0.1879
  225SOL    HW1  874   3.000   4.564   3.955  0.7796  0.1606  0.8534
  225SOL    HW2  875   3.121   4.469   3.900  0.3051 -0.1338  0.3078
  226SOL     OW  876   0.435   4.222   0.268 -0.3786 -0.0681 -0.3476
  226SOL    HW1  877   0.426   4.316   0.299 -1.2124  0.2292 -1.4186
  226SOL    HW2  878   0.532   4.196   0.267 -0.2722  0.0303  1.9882
  227SOL     OW  879   1.336   0.838   0.532 -0.4699  0.2433  0.2797
  227SOL    HW1  880   1.312   0.751   0.489 -0.0226 -1.3178  2.9942
  227SOL    HW2  881   1.263   0.865   0.595  1.6237 -1.0320  3.4855
  228SOL     OW  882   4.546   2.827   1.730  0.6420 -0.0432 -0.3358
  228SOL    HW1  883   4.583   2.886   1.658  0.5710  1.4859  0.8218
  228SOL    HW2  884   4.609   2.751   1.746  0.1737 -1.0286 -2.6712
  229SOL     OW  885   1.052   2.579   1.376  0.3268  0.5215 -0.0473
  229SOL    HW1  886   1.036   2.500   1.435  0.7664  0.0935 -0.4962
  229SOL    HW2  887   1.080   2.548   1.285  1.4864  1.2047  0.0621
  230SOL     OW  888   1.614   4.872   3.612  0.2478 -0.2459 -0.1658
  230SOL    HW1  889   1.691   4.816   3.641 -1.0601 -2.1440 -0.1211
  230SOL    HW2  890   1.641   4.930   3.535  2.6269  1.8076  2.0385
  231SOL     OW  891   2.958   0.808   2.049  0.1130 -0.5484  0.3625
  231SOL    HW1  892   3.056   0.827   2.046  0.2924 -1.5769 -0.8720
  231SOL    HW2  893   2.940   0.718   2.010 -1.4092 -0.0291 -0.2128
  232SOL     OW  894   2.895   0.971   2.755 -0.2594 -0.3604  0.3465
  232SOL    HW1  895   2.948   1.054   2.739  2.0060 -1.9327 -0.8502
  232SOL    HW2  896   2.831   0.957   2.679  0.0493 -0.2000  0.0528
  233SOL     OW  897   0.838   3.312   0.770 -0.1109  0.3996 -0.2159
  233SOL    HW1  898   0.870   3.390   0.823  1.9879 -0.3644 -0.2631
  233SOL    HW2  899   0.840   3.230   0.827  1.2198 -0.2527 -1.1632
  234SOL     OW  900   2.417   1.361   0.765  0.3152  0.7678 -0.2082
  234SOL    HW1  901   2.411   1.309   0.851 -0.5539  0.7775 -0.2607
  234SOL    HW2  902   2.390   1.456   0.781 -1.5193  0.3894 -0.8142
  235SOL     OW  903   3.448   4.671   3.945 -0.1826  0.0112  0.0739
  235SOL    HW1  904   3.370   4.673   4.009 -0.3864 -0.1270 -0.1654
  235SOL    HW2  905   3.482   4.763   3.931 -1.2702  0.2885 -0.9811
  236SOL     OW  906   0.650   1.073   2.408  0.1229 -0.7869  0.4115
  236SOL    HW1  907   0.559   1.114   2.410  0.2540 -0.5165  0.7724
  236SOL    HW2  908   0.642   0.974   2.397 -0.1682 -0.5383 -2.2917
  237SOL     OW  909   3.728   1.174   4.650  0.0455  0.0700 -0.6277
  237SOL    HW1  910   3.823   1.156   4.625  1.1130  2.2827  1.3403
  237SOL    HW2  911   3.668   1.156   4.572  2.0108 -1.6706 -1.8372
  238SOL     OW  912   5.134   4.463   4.302  0.0230  0.1363 -0.1908
  238SOL    HW1  913   5.219   4.458   4.251  0.6928 -1.0434  0.9944
  238SOL    HW2  914   5.100   4.371   4.320 -1.5210  0.5843 -0.6311
  239SOL     OW  915   2.862   3.578   3.968  0.1258 -0.0901 -0.1589
  239SOL    HW1  916   2.786   3.634   4.000 -0.4905 -0.1923 -1.3816
  239SOL    HW2  917   2.948   3.616   4.003 -0.3635  0.9722 -0.0709
  240SOL     OW  918   0.450   4.729   1.424 -0.2814 -0.0191  0.1326
  240SOL    HW1  919   0.471   4.810   1.479 -0.5593 -0.3115  0.6723
  240SOL    HW2  920   0.534   4.696   1.380 -0.1549  0.5241 -0.0524
  241SOL     OW  921   2.575   4.398   1.180 -0.0881 -0.3667  0.1452
  241SOL    HW1  922   2.564   4.495   1.156 -0.8416 -0.3376  0.5882
  241SOL    HW2  923   2.621   4.391   1.269 -1.8720 -0.3473  1.1142
  242SOL     OW  924   1.779   4.255   0.761 -0.2689 -0.6555 -0.0974
  242SOL    HW1  925   1.816   4.206   0.682  1.6375  0.0627  0.2758
  242SOL    HW2  926   1.792   4.353   0.748 -4.6476 -0.0154 -1.1503
  243SOL     OW  927   2.587   4.172   1.661 -0.1820  0.3483  0.0357
  243SOL    HW1  928   2.536   4.136   1.739  1.0036  0.4585  0.9043
  243SOL    HW2  929   2.532   4.166   1.578 -1.3191 -0.1559  0.8106
  244SOL     OW  930   3.677   1.917   1.290 -0.0407 -0.3590  0.1337
  244SOL    HW1  931   3.634   1.948   1.375 -1.1069  0.0612 -0.5326
  244SOL    HW2  932   3.770   1.952   1.284 -0.2740  0.3677  0.6957
  245SOL     OW  933   1.445   3.822   2.969 -0.1200  0.2437 -0.1884
  245SOL    HW1  934   1.473   3.762   2.894 -0.3187  0.4529 -0.4329
  245SOL    HW2  935   1.520   3.831   3.034 -0.1494 -0.4263 -0.0471
  246SOL     OW  936   5.107   0.324   2.040  0.0258  0.4506 -0.3975
  246SOL    HW1  937   5.182   0.378   2.001  2.1001 -0.6768  1.7552
  246SOL    HW2  938   5.023   0.342   1.990  1.8337  1.3283 -3.3399
  247SOL     OW  939   1.433   2.603   3.653 -0.0103 -0.3552 -0.0753
  247SOL    HW1  940   1.434   2.519   3.599 -1.5153 -0.1668 -0.4433
  247SOL    HW2  941   1.441   2.580   3.750 -0.0193 -0.8940 -0.1979
  248SOL     OW  942   1.209   1.743   1.336 -0.4229 -0.4413  0.7362
  248SOL    HW1  943   1.304   1.729   1.306 -1.1706 -0.1347 -1.9995
  248SOL    HW2  944   1.209   1.769   1.433  2.3640  0.7806  0.5206
  249SOL     OW  945   2.570   2.221   4.972  0.0613  0.2199 -0.1467
  249SOL    HW1  946   2.551   2.319   4.979 -0.3566  0.3124 -1.9225
  249SOL    HW2  947   2.652   2.199   5.024 -0.6033  1.2372  1.4121
  250SOL     OW  948   4.135   4.712   2.799  0.0983  0.4047  0.7006
  250SOL    HW1  949   4.125   4.790   2.860  0.9086  0.5933  0.6035
  250SOL    HW2  950   4.221   4.719   2.748  0.3016 -0.6690  0.8608
  251SOL     OW  951   3.087   0.115   4.449 -0.0482  0.5265  0.3469
  251SOL    HW1  952   3.055   0.032   4.403  1.3813 -0.7159  1.4798
  251SOL    HW2  953   3.158   0.158   4.392  2.0973 -1.2940  1.4484
  252SOL     OW  954   3.722   3.262   2.529  0.0011 -0.2051  0.6123
  252SOL    HW1  955   3.758   3.328   2.463 -0.8777  0.7362  1.0417
  252SOL    HW2  956   3.730   3.170   2.491 -1.2188  0.3643 -1.1729
  253SOL     OW  957   4.070   0.350   0.081  0.1261  0.1334 -0.3085
  253SOL    HW1  958   4.140   0.280   0.095 -0.6868 -0.5156  0.6863
  253SOL    HW2  959   4.002   0.345   0.155 -1.8999 -0.3769 -2.0778
  254SOL     OW  960   4.236   1.367   3.634  0.0047  0.3786 -0.3661
  254SOL    HW1  961   4.175   1.410   3.568 -0.6356  1.2030  0.7254
  254SOL    HW2  962   4.182   1.336   3.713  0.8913  0.3200  0.2209
  255SOL     OW  963   4.782   2.898   4.651  0.3872 -0.6104 -0.0015
  255SOL    HW1  964   4.697   2.944   4.628  0.5830  0.0276  0.5217
  255SOL    HW2  965   4.793   2.817   4.594 -0.0732 -0.1322 -0.7813
  256SOL     OW  966   4.320   4.425   2.501  0.1543 -0.5653  0.2701
  256SOL    HW1  967   4.373   4.415   2.417 -1.3394  0.7982 -0.9177
  256SOL    HW2  968   4.247   4.356   2.502 -1.1317  0.7046 -0.6741
  257SOL     OW  969   2.328   2.746   3.123 -0.4545  0.3307  0.0595
  257SOL    HW1  970   2.245   2.721   3.073  0.3011 -0.0829 -1.0335
  257SOL    HW2  971   2.315   2.834   3.169 -1.5307  0.2091  0.0012
  258SOL     OW  972   4.490   5.044   4.010 -0.0917  0.4071  0.2153
  258SOL    HW1  973   4.525   4.957   3.977 -1.3198  0.9251 -2.8075
  258SOL    HW2  974   4.452   5.033   4.102  2.8118 -1.3791  1.3005
  259SOL     OW  975   1.084   1.479   1.539  0.5521  0.2267 -0.5786
  259SOL    HW1  976   1.052   1.563   1.582  0.7142 -0.6008  1.2547
  259SOL    HW2  977   1.030   1.460   1.457 -2.9707 -0.4840  1.6853
  260SOL     OW  978   2.452   3.426   1.396  0.2467 -0.1588 -0.2493
  260SOL    HW1  979   2.475   3.475   1.312  1.1395  0.7693  0.5062
  260SOL    HW2  980   2.525   3.440   1.463  0.8354 -2.9816 -0.1623
  261SOL     OW  981   0.207   4.448   4.158  0.4890 -0.2726 -0.6848
  261SOL    HW1  982   0.228   4.351   4.153  1.8079  0.0297 -2.3380
  261SOL    HW2  983   0.251   4.488   4.238  0.7194 -0.8718 -0.5089
  262SOL     OW  984   2.541   0.205   1.341  0.1381  0.5804 -0.0462
  262SOL    HW1  985   2.566   0.237   1.432  0.1981  0.3981  0.0000
  262SOL    HW2  986   2.614   0.229   1.276 -0.0154  0.9304 -0.0933
  263SOL     OW  987   3.210   3.165   4.635  0.4443 -0.1547 -0.3040
  263SOL    HW1  988   3.289   3.110   4.607  0.3635  0.4030 -1.6860
  263SOL    HW2  989   3.126   3.112   4.621  0.4563 -0.1351 -0.4557
  264SOL     OW  990   2.175   3.841   1.790 -0.0284  0.5688  0.2763
  264SOL    HW1  991   2.107   3.892   1.736 -0.9039  0.6844  1.4260
  264SOL    HW2  992   2.154   3.744   1.786 -1.3929  0.7248  2.0156
  265SOL     OW  993   3.963   0.569   1.485  0.0053  0.3000 -0.0502
  265SOL    HW1  994   3.965   0.668   1.479  1.9420  0.6650  3.5818
  265SOL    HW2  995   4.048   0.536   1.525 -2.1549 -2.3109  2.9566
  266SOL     OW  996   3.278   4.051   0.402 -0.3060 -0.2868 -0.3022
  266SOL    HW1  997   3.190   4.034   0.356 -1.1818  0.8376  0.8726
  266SOL    HW2  998   3.320   4.133   0.363 -1.0093  0.6184  0.7799
  267SOL     OW  999   4.951   3.174   3.788 -0.3317 -0.2055 -0.2759
  267SOL    HW1 1000   5.006   3.091   3.786 -1.5633 -1.0323 -0.6484
  267SOL    HW2 1001   5.000   3.247   3.740  0.5819 -0.8228 -0.3056
  268SOL     OW 1002   3.031   2.164   4.903  0.1052 -0.0124 -0.1949
  268SOL    HW1 1003   3.127   2.161   4.877  0.2835  0.3108  0.4230
  268SOL    HW2 1004   2.978   2.207   4.829  0.5614  0.6001 -0.1750
  269SOL     OW 1005   4.553   4.754   0.799 -0.5907 -0.3629 -0.9176
  269SOL    HW1 1006   4.625   4.792   0.741  0.1177 -1.2623 -0.6492
  269SOL    HW2 1007   4.594   4.701   0.873 -1.4963  0.4093  0.1653
  270SOL     OW 1008   3.101   3.738   3.028 -0.1272 -0.2298 -0.0396
  270SOL    HW1 1009   3.053   3.683   3.097 -0.4030 -0.7304 -0.6219
  270SOL    HW2 1010   3.165   3.799   3.074  0.9922 -1.8063  0.5730
  271SOL     OW 1011   4.354   2.898   0.174  0.9315 -0.5001  0.8698
  271SOL    HW1 1012   4.424   2.890   0.245  2.2271 -0.3235 -0.3368
  271SOL    HW2 1013   4.349   2.993   0.143 -0.2111 -0.4102  1.2720
  272SOL     OW 1014   4.161   0.955   1.187 -0.0013 -0.5690  0.6872
  272SOL    HW1 1015   4.152   0.919   1.280  1.0309 -1.5724  0.4285
  272SOL    HW2 1016   4.148   1.054   1.188 -1.5225 -0.7512  1.6478
  273SOL     OW 1017   3.812   0.838   1.971 -0.5479 -0.2299  0.0154
  273SOL    HW1 1018   3.729   0.851   2.025  0.2775  1.7920  0.8951
  273SOL    HW2 1019   3.795   0.771   1.899 -3.3960  1.2182 -0.7913
  274SOL     OW 1020   0.428   0.172   2.758  0.0865 -0.1968 -0.4151
  274SOL    HW1 1021   0.430   0.151   2.660  0.7241  0.3011 -0.5131
  274SOL    HW2 1022   0.516   0.150   2.799 -0.8355 -2.4927  0.5243
  275SOL     OW 1023   4.899   4.539   2.795  0.0874  0.4509 -0.0286
  275SOL    HW1 1024   4.990   4.500   2.778  0.7252  1.1855  1.5588
  275SOL    HW2 1025   4.865   4.580   2.710  1.6987  1.0609 -0.4373
  276SOL     OW 1026   1.030   4.622   0.020 -0.0739  0.5387  0.2662
  276SOL    HW1 1027   1.002   4.704  -0.030 -1.1224 -0.3427 -0.6246
  276SOL    HW2 1028   0.961   4.599   0.089  0.1599  0.3257  0.4332
  277SOL     OW 1029   4.337   1.929   2.525 -0.3431  0.2036 -0.1676
  277SOL    HW1 1030   4.414   1.923   2.588 -1.5807 -1.2972  1.2986
  277SOL    HW2 1031   4.305   2.024   2.520  0.1860  0.4565  0.9674
  278SOL     OW 1032   3.611   0.674   2.402 -0.1633  0.4162 -0.5624
  278SOL    HW1 1033   3.526   0.701   2.450 -0.3118 -0.5341 -0.2747
  278SOL    HW2 1034   3.688   0.724   2.441 -0.7885  2.6550 -2.0124
  279SOL     OW 1035   1.239   2.647   0.031  0.5366 -0.3209  0.0518
  279SOL    HW1 1036   1.144   2.626   0.008  0.4116 -0.2764  0.5295
  279SOL    HW2 1037   1.275   2.578   0.093 -0.0050  1.0424  1.9639
  280SOL     OW 1038   0.041   1.775   2.521  0.0065 -0.3312 -0.4285
  280SOL    HW1 1039   0.140   1.769   2.523 -0.0119 -1.0228 -1.3021
  280SOL    HW2 1040   0.010   1.806   2.431 -0.4891  1.9179  0.4572
  281SOL     OW 1041   0.274   3.578   3.170  0.2498  0.4171  0.4387
  281SOL    HW1 1042   0.247   3.627   3.087  1.2626 -0.4195 -0.4226
  281SOL    HW2 1043   0.199   3.519   3.200 -0.6879  1.8695  1.0341
  282SOL     OW 1044   2.917   0.821   2.314 -0.9680 -0.0580  0.6176
  282SOL    HW1 1045   2.919   0.817   2.214  0.5306  2.0576  0.4968
  282SOL    HW2 1046   2.896   0.915   2.343  0.8104 -0.0983  2.2358
  283SOL     OW 1047   2.821   2.328   4.731 -0.5530 -0.7395  0.4029
  283SOL    HW1 1048   2.872   2.392   4.788  1.5333 -1.1878 -0.8510
  283SOL    HW2 1049   2.877   2.299   4.654 -2.6911 -1.4048 -1.0142
  284SOL     OW 1050   4.954   2.603   0.798  0.0751  0.0807 -0.0519
  284SOL    HW1 1051   4.897   2.610   0.716  0.7688  0.6974 -0.4949
  284SOL    HW2 1052   4.947   2.688   0.851  0.3272  0.0356  0.0560
  285SOL     OW 1053   1.743   4.943   4.950 -0.2076  0.7053  0.0828
  285SOL    HW1 1054   1.809   4.877   4.914 -0.3994  0.5004  0.1006
  285SOL    HW2 1055   1.760   5.033   4.910  0.2433  0.7102  0.2861
  286SOL     OW 1056   4.427   1.511   1.185  0.1148 -0.4697  0.3319
  286SOL    HW1 1057   4.410   1.567   1.266 -0.7967  1.8842 -1.3904
  286SOL    HW2 1058   4.489   1.559   1.123  0.1734 -1.8505 -0.7308
  287SOL     OW 1059   3.243   2.176   3.553 -0.3353  0.3374  0.0221
  287SOL    HW1 1060   3.312   2.140   3.615  1.4486  2.9742 -0.2688
  287SOL    HW2 1061   3.284   2.194   3.464 -1.5520  1.3703 -0.3646
  288SOL     OW 1062   0.889   3.158   0.082  0.0009  0.1938  0.2830
  288SOL    HW1 1063   0.796   3.179   0.052  0.4543  0.3875 -1.0608
  288SOL    HW2 1064   0.906   3.201   0.171 -1.2254  0.0405  0.6156
  289SOL     OW 1065   0.521   1.511   3.150  0.0078  0.0637 -0.5689
  289SOL    HW1 1066   0.602   1.563   3.122 -0.7180  1.1914 -0.6485
  289SOL    HW2 1067   0.468   1.484   3.070 -0.2027  0.1878 -0.4742
  290SOL     OW 1068   4.873   1.879   3.333 -0.1195  0.8229 -0.4158
  290SOL    HW1 1069   4.894   1.948   3.263 -0.1646 -1.2110 -2.5239
  290SOL    HW2 1070   4.774   1.865   3.338  0.0006 -0.4953 -1.4461
  291SOL     OW 1071   1.060   0.479   4.305  0.0621  0.3852 -0.1825
  291SOL    HW1 1072   1.099   0.487   4.396  2.1143 -1.3569 -0.8117
  291SOL    HW2 1073   1.134   0.477   4.237 -1.3394  0.3959 -1.7789
  292SOL     OW 1074   1.369   4.905   3.689  0.2688 -0.2523 -0.4844
  292SOL    HW1 1075   1.312   4.880   3.611  0.1838 -0.9416 -0.2086
  292SOL    HW2 1076   1.460   4.867   3.678  0.1620 -0.6358 -0.0968
  293SOL     OW 1077   3.945   0.232   4.161  0.5371  0.0024  0.0649
  293SOL    HW1 1078   3.962   0.251   4.258  1.1984 -0.8216  0.1210
  293SOL    HW2 1079   4.031   0.212   4.115  0.2687  0.7317 -0.7826
  294SOL     OW 1080   2.385   0.205   0.306  0.0565 -0.5618  0.4323
  294SOL    HW1 1081   2.325   0.222   0.228 -0.0624  0.5234  0.7362
  294SOL    HW2 1082   2.459   0.143   0.278 -1.5043 -2.3991  0.2273
  295SOL     OW 1083   2.651   1.041   4.046 -0.1260 -0.1065  0.1382
  295SOL    HW1 1084   2.630   0.952   4.005  0.6185 -0.5749  0.7502
  295SOL    HW2 1085   2.643   1.034   4.146  0.5812  0.3379  0.2288
  296SOL     OW 1086   0.366   4.237   4.940  0.3339  0.0648  0.2787
  296SOL    HW1 1087   0.352   4.139   4.923 -1.1567  0.1411  0.9434
  296SOL    HW2 1088   0.409   4.250   5.029 -0.6708  0.0505  0.7783
  297SOL     OW 1089   0.718   0.638   4.153 -0.4958 -0.2329  0.1364
  297SOL    HW1 1090   0.716   0.550   4.200  0.1981 -0.4354 -0.2028
  297SOL    HW2 1091   0.806   0.650   4.108  0.3295  1.6240  2.0675
  298SOL     OW 1092   0.773   4.896   5.152  0.8100 -0.4706 -0.5971
  298SOL    HW1 1093   0.851   4.927   5.097  0.8227  2.5682  0.9306
  298SOL    HW2 1094   0.805   4.862   5.240  0.4857 -0.5891 -0.5224
  299SOL     OW 1095   4.937   1.174   2.852 -0.3858  0.2897  0.0359
  299SOL    HW1 1096   4.981   1.127   2.928  0.7674 -0.8330 -1.2749
  299SOL    HW2 1097   5.006   1.218   2.795 -1.3639  3.0210  0.7673
  300SOL     OW 1098   4.436   5.129   0.003  0.3774  0.0950  0.3626
  300SOL    HW1 1099   4.385   5.167  -0.075  0.2375 -0.5055  0.1546
  300SOL    HW2 1100   4.413   5.180   0.085  1.9008  1.9137 -0.2842
  301SOL     OW 1101   3.626   3.918   4.183  0.5243 -0.9403 -0.2070
  301SOL    HW1 1102   3.622   3.977   4.263  0.0132  0.1026 -0.9654
  301SOL    HW2 1103   3.613   3.823   4.210 -1.1373 -0.4761  0.7953
  302SOL     OW 1104   3.651   3.924   0.206  0.1016  0.4989  0.4565
  302SOL    HW1 1105   3.564   3.901   0.250 -0.2644  0.1635 -0.4152
  302SOL    HW2 1106   3.636   3.996   0.138  0.5334  0.5468  0.4124
  303SOL     OW 1107   1.388   1.621   0.625  0.1875 -0.1822 -0.1960
  303SOL    HW1 1108   1.475   1.614   0.577  0.0867  0.8617 -0.5638
  303SOL    HW2 1109   1.377   1.543   0.686  0.4223 -1.4258 -1.6903
  304SOL     OW 1110   3.453   4.282   0.849  0.0215  0.1068 -0.5083
  304SOL    HW1 1111   3.454   4.193   0.894 -0.9770  0.3390 -0.0160
  304SOL    HW2 1112   3.455   4.355   0.918 -1.1322  0.4671 -0.8435
  305SOL     OW 1113   2.030   4.315   3.058  0.4377  0.3352 -0.4663
  305SOL    HW1 1114   2.113   4.261   3.061  0.1037 -0.1405  0.6351
  305SOL    HW2 1115   1.982   4.309   3.146  0.8706  3.2035  0.0789
  306SOL     OW 1116   4.311   4.456   4.867  0.6242 -0.3076  0.0088
  306SOL    HW1 1117   4.268   4.446   4.777 -0.0202 -0.4905  0.3294
  306SOL    HW2 1118   4.320   4.553   4.889  1.5712 -0.2420 -0.6128
  307SOL     OW 1119   4.362   1.365   2.245  0.3462 -0.0209  0.3511
  307SOL    HW1 1120   4.408   1.454   2.237 -0.7221  0.6852  1.7270
  307SOL    HW2 1121   4.426   1.298   2.284  1.8821 -0.5277 -2.6854
  308SOL     OW 1122   1.584   1.574   0.154  0.6053 -0.7454  0.5634
  308SOL    HW1 1123   1.656   1.509   0.178  0.8314 -0.9707 -0.6370
  308SOL    HW2 1124   1.536   1.541   0.072  0.5376  0.4619  0.0990
  309SOL     OW 1125   4.186   4.368   2.206 -0.6746 -0.1394 -0.1077
  309SOL    HW1 1126   4.285   4.375   2.209 -0.7176  0.5429 -0.1656
  309SOL    HW2 1127   4.159   4.295   2.143 -0.2274  0.4076 -0.9588
  310SOL     OW 1128   3.152   4.575   1.627 -0.6923  0.1731  0.3663
  310SOL    HW1 1129   3.134   4.669   1.597 -1.2389 -0.1112 -0.2110
  310SOL    HW2 1130   3.227   4.575   1.693  1.1114  0.7794 -1.5494
  311SOL     OW 1131   3.797   3.505   4.220  0.1217  0.4104 -0.0539
  311SOL    HW1 1132   3.893   3.532   4.213  0.7547 -1.9119 -1.2797
  311SOL    HW2 1133   3.772   3.451   4.140 -2.2284  0.9075  0.2742
  312SOL     OW 1134   0.929   0.841   2.091 -0.5530  0.1797  0.5715
  312SOL    HW1 1135   0.858   0.872   2.027 -2.4192 -1.1194  1.9002
  312SOL    HW2 1136   0.915   0.885   2.180 -0.8404 -1.4599  1.3665
  313SOL     OW 1137   4.464   1.890   3.844 -0.3831 -0.2882  0.2863
  313SOL    HW1 1138   4.520   1.973   3.841 -1.6520  0.6132  0.4075
  313SOL    HW2 1139   4.368   1.916   3.856 -0.7142 -1.8149  1.2413
  314SOL     OW 1140   4.972   2.684   0.415 -0.4352  0.6234 -0.5715
  314SOL    HW1 1141   5.067   2.703   0.442  0.0357 -0.7057 -1.1840
  314SOL    HW2 1142   4.920   2.656   0.495  0.0590  0.0158 -0.4554
  315SOL     OW 1143   5.087   4.088   4.119 -0.1540 -0.2083 -1.0083
  315SOL    HW1 1144   4.997   4.056   4.150 -0.9757  1.9788 -0.9419
  315SOL    HW2 1145   5.154   4.072   4.191 -0.9709  0.1415 -0.1446
  316SOL     OW 1146   1.689   1.952   1.631  0.3926  0.0210  0.6024
  316SOL    HW1 1147   1.742   1.948   1.546 -1.7661 -1.0671 -0.7823
  316SOL    HW2 1148   1.747   1.925   1.708  2.0586 -0.2560 -0.6926
  317SOL     OW 1149   0.182   4.926   4.545  0.3648 -0.0581  0.4858
  317SOL    HW1 1150   0.255   4.964   4.489  0.6350 -2.0674 -0.6530
  317SOL    HW2 1151   0.221   4.873   4.620  0.0590 -0.0549  0.6527
  318SOL     OW 1152   2.918   1.977   2.364  0.2073  0.0342 -0.1263
  318SOL    HW1 1153   2.936   1.924   2.447 -3.0929  0.7192  1.2080
  318SOL    HW2 1154   3.000   2.026   2.337  1.4447 -0.2643  2.7390
  319SOL     OW 1155   1.659   3.848   1.813 -0.3777  0.0050  0.2088
  319SOL    HW1 1156   1.704   3.806   1.892  1.4238  2.0570  0.3445
  319SOL    HW2 1157   1.684   3.944   1.808 -4.0134  1.0640 -0.3130
  320SOL     OW 1158   1.152   4.956   2.365 -0.4361 -0.4682 -0.7155
  320SOL    HW1 1159   1.134   5.054   2.360  1.8471 -0.0227 -1.5309
  320SOL    HW2 1160   1.103   4.917   2.443 -0.5175  1.5319  0.2995
  321SOL     OW 1161   0.995   4.030   4.386  0.0731  0.2179  0.3478
  321SOL    HW1 1162   1.018   3.965   4.313 -1.5088  0.6796 -0.6186
  321SOL    HW2 1163   0.896   4.030   4.400  0.3673 -0.5322  3.1848
  322SOL     OW 1164   4.227   0.138   2.873  0.1763  0.1948  0.3972
  322SOL    HW1 1165   4.238   0.090   2.960  2.9037 -0.2036 -0.0698
  322SOL    HW2 1166   4.289   0.099   2.806  0.0032  2.1815 -1.0005
  323SOL     OW 1167   0.661   0.289   2.534  0.5823  0.3330 -0.1530
  323SOL    HW1 1168   0.683   0.385   2.515  0.2523  0.0851 -1.9619
  323SOL    HW2 1169   0.563   0.281   2.553 -0.0074  0.0250 -2.9239
  324SOL     OW 1170   3.320   3.108   4.210 -0.1879 -0.4581 -0.0900
  324SOL    HW1 1171   3.268   3.193   4.220  0.4257 -0.0639 -0.2085
  324SOL    HW2 1172   3.266   3.043   4.157 -0.5106 -0.0075 -0.3272
  325SOL     OW 1173   3.827   0.841   2.453 -0.4598  0.1346 -0.2017
  325SOL    HW1 1174   3.857   0.901   2.380  1.4682  1.0115  1.2229
  325SOL    HW2 1175   3.896   0.770   2.468 -2.0265 -1.6250 -0.8847
  326SOL     OW 1176   3.111   2.155   2.271 -0.0221 -0.2902  0.2556
  326SOL    HW1 1177   3.208   2.156   2.250 -0.6980 -2.1209 -3.9447
  326SOL    HW2 1178   3.065   2.229   2.221 -1.0714 -0.9913  0.1387
  327SOL     OW 1179   1.057   2.499   4.812  0.7174 -0.2325  0.7700
  327SOL    HW1 1180   1.060   2.466   4.718 -0.1341 -1.0268  1.0088
  327SOL    HW2 1181   1.007   2.585   4.816  1.1037  0.0121  0.4468
  328SOL     OW 1182   0.302   2.292   2.054  0.1661  0.2253 -0.0308
  328SOL    HW1 1183   0.366   2.237   2.107 -1.7024  2.3166  5.0048
  328SOL    HW2 1184   0.228   2.233   2.020  0.0121 -0.9784  2.1946
  329SOL     OW 1185   0.895   0.926   3.209 -0.4178 -0.1414 -0.2744
  329SOL    HW1 1186   0.814   0.965   3.254 -0.3674 -0.4852  0.1146
  329SOL    HW2 1187   0.887   0.939   3.110 -1.2850 -0.7856 -0.3039
  330SOL     OW 1188   4.718   1.111   0.996 -0.1782 -0.1257  0.3232
  330SOL    HW1 1189   4.644   1.061   1.039 -1.0991  0.2945 -0.7304
  330SOL    HW2 1190   4.701   1.209   1.003 -0.0942 -0.0403 -0.5366
  331SOL     OW 1191   5.081   2.918   4.570 -0.0039 -0.4344  0.0781
  331SOL    HW1 1192   5.174   2.955   4.577  0.0252  0.1251 -2.5301
  331SOL    HW2 1193   5.017   2.980   4.614  0.6293  0.1232  0.2332
  332SOL     OW 1194   2.561   0.091   2.777  0.0642  0.4083  0.1335
  332SOL    HW1 1195   2.637   0.039   2.737 -1.6163 -1.4928 -0.8159
  332SOL    HW2 1196   2.553   0.069   2.874 -0.7637 -1.4434 -0.2993
  333SOL     OW 1197   2.817   3.816   5.127  0.4467 -0.4710 -0.0219
  333SOL    HW1 1198   2.787   3.778   5.215  0.4381  0.5744  0.4423
  333SOL    HW2 1199   2.854   3.908   5.142  2.4249 -1.0831 -0.7997
  334SOL     OW 1200   3.813   1.858   4.811  0.0452  0.9226 -0.2636
  334SOL    HW1 1201   3.761   1.928   4.861 -0.1901  0.0510  0.7686
  334SOL    HW2 1202   3.778   1.768   4.835  2.4729  0.2383  1.0408
  335SOL     OW 1203   1.531   3.958   3.981 -0.1522  0.5891  0.3224
  335SOL    HW1 1204   1.608   4.015   3.950  0.2236  0.0052  0.1697
  335SOL    HW2 1205   1.466   3.946   3.906 -0.0987  0.6014  0.2737
  336SOL     OW 1206   3.462   0.771   2.006 -0.1984 -0.4688  0.0865
  336SOL    HW1 1207   3.475   0.673   2.021  0.2878 -0.6533 -1.4009
  336SOL    HW2 1208   3.504   0.822   2.082 -0.4569 -1.4005  0.8667
  337SOL     OW 1209   0.830   0.495   0.572 -0.0390 -0.1545  0.3279
  337SOL    HW1 1210   0.742   0.452   0.551  0.1107  0.1385 -1.0265
  337SOL    HW2 1211   0.819   0.560   0.647 -1.0382  0.0568  0.0130
  338SOL     OW 1212   1.530   2.769   0.106  0.0927  0.5109  0.1624
  338SOL    HW1 1213   1.437   2.803   0.122 -0.2683 -0.2897 -0.1498
  338SOL    HW2 1214   1.576   2.755   0.194 -0.4527 -0.0518  0.3684
  339SOL     OW 1215   1.632   1.112   3.908 -0.5271 -0.5155  0.2630
  339SOL    HW1 1216   1.629   1.149   3.815  0.4952 -1.0571  0.0054
  339SOL    HW2 1217   1.634   1.188   3.974 -1.7031 -0.1244 -0.1214
  340SOL     OW 1218   0.719   3.442   3.571  0.2017  0.2216 -0.1136
  340SOL    HW1 1219   0.678   3.445   3.663 -1.8924  0.1941 -0.9981
  340SOL    HW2 1220   0.668   3.377   3.515  0.5575  1.2705 -1.7002
  341SOL     OW 1221   4.793   2.340   3.251  0.0121 -0.3062 -0.1233
  341SOL    HW1 1222   4.709   2.319   3.301  0.4311 -1.2461  0.1983
  341SOL    HW2 1223   4.825   2.431   3.276 -0.4055 -0.3151  0.4507
  342SOL     OW 1224   3.052   0.341   1.388  0.4870 -0.3330 -0.3150
  342SOL    HW1 1225   2.994   0.421   1.405  0.2438 -0.0942 -2.0560
  342SOL    HW2 1226   3.028   0.301   1.300  0.0266 -2.8724  0.8616
  343SOL     OW 1227   2.345   1.265   1.009  0.2023  0.5256  0.1938
  343SOL    HW1 1228   2.326   1.185   1.065 -1.3419  0.6873 -0.0453
  343SOL    HW2 1229   2.270   1.330   1.018  0.7844  1.3417 -0.6754
  344SOL     OW 1230   3.844   0.993   0.707 -0.2500 -0.5283  0.0175
  344SOL    HW1 1231   3.907   0.922   0.675 -0.7377 -0.4426 -1.1841
  344SOL    HW2 1232   3.857   1.076   0.653 -0.5236 -0.0941  0.6055
  345SOL     OW 1233   2.313   4.401   0.601  0.0618 -0.2144  0.4898
  345SOL    HW1 1234   2.343   4.496   0.611 -0.9445 -0.0085  1.9922
  345SOL    HW2 1235   2.347   4.348   0.679  2.0084 -1.5134 -1.1574
  346SOL     OW 1236   4.894   0.296   4.148  0.2811 -0.3548 -0.1328
  346SOL    HW1 1237   4.979   0.312   4.197  0.4469 -0.3335 -0.4250
  346SOL    HW2 1238   4.886   0.361   4.073 -0.5388  0.3994  0.5749
  347SOL     OW 1239   1.614   2.086   4.383 -0.0827  0.4224 -0.9293
  347SOL    HW1 1240   1.652   2.147   4.314  0.0757 -2.5406 -3.6792
  347SOL    HW2 1241   1.518   2.110   4.400  0.1275  1.7304 -1.4799
  348SOL     OW 1242   4.934   0.955   1.003 -0.1507  0.2813 -0.0589
  348SOL    HW1 1243   4.866   1.028   0.989  0.4693  0.9080  0.1342
  348SOL    HW2 1244   5.011   0.991   1.056  0.3870 -0.3933 -0.3654
  349SOL     OW 1245   1.965   5.117   4.612  0.2603  0.1795 -0.0300
  349SOL    HW1 1246   1.921   5.119   4.702  0.1671 -0.3492 -0.0611
  349SOL    HW2 1247   1.919   5.181   4.551 -0.1013  0.0534  0.1065
  350SOL     OW 1248   3.978   3.567   0.088  0.1201 -0.0667 -0.5078
  350SOL    HW1 1249   3.986   3.621   0.171  0.1434 -0.7850 -0.0355
  350SOL    HW2 1250   3.884   3.534   0.078  0.5892 -1.7945  0.4066
  351SOL     OW 1251   1.489   4.085   4.708 -0.2728  0.0318  0.1417
  351SOL    HW1 1252   1.438   4.167   4.680  0.0910  0.0237 -0.5428
  351SOL    HW2 1253   1.471   4.068   4.805 -1.8895 -0.1884 -0.1575
  352SOL     OW 1254   4.483   0.599   3.729 -0.1043  0.7764  0.1751
  352SOL    HW1 1255   4.392   0.638   3.743 -1.1585 -1.8192  1.2441
  352SOL    HW2 1256   4.479   0.534   3.653  0.5177 -0.2698  1.0174
  353SOL     OW 1257   0.338   5.112   4.846 -0.5772  0.0685 -0.4395
  353SOL    HW1 1258   0.405   5.178   4.882  0.1626 -0.5810 -0.5942
  353SOL    HW2 1259   0.386   5.028   4.819 -1.6508 -1.0217  0.9141
  354SOL     OW 1260   3.314   0.773   3.251 -0.5136 -0.2406 -0.5244
  354SOL    HW1 1261   3.340   0.844   3.185 -1.1181  1.3676  0.8934
  354SOL    HW2 1262   3.394   0.717   3.273  0.6676  1.6608  0.2562
  355SOL     OW 1263   1.788   0.379   4.644  0.0959 -0.2701 -0.3685
  355SOL    HW1 1264   1.690   0.364   4.634 -0.1278  1.2868 -0.8217
  355SOL    HW2 1265   1.838   0.317   4.583 -0.6147 -0.8018 -0.4196
  356SOL     OW 1266   3.715   2.725   0.627  0.2755 -0.0088  0.5698
  356SOL    HW1 1267   3.634   2.670   0.649  0.2709 -0.2844 -0.1163
  356SOL    HW2 1268   3.702   2.818   0.662  0.3632 -0.4784  1.9100
  357SOL     OW 1269   1.942   3.246   1.879  0.6744 -0.0225  0.4356
  357SOL    HW1 1270   1.941   3.278   1.785  0.3630  0.5443  0.6303
  357SOL    HW2 1271   2.002   3.304   1.934  0.5483 -0.1091  0.6693
  358SOL     OW 1272   1.082   3.992   0.384 -0.2383 -0.0429  0.3249
  358SOL    HW1 1273   1.151   3.925   0.358  0.5848  0.8203  0.2454
  358SOL    HW2 1274   0.995   3.968   0.340  0.5149  0.0106 -1.2741
  359SOL     OW 1275   2.774   3.681   4.710  0.0841 -0.4074  0.0819
  359SOL    HW1 1276   2.772   3.775   4.676  0.8982 -0.6808 -0.7925
  359SOL    HW2 1277   2.829   3.677   4.793  2.3426 -0.4886 -1.3213
  360SOL     OW 1278   5.158   2.508   1.107  0.0180  0.1673 -0.3638
  360SOL    HW1 1279   5.155   2.445   1.029  1.2590  0.0036 -0.2959
  360SOL    HW2 1280   5.127   2.460   1.189  1.7263 -0.6335 -0.1508
  361SOL     OW 1281   0.981   0.132   0.366  0.1744  0.2069 -0.2082
  361SOL    HW1 1282   1.070   0.156   0.405  0.4972 -1.3111  0.0425
  361SOL    HW2 1283   0.947   0.048   0.408 -1.5744  0.9575 -0.0244
  362SOL     OW 1284   4.243   4.291   3.272  0.2461  0.5824  0.0058
  362SOL    HW1 1285   4.297   4.223   3.223 -2.0185 -1.0776 -0.3485
  362SOL    HW2 1286   4.205   4.357   3.207 -0.9800 -0.3478 -0.2691
  363SOL     OW 1287   1.151   4.229   1.464 -0.5075  0.1466  0.3459
  363SOL    HW1 1288   1.088   4.262   1.535  0.4699 -0.9391  1.7698
  363SOL    HW2 1289   1.221   4.298   1.447  0.5233 -0.4353  2.0523
  364SOL     OW 1290   0.871   2.949   1.545  0.0444 -0.1048 -0.5876
  364SOL    HW1 1291   0.859   3.042   1.580  0.1284 -1.2851  3.0439
  364SOL    HW2 1292   0.789   2.921   1.495 -1.3770  0.9226  1.0272
  365SOL     OW 1293   1.857   0.952   4.498  0.0111 -0.1520 -0.4447
  365SOL    HW1 1294   1.911   1.035   4.516 -0.0711 -0.3566  0.8497
  365SOL    HW2 1295   1.760   0.973   4.511  0.0046 -0.4907  0.0895
  366SOL     OW 1296   1.544   1.761   4.957  0.0823 -0.4050  0.4014
  366SOL    HW1 1297   1.560   1.662   4.955  1.2573 -0.2321 -0.6863
  366SOL    HW2 1298   1.584   1.800   5.040 -0.1128 -0.8106  0.6845
  367SOL     OW 1299   0.996   3.007   4.061  0.1457  0.3422  0.2260
  367SOL    HW1 1300   1.045   3.094   4.056  0.4808  0.1287 -0.3281
  367SOL    HW2 1301   1.021   2.950   3.982  0.5148 -0.5687  0.9826
  368SOL     OW 1302   4.526   3.392   2.937  0.0148 -0.2373 -0.2416
  368SOL    HW1 1303   4.598   3.461   2.939  0.3106 -0.5178 -1.1354
  368SOL    HW2 1304   4.558   3.310   2.985  0.8614 -0.8997 -1.8850
  369SOL     OW 1305   1.044   0.671   3.220  0.2828 -0.2470  0.5660
  369SOL    HW1 1306   0.959   0.627   3.192  0.2534  0.9734 -1.5308
  369SOL    HW2 1307   1.034   0.770   3.215  1.6570 -0.0685  0.7567
  370SOL     OW 1308   2.071   5.142   0.040 -0.6514  0.3552  0.2880
  370SOL    HW1 1309   1.975   5.124   0.021 -0.9674  3.3698 -1.5422
  370SOL    HW2 1310   2.128   5.098  -0.029 -0.5943 -1.8051  1.6247
  371SOL     OW 1311   1.530   0.015   3.032  0.4892  0.1820  0.1393
  371SOL    HW1 1312   1.534   0.050   2.938 -0.5195 -0.0033  0.0178
  371SOL    HW2 1313   1.511  -0.083   3.030  1.1306  0.0429  0.5341
  372SOL     OW 1314   3.780   4.540   5.099 -0.1541 -0.4787  0.7514
  372SOL    HW1 1315   3.880   4.539   5.107 -0.0114 -0.9390 -0.6579
  372SOL    HW2 1316   3.744   4.624   5.138  1.0330  0.8504 -0.8580
  373SOL     OW 1317   1.999   3.932   1.583 -0.7843  0.2942  0.4749
  373SOL    HW1 1318   1.933   3.866   1.547  0.1010  0.1352 -0.9163
  373SOL    HW2 1319   2.041   3.981   1.507  1.3782 -0.2509  1.2683
  374SOL     OW 1320   3.620   1.410   0.781 -0.5832  0.7388  0.1411
  374SOL    HW1 1321   3.686   1.463   0.834  1.2859 -1.6248  0.3204
  374SOL    HW2 1322   3.632   1.429   0.684  1.0355 -0.3064  0.1022
  375SOL     OW 1323   1.035   3.707   1.217 -0.3724  0.3049  0.0191
  375SOL    HW1 1324   1.007   3.611   1.208 -0.5397  0.2516  1.0085
  375SOL    HW2 1325   1.085   3.735   1.135 -1.8689 -0.0916 -1.0792
  376SOL     OW 1326   2.930   4.289   4.484 -0.0758 -0.4867 -0.2295
  376SOL    HW1 1327   2.942   4.314   4.580 -0.1402  0.5413 -0.4676
  376SOL    HW2 1328   2.840   4.320   4.453 -0.2990 -1.3605 -0.4607
  377SOL     OW 1329   3.840   0.210   2.655 -0.2777 -0.1067 -0.5207
  377SOL    HW1 1330   3.808   0.205   2.560 -0.0441  1.3635 -0.6951
  377SOL    HW2 1331   3.940   0.212   2.656 -0.2966  1.0157 -0.3172
  378SOL     OW 1332   2.136   0.375   2.139 -0.5109 -0.5435 -0.0662
  378SOL    HW1 1333   2.219   0.325   2.112 -1.2103 -1.5053 -0.4754
  378SOL    HW2 1334   2.108   0.346   2.231  1.1093  1.7601  1.2721
  379SOL     OW 1335   2.775   3.185   2.520 -0.1487 -0.2118  0.2872
  379SOL    HW1 1336   2.803   3.162   2.426 -0.0604  0.1033  0.2347
  379SOL    HW2 1337   2.695   3.130   2.545 -0.8350  0.4727 -0.3604
  380SOL     OW 1338   2.795   4.994   3.201 -0.0823  0.5397  0.3273
  380SOL    HW1 1339   2.869   4.970   3.139  0.1182  0.0814  0.7387
  380SOL    HW2 1340   2.817   4.961   3.293 -1.2123 -0.3967  0.2779
  381SOL     OW 1341   0.717   3.329   0.526  0.8463 -0.0650  0.3306
  381SOL    HW1 1342   0.769   3.332   0.611 -0.1297  0.8988  0.9135
  381SOL    HW2 1343   0.687   3.235   0.508 -0.0786 -0.0636  1.7647
  382SOL     OW 1344   0.473   2.258   1.297  0.0456  0.4594  0.2575
  382SOL    HW1 1345   0.555   2.312   1.319  1.4716 -1.8275  0.9155
  382SOL    HW2 1346   0.499   2.162   1.288 -2.7329 -0.4793  1.3696
  383SOL     OW 1347   4.674   1.558   1.428 -0.4278 -0.7975 -0.1306
  383SOL    HW1 1348   4.583   1.519   1.415  0.0224 -1.4727 -1.4402
  383SOL    HW2 1349   4.668   1.658   1.431 -1.3843 -0.8669  1.5030
  384SOL     OW 1350   4.598   4.748   0.237  0.2531  0.8225 -0.4580
  384SOL    HW1 1351   4.647   4.824   0.194  2.1528 -0.7056 -1.1649
  384SOL    HW2 1352   4.652   4.664   0.228 -1.6066 -0.5740  0.5777
  385SOL     OW 1353   3.859   4.051   4.033 -0.2323  0.5417 -0.3133
  385SOL    HW1 1354   3.873   4.111   4.111 -1.8081  0.6301 -0.0810
  385SOL    HW2 1355   3.780   3.992   4.049  0.6987 -0.9666 -0.9321
  386SOL     OW 1356   2.843   3.590   2.208 -0.2125 -0.0771  0.0563
  386SOL    HW1 1357   2.778   3.633   2.145  0.2881 -0.3989 -0.6930
  386SOL    HW2 1358   2.807   3.596   2.301 -2.0592 -1.5579 -0.4770
  387SOL     OW 1359   4.417   1.560   3.163  0.0219 -0.1140 -0.7810
  387SOL    HW1 1360   4.359   1.493   3.116 -1.5052 -0.0440  0.8834
  387SOL    HW2 1361   4.497   1.513   3.201 -1.0662 -1.0707  0.4229
  388SOL     OW 1362   2.746   1.312   2.791  0.4690  0.3452 -0.1998
  388SOL    HW1 1363   2.669   1.268   2.837  0.4846 -0.4760 -0.9322
  388SOL    HW2 1364   2.830   1.260   2.807  0.6749  0.6436 -0.2819
  389SOL     OW 1365   1.996   0.042   1.513 -0.0646 -0.0172 -0.1395
  389SOL    HW1 1366   2.073   0.058   1.575 -0.9279  1.6729  0.5501
  389SOL    HW2 1367   1.994  -0.055   1.486  1.9142 -0.2243  0.3103
  390SOL     OW 1368   2.021   3.825   4.670 -0.5826 -0.1914  0.2649
  390SOL    HW1 1369   2.118   3.806   4.681 -0.9635 -2.0767  0.7083
  390SOL    HW2 1370   2.005   3.924   4.675  1.3743  0.1958 -0.5460
  391SOL     OW 1371   4.215   2.933   1.100 -0.7468  0.1707 -0.3575
  391SOL    HW1 1372   4.181   2.919   1.193  0.3039 -0.5098 -0.0558
  391SOL    HW2 1373   4.295   2.874   1.085  0.0743  1.4557 -1.1491
  392SOL     OW 1374   2.290   3.756   4.210 -0.4765  0.1236 -0.0383
  392SOL    HW1 1375   2.198   3.721   4.194  0.1185 -1.2265 -0.5740
  392SOL    HW2 1376   2.294   3.797   4.302 -1.1067 -1.5446  0.7747
  393SOL     OW 1377   3.651   3.696   0.943  0.1133 -0.4852  0.3903
  393SOL    HW1 1378   3.640   3.597   0.934 -0.2765 -0.3181 -1.2010
  393SOL    HW2 1379   3.729   3.726   0.887 -1.1215  0.3688 -0.9260
  394SOL     OW 1380   3.267   1.925   2.602 -0.1691 -0.2865 -0.5704
  394SOL    HW1 1381   3.265   1.943   2.701 -1.0518  0.9651 -0.7930
  394SOL    HW2 1382   3.312   2.001   2.555  0.4969 -1.0021 -1.1320
  395SOL     OW 1383   3.193   3.559   2.866 -0.7866  0.1181 -0.5122
  395SOL    HW1 1384   3.152   3.625   2.929  2.2938  0.7835  0.9754
  395SOL    HW2 1385   3.160   3.467   2.887 -0.0080  0.3420  2.0002
  396SOL     OW 1386   0.147   1.060   4.195  0.1700  0.3067  0.2519
  396SOL    HW1 1387   0.049   1.041   4.188  0.3907 -0.4618 -0.8436
  396SOL    HW2 1388   0.199   0.990   4.147  1.1743  1.7394 -0.8572
  397SOL     OW 1389   0.847   2.687   3.413 -0.1504 -0.2399 -0.2521
  397SOL    HW1 1390   0.880   2.607   3.363 -0.2183 -0.3601 -0.1059
  397SOL    HW2 1391   0.747   2.685   3.417 -0.1060 -1.3803  1.7205
  398SOL     OW 1392   0.182   4.906   0.979 -0.7973  0.3409  0.5769
  398SOL    HW1 1393   0.156   4.828   1.036  0.3624 -1.3429 -1.0904
  398SOL    HW2 1394   0.126   4.907   0.896  1.5082 -0.9488 -1.1289
  399SOL     OW 1395   4.994   4.951   2.255 -0.0760  0.1797 -0.5408
  399SOL    HW1 1396   4.920   4.950   2.188 -0.3796  0.9039 -0.2226
  399SOL    HW2 1397   4.975   4.883   2.326 -1.1393  1.2855  0.2722
  400SOL     OW 1398   4.116   1.949   0.550  0.0245 -0.0329  0.4024
  400SOL    HW1 1399   4.114   2.021   0.619 -1.2561 -0.5272  0.9056
  400SOL    HW2 1400   4.030   1.948   0.500  0.2719 -0.7973 -0.0242
  401SOL     OW 1401   2.348   3.867   3.006 -0.3239  0.5706  0.4598
  401SOL    HW1 1402   2.255   3.860   2.969 -0.5939  1.8563  0.8261
  401SOL    HW2 1403   2.353   3.819   3.093 -0.6522  0.4864  0.4344
  402SOL     OW 1404   2.082   3.467   1.995 -0.4241  0.0900 -0.0222
  402SOL    HW1 1405   2.088   3.394   2.064  0.1055  0.4976  0.3668
  402SOL    HW2 1406   2.061   3.554   2.041 -0.8768  0.2212 -0.4669
  403SOL     OW 1407   2.613   0.563   2.718 -0.0255 -0.3389  0.0805
  403SOL    HW1 1408   2.581   0.635   2.780 -0.6037 -1.0698  0.6469
  403SOL    HW2 1409   2.583   0.583   2.625  1.2393  1.0124 -0.0893
  404SOL     OW 1410   1.167   1.728   2.422  0.1120  0.0780 -0.1114
  404SOL    HW1 1411   1.242   1.730   2.488 -1.1675 -0.4649  1.4417
  404SOL    HW2 1412   1.186   1.791   2.347  0.0417  3.5840  2.5795
  405SOL     OW 1413   1.689   4.762   2.924 -0.1479 -0.0747  0.5576
  405SOL    HW1 1414   1.693   4.680   2.867  2.4182  0.9819 -0.9860
  405SOL    HW2 1415   1.754   4.754   2.999  1.3986  1.1091 -0.5742
  406SOL     OW 1416   4.056   1.713   1.898  0.5688 -0.0037 -0.3205
  406SOL    HW1 1417   4.153   1.736   1.893  0.3066  1.4176  0.6446
  406SOL    HW2 1418   4.045   1.622   1.939  1.4266  0.8190  1.8668
  407SOL     OW 1419   2.284   1.922   3.738  0.1946  0.0797  0.2832
  407SOL    HW1 1420   2.195   1.968   3.739  0.4966  0.7138 -0.7663
  407SOL    HW2 1421   2.319   1.920   3.645  0.7085 -1.3070  0.4901
  408SOL     OW 1422   1.819   4.342   1.988  0.2555  0.4073  0.9106
  408SOL    HW1 1423   1.724   4.336   2.019 -0.4798 -2.0664 -1.3898
  408SOL    HW2 1424   1.880   4.354   2.067 -1.7635 -1.0924  2.8131
  409SOL     OW 1425   0.983   0.107   4.380 -0.0122 -0.3419 -0.1951
  409SOL    HW1 1426   0.888   0.102   4.350  0.4907 -1.0546 -1.7587
  409SOL    HW2 1427   1.038   0.152   4.310  0.6602  1.0355  1.1469
  410SOL     OW 1428   3.501   2.523   1.455 -0.3280  0.2981 -0.0830
  410SOL    HW1 1429   3.464   2.522   1.362 -1.2739  2.6109  0.1867
  410SOL    HW2 1430   3.543   2.612   1.473  2.1928 -1.0102  0.8847
  411SOL     OW 1431   0.834   2.078   2.534 -0.1084  0.2451 -0.2946
  411SOL    HW1 1432   0.854   1.982   2.553  0.0978 -0.0314 -1.8421
  411SOL    HW2 1433   0.919   2.126   2.512 -0.4567  0.3017 -1.5570
  412SOL     OW 1434   4.037   2.907   0.879  0.1884  0.1127  0.1249
  412SOL    HW1 1435   4.083   2.959   0.807 -0.2646  1.5124  0.8140
  412SOL    HW2 1436   4.101   2.893   0.955  0.6835 -1.4108 -0.5453
  413SOL     OW 1437   3.954   1.120   2.551 -0.2437 -0.1603  0.1749
  413SOL    HW1 1438   3.927   1.026   2.532  0.2479 -0.2058 -0.3363
  413SOL    HW2 1439   4.054   1.126   2.554 -0.1903  0.6918 -1.7782
  414SOL     OW 1440   1.264   4.766   2.217 -0.0668  0.2580  0.0234
  414SOL    HW1 1441   1.194   4.752   2.147 -0.0341 -1.7174  0.3437
  414SOL    HW2 1442   1.233   4.838   2.280 -2.1639 -0.9911  0.5336
  415SOL     OW 1443   2.216   1.966   5.139 -0.4079 -0.2877  0.1173
  415SOL    HW1 1444   2.304   2.013   5.141 -1.5228  1.9237  0.2076
  415SOL    HW2 1445   2.176   1.966   5.231 -0.6767 -0.9486  0.0054
  416SOL     OW 1446   1.202   0.816   4.027  0.1170 -0.0731  0.0186
  416SOL    HW1 1447   1.160   0.899   4.065  0.1291  0.8230 -1.7905
  416SOL    HW2 1448   1.300   0.834   4.012  0.0807 -0.3438 -0.5475
  417SOL     OW 1449   1.592   0.950   4.527  0.2253 -0.0972 -0.2546
  417SOL    HW1 1450   1.603   0.851   4.538  0.0480  0.0880  2.0639
  417SOL    HW2 1451   1.499   0.969   4.496 -0.0986 -0.6261  0.3504
  418SOL     OW 1452   0.255   4.194   2.170  0.1965 -0.5352 -0.2622
  418SOL    HW1 1453   0.307   4.280   2.172  1.7169 -1.3613 -1.8782
  418SOL    HW2 1454   0.243   4.161   2.264  0.6186  0.8410  0.3082
  419SOL     OW 1455   3.155   0.785   4.900 -0.2804  0.1056  0.3951
  419SOL    HW1 1456   3.189   0.820   4.813 -0.4284  1.5093  0.8769
  419SOL    HW2 1457   3.153   0.685   4.897  1.5573  0.0590 -0.5077
  420SOL     OW 1458   4.831   0.014   4.663 -0.5338 -0.0193  0.1297
  420SOL    HW1 1459   4.814  -0.004   4.565 -2.9001 -3.8612  1.0068
  420SOL    HW2 1460   4.802   0.107   4.685 -1.1874  0.5170 -2.5845
  421SOL     OW 1461   5.060   2.902   0.846 -0.3453  0.2189  0.1634
  421SOL    HW1 1462   5.113   2.962   0.786 -0.9007 -1.4419 -2.1334
  421SOL    HW2 1463   5.113   2.881   0.928  0.8050  1.8918 -0.1079
  422SOL     OW 1464   0.976   2.664   3.683 -0.0882  0.2727  0.0219
  422SOL    HW1 1465   1.019   2.575   3.693  1.2315  0.9506  0.6358
  422SOL    HW2 1466   0.929   2.670   3.595 -0.5159 -1.1408  0.1347
  423SOL     OW 1467   1.023   3.621   2.856  0.1189  0.1036  0.1866
  423SOL    HW1 1468   1.071   3.650   2.939  2.5088 -2.0783 -0.3389
  423SOL    HW2 1469   1.024   3.696   2.789 -0.7806  1.4584  1.6035
  424SOL     OW 1470   3.596   3.189   1.122 -0.5720 -0.1704  0.1813
  424SOL    HW1 1471   3.536   3.267   1.140 -0.1558  0.1778  0.0805
  424SOL    HW2 1472   3.651   3.207   1.040 -0.6161 -0.6544  0.0402
  425SOL     OW 1473   2.131   0.148   3.165 -0.4896 -0.1777  0.3167
  425SOL    HW1 1474   2.110   0.197   3.250 -1.3951 -1.3337  0.8020
  425SOL    HW2 1475   2.209   0.087   3.179 -0.9620 -0.7562  0.4985
  426SOL     OW 1476   2.126   1.183   4.375 -0.4594  0.2265 -0.3808
  426SOL    HW1 1477   2.054   1.126   4.335  0.2058  0.4388 -1.9480
  426SOL    HW2 1478   2.215   1.140   4.359 -0.1843  0.0102  1.4609
  427SOL     OW 1479   0.785   4.040   3.071  0.2663  0.2076 -0.3297
  427SOL    HW1 1480   0.763   4.063   2.976 -0.2501  0.2213 -0.2072
  427SOL    HW2 1481   0.869   3.985   3.073  0.2249  0.1226 -0.7999
  428SOL     OW 1482   5.063   4.914   4.539 -0.0551 -0.1051 -0.4111
  428SOL    HW1 1483   5.162   4.914   4.522  0.2725  2.0549  1.0273
  428SOL    HW2 1484   5.041   4.850   4.612  0.1035 -1.2801 -1.3573
  429SOL     OW 1485   2.713   1.508   4.071 -0.3848 -0.2962  0.3883
  429SOL    HW1 1486   2.630   1.559   4.094 -0.4080 -0.1742  0.0317
  429SOL    HW2 1487   2.714   1.422   4.122 -0.3002  0.0985  1.0553
  430SOL     OW 1488   0.702   4.588   2.219  0.1792 -0.2699 -0.2590
  430SOL    HW1 1489   0.767   4.663   2.224  1.1306 -1.0616 -0.4685
  430SOL    HW2 1490   0.612   4.623   2.194  0.2389  1.0018  1.1408
  431SOL     OW 1491   2.808   1.190   0.889  0.2384  0.0596 -0.0514
  431SOL    HW1 1492   2.760   1.230   0.968 -1.2835 -0.6945 -0.5509
  431SOL    HW2 1493   2.863   1.261   0.844  0.8393  0.5848  1.4493
  432SOL     OW 1494   1.864   2.516   3.853 -0.0858  0.3279  0.3090
  432SOL    HW1 1495   1.943   2.574   3.830  0.4195  0.2885  1.8562
  432SOL    HW2 1496   1.842   2.458   3.775  2.8026 -1.2300  0.5068
  433SOL     OW 1497   1.929   2.747   2.721 -0.2489 -0.4213 -0.4372
  433SOL    HW1 1498   2.011   2.801   2.739 -0.1282 -0.6138 -0.3998
  433SOL    HW2 1499   1.884   2.725   2.808 -1.7344  1.7869 -0.5504
  434SOL     OW 1500   4.230   3.747   0.013  0.3209 -0.2164 -0.0422
  434SOL    HW1 1501   4.291   3.679   0.051  0.4248 -0.8536 -1.2870
  434SOL    HW2 1502   4.139   3.707  -0.002  0.6695 -0.4573 -1.7836
  435SOL     OW 1503   1.550   2.748   1.165 -0.7676 -0.1245  0.3150
  435SOL    HW1 1504   1.489   2.741   1.085 -0.7395  1.2612  0.1508
  435SOL    HW2 1505   1.495   2.762   1.247 -0.7392 -0.3359  0.3699
  436SOL     OW 1506   2.502   2.426   2.137  0.0509 -0.3829  0.3939
  436SOL    HW1 1507   2.548   2.338   2.138  2.5397  0.8302  0.2728
  436SOL    HW2 1508   2.443   2.432   2.056 -0.0833 -1.8704  0.3592
  437SOL     OW 1509   3.125   3.717   1.871  0.0146 -0.3153  0.1869
  437SOL    HW1 1510   3.188   3.678   1.937  0.4716 -0.4113 -0.2951
  437SOL    HW2 1511   3.126   3.817   1.877  0.4792 -0.3047 -0.0584
  438SOL     OW 1512   0.945   2.236   4.449  0.2124 -0.5239  0.1519
  438SOL    HW1 1513   0.964   2.197   4.360  0.1910  1.6886 -0.9034
  438SOL    HW2 1514   0.846   2.248   4.460  0.2996  0.7804 -0.2956
  439SOL     OW 1515   4.437   4.503   0.379 -0.1599 -0.1531 -0.0547
  439SOL    HW1 1516   4.390   4.589   0.399  0.5027  0.3608 -0.6314
  439SOL    HW2 1517   4.385   4.452   0.310  0.3314  0.6352 -1.0473
  440SOL     OW 1518   4.236   3.230   1.939  0.3536 -0.2820 -0.0168
  440SOL    HW1 1519   4.335   3.218   1.952  0.1896 -1.3738  0.3553
  440SOL    HW2 1520   4.191   3.141   1.944 -0.8000  0.3345  1.0736
  441SOL     OW 1521   1.520   0.658   0.598 -0.1364 -0.5037 -0.3622
  441SOL    HW1 1522   1.468   0.636   0.681  0.3085  2.6042  0.8800
  441SOL    HW2 1523   1.488   0.745   0.562  3.4183  1.0748 -0.1170
  442SOL     OW 1524   4.147   2.091   0.226 -0.4094 -0.3959 -0.1518
  442SOL    HW1 1525   4.243   2.082   0.253  0.0928 -1.7221 -2.1794
  442SOL    HW2 1526   4.088   2.051   0.296  0.6136 -0.9545  0.4091
  443SOL     OW 1527   0.798   1.613   3.121  0.4043 -0.3987  0.2920
  443SOL    HW1 1528   0.852   1.530   3.139 -0.5632 -1.2552 -0.6432
  443SOL    HW2 1529   0.859   1.692   3.122  1.4320 -1.1655  0.7670
  444SOL     OW 1530   1.260   3.740   4.367 -0.2733 -0.8014  0.2272
  444SOL    HW1 1531   1.189   3.683   4.407  0.4601 -0.6689  1.8020
  444SOL    HW2 1532   1.305   3.793   4.440  0.7759 -0.1544 -0.8556
  445SOL     OW 1533   2.541   1.845   4.890 -0.1848 -0.0276 -0.1474
  445SOL    HW1 1534   2.587   1.895   4.816 -0.8775  0.5976 -0.1757
  445SOL    HW2 1535   2.462   1.797   4.852  1.2349 -2.3055 -0.3791
  446SOL     OW 1536   0.307   0.929   0.080 -0.2587  0.0696  0.4442
  446SOL    HW1 1537   0.242   1.003   0.065  0.2152  0.6350  1.1269
  446SOL    HW2 1538   0.297   0.861   0.006  1.5422  2.3762 -2.1219
  447SOL     OW 1539   2.047   0.765   2.305 -0.1425 -0.3559 -0.3633
  447SOL    HW1 1540   1.951   0.744   2.321 -0.5666  2.2457  1.0429
  447SOL    HW2 1541   2.058   0.802   2.213 -0.6574  0.1854 -0.2097
  448SOL     OW 1542   0.989   0.525   3.568  0.0023 -0.0349 -0.5502
  448SOL    HW1 1543   0.967   0.458   3.497  0.2075  0.7287 -1.3473
  448SOL    HW2 1544   0.985   0.617   3.529  1.4395  0.3197  0.0796
  449SOL     OW 1545   4.194   2.975   2.593 -0.6471 -0.2789  0.4716
  449SOL    HW1 1546   4.196   2.882   2.630 -0.6466 -0.2365  0.5772
  449SOL    HW2 1547   4.161   2.973   2.499  2.1105 -0.7763 -0.6065
  450SOL     OW 1548   4.869   0.696   4.339 -0.3038  0.2580 -0.2681
  450SOL    HW1 1549   4.947   0.659   4.288  0.7768  1.7240  0.2552
  450SOL    HW2 1550   4.902   0.764   4.404 -1.9938  0.5697  0.2892
  451SOL     OW 1551   3.994   3.287   2.136 -0.6478 -0.1674 -0.0068
  451SOL    HW1 1552   3.972   3.350   2.061 -2.5845 -0.3556  0.3587
  451SOL    HW2 1553   3.958   3.196   2.115 -1.7455 -0.0901  1.3635
  452SOL     OW 1554   3.804   0.880   4.762  0.6231  0.0066 -0.5438
  452SOL    HW1 1555   3.790   0.793   4.808  1.7833  0.8441  1.5067
  452SOL    HW2 1556   3.725   0.940   4.778  0.1179 -0.4001 -1.4124
  453SOL     OW 1557   4.104   2.629   0.398 -0.7959 -0.1001 -0.1902
  453SOL    HW1 1558   4.149   2.651   0.312 -1.5849  1.5980 -0.2018
  453SOL    HW2 1559   4.127   2.535   0.424  1.7610  0.2713 -0.7818
  454SOL     OW 1560   1.622   3.625   0.351 -0.1443  0.3610  0.3002
  454SOL    HW1 1561   1.531   3.588   0.332  0.2618 -0.1407 -0.7704
  454SOL    HW2 1562   1.689   3.552   0.345  0.3890  0.8190  0.6303
  455SOL     OW 1563   3.272   4.583   4.900 -0.4269 -0.1577  0.3023
  455SOL    HW1 1564   3.316   4.618   4.817 -1.0761  0.7514  0.3295
  455SOL    HW2 1565   3.225   4.497   4.879 -0.5841  0.0619 -0.2712
  456SOL     OW 1566   4.574   5.079   3.374 -0.2533 -0.3203 -0.5831
  456SOL    HW1 1567   4.558   4.984   3.401  0.6171 -0.2329  0.2997
  456SOL    HW2 1568   4.557   5.138   3.453  0.2281  0.1515 -0.8306
  457SOL     OW 1569   0.712   4.748   3.148  0.1640  0.4264 -0.0828
  457SOL    HW1 1570   0.666   4.817   3.092  0.2629  2.2361  1.9259
  457SOL    HW2 1571   0.810   4.767   3.151  0.6284 -1.4232 -1.6192
  458SOL     OW 1572   3.020   3.222   4.995  0.1179  0.3542 -0.1496
  458SOL    HW1 1573   3.100   3.214   4.935 -0.7914 -0.6075 -1.2733
  458SOL    HW2 1574   2.987   3.131   5.018 -0.4099  0.7443  0.6746
  459SOL     OW 1575   1.110   4.680   1.569 -0.2342  0.2917 -0.4873
  459SOL    HW1 1576   1.016   4.682   1.601 -0.2235 -2.1892 -0.1278
  459SOL    HW2 1577   1.114   4.642   1.477  0.3539  1.3235 -0.9114
  460SOL     OW 1578   3.656   4.283   3.713  0.2802 -0.1435  0.0100
  460SOL    HW1 1579   3.631   4.330   3.798  2.0026 -2.5271  1.9863
  460SOL    HW2 1580   3.604   4.198   3.705  2.1635 -1.3814  0.2689
  461SOL     OW 1581   0.073   2.109   2.048 -0.1594 -0.1689  0.2952
  461SOL    HW1 1582  -0.017   2.104   2.092  0.3652 -1.3170  1.2830
  461SOL    HW2 1583   0.128   2.031   2.076  1.7811  1.4047  1.0753
  462SOL     OW 1584   3.018   4.112   4.818  0.0369  0.2983  0.1541
  462SOL    HW1 1585   3.014   4.012   4.808 -0.9666  0.2688  0.7048
  462SOL    HW2 1586   2.933   4.144   4.859  0.3733  1.3848  0.0185
  463SOL     OW 1587   0.000   4.476   0.719 -0.2302  0.1691  0.0226
  463SOL    HW1 1588   0.077   4.494   0.780  0.5737 -0.0387 -0.8849
  463SOL    HW2 1589  -0.081   4.453   0.772  0.9976 -2.2158  1.0196
  464SOL     OW 1590   4.132   2.958   3.951  0.1467  0.3089  0.9612
  464SOL    HW1 1591   4.096   2.917   3.868 -1.5541  3.2412  0.1012
  464SOL    HW2 1592   4.227   2.986   3.936  0.1038  0.0971  0.2751
  465SOL     OW 1593   0.664   4.674   4.583  0.1308  0.2547  0.2279
  465SOL    HW1 1594   0.721   4.708   4.658  0.7926 -0.4675  0.0690
  465SOL    HW2 1595   0.720   4.666   4.500 -0.7642  1.7866 -0.5745
  466SOL     OW 1596   1.597   3.485   1.429  0.2881  0.4223 -0.2325
  466SOL    HW1 1597   1.635   3.519   1.343 -0.6255 -1.7522 -1.5847
  466SOL    HW2 1598   1.497   3.481   1.422  0.3139 -2.6069 -0.3237
  467SOL     OW 1599   1.713   3.283   4.120 -0.2792  0.3419  0.2478
  467SOL    HW1 1600   1.774   3.206   4.137 -1.2478 -0.5115 -0.0816
  467SOL    HW2 1601   1.730   3.320   4.029  0.4922  0.8107  0.5753
  468SOL     OW 1602   0.709   1.019   4.560  0.0789  0.3366 -0.3666
  468SOL    HW1 1603   0.760   1.016   4.473  0.4070  0.4010 -0.1804
  468SOL    HW2 1604   0.708   0.928   4.601  1.5904  0.6804  0.5002
  469SOL     OW 1605   1.501   0.671   2.797 -0.1010  0.2499 -0.1208
  469SOL    HW1 1606   1.547   0.584   2.818  0.6368  0.5376 -0.4888
  469SOL    HW2 1607   1.570   0.743   2.787 -0.7480  1.0088  0.7682
  470SOL     OW 1608   3.735   2.949   3.121  0.1961  0.1093 -0.3433
  470SOL    HW1 1609   3.708   3.037   3.082  1.6788 -0.3276 -2.5148
  470SOL    HW2 1610   3.832   2.950   3.142 -0.4141  0.1309  3.0698
  471SOL     OW 1611   3.028   0.497   4.584 -0.5179  0.2949  0.3070
  471SOL    HW1 1612   3.026   0.587   4.542 -1.9890  0.5560  0.8984
  471SOL    HW2 1613   2.949   0.485   4.643 -1.3091 -2.0286 -1.0776
  472SOL     OW 1614   5.147   3.180   2.535  0.2902 -0.1346  0.2172
  472SOL    HW1 1615   5.076   3.240   2.498 -0.9390 -0.9493  1.1634
  472SOL    HW2 1616   5.213   3.158   2.463 -2.0780 -1.8090 -1.6613
  473SOL     OW 1617   2.244   0.656   4.990  0.3228 -0.0280 -0.1239
  473SOL    HW1 1618   2.156   0.606   4.990  0.3177 -0.0293 -1.1146
  473SOL    HW2 1619   2.277   0.663   5.084 -0.8613  0.1882  0.3019
  474SOL     OW 1620   4.698   0.648   3.858  0.8651  0.4089  0.5579
  474SOL    HW1 1621   4.674   0.686   3.947  1.2797  4.7468 -0.9310
  474SOL    HW2 1622   4.616   0.612   3.814  0.8369 -2.9637  2.9474
  475SOL     OW 1623   2.933   4.412   1.596 -0.0160  0.2915 -0.1556
  475SOL    HW1 1624   2.935   4.408   1.496 -2.8787 -0.3280 -0.3042
  475SOL    HW2 1625   3.003   4.474   1.630  3.3658 -2.0527 -2.2794
  476SOL     OW 1626   2.233   1.131   1.721 -0.2163 -1.1752  0.1460
  476SOL    HW1 1627   2.305   1.157   1.784 -0.9677  0.3824  0.4122
  476SOL    HW2 1628   2.203   1.037   1.740  0.7561 -1.3319  0.9432
  477SOL     OW 1629   1.438   3.331   3.150  0.3666 -0.4763 -0.6482
  477SOL    HW1 1630   1.466   3.295   3.060  0.6592 -1.3780 -0.2060
  477SOL    HW2 1631   1.440   3.257   3.217  0.2091  0.2109  0.1206
  478SOL     OW 1632   3.471   4.592   0.007  0.4449 -0.4029 -0.2318
  478SOL    HW1 1633   3.408   4.669  -0.001 -0.0414 -0.5769  1.4495
  478SOL    HW2 1634   3.477   4.544  -0.080 -0.5617  0.5266 -0.8336
  479SOL     OW 1635   1.545   0.719   4.976  0.0865 -0.7807  0.3544
  479SOL    HW1 1636   1.485   0.761   5.045  1.2242 -0.0001  0.8915
  479SOL    HW2 1637   1.492   0.701   4.893 -0.8163  0.1989  0.6940
  480SOL     OW 1638   3.311   3.609   3.423  0.4775 -0.6763  0.1005
  480SOL    HW1 1639   3.366   3.692   3.418 -0.4228 -0.0522  0.2788
  480SOL    HW2 1640   3.271   3.600   3.514  1.0358 -1.6215  0.2632
  481SOL     OW 1641   1.389   5.035   4.707  0.0835  0.0780  0.0125
  481SOL    HW1 1642   1.307   5.072   4.750  0.4005  0.4719  0.2891
  481SOL    HW2 1643   1.439   4.978   4.772 -0.2241 -0.5595 -0.3078
  482SOL     OW 1644   3.998   3.549   4.975  0.4675 -0.1775 -0.2172
  482SOL    HW1 1645   3.931   3.617   4.946  0.6917  0.1012 -0.0949
  482SOL    HW2 1646   3.984   3.527   5.072 -1.6854 -2.7396 -0.9951
  483SOL     OW 1647   0.235   3.001   4.930 -0.3955  0.4253  0.1576
  483SOL    HW1 1648   0.203   3.089   4.964 -1.5949 -0.1505  0.5710
  483SOL    HW2 1649   0.196   2.983   4.839 -0.8715 -0.0703  0.4562
  484SOL     OW 1650   1.432   2.737   3.255 -0.5107  0.2554 -0.0524
  484SOL    HW1 1651   1.474   2.718   3.167 -0.2420 -1.0697  0.3275
  484SOL    HW2 1652   1.477   2.815   3.298 -0.2995  0.5803 -0.8591
  485SOL     OW 1653   1.958   4.110   4.659 -0.1535 -0.5078  0.0077
  485SOL    HW1 1654   1.862   4.100   4.635  0.1021 -1.1475 -0.8206
  485SOL    HW2 1655   2.014   4.096   4.577  0.7197 -1.9269  0.8118
  486SOL     OW 1656   1.140   3.974   1.649 -0.5812  0.2327 -0.0321
  486SOL    HW1 1657   1.085   4.053   1.678 -0.0400  0.8268 -0.5875
  486SOL    HW2 1658   1.096   3.929   1.572 -1.1929 -0.3742  0.6570
  487SOL     OW 1659   0.641   3.234   5.108  0.0764 -0.0162 -0.1282
  487SOL    HW1 1660   0.578   3.246   5.030 -0.7587 -1.3617  0.3068
  487SOL    HW2 1661   0.677   3.323   5.136  0.6908  0.4735 -2.2815
  488SOL     OW 1662   1.509   1.741   3.685 -0.2424 -0.0147 -0.2488
  488SOL    HW1 1663   1.521   1.699   3.775  0.0710 -0.3000 -0.4188
  488SOL    HW2 1664   1.412   1.743   3.662 -0.4625  1.2691  0.6576
  489SOL     OW 1665   1.502   1.688   1.385 -0.1593  0.8020  0.2795
  489SOL    HW1 1666   1.528   1.781   1.360 -0.0933  0.9424  0.8581
  489SOL    HW2 1667   1.478   1.684   1.482 -2.4095  0.6852 -0.2244
  490SOL     OW 1668   3.661   1.147   1.821 -0.4617  0.3227  0.2824
  490SOL    HW1 1669   3.605   1.065   1.811 -0.3184  0.2145  0.3608
  490SOL    HW2 1670   3.622   1.205   1.892 -1.6655  1.2501 -1.0839
  491SOL     OW 1671   2.908   2.578   0.740 -0.2405  0.3374 -0.3700
  491SOL    HW1 1672   2.909   2.624   0.830  0.1867 -0.5427  0.0893
  491SOL    HW2 1673   2.995   2.595   0.694 -0.3913  0.6416 -0.5461
  492SOL     OW 1674   1.392   4.141   4.347  0.4266 -0.2436  0.4172
  492SOL    HW1 1675   1.313   4.143   4.287  0.3016 -0.5805  0.5673
  492SOL    HW2 1676   1.433   4.050   4.345  2.0059  0.4519 -1.1866
  493SOL     OW 1677   3.029   2.148   2.807 -0.0781 -0.1400 -0.2289
  493SOL    HW1 1678   3.015   2.241   2.842  1.1352  0.4696 -1.2907
  493SOL    HW2 1679   3.052   2.152   2.710  2.4602 -1.3414  0.2389
  494SOL     OW 1680   4.961   0.151   2.463  0.8272  0.1952 -0.0872
  494SOL    HW1 1681   4.964   0.052   2.444 -0.9197  0.1863 -0.5246
  494SOL    HW2 1682   5.052   0.191   2.448  1.0614 -0.9705 -2.1196
  495SOL     OW 1683   2.593   0.836   3.847 -0.1604 -0.0990  0.2746
  495SOL    HW1 1684   2.529   0.851   3.772  1.2392 -0.8873 -1.1124
  495SOL    HW2 1685   2.581   0.743   3.882  1.3387 -0.8656 -1.1381
  496SOL     OW 1686   1.497   0.151   0.545  0.1272 -0.2004 -0.4294
  496SOL    HW1 1687   1.516   0.057   0.517 -1.1854 -0.7477  0.4338
  496SOL    HW2 1688   1.521   0.214   0.471  1.2945 -1.1713 -0.9034
  497SOL     OW 1689   0.291   0.351   4.778  0.0095 -0.3801 -0.0752
  497SOL    HW1 1690   0.377   0.326   4.823 -0.7639  0.2087  1.8582
  497SOL    HW2 1691   0.215   0.338   4.842 -1.1259  0.9478 -1.0734
  498SOL     OW 1692   4.944   1.236   2.479  0.2384 -0.3265  0.9632
  498SOL    HW1 1693   4.993   1.315   2.517 -0.7609  0.8392 -0.0480
  498SOL    HW2 1694   4.983   1.152   2.514  1.2250  0.6249  2.2439
  499SOL     OW 1695   2.947   4.707   4.016  0.4177  0.4974 -0.2286
  499SOL    HW1 1696   2.925   4.756   3.932 -1.8451  0.0098  0.0176
  499SOL    HW2 1697   2.886   4.738   4.089 -0.2878 -1.8085  0.2226
  500SOL     OW 1698   4.685   2.270   2.408  0.1402  0.1422 -0.4223
  500SOL    HW1 1699   4.631   2.224   2.478  2.0167 -0.2845  0.8052
  500SOL    HW2 1700   4.689   2.212   2.326  1.6485 -1.4977  0.7569
  501SOL     OW 1701   0.218   3.163   3.160  0.5538 -0.5666 -0.0049
  501SOL    HW1 1702   0.199   3.083   3.217  1.9875  0.2199  1.6898
  501SOL    HW2 1703   0.252   3.133   3.071 -2.6615 -1.8517 -0.9258
  502SOL     OW 1704   4.742   3.744   3.455  0.1151 -0.5839  0.8128
  502SOL    HW1 1705   4.734   3.715   3.551  0.8938  0.4458  1.2223
  502SOL    HW2 1706   4.769   3.840   3.453 -0.4571 -0.4422 -0.4604
  503SOL     OW 1707   4.372   5.004   0.618  0.8641  0.1658 -0.5965
  503SOL    HW1 1708   4.396   5.101   0.620 -0.4854  0.5302 -1.2576
  503SOL    HW2 1709   4.390   4.963   0.708  2.8980  0.6323 -0.7437
  504SOL     OW 1710   4.791   0.085   3.598 -0.5782  0.0259 -0.0472
  504SOL    HW1 1711   4.820   0.036   3.680 -0.0059  1.4391  0.6350
  504SOL    HW2 1712   4.692   0.078   3.588 -0.6115 -0.4572  0.5670
  505SOL     OW 1713   4.727   1.290   3.472  0.1710 -0.6826 -0.2730
  505SOL    HW1 1714   4.670   1.288   3.553  0.3594 -0.2544 -0.1275
  505SOL    HW2 1715   4.824   1.287   3.499  0.3763  2.5432 -0.2790
  506SOL     OW 1716   5.125   1.932   4.862 -0.2115  0.1719  0.6432
  506SOL    HW1 1717   5.034   1.949   4.898 -0.3288 -0.7856  0.8144
  506SOL    HW2 1718   5.188   2.003   4.895 -1.1629  1.6533 -0.6119
  507SOL     OW 1719   2.608   1.904   4.172 -0.5072  0.0803  0.1434
  507SOL    HW1 1720   2.548   1.927   4.095 -0.0970  1.0018  0.0866
  507SOL    HW2 1721   2.690   1.961   4.169 -1.5232  1.8326  2.5582
  508SOL     OW 1722   3.093   1.796   4.733 -0.3848 -0.0975 -0.2256
  508SOL    HW1 1723   3.181   1.756   4.758 -0.4673 -0.2666 -0.2043
  508SOL    HW2 1724   3.037   1.806   4.815  0.1987  1.4667  0.0159
  509SOL     OW 1725   1.671   4.573   0.430 -0.1032 -0.0945  0.3120
  509SOL    HW1 1726   1.595   4.564   0.494  0.1775 -1.4123  0.4930
  509SOL    HW2 1727   1.677   4.491   0.373  1.5893 -0.3389  0.7800
  510SOL     OW 1728   1.601   5.145   1.492  0.2088 -0.2383  0.5240
  510SOL    HW1 1729   1.672   5.177   1.553  2.8815 -0.5661 -2.1662
  510SOL    HW2 1730   1.582   5.048   1.510  1.6049 -0.5691  0.3446
  511SOL     OW 1731   2.278   1.026   3.662  0.3260  0.0930 -0.2443
  511SOL    HW1 1732   2.316   1.047   3.572  1.4298 -1.3419 -0.1470
  511SOL    HW2 1733   2.309   0.936   3.692  1.4337  1.2271  2.3459
  512SOL     OW 1734   1.733   0.421   0.430 -0.1412  0.3964  0.6276
  512SOL    HW1 1735   1.680   0.492   0.476 -0.6163  0.6561 -0.2932
  512SOL    HW2 1736   1.794   0.463   0.362  0.9908  0.0716  1.4150
  513SOL     OW 1737   0.035   1.074   4.721  0.0308 -0.0527 -0.1151
  513SOL    HW1 1738   0.060   1.154   4.667 -0.1323 -0.1817 -0.3817
  513SOL    HW2 1739  -0.065   1.066   4.724  0.0589 -0.7000 -0.7509
  514SOL     OW 1740   2.268   1.303   3.279 -0.0709 -0.1603  0.2598
  514SOL    HW1 1741   2.294   1.330   3.186 -1.4684 -0.4361 -0.2446
  514SOL    HW2 1742   2.238   1.383   3.330  0.0837 -0.1022  0.2599
  515SOL     OW 1743   3.480   4.434   3.253  0.9430  0.3428 -0.3973
  515SOL    HW1 1744   3.474   4.521   3.303  2.7178  0.6083 -0.5805
  515SOL    HW2 1745   3.527   4.449   3.166  0.8191 -0.7137 -0.6594
  516SOL     OW 1746   3.417   1.452   2.873  0.3293  0.6672 -0.1458
  516SOL    HW1 1747   3.508   1.484   2.899  0.6077 -1.3148  1.5962
  516SOL    HW2 1748   3.349   1.521   2.900  1.0549  0.7701  1.5320
  517SOL     OW 1749   1.406   4.533   3.547  0.0448 -0.0056 -0.2239
  517SOL    HW1 1750   1.446   4.524   3.638 -0.7288 -2.6613 -0.0659
  517SOL    HW2 1751   1.314   4.570   3.554 -0.5865 -1.5891  0.2850
  518SOL     OW 1752   4.114   0.039   2.165  0.0577 -0.5417  0.1614
  518SOL    HW1 1753   4.030  -0.015   2.172  0.6620 -1.3995  1.0138
  518SOL    HW2 1754   4.174  -0.003   2.097  0.5120 -0.9363  0.7958
  519SOL     OW 1755   4.637   0.774   0.412 -0.2534  0.3415  0.6992
  519SOL    HW1 1756   4.633   0.703   0.482 -0.4111  0.6219  0.9769
  519SOL    HW2 1757   4.567   0.844   0.431  1.4298  1.8051  1.7749
  520SOL     OW 1758   0.375   1.505   1.796 -0.4160  0.3274 -0.5376
  520SOL    HW1 1759   0.394   1.544   1.706 -1.2772 -1.6441 -1.6307
  520SOL    HW2 1760   0.438   1.429   1.813 -1.5160 -0.5697 -0.3532
  521SOL     OW 1761   1.617   4.841   2.452 -0.3889  0.7941  0.2712
  521SOL    HW1 1762   1.525   4.833   2.492 -0.4571 -0.3569 -0.0714
  521SOL    HW2 1763   1.683   4.799   2.514 -0.3423  0.0361 -0.2770
  522SOL     OW 1764   0.960   2.352   1.919 -0.1449  0.1740 -0.2574
  522SOL    HW1 1765   0.973   2.428   1.856  0.4439  0.1998 -0.1069
  522SOL    HW2 1766   1.004   2.270   1.883  1.0192  0.4180  0.5525
  523SOL     OW 1767   1.500   0.129   5.065 -0.4775  0.5381  0.0288
  523SOL    HW1 1768   1.500   0.029   5.073  1.9004  0.5667  1.2370
  523SOL    HW2 1769   1.507   0.155   4.969 -0.6559 -0.4710 -0.2676
  524SOL     OW 1770   1.717   1.501   0.659  0.0134  0.2397  0.1360
  524SOL    HW1 1771   1.791   1.448   0.617 -1.4146 -1.6878 -0.1198
  524SOL    HW2 1772   1.693   1.578   0.601 -0.4588 -1.1095 -1.5474
  525SOL     OW 1773   4.758   2.438   5.148 -0.6100 -0.3747 -0.0753
  525SOL    HW1 1774   4.756   2.538   5.145 -1.0227 -0.2486  2.6691
  525SOL    HW2 1775   4.853   2.407   5.143 -0.3594  0.2369  0.7609
  526SOL     OW 1776   0.664   1.744   4.914  0.2684 -0.3362 -0.0974
  526SOL    HW1 1777   0.673   1.653   4.874 -2.7183 -0.1120 -1.5650
  526SOL    HW2 1778   0.582   1.747   4.971  1.9787  0.6552  2.4843
  527SOL     OW 1779   2.750   0.238   1.756  0.4515  0.7785  0.1729
  527SOL    HW1 1780   2.773   0.193   1.842  0.4360  1.4847  0.5573
  527SOL    HW2 1781   2.724   0.333   1.774  1.8639  1.3703 -0.7625
  528SOL     OW 1782   3.894   2.706   4.696  0.3807 -0.5230 -0.3842
  528SOL    HW1 1783   3.973   2.701   4.635  0.7604 -0.8740  0.1289
  528SOL    HW2 1784   3.923   2.692   4.790 -0.3272 -0.9002 -0.2104
  529SOL     OW 1785   0.400   0.262   1.805  0.0245  0.2418  0.2902
  529SOL    HW1 1786   0.382   0.231   1.898 -1.3425  0.6042  0.1573
  529SOL    HW2 1787   0.408   0.361   1.804 -0.8438  0.3157 -0.1043
  530SOL     OW 1788   3.084   4.588   1.960 -0.1624  0.2783  0.2672
  530SOL    HW1 1789   3.096   4.546   2.050 -0.2385 -1.7101 -0.5974
  530SOL    HW2 1790   3.158   4.557   1.899 -1.1838  0.0258 -0.8788
  531SOL     OW 1791   2.529   2.239   0.766 -0.4663  0.2110 -0.5264
  531SOL    HW1 1792   2.551   2.327   0.809 -1.0830 -0.1273  0.5130
  531SOL    HW2 1793   2.501   2.254   0.671 -0.5038  1.1299 -0.3773
  532SOL     OW 1794   3.265   0.176   1.676 -0.3151 -0.1510 -0.1301
  532SOL    HW1 1795   3.167   0.194   1.686 -0.8376 -2.3843 -0.6535
  532SOL    HW2 1796   3.290   0.182   1.579  0.2888  1.2030  0.0768
  533SOL     OW 1797   5.143   4.216   1.468 -0.1729  0.4224 -0.0405
  533SOL    HW1 1798   5.179   4.251   1.382 -1.5915  0.5836 -0.5875
  533SOL    HW2 1799   5.200   4.248   1.544  1.6124 -0.4173 -0.9461
  534SOL     OW 1800   0.501   0.327   3.082  0.3414  0.5108 -0.2570
  534SOL    HW1 1801   0.536   0.371   3.165  0.7026  1.8858 -1.1026
  534SOL    HW2 1802   0.418   0.375   3.053  0.5835  0.4436 -1.0539
  535SOL     OW 1803   4.022   2.878   5.089  0.0334  0.0198 -0.0368
  535SOL    HW1 1804   4.088   2.863   5.016 -1.1027 -0.6151 -0.9617
  535SOL    HW2 1805   3.998   2.975   5.094  1.1477  0.2840  0.4252
  536SOL     OW 1806   1.959   0.095   4.008 -0.0334 -0.4742  0.1140
  536SOL    HW1 1807   1.967   0.182   3.959 -0.0753 -0.8858 -0.6491
  536SOL    HW2 1808   1.885   0.041   3.967  1.3019 -1.7126 -0.7910
  537SOL     OW 1809   0.591   2.862   1.817  0.3767  0.0473 -0.1278
  537SOL    HW1 1810   0.557   2.780   1.863  1.6998 -0.5702 -0.2360
  537SOL    HW2 1811   0.561   2.862   1.721  1.1409 -0.7744 -0.3705
  538SOL     OW 1812   1.744   5.161   2.584  0.2898 -0.3021 -0.3473
  538SOL    HW1 1813   1.800   5.104   2.645  1.5331  0.3374 -0.8672
  538SOL    HW2 1814   1.682   5.218   2.639 -0.2242 -1.3657  0.2166
  539SOL     OW 1815   4.102   4.787   1.912  0.1028  0.3788  0.0793
  539SOL    HW1 1816   4.095   4.884   1.890 -2.7953  0.2309  0.0470
  539SOL    HW2 1817   4.056   4.732   1.843 -3.2585 -0.5457  2.7599
  540SOL     OW 1818   4.076   3.600   2.717  0.6184  0.2135  0.2089
  540SOL    HW1 1819   4.147   3.531   2.703  1.4996  1.3286 -1.0788
  540SOL    HW2 1820   3.986   3.557   2.711  1.1476 -0.9491  0.2534
  541SOL     OW 1821   3.690   1.751   0.508 -0.3443 -0.2686 -0.0029
  541SOL    HW1 1822   3.746   1.823   0.468  2.0997 -2.0513 -0.0074
  541SOL    HW2 1823   3.631   1.710   0.438  0.4278 -0.2414 -0.6730
  542SOL     OW 1824   2.588   2.394   4.639 -0.0171  0.1944 -0.1122
  542SOL    HW1 1825   2.670   2.353   4.679 -0.9034 -1.1694  0.3441
  542SOL    HW2 1826   2.547   2.331   4.574 -2.1701 -0.2658  1.5892
  543SOL     OW 1827   4.793   4.979   1.518  0.1516 -0.2136 -0.0043
  543SOL    HW1 1828   4.868   4.931   1.564 -0.4109  0.9416  2.2574
  543SOL    HW2 1829   4.805   5.078   1.527 -1.0837  0.0159 -0.5805
  544SOL     OW 1830   4.613   4.419   3.675  0.6077  0.6317  0.2801
  544SOL    HW1 1831   4.655   4.329   3.666  1.0585  0.7800  0.8570
  544SOL    HW2 1832   4.537   4.426   3.611  0.7341 -0.0606  0.0398
  545SOL     OW 1833   2.827   2.272   2.080 -0.3453 -0.4194  0.1329
  545SOL    HW1 1834   2.767   2.252   2.157 -0.6912 -0.4012 -0.1318
  545SOL    HW2 1835   2.788   2.346   2.025  0.4867  0.3870  0.6042
  546SOL     OW 1836   0.986   1.645   0.950  0.0958  0.3971 -0.0657
  546SOL    HW1 1837   0.965   1.641   0.853 -0.7070 -2.0087  0.1458
  546SOL    HW2 1838   1.078   1.609   0.966  0.8004  2.0891 -0.0121
  547SOL     OW 1839   1.202   4.466   0.931 -0.4336 -0.0054 -0.1404
  547SOL    HW1 1840   1.255   4.445   0.849 -0.1472  0.6139 -0.1204
  547SOL    HW2 1841   1.228   4.556   0.965  2.6016 -1.8989  3.1038
  548SOL     OW 1842   2.021   1.736   1.822  0.0327 -0.1369 -0.0196
  548SOL    HW1 1843   2.076   1.702   1.898 -1.1853 -1.1711  0.4322
  548SOL    HW2 1844   2.077   1.741   1.740  1.5571  1.6210  1.0437
  549SOL     OW 1845   2.297   2.230   2.462 -0.4997  0.4670 -0.5455
  549SOL    HW1 1846   2.247   2.272   2.386 -1.4695 -0.5832 -0.5056
  549SOL    HW2 1847   2.337   2.143   2.433 -0.8917  0.0465  0.1372
  550SOL     OW 1848   1.076   2.999   1.822  0.0804  0.4707  0.0452
  550SOL    HW1 1849   1.108   3.032   1.911  1.4132 -0.0434 -0.2323
  550SOL    HW2 1850   1.008   2.927   1.836  2.3260 -1.6496  0.7329
  551SOL     OW 1851   2.270   2.100   3.271  0.2127 -0.0603 -0.4667
  551SOL    HW1 1852   2.349   2.066   3.322  0.3279 -0.8384 -1.1379
  551SOL    HW2 1853   2.236   2.029   3.210 -0.5342  0.5232 -0.7573
  552SOL     OW 1854   2.202   4.816   2.084  0.0991 -0.2334 -0.7172
  552SOL    HW1 1855   2.254   4.787   2.003 -0.9387 -2.4152 -0.6717
  552SOL    HW2 1856   2.121   4.759   2.094 -0.5697  0.9346  1.0861
  553SOL     OW 1857   0.204   4.371   5.125 -0.2441  0.6001  0.7278
  553SOL    HW1 1858   0.196   4.420   5.038 -1.8266  0.6048  0.8405
  553SOL    HW2 1859   0.293   4.327   5.130  0.5931  2.0949 -0.0986
  554SOL     OW 1860   4.169   4.737   0.941  0.3484 -0.1033  0.1403
  554SOL    HW1 1861   4.171   4.685   0.857  2.4395  0.4068 -0.1847
  554SOL    HW2 1862   4.075   4.748   0.972 -0.4449 -0.4377 -2.0268
  555SOL     OW 1863   2.725   0.656   4.147 -0.3622  0.5821 -0.0856
  555SOL    HW1 1864   2.764   0.748   4.159 -2.1743  1.6511 -1.7548
  555SOL    HW2 1865   2.693   0.622   4.236 -0.2399  1.8527  0.4716
  556SOL     OW 1866   0.994   4.202   1.750 -0.1616 -0.4695  0.4457
  556SOL    HW1 1867   1.002   4.250   1.837 -0.9799  1.0433 -0.2708
  556SOL    HW2 1868   0.970   4.267   1.678  2.9619 -1.2293 -1.4474
  557SOL     OW 1869   4.043   1.716   4.203 -0.0231  0.0059 -0.2556
  557SOL    HW1 1870   4.018   1.789   4.266 -0.8407 -1.0356  0.6666
  557SOL    HW2 1871   3.960   1.676   4.164  0.4739  0.8408 -2.2737
  558SOL     OW 1872   0.955   1.622   3.688  0.0342  0.2523 -0.1754
  558SOL    HW1 1873   0.922   1.545   3.633  1.0819 -0.3562  0.0245
  558SOL    HW2 1874   0.878   1.681   3.712 -0.8857 -1.0126  0.1150
  559SOL     OW 1875   3.402   2.438   4.822  0.0318  0.0776  0.5568
  559SOL    HW1 1876   3.453   2.366   4.868  0.6840 -0.2528 -0.6578
  559SOL    HW2 1877   3.343   2.484   4.889 -0.2841 -1.4573  1.3886
  560SOL     OW 1878   0.251   2.421   2.676 -0.3550  0.4561 -0.1026
  560SOL    HW1 1879   0.189   2.497   2.660 -0.9057 -0.2127 -1.3393
  560SOL    HW2 1880   0.345   2.453   2.673 -0.5761  1.0701 -0.7865
  561SOL     OW 1881   0.693   1.135   5.057 -0.2505  0.5552 -0.1079
  561SOL    HW1 1882   0.770   1.093   5.105 -1.5700 -2.4170 -0.4210
  561SOL    HW2 1883   0.712   1.139   4.959 -0.2752  0.3867 -0.1185
  562SOL     OW 1884   4.910   4.185   1.298  0.5191 -0.2199 -0.1388
  562SOL    HW1 1885   4.993   4.193   1.355  0.4083 -1.9823  0.3350
  562SOL    HW2 1886   4.927   4.119   1.225 -0.3579 -0.3298 -0.2433
  563SOL     OW 1887   5.016   4.607   3.666  0.0709  0.7252 -0.1062
  563SOL    HW1 1888   5.112   4.582   3.655 -0.0956  0.5595 -1.3098
  563SOL    HW2 1889   4.995   4.685   3.608 -0.4012  1.1022  0.5575
  564SOL     OW 1890   2.028   1.866   4.692 -0.0788 -0.0377  0.1083
  564SOL    HW1 1891   2.077   1.801   4.634  0.9967  0.5042  0.3989
  564SOL    HW2 1892   2.088   1.899   4.765 -1.4942 -0.9796  1.7956
  565SOL     OW 1893   1.288   1.864   0.695  0.0894  0.0536  0.1879
  565SOL    HW1 1894   1.191   1.889   0.697  0.1339  0.2309  0.2125
  565SOL    HW2 1895   1.299   1.775   0.652  0.0392  0.6614 -1.1351
  566SOL     OW 1896   0.592   0.534   2.049 -0.0387  0.1527  0.4327
  566SOL    HW1 1897   0.616   0.492   2.137 -1.1393  0.0618  0.7083
  566SOL    HW2 1898   0.520   0.602   2.064  1.5861  2.0375 -0.0369
  567SOL     OW 1899   2.702   3.938   3.834 -0.1941 -0.1849 -0.0809
  567SOL    HW1 1900   2.692   3.874   3.911 -0.9379  0.4095  0.3308
  567SOL    HW2 1901   2.756   4.017   3.863 -1.8465  0.8305  0.3553
  568SOL     OW 1902   4.468   2.530   0.714  0.5652 -0.0906  0.4066
  568SOL    HW1 1903   4.369   2.520   0.710  0.6428 -0.3749 -2.3617
  568SOL    HW2 1904   4.503   2.485   0.797 -1.4536 -1.2842  0.6658
  569SOL     OW 1905   4.373   0.657   1.218  0.2748 -0.7285  0.5603
  569SOL    HW1 1906   4.356   0.685   1.312  0.3625 -1.9855  0.9646
  569SOL    HW2 1907   4.470   0.641   1.205  0.7712  2.3994 -0.6203
  570SOL     OW 1908   0.804   2.761   2.767 -0.4674 -0.1963  0.5037
  570SOL    HW1 1909   0.725   2.718   2.724 -0.9947  0.7293  0.5410
  570SOL    HW2 1910   0.791   2.766   2.866 -1.2922  1.7620  0.3444
  571SOL     OW 1911   0.456   1.657   1.119  0.0969  0.1150 -0.2582
  571SOL    HW1 1912   0.533   1.662   1.056 -0.2075  0.6511 -0.5964
  571SOL    HW2 1913   0.435   1.749   1.154  0.4164 -0.2083  0.8143
  572SOL     OW 1914   4.562   3.147   3.078 -0.0471 -0.7230 -0.2575
  572SOL    HW1 1915   4.504   3.088   3.133 -0.7213 -2.7852 -2.9741
  572SOL    HW2 1916   4.658   3.124   3.092 -0.1934 -1.0022  0.2753
  573SOL     OW 1917   3.296   2.178   1.060 -0.1766 -0.3042 -0.4659
  573SOL    HW1 1918   3.252   2.169   0.971  1.1862 -0.1048 -1.1914
  573SOL    HW2 1919   3.322   2.088   1.094  0.7981 -0.2635 -1.0724
  574SOL     OW 1920   4.361   5.121   2.729 -0.0801 -0.0162  0.5003
  574SOL    HW1 1921   4.445   5.166   2.700  0.1021  0.4306  1.6861
  574SOL    HW2 1922   4.382   5.047   2.792 -0.5719  0.2919  1.0480
  575SOL     OW 1923   0.853   1.295   4.468  0.2055 -0.7370 -0.5328
  575SOL    HW1 1924   0.755   1.301   4.483  0.1727 -0.2246 -0.9343
  575SOL    HW2 1925   0.872   1.235   4.391  0.1596 -0.1152 -1.0287
  576SOL     OW 1926   5.119   3.256   0.851  0.2232  0.1119  0.0736
  576SOL    HW1 1927   5.030   3.273   0.895  0.7647  0.5663  1.0202
  576SOL    HW2 1928   5.104   3.221   0.759 -0.9496 -0.4668  0.4622
  577SOL     OW 1929   0.171   0.546   0.977  0.0499 -0.1555  0.5446
  577SOL    HW1 1930   0.258   0.497   0.976  0.9311  1.1192  3.2880
  577SOL    HW2 1931   0.176   0.624   0.915  0.4189 -0.7580 -0.1987
  578SOL     OW 1932   4.183   3.435   3.637 -0.2286  0.4278  0.5895
  578SOL    HW1 1933   4.262   3.486   3.602  0.2264  0.0164  1.0068
  578SOL    HW2 1934   4.099   3.486   3.617 -0.1422 -0.3350 -2.2443
  579SOL     OW 1935   0.114   2.716   3.608  0.1711 -0.0196  0.2290
  579SOL    HW1 1936   0.179   2.760   3.670  1.2591 -0.9412 -0.1994
  579SOL    HW2 1937   0.088   2.627   3.645 -1.8499  0.8493  0.9942
  580SOL     OW 1938   2.011   5.086   2.882  0.0453  0.0979 -0.0319
  580SOL    HW1 1939   1.965   5.028   2.815  0.6223 -0.5433  0.1170
  580SOL    HW2 1940   2.110   5.073   2.876  0.1581  0.7605  0.2876
  581SOL     OW 1941   2.414   3.691   3.973 -0.4726 -0.0231  0.2537
  581SOL    HW1 1942   2.362   3.636   3.908 -1.8445  1.0588  0.3876
  581SOL    HW2 1943   2.355   3.717   4.049  0.1830  1.4650  0.2787
  582SOL     OW 1944   3.548   3.333   5.073  0.4049 -0.1675 -0.1731
  582SOL    HW1 1945   3.584   3.377   4.990  1.0110  0.6873  0.5164
  582SOL    HW2 1946   3.571   3.236   5.072 -1.2625 -0.5996 -1.9021
  583SOL     OW 1947   1.720   3.147   1.985  0.5564 -0.0357  0.8587
  583SOL    HW1 1948   1.803   3.196   1.961  0.0446  0.6946  0.5321
  583SOL    HW2 1949   1.667   3.128   1.903  0.0166  0.2116  1.1429
  584SOL     OW 1950   2.596   3.453   4.923 -0.3723 -0.0477  0.4442
  584SOL    HW1 1951   2.672   3.423   4.866  1.6369  1.0853  2.3703
  584SOL    HW2 1952   2.607   3.551   4.944 -2.5364  0.2225  0.5675
  585SOL     OW 1953   1.740   3.716   2.966  0.7848 -0.1149  0.2279
  585SOL    HW1 1954   1.799   3.782   3.013 -1.0921  1.6091  0.3076
  585SOL    HW2 1955   1.720   3.749   2.874  0.2804 -0.8736  0.0540
  586SOL     OW 1956   3.476   1.485   3.572  0.1738  0.6758 -0.8498
  586SOL    HW1 1957   3.513   1.485   3.665 -0.6803  0.0314 -0.4871
  586SOL    HW2 1958   3.406   1.556   3.565  1.5774  2.0280 -1.5902
  587SOL     OW 1959   2.333   5.038   3.521  0.4073 -0.3318  0.6062
  587SOL    HW1 1960   2.240   5.009   3.499 -0.2957  2.1419 -0.0347
  587SOL    HW2 1961   2.333   5.086   3.609  0.5617  1.5729 -0.3579
  588SOL     OW 1962   3.227   5.082   0.800 -0.5354 -0.0592  0.2472
  588SOL    HW1 1963   3.285   5.126   0.731 -2.3131 -0.0525 -1.3132
  588SOL    HW2 1964   3.151   5.142   0.824 -1.4485 -1.1504  0.1768
  589SOL     OW 1965   4.804   0.365   2.341 -0.5032  0.7439  0.1424
  589SOL    HW1 1966   4.868   0.311   2.395 -0.0856  0.6141 -0.4690
  589SOL    HW2 1967   4.731   0.400   2.400 -1.4946 -1.4990  0.3859
  590SOL     OW 1968   3.182   0.538   0.215  0.2170  0.5400 -0.0797
  590SOL    HW1 1969   3.256   0.476   0.189 -1.4365 -1.8441  0.5402
  590SOL    HW2 1970   3.094   0.498   0.191 -1.1017  1.1919  3.0675
  591SOL     OW 1971   0.489   1.636   0.398 -0.2067 -0.0217  0.2890
  591SOL    HW1 1972   0.407   1.691   0.407  0.3583  0.5135  2.7557
  591SOL    HW2 1973   0.566   1.694   0.371  0.3403  0.4363  2.6695
  592SOL     OW 1974   0.273   0.462   3.400  0.1482 -0.4264  0.3366
  592SOL    HW1 1975   0.297   0.535   3.465  2.1898 -0.4922 -0.2653
  592SOL    HW2 1976   0.270   0.500   3.308  0.0179 -0.8749  0.1556
  593SOL     OW 1977   3.741   1.215   2.952 -0.3156  0.7993  0.1222
  593SOL    HW1 1978   3.733   1.219   2.852  0.3326 -1.7088 -0.0922
  593SOL    HW2 1979   3.728   1.307   2.990 -1.1348  1.7233 -2.2044
  594SOL     OW 1980   0.524   3.150   0.951  0.2290 -0.4917  0.4155
  594SOL    HW1 1981   0.494   3.227   0.895 -0.0387 -1.4962 -0.8951
  594SOL    HW2 1982   0.586   3.182   1.022 -1.2892  1.1546  1.0553
  595SOL     OW 1983   0.385   3.669   1.226 -0.0189  0.4158 -0.1506
  595SOL    HW1 1984   0.307   3.615   1.194 -2.0795  4.5496 -2.9587
  595SOL    HW2 1985   0.354   3.733   1.297  1.4480  0.5111  0.4473
  596SOL     OW 1986   3.713   1.775   0.787 -0.2128  0.4754  0.4273
  596SOL    HW1 1987   3.746   1.868   0.774 -0.5662  0.5225 -0.1924
  596SOL    HW2 1988   3.683   1.738   0.698 -1.2348  0.2201  0.8635
  597SOL     OW 1989   1.019   1.322   0.594  0.1110  0.2723  0.2913
  597SOL    HW1 1990   0.989   1.226   0.587  1.4071 -0.1581  0.3913
  597SOL    HW2 1991   1.103   1.334   0.542 -0.0490  1.3852  0.2617
  598SOL     OW 1992   0.145   4.849   3.608  0.1820 -0.7892  0.0184
  598SOL    HW1 1993   0.078   4.914   3.643 -1.6083 -2.5587  0.0295
  598SOL    HW2 1994   0.122   4.756   3.639 -0.3607 -2.2296 -3.9997
  599SOL     OW 1995   3.232   4.341   4.548  0.6176  0.0239  0.6357
  599SOL    HW1 1996   3.255   4.368   4.454 -1.2959  0.8571  0.3407
  599SOL    HW2 1997   3.188   4.251   4.546 -0.0206  0.3242  0.6126
  600SOL     OW 1998   2.084   0.257   4.933 -0.1625 -0.2962 -0.0446
  600SOL    HW1 1999   1.991   0.223   4.918  0.0564 -0.1468 -1.9955
  600SOL    HW2 2000   2.114   0.231   5.024 -1.6420 -1.4630  0.1587
  601SOL     OW 2001   2.098   1.475   0.977  0.2650  0.4643  0.0156
  601SOL    HW1 2002   2.072   1.527   0.896 -0.6933  0.1729  0.1230
  601SOL    HW2 2003   2.017   1.429   1.015  0.8981 -0.2620  0.5201
  602SOL     OW 2004   5.054   2.646   4.606 -0.1963 -0.0682  0.1626
  602SOL    HW1 2005   4.959   2.633   4.578  0.1471 -1.0428 -0.6110
  602SOL    HW2 2006   5.070   2.742   4.626 -1.3427  0.1070  0.2956
  603SOL     OW 2007   1.542   3.140   1.397 -0.4015  0.1361  0.0546
  603SOL    HW1 2008   1.449   3.154   1.430  0.4800  1.5323  2.1327
  603SOL    HW2 2009   1.585   3.065   1.447 -0.4537 -0.7173 -1.1171
  604SOL     OW 2010   2.098   1.149   1.295  0.5652  0.1490 -0.6491
  604SOL    HW1 2011   2.137   1.090   1.366 -0.0867  0.2568 -0.1865
  604SOL    HW2 2012   2.119   1.111   1.205  2.3593  0.6006 -0.4574
  605SOL     OW 2013   4.345   2.712   3.242 -0.0735  0.0184 -0.7098
  605SOL    HW1 2014   4.344   2.640   3.172  0.3705 -1.0356  0.3496
  605SOL    HW2 2015   4.253   2.723   3.279 -0.5782  1.4038 -2.2416
  606SOL     OW 2016   1.152   1.371   2.915  0.0026  0.0577 -0.8816
  606SOL    HW1 2017   1.085   1.421   2.860  0.2336  1.7184  0.2850
  606SOL    HW2 2018   1.243   1.411   2.903  0.1169  0.2448  0.4163
  607SOL     OW 2019   1.234   1.248   2.578 -0.2032 -0.1542  0.1275
  607SOL    HW1 2020   1.287   1.225   2.496  0.9905  0.2574  0.7635
  607SOL    HW2 2021   1.143   1.281   2.550 -0.0684 -0.6727 -0.9900
  608SOL     OW 2022   2.080   3.722   0.051 -0.2255 -0.1320 -0.4075
  608SOL    HW1 2023   2.037   3.679  -0.027  4.2455 -1.3121 -2.5829
  608SOL    HW2 2024   2.137   3.655   0.100 -0.9733  1.1443  2.4526
  609SOL     OW 2025   0.307   4.090   3.424 -0.0989  0.2323  0.2419
  609SOL    HW1 2026   0.283   4.160   3.358  1.4293 -0.0562 -0.6604
  609SOL    HW2 2027   0.269   4.002   3.396  0.6457  0.0875 -0.3338
  610SOL     OW 2028   2.704   1.826   0.502 -0.0882  0.5835 -0.2511
  610SOL    HW1 2029   2.646   1.761   0.453  0.0342  2.1083 -2.5944
  610SOL    HW2 2030   2.795   1.787   0.515 -0.4268 -0.2390 -0.3065
  611SOL     OW 2031   3.520   0.050   0.283  0.2448 -0.0310  0.5881
  611SOL    HW1 2032   3.605   0.050   0.230 -0.1314  1.1511 -0.0376
  611SOL    HW2 2033   3.463  -0.027   0.253 -0.3434  1.1062 -1.4004
  612SOL     OW 2034   0.568   2.623   2.906 -0.0886 -0.1639  0.1757
  612SOL    HW1 2035   0.554   2.568   2.988 -1.9075 -0.4260 -0.2568
  612SOL    HW2 2036   0.505   2.700   2.907  2.7498  2.3210  1.0163
  613SOL     OW 2037   5.153   2.346   3.396  0.0928 -0.2847  0.0697
  613SOL    HW1 2038   5.215   2.358   3.318 -0.4350  0.2806 -0.2711
  613SOL    HW2 2039   5.199   2.293   3.467  0.3838 -1.3194 -0.8646
  614SOL     OW 2040   0.464   0.680   2.856 -0.4365  0.3960 -0.0453
  614SOL    HW1 2041   0.522   0.733   2.795  1.1947 -0.2584  0.8893
  614SOL    HW2 2042   0.443   0.592   2.814  0.0027  0.2753 -0.0173
  615SOL     OW 2043   3.780   1.705   2.746 -0.0499 -0.3895 -0.0151
  615SOL    HW1 2044   3.760   1.632   2.680 -1.8045 -0.2375  0.2941
  615SOL    HW2 2045   3.698   1.760   2.760  1.1347  1.4546  0.0238
  616SOL     OW 2046   3.519   1.860   3.612  0.0493  0.1214 -0.0980
  616SOL    HW1 2047   3.440   1.805   3.585 -0.6845  0.3244  1.5064
  616SOL    HW2 2048   3.563   1.818   3.692  1.5545  0.0354 -0.9451
  617SOL     OW 2049   2.428   4.333   5.041  0.4130 -0.1136  0.4026
  617SOL    HW1 2050   2.395   4.293   5.127  0.9360  0.6196  0.9652
  617SOL    HW2 2051   2.515   4.380   5.058  0.4241  0.2052 -0.4905
  618SOL     OW 2052   2.367   0.590   2.959 -0.3960  0.5031 -0.7785
  618SOL    HW1 2053   2.298   0.638   3.013  0.8748  1.1231  0.3583
  618SOL    HW2 2054   2.364   0.492   2.980 -2.2352  0.2108 -2.2439
  619SOL     OW 2055   3.179   0.956   0.382 -0.1430 -0.1394 -0.2647
  619SOL    HW1 2056   3.248   0.894   0.417  0.8516  1.7567  1.3441
  619SOL    HW2 2057   3.214   1.002   0.300 -0.0872 -0.2772 -0.3173
  620SOL     OW 2058   0.164   1.468   4.181  0.7438  0.2117  0.7507
  620SOL    HW1 2059   0.086   1.406   4.173 -0.3247  1.6009  0.0099
  620SOL    HW2 2060   0.249   1.416   4.168 -0.1411 -0.9450 -0.7534
  621SOL     OW 2061   4.977   4.373   0.483  0.4552  0.6312 -0.6057
  621SOL    HW1 2062   5.056   4.395   0.426  1.0907 -0.6276 -0.2430
  621SOL    HW2 2063   4.933   4.458   0.513  2.3317  1.4058  0.1149
  622SOL     OW 2064   5.067   3.828   2.018 -0.0971  0.3294 -0.1400
  622SOL    HW1 2065   5.040   3.760   1.950 -0.6319 -0.2692  0.6497
  622SOL    HW2 2066   5.013   3.911   2.006  0.5822  0.6510 -1.1317
  623SOL     OW 2067   0.622   0.605   1.174 -0.0016  0.3080 -0.8797
  623SOL    HW1 2068   0.613   0.551   1.257 -0.3954  1.9173  0.1596
  623SOL    HW2 2069   0.656   0.696   1.196 -0.5749  0.9422 -2.4210
  624SOL     OW 2070   3.196   1.660   4.039 -0.2288  0.0183 -0.3840
  624SOL    HW1 2071   3.267   1.595   4.066 -0.9593 -1.9275 -2.8200
  624SOL    HW2 2072   3.109   1.612   4.031 -0.6837  1.1124 -2.7856
  625SOL     OW 2073   0.699   1.922   4.671  0.4733  0.3293  0.3109
  625SOL    HW1 2074   0.700   1.890   4.766  0.2010  1.5456  0.7425
  625SOL    HW2 2075   0.781   1.891   4.624  0.8139  0.0751  1.0654
  626SOL     OW 2076   1.672   1.471   1.983 -0.5901  0.2389  0.1180
  626SOL    HW1 2077   1.661   1.476   1.884 -1.2173  1.5641  0.2187
  626SOL    HW2 2078   1.585   1.444   2.025 -0.4658  0.1733  0.3362
  627SOL     OW 2079   2.498   0.254   4.973  0.2477 -0.0712 -0.2718
  627SOL    HW1 2080   2.552   0.221   5.051 -2.4730 -4.4743  0.0423
  627SOL    HW2 2081   2.475   0.350   4.987  1.9178 -0.0186  3.0789
  628SOL     OW 2082   3.326   4.212   2.614 -0.0971  0.3553 -0.1461
  628SOL    HW1 2083   3.322   4.205   2.515 -0.6491  0.1883 -0.1144
  628SOL    HW2 2084   3.283   4.132   2.656  0.1147  0.4316  0.2276
  629SOL     OW 2085   1.424   1.412   5.153 -0.7342  0.2470 -0.1022
  629SOL    HW1 2086   1.380   1.323   5.167 -0.5513  0.0773 -0.5864
  629SOL    HW2 2087   1.359   1.485   5.174 -0.8457 -0.0009  0.4223
  630SOL     OW 2088   0.540   0.309   4.871 -0.5969  0.0232  0.3602
  630SOL    HW1 2089   0.538   0.406   4.894  1.2190  0.0752  0.4286
  630SOL    HW2 2090   0.535   0.255   4.954  0.5556  0.1111  0.4965
  631SOL     OW 2091   0.392   4.855   2.426  0.1790  0.2691 -0.1451
  631SOL    HW1 2092   0.342   4.917   2.487  1.5649  1.2520  0.0523
  631SOL    HW2 2093   0.419   4.904   2.344 -1.8909 -1.1172 -1.7539
  632SOL     OW 2094   2.249   0.334   3.002 -0.0859 -0.1377  0.8571
  632SOL    HW1 2095   2.211   0.260   3.057 -0.6743 -1.1305 -0.7975
  632SOL    HW2 2096   2.210   0.330   2.909  1.3846  1.0199  0.1443
  633SOL     OW 2097   4.575   4.862   1.448 -0.0261 -0.1649 -0.8362
  633SOL    HW1 2098   4.658   4.904   1.485 -0.4041 -0.1953  0.0877
  633SOL    HW2 2099   4.582   4.763   1.457 -1.0723 -0.1009  1.3694
  634SOL     OW 2100   1.476   2.279   0.543  0.1880 -0.0210 -0.4373
  634SOL    HW1 2101   1.489   2.180   0.551 -0.3943 -0.0638  0.0976
  634SOL    HW2 2102   1.381   2.301   0.565  0.7585  0.8577  1.3166
  635SOL     OW 2103   5.100   2.844   1.490 -0.0245  0.1494  0.2510
  635SOL    HW1 2104   5.045   2.883   1.416 -0.3233 -2.7105 -1.1479
  635SOL    HW2 2105   5.196   2.845   1.464 -0.1851 -1.3970 -0.5150
  636SOL     OW 2106   2.859   1.574   4.685 -0.0423 -0.7914 -0.1075
  636SOL    HW1 2107   2.822   1.658   4.646  1.6196 -0.7429 -1.7014
  636SOL    HW2 2108   2.956   1.566   4.663  0.1961 -2.4368  1.2564
  637SOL     OW 2109   3.116   1.637   1.164 -0.4704  0.6763 -0.5852
  637SOL    HW1 2110   3.029   1.670   1.201 -0.3864  0.7615 -0.4606
  637SOL    HW2 2111   3.146   1.558   1.217 -0.0068  1.2159 -0.0197
  638SOL     OW 2112   3.362   4.227   1.546 -0.4738  0.3186  0.7935
  638SOL    HW1 2113   3.314   4.164   1.607 -1.8048 -0.7014 -1.1840
  638SOL    HW2 2114   3.457   4.237   1.575 -0.0875 -2.9680  0.9895
  639SOL     OW 2115   2.050   1.448   2.197  0.0429 -0.0005 -0.1003
  639SOL    HW1 2116   1.951   1.437   2.202  0.0584  0.1727  0.9209
  639SOL    HW2 2117   2.081   1.506   2.273  0.7942  0.9257 -1.0852
  640SOL     OW 2118   5.088   1.292   0.308  0.4491 -0.6017  0.7235
  640SOL    HW1 2119   4.992   1.264   0.306  0.5651 -0.9631 -0.1629
  640SOL    HW2 2120   5.101   1.372   0.250  1.0616 -1.8626 -0.9862
  641SOL     OW 2121   3.732   1.104   4.208  0.3388  0.7461 -0.3291
  641SOL    HW1 2122   3.673   1.122   4.129 -1.1263 -4.1334 -0.7120
  641SOL    HW2 2123   3.678   1.115   4.292 -0.2603 -0.6911 -0.4980
  642SOL     OW 2124   1.810   4.709   2.596 -0.3036  0.0865 -0.0631
  642SOL    HW1 2125   1.869   4.663   2.530  1.1508 -0.1781  1.3511
  642SOL    HW2 2126   1.755   4.642   2.645 -0.3059  0.1306 -0.0046
  643SOL     OW 2127   0.846   0.051   4.002 -0.5989  0.0393 -0.2317
  643SOL    HW1 2128   0.828   0.021   4.096  0.5164 -2.1317 -0.6440
  643SOL    HW2 2129   0.834   0.150   3.996 -1.3980  0.1448  2.0129
  644SOL     OW 2130   3.574   1.644   3.827  0.2518 -0.3696 -0.6458
  644SOL    HW1 2131   3.577   1.641   3.927  1.3148 -0.7126 -0.6801
  644SOL    HW2 2132   3.666   1.638   3.790  0.0129  1.2187 -1.6235
  645SOL     OW 2133   4.128   4.347   1.126  0.3760  0.1173  0.0286
  645SOL    HW1 2134   4.037   4.366   1.088 -0.0049 -0.6882  0.5223
  645SOL    HW2 2135   4.131   4.376   1.221  0.7780  0.5149 -0.0983
  646SOL     OW 2136   0.670   5.056   1.327 -0.2903 -0.3480  0.0683
  646SOL    HW1 2137   0.646   5.005   1.245  0.3203 -2.6558  1.2364
  646SOL    HW2 2138   0.739   5.125   1.305 -0.3779 -0.7062 -1.3956
  647SOL     OW 2139   1.527   0.132   2.788  0.5455 -0.1008  0.2700
  647SOL    HW1 2140   1.486   0.137   2.697  2.1453  1.2205 -0.4380
  647SOL    HW2 2141   1.497   0.211   2.842  0.6519 -0.1606  0.4172
  648SOL     OW 2142   2.680   3.942   3.209 -0.5225  0.0483  0.5271
  648SOL    HW1 2143   2.645   3.850   3.228 -0.1650 -0.5062 -1.3059
  648SOL    HW2 2144   2.755   3.936   3.143  0.9910  1.4892  2.0200
  649SOL     OW 2145   0.835   0.716   0.153  0.3151  0.3888 -0.8405
  649SOL    HW1 2146   0.757   0.761   0.109 -2.2761 -0.3749  2.5275
  649SOL    HW2 2147   0.920   0.759   0.123 -1.5662  3.2813 -2.4833
  650SOL     OW 2148   0.955   0.293   0.073  0.1178  0.3059 -0.2298
  650SOL    HW1 2149   1.010   0.244   0.141  0.0129  0.3025 -0.1463
  650SOL    HW2 2150   1.009   0.368   0.035 -0.2282  1.1049  0.7799
  651SOL     OW 2151   4.232   3.957   1.347  0.0078 -0.0526  0.4434
  651SOL    HW1 2152   4.280   3.877   1.311 -0.8119  0.5822 -2.2815
  651SOL    HW2 2153   4.281   4.040   1.320 -2.2278  0.5943 -2.0625
  652SOL     OW 2154   1.532   0.432   2.101 -0.5636 -0.3654 -0.0499
  652SOL    HW1 2155   1.506   0.458   2.008  1.4302 -0.5004 -0.6922
  652SOL    HW2 2156   1.490   0.344   2.124 -0.3831 -0.7598 -1.1711
  653SOL     OW 2157   4.103   1.700   0.243 -0.0812  0.2809 -0.0159
  653SOL    HW1 2158   4.131   1.694   0.338 -0.1271 -1.3937 -0.0616
  653SOL    HW2 2159   4.172   1.750   0.191 -0.3056  1.6529  0.9641
  654SOL     OW 2160   4.070   3.009   1.336 -0.1053  0.1708  0.5288
  654SOL    HW1 2161   4.110   3.080   1.393 -0.0149  0.9439 -0.4751
  654SOL    HW2 2162   3.985   3.043   1.296  0.1333 -0.1427 -0.2587
  655SOL     OW 2163   4.784   2.860   2.230  0.3856 -0.5000 -0.2674
  655SOL    HW1 2164   4.809   2.930   2.296  2.0444  0.0568 -1.4199
  655SOL    HW2 2165   4.860   2.797   2.217  0.3204 -0.2713 -2.0224
  656SOL     OW 2166   2.383   4.604   4.663 -0.2221  0.6895 -0.3462
  656SOL    HW1 2167   2.346   4.514   4.684  1.9923 -0.7624 -2.2223
  656SOL    HW2 2168   2.394   4.614   4.564  3.7855  1.1262 -0.0286
  657SOL     OW 2169   4.519   3.157   1.549 -0.0737 -0.0411  0.2406
  657SOL    HW1 2170   4.593   3.090   1.555 -0.4962 -0.5938 -0.5452
  657SOL    HW2 2171   4.525   3.221   1.626  0.8995 -0.4017  0.4748
  658SOL     OW 2172   1.456   2.355   0.942 -0.0122  0.5648 -0.5171
  658SOL    HW1 2173   1.452   2.265   0.985 -1.4540  1.5020  1.5083
  658SOL    HW2 2174   1.527   2.410   0.987 -0.1134  0.8870 -0.7477
  659SOL     OW 2175   4.478   1.092   1.456 -0.3627  0.7057  0.3357
  659SOL    HW1 2176   4.558   1.031   1.449 -1.3164 -0.4588 -1.1470
  659SOL    HW2 2177   4.433   1.078   1.544 -0.6515 -0.9317 -0.0299
  660SOL     OW 2178   3.609   5.126   0.536  0.2973 -0.0334 -0.6588
  660SOL    HW1 2179   3.562   5.155   0.619  0.7721  2.7629 -1.2405
  660SOL    HW2 2180   3.572   5.176   0.458  1.8572 -0.3625 -1.6629
  661SOL     OW 2181   4.543   4.220   4.540 -1.2639 -0.0175  0.5654
  661SOL    HW1 2182   4.505   4.133   4.571  0.3890 -0.8771  0.3022
  661SOL    HW2 2183   4.546   4.284   4.618 -0.2746 -1.0232  1.3907
  662SOL     OW 2184   2.637   2.498   0.856  0.2008  0.0360  0.4037
  662SOL    HW1 2185   2.613   2.590   0.885 -0.2560  0.1735 -0.3692
  662SOL    HW2 2186   2.713   2.502   0.791  0.9177 -0.2286  1.2090
  663SOL     OW 2187   4.568   3.494   2.280 -0.0883  0.4336 -0.4668
  663SOL    HW1 2188   4.636   3.563   2.306 -0.3067  0.2560  0.6116
  663SOL    HW2 2189   4.489   3.539   2.239 -0.1093  0.7940 -0.0337
  664SOL     OW 2190   1.503   0.705   3.294 -0.2707  0.0321 -0.2571
  664SOL    HW1 2191   1.548   0.716   3.205  0.2855  2.3321  0.2444
  664SOL    HW2 2192   1.433   0.634   3.288 -0.5352  0.4310 -2.6329
  665SOL     OW 2193   3.420   2.306   5.063 -0.3048 -0.0786 -0.0230
  665SOL    HW1 2194   3.458   2.380   5.119  0.1258  0.2240 -0.7060
  665SOL    HW2 2195   3.322   2.296   5.083 -0.7694  1.8045 -1.1206
  666SOL     OW 2196   3.678   1.540   5.076 -0.1510 -0.5048 -1.5837
  666SOL    HW1 2197   3.702   1.482   4.998  1.4950 -1.6448 -0.3079
  666SOL    HW2 2198   3.679   1.484   5.159  0.8102  1.2127 -0.3904
  667SOL     OW 2199   3.149   1.090   1.442  0.3010  0.5340  0.3734
  667SOL    HW1 2200   3.119   1.163   1.503 -1.0585  1.1571 -0.9747
  667SOL    HW2 2201   3.240   1.112   1.406  0.0656  1.3979  0.2762
  668SOL     OW 2202   0.738   3.495   2.463 -0.2958  0.4608  0.0756
  668SOL    HW1 2203   0.709   3.408   2.424  0.7083  0.6482 -1.1678
  668SOL    HW2 2204   0.796   3.479   2.543  0.6747 -0.0678 -0.7052
  669SOL     OW 2205   0.646   1.839   2.698 -0.6572  0.4739 -0.0236
  669SOL    HW1 2206   0.706   1.766   2.730 -0.0404  0.5817 -0.8867
  669SOL    HW2 2207   0.555   1.804   2.682 -0.0087 -0.4635 -1.8410
  670SOL     OW 2208   0.118   1.266   3.930  0.2413 -0.6996  0.4624
  670SOL    HW1 2209   0.068   1.281   4.015 -0.2401 -1.3181  0.2964
  670SOL    HW2 2210   0.079   1.188   3.882  1.2911 -1.1129  0.2597
  671SOL     OW 2211   2.398   3.099   4.354 -0.0147  0.5456 -0.5397
  671SOL    HW1 2212   2.453   3.174   4.390  0.7335 -0.8635  1.4032
  671SOL    HW2 2213   2.371   3.120   4.260  1.6388  2.4350 -0.6544
  672SOL     OW 2214   2.564   4.891   3.984  0.2362 -0.2013  0.4108
  672SOL    HW1 2215   2.466   4.889   4.003 -0.1052 -1.1970 -1.2334
  672SOL    HW2 2216   2.581   4.952   3.906  1.0033  0.3600  1.0023
  673SOL     OW 2217   1.019   4.018   2.032  0.0625 -0.7570 -0.2040
  673SOL    HW1 2218   1.032   4.117   2.019 -0.6011 -0.8067 -1.4081
  673SOL    HW2 2219   1.102   3.969   2.005  0.1824 -0.5591 -0.1950
  674SOL     OW 2220   0.102   2.994   0.661  0.0424 -0.8154 -0.2163
  674SOL    HW1 2221   0.167   3.002   0.737 -0.6400 -0.5148  0.3537
  674SOL    HW2 2222   0.151   2.993   0.574  0.8810 -1.7225  0.2461
  675SOL     OW 2223   5.114   3.835   0.887 -0.2190 -0.5842  0.5113
  675SOL    HW1 2224   5.203   3.856   0.928 -0.7845 -0.3907  1.6739
  675SOL    HW2 2225   5.054   3.915   0.894  0.0155 -0.1537 -1.7283
  676SOL     OW 2226   2.779   4.752   4.224 -0.2296 -0.7679  0.2786
  676SOL    HW1 2227   2.744   4.846   4.222  0.7929 -0.3921 -1.4609
  676SOL    HW2 2228   2.814   4.731   4.315  1.2944  1.2249  0.2093
  677SOL     OW 2229   5.109   1.298   4.130  0.0328 -0.2353  0.2338
  677SOL    HW1 2230   5.052   1.377   4.109 -0.8915 -1.4644 -2.3677
  677SOL    HW2 2231   5.064   1.241   4.199 -0.3140  0.4031  0.5462
  678SOL     OW 2232   4.388   4.757   2.687  0.3861  0.0572  0.1443
  678SOL    HW1 2233   4.440   4.676   2.714 -0.5476 -0.3245  0.8359
  678SOL    HW2 2234   4.441   4.809   2.620  0.8693 -1.2861 -0.5524
  679SOL     OW 2235   1.111   2.158   2.531  0.1679  0.4424  0.6429
  679SOL    HW1 2236   1.155   2.203   2.609  0.1997  1.1772  0.2126
  679SOL    HW2 2237   1.092   2.063   2.554 -0.1313  0.7355  1.6748
  680SOL     OW 2238   4.429   0.456   3.474  0.0155 -0.1028 -0.2891
  680SOL    HW1 2239   4.348   0.508   3.503  1.4200  1.7834  0.4879
  680SOL    HW2 2240   4.404   0.361   3.456 -2.0260  0.0018  1.6559
  681SOL     OW 2241   2.959   3.279   0.701  0.0223  0.3583 -0.2552
  681SOL    HW1 2242   2.936   3.226   0.619  1.9006  0.8875 -1.1879
  681SOL    HW2 2243   2.972   3.217   0.778  0.8307 -0.4478 -1.0068
  682SOL     OW 2244   4.212   1.102   2.591  0.1880  0.1089  0.2296
  682SOL    HW1 2245   4.282   1.048   2.544 -1.0839 -0.1236 -1.4783
  682SOL    HW2 2246   4.252   1.188   2.623  1.1922  0.1136 -0.9632
  683SOL     OW 2247   2.799   1.589   1.531  0.5430 -0.5510  1.0490
  683SOL    HW1 2248   2.723   1.617   1.590  1.2057 -0.4889  1.8891
  683SOL    HW2 2249   2.886   1.604   1.579  1.2814  1.7498 -0.8043
  684SOL     OW 2250   4.510   0.942   2.773 -0.0961  0.6834 -0.3269
  684SOL    HW1 2251   4.537   1.038   2.765 -0.2461  0.7248 -0.3440
  684SOL    HW2 2252   4.551   0.903   2.856  0.4181  0.6051 -0.6151
  685SOL     OW 2253   0.188   2.120   4.868 -0.4162  0.3071  0.2300
  685SOL    HW1 2254   0.246   2.090   4.793 -0.6121 -0.3803  0.3474
  685SOL    HW2 2255   0.243   2.165   4.938 -0.1888  0.6580 -0.1683
  686SOL     OW 2256   2.033   0.618   0.490  0.0837  0.1384  0.2732
  686SOL    HW1 2257   2.049   0.531   0.536 -1.3950 -0.1624  0.2730
  686SOL    HW2 2258   1.946   0.657   0.522  0.1701  1.0534 -0.5688
  687SOL     OW 2259   0.585   4.974   2.701  0.0650  0.3185  0.2802
  687SOL    HW1 2260   0.582   4.911   2.779 -0.4048 -1.4788 -1.1127
  687SOL    HW2 2261   0.520   5.048   2.716 -1.4585 -1.0514  0.7798
  688SOL     OW 2262   4.734   3.023   2.740  0.0119 -0.3176 -0.2220
  688SOL    HW1 2263   4.718   3.112   2.697  0.5248 -0.4314 -0.6606
  688SOL    HW2 2264   4.660   3.003   2.804  0.2473  0.7386  0.3945
  689SOL     OW 2265   0.716   0.734   4.963 -0.8769  0.3209 -0.0697
  689SOL    HW1 2266   0.648   0.788   5.014  0.9721  1.7382  1.0173
  689SOL    HW2 2267   0.710   0.638   4.991 -1.2242  0.7385  1.3751
  690SOL     OW 2268   1.127   0.870   4.717  0.1905  0.2699  0.4045
  690SOL    HW1 2269   1.162   0.960   4.693 -1.9948  1.2692  0.7321
  690SOL    HW2 2270   1.052   0.879   4.783  0.2280 -1.8304  0.8247
  691SOL     OW 2271   0.242   2.243   3.694  0.5338  0.7625 -0.5844
  691SOL    HW1 2272   0.239   2.180   3.772  0.3096  1.5050  0.0230
  691SOL    HW2 2273   0.332   2.238   3.651  0.0048 -1.1923 -1.6031
  692SOL     OW 2274   4.924   3.890   2.661 -0.2400 -0.1527 -0.1018
  692SOL    HW1 2275   5.002   3.828   2.648 -0.9254 -1.7497  2.5614
  692SOL    HW2 2276   4.844   3.853   2.613 -0.8758 -1.9669  2.1764
  693SOL     OW 2277   5.137   4.388   1.129 -0.2342  0.3068  0.2111
  693SOL    HW1 2278   5.186   4.345   1.205 -0.9245  0.2043  0.6034
  693SOL    HW2 2279   5.145   4.488   1.138  2.2152  0.3262 -1.2490
  694SOL     OW 2280   2.989   3.710   4.317  0.0321 -0.1093  0.0648
  694SOL    HW1 2281   2.904   3.660   4.335  0.0289 -0.3780 -0.6718
  694SOL    HW2 2282   3.025   3.683   4.227  1.2303 -0.4666  0.6327
  695SOL     OW 2283   5.062   1.284   0.606 -0.4714  0.2605  0.2234
  695SOL    HW1 2284   5.033   1.190   0.623 -0.8981  0.3725  0.1337
  695SOL    HW2 2285   5.076   1.297   0.508 -0.4663  0.3066  0.2303
  696SOL     OW 2286   1.611   1.544   4.261 -0.3772  0.0100  0.3514
  696SOL    HW1 2287   1.664   1.471   4.305  1.1896  0.6140 -0.4603
  696SOL    HW2 2288   1.627   1.630   4.309  1.6423  0.7569 -1.5060
  697SOL     OW 2289   2.881   1.712   1.276 -0.0377 -0.5515  1.4298
  697SOL    HW1 2290   2.825   1.795   1.281  0.9078  0.2132 -0.0168
  697SOL    HW2 2291   2.883   1.668   1.366 -0.0613  1.3242  2.3959
  698SOL     OW 2292   0.067   2.645   0.765  0.2918  0.3375  0.0555
  698SOL    HW1 2293   0.062   2.695   0.852 -2.5383  1.8556 -0.8598
  698SOL    HW2 2294  -0.010   2.581   0.759  0.8998 -0.3145 -1.0212
  699SOL     OW 2295   1.273   3.925   0.967 -0.1322 -0.0315 -0.1149
  699SOL    HW1 2296   1.279   3.956   0.873 -0.8157  1.0902  0.1898
  699SOL    HW2 2297   1.290   4.002   1.029 -1.7954 -0.2341  0.6618
  700SOL     OW 2298   4.738   2.251   2.999 -0.1057 -0.0446 -0.5654
  700SOL    HW1 2299   4.778   2.287   3.083 -1.1437  3.2057 -1.3079
  700SOL    HW2 2300   4.639   2.268   2.999 -0.2400 -0.6851 -2.1149
  701SOL     OW 2301   1.174   4.724   2.786 -0.1718  0.0436 -0.0691
  701SOL    HW1 2302   1.077   4.730   2.809  0.3023  2.8065  1.7588
  701SOL    HW2 2303   1.209   4.816   2.766  2.7452 -0.3231  2.5927
  702SOL     OW 2304   4.439   1.179   4.794 -0.2478  0.1404 -0.1798
  702SOL    HW1 2305   4.520   1.168   4.851  0.4922  0.1116 -1.2030
  702SOL    HW2 2306   4.392   1.090   4.785  0.3464 -0.1344 -0.6351
  703SOL     OW 2307   2.228   1.647   3.315  0.1658 -0.3555  0.9192
  703SOL    HW1 2308   2.199   1.633   3.410 -0.2167 -1.9142  0.5995
  703SOL    HW2 2309   2.154   1.620   3.253  1.3748 -2.0143  0.1408
  704SOL     OW 2310   3.284   4.043   1.722  0.2786  0.2206  0.2994
  704SOL    HW1 2311   3.209   4.016   1.781 -0.7815  0.0679 -1.0629
  704SOL    HW2 2312   3.366   3.990   1.744 -0.2308 -0.1689  1.2825
  705SOL     OW 2313   3.667   4.185   2.661  0.5052  0.3368 -0.3729
  705SOL    HW1 2314   3.611   4.121   2.608 -1.4961  1.3791  0.3915
  705SOL    HW2 2315   3.630   4.277   2.652  1.7660  0.9794  0.6732
  706SOL     OW 2316   1.109   2.853   4.513 -0.1607 -0.1341 -0.2248
  706SOL    HW1 2317   1.167   2.913   4.570 -1.7350  0.6271  0.6379
  706SOL    HW2 2318   1.064   2.908   4.443 -3.4387  0.2943  1.9926
  707SOL     OW 2319   1.988   0.562   4.652 -0.5979  0.2464  0.2452
  707SOL    HW1 2320   1.908   0.503   4.649 -0.3418 -0.2580  2.1754
  707SOL    HW2 2321   2.065   0.512   4.690 -0.0708  1.4928  0.8910
  708SOL     OW 2322   1.584   4.438   2.248  0.0407  0.4226 -0.4220
  708SOL    HW1 2323   1.494   4.470   2.281 -0.3335 -1.1642  0.1905
  708SOL    HW2 2324   1.571   4.377   2.170  0.7834  2.1520 -1.9567
  709SOL     OW 2325   3.078   0.420   0.818 -0.1072  0.2191 -0.6378
  709SOL    HW1 2326   3.155   0.412   0.881 -0.0265  0.9546 -0.6416
  709SOL    HW2 2327   2.993   0.426   0.870 -0.4193 -2.7651 -0.6342
  710SOL     OW 2328   2.808   1.294   4.763 -0.3256 -0.1077 -0.7589
  710SOL    HW1 2329   2.827   1.390   4.743 -0.7288  0.0152 -0.5464
  710SOL    HW2 2330   2.710   1.277   4.757 -0.1833 -0.6938 -1.6253
  711SOL     OW 2331   3.351   0.602   1.755 -0.5120 -0.1426  0.0640
  711SOL    HW1 2332   3.419   0.664   1.716 -0.6018  0.1282  0.3328
  711SOL    HW2 2333   3.262   0.648   1.758 -0.7344 -0.5329 -0.3909
  712SOL     OW 2334   1.949   2.064   4.522  0.0044  0.0418 -0.2381
  712SOL    HW1 2335   1.972   2.040   4.427 -2.7254 -1.7190 -0.5748
  712SOL    HW2 2336   1.998   2.004   4.584 -0.9692 -1.3018 -0.7392
  713SOL     OW 2337   3.188   3.441   4.642  0.5877 -0.0048 -0.0777
  713SOL    HW1 2338   3.197   3.354   4.689 -1.6830 -0.2252  0.0494
  713SOL    HW2 2339   3.119   3.497   4.687  1.2626  1.4480 -0.7713
  714SOL     OW 2340   1.652   1.651   0.436  0.7699 -0.6605  0.1659
  714SOL    HW1 2341   1.719   1.724   0.424 -0.8777  0.7479 -0.9350
  714SOL    HW2 2342   1.601   1.638   0.351  0.1790 -2.2607  0.7267
  715SOL     OW 2343   2.984   2.532   4.832  0.3630 -0.1476  0.4737
  715SOL    HW1 2344   2.899   2.548   4.883 -0.4386  0.4624 -0.9875
  715SOL    HW2 2345   3.062   2.552   4.891 -0.5292  0.4800  1.4813
  716SOL     OW 2346   0.341   1.552   2.282 -0.2298 -0.1956 -0.6880
  716SOL    HW1 2347   0.296   1.575   2.195  0.2144 -3.3445 -1.8826
  716SOL    HW2 2348   0.440   1.543   2.267  0.1814  1.3980  0.7162
  717SOL     OW 2349   5.008   1.862   1.695  0.4106 -0.1603  0.3917
  717SOL    HW1 2350   5.070   1.909   1.632 -0.2755  0.1901 -0.0432
  717SOL    HW2 2351   5.030   1.765   1.698  1.2519  0.0266  0.5780
  718SOL     OW 2352   3.414   4.018   4.474 -0.3035 -0.5228  0.7186
  718SOL    HW1 2353   3.389   3.962   4.395  0.2566  0.1651  0.0403
  718SOL    HW2 2354   3.332   4.044   4.524 -0.6526 -1.0722  0.4452
  719SOL     OW 2355   1.700   3.583   1.210 -0.4138  0.4130 -0.3372
  719SOL    HW1 2356   1.669   3.560   1.117  0.0356  0.3261 -0.4701
  719SOL    HW2 2357   1.699   3.682   1.222 -2.0453  0.3812  0.1268
  720SOL     OW 2358   1.405   0.021   1.957 -0.1324  0.0440 -0.1471
  720SOL    HW1 2359   1.474  -0.047   1.979 -0.6503 -0.6825 -0.7356
  720SOL    HW2 2360   1.427   0.065   1.870  0.7141  1.3303  0.6847
  721SOL     OW 2361   3.643   4.318   1.194  0.3662  0.6771  0.2432
  721SOL    HW1 2362   3.555   4.362   1.175 -0.1433  0.6203  2.3250
  721SOL    HW2 2363   3.632   4.219   1.189  0.3881  0.6744  0.2544
  722SOL     OW 2364   4.159   2.724   0.154  0.5863 -0.2738 -0.1334
  722SOL    HW1 2365   4.112   2.762   0.074  1.0754 -0.7520 -0.6545
  722SOL    HW2 2366   4.236   2.782   0.178  1.0803 -0.6910 -0.6719
  723SOL     OW 2367   0.871   1.033   0.062  0.1307 -0.2738  0.0408
  723SOL    HW1 2368   0.879   1.098   0.137  1.9671  2.9967 -2.6887
  723SOL    HW2 2369   0.948   0.969   0.066  2.4466  2.2339 -0.9027
  724SOL     OW 2370   0.720   4.141   0.256  0.0340 -0.1365  0.4460
  724SOL    HW1 2371   0.751   4.047   0.244 -1.5096 -0.5218 -0.8709
  724SOL    HW2 2372   0.794   4.204   0.233  0.4449 -1.0153 -0.7619
  725SOL     OW 2373   4.621   4.923   1.161  0.1526 -0.5000 -0.2982
  725SOL    HW1 2374   4.600   4.889   1.253 -1.5512 -0.4937 -0.6616
  725SOL    HW2 2375   4.542   4.972   1.125  1.9992  2.7313 -0.3462
  726SOL     OW 2376   1.775   1.902   0.727 -0.2416  0.2332  0.2210
  726SOL    HW1 2377   1.812   1.993   0.746  0.8929 -0.1436 -0.1018
  726SOL    HW2 2378   1.748   1.858   0.812  0.6848  0.2641  0.5436
  727SOL     OW 2379   1.270   2.203   0.806 -0.2459  0.4145 -0.0320
  727SOL    HW1 2380   1.315   2.289   0.831  2.7312 -0.6153 -1.3554
  727SOL    HW2 2381   1.238   2.208   0.711 -1.1799  0.4544  0.2761
  728SOL     OW 2382   1.782   1.966   0.252  0.0127 -0.1857  0.2294
  728SOL    HW1 2383   1.813   1.920   0.335  0.8597  0.1391  0.1044
  728SOL    HW2 2384   1.848   2.037   0.226  0.2556 -0.8982 -1.2317
  729SOL     OW 2385   0.207   0.118   4.211  0.0014 -0.3840 -0.3710
  729SOL    HW1 2386   0.179   0.027   4.244  0.5458 -1.0695 -1.7184
  729SOL    HW2 2387   0.203   0.120   4.111  3.1562 -0.0396 -0.5904
  730SOL     OW 2388   0.089   3.490   0.921 -0.2495  0.3242 -0.0525
  730SOL    HW1 2389   0.096   3.522   0.826  0.6389 -1.0005 -0.4686
  730SOL    HW2 2390   0.077   3.391   0.921  2.8200 -0.1675  1.2028
  731SOL     OW 2391   1.128   1.502   3.846  0.6114  0.2126 -0.3690
  731SOL    HW1 2392   1.066   1.542   3.778 -0.2292  0.2556  0.4068
  731SOL    HW2 2393   1.181   1.575   3.889  0.8390  0.2260 -0.6611
  732SOL     OW 2394   1.601   4.390   4.035  0.8174 -0.0538  0.2775
  732SOL    HW1 2395   1.582   4.392   4.133  0.8401  1.1664  0.2698
  732SOL    HW2 2396   1.694   4.422   4.018  1.7983 -2.7397  0.0278
  733SOL     OW 2397   1.480   3.584   2.168  0.5149  0.0345 -0.1282
  733SOL    HW1 2398   1.489   3.658   2.101 -0.9342 -0.4719 -0.9260
  733SOL    HW2 2399   1.570   3.547   2.189  1.0034  0.1285 -1.8902
  734SOL     OW 2400   3.582   2.375   3.819  0.1466 -0.2773  0.2537
  734SOL    HW1 2401   3.590   2.379   3.719 -0.5106  0.0069  0.2038
  734SOL    HW2 2402   3.606   2.464   3.857  0.2267 -0.3348  0.3368
  735SOL     OW 2403   4.749   0.533   1.543 -0.5156  0.3196 -0.1480
  735SOL    HW1 2404   4.726   0.580   1.629  0.3972  0.1227  0.2077
  735SOL    HW2 2405   4.722   0.591   1.466 -1.0846  0.6207  0.2683
  736SOL     OW 2406   4.129   3.847   2.789 -0.6163  0.1742 -0.1879
  736SOL    HW1 2407   4.133   3.750   2.763 -0.8462  0.0524  0.2115
  736SOL    HW2 2408   4.198   3.898   2.739 -1.7940  0.1648 -1.9107
  737SOL     OW 2409   4.256   0.647   4.589 -0.0741  0.1999 -0.0677
  737SOL    HW1 2410   4.231   0.587   4.513  1.6678 -1.0793  0.3116
  737SOL    HW2 2411   4.184   0.644   4.659 -1.5248  1.1174 -1.4548
  738SOL     OW 2412   3.351   0.071   3.883  0.1072 -0.1925  0.3604
  738SOL    HW1 2413   3.362  -0.017   3.836 -0.2258  0.2984 -0.6779
  738SOL    HW2 2414   3.427   0.131   3.859 -1.1745  0.8354 -1.3864
  739SOL     OW 2415   4.732   4.404   1.190  0.0915  0.3096 -0.1008
  739SOL    HW1 2416   4.729   4.346   1.109  0.5609 -0.3604  0.3496
  739SOL    HW2 2417   4.804   4.373   1.251  0.3131  1.3413  0.1850
  740SOL     OW 2418   4.122   3.129   2.805 -0.1889 -0.0007 -0.0189
  740SOL    HW1 2419   4.174   3.081   2.735 -0.0859 -0.9340  0.6744
  740SOL    HW2 2420   4.056   3.191   2.762 -0.1283 -0.5581 -0.9358
  741SOL     OW 2421   2.332   0.678   4.539 -0.0554  0.3879 -0.5434
  741SOL    HW1 2422   2.304   0.595   4.490 -0.2611  0.6575 -0.8905
  741SOL    HW2 2423   2.410   0.657   4.598  0.1000  0.0206 -0.8739
  742SOL     OW 2424   3.615   2.106   0.955  0.3902 -0.4864 -0.6442
  742SOL    HW1 2425   3.612   2.194   1.004  0.8645 -1.5275  1.3620
  742SOL    HW2 2426   3.552   2.109   0.877 -0.3534  1.2742 -0.0302
  743SOL     OW 2427   0.366   2.107   1.034  0.5582  0.6501  0.5062
  743SOL    HW1 2428   0.331   2.084   0.944  1.8316  0.8135 -0.0540
  743SOL    HW2 2429   0.415   2.194   1.030 -0.5266  1.3688  1.6667
  744SOL     OW 2430   1.373   1.456   2.054  0.5862  0.0822  0.3357
  744SOL    HW1 2431   1.308   1.455   1.977 -0.0759  1.4357  0.8422
  744SOL    HW2 2432   1.331   1.414   2.134  0.2956  0.9765  0.6697
  745SOL     OW 2433   3.767   2.497   0.232 -0.2252  0.2423 -0.2613
  745SOL    HW1 2434   3.836   2.430   0.207 -0.5598 -0.6877  1.1439
  745SOL    HW2 2435   3.810   2.586   0.246  0.6656 -0.2575  0.3246
  746SOL     OW 2436   0.705   4.054   2.466 -0.1407 -0.1112 -0.6919
  746SOL    HW1 2437   0.792   4.074   2.421 -0.4856 -1.1498 -1.8777
  746SOL    HW2 2438   0.646   4.003   2.403 -1.4834  0.2813  0.2085
  747SOL     OW 2439   0.017   3.917   3.080  0.1412 -0.5086 -0.2079
  747SOL    HW1 2440   0.106   3.895   3.120 -0.3180 -2.2838 -0.0838
  747SOL    HW2 2441  -0.027   3.988   3.133  1.6408  0.7017 -0.5054
  748SOL     OW 2442   1.940   2.876   1.199 -0.5376 -0.1115  0.0013
  748SOL    HW1 2443   1.899   2.907   1.285 -2.0413  1.3315 -1.1805
  748SOL    HW2 2444   2.038   2.900   1.199 -0.1738 -1.3279  1.8073
  749SOL     OW 2445   2.648   4.638   3.991  0.0612  0.1308  0.0606
  749SOL    HW1 2446   2.708   4.620   4.069  2.0118 -1.5710 -1.6836
  749SOL    HW2 2447   2.614   4.732   3.996  0.8760  0.3710  2.4316
  750SOL     OW 2448   0.356   1.303   0.895  0.6330 -0.7768 -0.7154
  750SOL    HW1 2449   0.278   1.312   0.833  0.9481 -0.5512 -1.0773
  750SOL    HW2 2450   0.337   1.231   0.962  0.1901 -0.8464 -0.9147
  751SOL     OW 2451   3.377   1.061   2.209  0.3300  0.2004 -0.2089
  751SOL    HW1 2452   3.335   1.060   2.300  0.7972  0.0169  0.0102
  751SOL    HW2 2453   3.476   1.070   2.219  0.6171 -2.0236 -0.5908
  752SOL     OW 2454   0.944   4.392   2.431 -0.0641 -0.2772 -0.0736
  752SOL    HW1 2455   0.886   4.346   2.499 -3.5207  2.0844 -1.1689
  752SOL    HW2 2456   0.950   4.489   2.453  0.5923  0.1566 -1.9990
  753SOL     OW 2457   5.063   2.937   3.673  0.3586 -0.6180  0.8763
  753SOL    HW1 2458   5.148   2.947   3.621 -0.6103 -0.9400 -0.8284
  753SOL    HW2 2459   5.036   2.841   3.676  0.2445 -0.5706  1.7635
  754SOL     OW 2460   0.303   0.543   4.572  0.1651  0.0465 -0.0404
  754SOL    HW1 2461   0.299   0.496   4.661  1.9436 -0.9511 -0.4402
  754SOL    HW2 2462   0.346   0.632   4.584 -2.4145  1.3025  0.5697
  755SOL     OW 2463   4.766   2.186   1.146 -0.0027  0.1324 -0.4026
  755SOL    HW1 2464   4.681   2.227   1.180 -0.2015 -1.1949  0.8126
  755SOL    HW2 2465   4.754   2.158   1.051 -0.6542  0.7025 -0.4945
  756SOL     OW 2466   1.165   1.486   4.468  0.3416  0.4004 -0.2737
  756SOL    HW1 2467   1.160   1.524   4.375  1.5409  0.0595 -0.4887
  756SOL    HW2 2468   1.074   1.490   4.510 -0.6577 -1.0886 -2.1137
  757SOL     OW 2469   4.948   2.303   0.622 -0.1762 -0.7693  0.0927
  757SOL    HW1 2470   4.946   2.289   0.721 -0.9581 -1.9886 -0.0793
  757SOL    HW2 2471   5.023   2.366   0.598 -1.9832  2.2773  1.7706
  758SOL     OW 2472   2.084   1.693   0.462 -0.3081 -0.5111  0.8167
  758SOL    HW1 2473   2.121   1.661   0.549  0.1813  0.7310  1.0936
  758SOL    HW2 2474   2.079   1.617   0.398 -1.3148 -1.6082  2.1181
  759SOL     OW 2475   2.928   2.021   0.164  0.0812 -0.8272  0.1882
  759SOL    HW1 2476   3.003   1.998   0.226  0.3462 -2.5514 -0.7023
  759SOL    HW2 2477   2.856   2.067   0.215  0.5622 -1.6213  1.6527
  760SOL     OW 2478   4.892   1.289   0.803  0.3856 -0.2767  0.0695
  760SOL    HW1 2479   4.891   1.195   0.837 -0.4272 -0.7469 -1.2136
  760SOL    HW2 2480   4.980   1.308   0.759  0.9879 -0.0440  1.3251
  761SOL     OW 2481   4.003   4.084   4.831 -0.0204 -0.0019  0.5108
  761SOL    HW1 2482   3.927   4.069   4.894 -0.4395 -0.8088 -0.1566
  761SOL    HW2 2483   4.025   3.998   4.785  0.4199  0.5137 -0.2741
  762SOL     OW 2484   3.764   1.290   1.608  0.3009 -0.4183  0.1547
  762SOL    HW1 2485   3.737   1.216   1.669 -0.7742  0.4631  0.7742
  762SOL    HW2 2486   3.685   1.322   1.556  0.8513 -0.0155 -0.4581
  763SOL     OW 2487   2.783   2.203   1.197  0.9839 -0.0162  0.5455
  763SOL    HW1 2488   2.826   2.293   1.199  0.8907  0.0735 -0.6095
  763SOL    HW2 2489   2.846   2.137   1.157  1.0103 -0.4489  1.2813
  764SOL     OW 2490   0.401   4.625   3.860 -0.3825 -0.0037  0.1944
  764SOL    HW1 2491   0.320   4.630   3.918 -0.0399 -0.6063  0.7359
  764SOL    HW2 2492   0.416   4.714   3.817 -0.1786  0.6987  1.6642
  765SOL     OW 2493   4.771   0.765   2.036 -0.0956 -0.1150  0.4767
  765SOL    HW1 2494   4.786   0.677   2.082 -3.3458  0.1923  2.4409
  765SOL    HW2 2495   4.812   0.838   2.090 -2.5556  0.0801  2.2306
  766SOL     OW 2496   4.351   0.452   4.169 -0.5411  0.2780  0.1773
  766SOL    HW1 2497   4.393   0.537   4.203  1.2293 -0.3133 -0.4128
  766SOL    HW2 2498   4.422   0.383   4.156 -1.9314 -1.2822  0.5339
  767SOL     OW 2499   2.740   3.291   4.212 -0.0435 -0.3491  0.0171
  767SOL    HW1 2500   2.833   3.261   4.235 -1.3187 -2.1011  3.9319
  767SOL    HW2 2501   2.700   3.227   4.147  1.2878  0.2281 -1.4424
  768SOL     OW 2502   0.025   0.552   0.074 -0.7899 -0.8687  0.2525
  768SOL    HW1 2503  -0.025   0.481   0.123 -1.2234 -0.2898  0.6723
  768SOL    HW2 2504   0.116   0.518   0.049 -0.3713 -1.0372  1.8908
  769SOL     OW 2505   1.176   2.886   4.851  0.3136  0.0578  0.2193
  769SOL    HW1 2506   1.137   2.945   4.921  0.3222  0.5406 -0.1772
  769SOL    HW2 2507   1.201   2.941   4.771  3.4221  0.0781  1.0779
  770SOL     OW 2508   3.882   0.560   4.460 -0.2717  0.7630 -0.1260
  770SOL    HW1 2509   3.927   0.581   4.373 -1.3122  0.2491 -0.8179
  770SOL    HW2 2510   3.833   0.641   4.492 -0.9972  0.5756 -0.7294
  771SOL     OW 2511   4.172   2.280   5.027  0.7235  0.4577  0.3232
  771SOL    HW1 2512   4.204   2.336   4.951  0.1355  1.9479  1.1298
  771SOL    HW2 2513   4.217   2.190   5.024 -1.0005 -0.4555 -3.1188
  772SOL     OW 2514   4.506   0.794   3.355  0.3577 -0.9242  0.1200
  772SOL    HW1 2515   4.435   0.795   3.285 -0.5377 -0.3619  1.0056
  772SOL    HW2 2516   4.559   0.710   3.347 -0.7897 -1.6432 -0.1955
  773SOL     OW 2517   4.697   4.441   0.437  0.0104  0.1898  0.2687
  773SOL    HW1 2518   4.751   4.400   0.363 -1.1644 -0.6588 -0.1517
  773SOL    HW2 2519   4.601   4.444   0.409 -0.5675 -0.7496  2.0077
  774SOL     OW 2520   0.284   4.814   4.786 -0.1685 -0.4524 -0.6861
  774SOL    HW1 2521   0.323   4.826   4.877  0.5780 -1.5921 -0.8389
  774SOL    HW2 2522   0.186   4.835   4.789 -0.5742 -2.3098  0.8338
  775SOL     OW 2523   4.960   1.278   1.427  0.0000 -0.3942  0.3788
  775SOL    HW1 2524   4.901   1.206   1.463 -0.7762  0.0242 -0.0225
  775SOL    HW2 2525   4.905   1.343   1.375  0.6324  0.7185  1.0750
  776SOL     OW 2526   5.012   3.600   0.982  0.0719  0.2564 -0.1594
  776SOL    HW1 2527   5.041   3.693   0.958 -0.0652 -0.0154 -1.4756
  776SOL    HW2 2528   5.089   3.538   0.971 -0.1762  0.0195 -0.5985
  777SOL     OW 2529   1.216   0.570   4.504 -0.2631 -0.0263 -0.1599
  777SOL    HW1 2530   1.244   0.476   4.518 -0.4304 -0.3300 -1.6891
  777SOL    HW2 2531   1.285   0.619   4.451 -1.5179 -0.1684 -2.0288
  778SOL     OW 2532   4.019   4.908   4.211  0.0521  0.1550  0.4450
  778SOL    HW1 2533   4.070   4.970   4.270 -0.4547 -0.1400  1.2071
  778SOL    HW2 2534   4.083   4.849   4.161  0.5116  0.9121  0.1263
  779SOL     OW 2535   0.723   3.465   2.002 -0.0048  0.2535 -0.3803
  779SOL    HW1 2536   0.775   3.513   2.073 -0.4629 -0.5456  0.5144
  779SOL    HW2 2537   0.764   3.376   1.985 -1.2513 -0.5294  0.5776
  780SOL     OW 2538   0.748   4.299   5.138 -0.1285 -0.0730  0.5138
  780SOL    HW1 2539   0.828   4.292   5.198  0.3221 -1.0689 -0.1536
  780SOL    HW2 2540   0.775   4.345   5.053 -0.8414  1.6291  1.1828
  781SOL     OW 2541   3.570   2.497   0.035 -0.0021 -0.1986 -0.4549
  781SOL    HW1 2542   3.633   2.455  -0.032 -1.6011 -2.6054 -0.5744
  781SOL    HW2 2543   3.614   2.499   0.125 -0.0274 -2.8415 -0.3058
  782SOL     OW 2544   0.990   0.433   4.684 -0.3924 -0.3125  0.1502
  782SOL    HW1 2545   0.909   0.416   4.627  0.7822 -2.5168 -0.9993
  782SOL    HW2 2546   1.036   0.516   4.653 -1.1863 -0.0741 -0.4141
  783SOL     OW 2547   3.131   3.079   3.083 -0.8256 -0.8002 -0.1985
  783SOL    HW1 2548   3.207   3.138   3.056 -1.5439  0.2886  0.0801
  783SOL    HW2 2549   3.165   3.007   3.145 -0.5080  1.8177  2.9679
  784SOL     OW 2550   2.024   0.541   1.526  0.0560  0.0902 -0.3537
  784SOL    HW1 2551   2.086   0.533   1.604 -1.4701 -0.4901  0.8536
  784SOL    HW2 2552   1.974   0.455   1.515 -2.5517  1.4115  0.4833
  785SOL     OW 2553   2.936   1.451   2.287  0.0565 -0.0519  0.7045
  785SOL    HW1 2554   2.994   1.458   2.206  0.8980  0.2024  1.3213
  785SOL    HW2 2555   2.921   1.542   2.325  1.0086 -0.3251  1.7684
  786SOL     OW 2556   2.689   1.439   0.758 -0.1443  0.0534  0.3930
  786SOL    HW1 2557   2.600   1.408   0.727 -0.0881 -0.4036  0.6780
  786SOL    HW2 2558   2.686   1.538   0.774 -0.7520 -0.0444  0.9159
  787SOL     OW 2559   2.025   2.879   0.830  0.0837  0.1439  0.4039
  787SOL    HW1 2560   1.994   2.870   0.735 -1.7027  0.0127  0.9723
  787SOL    HW2 2561   1.999   2.969   0.865  0.2363 -0.0262  0.9544
  788SOL     OW 2562   3.246   2.808   4.461 -0.5263  0.2810 -0.4928
  788SOL    HW1 2563   3.161   2.833   4.415 -1.1428  1.2718  1.1042
  788SOL    HW2 2564   3.274   2.716   4.432 -2.4193 -0.2747 -0.6648
  789SOL     OW 2565   0.025   3.174   2.806  0.1781  0.3707  0.3475
  789SOL    HW1 2566   0.026   3.257   2.861  0.3686  0.9620 -0.5209
  789SOL    HW2 2567   0.011   3.198   2.710 -0.4671 -0.6538  0.1640
  790SOL     OW 2568   0.783   0.681   4.470  0.5604 -0.0066 -0.2158
  790SOL    HW1 2569   0.734   0.708   4.388  1.4074 -0.2847 -0.8254
  790SOL    HW2 2570   0.881   0.695   4.457  0.7009  0.0597  0.7918
  791SOL     OW 2571   3.364   1.263   1.625  0.4730 -0.1644  0.0797
  791SOL    HW1 2572   3.310   1.311   1.555  1.2951  2.2800  1.0050
  791SOL    HW2 2573   3.432   1.204   1.580  0.5622  0.8506 -1.1942
  792SOL     OW 2574   1.209   2.290   0.536 -0.4927  0.1194 -0.1870
  792SOL    HW1 2575   1.182   2.375   0.490 -2.1523 -0.0543  0.3890
  792SOL    HW2 2576   1.168   2.212   0.488  2.5306 -0.5870 -1.8489
  793SOL     OW 2577   0.564   3.717   4.630  0.7310  0.2318  0.1344
  793SOL    HW1 2578   0.578   3.655   4.707  1.0360  0.9314  0.6651
  793SOL    HW2 2579   0.652   3.738   4.588  0.6635  0.4970  0.1216
  794SOL     OW 2580   3.876   1.456   4.163  0.7982  0.2227 -0.3191
  794SOL    HW1 2581   3.863   1.404   4.079 -2.0733 -2.3415  1.5247
  794SOL    HW2 2582   3.898   1.394   4.238  3.9022  2.4847  0.8977
  795SOL     OW 2583   2.197   3.909   3.411 -0.1340  0.2520 -0.4489
  795SOL    HW1 2584   2.276   3.857   3.444  0.5732  0.9853 -0.9503
  795SOL    HW2 2585   2.144   3.853   3.348 -0.6520 -0.6324  0.7233
  796SOL     OW 2586   3.002   4.066   4.341  0.0129 -0.0077 -0.2890
  796SOL    HW1 2587   2.942   4.026   4.272  0.3514 -0.7925 -0.1353
  796SOL    HW2 2588   2.966   4.155   4.369  0.0328  0.4574 -1.6906
  797SOL     OW 2589   2.986   3.164   3.900 -0.7988  0.3781  0.2690
  797SOL    HW1 2590   2.933   3.236   3.855 -0.4808  0.6347  0.2983
  797SOL    HW2 2591   2.958   3.074   3.865 -0.7192  0.5611 -0.2755
  798SOL     OW 2592   1.901   2.327   4.493 -0.3073  0.5365  0.4544
  798SOL    HW1 2593   1.907   2.229   4.511 -0.9520 -0.0582 -2.1916
  798SOL    HW2 2594   1.805   2.354   4.486 -0.1460  0.7194 -1.6369
  799SOL     OW 2595   0.951   2.042   2.965  0.4763  1.1751  0.8234
  799SOL    HW1 2596   0.936   2.057   2.868 -1.4597 -1.6492  0.5605
  799SOL    HW2 2597   0.868   2.067   3.016  0.8403  0.9635  1.5312
  800SOL     OW 2598   2.239   1.567   2.464  0.3031  0.0377 -0.5840
  800SOL    HW1 2599   2.301   1.599   2.535  0.5808  1.2962 -1.3748
  800SOL    HW2 2600   2.275   1.590   2.374 -0.5444 -0.6255 -1.1188
  801SOL     OW 2601   3.287   0.894   5.112  0.4156 -0.0131 -0.7460
  801SOL    HW1 2602   3.382   0.906   5.086  0.4033 -0.5492 -1.0507
  801SOL    HW2 2603   3.238   0.849   5.038 -0.0360  0.0945 -0.5179
  802SOL     OW 2604   0.443   3.021   4.367 -0.3253  0.5464 -0.5907
  802SOL    HW1 2605   0.490   2.986   4.287 -0.8806 -0.3020 -0.5574
  802SOL    HW2 2606   0.468   3.117   4.382 -0.9802  1.0285 -2.3634
  803SOL     OW 2607   4.190   2.825   4.887 -0.2369 -0.4550 -0.9125
  803SOL    HW1 2608   4.209   2.905   4.831 -2.2359  0.1040 -0.8711
  803SOL    HW2 2609   4.275   2.789   4.925  0.7475  1.3095 -1.3815
  804SOL     OW 2610   3.337   3.415   3.256  0.4756 -0.0104  0.1877
  804SOL    HW1 2611   3.246   3.378   3.237  0.7334 -0.0673 -1.0748
  804SOL    HW2 2612   3.330   3.498   3.310 -0.5949  1.9119 -2.7060
  805SOL     OW 2613   1.936   3.130   0.868 -0.2164 -1.0226 -0.5626
  805SOL    HW1 2614   1.918   3.188   0.947  0.0951 -1.0321 -0.4813
  805SOL    HW2 2615   1.851   3.114   0.818 -0.6258 -1.9722  0.4078
  806SOL     OW 2616   3.334   0.271   2.452 -0.2430 -0.0737 -0.5123
  806SOL    HW1 2617   3.325   0.277   2.552  0.2957 -2.4990 -0.2498
  806SOL    HW2 2618   3.426   0.297   2.426  0.4835 -1.9567 -0.0147
  807SOL     OW 2619   4.685   4.160   2.094  0.4628  0.3137  0.0834
  807SOL    HW1 2620   4.712   4.253   2.120  0.8318 -0.0420  1.0051
  807SOL    HW2 2621   4.656   4.160   1.998  0.9630  1.2719 -0.0861
  808SOL     OW 2622   1.140   2.265   0.063  0.3182 -0.1981  0.0214
  808SOL    HW1 2623   1.143   2.286  -0.034  1.7151  1.4295  0.3818
  808SOL    HW2 2624   1.233   2.257   0.099 -0.1769 -1.1898  1.1510
  809SOL     OW 2625   3.142   4.459   0.860 -0.1025 -0.2509  0.3974
  809SOL    HW1 2626   3.097   4.391   0.802 -1.1248  0.3937  0.4157
  809SOL    HW2 2627   3.201   4.516   0.804  0.8499 -1.2056  0.3965
  810SOL     OW 2628   1.713   2.306   0.183  0.0914  0.1192 -0.5722
  810SOL    HW1 2629   1.807   2.282   0.210  0.3525  1.8193  0.1277
  810SOL    HW2 2630   1.681   2.240   0.115  0.9745 -1.7966  0.7591
  811SOL     OW 2631   0.989   1.369   2.541  0.1228 -0.4597  0.1773
  811SOL    HW1 2632   0.902   1.321   2.554  0.5473 -1.3200 -0.0635
  811SOL    HW2 2633   1.005   1.431   2.617 -0.7432 -0.2281  0.1791
  812SOL     OW 2634   1.550   0.525   0.105 -0.1714 -0.0562  0.2894
  812SOL    HW1 2635   1.643   0.561   0.096  0.5519 -1.8513  0.1361
  812SOL    HW2 2636   1.517   0.493   0.016 -0.9281  0.5168  0.3500
  813SOL     OW 2637   4.367   0.417   2.356  0.0434  0.3405  0.1012
  813SOL    HW1 2638   4.372   0.328   2.311  0.4369  0.1469  0.5228
  813SOL    HW2 2639   4.328   0.484   2.293 -1.1578 -0.3334  0.0891
  814SOL     OW 2640   4.903   0.125   3.335  0.3715 -0.6359 -0.0858
  814SOL    HW1 2641   4.914   0.033   3.296  0.5203 -0.8982  0.5602
  814SOL    HW2 2642   4.871   0.117   3.430 -1.3049  0.0198 -0.5674
  815SOL     OW 2643   4.201   3.153   3.079  0.2950  0.2570 -0.3054
  815SOL    HW1 2644   4.173   3.122   2.988  1.6585 -0.3327 -0.5329
  815SOL    HW2 2645   4.264   3.087   3.120  0.4865  1.0112  0.6643
  816SOL     OW 2646   1.441   5.146   3.534 -0.4638  0.2567 -0.2002
  816SOL    HW1 2647   1.401   5.082   3.600 -0.9920  1.4030  0.6289
  816SOL    HW2 2648   1.367   5.187   3.480 -0.2994  1.2731  0.3156
  817SOL     OW 2649   3.005   1.339   0.080 -0.2611 -0.1238  0.0532
  817SOL    HW1 2650   3.024   1.249   0.118  0.5674  1.0561  2.6962
  817SOL    HW2 2651   2.907   1.347   0.061 -0.9046 -0.6154  2.7301
  818SOL     OW 2652   1.223   1.044   0.850  0.0765 -0.5795  0.2397
  818SOL    HW1 2653   1.292   1.032   0.779  0.7216 -1.8121  1.0373
  818SOL    HW2 2654   1.195   1.140   0.855  0.5017 -0.3684 -1.2144
  819SOL     OW 2655   0.844   0.424   1.711  0.3703  0.2665  0.1966
  819SOL    HW1 2656   0.937   0.413   1.675  0.8569  1.1264  1.1558
  819SOL    HW2 2657   0.846   0.484   1.791 -1.2340  1.8054 -0.8402
  820SOL     OW 2658   0.444   4.935   4.269 -0.0613  0.2168 -0.0901
  820SOL    HW1 2659   0.401   4.994   4.337 -0.7581  0.7242 -0.9553
  820SOL    HW2 2660   0.390   4.851   4.259 -2.0568  1.6665 -2.5637
  821SOL     OW 2661   1.814   1.796   4.006  0.1419 -0.3296 -0.1138
  821SOL    HW1 2662   1.851   1.773   4.096  1.6849 -0.7638 -0.8390
  821SOL    HW2 2663   1.714   1.798   4.012  0.1970 -0.6297  1.5358
  822SOL     OW 2664   4.578   4.100   0.704  0.1965  0.3052  0.0591
  822SOL    HW1 2665   4.630   4.021   0.671 -0.8992 -1.0597  1.4385
  822SOL    HW2 2666   4.630   4.183   0.687  1.5356 -0.7209 -1.1694
  823SOL     OW 2667   3.663   2.384   4.394  0.0419 -0.0421 -1.0180
  823SOL    HW1 2668   3.641   2.438   4.475  1.1412 -0.7901 -0.2029
  823SOL    HW2 2669   3.636   2.289   4.409 -0.6044 -0.0175 -1.9146
  824SOL     OW 2670   0.264   3.852   1.733  0.0733 -0.1500  0.4985
  824SOL    HW1 2671   0.283   3.778   1.668  2.0143 -0.4580  1.3485
  824SOL    HW2 2672   0.232   3.814   1.819 -0.3847  0.1198  0.4537
  825SOL     OW 2673   2.485   1.989   5.099  0.3124 -0.3697  0.4443
  825SOL    HW1 2674   2.476   2.069   5.039 -2.6494 -0.7936  0.1842
  825SOL    HW2 2675   2.506   1.909   5.043 -0.0214 -0.3353  0.2650
  826SOL     OW 2676   2.760   0.553   1.665 -0.6423  0.0973  0.6289
  826SOL    HW1 2677   2.732   0.648   1.649  0.6244  0.3060 -0.5379
  826SOL    HW2 2678   2.686   0.492   1.642 -0.3527  0.6479 -2.0342
  827SOL     OW 2679   3.922   1.227   0.614  0.4320 -0.8624 -0.2208
  827SOL    HW1 2680   3.836   1.266   0.581  0.1959  0.3180  1.6640
  827SOL    HW2 2681   3.984   1.215   0.536 -0.0985  1.7710 -1.1662
  828SOL     OW 2682   3.773   4.832   4.135  0.7903  0.1602 -0.2252
  828SOL    HW1 2683   3.866   4.833   4.172  0.5805 -2.0279  0.5220
  828SOL    HW2 2684   3.712   4.787   4.201 -0.0734 -1.7003 -2.2020
  829SOL     OW 2685   2.984   2.216   3.611 -0.1010 -0.2746 -0.7043
  829SOL    HW1 2686   2.957   2.284   3.680  1.0656 -0.4480 -0.0394
  829SOL    HW2 2687   3.084   2.211   3.607 -0.1618 -1.5620 -1.1373
  830SOL     OW 2688   2.657   3.742   4.077  0.0441 -0.2346 -0.0962
  830SOL    HW1 2689   2.564   3.727   4.046 -0.0295  1.5219 -0.8616
  830SOL    HW2 2690   2.680   3.675   4.148 -1.8200 -0.6419  0.1763
  831SOL     OW 2691   0.229   2.746   4.197  0.0053  0.2825 -0.2819
  831SOL    HW1 2692   0.166   2.757   4.274  0.9049 -0.6165  0.6037
  831SOL    HW2 2693   0.306   2.689   4.224  0.4227  0.0652 -1.8121
  832SOL     OW 2694   0.376   2.623   3.332 -0.6181  0.6754  0.1365
  832SOL    HW1 2695   0.376   2.620   3.432 -0.4861 -0.8020  0.1086
  832SOL    HW2 2696   0.286   2.651   3.300 -1.4239 -1.2046  0.6458
  833SOL     OW 2697   4.974   2.343   4.524  0.4552  0.4476 -0.7649
  833SOL    HW1 2698   5.053   2.285   4.506  0.5495  0.7057 -1.1973
  833SOL    HW2 2699   4.999   2.411   4.593 -0.0732 -0.8900  0.8146
  834SOL     OW 2700   3.782   2.028   0.687 -0.3782 -0.0709 -0.0481
  834SOL    HW1 2701   3.728   2.066   0.612  1.1162 -0.2023 -1.2334
  834SOL    HW2 2702   3.847   2.097   0.720  0.8892 -0.8852 -0.7786
  835SOL     OW 2703   2.152   3.979   0.381 -0.0926 -0.1608 -0.2202
  835SOL    HW1 2704   2.161   4.037   0.462  0.3893 -1.3673  0.6135
  835SOL    HW2 2705   2.169   4.034   0.299 -0.3761  1.0294  0.4900
  836SOL     OW 2706   0.732   3.896   0.027 -0.1271 -0.3497  0.4831
  836SOL    HW1 2707   0.704   3.949  -0.053  1.8981  1.0720  0.6272
  836SOL    HW2 2708   0.654   3.884   0.089 -1.4183 -0.4073 -1.0933
  837SOL     OW 2709   4.446   0.365   0.142  0.1678 -0.1830  0.0961
  837SOL    HW1 2710   4.527   0.398   0.191 -0.8419  0.2469  1.5555
  837SOL    HW2 2711   4.367   0.422   0.165 -0.7109 -1.0264 -0.7189
  838SOL     OW 2712   1.524   4.875   2.216 -0.1536  0.2493  0.1695
  838SOL    HW1 2713   1.438   4.824   2.215  0.6697 -1.1731 -0.5186
  838SOL    HW2 2714   1.565   4.871   2.307  1.2755 -2.7641 -0.5150
  839SOL     OW 2715   2.626   0.962   4.303 -0.1125  0.0968  0.1912
  839SOL    HW1 2716   2.530   0.948   4.328 -0.4528  1.5620 -0.2095
  839SOL    HW2 2717   2.680   0.976   4.386  0.2891 -3.2849  0.6566
  840SOL     OW 2718   0.459   4.636   2.058 -0.3186 -0.2555 -0.2440
  840SOL    HW1 2719   0.502   4.666   1.972  0.4574  2.5221  1.0015
  840SOL    HW2 2720   0.372   4.683   2.070 -1.9566 -2.9257 -0.8629
  841SOL     OW 2721   0.847   1.201   2.282 -0.3014  0.0683  0.0034
  841SOL    HW1 2722   0.929   1.167   2.327  0.0665 -0.2568 -0.8908
  841SOL    HW2 2723   0.768   1.146   2.309  0.0000 -0.4342 -0.1401
  842SOL     OW 2724   2.078   0.904   3.394 -0.0467 -0.0937 -0.1070
  842SOL    HW1 2725   2.069   0.993   3.350 -0.5815  0.4934  1.1396
  842SOL    HW2 2726   2.175   0.878   3.399  0.1145  0.4445 -0.3987
  843SOL     OW 2727   4.590   0.272   1.559 -0.0064 -0.2799 -0.2290
  843SOL    HW1 2728   4.493   0.277   1.538 -0.6315  0.7754  2.5120
  843SOL    HW2 2729   4.629   0.364   1.559  0.2476 -0.3575  1.6656
  844SOL     OW 2730   3.692   3.722   4.428  0.1714 -0.4446 -0.4209
  844SOL    HW1 2731   3.632   3.707   4.350  0.3685  2.3824 -1.2293
  844SOL    HW2 2732   3.730   3.634   4.459 -0.0905 -1.6903 -3.3343
  845SOL     OW 2733   0.973   0.592   0.350 -0.2800  0.6521  0.1885
  845SOL    HW1 2734   0.923   0.515   0.389  1.2683 -1.4930 -1.7634
  845SOL    HW2 2735   0.918   0.634   0.277  0.5186 -1.5738 -1.8220
  846SOL     OW 2736   4.445   2.168   4.859 -0.0207 -0.3264 -0.1508
  846SOL    HW1 2737   4.496   2.167   4.773  0.3747  0.1228  0.0728
  846SOL    HW2 2738   4.376   2.095   4.858 -0.0267 -0.3182 -0.8490
  847SOL     OW 2739   4.458   4.678   3.065 -0.2250  0.1249  0.7461
  847SOL    HW1 2740   4.542   4.652   3.016 -0.2343 -1.0734  1.3448
  847SOL    HW2 2741   4.380   4.627   3.027 -0.4282  0.0843  1.2118
  848SOL     OW 2742   2.935   1.385   1.251 -0.3119 -0.5123 -0.0323
  848SOL    HW1 2743   2.861   1.417   1.309  1.1002  1.0214  1.0235
  848SOL    HW2 2744   2.913   1.405   1.155 -0.6041  1.4015  0.3880
  849SOL     OW 2745   0.929   3.110   3.703  0.2265 -0.3388 -0.0546
  849SOL    HW1 2746   0.918   3.188   3.765  1.8228 -1.3426  1.5789
  849SOL    HW2 2747   1.023   3.107   3.669 -0.0601 -1.0518 -0.8103
  850SOL     OW 2748   4.962   3.785   1.383  0.5025 -0.1071  0.6572
  850SOL    HW1 2749   4.975   3.716   1.455  1.1191 -0.4565  0.2250
  850SOL    HW2 2750   5.038   3.849   1.384  0.3376  0.0914  0.5353
  851SOL     OW 2751   2.483   4.961   2.674 -0.5157 -0.0520 -0.0703
  851SOL    HW1 2752   2.473   4.923   2.582 -1.0679  1.6031 -0.7336
  851SOL    HW2 2753   2.561   5.023   2.676 -1.9877  1.9161 -0.1946
  852SOL     OW 2754   2.531   0.585   3.950  0.0906  0.3342  0.1779
  852SOL    HW1 2755   2.569   0.604   4.041 -0.1044 -0.6367  0.4730
  852SOL    HW2 2756   2.595   0.530   3.898 -0.1726  0.1564  0.0423
  853SOL     OW 2757   2.977   4.419   1.063 -0.3614 -0.3763 -0.1520
  853SOL    HW1 2758   3.031   4.446   0.983 -0.5356 -0.0993 -0.1796
  853SOL    HW2 2759   2.897   4.366   1.033 -0.7271  0.2003 -0.2140
  854SOL     OW 2760   0.807   2.695   1.276  0.0910  0.6509  0.1953
  854SOL    HW1 2761   0.872   2.663   1.345 -1.4816  0.7628  1.8061
  854SOL    HW2 2762   0.776   2.787   1.299 -0.2568  0.8141 -0.8357
  855SOL     OW 2763   4.585   3.734   1.200  0.2093 -0.4568  0.2982
  855SOL    HW1 2764   4.603   3.770   1.109  3.2519 -0.1607  0.9075
  855SOL    HW2 2765   4.652   3.662   1.221 -0.7625 -0.8958  2.1189
  856SOL     OW 2766   2.952   4.229   2.657 -0.4040  0.0198  0.0652
  856SOL    HW1 2767   2.900   4.315   2.647 -1.5087 -0.7162 -0.8153
  856SOL    HW2 2768   2.902   4.167   2.718 -0.2090 -0.4416 -0.2407
  857SOL     OW 2769   2.777   2.682   4.004 -0.4668  0.1341 -0.2384
  857SOL    HW1 2770   2.868   2.643   3.995 -0.5970 -0.3426  0.4704
  857SOL    HW2 2771   2.726   2.633   4.075 -1.1568  0.6118 -0.3935
  858SOL     OW 2772   2.696   3.051   1.052 -0.0889  0.1467 -0.0779
  858SOL    HW1 2773   2.763   3.008   1.113  0.3543 -0.8679 -1.2314
  858SOL    HW2 2774   2.632   3.106   1.106 -0.2601 -1.4105  1.4019
  859SOL     OW 2775   2.418   4.981   0.195  0.2035 -0.1077 -0.3172
  859SOL    HW1 2776   2.446   5.076   0.177  0.0168 -0.1180 -0.6779
  859SOL    HW2 2777   2.319   4.978   0.209  0.1589 -0.3047 -0.6798
  860SOL     OW 2778   1.571   3.414   3.484 -0.4897 -0.0961 -0.3767
  860SOL    HW1 2779   1.623   3.447   3.563 -0.9687 -0.5740  0.1443
  860SOL    HW2 2780   1.629   3.356   3.428  0.3599  1.5431 -1.2848
  861SOL     OW 2781   3.783   4.692   1.099  0.2708 -0.2597  0.0960
  861SOL    HW1 2782   3.813   4.757   1.029  1.5460  1.8089  2.3844
  861SOL    HW2 2783   3.684   4.702   1.112 -0.0728 -1.0026 -1.6363
  862SOL     OW 2784   1.597   1.374   4.020  0.3662 -0.1175  0.0330
  862SOL    HW1 2785   1.508   1.367   3.977  0.0560 -2.6724  0.9303
  862SOL    HW2 2786   1.596   1.448   4.088 -1.0554 -0.1068  0.0156
  863SOL     OW 2787   0.463   0.557   4.977  0.2082 -0.0328 -0.1215
  863SOL    HW1 2788   0.460   0.624   4.903  1.2514 -0.8013 -0.8861
  863SOL    HW2 2789   0.529   0.587   5.047  0.2061  0.0475 -0.1542
  864SOL     OW 2790   2.269   1.482   0.009  0.2303  0.1141 -0.7450
  864SOL    HW1 2791   2.266   1.552  -0.063  0.7981  0.8702 -0.0563
  864SOL    HW2 2792   2.336   1.412  -0.016  0.8794  0.6974 -0.6857
  865SOL     OW 2793   4.481   4.021   0.231 -0.1402 -0.4981  0.2840
  865SOL    HW1 2794   4.391   4.004   0.190 -0.5556  0.3621  0.8187
  865SOL    HW2 2795   4.523   4.100   0.186 -0.4676  0.2627  1.2872
  866SOL     OW 2796   2.342   5.136   2.414  0.7437  0.0873  0.6100
  866SOL    HW1 2797   2.324   5.184   2.500  0.6251 -0.2943  0.7986
  866SOL    HW2 2798   2.340   5.037   2.429  1.0928  0.0191  0.2444
  867SOL     OW 2799   1.523   2.742   2.999  0.2513  0.0827  0.1605
  867SOL    HW1 2800   1.485   2.691   2.921  0.1899  0.3431  0.0199
  867SOL    HW2 2801   1.606   2.790   2.970 -0.7595  1.6593 -0.2410
  868SOL     OW 2802   2.841   4.226   0.941  0.6798 -0.4082  0.0852
  868SOL    HW1 2803   2.766   4.177   0.984  0.4466  0.7102  0.9824
  868SOL    HW2 2804   2.924   4.169   0.944 -0.3427 -2.1547 -1.9866
  869SOL     OW 2805   2.685   4.919   2.032  0.2373 -0.0715  0.0659
  869SOL    HW1 2806   2.753   4.919   1.958 -2.2144  0.3626 -2.3851
  869SOL    HW2 2807   2.649   4.826   2.044 -0.8899  0.2081 -0.8990
  870SOL     OW 2808   2.235   4.939   2.777  0.3305  0.0914 -0.1187
  870SOL    HW1 2809   2.330   4.950   2.749  0.2617 -0.5481 -0.6166
  870SOL    HW2 2810   2.180   4.909   2.699  0.1962 -2.0739  0.7427
  871SOL     OW 2811   1.003   0.031   2.386 -0.1517  0.4337  0.7464
  871SOL    HW1 2812   0.945   0.056   2.464  0.3079  1.0115  0.9107
  871SOL    HW2 2813   1.061   0.109   2.361 -1.1339  0.6518 -0.9445
  872SOL     OW 2814   3.214   5.070   2.920  0.0042 -0.1081  0.2543
  872SOL    HW1 2815   3.214   5.003   2.845  0.2217 -0.7794  0.8421
  872SOL    HW2 2816   3.148   5.142   2.899  0.2998 -0.1038 -0.7403
  873SOL     OW 2817   4.865   2.913   2.942 -0.5603 -0.3613  0.4362
  873SOL    HW1 2818   4.822   2.823   2.949 -2.0486  0.3432  0.7514
  873SOL    HW2 2819   4.846   2.952   2.852  2.0929 -1.3069 -0.6138
  874SOL     OW 2820   1.069   2.674   2.890  0.1953 -0.4300  0.0938
  874SOL    HW1 2821   1.102   2.748   2.949  1.5758 -0.1022 -1.0316
  874SOL    HW2 2822   0.969   2.676   2.887  0.1999  1.4311  0.0754
  875SOL     OW 2823   4.527   0.049   3.627  0.0603  0.0241  0.4748
  875SOL    HW1 2824   4.546   0.117   3.699 -0.9184  0.7512  0.0624
  875SOL    HW2 2825   4.477  -0.028   3.667 -0.0222  0.1805  0.6770
  876SOL     OW 2826   2.109   4.347   3.893 -0.0627  0.1279  0.5488
  876SOL    HW1 2827   2.105   4.358   3.794  0.0535  2.5016  0.7519
  876SOL    HW2 2828   2.190   4.293   3.918 -0.9441 -1.8729 -0.6724
  877SOL     OW 2829   4.838   3.630   1.204  0.3486  0.2061 -0.3407
  877SOL    HW1 2830   4.868   3.707   1.260  0.6899  0.3127 -0.6628
  877SOL    HW2 2831   4.903   3.616   1.129  1.2239 -1.4523  0.6548
  878SOL     OW 2832   0.507   4.974   1.543  0.4956 -0.4918 -0.5353
  878SOL    HW1 2833   0.570   4.998   1.469  0.7343 -0.9283 -0.4735
  878SOL    HW2 2834   0.429   5.036   1.540  0.8905  0.0096 -0.6572
  879SOL     OW 2835   1.901   2.213   2.132  0.0015 -0.5088  0.0906
  879SOL    HW1 2836   1.880   2.202   2.035 -3.2949 -0.8069  0.7023
  879SOL    HW2 2837   1.932   2.125   2.169  0.6474 -0.5582 -0.5487
  880SOL     OW 2838   1.934   1.225   4.545  0.2790 -0.2743  0.1691
  880SOL    HW1 2839   1.941   1.302   4.609 -0.1415 -0.7665  0.8264
  880SOL    HW2 2840   2.017   1.220   4.489  1.7207 -1.1582  2.2230
  881SOL     OW 2841   2.192   0.455   1.719 -0.2811 -0.2195 -0.0557
  881SOL    HW1 2842   2.154   0.482   1.808  0.2784  0.7869 -0.1099
  881SOL    HW2 2843   2.271   0.396   1.734 -0.3315 -0.2458  0.1169
  882SOL     OW 2844   0.537   2.006   0.371  0.3653 -0.1179 -0.4817
  882SOL    HW1 2845   0.622   2.025   0.322 -1.4432  0.9024 -3.4553
  882SOL    HW2 2846   0.482   1.941   0.320 -0.2164 -1.7114  1.9895
  883SOL     OW 2847   3.643   1.121   2.307 -0.2284  0.0481  0.2096
  883SOL    HW1 2848   3.637   1.080   2.398 -0.2122  1.1540  0.7201
  883SOL    HW2 2849   3.614   1.217   2.311  0.0028  0.1796 -0.9030
  884SOL     OW 2850   0.490   4.639   2.556  0.0418  0.2040  0.4629
  884SOL    HW1 2851   0.407   4.617   2.608  0.7718  1.7745  2.4189
  884SOL    HW2 2852   0.469   4.710   2.489 -0.7772 -1.4316 -1.1099
  885SOL     OW 2853   3.267   2.375   2.941 -0.8983 -0.2774  0.4223
  885SOL    HW1 2854   3.188   2.413   2.894 -1.2450 -0.2647  1.0048
  885SOL    HW2 2855   3.325   2.326   2.875 -1.7136 -0.8292  0.1042
  886SOL     OW 2856   3.355   1.563   1.470  0.2001  0.4685 -0.2854
  886SOL    HW1 2857   3.359   1.662   1.455 -2.1947  0.7929  0.8070
  886SOL    HW2 2858   3.275   1.525   1.423  1.4021 -1.0845 -1.1716
  887SOL     OW 2859   1.754   3.675   0.121  0.0415  0.2604 -0.1728
  887SOL    HW1 2860   1.702   3.654   0.204 -1.5069  0.1208 -1.1368
  887SOL    HW2 2861   1.838   3.621   0.120 -0.4993 -0.6420  0.7378
  888SOL     OW 2862   2.123   4.626   4.026 -0.2664 -0.2332  0.5063
  888SOL    HW1 2863   2.120   4.725   4.022  1.4682 -0.1311  0.8668
  888SOL    HW2 2864   2.217   4.594   4.010 -0.9066 -1.8506 -0.2620
  889SOL     OW 2865   3.579   0.405   2.373  0.6354  0.2971 -0.1741
  889SOL    HW1 2866   3.642   0.386   2.298  1.7082  1.0150  0.5235
  889SOL    HW2 2867   3.583   0.502   2.397 -0.5025  0.2903  0.1059
  890SOL     OW 2868   1.615   3.029   2.423 -0.4382  0.1953 -0.1205
  890SOL    HW1 2869   1.682   3.045   2.495 -0.9804  2.0728  0.0292
  890SOL    HW2 2870   1.522   3.039   2.460 -0.7711 -0.5354 -0.7191
  891SOL     OW 2871   0.111   0.970   2.816  0.5792  0.1357  0.1528
  891SOL    HW1 2872   0.162   0.907   2.875  0.1809  0.6068  1.0165
  891SOL    HW2 2873   0.014   0.949   2.821  0.5625 -0.0117 -0.5891
  892SOL     OW 2874   1.665   5.032   3.408 -0.1360 -0.2222  0.2047
  892SOL    HW1 2875   1.722   5.105   3.369 -1.6963  0.3293 -1.1700
  892SOL    HW2 2876   1.593   5.072   3.464 -0.2451 -0.8040  0.4894
  893SOL     OW 2877   0.872   0.029   3.015 -0.4626 -0.3845  0.1723
  893SOL    HW1 2878   0.797   0.039   2.949 -0.3765 -0.7000  0.0274
  893SOL    HW2 2879   0.902   0.120   3.044 -2.0906 -0.2406  1.5753
  894SOL     OW 2880   4.050   4.535   5.045  0.0440  0.1116  0.6968
  894SOL    HW1 2881   4.145   4.546   5.074  0.1715 -2.0863  1.3011
  894SOL    HW2 2882   4.034   4.586   4.961  2.0222 -0.2017  0.0824
  895SOL     OW 2883   0.458   1.785   4.625 -0.4495  0.3205  0.2303
  895SOL    HW1 2884   0.551   1.820   4.641 -0.3390  0.4542 -0.6532
  895SOL    HW2 2885   0.429   1.732   4.705  0.6587 -0.3151  0.2379
  896SOL     OW 2886   2.921   4.868   5.050  0.1079 -0.0576 -0.0133
  896SOL    HW1 2887   2.887   4.895   5.140 -0.0694  0.7548 -0.3171
  896SOL    HW2 2888   3.019   4.888   5.045  0.5921 -1.9703  0.6973
  897SOL     OW 2889   5.015   1.573   4.148 -0.5471  0.6712 -0.1301
  897SOL    HW1 2890   4.943   1.605   4.087 -0.4741  2.2911  0.5818
  897SOL    HW2 2891   5.091   1.638   4.147  0.6020 -0.6203 -0.2944
  898SOL     OW 2892   0.428   1.896   1.248  0.2746 -0.5867 -0.5501
  898SOL    HW1 2893   0.385   1.967   1.192 -1.7831 -0.5260  0.9774
  898SOL    HW2 2894   0.502   1.936   1.301 -1.8664  0.9469  1.5062
  899SOL     OW 2895   2.980   1.494   4.088  0.2370  0.1207  0.0331
  899SOL    HW1 2896   2.999   1.421   4.023  0.1621 -0.1316  0.2920
  899SOL    HW2 2897   2.881   1.510   4.092  0.0298 -1.3294  1.6471
  900SOL     OW 2898   1.974   0.787   1.631  0.3416  0.0684  0.3467
  900SOL    HW1 2899   1.881   0.814   1.652 -0.1306 -0.9169 -0.3764
  900SOL    HW2 2900   1.973   0.701   1.579  1.6319  0.1763  0.1006
  901SOL     OW 2901   0.411   3.556   3.622  0.5038 -0.1374 -0.5163
  901SOL    HW1 2902   0.371   3.500   3.549 -1.0166  0.3079 -0.0565
  901SOL    HW2 2903   0.454   3.496   3.690  1.0173 -0.6036 -1.2393
  902SOL     OW 2904   4.151   4.621   0.675 -0.2234 -0.3751 -0.0927
  902SOL    HW1 2905   4.225   4.556   0.693 -0.1962 -0.6146 -1.0393
  902SOL    HW2 2906   4.080   4.577   0.621 -1.4022 -0.3471  1.3682
  903SOL     OW 2907   1.003   0.025   1.505 -0.4860  0.0281 -0.1434
  903SOL    HW1 2908   0.941   0.090   1.549  1.3620  1.6685  0.2310
  903SOL    HW2 2909   1.095   0.036   1.543 -0.1103 -3.0373  0.0912
  904SOL     OW 2910   1.594   2.178   5.133  0.3519  0.0719 -0.0251
  904SOL    HW1 2911   1.559   2.250   5.074  2.7894  0.4319 -1.1438
  904SOL    HW2 2912   1.540   2.094   5.119 -0.5467  0.7961 -1.0392
  905SOL     OW 2913   4.144   3.331   0.023  0.0006  0.3008  0.6850
  905SOL    HW1 2914   4.125   3.420   0.064  1.1496  0.6803  0.4482
  905SOL    HW2 2915   4.200   3.343  -0.059  0.9933 -0.6775  1.1783
  906SOL     OW 2916   4.196   1.276   4.882 -0.0377 -0.4490  0.2932
  906SOL    HW1 2917   4.292   1.263   4.858  0.3110 -1.6168  2.0819
  906SOL    HW2 2918   4.182   1.251   4.978 -2.2112 -0.6896 -0.0268
  907SOL     OW 2919   1.080   1.043   3.805 -0.3230  0.4549 -0.4539
  907SOL    HW1 2920   0.991   0.997   3.801 -0.7654  1.4126 -2.6894
  907SOL    HW2 2921   1.081   1.107   3.882 -0.9774 -0.6719  0.5277
  908SOL     OW 2922   1.770   1.152   1.835 -0.0395  0.3453 -0.0570
  908SOL    HW1 2923   1.746   1.223   1.768  1.6897  0.3572 -0.6943
  908SOL    HW2 2924   1.855   1.176   1.881 -0.4880 -0.3469  1.1915
  909SOL     OW 2925   1.940   3.777   1.009  0.2937  0.0125  0.1493
  909SOL    HW1 2926   1.933   3.693   1.064  0.4056 -1.2131 -1.6054
  909SOL    HW2 2927   2.014   3.834   1.045  1.8834 -1.8164 -0.0301
  910SOL     OW 2928   0.459   3.994   4.420  0.4209 -0.1400 -0.1363
  910SOL    HW1 2929   0.421   3.967   4.508  1.7745 -1.4179  0.1048
  910SOL    HW2 2930   0.408   3.951   4.346 -0.7462  0.9690  0.0030
  911SOL     OW 2931   0.429   2.297   4.109  0.0566 -0.0906 -0.4500
  911SOL    HW1 2932   0.484   2.279   4.191 -0.0319 -1.8797 -0.7404
  911SOL    HW2 2933   0.338   2.258   4.121  0.0652 -0.4207 -1.4106
  912SOL     OW 2934   1.140   2.975   1.227 -0.4658 -0.7491 -0.0166
  912SOL    HW1 2935   1.135   2.933   1.317  0.9438 -2.3519 -0.6295
  912SOL    HW2 2936   1.083   2.924   1.163 -0.4204 -0.4301 -0.3117
  913SOL     OW 2937   3.903   2.934   2.775 -0.7294 -0.2993 -0.2880
  913SOL    HW1 2938   3.836   3.008   2.774 -0.5499 -0.1048  0.6470
  913SOL    HW2 2939   3.984   2.964   2.826 -0.7661 -1.2239  0.3336
  914SOL     OW 2940   3.359   1.824   1.396 -0.2463  0.4252  0.0022
  914SOL    HW1 2941   3.351   1.856   1.301  0.3646 -1.3422 -0.6906
  914SOL    HW2 2942   3.408   1.893   1.450  0.1588  1.0912 -1.1640
  915SOL     OW 2943   3.050   3.615   3.338  0.3193  0.1676 -0.0623
  915SOL    HW1 2944   3.006   3.686   3.392  0.1942  0.2604 -0.2840
  915SOL    HW2 2945   3.148   3.613   3.359 -0.0497 -1.2219  1.7464
  916SOL     OW 2946   3.027   3.000   0.814 -0.4025  0.0687  0.2519
  916SOL    HW1 2947   3.114   2.956   0.791 -1.0079 -0.9144 -0.1682
  916SOL    HW2 2948   2.965   2.996   0.736 -0.5911  1.4148  0.2984
  917SOL     OW 2949   1.016   4.339   4.416  0.1515 -0.1191 -0.0285
  917SOL    HW1 2950   0.948   4.360   4.345  0.1007  1.3847  0.4394
  917SOL    HW2 2951   1.021   4.240   4.428 -0.4449 -0.3665 -1.5403
  918SOL     OW 2952   3.261   4.883   2.060  0.5234  0.8008  0.1708
  918SOL    HW1 2953   3.342   4.939   2.079  0.4960 -0.2237  4.2246
  918SOL    HW2 2954   3.268   4.797   2.109 -2.4394  0.0544 -0.5104
  919SOL     OW 2955   4.590   0.239   3.806 -0.2969 -0.4529  0.2377
  919SOL    HW1 2956   4.644   0.210   3.885  1.4334  1.0882 -0.2775
  919SOL    HW2 2957   4.598   0.338   3.795 -1.2273 -0.5111 -1.3424
  920SOL     OW 2958   3.261   1.047   2.444 -0.0873 -0.1899 -0.5940
  920SOL    HW1 2959   3.290   1.141   2.459  0.3614 -0.3413 -0.5118
  920SOL    HW2 2960   3.161   1.041   2.454 -0.2445  0.4733 -1.6332
  921SOL     OW 2961   3.738   2.331   4.767  0.1246  0.2746  0.3076
  921SOL    HW1 2962   3.713   2.416   4.720  0.5571 -0.2910 -0.9822
  921SOL    HW2 2963   3.829   2.303   4.740 -0.6383 -1.4861 -0.6057
  922SOL     OW 2964   2.363   3.097   3.463 -0.6313  0.2921  0.3847
  922SOL    HW1 2965   2.377   3.196   3.460 -2.4702  0.5804  0.0612
  922SOL    HW2 2966   2.451   3.050   3.457  0.1287  1.8640 -1.6757
  923SOL     OW 2967   2.692   1.315   3.133  0.3329 -0.2118  0.7817
  923SOL    HW1 2968   2.639   1.294   3.215  0.0524  0.4848  0.7782
  923SOL    HW2 2969   2.671   1.247   3.062 -0.8143  0.2457  0.6660
  924SOL     OW 2970   4.358   4.098   4.027  0.0624 -0.2534 -0.0998
  924SOL    HW1 2971   4.330   4.135   3.939  0.2485 -2.2488 -1.0380
  924SOL    HW2 2972   4.333   4.163   4.100  1.4962  2.2557 -1.6997
  925SOL     OW 2973   3.798   4.319   4.172 -0.5813 -0.0043 -0.1754
  925SOL    HW1 2974   3.725   4.344   4.109 -0.9941  0.2558  0.3936
  925SOL    HW2 2975   3.881   4.371   4.151 -0.4997 -0.4268 -0.9306
  926SOL     OW 2976   1.946   3.230   3.725 -0.0328 -0.5127 -0.6199
  926SOL    HW1 2977   2.017   3.160   3.717  0.3513 -0.0733 -1.0939
  926SOL    HW2 2978   1.872   3.196   3.783  0.9038 -0.7106  0.4993
  927SOL     OW 2979   3.406   0.693   0.252 -0.9204 -0.4505 -0.1670
  927SOL    HW1 2980   3.389   0.739   0.340 -1.8158 -0.3827 -0.3642
  927SOL    HW2 2981   3.321   0.651   0.220 -0.4138 -1.1270 -0.6354
  928SOL     OW 2982   2.194   1.727   4.214 -0.4801 -0.4252  0.1864
  928SOL    HW1 2983   2.294   1.725   4.211 -0.4463  0.2187  0.7340
  928SOL    HW2 2984   2.159   1.756   4.125 -0.1228  0.6747  0.3826
  929SOL     OW 2985   5.001   2.532   4.259  0.0715 -0.0380  0.1510
  929SOL    HW1 2986   4.921   2.583   4.229  0.8709  0.6492 -0.8871
  929SOL    HW2 2987   4.976   2.471   4.334 -1.4152  0.1448 -0.1733
  930SOL     OW 2988   2.731   2.304   0.096 -0.1770 -0.2268  0.7495
  930SOL    HW1 2989   2.783   2.389   0.100  0.4297 -0.4755 -1.0865
  930SOL    HW2 2990   2.766   2.246   0.023 -2.8472 -0.5316 -0.4264
  931SOL     OW 2991   1.940   0.552   0.789 -0.4286  0.1937 -0.9548
  931SOL    HW1 2992   1.842   0.565   0.802 -0.5607 -0.3766 -1.3244
  931SOL    HW2 2993   1.955   0.481   0.719  0.2461  0.8165 -1.4521
  932SOL     OW 2994   1.726   4.166   1.026 -1.0122  0.3603 -0.3481
  932SOL    HW1 2995   1.727   4.066   1.020 -0.6498  0.2576  1.1145
  932SOL    HW2 2996   1.758   4.204   0.940  0.3280 -0.8080 -0.4025
  933SOL     OW 2997   4.362   1.044   4.035 -0.6148 -0.0323 -0.3447
  933SOL    HW1 2998   4.294   0.971   4.030 -2.0919  1.0782  1.8587
  933SOL    HW2 2999   4.316   1.132   4.043  1.1215  0.9641 -0.7864
  934SOL     OW 3000   1.727   3.826   2.717 -0.1537  0.2991  0.0834
  934SOL    HW1 3001   1.684   3.896   2.660  0.5126  0.8546  0.2424
  934SOL    HW2 3002   1.817   3.803   2.680 -0.1785 -0.1417  0.2912
  935SOL     OW 3003   3.354   3.945   4.827  0.3522 -0.3099 -0.1804
  935SOL    HW1 3004   3.352   3.917   4.922 -0.6975  0.0143 -0.0909
  935SOL    HW2 3005   3.346   4.045   4.821  2.4068 -0.1221 -0.5513
  936SOL     OW 3006   2.856   0.276   2.755 -0.0365 -0.2264  0.1584
  936SOL    HW1 3007   2.883   0.369   2.781 -0.3171  0.2087 -1.0371
  936SOL    HW2 3008   2.765   0.256   2.790  0.1477 -0.1736  0.6803
  937SOL     OW 3009   0.035   4.659   5.138  0.4452 -0.6864 -0.3002
  937SOL    HW1 3010   0.004   4.753   5.151  0.2013 -0.4267 -2.4774
  937SOL    HW2 3011   0.121   4.646   5.187 -1.3392 -0.5062  3.2349
  938SOL     OW 3012   1.671   2.095   1.064  0.1906 -1.0500 -0.2814
  938SOL    HW1 3013   1.617   2.011   1.054 -0.9471 -0.4343  0.5087
  938SOL    HW2 3014   1.624   2.158   1.124  1.0032  0.2047 -0.9129
  939SOL     OW 3015   1.127   4.038   2.786  0.3532  0.2350 -0.1125
  939SOL    HW1 3016   1.215   4.048   2.831  0.8396  0.6663 -1.1287
  939SOL    HW2 3017   1.120   4.104   2.711 -1.0518  0.5694  0.2894
  940SOL     OW 3018   4.835   1.239   0.325  0.2857  0.6008 -0.1535
  940SOL    HW1 3019   4.818   1.143   0.301  1.6906  0.4012 -0.4227
  940SOL    HW2 3020   4.806   1.255   0.419  0.9001 -0.3443  0.2215
  941SOL     OW 3021   2.848   2.574   3.165  0.2319 -0.0149 -0.3035
  941SOL    HW1 3022   2.934   2.625   3.159  0.9801 -1.2716 -0.5494
  941SOL    HW2 3023   2.772   2.635   3.145  1.0977  1.0154 -0.5313
  942SOL     OW 3024   4.445   0.442   1.950  0.1040 -0.4230  0.4647
  942SOL    HW1 3025   4.347   0.432   1.931 -0.0939  1.6034  0.1911
  942SOL    HW2 3026   4.495   0.367   1.908 -1.2543 -1.0701 -0.0621
  943SOL     OW 3027   3.483   0.770   0.923  0.1325 -0.0877 -0.3285
  943SOL    HW1 3028   3.476   0.672   0.902  0.6789 -0.2522  0.2085
  943SOL    HW2 3029   3.418   0.821   0.867  2.4696 -0.3180 -3.5123
  944SOL     OW 3030   3.013   1.041   4.048 -0.6313 -0.2217 -0.0530
  944SOL    HW1 3031   2.989   0.974   3.978  1.4982 -0.7420 -0.3538
  944SOL    HW2 3032   3.055   1.121   4.005  2.8439 -1.5048  0.6426
  945SOL     OW 3033   3.137   5.015   0.049  0.6510  0.4610 -0.0035
  945SOL    HW1 3034   3.117   5.104   0.008 -0.6990 -0.1314 -0.6821
  945SOL    HW2 3035   3.062   4.988   0.109  0.3579 -0.8381 -0.9062
  946SOL     OW 3036   5.017   1.869   2.938 -0.3878  0.2093  0.0756
  946SOL    HW1 3037   5.085   1.848   3.008  0.0509  1.3878  0.0181
  946SOL    HW2 3038   5.042   1.953   2.890 -0.7353 -0.5085 -1.4406
  947SOL     OW 3039   3.129   1.492   2.554 -0.3071  0.1064 -0.4100
  947SOL    HW1 3040   3.127   1.572   2.494  2.7268  1.5395  1.1711
  947SOL    HW2 3041   3.058   1.502   2.624  0.5808  2.0124  0.3199
  948SOL     OW 3042   2.994   3.074   4.498 -0.3764 -0.0536  0.1539
  948SOL    HW1 3043   2.979   3.172   4.508 -1.8681 -0.1408 -0.8673
  948SOL    HW2 3044   3.016   3.054   4.403 -1.2978 -0.8296  0.0889
  949SOL     OW 3045   1.484   3.872   4.240  0.3937 -0.0892 -0.1728
  949SOL    HW1 3046   1.489   3.903   4.145 -1.1589  0.4945 -0.0964
  949SOL    HW2 3047   1.401   3.818   4.253  1.8628 -2.3679  0.2757
  950SOL     OW 3048   4.583   2.101   3.492  0.2702 -0.4845  0.2349
  950SOL    HW1 3049   4.669   2.130   3.534 -0.3239 -0.1948  1.2787
  950SOL    HW2 3050   4.523   2.061   3.562 -0.1857 -1.3098 -0.6016
  951SOL     OW 3051   0.921   4.395   1.580  0.0427 -0.1597 -0.6345
  951SOL    HW1 3052   0.938   4.411   1.483  1.2286  0.1796 -0.3812
  951SOL    HW2 3053   0.824   4.413   1.601 -0.5585 -1.5423 -2.0062
  952SOL     OW 3054   3.490   0.010   2.927 -0.4647  0.4993 -0.4421
  952SOL    HW1 3055   3.397  -0.024   2.909 -0.0666 -0.9975  0.1488
  952SOL    HW2 3056   3.485   0.089   2.988 -1.3776  0.8998 -1.0127
  953SOL     OW 3057   2.479   2.473   4.350 -0.0812  0.2730 -0.0309
  953SOL    HW1 3058   2.468   2.404   4.421  0.1634  0.4508  0.1846
  953SOL    HW2 3059   2.402   2.468   4.286  0.5066 -0.9374 -0.6628
  954SOL     OW 3060   0.098   4.829   1.545  0.0826  0.3001 -0.2535
  954SOL    HW1 3061   0.093   4.735   1.579  1.6457  1.1543  2.6498
  954SOL    HW2 3062   0.084   4.829   1.446  0.9684 -3.0745 -0.5055
  955SOL     OW 3063   0.011   0.829   0.676 -0.0199 -0.3610  0.7710
  955SOL    HW1 3064   0.093   0.886   0.684 -0.1819 -0.0120  0.0699
  955SOL    HW2 3065  -0.070   0.887   0.669 -0.3483 -0.7070  1.6021
  956SOL     OW 3066   2.088   4.846   1.724  0.1634 -0.3917  0.7390
  956SOL    HW1 3067   2.178   4.889   1.731  1.2484 -2.1222 -1.3482
  956SOL    HW2 3068   2.032   4.897   1.658  0.1749 -0.2036  0.8738
  957SOL     OW 3069   1.368   1.105   1.907 -0.2008  0.0102  0.3306
  957SOL    HW1 3070   1.285   1.090   1.960 -0.9374 -2.1853 -1.3157
  957SOL    HW2 3071   1.354   1.180   1.842 -1.6065 -1.4761 -1.1727
  958SOL     OW 3072   2.884   4.760   0.427  0.5975  0.4295 -0.5782
  958SOL    HW1 3073   2.862   4.723   0.337 -0.5590  0.3533 -0.2811
  958SOL    HW2 3074   2.802   4.759   0.485  1.4839 -0.2401  0.7350
  959SOL     OW 3075   0.315   3.983   4.641 -0.1527  0.3016 -0.4677
  959SOL    HW1 3076   0.242   4.052   4.642  2.7084  3.6335 -0.6618
  959SOL    HW2 3077   0.356   3.977   4.732 -0.2367 -1.0967 -0.5013
  960SOL     OW 3078   4.528   2.506   2.364 -0.1014 -0.1963  0.0238
  960SOL    HW1 3079   4.595   2.432   2.365 -0.2399 -0.3342  1.1406
  960SOL    HW2 3080   4.538   2.560   2.281  2.9686  1.1777  1.1417
  961SOL     OW 3081   1.497   2.199   3.395  0.2824  0.4469  0.2760
  961SOL    HW1 3082   1.568   2.169   3.459  0.2918  0.3682  0.2275
  961SOL    HW2 3083   1.519   2.168   3.303 -0.8405 -1.3107  0.5626
  962SOL     OW 3084   0.971   1.195   1.023 -0.0300  0.7723  0.1655
  962SOL    HW1 3085   1.029   1.138   1.081  0.9841  2.4100  0.8319
  962SOL    HW2 3086   1.026   1.232   0.948 -0.9442  0.0182 -0.9255
  963SOL     OW 3087   4.046   0.792   0.589  0.1893  0.2298 -0.1444
  963SOL    HW1 3088   4.141   0.762   0.598  0.0289  0.2082  1.9821
  963SOL    HW2 3089   4.025   0.807   0.492  2.5082  0.7833 -0.6275
  964SOL     OW 3090   3.033   3.360   4.431 -0.1231 -0.0950 -0.3628
  964SOL    HW1 3091   3.063   3.380   4.338  0.0094 -0.3017 -0.3644
  964SOL    HW2 3092   3.111   3.366   4.493  0.6097 -3.5249 -0.7798
  965SOL     OW 3093   0.568   1.594   4.377  0.0649  0.1688 -0.2115
  965SOL    HW1 3094   0.524   1.681   4.354  0.2911  0.1415 -0.7551
  965SOL    HW2 3095   0.653   1.584   4.325  0.0101 -0.4028 -0.1992
  966SOL     OW 3096   1.629   3.951   3.157 -0.7796 -0.1103 -0.2969
  966SOL    HW1 3097   1.725   3.960   3.130 -0.3987  0.6309  1.2158
  966SOL    HW2 3098   1.624   3.913   3.249 -1.8259  2.1131  0.6244
  967SOL     OW 3099   4.321   0.869   5.039  0.5751  0.0953 -0.4649
  967SOL    HW1 3100   4.237   0.908   5.078  1.0549  0.9698 -0.2676
  967SOL    HW2 3101   4.335   0.905   4.947  0.6621 -0.1554 -0.5502
  968SOL     OW 3102   4.087   2.710   3.319 -0.0838  0.5227  0.2302
  968SOL    HW1 3103   4.063   2.655   3.399  1.1743 -1.4212 -0.6531
  968SOL    HW2 3104   4.063   2.660   3.236  0.2742  1.7130 -0.6155
  969SOL     OW 3105   3.751   4.762   4.628  0.5024  0.3453 -0.1949
  969SOL    HW1 3106   3.737   4.702   4.549  1.0718  1.0300 -0.8366
  969SOL    HW2 3107   3.663   4.782   4.671  0.2818 -0.7237 -0.1294
  970SOL     OW 3108   3.383   0.804   0.492 -0.0435  0.1519  0.6397
  970SOL    HW1 3109   3.470   0.844   0.522  0.7633 -1.9896  1.3579
  970SOL    HW2 3110   3.345   0.749   0.567 -1.7524  0.5797  0.1325
  971SOL     OW 3111   4.548   2.743   2.155 -0.5066  0.4796 -0.3479
  971SOL    HW1 3112   4.511   2.798   2.080 -0.0711  1.4519  0.1346
  971SOL    HW2 3113   4.631   2.786   2.191  0.3120 -0.9269 -0.4829
  972SOL     OW 3114   1.693   2.395   2.997  0.6405  0.3213  0.7019
  972SOL    HW1 3115   1.593   2.398   3.009  0.4727  0.0996 -0.5036
  972SOL    HW2 3116   1.737   2.411   3.085 -0.4721 -1.9472  1.7760
  973SOL     OW 3117   3.100   2.397   2.140  0.4094  0.3199  0.3905
  973SOL    HW1 3118   3.130   2.485   2.104 -0.3165  0.5327  0.3009
  973SOL    HW2 3119   3.025   2.362   2.085 -1.1159  0.9319  2.0079
  974SOL     OW 3120   0.472   4.311   0.014 -0.6472  0.3216  0.5298
  974SOL    HW1 3121   0.569   4.316  -0.008 -0.8239 -0.0792 -0.3769
  974SOL    HW2 3122   0.461   4.281   0.109  0.1509  3.5176  1.7603
  975SOL     OW 3123   2.067   0.862   2.593  0.3126 -0.0982  0.1980
  975SOL    HW1 3124   1.991   0.797   2.593 -0.2951  0.5262  2.1873
  975SOL    HW2 3125   2.048   0.936   2.528 -1.0908  0.3455  1.0588
  976SOL     OW 3126   1.110   2.598   0.996  0.4333 -0.3294  0.4628
  976SOL    HW1 3127   1.054   2.584   0.915  0.8222  1.2155 -0.1043
  976SOL    HW2 3128   1.124   2.510   1.042 -0.0617 -1.1792 -0.9424
  977SOL     OW 3129   1.182   0.189   4.228  0.1798  0.0003  0.1552
  977SOL    HW1 3130   1.264   0.243   4.247 -0.6587  2.7452 -3.0945
  977SOL    HW2 3131   1.207   0.108   4.175  0.9313  0.1511  0.2682
  978SOL     OW 3132   2.942   5.109   1.165  0.4963  0.2112  0.2209
  978SOL    HW1 3133   2.936   5.131   1.262 -1.8457 -0.9762  0.4423
  978SOL    HW2 3134   2.990   5.022   1.154 -1.4653 -0.9969  0.6491
  979SOL     OW 3135   2.177   1.592   2.001  1.0456  0.0369  0.3357
  979SOL    HW1 3136   2.148   1.524   2.068 -0.3500 -0.8381 -1.0901
  979SOL    HW2 3137   2.273   1.575   1.975  0.3665 -2.2616 -0.9437
  980SOL     OW 3138   2.736   3.938   4.539 -1.2111  0.3754 -0.1822
  980SOL    HW1 3139   2.790   3.934   4.455  0.3328  1.0108  0.7489
  980SOL    HW2 3140   2.718   4.034   4.562 -2.8332  0.1882 -0.4959
  981SOL     OW 3141   2.003   4.455   4.494  0.4975  0.2958  0.6171
  981SOL    HW1 3142   1.932   4.393   4.527 -1.7893  1.8051 -1.1315
  981SOL    HW2 3143   2.003   4.538   4.550 -0.7097  1.2290 -0.7126
  982SOL     OW 3144   4.173   5.069   4.362 -0.0859 -0.1957 -0.2100
  982SOL    HW1 3145   4.188   5.158   4.404 -1.7072  0.0503 -0.1082
  982SOL    HW2 3146   4.243   5.005   4.394  1.2733  1.0733 -0.4921
  983SOL     OW 3147   3.001   5.109   1.836 -0.1877 -0.0578 -0.0733
  983SOL    HW1 3148   3.092   5.085   1.803 -1.4169 -1.3702 -2.7858
  983SOL    HW2 3149   2.993   5.208   1.844  1.5941  0.0584  0.7040
  984SOL     OW 3150   3.820   1.426   3.604  0.2274  0.1801  0.1514
  984SOL    HW1 3151   3.752   1.377   3.551  1.4587  0.2537 -1.5746
  984SOL    HW2 3152   3.904   1.435   3.551  1.5458  0.2623  2.1308
  985SOL     OW 3153   3.715   2.750   1.500  0.0156 -0.8171 -0.5229
  985SOL    HW1 3154   3.769   2.726   1.419 -0.0919  0.1925 -0.9056
  985SOL    HW2 3155   3.776   2.773   1.575  0.1484  0.6061 -1.0384
  986SOL     OW 3156   3.482   4.451   3.560 -0.7343 -0.4020 -0.6612
  986SOL    HW1 3157   3.550   4.394   3.606 -0.2475 -0.6391 -1.6600
  986SOL    HW2 3158   3.479   4.428   3.463 -2.2375 -0.3890 -0.6434
  987SOL     OW 3159   1.317   2.855   3.618  0.1453 -0.3018 -0.1580
  987SOL    HW1 3160   1.219   2.852   3.601  0.1562  0.3869 -0.3892
  987SOL    HW2 3161   1.354   2.762   3.621 -0.3288 -0.5300 -1.1281
  988SOL     OW 3162   0.469   0.989   1.678  0.0026  0.0269 -0.3168
  988SOL    HW1 3163   0.413   0.923   1.629  1.4468 -0.5646 -1.2212
  988SOL    HW2 3164   0.493   0.952   1.768  0.3501 -0.4565 -0.6037
  989SOL     OW 3165   0.798   3.197   1.951  0.4557 -1.1600  0.4338
  989SOL    HW1 3166   0.838   3.159   2.035 -0.9197 -0.3289  1.5214
  989SOL    HW2 3167   0.711   3.151   1.932  0.8007 -1.3983 -0.6046
  990SOL     OW 3168   0.856   4.843   0.247 -0.1924  0.8951 -0.9418
  990SOL    HW1 3169   0.938   4.872   0.296 -0.4160  0.0138  0.0002
  990SOL    HW2 3170   0.788   4.917   0.251 -0.5851  0.4997  1.0161
  991SOL     OW 3171   4.192   3.724   1.018 -0.0053  0.4821  0.2811
  991SOL    HW1 3172   4.180   3.651   0.949  0.8059 -0.5095  1.1449
  991SOL    HW2 3173   4.108   3.776   1.027 -0.1657  0.5722 -1.3885
  992SOL     OW 3174   2.357   1.410   3.029  0.2878 -0.0041  0.0797
  992SOL    HW1 3175   2.426   1.480   3.013  1.2886 -0.7969  0.7333
  992SOL    HW2 3176   2.272   1.436   2.984  1.1860  0.7026 -1.3183
  993SOL     OW 3177   2.552   3.906   4.752  0.0019  0.0700  0.2389
  993SOL    HW1 3178   2.618   3.930   4.681  1.4443 -0.8282  1.2438
  993SOL    HW2 3179   2.554   3.975   4.824 -0.5354  0.2862  0.0621
  994SOL     OW 3180   4.964   3.227   1.284  0.5723 -1.1085  0.3559
  994SOL    HW1 3181   4.900   3.290   1.328 -0.0771 -2.2421  1.0730
  994SOL    HW2 3182   5.057   3.260   1.298  0.1939  0.3017 -0.2807
  995SOL     OW 3183   4.695   0.240   4.335 -0.2414 -0.3865 -0.3152
  995SOL    HW1 3184   4.661   0.334   4.340  0.6336 -0.0152 -1.0360
  995SOL    HW2 3185   4.768   0.234   4.266  0.2810 -1.4165  0.2906
  996SOL     OW 3186   3.162   0.344   3.043 -0.0877 -0.2021  0.2217
  996SOL    HW1 3187   3.255   0.328   3.075 -0.1083 -1.9629 -0.4849
  996SOL    HW2 3188   3.164   0.406   2.964  0.7166 -1.6985 -0.9864
  997SOL     OW 3189   1.389   1.293   1.705  0.5089  0.3142 -0.4059
  997SOL    HW1 3190   1.316   1.355   1.732 -0.5421 -0.6635 -0.9010
  997SOL    HW2 3191   1.389   1.283   1.605  1.5891  0.6111 -0.4493
  998SOL     OW 3192   1.493   2.311   2.716 -0.4764  0.0405  0.0839
  998SOL    HW1 3193   1.535   2.251   2.784  0.1260 -0.4121 -0.6728
  998SOL    HW2 3194   1.542   2.302   2.630 -1.3783  0.4286 -0.4773
  999SOL     OW 3195   1.807   1.430   2.771  0.2186 -0.2092 -0.5311
  999SOL    HW1 3196   1.763   1.370   2.704  0.1517 -1.7877  0.8567
  999SOL    HW2 3197   1.895   1.461   2.735 -0.1071 -0.4928 -1.6015
 1000SOL     OW 3198   1.812   4.539   4.186  0.6279  0.7264  0.0315
 1000SOL    HW1 3199   1.736   4.595   4.153  0.3358 -0.1864 -0.8901
 1000SOL    HW2 3200   1.796   4.514   4.281  0.6879  2.0521  0.4122
 1001SOL     OW 3201   4.948   3.626   1.596  0.0350  0.2077  0.5729
 1001SOL    HW1 3202   4.890   3.545   1.609 -0.0419  0.3079  0.8668
 1001SOL    HW2 3203   4.987   3.652   1.684  1.3410 -0.4678  0.2225
 1002SOL     OW 3204   0.962   1.590   0.651  0.6692  0.0731  0.3771
 1002SOL    HW1 3205   0.967   1.494   0.625 -0.9930  0.4051 -1.4553
 1002SOL    HW2 3206   0.993   1.647   0.575 -0.7502  1.0163  0.4503
 1003SOL     OW 3207   2.403   4.167   1.457 -0.0209  0.0058 -0.2058
 1003SOL    HW1 3208   2.384   4.220   1.374  0.7117 -0.1112 -0.4553
 1003SOL    HW2 3209   2.330   4.182   1.523 -1.2510 -0.8106 -1.3076
 1004SOL     OW 3210   0.392   0.362   4.366  0.4456  0.2713  0.4369
 1004SOL    HW1 3211   0.380   0.436   4.431  0.8999 -0.8518  1.8594
 1004SOL    HW2 3212   0.354   0.388   4.277 -3.6009  0.5010  2.0510
 1005SOL     OW 3213   4.561   1.251   1.750 -0.0342 -0.2961 -0.4253
 1005SOL    HW1 3214   4.521   1.159   1.757  0.3356 -0.4098  0.3164
 1005SOL    HW2 3215   4.549   1.300   1.837  0.1638  0.1891 -0.6677
 1006SOL     OW 3216   4.265   4.281   4.227  0.0437  0.7864  0.3857
 1006SOL    HW1 3217   4.214   4.227   4.293 -0.3189  1.7157  0.8801
 1006SOL    HW2 3218   4.326   4.344   4.275 -1.3368  2.5541 -0.1058
 1007SOL     OW 3219   3.006   2.905   3.847  0.5165 -0.2235  0.0118
 1007SOL    HW1 3220   3.055   2.853   3.777 -0.6524 -2.6219  0.8756
 1007SOL    HW2 3221   2.942   2.845   3.894 -3.0625  2.6371 -0.8115
 1008SOL     OW 3222   1.631   2.327   2.239 -0.3779 -0.3780 -0.4743
 1008SOL    HW1 3223   1.605   2.232   2.258 -0.4021 -0.3884 -0.5609
 1008SOL    HW2 3224   1.728   2.330   2.214 -0.4691 -0.4284 -0.8434
 1009SOL     OW 3225   4.399   4.296   1.590 -0.3754  0.1565 -0.0236
 1009SOL    HW1 3226   4.472   4.248   1.541 -0.8179 -0.3656 -0.1792
 1009SOL    HW2 3227   4.323   4.233   1.608 -0.9143  0.7628 -0.1237
 1010SOL     OW 3228   3.733   0.817   4.196  0.5351  0.2461 -0.2425
 1010SOL    HW1 3229   3.727   0.917   4.192 -2.2729  0.1176 -1.5131
 1010SOL    HW2 3230   3.682   0.784   4.275 -0.9576 -0.2791 -1.3990
 1011SOL     OW 3231   3.453   1.545   1.778 -0.5219  0.2028 -0.0592
 1011SOL    HW1 3232   3.467   1.513   1.684  1.0142  2.2823 -0.6080
 1011SOL    HW2 3233   3.385   1.619   1.778  0.0581  0.7426  0.3325
 1012SOL     OW 3234   0.151   3.174   1.010  0.0946  0.0915 -0.5423
 1012SOL    HW1 3235   0.210   3.107   0.964  0.7997  1.6156 -1.9826
 1012SOL    HW2 3236   0.080   3.204   0.947  1.0716  2.2247 -0.7013
 1013SOL     OW 3237   1.378   0.736   0.162 -0.3466 -0.7166 -0.5614
 1013SOL    HW1 3238   1.324   0.721   0.245 -0.9875 -0.3069 -0.8961
 1013SOL    HW2 3239   1.433   0.655   0.144 -0.8282 -1.1366 -0.1894
 1014SOL     OW 3240   1.014   0.494   2.338  0.2468 -0.0958 -0.0740
 1014SOL    HW1 3241   1.008   0.492   2.437  0.0288  0.9848 -0.0471
 1014SOL    HW2 3242   1.034   0.588   2.308 -2.9295  0.3396 -1.2040
 1015SOL     OW 3243   4.718   1.700   0.503 -0.0113  0.0843 -0.2831
 1015SOL    HW1 3244   4.664   1.629   0.550 -0.3454  0.2824 -0.3673
 1015SOL    HW2 3245   4.658   1.774   0.474  0.3971  0.6115  0.1882
 1016SOL     OW 3246   5.149   2.974   0.360 -0.6639  0.2293 -0.0556
 1016SOL    HW1 3247   5.176   2.891   0.410  0.4971 -0.6960 -2.0820
 1016SOL    HW2 3248   5.202   3.052   0.395  0.0868 -0.3782  0.2012
 1017SOL     OW 3249   2.112   2.774   4.962 -0.0948  0.2991  0.3916
 1017SOL    HW1 3250   2.031   2.834   4.955  0.2723  0.7718  0.0559
 1017SOL    HW2 3251   2.170   2.789   4.882 -0.3356 -1.0247 -0.0502
 1018SOL     OW 3252   2.224   2.977   3.279 -0.0951 -0.2658 -0.0856
 1018SOL    HW1 3253   2.274   3.017   3.355 -2.3701  0.5070  1.1026
 1018SOL    HW2 3254   2.204   3.048   3.211  2.1768 -1.0104 -1.6248
 1019SOL     OW 3255   1.465   2.237   3.785  1.0144 -0.0390  0.4600
 1019SOL    HW1 3256   1.368   2.217   3.772  1.1655 -0.8395  0.5162
 1019SOL    HW2 3257   1.478   2.336   3.790  0.2203  0.0807  0.3186
 1020SOL     OW 3258   3.625   0.876   1.429 -0.5108  0.2317 -0.4654
 1020SOL    HW1 3259   3.647   0.846   1.336  2.3305  2.2820 -0.5934
 1020SOL    HW2 3260   3.590   0.970   1.426  0.4136  0.6316  0.5726
 1021SOL     OW 3261   2.066   2.127   0.716  0.2282  0.2229  0.0120
 1021SOL    HW1 3262   1.992   2.135   0.782 -1.0871  0.4305 -1.4424
 1021SOL    HW2 3263   2.035   2.158   0.627  2.3767  1.2936 -0.4413
 1022SOL     OW 3264   2.898   0.088   0.582  0.1234  0.0825  0.2867
 1022SOL    HW1 3265   2.987   0.096   0.625  0.5864  1.9796 -0.8861
 1022SOL    HW2 3266   2.844   0.170   0.600 -1.3261 -0.9336  0.7899
 1023SOL     OW 3267   0.209   1.800   4.488 -0.2265 -0.1775  0.6733
 1023SOL    HW1 3268   0.296   1.783   4.534 -0.0522 -2.7201 -0.4371
 1023SOL    HW2 3269   0.220   1.786   4.390 -2.0092 -1.2467  0.5783
 1024SOL     OW 3270   1.609   3.326   5.104  0.2468 -0.7540  0.1496
 1024SOL    HW1 3271   1.693   3.339   5.158  0.1202 -0.9850  0.4061
 1024SOL    HW2 3272   1.632   3.323   5.007  0.2111  2.2316 -0.0408
 1025SOL     OW 3273   2.294   0.099   1.325 -0.0543 -0.2636  0.0691
 1025SOL    HW1 3274   2.385   0.141   1.332 -1.3261  2.7060  0.0784
 1025SOL    HW2 3275   2.279   0.039   1.403  0.9761  1.1725  1.4454
 1026SOL     OW 3276   1.246   2.209   4.095  0.4025 -0.2674  0.0057
 1026SOL    HW1 3277   1.250   2.142   4.021 -0.7213 -1.4876  1.0008
 1026SOL    HW2 3278   1.329   2.205   4.149  0.6538 -0.3219 -0.3812
 1027SOL     OW 3279   3.081   4.263   2.425  0.2493 -0.2663  0.2155
 1027SOL    HW1 3280   3.039   4.222   2.344  1.7765 -1.6756  0.0892
 1027SOL    HW2 3281   3.032   4.233   2.507  2.0771 -3.5680  0.2528
 1028SOL     OW 3282   1.289   0.529   3.588  0.0782 -0.2485  0.2224
 1028SOL    HW1 3283   1.313   0.603   3.651  1.3192 -1.7657  1.6576
 1028SOL    HW2 3284   1.190   0.523   3.580 -0.2096 -0.6105  2.9379
 1029SOL     OW 3285   4.769   4.325   0.183 -0.7376 -0.2341  0.1983
 1029SOL    HW1 3286   4.675   4.299   0.161 -0.5354 -2.8244  1.9993
 1029SOL    HW2 3287   4.825   4.242   0.192  1.6463  1.2247 -0.3871
 1030SOL     OW 3288   1.572   4.566   1.034 -0.2039 -0.3442  0.2788
 1030SOL    HW1 3289   1.539   4.615   1.115  0.2987  0.4335  0.0164
 1030SOL    HW2 3290   1.540   4.471   1.038 -0.9620 -0.0733  0.9231
 1031SOL     OW 3291   2.428   3.600   1.859 -0.3745 -0.0147 -0.0061
 1031SOL    HW1 3292   2.343   3.577   1.812 -0.1055  0.7910 -0.9382
 1031SOL    HW2 3293   2.407   3.651   1.942 -0.8224 -0.4511  0.1540
 1032SOL     OW 3294   0.803   1.603   4.223 -0.1946 -0.0763 -0.2958
 1032SOL    HW1 3295   0.826   1.700   4.233  0.0964 -0.1265 -0.4531
 1032SOL    HW2 3296   0.887   1.548   4.230 -0.3192 -0.2935 -0.5004
 1033SOL     OW 3297   2.212   2.524   0.541 -0.3853 -0.0729 -0.2119
 1033SOL    HW1 3298   2.228   2.442   0.596  0.5850  0.3744  0.1773
 1033SOL    HW2 3299   2.114   2.530   0.519 -0.4463 -1.4333 -0.4084
 1034SOL     OW 3300   0.683   0.486   5.109 -0.1657  0.1490  0.1819
 1034SOL    HW1 3301   0.759   0.449   5.054  0.6360  0.3944  1.0927
 1034SOL    HW2 3302   0.673   0.432   5.192 -0.3195  0.7364  0.5492
 1035SOL     OW 3303   1.315   3.884   3.514 -0.1186  0.5634  0.2985
 1035SOL    HW1 3304   1.333   3.811   3.449  0.4665  0.5733  0.4381
 1035SOL    HW2 3305   1.272   3.961   3.468 -0.0132  0.4396 -0.0054
 1036SOL     OW 3306   3.909   2.143   2.433 -0.1391 -0.3999  0.4116
 1036SOL    HW1 3307   3.988   2.165   2.377 -0.6041  1.6710  0.4670
 1036SOL    HW2 3308   3.832   2.116   2.375  0.5016 -2.2104  0.3484
 1037SOL     OW 3309   0.277   1.824   0.363 -0.3110 -0.4958  0.7891
 1037SOL    HW1 3310   0.222   1.752   0.320 -0.0776 -0.4201  0.3517
 1037SOL    HW2 3311   0.230   1.911   0.353  0.9487 -0.0047 -1.7512
 1038SOL     OW 3312   4.547   3.380   0.024 -0.2998 -0.1901  0.3041
 1038SOL    HW1 3313   4.629   3.437   0.025 -1.7173  2.1080 -1.7007
 1038SOL    HW2 3314   4.570   3.289  -0.010  1.1902  0.8924 -1.8134
 1039SOL     OW 3315   3.433   1.344   1.226 -0.1065  0.3842  0.2539
 1039SOL    HW1 3316   3.429   1.388   1.136 -0.7210  1.3589  0.7498
 1039SOL    HW2 3317   3.524   1.358   1.265  0.4943 -0.8648 -0.5931
 1040SOL     OW 3318   3.769   1.799   4.506  0.3112  0.6866 -0.5897
 1040SOL    HW1 3319   3.829   1.864   4.553 -0.0452 -0.4898  1.6651
 1040SOL    HW2 3320   3.811   1.708   4.506  0.3977  0.6650 -2.8838
 1041SOL     OW 3321   4.314   2.070   5.150 -0.2278  0.4320  0.2587
 1041SOL    HW1 3322   4.269   2.103   5.234  1.6334 -0.2022  1.5633
 1041SOL    HW2 3323   4.413   2.075   5.161  0.0679 -1.0336 -1.3715
 1042SOL     OW 3324   2.650   2.619   2.007  0.0573 -0.0384  0.2299
 1042SOL    HW1 3325   2.720   2.689   2.023  1.6548 -1.0888 -1.7239
 1042SOL    HW2 3326   2.631   2.570   2.092  0.3215  1.4604  1.1914
 1043SOL     OW 3327   0.084   2.459   3.770  0.6914 -0.2238 -0.3602
 1043SOL    HW1 3328   0.126   2.377   3.732  0.1225 -0.7195  0.0767
 1043SOL    HW2 3329   0.105   2.465   3.868 -0.1191 -0.3970 -0.1677
 1044SOL     OW 3330   3.902   3.240   3.443  0.0010  0.3073 -0.2540
 1044SOL    HW1 3331   3.927   3.210   3.535  0.6183 -1.3005 -0.9026
 1044SOL    HW2 3332   3.802   3.240   3.434 -0.0667  0.5153  0.4200
 1045SOL     OW 3333   0.317   4.756   0.059  0.1520 -0.6411  0.2185
 1045SOL    HW1 3334   0.413   4.750   0.033  0.4417 -1.3066  1.3703
 1045SOL    HW2 3335   0.294   4.851   0.079  0.5718 -0.4821 -0.0400
 1046SOL     OW 3336   0.207   3.417   2.198 -0.4206 -0.2053  0.0297
 1046SOL    HW1 3337   0.189   3.480   2.273 -2.5123  0.8018 -1.2134
 1046SOL    HW2 3338   0.293   3.441   2.153 -0.2899  0.5925  0.6931
 1047SOL     OW 3339   3.088   4.114   0.932  0.6688  0.1461 -0.3011
 1047SOL    HW1 3340   3.097   4.047   1.006  1.1386  0.5065 -0.0352
 1047SOL    HW2 3341   3.150   4.090   0.858 -1.5592 -1.7097 -1.7409
 1048SOL     OW 3342   1.798   0.459   2.185 -0.2154  0.0098 -0.0260
 1048SOL    HW1 3343   1.852   0.378   2.161 -1.4504 -0.5746 -0.9975
 1048SOL    HW2 3344   1.701   0.438   2.173 -0.6645  1.0920  1.4648
 1049SOL     OW 3345   4.053   1.481   3.459  0.4602  0.1415  0.4633
 1049SOL    HW1 3346   4.105   1.565   3.449  0.1036  0.4587  1.2099
 1049SOL    HW2 3347   4.030   1.445   3.369 -0.5137  1.5516  0.1245
 1050SOL     OW 3348   0.179   2.525   4.015 -0.2923  0.5052 -0.0496
 1050SOL    HW1 3349   0.191   2.601   4.078  0.7731 -0.2231  0.6506
 1050SOL    HW2 3350   0.268   2.498   3.977 -0.6255 -0.4899 -0.1656
 1051SOL     OW 3351   1.927   1.645   4.821 -0.1077  0.1019  0.2687
 1051SOL    HW1 3352   1.971   1.730   4.791 -0.2055 -0.1781 -0.7097
 1051SOL    HW2 3353   1.901   1.653   4.917  0.6073  0.8771  0.4095
 1052SOL     OW 3354   0.881   4.105   4.753  0.3708 -0.7389  0.5675
 1052SOL    HW1 3355   0.895   4.014   4.714 -2.0548 -0.2800 -1.6428
 1052SOL    HW2 3356   0.841   4.165   4.685  0.8191  1.7146  2.3165
 1053SOL     OW 3357   3.327   2.969   2.718 -0.3037  0.4336 -0.4073
 1053SOL    HW1 3358   3.416   2.966   2.673 -0.4463  1.2667 -0.7562
 1053SOL    HW2 3359   3.261   3.016   2.660 -0.6747  0.8705  0.3534
 1054SOL     OW 3360   3.127   0.140   0.016  0.0315 -0.1547  0.1405
 1054SOL    HW1 3361   3.082   0.214   0.066 -0.5218  1.2563 -2.2721
 1054SOL    HW2 3362   3.131   0.164  -0.081  0.6928 -2.9225 -0.5828
 1055SOL     OW 3363   2.703   1.912   3.706  0.6565 -0.1178  0.4013
 1055SOL    HW1 3364   2.659   1.826   3.679  0.0065  0.4385 -0.3595
 1055SOL    HW2 3365   2.735   1.959   3.625 -0.7645  1.2957  0.6128
 1056SOL     OW 3366   3.834   3.479   4.499  0.1940 -0.5413 -0.0034
 1056SOL    HW1 3367   3.758   3.430   4.544 -1.0570  0.9518 -0.4031
 1056SOL    HW2 3368   3.817   3.484   4.401  0.3838  0.5182  0.0052
 1057SOL     OW 3369   0.483   2.627   1.334 -0.1500 -0.2993 -0.0609
 1057SOL    HW1 3370   0.564   2.586   1.374 -0.6912 -1.0108  0.3351
 1057SOL    HW2 3371   0.403   2.569   1.353 -0.5792 -0.1673 -1.3521
 1058SOL     OW 3372   2.016   1.273   1.843  0.3781 -0.0256 -0.3932
 1058SOL    HW1 3373   2.097   1.232   1.801  1.2006  0.6061  0.5379
 1058SOL    HW2 3374   1.987   1.353   1.790  0.6099 -0.0114 -0.4976
 1059SOL     OW 3375   0.908   1.198   0.280  0.6215  0.7182  0.1278
 1059SOL    HW1 3376   0.918   1.292   0.311 -1.9080  0.5657  1.6666
 1059SOL    HW2 3377   0.915   1.136   0.358  0.0188 -0.1955 -0.5225
 1060SOL     OW 3378   0.443   0.018   3.361  0.3052 -0.0974 -0.4279
 1060SOL    HW1 3379   0.516  -0.033   3.407 -0.0730  0.5466  0.9284
 1060SOL    HW2 3380   0.433   0.108   3.403 -1.6118 -0.3541 -0.2474
 1061SOL     OW 3381   5.082   2.023   3.950  0.5422 -0.1190  0.2094
 1061SOL    HW1 3382   5.063   2.101   4.010  1.0295 -1.1925  1.8312
 1061SOL    HW2 3383   5.001   2.001   3.896  0.9836  2.7156 -1.7875
 1062SOL     OW 3384   0.634   3.768   1.156 -0.0760 -0.2375 -0.1275
 1062SOL    HW1 3385   0.548   3.718   1.164  0.1573 -0.4651  1.3463
 1062SOL    HW2 3386   0.692   3.747   1.236  0.8448  0.8335 -0.4915
 1063SOL     OW 3387   3.677   0.337   3.383  0.0987  0.1310  0.3677
 1063SOL    HW1 3388   3.752   0.378   3.436  1.0605 -1.8480  0.6170
 1063SOL    HW2 3389   3.710   0.314   3.292 -0.3384 -0.3555  0.3352
 1064SOL     OW 3390   0.290   3.706   2.771 -0.1273  0.1856  0.1536
 1064SOL    HW1 3391   0.254   3.772   2.705 -0.9220  0.4619  0.8547
 1064SOL    HW2 3392   0.386   3.728   2.791  0.6952 -0.9504 -2.2241
 1065SOL     OW 3393   0.459   4.653   0.863 -0.1001  0.0402  0.5700
 1065SOL    HW1 3394   0.457   4.650   0.763 -1.9866 -0.0721  0.5638
 1065SOL    HW2 3395   0.424   4.742   0.894  1.1123  0.3319  1.1365
 1066SOL     OW 3396   2.603   2.977   2.160 -0.4246 -0.0095  0.3922
 1066SOL    HW1 3397   2.545   3.018   2.089 -0.3058 -2.3384 -1.1566
 1066SOL    HW2 3398   2.548   2.954   2.239 -0.7487  1.7145  0.7186
 1067SOL     OW 3399   3.865   4.301   0.261 -0.1504  0.2141 -0.3228
 1067SOL    HW1 3400   3.920   4.384   0.270  1.1915 -0.7371  0.8098
 1067SOL    HW2 3401   3.786   4.318   0.202 -0.2095  2.4263  0.3341
 1068SOL     OW 3402   3.832   0.838   4.505 -0.3242 -0.0628  0.2566
 1068SOL    HW1 3403   3.846   0.852   4.603 -2.0495  0.3725  0.4825
 1068SOL    HW2 3404   3.917   0.853   4.456  0.2031  1.3000  1.5330
 1069SOL     OW 3405   0.877   4.809   2.180 -0.4468 -0.3886  0.4875
 1069SOL    HW1 3406   0.946   4.751   2.136 -0.5619  0.1366 -0.4185
 1069SOL    HW2 3407   0.914   4.846   2.265  0.2857 -0.3517  0.1590
 1070SOL     OW 3408   1.935   2.853   0.581 -0.0792 -0.6642 -0.0561
 1070SOL    HW1 3409   1.981   2.862   0.492 -0.1597 -0.2394 -0.0565
 1070SOL    HW2 3410   1.836   2.856   0.568 -0.0894 -0.4916  0.0588
 1071SOL     OW 3411   3.098   2.713   3.111  0.1311  0.3025  0.2767
 1071SOL    HW1 3412   3.142   2.761   3.186  0.6965  0.1574  0.0397
 1071SOL    HW2 3413   3.162   2.703   3.035 -0.6461  1.0692 -0.4978
 1072SOL     OW 3414   1.482   1.420   3.145 -0.4243 -0.2827  0.3652
 1072SOL    HW1 3415   1.549   1.400   3.074 -1.8571  0.6911 -1.3442
 1072SOL    HW2 3416   1.474   1.519   3.157 -0.8364 -0.4150  1.2597
 1073SOL     OW 3417   1.627   3.212   4.470 -0.1009 -0.3666 -0.0085
 1073SOL    HW1 3418   1.591   3.122   4.444 -0.1962 -0.6275  1.0071
 1073SOL    HW2 3419   1.642   3.215   4.569 -0.7524  0.9782  0.0639
 1074SOL     OW 3420   4.373   0.882   4.460 -0.3696 -0.1129 -0.1705
 1074SOL    HW1 3421   4.391   0.976   4.487  1.2978 -0.3207 -0.4347
 1074SOL    HW2 3422   4.358   0.826   4.542 -2.2031  0.5053 -0.0480
 1075SOL     OW 3423   2.720   5.041   0.956  0.5987 -0.8483  0.5166
 1075SOL    HW1 3424   2.787   5.087   1.014 -0.5207  1.0541  0.3746
 1075SOL    HW2 3425   2.631   5.043   1.000 -0.0264 -0.4471 -0.7273
 1076SOL     OW 3426   4.337   0.362   1.010  0.1936  0.7309 -0.2915
 1076SOL    HW1 3427   4.277   0.332   1.084 -0.4510 -0.2707 -1.1897
 1076SOL    HW2 3428   4.332   0.461   1.001  0.0691  0.8374  0.8077
 1077SOL     OW 3429   0.733   1.163   1.827 -0.1147 -0.1099  0.4363
 1077SOL    HW1 3430   0.752   1.184   1.731 -0.3211 -0.1766  0.3812
 1077SOL    HW2 3431   0.650   1.210   1.856 -1.5648 -2.1543 -0.1708
 1078SOL     OW 3432   2.907   1.240   4.409 -0.0757 -0.0368  0.1873
 1078SOL    HW1 3433   2.993   1.200   4.376 -0.1233 -1.1109  1.2668
 1078SOL    HW2 3434   2.911   1.339   4.401  0.9525 -0.1143 -0.4945
 1079SOL     OW 3435   3.156   4.351   4.806 -0.3347 -0.0840 -0.0447
 1079SOL    HW1 3436   3.188   4.359   4.711 -0.8289  1.1428 -0.1272
 1079SOL    HW2 3437   3.104   4.267   4.816  1.8166 -1.5282 -0.2056
 1080SOL     OW 3438   2.537   4.314   2.731 -0.0244 -0.4029 -0.1251
 1080SOL    HW1 3439   2.539   4.343   2.827 -3.0327 -1.2877  0.3031
 1080SOL    HW2 3440   2.527   4.395   2.672  1.8715  0.1474  0.2402
 1081SOL     OW 3441   1.604   5.078   0.493  0.4193 -0.0236 -0.1007
 1081SOL    HW1 3442   1.587   4.998   0.436 -0.3606  0.1372 -0.1055
 1081SOL    HW2 3443   1.590   5.054   0.589  1.6027 -0.2607  0.0281
 1082SOL     OW 3444   0.726   2.365   2.069 -0.2066 -0.1006 -0.2766
 1082SOL    HW1 3445   0.752   2.422   2.147  0.4955 -0.6823 -0.0766
 1082SOL    HW2 3446   0.808   2.338   2.019 -0.7381  2.0082 -2.4871
 1083SOL     OW 3447   3.880   4.149   1.015 -0.4964  0.3687  0.1376
 1083SOL    HW1 3448   3.903   4.140   0.918  1.8054  0.9103  0.5594
 1083SOL    HW2 3449   3.888   4.245   1.043 -0.6062  0.1449  0.9846
 1084SOL     OW 3450   1.198   1.695   4.007 -0.3307  0.3979 -0.0946
 1084SOL    HW1 3451   1.212   1.792   3.986  1.1984 -0.3604 -3.2584
 1084SOL    HW2 3452   1.256   1.668   4.083 -0.4665  1.8445  0.5575
 1085SOL     OW 3453   2.148   4.133   4.424 -0.0682  0.2684  0.5410
 1085SOL    HW1 3454   2.145   4.195   4.346  0.2900 -1.0870 -0.6071
 1085SOL    HW2 3455   2.216   4.165   4.490  2.6448 -0.6133 -1.6236
 1086SOL     OW 3456   4.841   1.327   4.785 -0.6729  0.1012  0.3327
 1086SOL    HW1 3457   4.902   1.364   4.715  0.2504 -1.0289  0.5089
 1086SOL    HW2 3458   4.750   1.366   4.773  0.2805  2.6146  0.6774
 1087SOL     OW 3459   3.458   4.732   0.270 -0.1485  0.3841  0.5117
 1087SOL    HW1 3460   3.548   4.747   0.311  0.4968 -0.8221 -0.3679
 1087SOL    HW2 3461   3.463   4.654   0.207 -2.0832 -0.4312  1.2812
 1088SOL     OW 3462   2.424   4.459   3.239 -0.3802  0.1755  0.1631
 1088SOL    HW1 3463   2.484   4.491   3.312 -1.8086  2.0340  0.5962
 1088SOL    HW2 3464   2.329   4.476   3.264 -0.9713 -0.3973 -1.5527
 1089SOL     OW 3465   5.061   2.750   3.429 -0.2201  0.3125 -0.7413
 1089SOL    HW1 3466   5.054   2.849   3.416 -1.2818  0.2358 -0.8709
 1089SOL    HW2 3467   5.131   2.730   3.498 -0.2561  1.1690 -0.4443
 1090SOL     OW 3468   0.166   0.579   3.172 -0.1943  0.2213 -0.3378
 1090SOL    HW1 3469   0.072   0.610   3.184 -0.5071 -0.6752 -0.4323
 1090SOL    HW2 3470   0.173   0.525   3.088  0.8739  2.0773 -1.5084
 1091SOL     OW 3471   4.946   2.325   3.830 -0.3431  0.9086  0.0128
 1091SOL    HW1 3472   4.892   2.245   3.855  0.0530  0.8690  0.7761
 1091SOL    HW2 3473   4.989   2.363   3.912  2.8492 -0.5576 -0.8198
 1092SOL     OW 3474   0.698   0.527   2.730  0.1079 -0.2932  0.5003
 1092SOL    HW1 3475   0.602   0.506   2.750 -0.2065 -1.0273 -1.4526
 1092SOL    HW2 3476   0.752   0.443   2.737 -0.0404 -0.6156 -1.5650
 1093SOL     OW 3477   1.546   0.209   1.348  0.2176 -0.1166 -0.2541
 1093SOL    HW1 3478   1.558   0.124   1.399 -0.7256  1.0480  2.0224
 1093SOL    HW2 3479   1.452   0.216   1.317  0.1899  0.2819 -0.0835
 1094SOL     OW 3480   3.425   4.840   3.359 -0.0717  0.5169  0.2842
 1094SOL    HW1 3481   3.503   4.872   3.412 -1.6421  2.8310  1.3563
 1094SOL    HW2 3482   3.446   4.848   3.262  0.9450  1.3211  0.5443
 1095SOL     OW 3483   4.469   2.838   1.072 -0.5040  0.7918 -0.2727
 1095SOL    HW1 3484   4.452   2.795   0.983 -2.4833 -0.4304  0.6292
 1095SOL    HW2 3485   4.550   2.895   1.066  0.7851 -1.0807 -2.2502
 1096SOL     OW 3486   3.686   3.560   1.630  0.0828  0.2686  0.1843
 1096SOL    HW1 3487   3.677   3.553   1.730 -0.4250 -0.3741  0.0949
 1096SOL    HW2 3488   3.618   3.501   1.586  0.6556  0.1377 -0.5374
 1097SOL     OW 3489   4.907   2.137   0.369  0.1190  0.1260  0.1290
 1097SOL    HW1 3490   4.828   2.193   0.342 -0.1675 -0.1124  0.4585
 1097SOL    HW2 3491   4.929   2.155   0.465  0.0558 -0.2813  0.2229
 1098SOL     OW 3492   4.950   0.118   1.326 -0.1486 -0.0320 -0.7727
 1098SOL    HW1 3493   4.921   0.103   1.421 -0.6171  0.1697 -0.8832
 1098SOL    HW2 3494   5.035   0.170   1.325 -0.5486  0.6403 -0.4788
 1099SOL     OW 3495   2.615   3.745   4.969  0.3602  0.0193  0.5606
 1099SOL    HW1 3496   2.583   3.809   4.898  1.2886 -0.0736  0.0368
 1099SOL    HW2 3497   2.693   3.786   5.017  0.1944 -0.2276  1.0449
 1100SOL     OW 3498   4.386   1.350   2.618  0.4180  0.1480 -0.3679
 1100SOL    HW1 3499   4.372   1.420   2.549 -0.6517 -1.2648 -1.6452
 1100SOL    HW2 3500   4.481   1.317   2.614  0.7108  0.9627 -0.2703
 1101SOL     OW 3501   4.341   4.576   3.471  0.0131  0.4007  0.4020
 1101SOL    HW1 3502   4.387   4.503   3.420  0.3659  1.0933 -0.2952
 1101SOL    HW2 3503   4.322   4.545   3.564  0.9744 -0.2596  0.3940
 1102SOL     OW 3504   3.391   2.672   0.152 -0.1030 -0.3085  0.0242
 1102SOL    HW1 3505   3.428   2.762   0.176 -0.9378 -0.0994  0.5405
 1102SOL    HW2 3506   3.449   2.630   0.082  1.1384 -0.0099  0.8442
 1103SOL     OW 3507   2.363   4.935   1.749 -0.9164  0.0211  0.0082
 1103SOL    HW1 3508   2.357   4.863   1.819  0.0215 -0.2108 -0.1367
 1103SOL    HW2 3509   2.441   4.916   1.689 -0.8490  0.9981 -0.2206
 1104SOL     OW 3510   3.597   4.974   2.500 -0.4873  0.9804 -0.1576
 1104SOL    HW1 3511   3.645   4.963   2.587 -3.6984  0.3299  1.6806
 1104SOL    HW2 3512   3.588   5.071   2.478 -2.0274  1.3179  1.7477
 1105SOL     OW 3513   1.815   3.011   1.395 -0.0829 -0.4099 -0.1880
 1105SOL    HW1 3514   1.754   2.977   1.466  0.0665  1.0775  0.6997
 1105SOL    HW2 3515   1.908   3.015   1.431  0.1325 -0.4121 -0.7416
 1106SOL     OW 3516   0.372   2.851   2.945  0.3609  0.2202 -0.1576
 1106SOL    HW1 3517   0.367   2.951   2.937  1.8102  0.1430 -2.9158
 1106SOL    HW2 3518   0.282   2.816   2.971 -0.8485  2.0685 -1.6236
 1107SOL     OW 3519   4.490   0.124   4.504 -0.0326  0.2150 -0.2438
 1107SOL    HW1 3520   4.444   0.212   4.506  0.2811  0.4936 -2.6708
 1107SOL    HW2 3521   4.580   0.133   4.462 -0.2380 -1.3424 -1.1116
 1108SOL     OW 3522   1.087   0.965   2.360  0.4145  0.3934 -0.1590
 1108SOL    HW1 3523   1.081   0.932   2.454 -1.7069  0.9818 -0.0376
 1108SOL    HW2 3524   1.174   1.013   2.346  0.6494  0.5144  1.5597
 1109SOL     OW 3525   3.442   0.211   3.108 -0.3395  0.2495 -0.5392
 1109SOL    HW1 3526   3.465   0.308   3.105 -0.6958  0.3753  0.3982
 1109SOL    HW2 3527   3.392   0.191   3.193 -0.3549 -0.7306 -0.7651
 1110SOL     OW 3528   0.162   3.764   1.953  0.1064  0.1003  0.1029
 1110SOL    HW1 3529   0.067   3.767   1.984  0.6524  0.9859  1.8041
 1110SOL    HW2 3530   0.220   3.816   2.016  1.5966  0.3844 -1.4083
 1111SOL     OW 3531   2.418   3.369   4.083 -0.3954 -0.5138  0.7083
 1111SOL    HW1 3532   2.453   3.424   4.159 -1.0142 -1.0827  1.4185
 1111SOL    HW2 3533   2.494   3.337   4.027  0.0445  0.1548  0.9155
 1112SOL     OW 3534   2.634   4.690   4.725  0.2666  0.0798 -0.4395
 1112SOL    HW1 3535   2.616   4.783   4.757 -0.9355 -0.1210 -0.4598
 1112SOL    HW2 3536   2.549   4.651   4.690  0.4227 -1.5361  0.8966
 1113SOL     OW 3537   3.722   4.989   2.725 -0.4471  0.1000 -0.2498
 1113SOL    HW1 3538   3.777   4.906   2.731 -1.5907 -0.7301 -0.9918
 1113SOL    HW2 3539   3.781   5.069   2.738  0.8031 -0.7894 -0.3334
 1114SOL     OW 3540   0.281   3.654   4.678 -0.4828  0.1505  0.0815
 1114SOL    HW1 3541   0.283   3.557   4.703  0.2184  0.3152  0.7044
 1114SOL    HW2 3542   0.374   3.683   4.654 -0.6766  0.6914 -0.0138
 1115SOL     OW 3543   3.419   1.503   4.713  0.0241 -0.9033  0.5330
 1115SOL    HW1 3544   3.324   1.486   4.689 -0.7897  1.1857  1.9973
 1115SOL    HW2 3545   3.426   1.588   4.765  2.9236 -0.0243 -1.0502
 1116SOL     OW 3546   0.673   4.299   0.487  0.0201 -0.6093 -0.8056
 1116SOL    HW1 3547   0.753   4.347   0.523 -0.7050  1.2236 -1.5467
 1116SOL    HW2 3548   0.696   4.256   0.400 -0.2741  1.6830 -2.0929
 1117SOL     OW 3549   3.914   1.058   1.843  0.3959  0.0187  0.2506
 1117SOL    HW1 3550   3.882   0.980   1.898  0.6752 -1.0961 -1.1263
 1117SOL    HW2 3551   3.836   1.105   1.804  0.2833 -0.8290 -0.5797
 1118SOL     OW 3552   2.770   4.568   2.748  0.1929 -0.0321  0.1154
 1118SOL    HW1 3553   2.691   4.628   2.765  0.7353  0.6335  0.2999
 1118SOL    HW2 3554   2.802   4.531   2.835 -0.0653 -0.5114  0.0141
 1119SOL     OW 3555   0.483   2.031   3.094  0.7140 -0.1918 -0.9681
 1119SOL    HW1 3556   0.415   2.068   3.158  0.1970 -0.3924 -1.3924
 1119SOL    HW2 3557   0.574   2.065   3.119  0.5433 -0.3655 -0.0487
 1120SOL     OW 3558   3.404   1.478   4.152  0.6901 -0.3384  0.4837
 1120SOL    HW1 3559   3.500   1.494   4.175  0.5320 -0.0805  0.9998
 1120SOL    HW2 3560   3.397   1.414   4.076  1.2720 -0.2968  0.3950
 1121SOL     OW 3561   0.579   1.176   1.249 -0.5271 -0.2042  0.4394
 1121SOL    HW1 3562   0.631   1.153   1.167 -0.3074 -1.3192  0.8795
 1121SOL    HW2 3563   0.603   1.269   1.278 -1.4864  0.6770 -1.4140
 1122SOL     OW 3564   2.449   2.625   1.568 -0.3504 -0.4817 -0.2787
 1122SOL    HW1 3565   2.375   2.601   1.506  2.4076 -2.9946 -2.9485
 1122SOL    HW2 3566   2.533   2.641   1.516  1.2125  1.7486  2.5955
 1123SOL     OW 3567   3.216   2.873   0.543  0.3945  0.3713  0.2773
 1123SOL    HW1 3568   3.258   2.934   0.610 -0.0814 -0.7060  1.5950
 1123SOL    HW2 3569   3.209   2.920   0.455  0.7753  1.9101  1.0402
 1124SOL     OW 3570   1.036   2.580   1.787  0.4617 -0.0310 -0.0368
 1124SOL    HW1 3571   1.127   2.615   1.810  0.4608 -0.6415  0.9867
 1124SOL    HW2 3572   0.966   2.641   1.825  0.4597 -1.1157  1.8371
 1125SOL     OW 3573   2.011   0.282   3.361 -0.5053  0.7787 -0.3935
 1125SOL    HW1 3574   2.059   0.295   3.448 -0.2711  1.0313 -0.5570
 1125SOL    HW2 3575   1.982   0.371   3.326 -0.4948  0.6890 -0.6319
 1126SOL     OW 3576   1.872   3.284   4.677  0.2445 -0.4156 -0.2973
 1126SOL    HW1 3577   1.956   3.230   4.671  0.4403 -0.3890  1.5801
 1126SOL    HW2 3578   1.894   3.381   4.681  0.3084 -0.4574  1.8129
 1127SOL     OW 3579   4.294   2.053   4.555  0.0364 -0.3166 -0.1545
 1127SOL    HW1 3580   4.317   2.025   4.648  0.4575  1.6903  0.3751
 1127SOL    HW2 3581   4.366   2.021   4.492  0.7371 -0.0326  0.4867
 1128SOL     OW 3582   3.880   1.992   2.674 -0.2968  0.0076 -0.4739
 1128SOL    HW1 3583   3.793   1.951   2.647 -0.9161  0.9268  0.0486
 1128SOL    HW2 3584   3.906   2.061   2.606  0.9749 -1.5206 -1.5980
 1129SOL     OW 3585   0.035   0.281   2.312 -0.3963 -0.3410  0.6403
 1129SOL    HW1 3586   0.031   0.303   2.215  0.7901 -2.2288  0.1004
 1129SOL    HW2 3587   0.130   0.265   2.339 -0.7073  0.1868  2.1258
 1130SOL     OW 3588   1.739   1.217   3.222  0.0798 -0.3979 -0.2659
 1130SOL    HW1 3589   1.712   1.286   3.156 -0.0999  0.0878  0.3136
 1130SOL    HW2 3590   1.667   1.148   3.230 -0.1658 -0.1271 -0.1277
 1131SOL     OW 3591   4.072   3.619   4.206  0.1568  0.3891  0.2601
 1131SOL    HW1 3592   4.114   3.528   4.202  2.0173  1.1603  1.0759
 1131SOL    HW2 3593   4.123   3.681   4.146 -0.3755  1.1647  0.6025
 1132SOL     OW 3594   0.078   2.749   0.482  0.0416 -0.1110  0.2076
 1132SOL    HW1 3595   0.146   2.680   0.458 -1.0971 -1.2086  0.0194
 1132SOL    HW2 3596   0.065   2.750   0.581 -0.0458 -0.2767  0.1986
 1133SOL     OW 3597   2.108   4.568   2.652 -0.0888 -0.3661 -0.7320
 1133SOL    HW1 3598   2.180   4.590   2.718  0.5334 -1.7227 -0.9187
 1133SOL    HW2 3599   2.027   4.536   2.701 -0.2630  0.3425 -0.5540
 1134SOL     OW 3600   3.727   2.938   3.670  0.0806  0.5013 -0.2693
 1134SOL    HW1 3601   3.637   2.895   3.674 -0.5087  1.6669 -0.5457
 1134SOL    HW2 3602   3.754   2.949   3.574  0.4553  0.2974 -0.1891
 1135SOL     OW 3603   2.737   5.026   4.255  0.8630  0.4558 -0.7648
 1135SOL    HW1 3604   2.680   5.100   4.219  1.1875  0.4663 -1.2624
 1135SOL    HW2 3605   2.726   5.022   4.355 -0.6230 -0.0689 -0.9229
 1136SOL     OW 3606   4.671   1.881   1.428  0.0479 -0.1292 -0.3320
 1136SOL    HW1 3607   4.648   1.960   1.371 -1.8641 -1.2884 -1.2369
 1136SOL    HW2 3608   4.710   1.913   1.515 -0.1089  1.7628 -0.9140
 1137SOL     OW 3609   0.279   3.609   1.572 -0.4826 -0.0633 -0.3822
 1137SOL    HW1 3610   0.343   3.533   1.577  0.2055  0.5833  1.3993
 1137SOL    HW2 3611   0.186   3.574   1.562 -0.2821 -1.2273  1.3097
 1138SOL     OW 3612   2.789   3.942   1.843  0.0399  0.3733  0.1239
 1138SOL    HW1 3613   2.874   3.943   1.791  0.7065  0.5953  1.1823
 1138SOL    HW2 3614   2.757   3.848   1.854 -0.6051  0.3766 -1.4277
 1139SOL     OW 3615   3.927   3.852   3.264 -0.7583 -0.1594  0.0500
 1139SOL    HW1 3616   3.984   3.770   3.270 -0.8460 -0.3420 -1.4050
 1139SOL    HW2 3617   3.832   3.826   3.250 -1.1359  0.1644  1.7794
 1140SOL     OW 3618   1.957   1.413   1.475  0.4701 -0.0548  0.2809
 1140SOL    HW1 3619   1.944   1.423   1.574  1.3490 -2.4527  0.6935
 1140SOL    HW2 3620   2.023   1.341   1.457 -2.4300 -2.4022 -2.1011
 1141SOL     OW 3621   3.431   4.906   4.645 -0.1086 -0.4386 -0.6181
 1141SOL    HW1 3622   3.443   4.807   4.658 -1.1550 -0.5421 -0.3028
 1141SOL    HW2 3623   3.386   4.944   4.726 -1.0279  0.0381 -1.3328
 1142SOL     OW 3624   1.653   1.766   0.961 -0.2866 -0.3357 -0.0615
 1142SOL    HW1 3625   1.629   1.685   0.907 -0.3411 -2.7924  3.3193
 1142SOL    HW2 3626   1.569   1.808   0.997 -0.1429 -0.4080  0.3601
 1143SOL     OW 3627   0.634   0.410   3.345 -0.3957  0.2258 -0.0775
 1143SOL    HW1 3628   0.707   0.342   3.354 -1.5810 -1.2667 -1.2053
 1143SOL    HW2 3629   0.561   0.388   3.409  0.0362  1.6412  0.9556
 1144SOL     OW 3630   2.296   4.219   3.173 -0.3586  0.4880  0.2133
 1144SOL    HW1 3631   2.332   4.310   3.192  1.7437 -0.5426  1.4445
 1144SOL    HW2 3632   2.361   4.168   3.117 -0.5978 -0.9159  1.1683
 1145SOL     OW 3633   4.082   3.001   2.329  0.6167 -0.3796 -0.2772
 1145SOL    HW1 3634   4.149   3.068   2.295 -0.5590  0.9283 -0.0784
 1145SOL    HW2 3635   4.004   2.998   2.268  0.2784 -0.9703  0.1735
 1146SOL     OW 3636   3.748   2.954   0.950 -0.1399 -0.0770 -0.2176
 1146SOL    HW1 3637   3.733   2.930   1.045 -0.8309  0.1121 -0.2727
 1146SOL    HW2 3638   3.835   3.004   0.941  1.2670 -2.3828 -0.0860
 1147SOL     OW 3639   2.926   3.564   0.974  0.0290  0.8518 -0.0020
 1147SOL    HW1 3640   2.907   3.466   0.978  1.1416  0.6681  1.4408
 1147SOL    HW2 3641   2.931   3.594   0.878 -0.9443 -0.3561 -0.4479
 1148SOL     OW 3642   2.594   2.143   2.186  0.3599  0.4014 -0.0192
 1148SOL    HW1 3643   2.605   2.086   2.105  2.9567  0.3246  0.3186
 1148SOL    HW2 3644   2.558   2.088   2.261 -1.0356  0.2313 -0.7700
 1149SOL     OW 3645   0.620   4.430   2.422 -0.5774 -0.5854  0.5277
 1149SOL    HW1 3646   0.572   4.502   2.471  0.7423 -1.0327  2.5928
 1149SOL    HW2 3647   0.672   4.469   2.346 -1.3537  0.3566  0.4690
 1150SOL     OW 3648   1.988   0.530   4.960 -0.1987 -0.2247  0.1713
 1150SOL    HW1 3649   1.893   0.541   4.989  0.0936  0.1068  1.0363
 1150SOL    HW2 3650   2.012   0.433   4.960 -0.6690 -0.3508 -0.5186
 1151SOL     OW 3651   3.704   4.769   0.370 -0.2294  0.2880  0.1240
 1151SOL    HW1 3652   3.682   4.721   0.454 -0.6623  0.4227  0.0907
 1151SOL    HW2 3653   3.773   4.839   0.388  1.9469 -1.6680 -0.2020
 1152SOL     OW 3654   2.334   4.680   0.020  0.0155 -0.4642  0.2097
 1152SOL    HW1 3655   2.341   4.683  -0.080 -1.4303  0.2832  0.1030
 1152SOL    HW2 3656   2.401   4.616   0.056 -0.2535 -1.6891 -1.3336
 1153SOL     OW 3657   0.254   4.026   2.651  0.1666 -0.1681  0.8237
 1153SOL    HW1 3658   0.340   4.071   2.676 -0.4031  0.6672  1.3193
 1153SOL    HW2 3659   0.183   4.049   2.718 -0.6326 -0.2434  0.0306
 1154SOL     OW 3660   4.299   4.464   3.779 -0.6539 -0.1688  0.4489
 1154SOL    HW1 3661   4.299   4.364   3.766 -1.0257 -0.0432 -0.6384
 1154SOL    HW2 3662   4.204   4.497   3.777 -0.5338  0.2144  0.8548
 1155SOL     OW 3663   3.126   0.556   4.277 -0.7053  0.1391  0.1099
 1155SOL    HW1 3664   3.105   0.578   4.181 -0.3136 -2.1165 -0.5341
 1155SOL    HW2 3665   3.106   0.460   4.294  1.1419  0.0047  1.7593
 1156SOL     OW 3666   4.202   2.494   0.732 -0.2029 -0.1068 -0.1548
 1156SOL    HW1 3667   4.176   2.453   0.645 -0.0056  0.6854 -0.6015
 1156SOL    HW2 3668   4.126   2.549   0.767 -0.4119 -0.7104  0.3614
 1157SOL     OW 3669   4.566   3.027   4.555 -0.3346 -0.1999 -0.1501
 1157SOL    HW1 3670   4.543   3.091   4.482  0.6716  2.0258  1.3579
 1157SOL    HW2 3671   4.527   3.059   4.641  0.0770 -1.7277  0.6476
 1158SOL     OW 3672   2.028   4.904   3.764 -0.2629  0.2827 -0.1125
 1158SOL    HW1 3673   1.977   4.976   3.717 -2.0598 -0.5853  0.4098
 1158SOL    HW2 3674   2.017   4.914   3.863 -1.0883 -1.0648 -0.0481
 1159SOL     OW 3675   3.703   2.082   4.905  0.1659  0.6919  0.0964
 1159SOL    HW1 3676   3.730   2.167   4.861  1.0514 -0.0297 -0.7937
 1159SOL    HW2 3677   3.603   2.075   4.905  0.1078  1.4277 -0.4064
 1160SOL     OW 3678   4.629   0.595   1.203  0.2274 -0.6055  0.5401
 1160SOL    HW1 3679   4.710   0.645   1.171  0.1107 -0.1470  0.9508
 1160SOL    HW2 3680   4.630   0.502   1.165  1.5086 -0.9653  1.3674
 1161SOL     OW 3681   2.949   4.986   3.528 -0.4530 -0.0251 -0.1228
 1161SOL    HW1 3682   2.954   4.981   3.628 -0.2953 -3.8809 -0.1911
 1161SOL    HW2 3683   3.031   4.945   3.488 -0.8928  0.7108 -1.8597
 1162SOL     OW 3684   4.722   0.933   1.505  0.2649 -0.3777  0.3313
 1162SOL    HW1 3685   4.788   0.992   1.553  1.6866  1.0954 -3.0988
 1162SOL    HW2 3686   4.772   0.872   1.444 -1.4335 -2.5695  1.0211
 1163SOL     OW 3687   0.097   4.045   5.109 -0.8320 -0.3600  0.6344
 1163SOL    HW1 3688   0.058   3.991   5.035 -1.9949  0.7293  0.4151
 1163SOL    HW2 3689   0.028   4.108   5.145 -0.1023 -0.4139  2.2251
 1164SOL     OW 3690   2.079   4.608   1.842  0.1641  0.2312 -0.1376
 1164SOL    HW1 3691   2.159   4.549   1.829  0.5303  0.8698 -0.8661
 1164SOL    HW2 3692   2.102   4.701   1.813 -1.0716  0.2658 -1.0865
 1165SOL     OW 3693   1.218   3.846   1.875 -0.7257 -0.0550  0.0158
 1165SOL    HW1 3694   1.153   3.770   1.875 -1.4101  0.5187 -0.3420
 1165SOL    HW2 3695   1.197   3.907   1.798 -0.5789  0.8232  0.6592
 1166SOL     OW 3696   3.552   0.633   3.290  0.0190  0.2905  0.4132
 1166SOL    HW1 3697   3.550   0.585   3.378 -1.0233 -1.1996 -0.3821
 1166SOL    HW2 3698   3.647   0.646   3.262  0.3313 -0.7011  0.9730
 1167SOL     OW 3699   4.948   3.400   3.984 -0.3992 -0.4371 -0.4373
 1167SOL    HW1 3700   4.910   3.322   3.934 -2.6687  0.6697 -0.5381
 1167SOL    HW2 3701   4.899   3.483   3.959  0.0090  0.5477  1.8124
 1168SOL     OW 3702   2.155   3.335   4.124 -0.6556  0.2922 -0.3851
 1168SOL    HW1 3703   2.254   3.339   4.111 -0.6531  0.2185 -0.3903
 1168SOL    HW2 3704   2.111   3.405   4.068 -0.4315  2.0074  1.4755
 1169SOL     OW 3705   0.483   2.815   1.558  0.2547 -0.3095 -0.0501
 1169SOL    HW1 3706   0.398   2.762   1.554 -0.6109  1.0806 -0.9539
 1169SOL    HW2 3707   0.540   2.794   1.479 -0.4512  0.6451 -0.8387
 1170SOL     OW 3708   4.668   4.827   3.974 -0.3819 -0.0346  0.5063
 1170SOL    HW1 3709   4.655   4.729   3.983 -2.1468  0.3281  3.1922
 1170SOL    HW2 3710   4.754   4.853   4.017  0.6088 -0.4595 -1.1368
 1171SOL     OW 3711   4.953   1.461   4.591 -0.5220 -0.2728 -0.3681
 1171SOL    HW1 3712   5.049   1.490   4.596 -0.3005 -1.1503  0.8011
 1171SOL    HW2 3713   4.928   1.445   4.495  1.1764 -2.2012 -0.5494
 1172SOL     OW 3714   0.466   2.960   3.571  0.8404  0.0820 -0.4466
 1172SOL    HW1 3715   0.502   2.933   3.482 -0.8612  2.9351 -2.1840
 1172SOL    HW2 3716   0.538   3.005   3.624  1.3443  0.3864 -1.3645
 1173SOL     OW 3717   0.633   0.183   2.274 -0.2864 -0.2843  0.4475
 1173SOL    HW1 3718   0.686   0.246   2.218  2.7393 -1.3811  1.8643
 1173SOL    HW2 3719   0.634   0.214   2.369 -2.9356  0.0406  0.4386
 1174SOL     OW 3720   4.254   1.495   0.974  0.0008 -0.3220 -0.1722
 1174SOL    HW1 3721   4.167   1.445   0.971 -1.4636  1.8892  1.4361
 1174SOL    HW2 3722   4.306   1.465   1.054 -0.0017 -0.5739 -0.2642
 1175SOL     OW 3723   1.688   2.779   3.539 -0.0243  0.5199  0.1572
 1175SOL    HW1 3724   1.750   2.732   3.476  0.1993  0.1750  0.6284
 1175SOL    HW2 3725   1.630   2.712   3.585  0.5566  0.6498  1.1147
 1176SOL     OW 3726   3.455   4.050   4.002  0.1956  0.0491 -0.6701
 1176SOL    HW1 3727   3.379   4.070   4.065  0.1696  1.1437 -1.0180
 1176SOL    HW2 3728   3.529   4.006   4.052  0.2960  1.1592  0.2228
 1177SOL     OW 3729   0.270   1.877   0.061 -0.0816 -0.2094 -0.0631
 1177SOL    HW1 3730   0.243   1.790   0.102 -0.0653 -0.1889 -0.0085
 1177SOL    HW2 3731   0.193   1.941   0.064 -0.5387 -0.6714 -1.3636
 1178SOL     OW 3732   3.051   2.860   4.248  0.2476 -0.1419  0.5385
 1178SOL    HW1 3733   3.027   2.951   4.214  1.4900  0.3284  0.8732
 1178SOL    HW2 3734   2.968   2.812   4.276 -0.5008  0.5879 -0.3668
 1179SOL     OW 3735   5.132   2.728   2.303 -0.2462  0.4630 -0.2264
 1179SOL    HW1 3736   5.076   2.731   2.386  1.2353  0.7834  0.7909
 1179SOL    HW2 3737   5.226   2.704   2.327  0.7723  2.8752 -1.4878
 1180SOL     OW 3738   3.977   0.741   4.220  0.0011 -0.2669  0.0508
 1180SOL    HW1 3739   3.998   0.669   4.154  0.0543  0.0074 -0.2314
 1180SOL    HW2 3740   3.886   0.778   4.201 -0.1580 -0.4693  0.3898
 1181SOL     OW 3741   2.868   1.946   3.896 -0.3982 -0.6622 -0.0820
 1181SOL    HW1 3742   2.792   1.925   3.835 -0.6323 -1.7404  0.5548
 1181SOL    HW2 3743   2.832   1.960   3.989  0.0098  0.4630 -0.0700
 1182SOL     OW 3744   1.440   1.217   4.313 -0.3057 -0.0361 -0.1150
 1182SOL    HW1 3745   1.526   1.268   4.319  0.2308 -0.8772 -0.4369
 1182SOL    HW2 3746   1.423   1.192   4.218 -0.7660 -0.1150 -0.0124
 1183SOL     OW 3747   0.117   3.682   2.969  0.1926  0.7702  0.1835
 1183SOL    HW1 3748   0.094   3.772   3.006  1.6791  0.6370  1.5186
 1183SOL    HW2 3749   0.176   3.693   2.889 -0.9862  0.9971 -0.6790
 1184SOL     OW 3750   1.921   3.482   0.354  0.0955  0.4955 -0.2813
 1184SOL    HW1 3751   1.913   3.572   0.398  0.3136  0.1612  0.4485
 1184SOL    HW2 3752   1.979   3.423   0.409 -2.6778 -1.2156  1.0430
 1185SOL     OW 3753   3.689   2.761   2.897 -0.1690  0.3519 -0.2741
 1185SOL    HW1 3754   3.676   2.808   2.984  0.0039  0.9316 -0.5589
 1185SOL    HW2 3755   3.739   2.820   2.834 -0.4391 -0.0025 -0.8266
 1186SOL     OW 3756   0.718   2.361   1.136 -0.1789 -0.5229 -0.0989
 1186SOL    HW1 3757   0.739   2.440   1.079 -0.1595 -0.2020  0.3523
 1186SOL    HW2 3758   0.696   2.391   1.229 -2.5106 -0.8261 -0.4902
 1187SOL     OW 3759   3.474   3.884   0.820 -0.4738  0.3144  0.2614
 1187SOL    HW1 3760   3.433   3.938   0.894 -0.4496 -0.5634  0.9423
 1187SOL    HW2 3761   3.549   3.828   0.858 -1.3328 -1.1617 -0.1367
 1188SOL     OW 3762   4.561   3.355   0.308  0.2854 -0.3882 -0.0487
 1188SOL    HW1 3763   4.467   3.372   0.338 -0.1701  0.5672 -1.8752
 1188SOL    HW2 3764   4.623   3.412   0.361 -0.1998 -0.6878  0.8669
 1189SOL     OW 3765   3.569   4.465   0.311  0.0082  0.7204 -0.2146
 1189SOL    HW1 3766   3.648   4.446   0.368  0.2401  2.1907  0.0038
 1189SOL    HW2 3767   3.584   4.431   0.218  0.4539  0.0688  0.0999
 1190SOL     OW 3768   4.508   3.900   2.758  0.1709  0.1080 -0.5971
 1190SOL    HW1 3769   4.577   3.892   2.830 -1.6931 -0.3557  1.2231
 1190SOL    HW2 3770   4.504   3.995   2.727 -0.9963  1.0577  2.1179
 1191SOL     OW 3771   3.464   1.961   1.126  0.3817 -0.3812  0.2916
 1191SOL    HW1 3772   3.525   1.919   1.193 -0.2143 -0.3787  0.8531
 1191SOL    HW2 3773   3.515   2.026   1.071  1.1296 -1.1981 -0.0127
 1192SOL     OW 3774   1.833   4.503   0.718 -0.2577 -0.4723  0.2174
 1192SOL    HW1 3775   1.854   4.507   0.621  1.1355 -0.2484  0.5022
 1192SOL    HW2 3776   1.765   4.572   0.741  0.9170  0.8716 -0.2484
 1193SOL     OW 3777   2.412   1.930   0.307  0.3890  0.2191 -0.0580
 1193SOL    HW1 3778   2.468   1.848   0.314  0.5042  0.2133 -0.9486
 1193SOL    HW2 3779   2.459   1.998   0.251  0.4118  0.9994  0.8817
 1194SOL     OW 3780   4.099   2.783   3.738  0.0051 -0.0065  0.1346
 1194SOL    HW1 3781   4.159   2.709   3.706  0.4106  0.6230 -0.5973
 1194SOL    HW2 3782   4.007   2.746   3.753 -0.0821 -0.4605 -1.2986
 1195SOL     OW 3783   1.785   3.707   1.990  0.0629 -0.0150 -0.6131
 1195SOL    HW1 3784   1.814   3.663   1.906 -0.5700 -1.6938  0.0143
 1195SOL    HW2 3785   1.771   3.638   2.061  0.6151  1.3482  0.8963
 1196SOL     OW 3786   0.064   4.604   1.938 -0.6114  0.5709 -0.2433
 1196SOL    HW1 3787  -0.014   4.555   1.898 -0.5445  0.2163  0.0541
 1196SOL    HW2 3788   0.147   4.581   1.887 -0.1637 -1.4675  1.2769
 1197SOL     OW 3789   0.621   0.554   1.624  0.4574  0.5537 -0.0248
 1197SOL    HW1 3790   0.693   0.487   1.645 -0.1563 -0.8877 -2.0862
 1197SOL    HW2 3791   0.551   0.552   1.695  1.5582  0.6699  1.0908
 1198SOL     OW 3792   0.995   4.936   4.727 -0.0612  0.7076  0.1510
 1198SOL    HW1 3793   0.909   4.987   4.718 -1.0377 -0.6472  1.2888
 1198SOL    HW2 3794   1.022   4.901   4.637 -1.4746 -0.0029 -0.0321
 1199SOL     OW 3795   5.108   2.904   1.972 -0.0823 -0.8094  0.8158
 1199SOL    HW1 3796   5.079   2.976   2.034  0.7799 -0.1550  0.4832
 1199SOL    HW2 3797   5.052   2.822   1.987 -1.7110  0.2088  0.5569
 1200SOL     OW 3798   2.684   0.685   4.896  0.2295 -0.1063 -0.4071
 1200SOL    HW1 3799   2.724   0.733   4.974  0.1057  0.6967 -0.8236
 1200SOL    HW2 3800   2.753   0.627   4.854  0.2562 -0.6647  0.3864
 1201SOL     OW 3801   3.283   4.406   4.268  0.3072  0.9173 -0.4897
 1201SOL    HW1 3802   3.192   4.365   4.259  0.1158  0.7498  1.6955
 1201SOL    HW2 3803   3.281   4.498   4.228 -0.9492  1.0903 -0.0911
 1202SOL     OW 3804   4.684   1.355   2.490 -0.1244  0.0046  0.1170
 1202SOL    HW1 3805   4.697   1.447   2.527  0.5655 -0.3169  0.7138
 1202SOL    HW2 3806   4.773   1.310   2.482 -0.5626 -1.1762  1.3763
 1203SOL     OW 3807   4.973   2.329   2.867  0.5181  0.4696  0.1026
 1203SOL    HW1 3808   4.892   2.313   2.923 -0.2464  1.0838 -0.8127
 1203SOL    HW2 3809   5.009   2.242   2.834 -0.4114  0.2668 -0.3834
 1204SOL     OW 3810   1.292   1.920   3.134  0.0578 -0.0450  0.2664
 1204SOL    HW1 3811   1.213   1.944   3.191  0.4261 -1.7709  1.5908
 1204SOL    HW2 3812   1.329   2.003   3.093 -1.9879  0.8984  0.1857
 1205SOL     OW 3813   0.481   2.214   3.524  0.3659  0.1381  0.2281
 1205SOL    HW1 3814   0.427   2.215   3.440 -1.5347 -0.1698  1.3814
 1205SOL    HW2 3815   0.543   2.292   3.524  0.2098  0.3041 -1.3178
 1206SOL     OW 3816   1.820   0.926   1.145 -0.4299  0.4104 -0.1536
 1206SOL    HW1 3817   1.917   0.908   1.133 -0.6197 -0.9762  0.1740
 1206SOL    HW2 3818   1.770   0.840   1.143 -1.5728  1.0382  0.4040
 1207SOL     OW 3819   1.086   2.834   1.449  0.0584 -0.2447  0.1638
 1207SOL    HW1 3820   1.060   2.741   1.422  0.6379 -0.0727 -1.0525
 1207SOL    HW2 3821   1.009   2.878   1.496 -0.2637 -1.2850  0.6244
 1208SOL     OW 3822   2.709   3.068   5.117 -0.2329 -0.3020 -0.5453
 1208SOL    HW1 3823   2.656   3.148   5.087 -0.5098 -0.2509  0.0593
 1208SOL    HW2 3824   2.669   2.986   5.077 -1.9838 -0.4764  1.3369
 1209SOL     OW 3825   1.610   3.863   5.076 -0.2458  0.3173 -0.3085
 1209SOL    HW1 3826   1.677   3.862   5.150 -1.2667 -0.3182  0.6385
 1209SOL    HW2 3827   1.648   3.816   4.996  1.0082  1.3437 -0.3381
 1210SOL     OW 3828   3.963   3.122   0.014 -0.1013  0.1677 -0.4865
 1210SOL    HW1 3829   4.028   3.197   0.026 -0.1871  0.2174 -0.3215
 1210SOL    HW2 3830   3.949   3.075   0.101 -0.4310  0.2781 -0.4779
 1211SOL     OW 3831   4.960   5.084   0.042  0.3150  0.2654 -0.6587
 1211SOL    HW1 3832   4.863   5.067   0.059  0.4893  0.3916  0.5269
 1211SOL    HW2 3833   4.977   5.085  -0.057 -0.3879 -2.4602 -0.8847
 1212SOL     OW 3834   1.257   1.971   3.939  0.3112  0.0357 -0.9395
 1212SOL    HW1 3835   1.343   1.971   3.991  0.0082 -1.8462 -0.3850
 1212SOL    HW2 3836   1.271   2.021   3.854  1.4412  1.2994 -0.0711
 1213SOL     OW 3837   4.584   3.674   0.318  0.3820 -0.1174  0.1222
 1213SOL    HW1 3838   4.643   3.624   0.381  1.4194  0.2122 -0.5558
 1213SOL    HW2 3839   4.498   3.697   0.364 -0.2792 -2.7275  0.3714
 1214SOL     OW 3840   1.630   1.801   4.399  0.5222  0.0825  0.5466
 1214SOL    HW1 3841   1.637   1.901   4.395  0.1013  0.1478  1.2551
 1214SOL    HW2 3842   1.535   1.775   4.416  0.2300 -0.5252 -1.6449
 1215SOL     OW 3843   2.606   0.470   2.289  0.0797  0.2912 -0.1733
 1215SOL    HW1 3844   2.703   0.491   2.304  0.1153  0.6776 -0.8883
 1215SOL    HW2 3845   2.576   0.401   2.355  0.6084  0.8151  0.6300
 1216SOL     OW 3846   0.670   4.648   1.291 -0.1449 -0.4232 -0.0173
 1216SOL    HW1 3847   0.689   4.726   1.232  0.7896 -0.8909 -0.3569
 1216SOL    HW2 3848   0.746   4.582   1.286 -0.2831 -0.7267  1.2849
 1217SOL     OW 3849   2.935   0.896   5.053  0.9357  0.1891  0.2269
 1217SOL    HW1 3850   3.007   0.863   4.992  0.3743  1.1478 -0.9894
 1217SOL    HW2 3851   2.920   0.994   5.038 -1.4544 -0.2103 -0.4923
 1218SOL     OW 3852   2.896   0.614   3.883  0.0302  1.0381  0.3890
 1218SOL    HW1 3853   2.904   0.701   3.834 -2.1675  1.4298  0.6415
 1218SOL    HW2 3854   2.859   0.630   3.974  1.6060  0.0283  1.2387
 1219SOL     OW 3855   2.182   0.811   4.206  0.6885 -0.3628 -0.4767
 1219SOL    HW1 3856   2.134   0.757   4.275 -0.0302  1.0058  0.1412
 1219SOL    HW2 3857   2.201   0.754   4.126  1.1477 -1.8675  0.6574
 1220SOL     OW 3858   2.442   1.653   2.664  0.0043  0.1105  0.2714
 1220SOL    HW1 3859   2.461   1.746   2.634  1.6595 -0.1714  0.3508
 1220SOL    HW2 3860   2.458   1.645   2.762 -3.5749  0.5631  1.0328
 1221SOL     OW 3861   0.991   3.005   4.330 -0.5674 -0.2750 -0.1328
 1221SOL    HW1 3862   1.057   3.080   4.321 -0.7262  0.1223  1.6699
 1221SOL    HW2 3863   0.971   2.967   4.240 -0.0435  1.4649 -1.0202
 1222SOL     OW 3864   4.856   3.680   3.195  0.0490 -0.4179  0.4957
 1222SOL    HW1 3865   4.843   3.719   3.286  0.5981  0.5845  0.1612
 1222SOL    HW2 3866   4.887   3.752   3.132  0.6506 -1.3059 -0.2492
 1223SOL     OW 3867   1.349   4.956   4.462  0.0633  0.2674 -0.1560
 1223SOL    HW1 3868   1.262   4.917   4.491  0.6897 -0.8539  0.2448
 1223SOL    HW2 3869   1.393   5.002   4.540 -0.1066  0.7419 -0.3329
 1224SOL     OW 3870   4.278   3.200   0.632  0.1361 -0.1226 -0.1439
 1224SOL    HW1 3871   4.355   3.180   0.692 -0.5502 -1.6280  0.2997
 1224SOL    HW2 3872   4.196   3.215   0.687 -0.9232 -3.3650 -0.6262
 1225SOL     OW 3873   2.733   2.516   4.254 -0.3064  0.3431  0.0309
 1225SOL    HW1 3874   2.642   2.488   4.285 -1.4022  1.5317 -1.8985
 1225SOL    HW2 3875   2.758   2.602   4.299 -1.4126  1.4831 -1.4048
 1226SOL     OW 3876   0.019   3.537   4.062 -0.9008  0.4181 -0.0913
 1226SOL    HW1 3877  -0.064   3.522   4.009  0.2567 -0.3348 -1.7950
 1226SOL    HW2 3878   0.089   3.578   4.003 -0.3280  1.9265  1.5413
 1227SOL     OW 3879   4.677   4.346   3.036  0.3896 -0.2317  0.1707
 1227SOL    HW1 3880   4.674   4.432   2.985 -0.0021 -0.0446  0.4998
 1227SOL    HW2 3881   4.590   4.299   3.028  1.2283 -1.5779 -1.6350
 1228SOL     OW 3882   0.491   3.245   4.881 -0.3791  0.1573 -0.2779
 1228SOL    HW1 3883   0.394   3.260   4.863 -1.0352 -1.5849  1.3925
 1228SOL    HW2 3884   0.513   3.148   4.866  0.7632  0.2415  0.6590
 1229SOL     OW 3885   5.089   0.504   3.798  0.2339 -0.0032 -0.4851
 1229SOL    HW1 3886   5.025   0.541   3.866  0.6823 -0.5851  0.2726
 1229SOL    HW2 3887   5.047   0.507   3.707 -0.2778  1.0222 -0.2257
 1230SOL     OW 3888   1.445   4.050   2.071  0.1891  0.6035 -0.0036
 1230SOL    HW1 3889   1.392   4.041   2.156  0.5484  1.2222  0.2836
 1230SOL    HW2 3890   1.460   3.959   2.033  0.4715  0.2765  0.8664
 1231SOL     OW 3891   2.829   3.424   4.623 -0.4205 -0.1953 -0.5596
 1231SOL    HW1 3892   2.902   3.417   4.555 -0.8349 -0.2559 -0.9958
 1231SOL    HW2 3893   2.798   3.519   4.629  0.5575  0.0811  0.5352
 1232SOL     OW 3894   1.217   2.947   2.309 -0.1843 -0.1760  0.2048
 1232SOL    HW1 3895   1.242   2.966   2.214  1.2939 -1.0235  0.3931
 1232SOL    HW2 3896   1.273   3.003   2.371 -2.0877  1.4230  0.6152
 1233SOL     OW 3897   0.021   2.740   4.365 -0.0957  0.4249 -0.4400
 1233SOL    HW1 3898  -0.045   2.668   4.345  0.2746 -0.5368  1.5642
 1233SOL    HW2 3899  -0.023   2.811   4.421 -0.0744  1.0621 -1.2134
 1234SOL     OW 3900   3.782   1.563   0.930 -0.1528  0.2320  0.4227
 1234SOL    HW1 3901   3.748   1.638   0.874  0.3759  0.8954  0.9632
 1234SOL    HW2 3902   3.780   1.590   1.027 -0.9398 -0.8428  0.7254
 1235SOL     OW 3903   0.641   1.477   4.065  0.3910 -0.3138  0.1574
 1235SOL    HW1 3904   0.710   1.534   4.111  2.0059 -0.6821 -1.7001
 1235SOL    HW2 3905   0.680   1.387   4.046 -1.6445 -1.6149  1.7274
 1236SOL     OW 3906   2.878   3.536   2.780 -0.2522 -0.0945  0.8448
 1236SOL    HW1 3907   2.923   3.510   2.695  1.3947  1.4169  1.2024
 1236SOL    HW2 3908   2.786   3.571   2.760  0.2684  0.6186 -0.3772
 1237SOL     OW 3909   1.226   3.323   4.567 -0.0141  0.8535 -0.0656
 1237SOL    HW1 3910   1.272   3.390   4.510  1.4082  0.5852  0.7335
 1237SOL    HW2 3911   1.183   3.369   4.645 -0.5859  1.0304 -0.4789
 1238SOL     OW 3912   2.098   0.547   1.116  0.2005  0.4923  0.4623
 1238SOL    HW1 3913   2.141   0.459   1.133  1.2370  0.7658 -0.6182
 1238SOL    HW2 3914   2.074   0.590   1.203  2.6606  0.5751  1.1657
 1239SOL     OW 3915   3.713   1.475   2.548  0.6296 -0.2422  0.3009
 1239SOL    HW1 3916   3.626   1.514   2.578  1.5939  1.7380  0.6268
 1239SOL    HW2 3917   3.734   1.394   2.603 -0.9994 -0.7821  0.1895
 1240SOL     OW 3918   0.901   3.826   4.718 -0.2865 -0.8546 -0.4211
 1240SOL    HW1 3919   1.000   3.811   4.726  0.1145  0.8458 -1.6329
 1240SOL    HW2 3920   0.873   3.814   4.623 -0.7852  0.9540 -0.5354
 1241SOL     OW 3921   1.618   4.016   1.516  0.5364  0.3528  0.0212
 1241SOL    HW1 3922   1.616   4.068   1.602  2.9278 -0.4550  0.6438
 1241SOL    HW2 3923   1.598   3.920   1.535  1.1319  0.1602 -0.3045
 1242SOL     OW 3924   3.895   1.765   3.316 -1.0179 -0.5699  0.0254
 1242SOL    HW1 3925   3.952   1.761   3.397 -0.5497 -0.2834 -0.2875
 1242SOL    HW2 3926   3.803   1.797   3.341 -0.6923  0.1378  0.3425
 1243SOL     OW 3927   1.185   0.716   2.153 -0.0786  0.0536 -0.1293
 1243SOL    HW1 3928   1.252   0.779   2.193  0.6566 -0.5402 -0.4139
 1243SOL    HW2 3929   1.099   0.765   2.139 -0.2639  0.3937  1.8213
 1244SOL     OW 3930   0.152   1.578   1.332  0.5919 -0.5337 -0.2986
 1244SOL    HW1 3931   0.164   1.553   1.236 -0.7755  1.2375 -1.0008
 1244SOL    HW2 3932   0.080   1.648   1.340 -0.2849 -1.5719  2.1698
 1245SOL     OW 3933   3.689   3.617   3.538  0.4541 -0.1309 -0.0105
 1245SOL    HW1 3934   3.609   3.557   3.537  0.0602  0.4019 -0.4387
 1245SOL    HW2 3935   3.660   3.712   3.527  1.1895  0.0218 -0.6646
 1246SOL     OW 3936   4.681   2.457   1.350  0.0629  0.6321 -0.3788
 1246SOL    HW1 3937   4.651   2.552   1.342  0.6862  0.7696 -1.0762
 1246SOL    HW2 3938   4.730   2.445   1.437 -0.1271  0.9134 -0.2308
 1247SOL     OW 3939   3.375   2.577   3.101 -0.0752  0.1908 -0.1871
 1247SOL    HW1 3940   3.363   2.509   3.028  0.3796 -0.8958  0.7181
 1247SOL    HW2 3941   3.379   2.668   3.061  2.6597 -0.5238 -1.8065
 1248SOL     OW 3942   3.428   0.537   0.693 -0.2220 -0.2296 -0.2376
 1248SOL    HW1 3943   3.417   0.515   0.596  1.3761  0.1127 -0.5297
 1248SOL    HW2 3944   3.358   0.603   0.720  1.5027  2.6285 -2.1817
 1249SOL     OW 3945   0.330   3.953   0.324  0.3676 -0.1028 -0.0184
 1249SOL    HW1 3946   0.374   4.035   0.288  0.0522  0.4059  0.7245
 1249SOL    HW2 3947   0.259   3.923   0.261 -0.2356  0.8219  0.2029
 1250SOL     OW 3948   3.506   0.444   2.764  0.0835  0.0867 -0.3917
 1250SOL    HW1 3949   3.585   0.470   2.710 -0.0749  1.3049 -0.0531
 1250SOL    HW2 3950   3.492   0.345   2.757  1.2330 -0.0465 -0.9745
 1251SOL     OW 3951   1.663   2.363   2.510 -0.1632 -0.1143 -0.0291
 1251SOL    HW1 3952   1.722   2.440   2.486 -1.5625  0.7156 -1.0139
 1251SOL    HW2 3953   1.635   2.315   2.427 -0.4461 -0.8157  0.4588
 1252SOL     OW 3954   3.310   1.708   3.544 -0.2504 -0.0630  0.3259
 1252SOL    HW1 3955   3.237   1.733   3.607 -0.3591 -0.9035  0.5528
 1252SOL    HW2 3956   3.270   1.686   3.454 -0.5818 -2.6268  1.0184
 1253SOL     OW 3957   0.153   1.891   1.598 -0.3126  0.3633 -0.0790
 1253SOL    HW1 3958   0.092   1.942   1.538  0.1111 -0.7560 -1.5120
 1253SOL    HW2 3959   0.214   1.834   1.543  2.1406  1.5136  1.2551
 1254SOL     OW 3960   4.202   2.291   1.226 -0.5120  0.4889  0.6771
 1254SOL    HW1 3961   4.300   2.297   1.242 -0.3894  0.1654  0.1018
 1254SOL    HW2 3962   4.161   2.226   1.290 -0.5978  1.6843  1.8747
 1255SOL     OW 3963   3.811   3.229   0.627 -0.3756  0.4148  0.4812
 1255SOL    HW1 3964   3.815   3.178   0.541 -0.4397 -0.4052  0.9543
 1255SOL    HW2 3965   3.811   3.327   0.607 -3.1536  0.2950 -0.6125
 1256SOL     OW 3966   5.118   2.327   0.272 -0.3486  0.4087 -0.4509
 1256SOL    HW1 3967   5.053   2.268   0.319  0.8687  0.7457  1.8137
 1256SOL    HW2 3968   5.165   2.385   0.339  1.4793  0.9588 -2.1101
 1257SOL     OW 3969   4.830   3.534   2.608  0.6301  0.5073 -0.0919
 1257SOL    HW1 3970   4.852   3.570   2.699 -1.8700  1.0706  0.3718
 1257SOL    HW2 3971   4.731   3.541   2.593  0.7973 -0.9619 -2.2801
 1258SOL     OW 3972   1.553   4.441   4.615 -0.3392  0.3755 -0.2840
 1258SOL    HW1 3973   1.512   4.529   4.589 -0.3506  0.1277 -1.1424
 1258SOL    HW2 3974   1.481   4.372   4.624 -0.4457  0.6623  1.3703
 1259SOL     OW 3975   4.875   1.404   4.323  0.2846 -0.1544 -0.8612
 1259SOL    HW1 3976   4.940   1.470   4.286  0.6856 -1.2296 -2.1291
 1259SOL    HW2 3977   4.790   1.450   4.345  0.8289  0.9261 -0.9641
 1260SOL     OW 3978   4.858   0.502   2.674 -0.0943  0.2760  0.0340
 1260SOL    HW1 3979   4.808   0.421   2.644 -0.8597  0.3195  1.1247
 1260SOL    HW2 3980   4.814   0.584   2.638 -0.3872  0.2804  0.3947
 1261SOL     OW 3981   2.555   0.841   0.035 -0.3306 -0.0309  0.6197
 1261SOL    HW1 3982   2.556   0.860  -0.064 -0.0432  0.8703  0.7890
 1261SOL    HW2 3983   2.605   0.913   0.083 -2.3430  0.7668  1.6375
 1262SOL     OW 3984   0.234   2.467   2.257 -0.0501  0.5012  0.0196
 1262SOL    HW1 3985   0.268   2.427   2.172 -2.3034  2.2969 -1.8590
 1262SOL    HW2 3986   0.222   2.395   2.326 -1.0464 -1.5752 -2.1792
 1263SOL     OW 3987   2.563   0.769   2.526 -0.1822  0.2444 -0.2303
 1263SOL    HW1 3988   2.558   0.774   2.426 -0.2810  0.5405 -0.2115
 1263SOL    HW2 3989   2.539   0.858   2.565 -0.2894  0.0893  0.0618
 1264SOL     OW 3990   3.411   2.657   2.520  0.2952  0.5415 -0.1298
 1264SOL    HW1 3991   3.335   2.595   2.501  2.6779 -1.8413 -2.9404
 1264SOL    HW2 3992   3.397   2.744   2.473 -1.3955  0.7974  0.7873
 1265SOL     OW 3993   5.075   1.699   1.106  0.0157  0.2688  0.2599
 1265SOL    HW1 3994   4.984   1.729   1.135 -1.4839 -2.2853 -1.4153
 1265SOL    HW2 3995   5.072   1.673   1.009  1.9385 -2.0113  0.7373
 1266SOL     OW 3996   4.980   3.161   4.224  0.3541  0.1326 -0.1480
 1266SOL    HW1 3997   5.072   3.142   4.257  1.1898  1.5012 -1.5181
 1266SOL    HW2 3998   4.977   3.146   4.125 -1.2007 -0.8909  0.0212
 1267SOL     OW 3999   0.105   4.568   1.596  0.2087  0.3739 -0.1931
 1267SOL    HW1 4000   0.182   4.510   1.571  0.4430  0.1197  1.0758
 1267SOL    HW2 4001   0.058   4.529   1.675  1.1230  2.5259  1.4902
 1268SOL     OW 4002   3.480   3.431   0.601  0.1940 -0.6911  0.4118
 1268SOL    HW1 4003   3.452   3.525   0.579 -1.7527 -1.2343  0.3672
 1268SOL    HW2 4004   3.458   3.411   0.696 -1.1858 -1.6726 -0.0830
 1269SOL     OW 4005   1.950   2.013   4.247  1.0798  0.2481 -0.6093
 1269SOL    HW1 4006   1.988   2.016   4.154 -0.9572  0.7703 -1.4864
 1269SOL    HW2 4007   1.932   1.918   4.273  0.8759  0.1495 -1.1016
 1270SOL     OW 4008   4.604   4.005   3.723  0.2010  0.1790  0.3353
 1270SOL    HW1 4009   4.627   4.093   3.681 -0.1131 -0.2601 -0.7908
 1270SOL    HW2 4010   4.510   3.980   3.700  0.0979 -0.1847  1.1249
 1271SOL     OW 4011   3.652   2.078   3.306 -0.0565 -0.4601 -0.3696
 1271SOL    HW1 4012   3.664   1.980   3.290 -0.3622 -0.6087  0.2694
 1271SOL    HW2 4013   3.624   2.093   3.401 -0.8746  0.1805 -0.7013
 1272SOL     OW 4014   2.996   4.101   2.942 -0.4830  0.7462  0.1712
 1272SOL    HW1 4015   3.000   4.165   3.019 -0.5482  1.0921 -0.1132
 1272SOL    HW2 4016   2.927   4.031   2.962  0.5999 -0.0958  1.1296
 1273SOL     OW 4017   3.247   1.711   5.141  0.2671  0.3529 -0.0100
 1273SOL    HW1 4018   3.326   1.668   5.097  0.3202 -0.1704  0.5859
 1273SOL    HW2 4019   3.195   1.762   5.072  0.1575 -0.7436 -0.7662
 1274SOL     OW 4020   2.783   3.191   3.202 -0.5600 -0.3545  0.1030
 1274SOL    HW1 4021   2.825   3.114   3.153 -0.8676 -0.5006  0.0666
 1274SOL    HW2 4022   2.728   3.245   3.139  1.7074  1.4170 -0.4685
 1275SOL     OW 4023   2.367   2.412   0.318  0.0211 -0.0735  0.0085
 1275SOL    HW1 4024   2.287   2.401   0.259 -0.5486 -1.2452  0.9635
 1275SOL    HW2 4025   2.342   2.459   0.402  1.1287  2.9683 -1.1919
 1276SOL     OW 4026   0.311   2.823   2.631  0.0178 -0.1705 -0.0677
 1276SOL    HW1 4027   0.334   2.810   2.727  1.7839  0.0711 -0.4317
 1276SOL    HW2 4028   0.334   2.916   2.603 -0.2821 -0.2989 -0.7707
 1277SOL     OW 4029   1.178   2.440   3.996 -0.0634  0.8270  0.3775
 1277SOL    HW1 4030   1.129   2.482   4.073 -2.2634  0.6454 -0.8261
 1277SOL    HW2 4031   1.190   2.343   4.014 -0.3581  0.8290  0.5981
 1278SOL     OW 4032   4.322   5.076   2.028  0.6286  0.2346 -0.0578
 1278SOL    HW1 4033   4.340   5.039   2.119  0.5606  1.2385  0.3756
 1278SOL    HW2 4034   4.407   5.077   1.975  0.2557 -2.4475 -0.8330
 1279SOL     OW 4035   0.246   2.681   2.038 -0.0603 -0.2983  0.1082
 1279SOL    HW1 4036   0.207   2.767   2.005 -1.3352 -1.2274 -0.9091
 1279SOL    HW2 4037   0.199   2.652   2.121 -0.7758 -0.8317 -0.4718
 1280SOL     OW 4038   0.512   2.626   4.969 -0.0400  0.0321  0.7957
 1280SOL    HW1 4039   0.436   2.615   4.906  2.3854 -3.1588 -1.9263
 1280SOL    HW2 4040   0.488   2.586   5.058 -0.9569 -2.9069 -0.6519
 1281SOL     OW 4041   0.751   1.228   2.597  0.0227 -0.4658 -0.0391
 1281SOL    HW1 4042   0.687   1.279   2.654  0.5077 -1.2477  1.2361
 1281SOL    HW2 4043   0.701   1.154   2.550  0.0492 -1.4192  1.3746
 1282SOL     OW 4044   4.707   5.130   0.360  1.2445 -0.4320  0.3023
 1282SOL    HW1 4045   4.743   5.197   0.425  0.6132  1.2187 -0.9800
 1282SOL    HW2 4046   4.679   5.048   0.409  3.3061 -0.3361  1.7711
 1283SOL     OW 4047   2.797   4.656   4.956 -0.3313  0.7482 -0.3870
 1283SOL    HW1 4048   2.753   4.663   4.866  1.5258  0.5890 -1.3583
 1283SOL    HW2 4049   2.850   4.739   4.973  1.9868 -0.5380 -0.9527
 1284SOL     OW 4050   1.314   0.646   2.593  0.5534  0.9075  0.3389
 1284SOL    HW1 4051   1.372   0.708   2.645  0.5028  1.6309 -0.4516
 1284SOL    HW2 4052   1.360   0.621   2.508  0.3950  0.1900  0.4575
 1285SOL     OW 4053   3.395   0.963   3.087  0.2047  0.5019  0.7158
 1285SOL    HW1 4054   3.491   0.990   3.091  0.5650 -0.1957 -1.5454
 1285SOL    HW2 4055   3.355   0.997   3.002 -0.9080 -1.1098  0.5544
 1286SOL     OW 4056   0.582   4.104   1.857 -0.5424  0.1131 -0.0343
 1286SOL    HW1 4057   0.501   4.111   1.799  0.3340  1.6276 -1.1651
 1286SOL    HW2 4058   0.578   4.172   1.930  1.2396  2.7428 -2.2051
 1287SOL     OW 4059   4.192   2.022   3.226 -0.1456 -0.0140 -0.0981
 1287SOL    HW1 4060   4.284   2.062   3.225 -0.7839  1.5048 -0.4264
 1287SOL    HW2 4061   4.168   1.997   3.319  0.9522 -1.3426 -0.1300
 1288SOL     OW 4062   3.374   4.885   2.429 -0.2271  0.1275 -0.9894
 1288SOL    HW1 4063   3.332   4.975   2.439  0.9592  0.5339  0.6613
 1288SOL    HW2 4064   3.466   4.886   2.468  1.0088 -1.0005 -3.6432
 1289SOL     OW 4065   2.084   3.642   2.221 -0.8054 -0.4542 -0.0861
 1289SOL    HW1 4066   2.057   3.731   2.186 -0.7473 -1.0710 -1.7928
 1289SOL    HW2 4067   2.182   3.641   2.239 -0.7949 -0.2060 -0.1308
 1290SOL     OW 4068   0.056   2.096   3.595  0.7597  0.1347 -0.0258
 1290SOL    HW1 4069   0.122   2.164   3.626  0.9486  0.5198 -1.2497
 1290SOL    HW2 4070   0.001   2.066   3.673  0.1292  2.2815  0.4202
 1291SOL     OW 4071   0.404   1.098   2.071 -0.1265  1.3105 -0.3086
 1291SOL    HW1 4072   0.472   1.039   2.113  1.4465  2.4185 -1.1745
 1291SOL    HW2 4073   0.325   1.044   2.042  1.0939 -0.2923 -0.7596
 1292SOL     OW 4074   4.126   2.382   0.491  0.1076 -0.1703 -0.1773
 1292SOL    HW1 4075   4.041   2.338   0.461 -0.6118  0.4031  0.9519
 1292SOL    HW2 4076   4.175   2.320   0.552 -0.1609  0.0079  0.2217
 1293SOL     OW 4077   0.781   2.228   0.349  0.5388 -0.0086  0.7662
 1293SOL    HW1 4078   0.805   2.246   0.444 -0.8979  0.9496  0.9759
 1293SOL    HW2 4079   0.862   2.197   0.300  2.1550  2.7780  1.4711
 1294SOL     OW 4080   1.414   4.752   3.994 -0.3116 -0.4430  0.2607
 1294SOL    HW1 4081   1.369   4.798   3.917  0.9550 -0.6320 -0.6075
 1294SOL    HW2 4082   1.428   4.818   4.068 -1.0304 -0.1246  0.1238
 1295SOL     OW 4083   4.312   1.982   1.554 -0.1902 -0.3213  0.0210
 1295SOL    HW1 4084   4.375   1.978   1.631 -2.1838  2.9036  2.0697
 1295SOL    HW2 4085   4.255   1.900   1.554  1.0743 -1.2356  0.8088
 1296SOL     OW 4086   1.236   3.279   1.188  0.2514 -0.2731  0.4812
 1296SOL    HW1 4087   1.279   3.325   1.266  0.6769 -0.7683  0.5477
 1296SOL    HW2 4088   1.271   3.185   1.182  0.4113 -0.1586 -0.4560
 1297SOL     OW 4089   2.194   3.037   1.149  0.5757 -0.6949 -0.4163
 1297SOL    HW1 4090   2.184   3.045   1.050 -0.3107  0.5741 -0.2509
 1297SOL    HW2 4091   2.162   3.122   1.193 -0.7932 -1.8989  1.0535
 1298SOL     OW 4092   4.591   3.130   4.050  0.3837  0.3650  0.1335
 1298SOL    HW1 4093   4.640   3.209   4.089  1.6700 -0.5280  0.3863
 1298SOL    HW2 4094   4.651   3.083   3.985  0.4913 -1.6893  1.6229
 1299SOL     OW 4095   1.495   1.135   0.740 -0.4358  0.3356  0.2810
 1299SOL    HW1 4096   1.469   1.163   0.832 -2.2340 -1.9144  0.5551
 1299SOL    HW2 4097   1.585   1.093   0.743 -0.4094  0.4251  0.9899
 1300SOL     OW 4098   2.286   2.193   4.024 -0.0244 -0.0092  0.3987
 1300SOL    HW1 4099   2.368   2.158   3.978 -0.5299  0.6649 -1.1077
 1300SOL    HW2 4100   2.211   2.128   4.010 -0.6252  0.9660 -1.2907
 1301SOL     OW 4101   3.205   0.877   2.073 -0.4010  0.9541  0.4473
 1301SOL    HW1 4102   3.285   0.835   2.030 -0.6550  0.7399  0.1783
 1301SOL    HW2 4103   3.231   0.965   2.114  0.0277  0.7601  0.5942
 1302SOL     OW 4104   3.656   4.568   2.803 -0.0045 -0.7175 -0.1734
 1302SOL    HW1 4105   3.605   4.497   2.755  0.3892 -0.0701 -1.6180
 1302SOL    HW2 4106   3.683   4.535   2.893 -0.6966 -2.0160 -0.4244
 1303SOL     OW 4107   3.428   1.238   2.730 -0.1008  0.1713 -0.4849
 1303SOL    HW1 4108   3.416   1.311   2.796 -0.8938  0.3015 -0.7616
 1303SOL    HW2 4109   3.416   1.149   2.775 -0.2750  0.2488 -0.3784
 1304SOL     OW 4110   5.060   4.002   4.563  0.0539 -0.2744 -0.3749
 1304SOL    HW1 4111   4.975   4.055   4.572  1.5882  1.9935  2.2439
 1304SOL    HW2 4112   5.044   3.908   4.594 -1.3645  0.3480  0.9387
 1305SOL     OW 4113   3.621   1.801   3.363 -0.8030  0.3333  0.3814
 1305SOL    HW1 4114   3.591   1.707   3.345 -3.0567  0.9223  0.7486
 1305SOL    HW2 4115   3.577   1.835   3.446 -1.4768  2.2982 -0.7001
 1306SOL     OW 4116   0.349   1.206   0.484 -0.4147  0.8964 -0.4745
 1306SOL    HW1 4117   0.405   1.288   0.482 -0.5818  1.0344  0.1239
 1306SOL    HW2 4118   0.400   1.130   0.444  0.0564  1.1051 -0.2853
 1307SOL     OW 4119   2.090   1.798   3.979 -0.1135  0.0359 -0.8585
 1307SOL    HW1 4120   1.992   1.796   3.998 -0.1938  3.2485 -0.4105
 1307SOL    HW2 4121   2.111   1.876   3.920  2.3154  0.1990  0.1151
 1308SOL     OW 4122   1.857   4.642   1.331  0.1265  0.2643  0.0070
 1308SOL    HW1 4123   1.767   4.686   1.337 -0.8899 -1.5476 -0.8581
 1308SOL    HW2 4124   1.864   4.594   1.243  0.7332 -2.0763  1.2424
 1309SOL     OW 4125   2.265   0.669   0.337  0.1439  0.0561  0.6990
 1309SOL    HW1 4126   2.326   0.721   0.397 -0.4770  0.1299  1.2832
 1309SOL    HW2 4127   2.177   0.658   0.382 -0.3860  0.2465 -0.2799
 1310SOL     OW 4128   0.131   4.576   3.664 -0.8345  0.3002  0.2874
 1310SOL    HW1 4129   0.196   4.519   3.614  0.3571  0.5422  1.4869
 1310SOL    HW2 4130   0.141   4.560   3.763  1.3959  4.2684  0.9285
 1311SOL     OW 4131   2.684   2.992   4.195  0.8853 -0.3151  0.3160
 1311SOL    HW1 4132   2.650   2.954   4.282  1.9957 -0.9669  0.4822
 1311SOL    HW2 4133   2.625   2.961   4.120 -0.0839  0.2545  0.8193
 1312SOL     OW 4134   0.023   1.036   3.294 -0.0895 -0.4673 -0.3127
 1312SOL    HW1 4135  -0.005   0.940   3.300 -0.7278 -0.2226  0.8960
 1312SOL    HW2 4136   0.046   1.070   3.385  0.1395  0.5309 -0.7290
 1313SOL     OW 4137   4.885   1.928   3.813 -0.0951  0.0809 -0.2330
 1313SOL    HW1 4138   4.926   1.861   3.750  1.5305  0.7130  0.1291
 1313SOL    HW2 4139   4.817   1.982   3.763  1.6191  1.0154 -1.6797
 1314SOL     OW 4140   0.700   3.976   4.065  0.0796 -0.0632  0.3462
 1314SOL    HW1 4141   0.676   4.073   4.075  1.4905  0.1365  2.3337
 1314SOL    HW2 4142   0.794   3.968   4.033  0.3284 -0.7436  1.1901
 1315SOL     OW 4143   1.903   2.266   0.516  0.0437 -0.0883  0.9735
 1315SOL    HW1 4144   1.929   2.361   0.532 -0.1122 -0.1255  1.4915
 1315SOL    HW2 4145   1.814   2.249   0.560  0.5540 -0.7451  1.7837
 1316SOL     OW 4146   3.863   4.738   2.749  0.1019  0.7177  0.3647
 1316SOL    HW1 4147   3.954   4.699   2.764  0.0977  0.3507 -0.5347
 1316SOL    HW2 4148   3.796   4.664   2.743 -0.0220  0.8943 -0.5659
 1317SOL     OW 4149   4.371   0.328   4.891 -0.4126 -0.6624 -0.1948
 1317SOL    HW1 4150   4.391   0.416   4.847 -1.9107 -1.2870 -2.2332
 1317SOL    HW2 4151   4.451   0.269   4.884  0.2047  0.1063  0.1588
 1318SOL     OW 4152   1.022   2.094   4.190 -0.1130 -0.1489  0.0526
 1318SOL    HW1 4153   1.105   2.147   4.172  0.7928 -1.8288 -1.0084
 1318SOL    HW2 4154   0.951   2.120   4.124 -0.0670  0.5163  0.2581
 1319SOL     OW 4155   2.690   1.457   1.345  0.3169 -0.7518 -0.5110
 1319SOL    HW1 4156   2.607   1.508   1.326  1.2936  0.4348 -1.8198
 1319SOL    HW2 4157   2.735   1.495   1.426  0.4739 -0.2293 -0.8385
 1320SOL     OW 4158   3.990   4.573   2.295 -0.2255  0.8020 -0.3886
 1320SOL    HW1 4159   4.076   4.522   2.299 -0.0139  1.1395 -0.6039
 1320SOL    HW2 4160   3.920   4.524   2.347 -0.3690 -0.3940 -1.6455
 1321SOL     OW 4161   1.217   4.106   3.399 -0.0302 -0.2095 -0.3672
 1321SOL    HW1 4162   1.213   4.120   3.300 -0.4412 -0.0330 -0.3278
 1321SOL    HW2 4163   1.202   4.193   3.446  0.9361 -0.1537 -0.1533
 1322SOL     OW 4164   3.985   2.462   3.778  0.3812  0.4758  0.1043
 1322SOL    HW1 4165   4.007   2.447   3.875  1.1569  1.9404  0.1941
 1322SOL    HW2 4166   3.909   2.526   3.770 -0.7008 -0.8293 -0.2620
 1323SOL     OW 4167   2.826   2.140   5.064  0.3194 -0.0497  0.1335
 1323SOL    HW1 4168   2.831   2.092   5.151  0.3876 -1.6014 -0.6893
 1323SOL    HW2 4169   2.917   2.141   5.021 -0.2177 -1.6947 -1.1279
 1324SOL     OW 4170   0.750   4.309   4.641 -0.2080 -0.5182 -0.5712
 1324SOL    HW1 4171   0.794   4.370   4.576 -1.4955  1.6199  0.4775
 1324SOL    HW2 4172   0.652   4.329   4.647 -0.5155 -2.0628  0.5065
 1325SOL     OW 4173   4.942   1.119   4.274 -0.0517 -0.3465  0.3135
 1325SOL    HW1 4174   4.889   1.053   4.326 -0.9421 -1.3658 -1.7748
 1325SOL    HW2 4175   4.905   1.211   4.289  0.3109 -0.4644  2.1475
 1326SOL     OW 4176   0.434   3.964   4.880  0.2614 -0.3396 -0.1502
 1326SOL    HW1 4177   0.512   4.026   4.872 -0.1702  0.1737 -0.4467
 1326SOL    HW2 4178   0.444   3.908   4.963  0.1231  0.8719  0.7104
 1327SOL     OW 4179   1.997   0.015   0.656 -0.4402  0.0815  0.2222
 1327SOL    HW1 4180   2.090   0.048   0.673  0.5996 -1.4623 -1.9741
 1327SOL    HW2 4181   1.955   0.070   0.584 -0.2535 -0.7500 -0.5387
 1328SOL     OW 4182   4.835   1.151   3.856 -0.2806  0.1190  0.5368
 1328SOL    HW1 4183   4.811   1.242   3.887 -1.4875  0.5814 -1.5582
 1328SOL    HW2 4184   4.757   1.089   3.870 -0.4330  0.0702 -0.4618
 1329SOL     OW 4185   3.072   3.978   0.251  0.1338 -0.4443 -0.3472
 1329SOL    HW1 4186   3.008   3.980   0.327  1.1194  1.6941  0.5129
 1329SOL    HW2 4187   3.034   4.030   0.174  0.9865  1.3357  0.3723
 1330SOL     OW 4188   2.025   2.295   5.051 -0.1513  0.3326  0.1201
 1330SOL    HW1 4189   2.050   2.234   4.976 -1.8508  0.5551 -0.6773
 1330SOL    HW2 4190   2.033   2.390   5.022 -1.1813  0.4173  0.0667
 1331SOL     OW 4191   2.563   4.135   2.506  0.1990 -0.2411 -0.1448
 1331SOL    HW1 4192   2.633   4.082   2.553 -0.5561 -0.4474  0.7914
 1331SOL    HW2 4193   2.521   4.199   2.570  0.1915  0.5645 -0.9360
 1332SOL     OW 4194   2.827   0.066   3.637  0.3659  0.6233  0.3350
 1332SOL    HW1 4195   2.877   0.002   3.577 -1.6568 -0.4959 -0.2597
 1332SOL    HW2 4196   2.755   0.111   3.585 -2.5927 -1.6382  2.1272
 1333SOL     OW 4197   1.509   4.347   0.056 -0.5165  0.1835 -0.1580
 1333SOL    HW1 4198   1.551   4.296  -0.019 -1.6530  0.1063 -0.7746
 1333SOL    HW2 4199   1.468   4.282   0.120 -0.5982  0.2780 -0.1151
 1334SOL     OW 4200   4.693   4.671   1.032  0.4748 -0.0608  0.4396
 1334SOL    HW1 4201   4.725   4.599   1.094  0.0416  0.4648  1.2852
 1334SOL    HW2 4202   4.664   4.750   1.085  1.7054  1.0749 -0.5119
 1335SOL     OW 4203   3.525   0.018   4.521 -0.2764  0.5092  0.6356
 1335SOL    HW1 4204   3.474  -0.063   4.549 -1.1840  0.3192 -1.4150
 1335SOL    HW2 4205   3.621  -0.007   4.504 -0.7068 -0.3113 -0.6649
 1336SOL     OW 4206   3.716   3.143   2.774  0.0324  0.2416 -0.4272
 1336SOL    HW1 4207   3.702   3.208   2.699  0.4328  0.1645 -0.5710
 1336SOL    HW2 4208   3.712   3.192   2.861 -1.9623  0.1084 -0.3862
 1337SOL     OW 4209   3.724   3.761   0.010  0.0316  0.3782  0.6085
 1337SOL    HW1 4210   3.702   3.818   0.090 -1.2501  1.3027 -0.3511
 1337SOL    HW2 4211   3.695   3.667   0.027  0.8286  0.3065  1.6604
 1338SOL     OW 4212   4.389   3.958   1.741 -0.0086  0.2707  0.0069
 1338SOL    HW1 4213   4.402   4.000   1.831 -1.0026 -1.1111  0.8462
 1338SOL    HW2 4214   4.475   3.917   1.711  0.3575  0.8315  0.2649
 1339SOL     OW 4215   3.531   3.352   1.558  0.7138 -0.2944 -0.2261
 1339SOL    HW1 4216   3.450   3.326   1.506 -0.5977 -1.3362  2.1741
 1339SOL    HW2 4217   3.595   3.275   1.561  0.1112 -0.7768  0.8680
 1340SOL     OW 4218   4.974   0.066   2.933 -0.0033 -0.0742 -0.5311
 1340SOL    HW1 4219   4.979  -0.029   2.964  0.5405  0.5088  1.3198
 1340SOL    HW2 4220   4.898   0.112   2.980  1.5842  1.1645  0.9346
 1341SOL     OW 4221   1.288   0.216   1.261 -0.1660 -0.0699 -0.3112
 1341SOL    HW1 4222   1.262   0.121   1.247  1.9956 -0.7992  0.3305
 1341SOL    HW2 4223   1.206   0.270   1.281 -1.4522 -1.7214 -0.9383
 1342SOL     OW 4224   1.938   4.381   2.811  0.1162 -0.5176 -0.0959
 1342SOL    HW1 4225   2.006   4.315   2.776  1.2641  1.2432 -1.3304
 1342SOL    HW2 4226   1.942   4.381   2.911  2.2531 -0.2052 -0.1285
 1343SOL     OW 4227   2.751   0.330   2.508  0.3523  0.2351 -0.2304
 1343SOL    HW1 4228   2.790   0.399   2.447  1.1461  0.1291  0.1387
 1343SOL    HW2 4229   2.802   0.330   2.594  0.1525 -0.5865 -0.1045
 1344SOL     OW 4230   0.379   4.095   1.185 -0.2867  0.3218  0.5359
 1344SOL    HW1 4231   0.381   4.039   1.267  0.7062  1.5602  1.3987
 1344SOL    HW2 4232   0.469   4.093   1.141 -0.8504 -0.4526 -0.6175
 1345SOL     OW 4233   0.319   1.471   2.670  0.0995  0.6308  0.1187
 1345SOL    HW1 4234   0.233   1.489   2.621  0.0223 -0.6230 -0.2482
 1345SOL    HW2 4235   0.390   1.446   2.604  0.7480  1.6009  0.4278
 1346SOL     OW 4236   0.576   2.135   1.625 -0.1725 -0.0402  0.3969
 1346SOL    HW1 4237   0.510   2.084   1.680 -0.7565  1.3288  1.0105
 1346SOL    HW2 4238   0.549   2.231   1.621  1.5135  0.4638  0.2620
 1347SOL     OW 4239   4.573   0.719   2.395  0.6330  0.2383  0.1766
 1347SOL    HW1 4240   4.526   0.670   2.321  1.9227  0.4359 -0.8085
 1347SOL    HW2 4241   4.512   0.789   2.432 -0.2611 -0.2846 -0.2556
 1348SOL     OW 4242   1.486   2.072   1.781 -0.3325  0.8158 -0.0553
 1348SOL    HW1 4243   1.424   2.143   1.746 -0.3171  1.4277  1.0809
 1348SOL    HW2 4244   1.542   2.036   1.707 -0.4169  1.9304 -0.6827
 1349SOL     OW 4245   4.002   3.375   1.261 -0.4470 -0.1227  0.6533
 1349SOL    HW1 4246   4.099   3.355   1.247 -0.6278 -1.9878  1.7928
 1349SOL    HW2 4247   3.991   3.473   1.277  1.5704 -0.1492  2.7835
 1350SOL     OW 4248   2.392   4.198   0.355  0.1498  0.6231 -0.2940
 1350SOL    HW1 4249   2.391   4.138   0.435  1.0241 -0.7071 -1.2389
 1350SOL    HW2 4250   2.363   4.290   0.382 -0.6289 -0.0617  1.3114
 1351SOL     OW 4251   1.127   4.336   2.256 -0.1243 -0.5220 -0.3634
 1351SOL    HW1 4252   1.055   4.353   2.324 -1.6684 -0.1488 -2.0235
 1351SOL    HW2 4253   1.197   4.406   2.263 -1.0005  0.3459 -0.0984
 1352SOL     OW 4254   2.085   4.588   3.028 -0.1295  0.0754  0.4765
 1352SOL    HW1 4255   2.078   4.489   3.040 -1.5630  0.3087  1.8145
 1352SOL    HW2 4256   2.166   4.608   2.972 -0.7195 -1.9255 -1.2635
 1353SOL     OW 4257   2.949   1.518   4.369 -0.1432  0.2302  0.2278
 1353SOL    HW1 4258   2.880   1.568   4.422 -0.8868  0.5307 -0.9982
 1353SOL    HW2 4259   2.958   1.559   4.279 -0.6348 -1.7196 -0.7664
 1354SOL     OW 4260   4.318   1.740   2.174 -0.0631 -0.0314  0.2705
 1354SOL    HW1 4261   4.222   1.737   2.202 -0.6597  1.7995 -1.3298
 1354SOL    HW2 4262   4.353   1.833   2.186  1.2878 -0.4989  0.1084
 1355SOL     OW 4263   0.463   0.130   0.740 -0.0819 -0.1165 -0.1543
 1355SOL    HW1 4264   0.466   0.099   0.645 -3.8003  3.5068 -1.7857
 1355SOL    HW2 4265   0.388   0.085   0.788 -0.1597  0.2766  0.0990
 1356SOL     OW 4266   3.648   0.724   2.922  0.9072 -0.3367 -0.3472
 1356SOL    HW1 4267   3.658   0.638   2.972  2.7258  0.4345  0.7120
 1356SOL    HW2 4268   3.561   0.723   2.871  0.9570 -2.8333 -0.5157
 1357SOL     OW 4269   1.624   2.414   4.490  0.1996 -0.4970 -0.0084
 1357SOL    HW1 4270   1.536   2.457   4.473  0.4199 -0.3358 -0.8007
 1357SOL    HW2 4271   1.626   2.376   4.582  0.0881  1.4281  0.8372
 1358SOL     OW 4272   0.120   4.173   4.621 -0.1302  0.0897 -0.4139
 1358SOL    HW1 4273   0.047   4.108   4.599  0.3131 -0.5348 -0.0624
 1358SOL    HW2 4274   0.085   4.242   4.684 -0.1026 -0.9039  0.7100
 1359SOL     OW 4275   3.614   1.448   4.523  0.0536  0.2656  0.3434
 1359SOL    HW1 4276   3.546   1.484   4.586 -0.4949  1.9779 -1.1421
 1359SOL    HW2 4277   3.706   1.470   4.557 -0.1989  0.3474  0.9931
 1360SOL     OW 4278   2.828   1.892   4.576  0.3740  0.1958 -0.1496
 1360SOL    HW1 4279   2.789   1.928   4.660  0.4830  0.8222 -0.3543
 1360SOL    HW2 4280   2.914   1.940   4.557  0.5299 -0.1923 -0.4246
 1361SOL     OW 4281   4.480   3.731   5.006  0.1740 -0.7482  0.1566
 1361SOL    HW1 4282   4.498   3.829   5.003  0.0923 -0.7198  0.6173
 1361SOL    HW2 4283   4.442   3.706   5.095  2.1387 -1.5374  0.8259
 1362SOL     OW 4284   0.235   5.148   2.885 -0.1462 -0.1665  0.6500
 1362SOL    HW1 4285   0.162   5.213   2.905  0.1025  0.4315 -0.3275
 1362SOL    HW2 4286   0.312   5.165   2.947  0.7826  1.9326 -0.9584
 1363SOL     OW 4287   3.495   0.496   0.421  0.2890 -0.5913 -0.3749
 1363SOL    HW1 4288   3.482   0.562   0.347  2.1083 -0.9827 -1.1034
 1363SOL    HW2 4289   3.558   0.425   0.391  0.9887 -0.8185  1.5092
 1364SOL     OW 4290   3.079   1.219   4.720  0.4263 -0.1037  0.4284
 1364SOL    HW1 4291   2.988   1.243   4.753  0.1770  0.0119 -0.3165
 1364SOL    HW2 4292   3.075   1.133   4.670  0.1827  1.1704 -1.8757
 1365SOL     OW 4293   4.394   4.686   3.899 -0.4137  0.5222 -0.3123
 1365SOL    HW1 4294   4.361   4.593   3.882 -2.4074  0.5245  2.8471
 1365SOL    HW2 4295   4.493   4.683   3.915 -0.6009 -1.2922  0.8321
 1366SOL     OW 4296   0.713   0.442   0.982  0.5433 -0.5904  0.2730
 1366SOL    HW1 4297   0.797   0.391   1.001  1.3128  0.6566  0.3368
 1366SOL    HW2 4298   0.697   0.508   1.056 -0.2842 -0.5624  0.0715
 1367SOL     OW 4299   0.406   0.917   4.326 -0.3061 -0.4267  0.5613
 1367SOL    HW1 4300   0.361   1.004   4.306  1.5733  0.8932  1.7905
 1367SOL    HW2 4301   0.369   0.846   4.266  0.6918  1.9736 -3.2483
 1368SOL     OW 4302   2.164   1.211   0.757  0.7072  0.2584 -0.6345
 1368SOL    HW1 4303   2.239   1.265   0.795  1.2742 -0.0054 -1.3529
 1368SOL    HW2 4304   2.093   1.200   0.826  1.6907 -0.1869  0.3353
 1369SOL     OW 4305   0.828   2.280   5.124  0.6592 -0.1928 -0.2197
 1369SOL    HW1 4306   0.832   2.239   5.215  1.1366  0.5730  0.1096
 1369SOL    HW2 4307   0.859   2.212   5.057 -0.0028 -0.8673  0.1374
 1370SOL     OW 4308   3.387   0.993   3.506  0.0844 -0.4240  0.0551
 1370SOL    HW1 4309   3.470   0.937   3.510 -0.4724 -1.2474  0.2884
 1370SOL    HW2 4310   3.392   1.052   3.426  1.0497 -0.2102  0.2516
 1371SOL     OW 4311   3.004   4.902   3.819  0.1006  0.1461  0.2653
 1371SOL    HW1 4312   3.083   4.852   3.782 -0.6533 -0.5528 -0.4239
 1371SOL    HW2 4313   3.029   4.941   3.908  0.9198 -0.9186  0.5312
 1372SOL     OW 4314   2.621   2.986   0.813 -0.1556  0.8350 -0.3691
 1372SOL    HW1 4315   2.659   3.019   0.899  0.6511 -0.9320 -0.0005
 1372SOL    HW2 4316   2.529   2.949   0.828  0.5826 -0.9084  0.1012
 1373SOL     OW 4317   0.826   0.805   2.354 -0.3605  0.3717 -0.2673
 1373SOL    HW1 4318   0.747   0.807   2.417 -1.4053 -0.7004 -1.4776
 1373SOL    HW2 4319   0.902   0.856   2.394 -0.8615 -0.5612  2.0279
 1374SOL     OW 4320   1.602   2.928   1.565  0.1528  0.3285  0.1741
 1374SOL    HW1 4321   1.541   2.851   1.585 -0.1784  0.3246 -0.7760
 1374SOL    HW2 4322   1.614   2.983   1.647  0.6057 -0.8729  0.9449
 1375SOL     OW 4323   2.408   3.919   2.426 -0.0259 -0.9877  0.5796
 1375SOL    HW1 4324   2.481   3.987   2.431 -0.6490 -0.2254 -0.3242
 1375SOL    HW2 4325   2.399   3.873   2.514 -0.6346  1.2139  1.7393
 1376SOL     OW 4326   1.069   3.107   5.039  0.5801 -0.2442 -0.3048
 1376SOL    HW1 4327   1.162   3.133   5.066  0.9290 -1.2299 -0.4877
 1376SOL    HW2 4328   1.009   3.113   5.118  1.1981 -1.2935  0.2809
 1377SOL     OW 4329   1.462   1.309   0.561  0.4424  0.0365  0.0174
 1377SOL    HW1 4330   1.480   1.239   0.630 -0.2269  1.2162  1.4534
 1377SOL    HW2 4331   1.547   1.332   0.514  0.7650 -1.3604 -0.1220
 1378SOL     OW 4332   1.894   2.497   0.944  0.1824 -0.1900 -0.1209
 1378SOL    HW1 4333   1.853   2.500   0.853 -1.3854 -0.2712  0.5504
 1378SOL    HW2 4334   1.823   2.510   1.013  1.5767  1.5172  1.0704
 1379SOL     OW 4335   4.811   3.097   3.560 -0.4558  0.1848  0.7457
 1379SOL    HW1 4336   4.766   3.008   3.568  3.1269 -1.8826  0.2437
 1379SOL    HW2 4337   4.882   3.104   3.630  1.5711  1.1375 -1.2924
 1380SOL     OW 4338   1.640   3.595   3.196 -0.1662  0.7624  0.0742
 1380SOL    HW1 4339   1.664   3.638   3.109  0.9373  0.6426  0.3116
 1380SOL    HW2 4340   1.627   3.497   3.182  1.0471  0.5706  0.2278
 1381SOL     OW 4341   2.759   1.307   2.157  0.3756 -0.1517  0.1468
 1381SOL    HW1 4342   2.789   1.268   2.069  0.0201  0.1410 -0.1051
 1381SOL    HW2 4343   2.835   1.357   2.198  0.8617 -1.1406  0.5029
 1382SOL     OW 4344   0.194   2.945   3.307  0.1969 -0.1343 -0.2231
 1382SOL    HW1 4345   0.232   2.891   3.383  0.6809 -1.1735 -1.1808
 1382SOL    HW2 4346   0.094   2.940   3.310  0.1440  1.0516  1.1919
 1383SOL     OW 4347   4.981   5.158   4.915  0.0121  0.0311 -0.2960
 1383SOL    HW1 4348   4.931   5.162   4.828 -1.2670  2.2773  0.4538
 1383SOL    HW2 4349   5.077   5.180   4.900 -0.3295  1.0435 -1.0679
 1384SOL     OW 4350   2.073   3.329   4.393  0.2455 -0.2162  0.3737
 1384SOL    HW1 4351   2.103   3.352   4.301  0.1927  3.0036  1.0465
 1384SOL    HW2 4352   1.987   3.278   4.388 -0.6087  1.2699 -1.3923
 1385SOL     OW 4353   5.133   0.675   1.460  0.0583  0.6096 -0.2651
 1385SOL    HW1 4354   5.162   0.768   1.436 -1.5646  1.6023  1.3927
 1385SOL    HW2 4355   5.184   0.610   1.404  1.8995  2.4255 -0.8506
 1386SOL     OW 4356   2.379   0.268   3.757 -0.4001 -0.4161 -0.3649
 1386SOL    HW1 4357   2.420   0.355   3.731 -3.0219 -0.0318 -4.0170
 1386SOL    HW2 4358   2.317   0.281   3.834  1.5294  0.2058  1.1468
 1387SOL     OW 4359   1.849   0.541   3.870  0.1613 -0.2144 -0.7153
 1387SOL    HW1 4360   1.912   0.617   3.880  0.1865 -0.2754 -0.4064
 1387SOL    HW2 4361   1.757   0.576   3.851  0.3540 -0.1358 -1.5237
 1388SOL     OW 4362   1.819   2.172   0.857  0.1517  0.4575  0.2821
 1388SOL    HW1 4363   1.757   2.141   0.929  1.0574  0.9449  1.3077
 1388SOL    HW2 4364   1.776   2.248   0.807 -1.1556 -0.9348 -0.8067
 1389SOL     OW 4365   0.081   0.950   1.739 -0.3008 -0.7481 -0.8000
 1389SOL    HW1 4366   0.008   1.017   1.727 -1.6280 -2.1844 -1.0118
 1389SOL    HW2 4367   0.143   0.953   1.660  0.1130  0.7134 -0.4576
 1390SOL     OW 4368   3.251   5.070   0.475 -0.3874 -0.3382  0.2612
 1390SOL    HW1 4369   3.225   5.167   0.481  1.6263  0.1860  1.1228
 1390SOL    HW2 4370   3.316   5.057   0.400 -0.9629 -1.1200 -0.1202
 1391SOL     OW 4371   1.007   2.860   2.615  0.1283 -0.4518  0.5367
 1391SOL    HW1 4372   0.943   2.817   2.679  0.3595  0.5478  1.4744
 1391SOL    HW2 4373   1.058   2.931   2.663 -0.6631  1.2954 -1.1016
 1392SOL     OW 4374   1.939   4.962   0.447  0.6969  0.0181 -0.1952
 1392SOL    HW1 4375   1.852   4.918   0.426  0.5105  0.9373 -1.4841
 1392SOL    HW2 4376   1.927   5.024   0.525  0.3430 -0.2998  0.0043
 1393SOL     OW 4377   3.350   1.728   3.162  0.4083  0.3826  0.8979
 1393SOL    HW1 4378   3.439   1.708   3.202  0.6074 -1.2112 -0.2738
 1393SOL    HW2 4379   3.280   1.673   3.206  0.3477 -0.0081  0.3207
 1394SOL     OW 4380   4.462   2.673   1.314 -0.4288 -0.2448 -0.0422
 1394SOL    HW1 4381   4.476   2.708   1.221 -0.4779  0.2223  0.1213
 1394SOL    HW2 4382   4.378   2.711   1.351 -0.9392 -1.2262 -0.1728
 1395SOL     OW 4383   1.716   3.831   4.373 -0.4359  0.6126  0.2659
 1395SOL    HW1 4384   1.765   3.747   4.348 -1.6880 -0.1342  0.2418
 1395SOL    HW2 4385   1.629   3.834   4.324 -1.1437  1.1113  1.5204
 1396SOL     OW 4386   3.181   0.507   2.836 -0.7068 -0.1230 -0.0699
 1396SOL    HW1 4387   3.087   0.506   2.803 -0.8006  0.1393  0.1897
 1396SOL    HW2 4388   3.218   0.600   2.830 -0.5127 -0.1975 -0.0359
 1397SOL     OW 4389   4.809   1.837   0.040 -0.0358  0.1349 -0.2861
 1397SOL    HW1 4390   4.742   1.772   0.078 -0.9494  1.7368  0.9578
 1397SOL    HW2 4391   4.858   1.881   0.115  0.9094  0.5463 -1.1299
 1398SOL     OW 4392   4.988   2.003   1.150  0.1348  0.2354  0.3533
 1398SOL    HW1 4393   4.934   2.086   1.137 -0.7057 -0.4803 -0.9423
 1398SOL    HW2 4394   5.084   2.028   1.168 -0.3846  1.4923  1.5143
 1399SOL     OW 4395   2.746   0.399   0.901 -0.7154 -0.0316  0.2882
 1399SOL    HW1 4396   2.660   0.448   0.893 -1.0489 -0.4434  1.1589
 1399SOL    HW2 4397   2.772   0.362   0.812 -1.3743  0.1987 -0.0067
 1400SOL     OW 4398   4.050   1.403   3.191  0.4370  0.3800  0.8749
 1400SOL    HW1 4399   4.104   1.485   3.169 -0.3553  0.6220 -0.2653
 1400SOL    HW2 4400   4.110   1.324   3.195  0.6273  0.0483 -3.5677
 1401SOL     OW 4401   2.332   2.416   1.922 -0.2189  0.0028 -0.5016
 1401SOL    HW1 4402   2.319   2.505   1.880  2.3267  0.6705 -0.0294
 1401SOL    HW2 4403   2.327   2.345   1.852  0.2107  0.7510 -1.3067
 1402SOL     OW 4404   0.245   1.111   1.382 -0.3069 -0.1093 -0.1096
 1402SOL    HW1 4405   0.325   1.169   1.365 -1.2509  1.1010 -0.6011
 1402SOL    HW2 4406   0.171   1.168   1.417 -1.5110 -0.8788 -1.3382
 1403SOL     OW 4407   4.930   2.725   1.166  0.3829  0.1844 -0.4104
 1403SOL    HW1 4408   5.025   2.740   1.138 -0.0644  1.7667 -1.1669
 1403SOL    HW2 4409   4.889   2.811   1.196 -1.3998 -0.0335 -2.0100
 1404SOL     OW 4410   1.592   3.220   2.206  0.1603  0.0981 -0.4407
 1404SOL    HW1 4411   1.637   3.205   2.118  0.5312 -0.3800 -0.1686
 1404SOL    HW2 4412   1.586   3.134   2.256  1.1952  0.6116  0.5956
 1405SOL     OW 4413   4.670   4.144   1.438 -0.2973 -0.1988  0.0152
 1405SOL    HW1 4414   4.755   4.188   1.408 -0.9926  0.9604 -0.2979
 1405SOL    HW2 4415   4.683   4.045   1.439  2.0035 -0.0193  2.7097
 1406SOL     OW 4416   3.788   0.957   0.010  0.8795 -0.6284  0.4044
 1406SOL    HW1 4417   3.759   0.927   0.101  1.3185  1.9584  1.4754
 1406SOL    HW2 4418   3.877   0.916  -0.012  0.0775 -2.4777  0.4150
 1407SOL     OW 4419   1.301   5.081   0.635 -0.5201  0.0998  0.0839
 1407SOL    HW1 4420   1.382   5.081   0.694  1.0371 -0.0295 -1.9485
 1407SOL    HW2 4421   1.261   4.990   0.633  0.8512 -0.5036 -0.9034
 1408SOL     OW 4422   5.003   0.723   4.010  0.3730  0.4409  0.2715
 1408SOL    HW1 4423   4.960   0.805   4.046 -0.6914  0.1475 -0.2823
 1408SOL    HW2 4424   5.016   0.656   4.084  0.9737  0.9807  0.6635
 1409SOL     OW 4425   1.713   3.231   3.339  0.2271 -0.2023 -0.2659
 1409SOL    HW1 4426   1.730   3.212   3.243  0.9659  0.7131 -0.3372
 1409SOL    HW2 4427   1.801   3.239   3.387  0.0125  2.4582 -0.1664
 1410SOL     OW 4428   1.635   0.741   3.554  0.4121 -0.5011  0.3762
 1410SOL    HW1 4429   1.578   0.747   3.472  1.1774 -1.2004 -0.2174
 1410SOL    HW2 4430   1.698   0.819   3.557  2.0111 -1.6688 -0.9721
 1411SOL     OW 4431   1.664   5.075   4.190  0.4824 -0.3550  0.4695
 1411SOL    HW1 4432   1.679   5.160   4.240  1.5512 -1.3148  1.8491
 1411SOL    HW2 4433   1.700   5.085   4.097 -2.0533  1.6451 -0.4287
 1412SOL     OW 4434   0.758   3.807   0.847  0.3696 -0.6626 -0.5141
 1412SOL    HW1 4435   0.674   3.791   0.795 -0.7405  1.0133  0.6820
 1412SOL    HW2 4436   0.752   3.760   0.935  1.6261 -2.2709 -1.2251
 1413SOL     OW 4437   1.797   1.381   0.191 -0.0056 -0.0946 -0.0878
 1413SOL    HW1 4438   1.875   1.437   0.162  0.0363 -0.0564  0.1016
 1413SOL    HW2 4439   1.814   1.285   0.169  0.3562 -0.1687  0.5082
 1414SOL     OW 4440   2.705   1.296   4.243 -0.1048 -0.6216 -0.2698
 1414SOL    HW1 4441   2.786   1.273   4.297  0.5261  1.2340 -0.3471
 1414SOL    HW2 4442   2.633   1.228   4.259  0.4297 -0.6958  2.0661
 1415SOL     OW 4443   0.482   2.178   2.224 -0.2742  0.4220 -0.0659
 1415SOL    HW1 4444   0.562   2.215   2.271 -0.2593 -0.2260  0.4316
 1415SOL    HW2 4445   0.439   2.108   2.281 -0.5265 -0.0566 -0.8277
 1416SOL     OW 4446   1.291   2.243   1.656  0.0186  0.7033  0.3731
 1416SOL    HW1 4447   1.291   2.202   1.565  0.3610  1.6237 -0.0564
 1416SOL    HW2 4448   1.309   2.341   1.648 -3.3700  1.5310  1.0888
 1417SOL     OW 4449   4.930   4.145   0.301 -0.7439  0.5517 -0.4725
 1417SOL    HW1 4450   4.888   4.063   0.339 -0.9987  0.0962 -1.6695
 1417SOL    HW2 4451   4.951   4.209   0.374 -1.2453 -0.2581  0.4055
 1418SOL     OW 4452   4.480   0.090   1.299 -0.0076 -0.4667  0.5146
 1418SOL    HW1 4453   4.511   0.046   1.383  3.3254  1.7063  0.6219
 1418SOL    HW2 4454   4.533   0.174   1.285 -1.5507  0.0671 -2.9594
 1419SOL     OW 4455   1.842   3.718   1.509 -0.0989  0.2117 -0.2425
 1419SOL    HW1 4456   1.893   3.654   1.452  0.0116  0.6802 -0.6655
 1419SOL    HW2 4457   1.744   3.706   1.492 -0.1311 -0.4976  0.3724
 1420SOL     OW 4458   0.405   0.409   1.003 -0.0975  0.1159  1.0919
 1420SOL    HW1 4459   0.431   0.361   1.087  0.7260  2.7901  2.5147
 1420SOL    HW2 4460   0.488   0.436   0.954 -0.5387 -0.0424  0.2476
 1421SOL     OW 4461   2.992   4.297   0.698 -0.3165 -0.3009 -0.6384
 1421SOL    HW1 4462   2.993   4.218   0.758  0.1180 -0.8777 -1.3870
 1421SOL    HW2 4463   2.900   4.336   0.694  0.1644  1.6552  2.8108
 1422SOL     OW 4464   0.305   4.837   3.374  0.6017  0.0197 -0.9735
 1422SOL    HW1 4465   0.255   4.839   3.461 -1.6534  1.6527 -2.1921
 1422SOL    HW2 4466   0.396   4.799   3.389  0.4750  0.6442  2.1732
 1423SOL     OW 4467   2.355   2.843   0.795 -0.0986 -0.2966 -0.2049
 1423SOL    HW1 4468   2.379   2.779   0.723  0.2692  0.5914 -0.8820
 1423SOL    HW2 4469   2.297   2.916   0.758  0.9210  0.7262  0.1387
 1424SOL     OW 4470   3.797   4.320   1.887  0.5206  0.6960  0.1593
 1424SOL    HW1 4471   3.748   4.386   1.830  0.4410  1.0715  0.6511
 1424SOL    HW2 4472   3.802   4.355   1.981 -1.7107 -1.1091  1.0243
 1425SOL     OW 4473   3.428   4.858   0.884  0.1169 -0.0370 -0.0015
 1425SOL    HW1 4474   3.357   4.793   0.857 -1.3295  0.4395  2.3458
 1425SOL    HW2 4475   3.389   4.949   0.893  1.6436  0.7869 -1.1324
 1426SOL     OW 4476   4.139   1.767   4.589 -0.3152 -0.0071  0.3169
 1426SOL    HW1 4477   4.106   1.861   4.585 -0.6698 -0.1901 -1.6360
 1426SOL    HW2 4478   4.239   1.766   4.584 -0.3822  0.2104 -2.3477
 1427SOL     OW 4479   0.815   2.733   3.026  0.1322  0.1763  0.4470
 1427SOL    HW1 4480   0.736   2.681   2.995  1.1148 -1.1614  0.0850
 1427SOL    HW2 4481   0.788   2.794   3.101 -1.0353 -0.9981  1.0212
 1428SOL     OW 4482   0.511   5.142   2.083 -0.1365 -0.2311  0.2386
 1428SOL    HW1 4483   0.557   5.144   1.995  1.0805 -1.8626  0.7950
 1428SOL    HW2 4484   0.551   5.211   2.144 -0.5338  0.4383 -0.2446
 1429SOL     OW 4485   4.884   4.526   4.164  0.0465  0.4907  0.2143
 1429SOL    HW1 4486   4.835   4.578   4.233 -0.8984 -1.6999  1.2820
 1429SOL    HW2 4487   4.974   4.499   4.199  0.4811  1.2587 -0.2841
 1430SOL     OW 4488   3.024   2.923   2.370 -0.4123  0.0793  0.1475
 1430SOL    HW1 4489   3.015   2.830   2.337  0.3108  0.3572 -0.8961
 1430SOL    HW2 4490   2.967   2.984   2.316 -0.9020  0.2466  0.8415
 1431SOL     OW 4491   4.217   2.381   1.697  0.1530  1.1798 -0.0786
 1431SOL    HW1 4492   4.197   2.436   1.778  2.7030  0.9603  0.7832
 1431SOL    HW2 4493   4.141   2.319   1.679  0.1449  0.0965  3.1251
 1432SOL     OW 4494   2.525   0.498   1.254 -0.1248  0.2127  0.5104
 1432SOL    HW1 4495   2.489   0.518   1.163 -0.7791 -0.2417  0.6670
 1432SOL    HW2 4496   2.588   0.421   1.249  0.9928  1.1105  0.2095
 1433SOL     OW 4497   1.872   0.673   2.925 -0.6728 -0.5918 -0.4135
 1433SOL    HW1 4498   1.972   0.679   2.921 -0.5159 -2.8048 -0.6105
 1433SOL    HW2 4499   1.843   0.579   2.912 -2.7616 -0.1661  0.6854
 1434SOL     OW 4500   1.927   1.723   4.257  0.5583 -0.3942  0.0463
 1434SOL    HW1 4501   2.027   1.725   4.259  0.8104 -4.3426  0.5842
 1434SOL    HW2 4502   1.892   1.690   4.346 -1.2369  0.8729 -0.1321
 1435SOL     OW 4503   1.343   1.666   4.784  0.4217 -0.7149 -0.6406
 1435SOL    HW1 4504   1.425   1.698   4.831  0.5030  1.0299 -1.8699
 1435SOL    HW2 4505   1.366   1.587   4.727  1.1367 -0.5367 -0.6054
 1436SOL     OW 4506   1.058   0.857   0.093 -0.0428  0.3351  0.4504
 1436SOL    HW1 4507   1.118   0.893   0.164  1.5717 -2.3978  0.6383
 1436SOL    HW2 4508   1.110   0.844   0.009 -0.6036 -1.1138  0.2997
 1437SOL     OW 4509   1.701   2.074   4.634  0.2215  0.3403  0.5875
 1437SOL    HW1 4510   1.799   2.088   4.643  0.5021 -0.7176 -0.5349
 1437SOL    HW2 4511   1.675   2.079   4.537 -1.0616  1.9524  0.9662
 1438SOL     OW 4512   4.886   3.389   2.117 -0.4041 -0.9876 -0.1810
 1438SOL    HW1 4513   4.841   3.441   2.044 -0.5496  1.1256  1.3301
 1438SOL    HW2 4514   4.822   3.322   2.155 -1.8650  0.9203  0.9050
 1439SOL     OW 4515   3.029   1.215   2.461 -0.4409  0.2228 -0.1838
 1439SOL    HW1 4516   3.042   1.289   2.394  0.8977  0.8047  0.6776
 1439SOL    HW2 4517   3.001   1.254   2.548 -0.6009 -0.3894  0.0443
 1440SOL     OW 4518   0.047   0.189   2.995  0.1411 -0.5765 -0.1762
 1440SOL    HW1 4519  -0.048   0.160   2.983  0.0634 -0.0010 -1.0595
 1440SOL    HW2 4520   0.067   0.200   3.092 -1.6949  2.4028 -0.0152
 1441SOL     OW 4521   2.226   0.640   3.959 -0.1860 -0.2010 -0.0748
 1441SOL    HW1 4522   2.160   0.700   3.916 -0.5625 -1.3914 -1.2272
 1441SOL    HW2 4523   2.317   0.657   3.922 -0.7319 -2.2978 -2.7173
 1442SOL     OW 4524   4.044   0.614   1.086  0.3847  0.2727  0.5930
 1442SOL    HW1 4525   4.004   0.528   1.055  1.0296  0.3543 -0.5289
 1442SOL    HW2 4526   3.980   0.660   1.147 -2.0043  1.1120 -2.2614
 1443SOL     OW 4527   4.059   3.360   4.103 -0.2589  0.1185  0.0174
 1443SOL    HW1 4528   4.130   3.363   4.033  0.8083  1.8119  1.0731
 1443SOL    HW2 4529   4.092   3.309   4.182 -0.3855  0.4883  0.3161
 1444SOL     OW 4530   0.909   1.069   0.527  0.2182  0.0292  0.0334
 1444SOL    HW1 4531   0.830   1.069   0.588  0.0595 -0.5368 -0.1623
 1444SOL    HW2 4532   0.943   0.975   0.517  0.1346  0.0896 -0.8828
 1445SOL     OW 4533   3.013   3.054   1.235  0.4994 -0.3336 -0.1309
 1445SOL    HW1 4534   2.999   2.981   1.168 -0.2166 -0.2753 -0.0592
 1445SOL    HW2 4535   2.952   3.040   1.313 -0.9126  1.2166 -0.8695
 1446SOL     OW 4536   4.417   0.912   0.984 -0.2370  0.1814 -0.1847
 1446SOL    HW1 4537   4.408   1.008   0.959  0.5405  0.3232  0.0353
 1446SOL    HW2 4538   4.483   0.903   1.059  1.9491 -0.7598 -2.0890
 1447SOL     OW 4539   2.185   1.703   5.019 -0.3053 -0.0234 -0.2020
 1447SOL    HW1 4540   2.212   1.792   5.056  1.0084 -0.1602 -0.7654
 1447SOL    HW2 4541   2.091   1.683   5.045 -0.3405  1.1479  0.6459
 1448SOL     OW 4542   4.269   2.476   2.721 -0.4148 -0.7748  0.2269
 1448SOL    HW1 4543   4.336   2.504   2.790 -0.7540 -2.6058  1.3749
 1448SOL    HW2 4544   4.237   2.557   2.671  2.0425  0.2539  0.1515
 1449SOL     OW 4545   4.706   2.114   4.198  0.4929  0.1185 -0.6029
 1449SOL    HW1 4546   4.783   2.153   4.147  0.4410 -0.6733 -1.3045
 1449SOL    HW2 4547   4.687   2.171   4.278  1.2417  0.8074 -0.9013
 1450SOL     OW 4548   0.536   3.375   1.345 -0.2773  0.0118 -0.3979
 1450SOL    HW1 4549   0.493   3.361   1.434 -0.2142 -0.5374 -0.4515
 1450SOL    HW2 4550   0.571   3.469   1.339 -0.4750  0.1160  0.0694
 1451SOL     OW 4551   0.861   4.062   2.804 -0.3041  0.0052  0.3001
 1451SOL    HW1 4552   0.855   3.988   2.737 -0.1208  1.2325 -1.1247
 1451SOL    HW2 4553   0.956   4.071   2.835 -0.2562 -0.1004  0.1875
 1452SOL     OW 4554   1.379   3.878   3.792  0.8544 -0.2688  0.6716
 1452SOL    HW1 4555   1.395   3.784   3.821  0.8881 -0.5273 -0.1689
 1452SOL    HW2 4556   1.341   3.879   3.699 -1.2254  0.4413  1.4563
 1453SOL     OW 4557   2.169   0.896   4.674  0.2402  1.2020 -0.0971
 1453SOL    HW1 4558   2.198   0.821   4.614  1.2704  0.2414  1.5127
 1453SOL    HW2 4559   2.083   0.871   4.718  0.5119  1.0221  0.3336
 1454SOL     OW 4560   3.275   2.856   0.955 -0.3249  0.3774  0.0422
 1454SOL    HW1 4561   3.322   2.828   1.040 -0.3420  1.8298  0.5560
 1454SOL    HW2 4562   3.289   2.954   0.941 -0.0783  0.1026 -1.8117
 1455SOL     OW 4563   0.982   0.811   0.526  0.3710 -0.3509 -0.3256
 1455SOL    HW1 4564   0.991   0.740   0.455  0.4400  2.1227 -2.9587
 1455SOL    HW2 4565   1.059   0.804   0.589  1.1734 -1.7266 -1.3793
 1456SOL     OW 4566   1.176   4.139   4.135  0.4977  0.1967 -0.1581
 1456SOL    HW1 4567   1.138   4.052   4.167  0.8133 -0.5150 -1.6146
 1456SOL    HW2 4568   1.105   4.210   4.138 -0.1244 -0.4197 -0.1419
 1457SOL     OW 4569   0.359   5.099   4.458 -0.2313  0.1153 -0.3258
 1457SOL    HW1 4570   0.357   5.156   4.376 -0.4682 -0.1798 -0.5271
 1457SOL    HW2 4571   0.376   5.157   4.538 -1.5690  0.6358 -0.3871
 1458SOL     OW 4572   2.067   4.560   4.970  0.0768  0.0805 -0.1632
 1458SOL    HW1 4573   2.062   4.472   4.923 -1.0303  0.4511 -0.7717
 1458SOL    HW2 4574   2.155   4.603   4.952  0.8601 -1.1446  0.6104
 1459SOL     OW 4575   1.252   2.899   0.119 -0.0478 -0.7271 -0.2908
 1459SOL    HW1 4576   1.188   2.910   0.195  2.1683 -1.4437  1.8093
 1459SOL    HW2 4577   1.220   2.826   0.058 -2.0369  0.0905 -0.3043
 1460SOL     OW 4578   0.600   2.392   4.633  0.4055  0.2987 -0.3781
 1460SOL    HW1 4579   0.635   2.396   4.727 -1.3597 -1.2981  0.4295
 1460SOL    HW2 4580   0.629   2.307   4.590 -0.5813 -0.0074 -0.4712
 1461SOL     OW 4581   3.773   3.840   4.672 -0.1296 -0.2529  0.2289
 1461SOL    HW1 4582   3.869   3.832   4.700 -0.3738  1.7431  1.8068
 1461SOL    HW2 4583   3.750   3.764   4.610  2.3336 -0.9892  0.1222
 1462SOL     OW 4584   3.575   0.823   4.469 -0.4411 -0.1466 -0.2602
 1462SOL    HW1 4585   3.672   0.819   4.495 -0.6133 -0.3572  0.3564
 1462SOL    HW2 4586   3.525   0.750   4.514 -0.7566 -0.5084 -1.1838
 1463SOL     OW 4587   3.630   1.535   4.273 -0.3503  0.1550  0.1856
 1463SOL    HW1 4588   3.720   1.513   4.236  0.0630  0.9382  0.7144
 1463SOL    HW2 4589   3.621   1.494   4.364 -0.1259  0.9308  0.5671
 1464SOL     OW 4590   4.581   0.167   2.611  0.1809  0.1740 -0.0001
 1464SOL    HW1 4591   4.674   0.165   2.649  1.2601  2.8983 -2.2078
 1464SOL    HW2 4592   4.574   0.098   2.539 -0.0528 -1.0248  1.1130
 1465SOL     OW 4593   0.777   0.418   4.505  0.1919  0.4307 -0.6676
 1465SOL    HW1 4594   0.784   0.516   4.524 -1.7212  0.5555 -0.4005
 1465SOL    HW2 4595   0.752   0.404   4.409 -1.7981  0.3648 -0.1943
 1466SOL     OW 4596   1.746   2.903   5.137  0.3112  0.1085  0.0803
 1466SOL    HW1 4597   1.810   2.837   5.176  0.7456 -1.3640 -2.8706
 1466SOL    HW2 4598   1.654   2.864   5.139  0.5812 -0.7260 -1.7454
 1467SOL     OW 4599   1.786   4.726   1.766  0.2807 -0.4528  0.3453
 1467SOL    HW1 4600   1.865   4.726   1.827 -0.3030 -0.8157  1.1175
 1467SOL    HW2 4601   1.802   4.662   1.691  1.6457  1.1377 -0.7681
 1468SOL     OW 4602   2.008   1.541   3.200 -0.2102 -0.1002 -0.2561
 1468SOL    HW1 4603   1.976   1.629   3.166  0.7777  0.8782  1.2376
 1468SOL    HW2 4604   1.934   1.497   3.252 -0.0922  0.8137  0.7241
 1469SOL     OW 4605   1.375   4.091   2.891 -0.1127  0.1435  0.4884
 1469SOL    HW1 4606   1.380   3.992   2.905  0.6570  0.1535  0.3315
 1469SOL    HW2 4607   1.416   4.137   2.969  0.8032  0.2967 -0.0691
 1470SOL     OW 4608   1.337   1.039   3.678  0.8512 -0.0668  0.7491
 1470SOL    HW1 4609   1.324   0.991   3.591  0.6279 -0.1205  0.8123
 1470SOL    HW2 4610   1.250   1.045   3.726  0.7707  0.8773  0.4922
 1471SOL     OW 4611   4.507   5.150   2.363  0.1058 -0.1162 -0.0693
 1471SOL    HW1 4612   4.429   5.139   2.301 -0.6468  0.9586  0.6496
 1471SOL    HW2 4613   4.578   5.204   2.318 -0.7586  1.3198  0.2339
 1472SOL     OW 4614   4.027   4.665   4.806 -0.4466 -0.2599 -0.8004
 1472SOL    HW1 4615   3.932   4.669   4.773 -1.0660  2.1110  1.0109
 1472SOL    HW2 4616   4.078   4.743   4.771  0.5340 -0.9199 -0.8689
 1473SOL     OW 4617   3.843   2.769   0.392 -0.0046 -0.1964 -0.3310
 1473SOL    HW1 4618   3.925   2.712   0.382  2.1505  2.6943 -0.5535
 1473SOL    HW2 4619   3.796   2.745   0.477  2.4985 -0.3694  1.0944
 1474SOL     OW 4620   2.523   4.902   1.482  0.4229  0.1955 -0.0048
 1474SOL    HW1 4621   2.595   4.846   1.524  0.3223  0.9062  1.1543
 1474SOL    HW2 4622   2.476   4.848   1.412  1.1343 -0.7531  0.2246
 1475SOL     OW 4623   4.286   1.060   3.064  0.6674  0.3640 -0.0210
 1475SOL    HW1 4624   4.366   1.112   3.033  1.2750  0.1651  1.1247
 1475SOL    HW2 4625   4.228   1.037   2.986  1.3859  1.0952 -0.7882
 1476SOL     OW 4626   0.134   0.908   4.508 -0.1095  0.3285  0.5465
 1476SOL    HW1 4627   0.112   0.968   4.585 -1.1756  3.6722 -2.0953
 1476SOL    HW2 4628   0.223   0.932   4.471  0.4914 -1.3889  0.7978
 1477SOL     OW 4629   0.761   1.429   1.174  0.1228 -0.6522 -0.3841
 1477SOL    HW1 4630   0.681   1.450   1.230  0.6861 -0.9097  0.5318
 1477SOL    HW2 4631   0.841   1.478   1.210  0.7609 -1.8131 -0.1672
 1478SOL     OW 4632   3.627   2.526   2.164  0.2029 -0.2014  0.0430
 1478SOL    HW1 4633   3.600   2.474   2.245  2.0533 -0.5942  0.4452
 1478SOL    HW2 4634   3.723   2.507   2.142 -0.2601 -0.1916 -2.3115
 1479SOL     OW 4635   4.082   1.466   2.013 -0.1364 -0.5527 -0.1129
 1479SOL    HW1 4636   4.068   1.474   2.111 -1.9027  0.6340 -0.4339
 1479SOL    HW2 4637   4.169   1.418   1.996  0.9673  0.5741  1.9923
 1480SOL     OW 4638   2.086   1.530   3.883  0.0404 -0.2437 -0.2665
 1480SOL    HW1 4639   2.157   1.470   3.845  0.1517 -1.4581  1.7518
 1480SOL    HW2 4640   2.127   1.616   3.912  0.2636 -0.0312 -1.1773
 1481SOL     OW 4641   3.148   1.390   3.631  0.0396 -0.9673 -0.1788
 1481SOL    HW1 4642   3.123   1.475   3.676  0.3688 -1.0202  0.1125
 1481SOL    HW2 4643   3.145   1.401   3.532 -0.2380 -0.7128 -0.1394
 1482SOL     OW 4644   5.087   0.506   0.868 -0.7426  0.3262  0.1771
 1482SOL    HW1 4645   5.158   0.524   0.937  0.3144  0.6649 -0.9601
 1482SOL    HW2 4646   5.128   0.459   0.790 -2.0577 -0.6686  0.0464
 1483SOL     OW 4647   3.448   3.409   3.621 -0.3482  0.5777 -0.0404
 1483SOL    HW1 4648   3.465   3.316   3.652  0.6583  0.8878  0.3778
 1483SOL    HW2 4649   3.424   3.408   3.524 -1.4664 -0.2070  0.2315
 1484SOL     OW 4650   2.323   4.578   2.848  0.0996 -0.1174 -0.1687
 1484SOL    HW1 4651   2.355   4.492   2.888  0.1340 -0.3456 -0.6823
 1484SOL    HW2 4652   2.401   4.639   2.835 -0.1081  0.6031  1.6131
 1485SOL     OW 4653   3.512   0.286   4.522 -0.6063  0.9232 -0.2803
 1485SOL    HW1 4654   3.425   0.323   4.491 -1.1253 -1.1624 -1.4413
 1485SOL    HW2 4655   3.501   0.191   4.549  1.3671  0.5081 -0.7479
 1486SOL     OW 4656   4.479   2.286   3.035 -0.1127 -0.3099  0.3286
 1486SOL    HW1 4657   4.467   2.242   3.124 -1.6663 -1.2053 -0.2753
 1486SOL    HW2 4658   4.443   2.226   2.964  0.7841  0.5434 -0.8794
 1487SOL     OW 4659   0.740   2.097   2.777  0.0723  0.1594 -0.2158
 1487SOL    HW1 4660   0.697   2.007   2.790 -1.0734  0.3856 -2.0379
 1487SOL    HW2 4661   0.770   2.105   2.682 -0.8409  2.0951 -0.3775
 1488SOL     OW 4662   4.833   4.664   2.568  0.0735 -0.0348  0.4806
 1488SOL    HW1 4663   4.839   4.760   2.596  0.1973  0.9054 -2.4463
 1488SOL    HW2 4664   4.758   4.653   2.503  0.3985 -1.8151  0.3589
 1489SOL     OW 4665   1.461   1.016   4.820  0.0816  0.1257  0.1593
 1489SOL    HW1 4666   1.539   1.000   4.759 -0.4953  1.5389 -1.0283
 1489SOL    HW2 4667   1.481   0.981   4.911  1.2554 -1.4396 -0.6608
 1490SOL     OW 4668   3.391   1.978   0.634 -0.6295 -0.1565  0.1261
 1490SOL    HW1 4669   3.464   1.991   0.568 -1.1596 -1.4999 -0.7610
 1490SOL    HW2 4670   3.382   2.060   0.691  0.1936  0.8116 -1.1018
 1491SOL     OW 4671   1.861   2.184   2.622 -0.1247 -0.0849  0.2705
 1491SOL    HW1 4672   1.794   2.247   2.583  0.2459  0.2483  0.1716
 1491SOL    HW2 4673   1.819   2.093   2.632 -0.0379 -0.3735 -1.5761
 1492SOL     OW 4674   0.218   2.232   1.366 -0.4914  0.1775  0.1531
 1492SOL    HW1 4675   0.316   2.226   1.345 -1.0379 -0.3593 -2.7268
 1492SOL    HW2 4676   0.166   2.195   1.289 -2.9754  0.2323  1.7222
 1493SOL     OW 4677   0.872   0.329   2.765 -0.1146 -0.4597 -0.0737
 1493SOL    HW1 4678   0.959   0.363   2.801  0.5663 -2.4014  0.2293
 1493SOL    HW2 4679   0.890   0.269   2.687 -1.2948  0.0358 -0.7669
 1494SOL     OW 4680   2.150   3.555   0.678  0.2572  0.3064 -0.3588
 1494SOL    HW1 4681   2.246   3.530   0.693  0.7887  1.7825 -1.0393
 1494SOL    HW2 4682   2.140   3.654   0.693 -0.5223  0.7159 -3.0495
 1495SOL     OW 4683   4.261   5.067   3.873  0.5275 -0.2830  0.4045
 1495SOL    HW1 4684   4.240   4.978   3.831 -0.5562 -0.2827  0.9062
 1495SOL    HW2 4685   4.356   5.068   3.903  0.7143 -1.0613 -0.1237
 1496SOL     OW 4686   2.735   4.837   1.636 -0.3077 -0.0938 -0.2401
 1496SOL    HW1 4687   2.773   4.797   1.720 -1.0208 -0.4567 -0.0837
 1496SOL    HW2 4688   2.735   4.937   1.644  0.6208 -0.0818 -0.2542
 1497SOL     OW 4689   5.161   2.870   4.077 -0.1260  0.0979 -0.5698
 1497SOL    HW1 4690   5.207   2.831   4.157 -0.6429  0.8918  0.1352
 1497SOL    HW2 4691   5.181   2.968   4.072 -0.9972  0.2766 -0.7671
 1498SOL     OW 4692   1.532   5.017   0.769 -0.1493  0.0228  0.1263
 1498SOL    HW1 4693   1.502   4.973   0.854 -0.5919  0.8090  0.3827
 1498SOL    HW2 4694   1.610   5.077   0.788 -1.0959  1.2379  0.2316
 1499SOL     OW 4695   4.088   5.026   1.356 -0.3447 -0.1366  0.2310
 1499SOL    HW1 4696   4.007   4.969   1.342 -0.8862  0.4862  0.7184
 1499SOL    HW2 4697   4.166   4.968   1.378 -0.8533 -0.7031  0.5860
 1500SOL     OW 4698   3.798   5.149   4.182 -0.1870  0.0019  0.1739
 1500SOL    HW1 4699   3.860   5.228   4.179 -0.3350  0.2159 -4.0898
 1500SOL    HW2 4700   3.848   5.068   4.153 -1.1802 -0.4567 -0.2935
 1501SOL     OW 4701   1.207   4.642   4.141  0.6723 -0.6122 -0.0761
 1501SOL    HW1 4702   1.291   4.680   4.102  0.2301  1.1620  0.6209
 1501SOL    HW2 4703   1.219   4.632   4.240  0.0656 -0.3312  0.0273
 1502SOL     OW 4704   0.206   0.420   2.951 -0.0054 -0.4727 -0.3059
 1502SOL    HW1 4705   0.150   0.339   2.967 -1.6798  0.3691 -1.5321
 1502SOL    HW2 4706   0.191   0.452   2.857  0.3970  1.3957  0.2288
 1503SOL     OW 4707   1.262   0.330   2.431 -0.0724  0.6473  0.2832
 1503SOL    HW1 4708   1.188   0.386   2.469 -0.0607  1.2965 -0.6225
 1503SOL    HW2 4709   1.231   0.286   2.347 -0.3672 -1.4322  1.4228
 1504SOL     OW 4710   1.935   4.995   2.072  0.2875  0.5701 -0.1837
 1504SOL    HW1 4711   1.995   4.962   1.999 -0.5944 -1.4287 -0.0771
 1504SOL    HW2 4712   1.977   4.978   2.161 -0.4993 -1.1018 -0.0974
 1505SOL     OW 4713   4.446   0.557   4.772 -0.1446  0.9987  0.3317
 1505SOL    HW1 4714   4.540   0.592   4.764 -0.0350  0.2797 -2.8903
 1505SOL    HW2 4715   4.384   0.616   4.720 -1.0857  0.2150  0.5415
 1506SOL     OW 4716   2.372   5.113   1.537 -0.1781 -0.3755  0.3116
 1506SOL    HW1 4717   2.449   5.064   1.496 -0.7312 -2.2035  1.3657
 1506SOL    HW2 4718   2.340   5.064   1.618 -0.8305  1.7300  1.3942
 1507SOL     OW 4719   0.993   5.106   3.795 -0.1847 -0.3639  0.4100
 1507SOL    HW1 4720   0.965   5.014   3.766  0.2277 -0.6657  0.9575
 1507SOL    HW2 4721   0.939   5.133   3.875 -1.0580  0.3136 -0.3886
 1508SOL     OW 4722   2.838   4.147   1.562 -0.3496 -0.1916  1.0328
 1508SOL    HW1 4723   2.881   4.227   1.605  1.4458 -1.5845  2.0029
 1508SOL    HW2 4724   2.744   4.138   1.595 -0.1048  0.7060  2.0434
 1509SOL     OW 4725   4.929   1.687   2.525  0.0654  0.1631  0.0923
 1509SOL    HW1 4726   4.922   1.623   2.602 -0.7806 -2.1193 -1.7447
 1509SOL    HW2 4727   5.022   1.724   2.520 -0.1226  1.2456  2.7740
 1510SOL     OW 4728   2.751   4.405   2.411  0.2134  0.1109  0.4184
 1510SOL    HW1 4729   2.787   4.314   2.391  1.2623  0.6905 -0.4932
 1510SOL    HW2 4730   2.822   4.459   2.457 -0.1727  0.6707  0.3633
 1511SOL     OW 4731   0.225   3.691   3.928  0.2433  0.1043 -0.0531
 1511SOL    HW1 4732   0.309   3.690   3.983  0.4169 -1.3815 -0.2970
 1511SOL    HW2 4733   0.176   3.777   3.944 -0.3902 -0.7514  3.4611
 1512SOL     OW 4734   1.003   3.184   0.551  0.2024 -0.3641  0.0197
 1512SOL    HW1 4735   1.087   3.224   0.587 -0.3015  0.7396 -0.0105
 1512SOL    HW2 4736   0.934   3.179   0.624 -0.5133  1.0255 -0.5357
 1513SOL     OW 4737   4.940   4.281   3.988  0.1876 -0.1554  0.0683
 1513SOL    HW1 4738   5.005   4.208   4.011 -0.2627 -0.9340 -0.9769
 1513SOL    HW2 4739   4.925   4.340   4.067  0.9907 -0.8778  0.7790
 1514SOL     OW 4740   3.690   0.004   0.810  0.7758  0.3759  0.3258
 1514SOL    HW1 4741   3.666  -0.093   0.819  1.2256 -0.0239 -2.0525
 1514SOL    HW2 4742   3.785   0.012   0.779  0.2478  1.4664 -1.1537
 1515SOL     OW 4743   1.377   3.617   3.363  0.0627 -0.7126  0.4700
 1515SOL    HW1 4744   1.305   3.576   3.307  0.9123 -0.6722 -0.7014
 1515SOL    HW2 4745   1.465   3.581   3.335  0.4843 -1.1730  2.2617
 1516SOL     OW 4746   4.453   1.584   5.076 -0.3327  0.4761 -0.1528
 1516SOL    HW1 4747   4.391   1.517   5.117 -1.5724  0.8177 -1.3749
 1516SOL    HW2 4748   4.545   1.546   5.070 -0.6332 -0.4401  0.7618
 1517SOL     OW 4749   1.268   3.100   1.460 -0.4454 -0.5504 -0.1608
 1517SOL    HW1 4750   1.286   3.067   1.552 -1.2582 -0.6753 -0.0329
 1517SOL    HW2 4751   1.177   3.069   1.432 -0.6137  0.3408 -0.6158
 1518SOL     OW 4752   2.093   0.548   1.948  0.3180  0.1551  0.1600
 1518SOL    HW1 4753   2.112   0.482   2.021  1.7256  1.3075  0.8924
 1518SOL    HW2 4754   1.995   0.552   1.930  0.0272 -0.7093  1.4532
 1519SOL     OW 4755   4.824   1.779   1.190 -0.5152  0.3522 -0.2359
 1519SOL    HW1 4756   4.762   1.800   1.266  0.0160  0.4619  0.1712
 1519SOL    HW2 4757   4.872   1.863   1.162 -1.4319  0.5239 -1.3534
 1520SOL     OW 4758   2.284   4.873   0.710 -0.0037  0.0580 -0.2380
 1520SOL    HW1 4759   2.206   4.918   0.753  1.0556  0.5789  1.2398
 1520SOL    HW2 4760   2.365   4.931   0.719  0.7586 -0.8587 -0.9351
 1521SOL     OW 4761   4.461   2.090   3.225  0.0743  0.3370 -0.1898
 1521SOL    HW1 4762   4.512   2.037   3.157 -1.2864 -0.4993 -0.6045
 1521SOL    HW2 4763   4.516   2.099   3.308  0.1574 -2.3111  0.1471
 1522SOL     OW 4764   2.564   1.966   0.682  0.0423 -0.7695  0.5522
 1522SOL    HW1 4765   2.589   2.054   0.722 -0.4227 -0.4995  0.2611
 1522SOL    HW2 4766   2.641   1.929   0.631  0.6636 -1.1475  1.7477
 1523SOL     OW 4767   2.517   3.211   0.348  0.1977 -1.1611 -0.3536
 1523SOL    HW1 4768   2.509   3.143   0.275  0.2941 -2.2060  0.5807
 1523SOL    HW2 4769   2.613   3.227   0.369  0.1563 -1.4235  0.0453
 1524SOL     OW 4770   0.616   0.847   0.799  0.2612  0.1592 -0.0578
 1524SOL    HW1 4771   0.688   0.782   0.824 -0.1136  0.0832  0.8702
 1524SOL    HW2 4772   0.540   0.838   0.864 -0.1232  0.9889 -0.3890
 1525SOL     OW 4773   2.660   4.807   3.674 -0.1471  0.1618 -0.2185
 1525SOL    HW1 4774   2.593   4.812   3.600  0.2403  1.6813 -0.4927
 1525SOL    HW2 4775   2.708   4.719   3.669 -1.6807 -0.7033 -0.3759
 1526SOL     OW 4776   0.454   2.986   4.768  0.2401  0.5065 -0.1977
 1526SOL    HW1 4777   0.465   2.953   4.674  0.2209  0.8170 -0.3100
 1526SOL    HW2 4778   0.379   2.937   4.811 -1.9741  2.6001 -1.4153
 1527SOL     OW 4779   2.685   3.622   0.204 -0.0166  0.1149  0.0829
 1527SOL    HW1 4780   2.636   3.539   0.179  0.0827  0.6328 -1.9695
 1527SOL    HW2 4781   2.777   3.599   0.233  0.0283 -0.4929 -0.5295
 1528SOL     OW 4782   3.158   4.416   0.500  0.7205 -0.3700  0.2546
 1528SOL    HW1 4783   3.183   4.503   0.543  1.6410 -0.7254  0.4708
 1528SOL    HW2 4784   3.102   4.362   0.563 -2.6591  1.3511 -1.0340
 1529SOL     OW 4785   1.160   3.730   4.685  0.3637 -0.1570  0.0018
 1529SOL    HW1 4786   1.254   3.755   4.661  0.5758  2.4289  2.8673
 1529SOL    HW2 4787   1.160   3.640   4.729  1.2392 -0.8298 -1.3159
 1530SOL     OW 4788   0.985   4.232   0.165  0.0497 -0.1729  0.3788
 1530SOL    HW1 4789   1.063   4.290   0.187 -1.0019  0.4887  2.6940
 1530SOL    HW2 4790   1.015   4.137   0.158  1.3324  0.2800 -0.6006
 1531SOL     OW 4791   1.020   1.277   4.786  0.3578 -0.0427  0.1619
 1531SOL    HW1 4792   1.038   1.375   4.771  0.3425  0.0312  0.6083
 1531SOL    HW2 4793   1.057   1.250   4.875 -1.4952  0.0478  1.0017
 1532SOL     OW 4794   0.194   1.889   2.156 -0.2420 -0.0590 -0.3501
 1532SOL    HW1 4795   0.201   1.838   2.070 -1.3115  0.0142 -0.4970
 1532SOL    HW2 4796   0.128   1.845   2.216 -2.1788  1.7780 -0.9829
 1533SOL     OW 4797   4.477   1.306   3.075 -0.2673  0.0638  0.4187
 1533SOL    HW1 4798   4.562   1.318   3.024 -0.5566 -3.1716 -1.0807
 1533SOL    HW2 4799   4.497   1.271   3.167  0.0597  0.3555  0.4589
 1534SOL     OW 4800   0.916   3.320   3.878  0.4382 -0.3889 -0.5732
 1534SOL    HW1 4801   0.908   3.415   3.849  0.9714 -0.4140 -0.8072
 1534SOL    HW2 4802   0.952   3.318   3.972 -0.8973 -0.3223 -0.0384
 1535SOL     OW 4803   3.743   1.388   3.181 -0.4436 -0.0183 -0.4413
 1535SOL    HW1 4804   3.840   1.383   3.156 -1.1134 -1.3190 -3.1359
 1535SOL    HW2 4805   3.733   1.371   3.279  2.2127  2.6523  0.4433
 1536SOL     OW 4806   2.142   0.737   2.824  0.1545 -0.4333  0.3928
 1536SOL    HW1 4807   2.224   0.680   2.832 -0.2095 -0.9281  0.6875
 1536SOL    HW2 4808   2.148   0.793   2.742  1.8488  1.2737  1.5823
 1537SOL     OW 4809   2.346   4.023   0.581  0.2246 -0.1558 -0.3983
 1537SOL    HW1 4810   2.320   3.945   0.524 -0.1668  0.7264 -1.4553
 1537SOL    HW2 4811   2.431   4.001   0.629  0.3639 -1.0733 -1.0200
 1538SOL     OW 4812   0.137   3.162   2.275  0.2123 -0.4652 -0.1933
 1538SOL    HW1 4813   0.173   3.246   2.234 -1.4679 -0.3474 -1.5627
 1538SOL    HW2 4814   0.204   3.089   2.265  1.5878  0.6081  0.7551
 1539SOL     OW 4815   4.001   1.773   0.918 -0.3089 -0.1600  0.0016
 1539SOL    HW1 4816   3.934   1.795   0.847  0.7704 -0.1152 -1.0430
 1539SOL    HW2 4817   4.076   1.839   0.916 -0.2091 -0.2142  1.1342
 1540SOL     OW 4818   4.207   0.469   4.392 -0.0861  0.4846 -0.2985
 1540SOL    HW1 4819   4.242   0.445   4.302  1.4832  0.9398  0.1600
 1540SOL    HW2 4820   4.151   0.394   4.427  1.1275 -0.6532 -0.7186
 1541SOL     OW 4821   1.740   2.535   4.859 -0.8659 -0.2392  0.2892
 1541SOL    HW1 4822   1.710   2.449   4.817 -2.8537  0.6239 -0.1666
 1541SOL    HW2 4823   1.708   2.540   4.953 -0.3787 -0.1779  0.4545
 1542SOL     OW 4824   3.826   4.422   2.442 -0.1867  0.1812  0.2090
 1542SOL    HW1 4825   3.855   4.380   2.528 -0.3538 -0.6092 -0.1147
 1542SOL    HW2 4826   3.731   4.397   2.423  0.1406 -0.4578 -0.6788
 1543SOL     OW 4827   0.182   3.868   0.121  0.1378 -0.2739 -1.0693
 1543SOL    HW1 4828   0.151   3.945   0.065 -0.3113  1.1911  1.0730
 1543SOL    HW2 4829   0.117   3.793   0.114  0.1629 -0.1888 -2.5684
 1544SOL     OW 4830   0.860   2.132   1.210  0.1808  0.4288 -0.2948
 1544SOL    HW1 4831   0.836   2.216   1.161 -0.9489  1.6498  2.1419
 1544SOL    HW2 4832   0.895   2.064   1.146 -2.5286  1.3554 -2.9711
 1545SOL     OW 4833   0.044   3.622   5.082  0.1158  0.2835 -0.7889
 1545SOL    HW1 4834   0.114   3.688   5.055  0.9267  0.3287  1.2402
 1545SOL    HW2 4835   0.008   3.646   5.173 -0.0458 -1.6555 -0.2823
 1546SOL     OW 4836   3.932   3.872   3.655  0.1571 -0.0775 -0.8584
 1546SOL    HW1 4837   3.973   3.961   3.672 -0.0423 -0.1437  0.0400
 1546SOL    HW2 4838   3.849   3.883   3.600 -0.2344  0.3696 -0.1932
 1547SOL     OW 4839   4.932   0.005   3.852 -0.0846  0.2590 -0.0054
 1547SOL    HW1 4840   4.898  -0.005   3.945  0.2459  1.0857  0.2117
 1547SOL    HW2 4841   5.011   0.067   3.852 -0.6100  0.9430 -0.9487
 1548SOL     OW 4842   4.565   1.464   4.645  0.3285  0.4032 -0.2915
 1548SOL    HW1 4843   4.474   1.458   4.686  0.5524  1.8733  0.4772
 1548SOL    HW2 4844   4.557   1.461   4.545 -0.2314 -3.0552 -0.2852
 1549SOL     OW 4845   0.940   0.431   3.828 -0.3267 -0.4080 -0.0717
 1549SOL    HW1 4846   0.960   0.496   3.901  1.2521 -1.0148  0.0658
 1549SOL    HW2 4847   0.971   0.469   3.740  0.6634 -0.9806  0.0192
 1550SOL     OW 4848   0.502   3.502   0.571 -0.3002  0.4478 -0.0573
 1550SOL    HW1 4849   0.569   3.429   0.559  0.1141  0.7104  0.5822
 1550SOL    HW2 4850   0.452   3.517   0.485 -0.0666 -0.2638 -0.3207
 1551SOL     OW 4851   3.150   1.722   4.446 -0.7309 -0.2321 -0.2181
 1551SOL    HW1 4852   3.140   1.739   4.544  0.1433 -0.1003 -0.1507
 1551SOL    HW2 4853   3.125   1.627   4.427 -4.8370  0.6969 -0.4888
 1552SOL     OW 4854   4.165   0.701   2.762  0.7264  1.0473  0.2282
 1552SOL    HW1 4855   4.142   0.791   2.724 -1.4310  0.0464 -1.0256
 1552SOL    HW2 4856   4.209   0.645   2.692  0.7134  0.6481  0.5370
 1553SOL     OW 4857   4.049   1.225   1.233  0.1047 -0.2237  0.1018
 1553SOL    HW1 4858   4.043   1.299   1.166 -2.3739  1.5861  2.1349
 1553SOL    HW2 4859   4.123   1.245   1.298  0.0608 -0.0286  0.0905
 1554SOL     OW 4860   0.330   4.440   1.467 -0.0562 -0.2766 -0.4242
 1554SOL    HW1 4861   0.417   4.394   1.486 -0.6243 -0.9586  0.5947
 1554SOL    HW2 4862   0.348   4.535   1.441  1.0687 -0.7648 -1.5827
 1555SOL     OW 4863   2.846   4.656   2.225  0.3940  0.5939 -0.3805
 1555SOL    HW1 4864   2.775   4.678   2.158 -0.6074 -0.0081  0.4511
 1555SOL    HW2 4865   2.820   4.694   2.314  0.4379 -0.7663  0.2368
 1556SOL     OW 4866   4.180   0.370   0.734 -0.0916  0.4618 -0.3336
 1556SOL    HW1 4867   4.103   0.344   0.793  1.2071  0.8426  1.6375
 1556SOL    HW2 4868   4.177   0.316   0.650 -1.4749 -0.8442  0.4922
 1557SOL     OW 4869   1.322   0.875   3.416 -0.1752  0.2705 -0.0038
 1557SOL    HW1 4870   1.391   0.806   3.393  1.2736  1.6484  0.0054
 1557SOL    HW2 4871   1.257   0.883   3.341  0.8028  0.2705 -0.8752
 1558SOL     OW 4872   4.731   2.304   4.415  0.6950 -0.1867  0.0020
 1558SOL    HW1 4873   4.680   2.375   4.463 -0.5566  0.3618 -2.0187
 1558SOL    HW2 4874   4.828   2.308   4.442  0.3527  1.1638  1.1615
 1559SOL     OW 4875   4.374   3.730   4.526 -0.0647  0.3008  0.2840
 1559SOL    HW1 4876   4.275   3.718   4.517 -0.0054 -0.4907  0.6001
 1559SOL    HW2 4877   4.404   3.807   4.470 -0.7254 -0.0227 -0.5327
 1560SOL     OW 4878   2.746   4.105   2.070 -0.2231 -0.1789 -0.7818
 1560SOL    HW1 4879   2.771   4.185   2.015  1.7509 -0.9278 -1.0583
 1560SOL    HW2 4880   2.750   4.024   2.012  0.2607 -0.7703  0.0695
 1561SOL     OW 4881   4.343   1.674   3.423  0.0421  0.0587 -0.4487
 1561SOL    HW1 4882   4.395   1.631   3.348 -0.3323 -2.9520  0.8584
 1561SOL    HW2 4883   4.404   1.687   3.501 -0.4291 -0.5689  0.0329
 1562SOL     OW 4884   1.658   2.546   5.103  0.6887  0.3301  0.1848
 1562SOL    HW1 4885   1.702   2.469   5.149  2.0821  0.2727 -1.1697
 1562SOL    HW2 4886   1.615   2.605   5.172  1.3763 -0.5533  1.4144
 1563SOL     OW 4887   0.591   1.715   1.554  0.4638 -1.0829  0.2349
 1563SOL    HW1 4888   0.499   1.734   1.521  0.5303 -0.1547  0.5567
 1563SOL    HW2 4889   0.651   1.695   1.476 -0.2536 -2.8954  0.1020
 1564SOL     OW 4890   3.891   0.839   1.566  0.5301 -0.7502  0.2516
 1564SOL    HW1 4891   3.854   0.783   1.640  1.0191 -0.7587  0.4957
 1564SOL    HW2 4892   3.820   0.899   1.531  0.2797 -0.7823  0.6982
 1565SOL     OW 4893   1.894   3.497   0.759 -0.3942  0.0396 -0.4727
 1565SOL    HW1 4894   1.982   3.541   0.742  0.2397 -1.0129  0.0177
 1565SOL    HW2 4895   1.900   3.437   0.839 -1.8065  0.6291  0.1096
 1566SOL     OW 4896   3.129   1.420   1.850  0.0059  0.7189 -0.0913
 1566SOL    HW1 4897   3.189   1.342   1.828  0.2073  1.3281 -1.8431
 1566SOL    HW2 4898   3.147   1.449   1.944  0.6349 -0.7096  0.2710
 1567SOL     OW 4899   3.471   3.159   3.721 -0.4657  0.2711 -0.0158
 1567SOL    HW1 4900   3.488   3.144   3.818 -1.4327 -0.3134  0.0764
 1567SOL    HW2 4901   3.558   3.176   3.674  0.0377  0.2570  0.8913
 1568SOL     OW 4902   3.483   4.910   1.690 -0.0797 -0.2819  0.5710
 1568SOL    HW1 4903   3.530   4.929   1.776  0.1286 -0.9443  0.6094
 1568SOL    HW2 4904   3.548   4.913   1.614 -0.3523  0.7982  0.3591
 1569SOL     OW 4905   0.356   0.707   1.316  0.6920  0.3657 -0.4216
 1569SOL    HW1 4906   0.426   0.775   1.296  1.1809  0.0832  0.2690
 1569SOL    HW2 4907   0.398   0.616   1.319  0.0024 -0.0171 -1.5943
 1570SOL     OW 4908   0.820   4.666   4.814  0.5290 -0.4128 -0.1735
 1570SOL    HW1 4909   0.879   4.594   4.777  1.4453 -0.8865  2.0498
 1570SOL    HW2 4910   0.877   4.744   4.842  0.3238 -1.2203  2.8172
 1571SOL     OW 4911   5.144   2.082   2.509  0.3215  0.4161  0.4861
 1571SOL    HW1 4912   5.046   2.072   2.489  0.5472  0.1771 -0.5549
 1571SOL    HW2 4913   5.192   1.999   2.481  0.7310  0.2177  1.7138
 1572SOL     OW 4914   1.330   3.103   2.498 -0.0484 -0.3288 -0.1733
 1572SOL    HW1 4915   1.352   3.200   2.503  0.8349 -0.4036 -1.8590
 1572SOL    HW2 4916   1.360   3.057   2.581  2.1302  0.3680 -0.5165
 1573SOL     OW 4917   1.294   0.760   3.768  1.3204  0.7395  0.7568
 1573SOL    HW1 4918   1.360   0.834   3.757  1.6005  0.5482  1.1417
 1573SOL    HW2 4919   1.212   0.795   3.813  0.8066  1.1694 -0.4692
 1574SOL     OW 4920   1.916   0.555   0.255  0.1690 -0.2021  0.2943
 1574SOL    HW1 4921   1.993   0.564   0.318  2.0686 -2.1704 -1.5729
 1574SOL    HW2 4922   1.895   0.645   0.214  0.3468  0.6595  2.0124
 1575SOL     OW 4923   4.516   4.395   4.341  0.3714 -0.0746  0.0634
 1575SOL    HW1 4924   4.535   4.350   4.253  2.2668  1.0620 -0.1594
 1575SOL    HW2 4925   4.533   4.330   4.416 -1.8186 -1.2376 -0.3682
 1576SOL     OW 4926   0.476   1.854   4.205  0.1875 -0.3833 -0.0643
 1576SOL    HW1 4927   0.400   1.789   4.201 -0.5989  0.5542 -0.7785
 1576SOL    HW2 4928   0.523   1.855   4.117  0.1785  0.0210 -0.0659
 1577SOL     OW 4929   3.692   2.002   2.989  0.6451  0.1817  0.6176
 1577SOL    HW1 4930   3.653   1.988   2.898  1.8416 -1.3970  0.3135
 1577SOL    HW2 4931   3.789   2.027   2.980  1.6012 -2.8331  1.4397
 1578SOL     OW 4932   4.176   4.430   1.387  0.5143 -0.1964  0.5950
 1578SOL    HW1 4933   4.250   4.375   1.427  0.0248 -1.4122 -0.1269
 1578SOL    HW2 4934   4.094   4.422   1.443  0.5414  0.0695  0.6717
 1579SOL     OW 4935   3.161   4.926   1.513  0.4087  0.1420  0.2899
 1579SOL    HW1 4936   3.158   4.916   1.612 -0.4237 -1.5352  0.1211
 1579SOL    HW2 4937   3.100   5.000   1.484 -1.2163 -0.9324  0.8612
 1580SOL     OW 4938   0.577   0.861   0.007 -0.6274 -0.5550 -0.4077
 1580SOL    HW1 4939   0.634   0.942  -0.008  0.2039 -1.6455 -4.0522
 1580SOL    HW2 4940   0.498   0.885   0.064  0.8531  2.1612  0.6571
 1581SOL     OW 4941   0.666   2.999   2.504  0.0254  0.0505  0.2107
 1581SOL    HW1 4942   0.744   3.059   2.492  0.0546 -0.1946 -0.9166
 1581SOL    HW2 4943   0.692   2.905   2.480 -0.6523 -0.0039 -0.3362
 1582SOL     OW 4944   5.129   1.086   3.790 -0.2506  0.6070  0.7055
 1582SOL    HW1 4945   5.057   1.145   3.828  0.3536  0.6210  1.8748
 1582SOL    HW2 4946   5.090   0.996   3.768 -0.9530  1.0934 -0.1375
 1583SOL     OW 4947   4.976   3.624   2.383 -0.0002  0.0515  0.3865
 1583SOL    HW1 4948   4.896   3.652   2.330 -1.2075  1.4758  2.8075
 1583SOL    HW2 4949   4.950   3.610   2.479  2.0877 -2.3633  0.7283
 1584SOL     OW 4950   2.905   2.304   0.843  0.2673 -0.7625 -0.2761
 1584SOL    HW1 4951   2.873   2.229   0.785  0.5528 -0.0138 -1.4471
 1584SOL    HW2 4952   2.938   2.379   0.785 -1.2294  0.8164  0.8109
 1585SOL     OW 4953   3.999   0.809   0.316 -0.0310  0.0562 -0.0530
 1585SOL    HW1 4954   4.056   0.758   0.251 -0.5455  2.4956 -2.6589
 1585SOL    HW2 4955   3.905   0.811   0.282 -0.3348  1.3276  0.8024
 1586SOL     OW 4956   0.174   0.002   1.889  0.7833  0.0471 -0.3192
 1586SOL    HW1 4957   0.224   0.075   1.935  1.5033  0.7617 -2.1847
 1586SOL    HW2 4958   0.232  -0.079   1.883  1.2404  0.4417 -1.2932
 1587SOL     OW 4959   1.425   4.472   1.830  0.1590  0.5335 -0.2813
 1587SOL    HW1 4960   1.329   4.497   1.843  0.2273 -0.0482  1.6478
 1587SOL    HW2 4961   1.480   4.555   1.825  0.0317  0.9692  3.1452
 1588SOL     OW 4962   1.885   4.722   3.124  0.4916 -0.1988  0.4270
 1588SOL    HW1 4963   1.829   4.640   3.138 -0.7495  0.6591  0.7120
 1588SOL    HW2 4964   1.966   4.698   3.071 -0.3624 -1.4239 -0.4050
 1589SOL     OW 4965   0.785   0.597   3.212 -0.1605 -0.4564  0.0255
 1589SOL    HW1 4966   0.731   0.676   3.184 -1.1027 -0.9059  0.5464
 1589SOL    HW2 4967   0.729   0.534   3.266  0.9765 -0.7414  0.9363
 1590SOL     OW 4968   4.806   0.343   0.070  0.2986 -0.1398  0.3524
 1590SOL    HW1 4969   4.894   0.349   0.117  0.1788  0.9174  0.4657
 1590SOL    HW2 4970   4.741   0.406   0.112  0.6104  1.9465 -2.0739
 1591SOL     OW 4971   4.018   1.978   4.947  0.0970  0.0831 -0.7744
 1591SOL    HW1 4972   4.023   1.962   5.045  0.5136 -0.0355 -0.8149
 1591SOL    HW2 4973   3.942   1.925   4.908  0.1384 -0.1270 -0.5708
 1592SOL     OW 4974   2.983   1.123   1.222  0.3405 -0.1377 -0.2792
 1592SOL    HW1 4975   3.043   1.099   1.298 -0.3900 -1.4621 -0.0910
 1592SOL    HW2 4976   2.940   1.211   1.240  1.1623  0.1713  0.2227
 1593SOL     OW 4977   2.780   2.777   5.134 -0.2445  0.0259  0.6103
 1593SOL    HW1 4978   2.831   2.782   5.220  0.9262  0.1414 -0.0719
 1593SOL    HW2 4979   2.814   2.847   5.071 -1.5732  0.4149  0.2929
 1594SOL     OW 4980   4.721   2.110   4.975  0.6127 -0.2167  0.3924
 1594SOL    HW1 4981   4.633   2.132   4.931  1.0877  1.5214  0.2419
 1594SOL    HW2 4982   4.750   2.019   4.947 -0.6142 -0.3825 -0.4296
 1595SOL     OW 4983   0.261   5.008   0.049  0.9067 -0.1465  0.1608
 1595SOL    HW1 4984   0.284   5.070   0.125 -1.8977  1.3352 -0.0890
 1595SOL    HW2 4985   0.330   5.018  -0.023 -0.1830  4.0658 -0.5798
 1596SOL     OW 4986   2.075   2.016   2.670  0.3698  0.0906 -0.1516
 1596SOL    HW1 4987   2.002   2.084   2.659  1.4632  1.2072 -0.6835
 1596SOL    HW2 4988   2.049   1.932   2.623 -2.0988 -0.8357  2.4998
 1597SOL     OW 4989   1.135   2.004   0.405 -0.0462 -0.3479  0.4238
 1597SOL    HW1 4990   1.062   2.026   0.340  0.9543  0.1068 -0.5736
 1597SOL    HW2 4991   1.094   1.971   0.490 -1.4291  0.2514  0.0287
 1598SOL     OW 4992   4.773   3.522   0.048 -0.2325  0.0288 -0.0029
 1598SOL    HW1 4993   4.779   3.509  -0.051  3.9773  0.6796 -0.0260
 1598SOL    HW2 4994   4.770   3.620   0.069  3.4143  0.1982  0.3826
 1599SOL     OW 4995   3.148   0.176   4.030 -0.0739  0.2535  0.3345
 1599SOL    HW1 4996   3.062   0.180   3.979  0.1577  0.0629 -0.0723
 1599SOL    HW2 4997   3.224   0.159   3.967  0.2527  0.3341  0.7028
 1600SOL     OW 4998   4.022   1.664   5.043  0.4133 -0.0103  0.0522
 1600SOL    HW1 4999   3.990   1.708   5.127  0.5057  0.6703 -0.2692
 1600SOL    HW2 5000   4.071   1.730   4.987  1.0024 -0.6535 -0.1979
 1601SOL     OW 5001   0.976   5.147   1.826  0.7558 -0.1824  0.5441
 1601SOL    HW1 5002   0.989   5.145   1.925  0.9942  1.2541  0.5470
 1601SOL    HW2 5003   1.063   5.132   1.780  0.8443  0.2879  0.5562
 1602SOL     OW 5004   1.363   3.742   1.323  0.1698  0.5860 -0.1918
 1602SOL    HW1 5005   1.317   3.831   1.332  0.5950  0.7542  0.4274
 1602SOL    HW2 5006   1.462   3.756   1.324  0.2594  0.2932 -2.2361
 1603SOL     OW 5007   1.355   1.829   1.880 -1.1268 -0.2485 -0.7399
 1603SOL    HW1 5008   1.411   1.911   1.862 -1.9110  0.2927 -0.7524
 1603SOL    HW2 5009   1.394   1.780   1.958 -1.9390  1.3873  0.7721
 1604SOL     OW 5010   2.509   3.688   0.911 -0.5804  0.1040  0.0840
 1604SOL    HW1 5011   2.450   3.768   0.926 -0.0249  0.7273 -0.9063
 1604SOL    HW2 5012   2.603   3.711   0.939 -0.6148 -0.5533  0.7502
 1605SOL     OW 5013   4.410   4.110   3.150  0.1846 -0.2601  0.1888
 1605SOL    HW1 5014   4.335   4.047   3.128  0.3921 -0.0206 -1.3073
 1605SOL    HW2 5015   4.482   4.060   3.199 -0.7310 -0.5982  1.2332
 1606SOL     OW 5016   4.421   2.299   3.931 -0.1880 -0.2687 -0.5424
 1606SOL    HW1 5017   4.397   2.264   4.021 -2.9134 -1.4338 -1.5976
 1606SOL    HW2 5018   4.474   2.383   3.940  1.6479 -1.5844  2.0915
 1607SOL     OW 5019   2.961   3.145   0.460 -0.2206 -0.1867 -0.6210
 1607SOL    HW1 5020   2.967   3.058   0.510 -0.0978  0.3917  0.4070
 1607SOL    HW2 5021   3.053   3.173   0.431 -0.1539  0.0109 -0.2210
 1608SOL     OW 5022   0.723   2.611   1.024  0.4121 -1.0619 -0.2287
 1608SOL    HW1 5023   0.751   2.631   1.118 -0.5242 -1.3744  0.1304
 1608SOL    HW2 5024   0.670   2.688   0.988  2.5481 -0.0081 -1.2794
 1609SOL     OW 5025   3.785   0.477   3.050 -0.4567 -0.1002  0.3578
 1609SOL    HW1 5026   3.778   0.385   3.089 -0.0176  0.0938  0.8951
 1609SOL    HW2 5027   3.849   0.476   2.973 -0.0618 -0.1364  0.6882
 1610SOL     OW 5028   4.319   4.874   1.375 -0.4144  0.3418 -0.1097
 1610SOL    HW1 5029   4.410   4.895   1.410 -0.2940 -0.7680  0.3151
 1610SOL    HW2 5030   4.325   4.796   1.312 -0.9560  0.8269 -0.7724
 1611SOL     OW 5031   5.138   4.647   3.269 -0.1325  0.7338 -0.2424
 1611SOL    HW1 5032   5.173   4.740   3.285 -0.5862  0.7865  0.4737
 1611SOL    HW2 5033   5.038   4.649   3.268 -0.1772  0.0681  0.9745
 1612SOL     OW 5034   1.442   3.748   1.955 -0.2752  0.0916  0.3961
 1612SOL    HW1 5035   1.355   3.786   1.922 -0.6515 -0.1545  1.0892
 1612SOL    HW2 5036   1.514   3.768   1.889 -0.3094  2.6196  1.0300
 1613SOL     OW 5037   4.080   0.276   3.233  0.6171  0.3168 -0.1204
 1613SOL    HW1 5038   4.103   0.324   3.148  1.2292 -1.2371 -0.8542
 1613SOL    HW2 5039   4.003   0.215   3.217  1.6046 -1.0135  0.0494
 1614SOL     OW 5040   3.433   3.485   4.484  0.3448  0.2484 -0.4339
 1614SOL    HW1 5041   3.430   3.583   4.501  0.3924  0.3536 -1.0112
 1614SOL    HW2 5042   3.353   3.441   4.524  0.6565  0.4280  0.4027
 1615SOL     OW 5043   1.192   2.490   3.069 -0.6183 -0.1977  0.1890
 1615SOL    HW1 5044   1.170   2.393   3.063 -1.4214  0.0323 -0.9570
 1615SOL    HW2 5045   1.148   2.539   2.994 -0.0881  1.0345  0.6488
 1616SOL     OW 5046   1.222   4.597   4.413 -0.2695 -0.3814 -0.1859
 1616SOL    HW1 5047   1.269   4.624   4.497  2.0484  0.2962 -1.6335
 1616SOL    HW2 5048   1.204   4.499   4.415 -0.0767 -0.4022  1.0100
 1617SOL     OW 5049   3.915   2.261   0.728 -0.2055 -0.2552  0.0541
 1617SOL    HW1 5050   3.865   2.331   0.778 -0.5875 -0.1749 -0.4363
 1617SOL    HW2 5051   4.000   2.240   0.777 -0.5302 -0.1224  0.6942
 1618SOL     OW 5052   2.224   0.045   4.124  0.5734 -0.3673  0.4074
 1618SOL    HW1 5053   2.269  -0.019   4.062  1.5435  1.5355 -0.9678
 1618SOL    HW2 5054   2.139   0.076   4.082  0.5133 -0.1501  0.6924
 1619SOL     OW 5055   4.102   2.552   1.878 -0.1879 -0.0716  0.5303
 1619SOL    HW1 5056   4.008   2.585   1.876  0.0338  0.5970  0.5961
 1619SOL    HW2 5057   4.149   2.591   1.957 -0.1812 -1.3573  1.1837
 1620SOL     OW 5058   1.472   3.389   0.185 -0.4030 -0.3367 -0.2165
 1620SOL    HW1 5059   1.388   3.336   0.178 -0.9046  0.6269 -3.6948
 1620SOL    HW2 5060   1.536   3.360   0.113  2.2007 -0.8349  2.1322
 1621SOL     OW 5061   4.498   4.362   3.371  0.1500  0.9297 -0.0415
 1621SOL    HW1 5062   4.415   4.330   3.325 -0.1018  1.2433  0.1861
 1621SOL    HW2 5063   4.568   4.290   3.369 -0.7543 -0.0522  1.3768
 1622SOL     OW 5064   3.376   4.993   3.778 -0.2853 -0.6587  0.4950
 1622SOL    HW1 5065   3.461   4.963   3.822 -1.3138 -0.8350  2.4775
 1622SOL    HW2 5066   3.313   4.915   3.770 -0.4795 -0.4196 -0.4896
 1623SOL     OW 5067   5.064   0.090   0.229 -1.0689 -0.8323  0.1904
 1623SOL    HW1 5068   5.154   0.047   0.241 -1.4742 -1.6488  0.3958
 1623SOL    HW2 5069   5.020   0.053   0.147 -2.2659 -2.3780  1.4504
 1624SOL     OW 5070   0.519   2.017   0.010 -0.4397 -0.4839 -0.0160
 1624SOL    HW1 5071   0.513   2.068  -0.077 -1.5401  0.0503  0.3470
 1624SOL    HW2 5072   0.437   1.961   0.021 -0.4820 -0.2611  0.8569
 1625SOL     OW 5073   4.309   1.429   2.874  0.0514  0.1584  0.1096
 1625SOL    HW1 5074   4.352   1.367   2.940 -0.9606 -1.6644 -0.8730
 1625SOL    HW2 5075   4.334   1.402   2.781  0.8703  2.2530 -0.3211
 1626SOL     OW 5076   0.670   4.526   3.487  0.4941  0.0704 -0.3886
 1626SOL    HW1 5077   0.767   4.508   3.473  0.3087  0.0335 -1.6939
 1626SOL    HW2 5078   0.624   4.441   3.512  0.9564  0.2829  1.3030
 1627SOL     OW 5079   3.130   0.481   4.007 -0.0344 -0.4171  0.2001
 1627SOL    HW1 5080   3.057   0.532   3.962 -0.3287 -1.2641 -0.3019
 1627SOL    HW2 5081   3.111   0.383   4.002 -0.3559 -0.5417  2.6536
 1628SOL     OW 5082   0.070   4.325   3.020 -0.1758  0.5877 -0.2216
 1628SOL    HW1 5083   0.158   4.282   3.002 -0.4685  0.4888 -1.5626
 1628SOL    HW2 5084   0.066   4.355   3.115  0.3029 -1.7455  0.6120
 1629SOL     OW 5085   3.570   0.700   1.620 -0.5405  0.4774 -0.4814
 1629SOL    HW1 5086   3.587   0.603   1.605 -1.9545  0.2584 -0.7701
 1629SOL    HW2 5087   3.588   0.750   1.536  1.3142  0.6542 -0.0210
 1630SOL     OW 5088   2.534   0.267   4.399 -0.1110 -0.5349 -0.1202
 1630SOL    HW1 5089   2.557   0.178   4.360 -1.5206 -0.6694 -0.7110
 1630SOL    HW2 5090   2.604   0.334   4.374  0.3095 -1.1890 -0.7262
 1631SOL     OW 5091   4.766   2.408   4.812 -0.2140  0.4918 -0.2238
 1631SOL    HW1 5092   4.810   2.319   4.803 -2.7212 -0.8597 -0.0156
 1631SOL    HW2 5093   4.761   2.433   4.908  0.1471  0.6896 -0.2542
 1632SOL     OW 5094   2.111   2.744   0.352  0.3517 -0.3562  0.5917
 1632SOL    HW1 5095   2.193   2.785   0.392  0.1028 -0.7470  1.5379
 1632SOL    HW2 5096   2.128   2.649   0.329  0.5393 -0.0903 -0.3969
 1633SOL     OW 5097   2.554   2.429   3.090  0.3068  0.0382  0.0047
 1633SOL    HW1 5098   2.460   2.410   3.118  0.2680 -0.5767 -0.5118
 1633SOL    HW2 5099   2.612   2.350   3.112  0.1616 -0.7161 -2.1409
 1634SOL     OW 5100   3.813   1.304   2.094 -0.2794 -0.4673 -0.2186
 1634SOL    HW1 5101   3.850   1.285   2.003  0.2292 -1.2817  0.1519
 1634SOL    HW2 5102   3.727   1.254   2.105 -0.2814 -0.4600 -0.2013
 1635SOL     OW 5103   0.684   3.687   3.457  0.0903  0.1614 -0.1359
 1635SOL    HW1 5104   0.622   3.696   3.379 -1.7238  2.3374  1.4366
 1635SOL    HW2 5105   0.689   3.591   3.485 -0.8673 -0.3579 -1.6331
 1636SOL     OW 5106   4.002   2.945   3.199  0.6711 -0.7364  0.7274
 1636SOL    HW1 5107   4.042   2.873   3.255  3.0783  0.0266  0.1131
 1636SOL    HW2 5108   4.026   3.035   3.236 -1.2196 -0.1920  0.7715
 1637SOL     OW 5109   5.138   2.516   4.911 -0.4302  0.1362 -0.1334
 1637SOL    HW1 5110   5.062   2.582   4.915 -1.6998 -1.2360 -0.5597
 1637SOL    HW2 5111   5.204   2.537   4.983 -1.9334  0.5474  1.1888
 1638SOL     OW 5112   2.166   4.258   1.561  0.6400  0.3840 -0.0493
 1638SOL    HW1 5113   2.160   4.342   1.508  0.4607  1.3974  1.5349
 1638SOL    HW2 5114   2.105   4.264   1.640  0.2122 -1.4561 -0.1856
 1639SOL     OW 5115   4.852   3.516   3.507  0.8232  0.3577 -0.2981
 1639SOL    HW1 5116   4.799   3.599   3.486  2.2007  1.7415  1.3027
 1639SOL    HW2 5117   4.858   3.458   3.426 -2.3311  0.5429 -0.7902
 1640SOL     OW 5118   0.051   4.252   3.751 -0.3052 -0.6343 -0.1556
 1640SOL    HW1 5119   0.035   4.322   3.821 -0.7672 -1.1596  0.2772
 1640SOL    HW2 5120  -0.023   4.185   3.754 -0.0442 -0.9575 -0.7918
 1641SOL     OW 5121   0.099   4.949   3.041  0.0726  0.2486  0.1966
 1641SOL    HW1 5122   0.159   5.008   2.987  0.3947 -1.2652 -1.1873
 1641SOL    HW2 5123   0.020   4.922   2.985 -0.9828  0.7491  1.3901
 1642SOL     OW 5124   4.568   1.856   1.822  0.0685  0.1219 -0.2252
 1642SOL    HW1 5125   4.634   1.874   1.749  0.8999 -0.7182  0.2931
 1642SOL    HW2 5126   4.530   1.942   1.854 -0.0188  0.5321 -1.3709
 1643SOL     OW 5127   0.417   3.080   2.489 -0.8572  0.1633 -0.3256
 1643SOL    HW1 5128   0.515   3.067   2.504 -0.7695  1.9559  0.9330
 1643SOL    HW2 5129   0.392   3.040   2.401  1.0917  0.1300 -0.9213
 1644SOL     OW 5130   0.262   1.395   1.475  0.5191  0.6351 -0.0289
 1644SOL    HW1 5131   0.184   1.344   1.511  1.8566 -0.7755  0.9449
 1644SOL    HW2 5132   0.228   1.469   1.416 -1.5433  0.1543  0.4729
 1645SOL     OW 5133   3.298   2.802   5.014  0.2986  0.6921  0.3962
 1645SOL    HW1 5134   3.236   2.879   5.025  0.3421  0.8609 -0.4712
 1645SOL    HW2 5135   3.392   2.834   5.010  0.2574  0.7058 -0.8991
 1646SOL     OW 5136   2.298   4.358   4.784 -0.1986 -0.4026  0.6378
 1646SOL    HW1 5137   2.351   4.336   4.866  0.0297 -0.1649  0.5567
 1646SOL    HW2 5138   2.202   4.332   4.797 -0.3606  0.4994  1.3445
 1647SOL     OW 5139   3.186   2.666   4.128 -0.1455  0.3099 -0.5323
 1647SOL    HW1 5140   3.143   2.748   4.166  0.8409  1.8746 -2.6118
 1647SOL    HW2 5141   3.161   2.587   4.184 -2.1938  1.7890  0.8089
 1648SOL     OW 5142   2.458   4.537   1.522  0.6768 -0.8295  0.4420
 1648SOL    HW1 5143   2.532   4.480   1.486  0.7097 -1.1184  0.9413
 1648SOL    HW2 5144   2.450   4.620   1.468 -0.2258 -1.8784 -1.1224
 1649SOL     OW 5145   4.661   0.723   4.581 -0.4220  0.1563  0.0239
 1649SOL    HW1 5146   4.723   0.645   4.583 -0.2765  0.2716  1.4537
 1649SOL    HW2 5147   4.598   0.714   4.505 -0.4407 -1.3910  0.1944
 1650SOL     OW 5148   0.871   1.072   3.494 -1.0100  0.0852  0.4829
 1650SOL    HW1 5149   0.931   1.135   3.445  0.9818 -1.2095  1.1346
 1650SOL    HW2 5150   0.779   1.076   3.455  0.0855  0.2442 -2.2994
 1651SOL     OW 5151   1.363   2.680   0.957 -0.1078 -0.5507 -0.3389
 1651SOL    HW1 5152   1.408   2.599   0.920  0.0624  0.2864 -2.0767
 1651SOL    HW2 5153   1.272   2.656   0.989  0.9669 -1.9901  1.9485
 1652SOL     OW 5154   2.429   1.559   1.070 -0.2334  0.6199  0.0388
 1652SOL    HW1 5155   2.442   1.581   0.974 -1.0563  1.0411  0.0093
 1652SOL    HW2 5156   2.500   1.603   1.125 -0.4132  1.3026 -0.2687
 1653SOL     OW 5157   4.573   1.670   3.975  0.0721  0.4530 -0.0035
 1653SOL    HW1 5158   4.543   1.658   4.070 -2.3282  0.4501 -0.6846
 1653SOL    HW2 5159   4.535   1.755   3.939  2.5267  1.4278 -0.4437
 1654SOL     OW 5160   4.011   2.400   4.039  0.0520 -0.6483 -0.3191
 1654SOL    HW1 5161   3.944   2.441   4.101 -0.1650 -0.4629 -0.6774
 1654SOL    HW2 5162   4.096   2.453   4.044 -0.3829  0.1408 -1.1364
 1655SOL     OW 5163   3.402   4.234   4.819 -0.8560 -0.2205  0.2595
 1655SOL    HW1 5164   3.467   4.280   4.759 -0.2683 -0.5900  0.5968
 1655SOL    HW2 5165   3.313   4.280   4.816 -0.3385  0.8032  0.4398
 1656SOL     OW 5166   0.706   1.846   0.090  0.3832  0.1166 -0.4037
 1656SOL    HW1 5167   0.631   1.904   0.061  1.9496  1.8483 -1.1561
 1656SOL    HW2 5168   0.787   1.865   0.035  0.6911 -3.6692 -1.5521
 1657SOL     OW 5169   4.618   2.321   1.835  0.1195  0.1115  0.7536
 1657SOL    HW1 5170   4.578   2.353   1.749  1.7702 -0.5110 -0.2961
 1657SOL    HW2 5171   4.569   2.363   1.912 -2.7627 -0.8865 -0.3748
 1658SOL     OW 5172   2.090   0.016   1.129  0.3756 -0.7245  0.3415
 1658SOL    HW1 5173   2.138   0.021   1.041 -0.4120 -2.0974 -0.2089
 1658SOL    HW2 5174   2.152   0.042   1.203  1.0879  0.3449 -0.5970
 1659SOL     OW 5175   2.947   0.536   5.006 -0.5766  0.2775 -0.0778
 1659SOL    HW1 5176   2.960   0.612   5.069  2.8761 -0.7736  0.6685
 1659SOL    HW2 5177   2.913   0.457   5.055 -0.3371  0.2023 -0.0303
 1660SOL     OW 5178   0.423   2.079   4.364  0.0179 -0.6200 -0.2418
 1660SOL    HW1 5179   0.346   2.135   4.332  1.3620  0.0626 -2.4918
 1660SOL    HW2 5180   0.417   1.988   4.322  1.0002 -0.2009 -1.3328
 1661SOL     OW 5181   2.909   1.602   3.295 -0.1154  0.1133  0.0698
 1661SOL    HW1 5182   2.842   1.663   3.254 -0.6052 -1.5699 -1.7512
 1661SOL    HW2 5183   2.863   1.527   3.342  0.4353 -0.7415 -0.7015
 1662SOL     OW 5184   0.987   1.547   2.736  0.0132  0.0768  0.2333
 1662SOL    HW1 5185   0.890   1.552   2.760 -0.1631  1.4030 -0.6984
 1662SOL    HW2 5186   1.033   1.632   2.762  0.7445 -0.1901 -0.1417
 1663SOL     OW 5187   2.270   2.605   1.387 -0.1018 -0.3364  0.0715
 1663SOL    HW1 5188   2.242   2.524   1.337  2.1514 -0.4554 -1.1284
 1663SOL    HW2 5189   2.276   2.683   1.324  0.1848  0.1678  0.7084
 1664SOL     OW 5190   0.048   1.245   1.556  0.2176  0.0970 -0.1141
 1664SOL    HW1 5191   0.037   1.243   1.656  0.0165 -0.1668 -0.1414
 1664SOL    HW2 5192  -0.037   1.275   1.514  0.2148 -0.0612 -0.2213
 1665SOL     OW 5193   1.503   3.224   0.413  0.1125  0.3092 -0.2409
 1665SOL    HW1 5194   1.563   3.235   0.492 -1.1634 -0.5759  0.9035
 1665SOL    HW2 5195   1.513   3.303   0.352  0.7486  1.2859  1.0734
 1666SOL     OW 5196   4.010   4.104   1.268 -0.6278  0.2394 -0.1253
 1666SOL    HW1 5197   4.078   4.032   1.284 -0.4294  0.4825  0.1290
 1666SOL    HW2 5198   4.052   4.177   1.214 -0.0321  1.3774  1.7620
 1667SOL     OW 5199   0.919   4.670   2.473  0.0737 -0.0229 -0.3364
 1667SOL    HW1 5200   0.824   4.689   2.497 -0.1701  0.6071 -1.6472
 1667SOL    HW2 5201   0.979   4.734   2.522 -0.2789  0.3086 -0.3275
 1668SOL     OW 5202   4.486   2.905   2.567 -0.5047 -0.4933 -0.4826
 1668SOL    HW1 5203   4.446   2.897   2.658 -0.2590  1.0875 -0.2162
 1668SOL    HW2 5204   4.557   2.835   2.556  0.6741  0.3740  1.2029
 1669SOL     OW 5205   2.531   5.141   1.926  0.4190  0.4400 -0.1802
 1669SOL    HW1 5206   2.556   5.052   1.964 -3.6728  0.3754  3.1272
 1669SOL    HW2 5207   2.463   5.129   1.854 -0.6812  0.7997  0.7586
 1670SOL     OW 5208   3.616   4.115   5.145  0.4126 -0.7504  0.3018
 1670SOL    HW1 5209   3.703   4.079   5.113 -0.0551 -2.8547  1.2478
 1670SOL    HW2 5210   3.546   4.102   5.075  0.0801 -2.4631  0.9180
 1671SOL     OW 5211   3.468   4.306   4.105 -0.0588 -0.3221  0.5657
 1671SOL    HW1 5212   3.455   4.216   4.063 -1.0745  0.6700 -1.3380
 1671SOL    HW2 5213   3.396   4.321   4.173 -0.1437 -0.7778  0.5833
 1672SOL     OW 5214   0.526   1.570   0.677  0.0402  0.1581  0.3798
 1672SOL    HW1 5215   0.541   1.599   0.582 -1.9404  1.3943  0.3988
 1672SOL    HW2 5216   0.523   1.470   0.681  0.7035  0.0715 -0.7415
 1673SOL     OW 5217   1.206   3.507   4.825 -0.6615  0.3795 -0.0929
 1673SOL    HW1 5218   1.305   3.496   4.832 -0.3334  2.8560 -0.1071
 1673SOL    HW2 5219   1.163   3.486   4.913 -0.1759 -0.7650 -0.1034
 1674SOL     OW 5220   4.102   0.239   2.660  0.0444  0.2430  0.0038
 1674SOL    HW1 5221   4.109   0.201   2.568  1.8012 -1.1364  0.6343
 1674SOL    HW2 5222   4.170   0.194   2.719  0.5814  2.7276  1.4081
 1675SOL     OW 5223   0.403   2.537   4.517 -0.3802  0.1906  0.1744
 1675SOL    HW1 5224   0.455   2.470   4.569 -0.4114 -1.3025 -1.6320
 1675SOL    HW2 5225   0.306   2.531   4.541  0.0212  2.3591  2.8742
 1676SOL     OW 5226   1.306   1.117   2.359 -0.0192  0.3028  0.0280
 1676SOL    HW1 5227   1.270   1.178   2.289 -0.7333  0.0749  0.1842
 1676SOL    HW2 5228   1.402   1.097   2.341 -0.1134  0.5043 -0.6980
 1677SOL     OW 5229   0.817   3.581   2.217  0.3129  0.1574 -0.1318
 1677SOL    HW1 5230   0.793   3.678   2.205 -2.1108 -0.4366 -0.6737
 1677SOL    HW2 5231   0.792   3.552   2.309  1.0348  0.0227  0.0279
 1678SOL     OW 5232   4.013   4.744   3.154 -0.3760 -0.6128  0.0880
 1678SOL    HW1 5233   4.051   4.714   3.241  0.3273 -0.1720 -0.0635
 1678SOL    HW2 5234   4.077   4.805   3.108 -1.8068  1.2375  0.4287
 1679SOL     OW 5235   2.222   5.013   5.028  0.0715 -0.3468 -0.4476
 1679SOL    HW1 5236   2.254   5.088   4.970 -0.5620  0.9280  0.7902
 1679SOL    HW2 5237   2.300   4.956   5.054  0.7090  0.3576 -0.7723
 1680SOL     OW 5238   2.055   3.657   4.063  0.0784 -0.0920 -0.6233
 1680SOL    HW1 5239   2.047   3.574   4.008  1.3113  0.0121 -0.9821
 1680SOL    HW2 5240   2.012   3.733   4.016 -1.9400 -0.6904  0.1438
 1681SOL     OW 5241   3.151   1.513   4.655  0.3345  0.2610 -0.4829
 1681SOL    HW1 5242   3.150   1.437   4.590  1.9551  0.2952 -0.5792
 1681SOL    HW2 5243   3.119   1.481   4.744 -2.5231  0.3568 -1.3817
 1682SOL     OW 5244   1.493   0.235   0.827  0.5017  0.0438  0.1523
 1682SOL    HW1 5245   1.514   0.214   0.731  1.3261 -0.7532  0.4866
 1682SOL    HW2 5246   1.505   0.333   0.843  1.6545 -0.0076 -0.2670
 1683SOL     OW 5247   2.389   0.423   0.028  0.2639 -0.2186  0.1133
 1683SOL    HW1 5248   2.360   0.503   0.082  0.9565 -0.0197  0.2012
 1683SOL    HW2 5249   2.330   0.345   0.051  0.9941 -0.3452  1.7258
 1684SOL     OW 5250   1.771   5.103   3.879 -0.2444  0.0535  0.3584
 1684SOL    HW1 5251   1.787   5.004   3.878  1.6241  0.3133 -0.9360
 1684SOL    HW2 5252   1.721   5.129   3.796  0.3758  0.3395  0.0704
 1685SOL     OW 5253   3.673   4.267   4.738 -0.5303  0.3833 -0.4532
 1685SOL    HW1 5254   3.644   4.201   4.808 -1.3904  1.2450  0.0319
 1685SOL    HW2 5255   3.771   4.258   4.722 -0.6637 -1.1379 -0.5386
 1686SOL     OW 5256   4.373   0.789   3.120  0.0729 -0.2908 -0.4497
 1686SOL    HW1 5257   4.387   0.745   3.031  0.3673 -0.2109 -0.4419
 1686SOL    HW2 5258   4.364   0.887   3.107 -0.3079 -0.3228 -0.4362
 1687SOL     OW 5259   3.430   2.164   3.749  0.2359 -0.4234  0.1078
 1687SOL    HW1 5260   3.431   2.093   3.819  0.8688  0.3680  0.9155
 1687SOL    HW2 5261   3.480   2.245   3.781  0.1259  0.1397 -1.0623
 1688SOL     OW 5262   2.081   1.092   2.427  0.0552  0.5798  0.2252
 1688SOL    HW1 5263   2.073   1.090   2.327 -0.1279  0.1538  0.2465
 1688SOL    HW2 5264   2.159   1.149   2.453  1.8383 -1.5009 -0.2634
 1689SOL     OW 5265   0.579   3.195   4.581  0.1915  0.3236  0.8647
 1689SOL    HW1 5266   0.660   3.143   4.554  0.7487  0.6529  1.8368
 1689SOL    HW2 5267   0.550   3.166   4.672  0.1514  1.2607  1.1696
 1690SOL     OW 5268   1.540   0.700   4.161 -0.3674 -0.2462 -0.3241
 1690SOL    HW1 5269   1.625   0.683   4.211 -1.3773  0.8917  1.9230
 1690SOL    HW2 5270   1.513   0.618   4.112  1.8015 -0.7501 -0.8014
 1691SOL     OW 5271   0.163   2.527   5.111 -0.6481  0.0364  0.2437
 1691SOL    HW1 5272   0.152   2.622   5.141  0.1918  0.0120  0.6581
 1691SOL    HW2 5273   0.255   2.495   5.135 -0.8131 -0.7780 -0.1832
 1692SOL     OW 5274   3.969   4.456   1.549 -0.1287  0.2526  0.0039
 1692SOL    HW1 5275   3.887   4.492   1.504 -1.3578 -1.1966  0.9813
 1692SOL    HW2 5276   3.971   4.487   1.644  0.4197  0.1996  0.0131
 1693SOL     OW 5277   0.466   1.336   5.004  0.1552  0.3779  0.1563
 1693SOL    HW1 5278   0.512   1.252   5.030 -0.4916  0.4117  1.5008
 1693SOL    HW2 5279   0.480   1.405   5.074  0.2848  1.2508 -0.7076
 1694SOL     OW 5280   4.674   3.073   1.114  0.2715  0.0317  0.2097
 1694SOL    HW1 5281   4.621   3.134   1.172 -2.0063 -2.9310  1.4953
 1694SOL    HW2 5282   4.734   3.015   1.170 -1.3545 -2.3140 -0.3229
 1695SOL     OW 5283   1.325   2.370   3.508 -0.0244 -0.1689  0.2042
 1695SOL    HW1 5284   1.316   2.443   3.440  0.2482  1.4632  1.8433
 1695SOL    HW2 5285   1.390   2.302   3.475 -1.2061 -0.3664 -1.9058
 1696SOL     OW 5286   1.706   4.826   0.367  0.1295  0.7838  0.3319
 1696SOL    HW1 5287   1.652   4.843   0.284 -0.3126  1.4568  0.7528
 1696SOL    HW2 5288   1.686   4.733   0.400 -1.0377  1.1320  0.6612
 1697SOL     OW 5289   2.603   2.319   1.337  0.1946 -0.5314 -0.0432
 1697SOL    HW1 5290   2.621   2.322   1.435  0.8782  1.5128 -0.1708
 1697SOL    HW2 5291   2.673   2.265   1.291 -1.5059 -3.6789  0.7617
 1698SOL     OW 5292   0.904   2.620   3.959  0.1012  0.4571  0.3949
 1698SOL    HW1 5293   0.959   2.661   3.887  0.4652  0.7900  0.8604
 1698SOL    HW2 5294   0.961   2.602   4.039 -0.0221 -1.0377  0.1847
 1699SOL     OW 5295   4.642   4.261   0.968  0.1344 -0.3539  0.0535
 1699SOL    HW1 5296   4.562   4.319   0.979  0.0198 -0.2744 -1.0584
 1699SOL    HW2 5297   4.667   4.256   0.871 -0.8354 -3.4166 -0.1377
 1700SOL     OW 5298   3.466   0.583   1.189  0.7720  0.2024 -0.2720
 1700SOL    HW1 5299   3.418   0.581   1.276  0.3890 -0.1433 -0.4906
 1700SOL    HW2 5300   3.541   0.650   1.194  1.1163 -0.2199  0.5078
 1701SOL     OW 5301   0.335   3.337   2.546  0.1745  0.0958 -0.4760
 1701SOL    HW1 5302   0.288   3.394   2.478 -0.2780 -1.1649 -1.2589
 1701SOL    HW2 5303   0.346   3.244   2.510  1.6300 -0.1263  0.4309
 1702SOL     OW 5304   1.937   3.330   5.062  0.2903 -0.0741  0.5670
 1702SOL    HW1 5305   1.900   3.323   5.155 -1.2275  0.1333  0.0160
 1702SOL    HW2 5306   1.950   3.427   5.040 -0.4820 -0.0571  0.1587
 1703SOL     OW 5307   0.745   4.606   0.801 -0.0237 -0.4101  0.0374
 1703SOL    HW1 5308   0.816   4.561   0.856 -0.1196  1.3904  1.7526
 1703SOL    HW2 5309   0.655   4.571   0.828  0.0065 -0.3061  0.2801
 1704SOL     OW 5310   4.537   1.137   2.394  0.1198 -0.0294  0.1931
 1704SOL    HW1 5311   4.602   1.207   2.422  1.1663 -0.3341 -1.3018
 1704SOL    HW2 5312   4.545   1.122   2.295 -1.7780 -0.5558  0.0868
 1705SOL     OW 5313   3.069   0.136   2.855 -0.2700  0.4105 -0.4110
 1705SOL    HW1 5314   3.084   0.187   2.940  0.2945 -0.9525  0.3451
 1705SOL    HW2 5315   2.985   0.167   2.811 -0.1984  1.6257  0.2796
 1706SOL     OW 5316   2.085   4.006   2.489  0.2035 -0.7221  0.4662
 1706SOL    HW1 5317   2.024   4.068   2.438  1.0298 -0.7798 -0.6531
 1706SOL    HW2 5318   2.166   3.987   2.433  0.8290 -1.3540  1.5563
 1707SOL     OW 5319   2.212   2.609   0.007 -0.6332 -0.2705  0.3030
 1707SOL    HW1 5320   2.172   2.666  -0.065 -0.4050 -0.1280  0.2907
 1707SOL    HW2 5321   2.304   2.640   0.028  0.0947 -1.6190 -0.8008
 1708SOL     OW 5322   1.225   2.280   2.725 -0.3758  0.4574 -0.0973
 1708SOL    HW1 5323   1.324   2.294   2.737 -0.0867  0.4358 -2.0377
 1708SOL    HW2 5324   1.182   2.367   2.700 -0.3002 -0.0322 -2.1519
 1709SOL     OW 5325   3.855   0.089   3.578 -0.1137 -1.0038  0.0748
 1709SOL    HW1 5326   3.823   0.181   3.599  0.8872 -0.4713 -0.6173
 1709SOL    HW2 5327   3.947   0.077   3.614  0.3314 -1.2130 -1.0711
 1710SOL     OW 5328   0.239   1.971   0.817 -0.1571  0.5530  0.0854
 1710SOL    HW1 5329   0.215   2.030   0.740 -0.5422  0.3238  0.0273
 1710SOL    HW2 5330   0.274   1.884   0.782 -1.5914 -0.0667  0.1548
 1711SOL     OW 5331   0.007   4.886   4.867  0.2152  0.0779  0.1350
 1711SOL    HW1 5332  -0.006   4.890   4.966 -0.9260  0.3228 -0.0097
 1711SOL    HW2 5333  -0.034   4.967   4.825 -0.4547 -0.6374 -0.6416
 1712SOL     OW 5334   3.196   4.485   2.619  0.0337 -0.1525  0.9441
 1712SOL    HW1 5335   3.196   4.480   2.718  0.9004 -0.5124  0.9294
 1712SOL    HW2 5336   3.197   4.393   2.580 -2.3192 -0.0860  0.5695
 1713SOL     OW 5337   2.738   5.032   4.927  0.0437  0.2651  0.4716
 1713SOL    HW1 5338   2.793   4.957   4.967  0.2211  0.2070  0.1216
 1713SOL    HW2 5339   2.799   5.097   4.883 -0.0955  0.7329  0.9599
 1714SOL     OW 5340   0.295   1.854   2.977 -0.2532 -0.1022  0.3192
 1714SOL    HW1 5341   0.361   1.916   3.020  1.2180 -0.9726 -0.5921
 1714SOL    HW2 5342   0.283   1.878   2.881 -1.3727  0.0998  0.4887
 1715SOL     OW 5343   3.695   4.882   0.857 -0.1357  0.2099 -0.1831
 1715SOL    HW1 5344   3.597   4.875   0.874  0.0597 -1.8759  0.3481
 1715SOL    HW2 5345   3.722   4.813   0.790  0.8502  1.3497 -0.9952
 1716SOL     OW 5346   1.503   0.076   1.061 -0.3130 -0.3869  0.5617
 1716SOL    HW1 5347   1.487   0.146   1.130 -1.6141 -0.2361  0.1232
 1716SOL    HW2 5348   1.508   0.119   0.971 -0.7929 -0.8198  0.3246
 1717SOL     OW 5349   2.129   2.325   4.348  0.0114 -0.1227 -0.2021
 1717SOL    HW1 5350   2.194   2.286   4.414 -0.0223 -0.6691 -0.4891
 1717SOL    HW2 5351   2.043   2.345   4.395 -0.3929 -1.5271 -0.2907
 1718SOL     OW 5352   4.392   0.614   2.911 -0.9987  0.1067  0.3190
 1718SOL    HW1 5353   4.307   0.648   2.870 -0.8437  0.5946  0.3958
 1718SOL    HW2 5354   4.412   0.523   2.874 -1.4241  0.0896  0.1163
 1719SOL     OW 5355   3.212   4.643   4.103  0.5047 -0.1653  0.4680
 1719SOL    HW1 5356   3.240   4.703   4.178  0.5613 -0.5936  0.7990
 1719SOL    HW2 5357   3.118   4.663   4.077  0.7053  0.4416  0.1964
 1720SOL     OW 5358   4.138   1.638   2.908 -0.5651 -0.1746 -0.0885
 1720SOL    HW1 5359   4.111   1.645   3.004 -3.2215 -1.3306 -0.6623
 1720SOL    HW2 5360   4.198   1.559   2.895 -3.3060 -2.4607  0.1488
 1721SOL     OW 5361   2.209   3.154   0.847 -0.1039  0.8372 -0.1313
 1721SOL    HW1 5362   2.227   3.118   0.756 -0.0884  0.3254  0.0700
 1721SOL    HW2 5363   2.110   3.162   0.860 -0.1030  1.0345 -0.2380
 1722SOL     OW 5364   0.906   3.721   4.968 -0.1006  0.0808 -0.4332
 1722SOL    HW1 5365   0.874   3.765   4.884 -3.2195 -0.0213  0.5761
 1722SOL    HW2 5366   0.868   3.769   5.047  1.9678 -0.4212  0.9674
 1723SOL     OW 5367   0.213   2.793   5.137  0.2274 -0.0622 -0.1718
 1723SOL    HW1 5368   0.226   2.861   5.065  1.1775  0.5206  0.5239
 1723SOL    HW2 5369   0.131   2.815   5.190 -2.6372 -2.4881 -3.1975
 1724SOL     OW 5370   4.913   0.020   4.160 -0.3619  0.3745 -0.6468
 1724SOL    HW1 5371   4.938  -0.018   4.248 -0.2255 -1.0916 -1.2946
 1724SOL    HW2 5372   4.922   0.120   4.163  5.9215  0.2293 -0.8216
 1725SOL     OW 5373   0.207   3.171   3.879  0.4062  0.2028  0.1462
 1725SOL    HW1 5374   0.198   3.241   3.950  0.6460 -0.1462  0.5204
 1725SOL    HW2 5375   0.236   3.085   3.920 -0.2500 -0.2218 -0.2605
 1726SOL     OW 5376   3.907   0.845   2.825 -0.0229  0.3235 -0.9726
 1726SOL    HW1 5377   3.961   0.762   2.812 -1.4586 -0.9600  0.8920
 1726SOL    HW2 5378   3.810   0.825   2.812 -0.5264  1.3396  0.8672
 1727SOL     OW 5379   4.044   1.005   4.820  0.4079  0.4861 -0.7963
 1727SOL    HW1 5380   4.041   1.096   4.778 -0.3537  0.2235 -1.3179
 1727SOL    HW2 5381   3.964   0.952   4.793  0.1142  0.1547  0.6579
 1728SOL     OW 5382   0.296   1.681   0.848  0.0276 -0.1147 -0.1473
 1728SOL    HW1 5383   0.290   1.638   0.939  0.9729 -0.5146 -0.2519
 1728SOL    HW2 5384   0.381   1.652   0.804  0.0518  0.8534 -0.7653
 1729SOL     OW 5385   2.847   2.954   0.619  0.6614  0.0551  0.4428
 1729SOL    HW1 5386   2.856   2.872   0.561  1.6260  0.2735  0.2538
 1729SOL    HW2 5387   2.767   2.945   0.678  1.5903 -1.7184  1.5067
 1730SOL     OW 5388   1.630   3.830   1.277 -0.0096 -0.2460 -0.0722
 1730SOL    HW1 5389   1.657   3.899   1.344  0.5834 -0.8535  0.3150
 1730SOL    HW2 5390   1.636   3.870   1.185  0.2361  0.2466  0.1550
 1731SOL     OW 5391   0.747   2.112   3.546  0.3912 -0.2647 -0.2066
 1731SOL    HW1 5392   0.802   2.170   3.605 -0.0471 -1.2140  1.1848
 1731SOL    HW2 5393   0.651   2.141   3.551  0.1838 -1.0180  0.4263
 1732SOL     OW 5394   4.850   4.747   2.095  0.3259  0.3514  0.0197
 1732SOL    HW1 5395   4.838   4.753   1.996  0.8407 -0.3634 -0.0933
 1732SOL    HW2 5396   4.925   4.685   2.116  0.0010  0.2290  0.8687
 1733SOL     OW 5397   3.919   1.592   0.588 -0.2561  0.9718 -0.2252
 1733SOL    HW1 5398   3.860   1.511   0.596 -0.1783  0.6170 -2.6881
 1733SOL    HW2 5399   3.862   1.674   0.588 -0.4823  0.8233  0.3720
 1734SOL     OW 5400   0.089   2.656   2.693 -0.3474 -0.0879 -0.7355
 1734SOL    HW1 5401   0.182   2.692   2.678 -0.5780  1.4311  1.1070
 1734SOL    HW2 5402   0.023   2.729   2.677 -1.0174 -0.3276  0.8106
 1735SOL     OW 5403   2.685   1.587   3.125  0.1465  0.1654  0.3548
 1735SOL    HW1 5404   2.764   1.637   3.089 -0.5993 -0.0896 -1.7806
 1735SOL    HW2 5405   2.704   1.489   3.124 -0.1545  0.1089 -0.0788
 1736SOL     OW 5406   4.369   1.599   2.472  0.5232  0.1132  0.4133
 1736SOL    HW1 5407   4.274   1.580   2.447 -0.3063  1.8951  1.9421
 1736SOL    HW2 5408   4.397   1.685   2.430  0.1293  1.5476  2.8814
 1737SOL     OW 5409   1.219   4.993   1.872  0.3671 -0.1234 -0.3400
 1737SOL    HW1 5410   1.193   4.918   1.931  0.4606 -0.1602 -0.3449
 1737SOL    HW2 5411   1.266   5.064   1.926 -0.5163  0.3459 -0.1682
 1738SOL     OW 5412   5.119   3.995   3.402 -0.1196 -0.1679  0.7081
 1738SOL    HW1 5413   5.169   4.076   3.431  1.7350 -1.2500  0.6753
 1738SOL    HW2 5414   5.141   3.919   3.464  1.1261 -1.5907 -1.3815
 1739SOL     OW 5415   4.452   2.270   2.108  0.4137 -0.5373 -0.2603
 1739SOL    HW1 5416   4.445   2.268   2.208  1.6661 -0.0250 -0.1476
 1739SOL    HW2 5417   4.430   2.361   2.075  1.8905 -0.1466 -0.2604
 1740SOL     OW 5418   0.325   3.911   2.131  0.7486 -0.0268  0.4680
 1740SOL    HW1 5419   0.284   4.001   2.147  0.0457 -0.3429  0.5148
 1740SOL    HW2 5420   0.424   3.919   2.127  0.8013  0.5210  2.0474
 1741SOL     OW 5421   3.160   0.178   0.669  0.6235  0.1843 -0.4618
 1741SOL    HW1 5422   3.128   0.271   0.685  1.2366  0.5239 -1.1252
 1741SOL    HW2 5423   3.257   0.171   0.693  0.1676 -0.7473  1.2426
 1742SOL     OW 5424   3.231   0.303   1.030  0.4907  0.1667  0.0482
 1742SOL    HW1 5425   3.295   0.324   1.105  0.0891  1.1789  0.1195
 1742SOL    HW2 5426   3.229   0.204   1.016  1.6910  0.0724  0.3813
 1743SOL     OW 5427   1.443   3.163   3.370 -0.5612  0.2527  0.3045
 1743SOL    HW1 5428   1.372   3.218   3.414 -0.8992  0.0463  0.0203
 1743SOL    HW2 5429   1.533   3.197   3.397 -0.7465  1.8615 -0.9391
 1744SOL     OW 5430   4.605   2.662   3.403  0.9238 -0.7931 -0.1350
 1744SOL    HW1 5431   4.540   2.704   3.340 -0.7750 -0.0864  1.9685
 1744SOL    HW2 5432   4.586   2.564   3.410 -0.0044 -0.5786  0.5250
 1745SOL     OW 5433   0.300   4.503   4.403  0.0740  0.0752  0.1314
 1745SOL    HW1 5434   0.355   4.420   4.414  1.2815  0.7140 -0.8796
 1745SOL    HW2 5435   0.334   4.574   4.464 -0.2545  0.1679  0.2075
 1746SOL     OW 5436   4.551   2.181   2.620  0.0919 -0.1258 -0.0624
 1746SOL    HW1 5437   4.486   2.215   2.687  0.2596  2.5579 -1.1130
 1746SOL    HW2 5438   4.591   2.095   2.651 -1.0872  0.1542  2.4044
 1747SOL     OW 5439   4.008   0.835   3.160 -0.4033  0.0778 -0.3105
 1747SOL    HW1 5440   3.987   0.932   3.148 -1.2696  0.1340  1.4490
 1747SOL    HW2 5441   4.079   0.809   3.094 -1.0355  1.5781 -1.6685
 1748SOL     OW 5442   0.061   0.407   0.651  0.0967 -0.1534 -0.4834
 1748SOL    HW1 5443   0.024   0.496   0.626  1.6130  0.5078 -0.4350
 1748SOL    HW2 5444   0.159   0.414   0.665 -0.1068 -1.2710  2.0771
 1749SOL     OW 5445   2.409   0.813   1.454  0.7445  0.1742 -0.1131
 1749SOL    HW1 5446   2.507   0.808   1.472  0.6930  0.4355  0.2720
 1749SOL    HW2 5447   2.370   0.721   1.447  1.3905  0.0167 -2.4675
 1750SOL     OW 5448   4.240   0.026   1.192 -0.2819 -0.2567  0.3468
 1750SOL    HW1 5449   4.178  -0.016   1.258 -1.8077  1.0940 -0.1597
 1750SOL    HW2 5450   4.317   0.068   1.240 -1.1171  0.2939  1.2185
 1751SOL     OW 5451   3.443   3.218   0.418  0.3898  0.0157 -0.1818
 1751SOL    HW1 5452   3.528   3.173   0.388  0.7569  0.2167  0.5300
 1751SOL    HW2 5453   3.464   3.283   0.491 -0.1038  1.4874 -1.3081
 1752SOL     OW 5454   0.133   1.127   0.315 -0.8234 -0.2705 -0.4607
 1752SOL    HW1 5455   0.201   1.158   0.382 -0.5244 -0.3585 -0.7197
 1752SOL    HW2 5456   0.047   1.176   0.329 -1.0073 -0.8530  0.4965
 1753SOL     OW 5457   3.121   1.109   4.306  0.1280 -0.0087  0.3329
 1753SOL    HW1 5458   3.096   1.075   4.215  1.5315  1.2934 -0.5854
 1753SOL    HW2 5459   3.220   1.125   4.309  0.2910 -1.0629  2.4762
 1754SOL     OW 5460   4.199   1.544   4.045 -0.2769  0.7301  0.0044
 1754SOL    HW1 5461   4.152   1.534   3.957 -0.9566  0.2294  0.4111
 1754SOL    HW2 5462   4.141   1.597   4.107 -1.8627 -2.5143  1.5687
 1755SOL     OW 5463   0.287   3.215   1.885  0.4811  0.2637 -0.2086
 1755SOL    HW1 5464   0.261   3.306   1.854  1.5134 -0.0408 -2.1086
 1755SOL    HW2 5465   0.334   3.166   1.811 -0.3141 -1.9408  0.6522
 1756SOL     OW 5466   3.153   0.119   4.704 -0.4852  0.5746 -0.1290
 1756SOL    HW1 5467   3.134   0.141   4.608  0.7515  2.0881 -0.0809
 1756SOL    HW2 5468   3.236   0.063   4.710 -0.5026  0.5676  0.0461
 1757SOL     OW 5469   1.822   0.532   3.526 -0.0515 -0.4353  0.3280
 1757SOL    HW1 5470   1.790   0.439   3.542  0.2254 -0.9114 -1.6470
 1757SOL    HW2 5471   1.746   0.596   3.539 -0.6327 -1.0988  0.2380
 1758SOL     OW 5472   0.858   1.922   0.980 -0.4766 -0.8448  0.6826
 1758SOL    HW1 5473   0.762   1.948   0.974 -0.4061 -0.8063 -0.7434
 1758SOL    HW2 5474   0.871   1.833   0.937  0.2983 -0.2768 -0.3233
 1759SOL     OW 5475   1.756   4.626   3.672  0.0352 -0.1698 -0.3683
 1759SOL    HW1 5476   1.741   4.597   3.578 -1.7081  2.1310 -0.8815
 1759SOL    HW2 5477   1.678   4.600   3.728  0.1522  0.2022 -0.0228
 1760SOL     OW 5478   1.925   4.653   4.695 -0.1664 -0.5405  0.1843
 1760SOL    HW1 5479   1.838   4.620   4.733 -2.2536  2.7665 -1.2335
 1760SOL    HW2 5480   1.979   4.695   4.767 -0.8187 -0.5625  0.7011
 1761SOL     OW 5481   0.495   1.401   2.481 -0.1222 -0.4115  0.2626
 1761SOL    HW1 5482   0.458   1.326   2.426 -1.3893 -1.4550  2.3984
 1761SOL    HW2 5483   0.539   1.468   2.421  0.2803 -2.4007 -1.7984
 1762SOL     OW 5484   4.732   4.021   1.025 -0.0786  0.1701  0.0353
 1762SOL    HW1 5485   4.671   4.099   1.026  0.5632  0.7709 -2.3698
 1762SOL    HW2 5486   4.680   3.937   1.011 -0.5370  0.4627 -0.0058
 1763SOL     OW 5487   2.316   2.288   4.551 -0.2517  0.6366  0.0580
 1763SOL    HW1 5488   2.325   2.202   4.602  1.5487 -0.2738 -1.6556
 1763SOL    HW2 5489   2.285   2.360   4.613  0.1032 -0.7944  2.0145
 1764SOL     OW 5490   1.447   2.395   3.119 -0.1515  0.2484  0.2921
 1764SOL    HW1 5491   1.374   2.459   3.094  0.7876  1.0432 -0.4993
 1764SOL    HW2 5492   1.502   2.434   3.193  0.4786  0.3905 -0.2510
 1765SOL     OW 5493   2.652   3.381   3.034  0.1267  0.4827  0.2764
 1765SOL    HW1 5494   2.592   3.363   2.956 -0.6015  0.2449  0.8927
 1765SOL    HW2 5495   2.722   3.448   3.006  0.0681  0.1705 -0.6693
 1766SOL     OW 5496   3.145   3.981   1.945  0.3884  0.1880  0.3526
 1766SOL    HW1 5497   3.089   4.052   1.987 -0.0156 -0.2674  0.5939
 1766SOL    HW2 5498   3.207   3.943   2.015  0.6323  0.3282  0.2144
 1767SOL     OW 5499   1.589   0.820   0.915 -0.0795 -0.4155  0.2030
 1767SOL    HW1 5500   1.641   0.888   0.863 -0.0150  0.1648  1.0088
 1767SOL    HW2 5501   1.561   0.860   1.002 -2.5246 -0.4292 -0.4940
 1768SOL     OW 5502   3.766   0.109   2.125 -0.1015  0.2257  0.1154
 1768SOL    HW1 5503   3.810   0.023   2.149 -0.1197  0.4555  1.0271
 1768SOL    HW2 5504   3.835   0.174   2.092 -0.1128 -0.1832 -0.7295
 1769SOL     OW 5505   1.009   1.931   3.718 -0.1356 -0.4283  0.0723
 1769SOL    HW1 5506   0.969   1.883   3.796 -1.5595 -0.1097 -0.4289
 1769SOL    HW2 5507   0.958   1.909   3.635  0.9795 -0.2872 -0.6859
 1770SOL     OW 5508   4.794   2.684   4.487 -0.3425 -0.0426  0.1526
 1770SOL    HW1 5509   4.708   2.638   4.508  0.1004 -1.1058 -0.3390
 1770SOL    HW2 5510   4.802   2.699   4.389 -0.3336  0.8032  0.2742
 1771SOL     OW 5511   1.360   3.162   5.125 -0.3648  0.3341  0.0888
 1771SOL    HW1 5512   1.367   3.062   5.132 -0.1034  0.3697  0.3518
 1771SOL    HW2 5513   1.449   3.200   5.101 -0.8843  0.3464 -1.9609
 1772SOL     OW 5514   5.150   1.826   4.140  0.0038 -0.4402  0.1225
 1772SOL    HW1 5515   5.118   1.890   4.210 -0.6186 -0.5067 -0.0975
 1772SOL    HW2 5516   5.122   1.859   4.050  0.5984 -0.4783 -0.0814
 1773SOL     OW 5517   4.418   3.721   2.577 -0.3099  0.0228  0.0617
 1773SOL    HW1 5518   4.455   3.772   2.654 -1.7812 -0.1997  0.9647
 1773SOL    HW2 5519   4.463   3.632   2.569 -0.1232  0.0658  0.6520
 1774SOL     OW 5520   3.712   1.900   2.310 -0.4026  0.3734  0.1708
 1774SOL    HW1 5521   3.712   1.974   2.243  1.0139 -0.0755 -0.3792
 1774SOL    HW2 5522   3.665   1.821   2.272 -1.0626  0.6638  0.3747
 1775SOL     OW 5523   2.287   2.817   4.748 -0.3769  0.3381  0.2494
 1775SOL    HW1 5524   2.258   2.835   4.654  0.6402 -0.3967 -0.2271
 1775SOL    HW2 5525   2.343   2.734   4.749  0.8768  1.1661  1.2700
 1776SOL     OW 5526   4.200   0.136   4.062 -0.2053 -0.6056  0.7566
 1776SOL    HW1 5527   4.225   0.067   3.995 -2.2768 -2.0297  1.3596
 1776SOL    HW2 5528   4.271   0.140   4.133  1.0173 -0.4970 -0.4357
 1777SOL     OW 5529   4.620   1.588   4.268  0.2569  0.0831 -0.3365
 1777SOL    HW1 5530   4.530   1.632   4.275  0.4301  0.4082 -0.1209
 1777SOL    HW2 5531   4.687   1.655   4.234  0.1072 -0.5630 -2.0127
 1778SOL     OW 5532   1.825   3.347   1.010 -0.0860 -0.4662 -0.3537
 1778SOL    HW1 5533   1.726   3.356   1.006 -0.0643 -0.3639 -0.6798
 1778SOL    HW2 5534   1.862   3.415   1.073 -0.0732  0.6892 -1.5663
 1779SOL     OW 5535   3.301   1.717   2.186  0.3706 -0.0642 -0.0979
 1779SOL    HW1 5536   3.297   1.792   2.120  0.2641 -1.9470 -2.3732
 1779SOL    HW2 5537   3.394   1.679   2.187 -0.1650 -1.4645 -0.8892
 1780SOL     OW 5538   0.114   2.654   3.256 -0.1136 -0.0299 -0.3140
 1780SOL    HW1 5539   0.106   2.717   3.178  0.0892  2.0900  1.2902
 1780SOL    HW2 5540   0.029   2.656   3.309  0.7891  0.9535  1.1854
 1781SOL     OW 5541   0.872   3.090   4.857 -0.0263  0.2773  0.1762
 1781SOL    HW1 5542   0.955   3.074   4.910 -0.0962  2.5612  1.0548
 1781SOL    HW2 5543   0.815   3.157   4.903 -1.8179 -0.3346 -1.0357
 1782SOL     OW 5544   1.815   1.321   4.934 -0.0867 -0.6410 -0.3690
 1782SOL    HW1 5545   1.864   1.332   4.847 -1.4386 -0.5938 -1.1514
 1782SOL    HW2 5546   1.845   1.237   4.979 -0.5292 -1.5412 -1.6883
 1783SOL     OW 5547   0.608   3.834   1.968 -0.1743  0.5059 -0.1206
 1783SOL    HW1 5548   0.577   3.752   1.919 -0.1537 -0.7931  1.9016
 1783SOL    HW2 5549   0.607   3.912   1.906 -0.7078 -0.9039 -1.9938
 1784SOL     OW 5550   0.035   0.179   4.581  0.3050  0.1858  0.0538
 1784SOL    HW1 5551   0.133   0.198   4.574  0.6022 -0.7668  1.3289
 1784SOL    HW2 5552  -0.014   0.264   4.597  1.0365  0.5345  0.4703
 1785SOL     OW 5553   0.984   0.611   4.032  0.2573 -0.4002  0.1337
 1785SOL    HW1 5554   1.055   0.680   4.043 -1.0464  0.7951  1.3814
 1785SOL    HW2 5555   0.993   0.542   4.104 -1.0645  0.9141  1.6352
 1786SOL     OW 5556   1.162   1.891   4.428  0.1774  0.1289 -0.3082
 1786SOL    HW1 5557   1.072   1.851   4.446  0.9593 -2.0887 -1.0353
 1786SOL    HW2 5558   1.157   1.950   4.348 -0.4605 -0.6988 -0.8930
 1787SOL     OW 5559   4.816   0.515   2.130 -0.1446 -0.2791 -0.3952
 1787SOL    HW1 5560   4.837   0.470   2.217  0.1377 -0.3893 -0.5183
 1787SOL    HW2 5561   4.831   0.450   2.055  0.9934  0.2338 -0.6311
 1788SOL     OW 5562   1.329   3.484   1.400  0.0529 -0.1140 -0.0804
 1788SOL    HW1 5563   1.251   3.449   1.452  0.4673 -1.1510 -0.1212
 1788SOL    HW2 5564   1.319   3.582   1.386 -0.9126 -0.1207  0.4818
 1789SOL     OW 5565   0.547   0.902   1.269  0.2504 -0.2665  0.3247
 1789SOL    HW1 5566   0.529   0.998   1.250  1.2434 -0.1348 -0.0101
 1789SOL    HW2 5567   0.635   0.876   1.229  0.9583 -0.7780  2.0911
 1790SOL     OW 5568   2.168   2.001   4.868 -0.4993 -0.4455 -0.1590
 1790SOL    HW1 5569   2.185   1.972   4.962  0.3394 -2.4007 -0.8568
 1790SOL    HW2 5570   2.248   2.049   4.832 -0.2389 -0.9761 -0.3083
 1791SOL     OW 5571   1.947   0.519   3.271 -0.5630 -0.3099 -0.0769
 1791SOL    HW1 5572   1.909   0.565   3.352 -0.4517  2.5403 -1.5420
 1791SOL    HW2 5573   1.872   0.498   3.207 -0.1674  2.1386 -1.4317
 1792SOL     OW 5574   2.505   4.709   4.415  0.5512 -0.8572  0.2210
 1792SOL    HW1 5575   2.595   4.737   4.450  0.3523  0.2587 -0.1127
 1792SOL    HW2 5576   2.437   4.777   4.441 -0.0253 -1.2140 -0.3433
 1793SOL     OW 5577   4.856   5.132   1.952  0.3271 -0.1324  0.1027
 1793SOL    HW1 5578   4.918   5.170   2.021  0.6337  2.8494 -1.6446
 1793SOL    HW2 5579   4.909   5.096   1.875 -0.0765 -1.5017  0.4273
 1794SOL     OW 5580   2.396   1.611   2.231  0.2516 -0.3944  0.4379
 1794SOL    HW1 5581   2.478   1.566   2.267  0.3886  0.0466  0.6925
 1794SOL    HW2 5582   2.415   1.650   2.141  0.6853  0.7470  1.0120
 1795SOL     OW 5583   1.928   4.543   0.458  0.0347  0.4469  0.0170
 1795SOL    HW1 5584   1.832   4.563   0.439  0.4140  2.0107 -0.3705
 1795SOL    HW2 5585   1.981   4.628   0.459  1.6719 -0.4759 -1.2659
 1796SOL     OW 5586   1.958   3.883   2.177  0.1935 -0.0827 -0.1847
 1796SOL    HW1 5587   1.884   3.895   2.243  0.4836 -0.2765  0.1801
 1796SOL    HW2 5588   1.920   3.857   2.089 -0.1407 -0.7350  0.1486
 1797SOL     OW 5589   1.975   2.564   4.248 -0.0701 -0.2620  0.4923
 1797SOL    HW1 5590   2.024   2.614   4.320 -0.9834  2.4087 -0.6199
 1797SOL    HW2 5591   1.884   2.538   4.282 -0.3397  0.6114  0.4474
 1798SOL     OW 5592   4.438   2.051   1.326  0.8622  0.3730 -0.1110
 1798SOL    HW1 5593   4.385   2.003   1.256  0.8738 -1.2812  0.9541
 1798SOL    HW2 5594   4.400   2.030   1.416  2.7930 -0.1581  0.6174
 1799SOL     OW 5595   2.719   0.704   1.237 -0.0793 -0.4605  0.2096
 1799SOL    HW1 5596   2.647   0.641   1.266 -1.2926  0.8162  0.0697
 1799SOL    HW2 5597   2.726   0.704   1.138  1.7619 -2.3176  0.2852
 1800SOL     OW 5598   2.965   3.453   5.158 -0.1947 -0.2694  0.4718
 1800SOL    HW1 5599   3.009   3.450   5.248  1.2407  0.1197 -0.1817
 1800SOL    HW2 5600   2.984   3.368   5.108 -0.0605 -0.0458  0.1365
 1801SOL     OW 5601   4.311   2.502   3.058  0.1080 -0.7820 -0.9625
 1801SOL    HW1 5602   4.362   2.417   3.048 -1.1554 -1.6212 -0.4220
 1801SOL    HW2 5603   4.219   2.492   3.022  0.0857  0.5229 -1.3438
 1802SOL     OW 5604   3.945   4.495   3.079 -0.1188 -0.4941 -0.5874
 1802SOL    HW1 5605   3.969   4.590   3.101 -1.7279 -0.1712 -0.0620
 1802SOL    HW2 5606   3.990   4.468   2.994  1.9328  0.0587  0.2604
 1803SOL     OW 5607   1.127   0.488   0.001  1.0683  0.0348 -0.5217
 1803SOL    HW1 5608   1.168   0.563   0.053  1.8917 -0.6786 -0.1157
 1803SOL    HW2 5609   1.132   0.508  -0.097  1.5090  0.3948 -0.4270
 1804SOL     OW 5610   1.796   0.271   3.570  0.0129  0.3563  0.2117
 1804SOL    HW1 5611   1.866   0.275   3.641 -0.0228 -3.5569  0.6939
 1804SOL    HW2 5612   1.839   0.259   3.481  0.0440 -1.2536  0.4155
 1805SOL     OW 5613   1.469   4.886   2.987  0.6614  0.0436 -0.1632
 1805SOL    HW1 5614   1.408   4.916   2.914 -0.3554  1.2951  1.1276
 1805SOL    HW2 5615   1.535   4.821   2.951  1.3540  1.9409 -2.6037
 1806SOL     OW 5616   5.090   0.786   3.328 -0.0173 -0.3361  0.4295
 1806SOL    HW1 5617   5.004   0.795   3.378 -0.2875 -0.4587 -0.0076
 1806SOL    HW2 5618   5.084   0.711   3.263  0.8644 -1.1628  1.2665
 1807SOL     OW 5619   4.929   4.270   5.013  0.1897 -0.9262 -0.3869
 1807SOL    HW1 5620   4.977   4.271   5.101 -2.5992  0.4290  1.2603
 1807SOL    HW2 5621   4.965   4.342   4.954  0.6931 -0.4581  0.4783
 1808SOL     OW 5622   1.125   2.452   3.731 -0.0814  0.3395 -0.1611
 1808SOL    HW1 5623   1.192   2.428   3.660  0.3100 -0.1121  0.3563
 1808SOL    HW2 5624   1.166   2.439   3.821  0.3464  3.4307  0.2083
 1809SOL     OW 5625   2.633   2.204   2.665 -0.4897 -0.1136 -0.9688
 1809SOL    HW1 5626   2.676   2.245   2.585 -1.4225 -0.6999 -1.7915
 1809SOL    HW2 5627   2.584   2.274   2.716 -0.8405  0.0643 -1.5429
 1810SOL     OW 5628   4.262   4.494   0.080 -0.0755  0.0188 -0.3979
 1810SOL    HW1 5629   4.252   4.394   0.076  0.0708 -0.2537  3.0565
 1810SOL    HW2 5630   4.352   4.519   0.046  0.3320 -1.1725 -0.2591
 1811SOL     OW 5631   0.359   0.671   2.053 -0.0614 -0.1303 -0.4105
 1811SOL    HW1 5632   0.317   0.762   2.057 -0.8831 -0.4953 -0.6823
 1811SOL    HW2 5633   0.288   0.602   2.041  0.7059 -0.6640 -2.1431
 1812SOL     OW 5634   3.483   1.309   3.101 -0.7055 -0.1639 -0.1179
 1812SOL    HW1 5635   3.582   1.295   3.098 -0.6181 -0.2135  1.7287
 1812SOL    HW2 5636   3.455   1.366   3.024  1.0669  1.5689  0.4344
 1813SOL     OW 5637   3.067   3.911   2.345  0.1360 -0.3627  0.7143
 1813SOL    HW1 5638   3.071   3.823   2.297  2.3948  0.2713 -0.3813
 1813SOL    HW2 5639   3.015   3.900   2.429 -1.9412 -2.0828 -0.6783
 1814SOL     OW 5640   3.408   3.637   1.950  0.5652 -0.5458  0.7446
 1814SOL    HW1 5641   3.379   3.558   1.896 -0.6492 -0.0536  0.6432
 1814SOL    HW2 5642   3.405   3.614   2.047  2.1217 -1.2283  0.6493
 1815SOL     OW 5643   3.637   0.859   2.198 -0.5425  0.1346  0.6847
 1815SOL    HW1 5644   3.656   0.939   2.255  1.3777  0.5421 -0.4516
 1815SOL    HW2 5645   3.625   0.779   2.257  0.8792  0.6315  1.7052
 1816SOL     OW 5646   0.480   1.876   3.446 -0.0674  0.5512  0.0531
 1816SOL    HW1 5647   0.509   1.969   3.422 -1.2187  1.0657  0.5658
 1816SOL    HW2 5648   0.555   1.813   3.429  0.4354  1.4306 -1.2021
 1817SOL     OW 5649   1.672   4.071   2.575 -0.1336 -0.3972 -0.8459
 1817SOL    HW1 5650   1.670   4.155   2.521  0.5278 -0.4708 -0.9975
 1817SOL    HW2 5651   1.697   4.092   2.669  0.7370 -0.4893 -1.0427
 1818SOL     OW 5652   1.276   0.397   3.877  0.4554  0.0121  0.0340
 1818SOL    HW1 5653   1.302   0.301   3.872 -0.0443 -0.1227 -0.0319
 1818SOL    HW2 5654   1.230   0.424   3.793  0.0540  0.1489  0.2941
 1819SOL     OW 5655   4.545   0.586   2.145 -0.2373 -0.0849  0.1814
 1819SOL    HW1 5656   4.491   0.536   2.077  0.6171 -1.2076  0.2767
 1819SOL    HW2 5657   4.641   0.559   2.136 -0.0237  0.2194  1.4317
 1820SOL     OW 5658   4.528   3.682   0.715 -0.1620  0.3535 -0.7397
 1820SOL    HW1 5659   4.499   3.720   0.627 -0.0191 -2.2940 -2.0395
 1820SOL    HW2 5660   4.491   3.589   0.724  3.2285 -1.0627  0.0548
 1821SOL     OW 5661   1.294   4.980   2.797 -0.1432  0.0394  0.0277
 1821SOL    HW1 5662   1.330   5.067   2.762  1.3771  0.3192  2.0942
 1821SOL    HW2 5663   1.214   4.998   2.854 -2.2627 -0.3667 -2.5952
 1822SOL     OW 5664   2.489   2.664   0.049  0.6784  0.0492 -0.3839
 1822SOL    HW1 5665   2.531   2.749   0.019  0.0483  0.8651  0.9560
 1822SOL    HW2 5666   2.541   2.626   0.125 -0.1944  0.3356  0.3719
 1823SOL     OW 5667   1.096   3.094   2.755 -0.1758  0.1682  0.3040
 1823SOL    HW1 5668   1.137   3.184   2.738 -1.1264  0.6460  0.4690
 1823SOL    HW2 5669   1.021   3.104   2.820  0.4986 -0.9435  1.2783
 1824SOL     OW 5670   1.937   3.578   3.444  0.5186  0.5161  0.3339
 1824SOL    HW1 5671   1.951   3.481   3.464 -1.4131  0.0066 -0.5709
 1824SOL    HW2 5672   1.861   3.613   3.499 -0.4186  0.8485 -1.1188
 1825SOL     OW 5673   1.159   4.351   5.078  0.1780  0.2526 -0.3327
 1825SOL    HW1 5674   1.187   4.422   5.142 -0.4090  0.6887 -0.5492
 1825SOL    HW2 5675   1.062   4.363   5.055  0.4045  0.1780 -1.3866
 1826SOL     OW 5676   0.833   2.714   2.391 -0.8131  0.5548 -0.3286
 1826SOL    HW1 5677   0.773   2.702   2.312  2.8910 -1.2173 -3.1780
 1826SOL    HW2 5678   0.823   2.636   2.452 -0.3876 -0.5085 -1.5772
 1827SOL     OW 5679   3.257   0.645   3.499 -0.2538 -0.1345  0.0299
 1827SOL    HW1 5680   3.173   0.657   3.551 -0.0248 -0.5674  0.5121
 1827SOL    HW2 5681   3.245   0.682   3.406 -1.9004 -2.5835 -0.8302
 1828SOL     OW 5682   0.964   3.496   0.955  0.5285  0.0656  0.0571
 1828SOL    HW1 5683   0.911   3.472   1.036  0.2121  0.3839 -0.0521
 1828SOL    HW2 5684   1.061   3.476   0.971  0.3726 -0.5743  0.2392
 1829SOL     OW 5685   4.868   0.991   2.661  0.3197 -0.1545 -0.3243
 1829SOL    HW1 5686   4.878   0.946   2.750  1.1828 -0.5306 -0.6007
 1829SOL    HW2 5687   4.818   1.076   2.672  0.1786 -0.3340  0.4786
 1830SOL     OW 5688   4.759   1.970   1.672 -0.0267  0.1024 -0.3731
 1830SOL    HW1 5689   4.774   2.069   1.674  0.7219  0.0072 -0.7123
 1830SOL    HW2 5690   4.845   1.923   1.691 -0.4006 -0.4864 -0.0957
 1831SOL     OW 5691   2.442   3.875   3.518  0.4091 -0.3246  0.1531
 1831SOL    HW1 5692   2.542   3.869   3.520  0.5466  1.2270 -0.6843
 1831SOL    HW2 5693   2.413   3.962   3.557 -0.4807  0.1280 -1.4395
 1832SOL     OW 5694   4.146   2.219   0.953  0.2070  0.0024  0.6284
 1832SOL    HW1 5695   4.055   2.179   0.954 -0.3849  1.2548 -0.0426
 1832SOL    HW2 5696   4.167   2.257   1.043 -0.5929  1.0570  0.3929
 1833SOL     OW 5697   2.449   4.010   3.797 -0.4155 -0.5426 -0.5513
 1833SOL    HW1 5698   2.388   3.958   3.858  0.1265 -0.2820  0.2237
 1833SOL    HW2 5699   2.543   3.976   3.808 -0.0973  0.4196 -0.2215
 1834SOL     OW 5700   3.679   1.902   0.241 -0.3474  0.1113  0.1954
 1834SOL    HW1 5701   3.710   1.817   0.199  2.4003  1.2615 -0.3661
 1834SOL    HW2 5702   3.600   1.937   0.191 -0.9444 -1.6387 -0.1355
 1835SOL     OW 5703   3.259   3.278   3.870  0.2206 -0.3847 -0.4424
 1835SOL    HW1 5704   3.317   3.261   3.790 -0.1640 -0.7680 -0.6416
 1835SOL    HW2 5705   3.167   3.243   3.853 -0.3939  1.1944 -0.5402
 1836SOL     OW 5706   4.890   0.963   4.058  0.1042 -0.4703 -0.1163
 1836SOL    HW1 5707   4.891   0.999   3.965  1.8554 -1.1787 -0.4037
 1836SOL    HW2 5708   4.944   1.021   4.117 -0.3556 -0.4584  0.3035
 1837SOL     OW 5709   5.088   0.547   2.237  0.2948 -0.4548 -0.6214
 1837SOL    HW1 5710   5.082   0.530   2.138  0.4094 -0.5780 -0.6076
 1837SOL    HW2 5711   5.075   0.461   2.286 -2.1405 -0.0355 -0.4396
 1838SOL     OW 5712   4.756   4.638   4.654  0.5698 -0.3413 -0.2795
 1838SOL    HW1 5713   4.730   4.732   4.676 -0.5018 -0.2177 -1.8841
 1838SOL    HW2 5714   4.853   4.625   4.673  0.7857  1.1506 -0.2264
 1839SOL     OW 5715   1.334   2.480   2.145  0.3946 -0.2992  0.5986
 1839SOL    HW1 5716   1.348   2.579   2.136  0.9637 -0.5056 -1.1240
 1839SOL    HW2 5717   1.420   2.436   2.168  0.3298 -0.4882  0.4805
 1840SOL     OW 5718   1.390   1.988   0.297  0.1137 -0.0004 -0.6565
 1840SOL    HW1 5719   1.446   1.948   0.369 -0.1463  0.1803 -0.3496
 1840SOL    HW2 5720   1.301   2.013   0.334  0.1143  0.4529 -0.9480
 1841SOL     OW 5721   0.147   2.206   0.633  0.7438  0.1104 -0.4014
 1841SOL    HW1 5722   0.106   2.167   0.551 -0.3667  1.0607 -0.3133
 1841SOL    HW2 5723   0.247   2.211   0.621  0.5772  0.4578 -1.7902
 1842SOL     OW 5724   1.258   5.116   4.104  0.4635  0.2186  0.2909
 1842SOL    HW1 5725   1.340   5.064   4.130  0.8687  0.4963 -0.3887
 1842SOL    HW2 5726   1.247   5.112   4.004  0.7448  1.7686  0.1736
 1843SOL     OW 5727   2.673   4.441   5.061 -0.4095  0.4197  0.5891
 1843SOL    HW1 5728   2.684   4.427   5.159 -0.8167 -0.0608  0.5711
 1843SOL    HW2 5729   2.733   4.515   5.030 -0.7132  0.9752  1.3050
 1844SOL     OW 5730   3.681   4.424   0.811 -0.6128  0.2280 -0.0006
 1844SOL    HW1 5731   3.600   4.365   0.816  0.2239 -0.8695  1.3084
 1844SOL    HW2 5732   3.758   4.379   0.857  0.3527  1.9093  0.1008
 1845SOL     OW 5733   2.416   1.529   3.972  0.0664 -0.6688 -0.1728
 1845SOL    HW1 5734   2.434   1.438   3.934  0.9408 -0.4978 -0.1842
 1845SOL    HW2 5735   2.366   1.583   3.905  0.4514 -0.8011 -0.5735
 1846SOL     OW 5736   2.054   4.856   4.858  0.0126  1.0498  0.3639
 1846SOL    HW1 5737   2.087   4.938   4.811  3.8358 -1.1757 -1.3366
 1846SOL    HW2 5738   2.117   4.833   4.932 -2.1483  0.6856  2.1857
 1847SOL     OW 5739   4.090   0.846   3.429 -0.7313 -0.9465  0.1793
 1847SOL    HW1 5740   4.054   0.850   3.336 -0.1421  0.6594  0.0016
 1847SOL    HW2 5741   4.018   0.870   3.494 -0.6633 -0.2843  0.0099
 1848SOL     OW 5742   3.242   1.140   3.733  0.6007 -0.5862 -0.3700
 1848SOL    HW1 5743   3.296   1.108   3.655 -0.3533 -0.3063 -1.1701
 1848SOL    HW2 5744   3.189   1.220   3.706 -0.2935 -0.9126  0.3573
 1849SOL     OW 5745   1.046   0.735   1.732 -0.1124  0.1393 -0.0539
 1849SOL    HW1 5746   0.949   0.735   1.754  0.0261  0.0235  0.5621
 1849SOL    HW2 5747   1.092   0.661   1.782  0.4310  0.6940  0.2799
 1850SOL     OW 5748   0.214   1.790   3.491  0.3773  0.0182  0.7658
 1850SOL    HW1 5749   0.140   1.853   3.470  0.3812 -0.6543 -1.5477
 1850SOL    HW2 5750   0.300   1.826   3.455  0.8830 -0.0867  1.8057
 1851SOL     OW 5751   3.961   0.173   1.572  0.1621  0.1751  0.3370
 1851SOL    HW1 5752   3.968   0.197   1.669 -0.9642  0.2463  0.4110
 1851SOL    HW2 5753   3.876   0.122   1.556  0.6691 -0.4407 -0.4947
 1852SOL     OW 5754   4.125   4.147   2.943 -0.1897 -0.2284  0.2044
 1852SOL    HW1 5755   4.191   4.074   2.962  1.1450  0.8228 -0.2575
 1852SOL    HW2 5756   4.134   4.176   2.848 -0.0166  1.1978  0.6381
 1853SOL     OW 5757   1.252   4.881   3.139 -0.2444  0.4179  0.0718
 1853SOL    HW1 5758   1.341   4.881   3.095 -1.6790 -0.4898 -3.1670
 1853SOL    HW2 5759   1.248   4.810   3.209  1.4656  0.2971  0.0695
 1854SOL     OW 5760   0.136   1.357   0.759 -0.3927 -0.3841 -0.1467
 1854SOL    HW1 5761   0.076   1.300   0.702 -0.8109 -0.2518  0.1554
 1854SOL    HW2 5762   0.118   1.453   0.739  0.6084 -0.3463 -0.9614
 1855SOL     OW 5763   4.853   2.991   0.409  0.0772 -0.1585  0.3169
 1855SOL    HW1 5764   4.938   2.968   0.361  0.5281  1.0000  0.5325
 1855SOL    HW2 5765   4.837   2.925   0.483 -0.6306 -1.9713 -1.3790
 1856SOL     OW 5766   3.743   4.190   2.924  0.1321 -0.3281  0.0740
 1856SOL    HW1 5767   3.822   4.142   2.963  0.8383  1.4087  0.8925
 1856SOL    HW2 5768   3.740   4.173   2.825  1.5623 -0.4372  0.0219
 1857SOL     OW 5769   1.113   3.239   2.354 -0.1275 -0.3334 -0.4337
 1857SOL    HW1 5770   1.182   3.175   2.386 -0.2486 -1.4855 -2.2968
 1857SOL    HW2 5771   1.156   3.311   2.300 -0.1039  0.6341  0.8307
 1858SOL     OW 5772   3.284   0.171   1.403 -0.3039 -0.0326  0.1217
 1858SOL    HW1 5773   3.294   0.116   1.320  0.3518  1.4026 -0.7967
 1858SOL    HW2 5774   3.212   0.238   1.390 -0.4968 -0.0817  0.8894
 1859SOL     OW 5775   2.657   0.079   2.414 -0.1118  0.4697 -0.4744
 1859SOL    HW1 5776   2.694   0.164   2.451 -1.5460  0.6150  0.7265
 1859SOL    HW2 5777   2.570   0.098   2.369 -0.1252 -0.2642 -0.7688
 1860SOL     OW 5778   2.583   1.176   0.638 -0.0562  0.1264  0.0453
 1860SOL    HW1 5779   2.607   1.115   0.714 -0.2574  1.0481  0.8723
 1860SOL    HW2 5780   2.517   1.244   0.670 -0.2076  0.4730 -0.9861
 1861SOL     OW 5781   2.898   1.441   0.998  0.5381  0.6611 -0.3088
 1861SOL    HW1 5782   2.826   1.436   0.930  0.2598  2.1583 -0.1610
 1861SOL    HW2 5783   2.955   1.522   0.981  2.2802 -0.5455 -0.4968
 1862SOL     OW 5784   4.359   1.231   1.180 -0.4364  0.4501 -0.0810
 1862SOL    HW1 5785   4.378   1.187   1.268 -0.2904 -1.6428 -1.1062
 1862SOL    HW2 5786   4.412   1.316   1.173  2.0533 -0.9331  0.6116
 1863SOL     OW 5787   4.716   0.128   0.640 -0.1426 -0.5719  0.0014
 1863SOL    HW1 5788   4.714   0.080   0.728  1.2812 -1.1938 -0.2903
 1863SOL    HW2 5789   4.809   0.128   0.603 -0.7353 -0.4489 -1.5821
 1864SOL     OW 5790   3.309   3.282   1.426  0.7689  0.4541 -0.1039
 1864SOL    HW1 5791   3.272   3.332   1.347  1.0688 -1.8670 -1.8136
 1864SOL    HW2 5792   3.244   3.289   1.502 -0.6326  0.9155 -1.2723
 1865SOL     OW 5793   3.810   1.564   1.564 -0.5974  0.4398  0.6985
 1865SOL    HW1 5794   3.820   1.477   1.612 -0.0786  0.2866  0.3318
 1865SOL    HW2 5795   3.875   1.567   1.488 -0.6414  1.1290  0.6815
 1866SOL     OW 5796   4.647   3.312   3.708 -0.3974  0.1031  0.0654
[truncated: 546,305 more chars]
