# Supplementary material for: Host–guest complexation of progesterone with β-cyclodextrin derivatives: hydration structure, binding thermodynamics, and loading pathways from molecular dynamics simulations
Source: RSC Adv. 2026 Jul 30. Online ahead of print. doi: 10.1039/d6ra04566a (PMC13420253; doi:10.1039/d6ra04566a)
Supplement: RA-OLF-D6RA04566A-s001 [file RA-OLF-D6RA04566A-s001.zip › 2-SBEBCD/Replica_1/nvt.gro]

Progesterone/2SBEBCD in Water in water
13713
    1EDA6   O56    1   3.826   4.285   2.901 -0.2991 -0.2209 -0.7124
    1EDA6    S7    2   3.849   4.395   2.814 -0.1181  0.1899 -0.1486
    1EDA6   O54    3   3.959   4.475   2.857  0.5680 -0.8799  0.1404
    1EDA6   O55    4   3.888   4.343   2.688 -0.7226  0.0764 -0.2901
    1EDA6   C70    5   3.706   4.500   2.800 -0.0029  0.3272 -0.3164
    1EDA6   C38    6   3.571   4.435   2.808  0.0896  0.1469 -0.2249
    1EDA6   C37    7   3.516   4.420   2.949  0.1082  0.2847 -0.2029
    1EDA6   C36    8   3.388   4.338   2.959  0.3460 -0.0366  0.2518
    1EDA6   O19    9   3.409   4.198   2.936  0.4486  0.0873 -0.4345
    1EDA6   C35   10   3.342   4.141   2.825 -0.1020 -0.2402  0.0598
    1EDA6   H53   11   3.275   4.218   2.775 -0.7020 -0.4349  0.5553
    1EDA6   C34   12   3.245   4.033   2.875 -0.2534  0.0850  0.4778
    1EDA6   H51   13   3.303   3.963   2.942  1.4960  0.1248 -0.9148
    1EDA6   O18   14   3.149   4.091   2.961 -0.1186  0.4989  0.3499
    1EDA6   H52   15   3.188   4.168   3.006  3.7894 -1.3366  0.4756
    1EDA6   C33   16   3.163   3.975   2.758 -0.1657  0.5320  0.1962
    1EDA6   H50   17   3.102   4.056   2.709  1.2497  0.3333 -2.0718
    1EDA6   O17   18   3.089   3.861   2.800 -0.0555  0.5001  0.3046
    1EDA6   C30   19   2.973   3.846   2.878 -0.0096 -0.4738  0.2002
    1EDA6   H45   20   2.942   3.943   2.928  3.2610 -0.1590  1.9319
    1EDA6   C26   21   2.992   3.732   2.981 -0.1349 -0.2079  0.5219
    1EDA6   H39   22   2.891   3.721   3.028 -1.5302  0.0227 -2.2170
    1EDA6   O14   23   3.092   3.772   3.074  0.1755  0.2685 -0.0000
    1EDA6   C27   24   3.060   3.760   3.213 -0.0236  0.4380 -0.0311
    1EDA6   C28   25   3.019   3.887   3.287  0.1485  0.5196 -0.0750
    1EDA6   C29   26   3.128   3.992   3.270  0.4172  0.2883  0.1897
    1EDA6   C64   27   3.061   4.116   3.319 -0.2445 -0.0862  0.2463
    1EDA6    S1   28   3.177   4.251   3.307  0.0702 -0.4077 -0.3233
    1EDA6   O36   29   3.304   4.188   3.298  0.2225 -0.0360 -0.8139
    1EDA6   O37   30   3.179   4.337   3.420 -0.1168 -0.4756 -0.2680
    1EDA6   O38   31   3.136   4.319   3.190 -0.7000  0.3477  0.3742
    1EDA6   C25   32   3.027   3.603   2.906 -0.1056  0.0625  0.0624
    1EDA6   H37   33   3.118   3.615   2.842  0.1167 -2.4574 -0.1972
    1EDA6   O13   34   3.062   3.498   2.995  0.0527  0.1335  0.0832
    1EDA6   H38   35   3.079   3.412   2.954 -1.4820 -0.7751  1.2416
    1EDA6   C24   36   2.910   3.565   2.813 -0.0591  0.1050 -0.0139
    1EDA6   H36   37   2.816   3.552   2.871 -0.2820  1.9437  0.0905
    1EDA6   C31   38   2.888   3.681   2.716 -0.0619 -0.2474 -0.4390
    1EDA6   O15   39   2.875   3.807   2.783  0.2141 -0.4278 -0.0499
    1EDA6   H46   40   2.975   3.682   2.644 -0.5203 -2.6540 -1.1122
    1EDA6   C32   41   2.768   3.685   2.620 -0.3140  0.0758 -0.1159
    1EDA6   O16   42   2.773   3.574   2.532 -0.2453  0.0257 -0.0491
    1EDA6   H49   43   2.765   3.498   2.592 -0.6331 -0.8348 -1.1513
    1EDA6   O12   44   2.932   3.441   2.744  0.6593 -0.0886  0.5505
    1EDA6   C21   45   3.018   3.420   2.633  0.0456  0.1703  0.0144
    1EDA6   H31   46   3.016   3.496   2.550  2.7449  1.5185  1.0380
    1EDA6   C17   47   2.989   3.282   2.572 -0.3794  0.1929  0.1602
    1EDA6   H25   48   3.048   3.278   2.475  0.8041  1.7770  0.7801
    1EDA6    O9   49   2.849   3.277   2.544 -0.2861  0.4611 -0.3710
    1EDA6   C18   50   2.818   3.217   2.418  0.0733  0.1885 -0.3350
    1EDA6   C19   51   2.814   3.327   2.312  0.0292  0.2713 -0.2477
    1EDA6   C20   52   2.807   3.264   2.174 -0.4811 -0.2433  0.0104
    1EDA6   C65   53   2.802   3.362   2.061 -0.4060  0.1939  0.3845
    1EDA6    S2   54   2.961   3.422   2.009 -0.4155  0.0178  0.1470
    1EDA6   O39   55   3.056   3.317   2.019 -0.1167  0.2380 -0.3348
    1EDA6   O40   56   3.002   3.526   2.098 -0.0621  0.1507 -0.1664
    1EDA6   O41   57   2.955   3.450   1.870  0.4031 -0.1518  0.0713
    1EDA6   C16   58   3.043   3.170   2.663  0.2825  0.2045 -0.2105
    1EDA6   H23   59   3.010   3.189   2.768  2.7184  2.6783  0.2225
    1EDA6    O8   60   2.995   3.042   2.623 -0.2885  0.3105  0.1335
    1EDA6   H24   61   2.982   3.028   2.528 -0.3976  0.4507  0.1286
    1EDA6   C15   62   3.196   3.172   2.669  0.2707 -0.5748  0.4873
    1EDA6   H22   63   3.239   3.168   2.564  0.7685  2.4867  0.4827
    1EDA6   C22   64   3.226   3.311   2.724 -0.3916 -0.3382  0.2596
    1EDA6   O10   65   3.155   3.423   2.670 -0.0694 -0.0338  0.4651
    1EDA6   H32   66   3.201   3.332   2.832 -3.0554 -0.3531 -0.2947
    1EDA6   C23   67   3.375   3.338   2.697 -0.4046 -0.6179 -0.0938
    1EDA6   O11   68   3.464   3.297   2.798 -0.4510 -0.1415  0.1400
    1EDA6   H35   69   3.551   3.328   2.769 -1.0438  1.4533 -0.0368
    1EDA6    O7   70   3.251   3.073   2.756  0.7389 -0.6195  0.1488
    1EDA6   C12   71   3.270   2.947   2.692  0.2133 -0.5119 -0.2219
    1EDA6   H17   72   3.176   2.913   2.639  0.3019  1.5543 -1.8452
    1EDA6    C8   73   3.320   2.839   2.787 -0.1392 -0.4603  0.0267
    1EDA6   H11   74   3.332   2.740   2.734 -1.5372 -0.5818 -0.0846
    1EDA6    O4   75   3.224   2.819   2.890  0.0256 -0.1192  0.2485
    1EDA6    C9   76   3.104   2.753   2.849 -0.0648  0.4562 -0.4210
    1EDA6   C10   77   3.013   2.729   2.968  0.2673  0.7133 -0.1118
    1EDA6   C11   78   3.048   2.601   3.042 -0.1849  0.6918  0.0731
    1EDA6   C66   79   2.943   2.563   3.141 -0.3659 -0.0099 -0.3827
    1EDA6    S3   80   2.990   2.407   3.213 -0.1525  0.2970  0.1510
    1EDA6   O42   81   3.114   2.409   3.281 -0.0346  0.0494 -0.0597
    1EDA6   O43   82   3.000   2.316   3.104  0.6946 -0.1685  0.6094
    1EDA6   O44   83   2.891   2.376   3.311  0.0106  0.5718  0.4036
    1EDA6    C7   84   3.457   2.887   2.836 -0.1714 -0.3145 -0.0274
    1EDA6    H9   85   3.435   2.988   2.880 -2.0782 -0.9002  0.4913
    1EDA6    O3   86   3.523   2.804   2.931 -0.3242  0.0695  0.4217
    1EDA6   H10   87   3.467   2.799   3.010  0.6077 -2.2973  1.0227
    1EDA6    C6   88   3.556   2.905   2.720  0.1534  0.0338  0.2991
    1EDA6    H8   89   3.579   2.803   2.679 -0.6576 -0.7194  1.6361
    1EDA6   C13   90   3.501   2.996   2.610  0.4091 -0.4484 -0.2323
    1EDA6    O5   91   3.363   2.963   2.587  0.2704  0.0255 -0.0959
    1EDA6   H18   92   3.509   3.105   2.636 -0.5954 -0.5496  0.5892
    1EDA6   C14   93   3.570   2.973   2.475  0.7900 -0.2579 -0.0705
    1EDA6    O6   94   3.598   3.091   2.402 -0.2829 -0.0329 -0.1430
    1EDA6   H21   95   3.520   3.145   2.381 -1.1376 -1.4553 -0.7875
    1EDA6    O2   96   3.673   2.975   2.763  0.0976  0.0011  0.5062
    1EDA6    C5   97   3.801   2.917   2.764  0.1287  0.0571  0.0718
    1EDA6    H7   98   3.787   2.804   2.764 -0.2553  0.1010 -0.3243
    1EDA6    C4   99   3.896   2.958   2.878  0.3970 -0.4481  0.0344
    1EDA6    H6  100   3.981   2.884   2.876 -0.3290 -1.3675  1.5377
    1EDA6    O1  101   3.826   2.947   3.000  0.7775  0.0188  0.2971
    1EDA6    C3  102   3.851   2.827   3.074  0.1881 -0.3669 -0.1176
    1EDA6    C1  103   3.882   2.865   3.218  0.7932 -0.0441 -0.3289
    1EDA6    C2  104   3.906   2.744   3.306  0.5794  0.3481  0.2711
    1EDA6   C67  105   3.813   2.631   3.277  0.6142  0.2973  0.3554
    1EDA6    S4  106   3.875   2.471   3.325  0.2487  0.0280 -0.0539
    1EDA6   O45  107   3.782   2.370   3.288  0.0982  0.0241  0.3282
    1EDA6   O46  108   3.999   2.447   3.260  0.1310 -0.5252 -0.0808
    1EDA6   O47  109   3.889   2.470   3.466 -0.1241 -0.5449 -0.0201
    1EDA6   C56  110   3.945   3.103   2.879 -0.0583 -0.2918  0.0695
    1EDA6   H85  111   3.868   3.170   2.925  2.1069  2.5972 -0.2403
    1EDA6   O31  112   4.050   3.110   2.974 -0.1650 -0.1088  0.1742
    1EDA6   H86  113   4.124   3.053   2.948  0.5337  0.7694  0.1616
    1EDA6   C55  114   3.985   3.144   2.736 -0.2827  0.2257  0.1536
    1EDA6   H84  115   4.086   3.095   2.722 -0.3670  0.0611  0.1210
    1EDA6   C57  116   3.889   3.095   2.627  0.0953 -0.2573  0.0312
    1EDA6   O32  117   3.854   2.957   2.637 -0.3044 -0.1714 -0.1846
    1EDA6   H87  118   3.796   3.157   2.623  1.0499  1.1415 -1.7187
    1EDA6   C58  119   3.942   3.114   2.485 -0.0486 -0.4857 -0.0521
    1EDA6   O33  120   3.866   3.207   2.412 -0.0811 -0.4982 -0.0340
    1EDA6   H90  121   3.803   3.152   2.364  0.4536 -0.5990 -0.6335
    1EDA6   O30  122   3.997   3.286   2.740 -0.1290  0.2191 -0.0568
    1EDA6   C54  123   4.112   3.366   2.717  0.0011  0.0195 -0.0959
    1EDA6   H83  124   4.199   3.295   2.703 -0.1797 -0.4167  0.9365
    1EDA6   O29  125   4.091   3.434   2.595 -0.1056  0.0864 -0.0404
    1EDA6   C52  126   3.995   3.539   2.590  0.1470  0.3445  0.4536
    1EDA6   H79  127   3.895   3.490   2.610  1.4305 -2.8479 -0.3732
    1EDA6   C53  128   3.996   3.605   2.451 -0.2099  0.3267  0.4417
    1EDA6   O28  129   3.884   3.685   2.424  0.0244  0.3474 -0.4992
    1EDA6   H82  130   3.887   3.766   2.478 -2.1497  0.2967 -0.1965
    1EDA6   C51  131   4.023   3.642   2.699  0.8696  0.4630  0.1613
    1EDA6   H78  132   4.125   3.687   2.689  1.1010 -0.2541 -0.8530
    1EDA6   C60  133   4.034   3.569   2.834  0.0954 -0.2640 -0.1635
    1EDA6   H92  134   3.931   3.531   2.857  0.1610  0.6387  1.8196
    1EDA6   O34  135   4.060   3.650   2.948  0.3645 -0.5448 -0.0243
    1EDA6   H93  136   4.041   3.744   2.934 -3.1686 -0.9528  1.1913
    1EDA6   C59  137   4.146   3.465   2.829 -0.0054 -0.3959  0.2747
    1EDA6   H91  138   4.245   3.515   2.806 -0.7563  1.5561  1.0408
    1EDA6   O35  139   4.155   3.393   2.951 -0.1076 -0.2696  0.3572
    1EDA6   C61  140   4.291   3.381   2.996  0.1964  0.2585 -0.4077
    1EDA6   C62  141   4.343   3.239   2.985  0.6807  0.3806  0.2597
    1EDA6   C63  142   4.378   3.191   2.845  0.0575  0.4190  0.0886
    1EDA6   C68  143   4.445   3.058   2.824 -0.4906  0.1777 -0.1515
    1EDA6    S5  144   4.336   2.926   2.778  0.0917 -0.2716 -0.2543
    1EDA6   O48  145   4.423   2.814   2.769  1.3582  0.6838 -0.1528
    1EDA6   O49  146   4.232   2.912   2.874  0.2762 -0.1112 -0.0343
    1EDA6   O50  147   4.293   2.956   2.646  0.9699  0.1112 -0.4590
    1EDA6   O27  148   3.923   3.743   2.716  0.2666 -0.1880  0.5285
    1EDA6   C48  149   3.932   3.883   2.695  0.5019 -0.2773  0.0226
    1EDA6   H73  150   4.033   3.922   2.661 -0.5597  2.5404 -0.1387
    1EDA6   C44  151   3.900   3.965   2.821 -0.0773 -0.4455 -0.0127
    1EDA6   H67  152   3.933   4.071   2.799  2.4294 -1.0956  0.3301
    1EDA6   O24  153   3.976   3.908   2.926  0.1668 -0.6182 -0.2825
    1EDA6   C45  154   4.064   4.002   2.989 -0.1572 -0.1578 -0.5142
    1EDA6   C46  155   4.197   4.015   2.918  0.2230 -0.0449  0.2158
    1EDA6   C47  156   4.274   3.884   2.911  0.0534 -0.1368  0.0610
    1EDA6   C69  157   4.419   3.912   2.882  0.0447  0.0591  0.2068
    1EDA6    S6  158   4.519   3.765   2.869 -0.1356 -0.0298 -0.2030
    1EDA6   O51  159   4.449   3.667   2.794  0.1737 -0.6589  0.3248
    1EDA6   O52  160   4.629   3.820   2.797 -0.0845  0.3776  0.1759
    1EDA6   O53  161   4.536   3.747   3.009 -0.4564 -0.4561 -0.2186
    1EDA6   C43  162   3.750   3.970   2.853  0.0331 -0.1650  0.4719
    1EDA6   H65  163   3.729   3.870   2.899 -0.1355 -0.5562 -0.4261
    1EDA6   O23  164   3.726   4.066   2.955 -0.1521 -0.0017  0.2746
    1EDA6   H66  165   3.764   4.150   2.925  0.7158 -0.4092  0.2224
    1EDA6   C42  166   3.667   3.999   2.727  0.0054 -0.4750  0.4184
    1EDA6   H64  167   3.686   4.105   2.697  0.6956 -0.4525  0.9329
    1EDA6   C49  168   3.705   3.904   2.613 -0.1016 -0.3136  0.2461
    1EDA6   O25  169   3.846   3.914   2.587 -0.0634 -0.2068  0.4929
    1EDA6   H74  170   3.678   3.797   2.640 -0.2791  0.2042  2.2482
    1EDA6   C50  171   3.641   3.938   2.478 -0.0813 -0.3274  0.2327
    1EDA6   O26  172   3.628   3.833   2.385 -0.3969  0.4083 -0.5618
    1EDA6   H77  173   3.582   3.871   2.309 -1.6512 -0.8651 -0.4716
    1EDA6   O22  174   3.529   3.991   2.763 -0.0928 -0.0574  0.1427
    1EDA6   C39  175   3.435   4.085   2.716 -0.0631 -0.0912  0.0165
    1EDA6   H59  176   3.479   4.175   2.664 -2.0900 -0.3101 -2.2541
    1EDA6   O20  177   3.363   4.027   2.610 -0.2772 -0.1573  0.1975
    1EDA6   C40  178   3.265   3.932   2.652 -0.4872  0.0143  0.0982
    1EDA6   H60  179   3.321   3.843   2.694  0.0111 -0.8830 -2.2655
    1EDA6   C41  180   3.203   3.887   2.519 -0.1977  0.8154 -0.3100
    1EDA6   O21  181   3.288   3.815   2.432  0.0256  0.1148  0.4756
    1EDA6   H63  182   3.238   3.776   2.359  0.2283  0.4415  0.1579
    2XWSP    O3  183   4.040   4.102   4.672 -0.6340  0.2431  0.1099
    2XWSP    C3  184   3.952   4.022   4.639 -0.2654 -0.0325 -0.2301
    2XWSP    C2  185   3.813   4.066   4.601  0.0224  0.3872 -0.8017
    2XWSP    C1  186   3.713   3.954   4.625  0.7244 -0.0694  0.0795
    2XWSP   C10  187   3.745   3.819   4.562  0.1058 -0.0460 -0.2981
    2XWSP   C19  188   3.720   3.836   4.412 -0.7325  0.6243 -0.0830
    2XWSP    C5  189   3.892   3.785   4.584  0.1373  0.1822 -0.1574
    2XWSP    C4  190   3.981   3.880   4.615  0.3076  0.1286 -0.4800
    2XWSP    H4  191   4.085   3.848   4.629  0.0358 -0.9328 -0.8260
    2XWSP    C6  192   3.937   3.644   4.566  0.3656  0.2112  0.1903
    2XWSP    C7  193   3.843   3.547   4.636  0.4855 -0.2931 -0.3504
    2XWSP    C8  194   3.699   3.564   4.592  0.3488 -0.6308 -0.0390
    2XWSP    C9  195   3.667   3.708   4.635  0.2736 -0.4417 -0.7137
    2XWSP   C11  196   3.518   3.733   4.642  0.3909  0.1086 -0.0434
    2XWSP   C12  197   3.432   3.619   4.695 -0.0009  0.4840  0.1296
    2XWSP   C13  198   3.468   3.482   4.640  0.0943  0.4373  0.3106
    2XWSP   C18  199   3.429   3.456   4.496  0.9372  0.0712  0.1427
    2XWSP   C14  200   3.618   3.458   4.664  0.0038 -0.1683  0.2658
    2XWSP   C15  201   3.634   3.307   4.648  0.8224 -0.0826  0.2090
    2XWSP   C16  202   3.512   3.250   4.720  0.4617  0.2132 -0.1550
    2XWSP   C17  203   3.409   3.364   4.718  0.0542 -0.1587 -0.6082
    2XWSP   C20  204   3.265   3.321   4.703 -0.2364  0.4936  0.2107
    2XWSP   O20  205   3.225   3.237   4.623  0.3245  0.1091  0.3293
    2XWSP   C21  206   3.177   3.398   4.797  0.0668  0.7522  0.2818
    3SOL     OW  207   2.562   1.679   3.050  0.2007  0.0752 -0.3259
    3SOL    HW1  208   2.501   1.755   3.028  1.3022  1.2268  0.4881
    3SOL    HW2  209   2.637   1.712   3.108  2.2624 -1.0612 -2.2180
    4SOL     OW  210   4.840   6.993   0.305  0.0825  0.0358 -0.1332
    4SOL    HW1  211   4.861   6.896   0.299 -1.8649 -0.3892 -1.0402
    4SOL    HW2  212   4.917   7.042   0.345  0.7415 -1.9931  1.2231
    5SOL     OW  213   3.916   6.879   5.073  0.8364 -0.2506 -0.2176
    5SOL    HW1  214   3.824   6.858   5.041  0.4361 -1.0295  1.3422
    5SOL    HW2  215   3.939   6.974   5.050 -0.1112 -0.2224 -1.1232
    6SOL     OW  216   4.895   2.150   4.467  1.0693 -0.3118  0.1367
    6SOL    HW1  217   4.885   2.187   4.374 -0.3565  0.0459  0.4122
    6SOL    HW2  218   4.843   2.065   4.475  2.3900 -1.1512  0.2091
    7SOL     OW  219   5.167   5.623   5.710 -0.2757  0.5832 -0.6642
    7SOL    HW1  220   5.084   5.569   5.721  0.2824 -0.0204  1.0121
    7SOL    HW2  221   5.188   5.669   5.797  1.5202  0.1221 -0.8104
    8SOL     OW  222   4.805   5.335   5.181 -0.3991 -0.6643  0.1743
    8SOL    HW1  223   4.869   5.259   5.185 -0.8625 -1.0335  0.7065
    8SOL    HW2  224   4.847   5.417   5.221  0.3487 -0.4475 -1.0151
    9SOL     OW  225   4.464   2.350   6.653 -0.1067  0.1187 -0.3589
    9SOL    HW1  226   4.493   2.375   6.560 -0.2600  1.3839 -0.0953
    9SOL    HW2  227   4.397   2.417   6.685  1.0242  0.5423  1.2053
   10SOL     OW  228   3.011   1.209   6.626 -0.3752  0.1943 -0.2014
   10SOL    HW1  229   3.045   1.287   6.678  2.2845 -1.1277  0.2535
   10SOL    HW2  230   2.957   1.150   6.685  2.3862 -1.1556  1.1415
   11SOL     OW  231   3.928   6.873   6.817 -0.2410  0.3335 -0.3392
   11SOL    HW1  232   3.839   6.886   6.861 -0.5259 -1.3051 -0.3664
   11SOL    HW2  233   3.985   6.815   6.874  1.8447  3.3636  0.9455
   12SOL     OW  234   4.725   0.388   2.398  0.0251  0.1310  0.6001
   12SOL    HW1  235   4.637   0.368   2.357  0.6214 -0.8200 -0.2771
   12SOL    HW2  236   4.740   0.486   2.400 -0.1904  0.2279 -1.1652
   13SOL     OW  237   5.376   4.468   2.956  0.7934 -0.1352 -0.1923
   13SOL    HW1  238   5.415   4.544   2.905 -0.3257  1.1586  0.8164
   13SOL    HW2  239   5.351   4.395   2.892  2.1604  0.1854 -1.1445
   14SOL     OW  240   5.371   6.225   6.551 -0.3507  0.6846 -0.1734
   14SOL    HW1  241   5.280   6.201   6.585 -0.4515  0.1849 -0.7814
   14SOL    HW2  242   5.370   6.224   6.451  0.5466 -0.1863 -0.1778
   15SOL     OW  243   4.894   5.993   3.968  0.0643 -0.2034 -0.0695
   15SOL    HW1  244   4.895   5.894   3.974  1.1646 -0.2676 -1.0332
   15SOL    HW2  245   4.803   6.024   3.942 -0.3724 -0.9234  0.5521
   16SOL     OW  246   3.676   0.927   6.708 -0.0004 -0.0943 -0.2537
   16SOL    HW1  247   3.592   0.874   6.702  0.0897 -0.0554 -3.0618
   16SOL    HW2  248   3.754   0.866   6.718  0.0435 -0.5498 -2.8213
   17SOL     OW  249   4.237   0.905   6.050  0.4734 -0.0358 -0.3656
   17SOL    HW1  250   4.309   0.846   6.087  0.8637  1.6342  1.7542
   17SOL    HW2  251   4.151   0.855   6.047  1.1437 -1.2260 -0.3211
   18SOL     OW  252   3.144   5.183   2.450 -0.3727  0.4523 -0.5510
   18SOL    HW1  253   3.160   5.257   2.384 -0.3237  0.4464 -0.5457
   18SOL    HW2  254   3.219   5.117   2.444 -0.7778  0.0248 -1.0672
   19SOL     OW  255   3.125   5.449   3.442 -0.1369 -0.5206 -0.2627
   19SOL    HW1  256   3.077   5.505   3.511 -2.0187 -1.0381 -1.0823
   19SOL    HW2  257   3.064   5.376   3.411  1.5093 -1.7092 -0.8104
   20SOL     OW  258   4.122   1.146   4.283 -0.5112 -0.0608  0.4591
   20SOL    HW1  259   4.184   1.076   4.317  0.3895  1.0600  1.2234
   20SOL    HW2  260   4.098   1.127   4.188  2.2373  0.2461 -0.3888
   21SOL     OW  261   3.777   5.060   4.573 -0.6672 -0.2550  0.6777
   21SOL    HW1  262   3.833   5.073   4.491 -3.2338  0.9505 -1.0407
   21SOL    HW2  263   3.824   5.000   4.637  1.1258 -1.9423 -2.0312
   22SOL     OW  264   3.918   0.383   3.735 -0.2839 -0.7521  0.2679
   22SOL    HW1  265   3.837   0.324   3.727 -0.7810  0.0994 -1.3865
   22SOL    HW2  266   3.939   0.396   3.832 -0.4429 -3.2195  0.7157
   23SOL     OW  267   4.426   0.213   4.325 -0.2928 -0.1198 -0.5276
   23SOL    HW1  268   4.476   0.128   4.312  1.6262  0.9367 -0.3791
   23SOL    HW2  269   4.352   0.220   4.258  0.2112 -1.3869 -1.2327
   24SOL     OW  270   2.525   1.492   2.865 -0.5519  0.1597  0.0034
   24SOL    HW1  271   2.483   1.417   2.915 -1.0796  0.6934  0.3852
   24SOL    HW2  272   2.551   1.565   2.929  0.1904  0.1939 -0.3280
   25SOL     OW  273   4.740   2.020   0.307  0.7186  0.1782 -0.0767
   25SOL    HW1  274   4.793   2.089   0.357  0.0957  1.2420 -0.8418
   25SOL    HW2  275   4.662   1.991   0.361  1.1937 -0.2219  0.4050
   26SOL     OW  276   5.129   6.825   4.885 -0.5397  0.0394 -0.2594
   26SOL    HW1  277   5.070   6.824   4.966  1.0917 -1.0570  0.9819
   26SOL    HW2  278   5.147   6.919   4.858 -2.5511  0.4013 -0.4794
   27SOL     OW  279   4.854   6.817   6.193  0.0049  0.0893 -1.1492
   27SOL    HW1  280   4.807   6.783   6.112 -1.3302  0.1139 -0.4128
   27SOL    HW2  281   4.798   6.887   6.237  1.3139  1.0320 -0.9332
   28SOL     OW  282   2.811   1.391   3.450  0.0145  0.6163  0.1182
   28SOL    HW1  283   2.803   1.465   3.517 -1.5932  0.5884  0.0113
   28SOL    HW2  284   2.762   1.417   3.367  0.1228 -0.2357 -0.2180
   29SOL     OW  285   4.327   6.928   3.220  0.1826  0.2476 -0.1140
   29SOL    HW1  286   4.411   6.932   3.166 -0.3564 -0.4689 -1.0348
   29SOL    HW2  287   4.313   6.834   3.253 -1.1259 -0.0650 -1.4264
   30SOL     OW  288   2.969   4.220   2.336 -0.2638  0.1678  0.8900
   30SOL    HW1  289   2.901   4.270   2.283  0.3752  0.7060  0.5583
   30SOL    HW2  290   3.008   4.280   2.406  0.8888  0.3288  0.1412
   31SOL     OW  291   2.818   0.773   1.156  0.9846  0.2437  0.8105
   31SOL    HW1  292   2.855   0.694   1.107  0.1780  0.9322 -1.0308
   31SOL    HW2  293   2.750   0.743   1.223 -2.8388 -0.5875 -2.9970
   32SOL     OW  294   5.550   0.590   1.339  0.1141  0.0861  0.2383
   32SOL    HW1  295   5.639   0.549   1.361 -0.4239 -1.2404  0.0743
   32SOL    HW2  296   5.518   0.554   1.251  0.3394  2.1320 -0.7217
   33SOL     OW  297   5.265   0.074   6.145  0.3879  0.2204  0.2782
   33SOL    HW1  298   5.329   0.014   6.097  0.9794  0.0068  1.3157
   33SOL    HW2  299   5.201   0.113   6.079  0.4708 -0.9430 -0.5294
   34SOL     OW  300   4.417   2.864   1.050 -0.1259  0.0151 -0.0412
   34SOL    HW1  301   4.375   2.954   1.054 -0.7663 -0.2911  0.2328
   34SOL    HW2  302   4.350   2.797   1.018  0.3678 -0.3524 -0.3272
   35SOL     OW  303   3.589   4.501   1.928 -0.1376 -0.4261 -0.3519
   35SOL    HW1  304   3.560   4.594   1.906  0.3495 -0.4802 -1.2657
   35SOL    HW2  305   3.514   4.438   1.910 -0.0399 -0.3600 -1.0108
   36SOL     OW  306   3.916   2.796   0.605  0.4155 -0.4023  0.4509
   36SOL    HW1  307   3.835   2.750   0.642 -0.9394  2.1158  0.8632
   36SOL    HW2  308   3.965   2.734   0.544 -0.4890 -2.7711  2.0148
   37SOL     OW  309   5.816   3.632   2.174  0.3217  0.3625  0.4458
   37SOL    HW1  310   5.910   3.646   2.143 -0.0532 -1.0364 -1.5082
   37SOL    HW2  311   5.755   3.696   2.128 -0.0446 -0.7801 -0.7494
   38SOL     OW  312   3.424   2.312   1.450  0.6429 -0.6552 -0.2547
   38SOL    HW1  313   3.426   2.218   1.484 -1.4304 -1.4907 -2.1748
   38SOL    HW2  314   3.395   2.374   1.523  1.0047 -1.6374  0.7413
   39SOL     OW  315   4.876   2.040   3.826  0.3164  0.3459 -0.0182
   39SOL    HW1  316   4.848   2.130   3.794  1.0547  0.7104  0.3397
   39SOL    HW2  317   4.941   2.000   3.761 -1.7344 -0.9514 -1.4072
   40SOL     OW  318   4.947   0.078   2.362 -0.4455  0.3387  0.8590
   40SOL    HW1  319   4.876   0.099   2.295 -0.0089 -1.1463 -0.1176
   40SOL    HW2  320   5.011   0.155   2.368 -0.5005  0.5077 -0.4338
   41SOL     OW  321   4.019   3.176   4.182 -0.5566 -0.2386  0.5303
   41SOL    HW1  322   3.998   3.240   4.256 -1.9881 -0.6345  0.5064
   41SOL    HW2  323   4.104   3.204   4.137  0.1812  0.1832  2.1102
   42SOL     OW  324   5.398   4.286   5.284 -0.5116 -0.2096  0.1378
   42SOL    HW1  325   5.454   4.237   5.216 -1.1716 -0.3490 -0.3130
   42SOL    HW2  326   5.344   4.220   5.335 -1.0704  0.0078 -0.1654
   43SOL     OW  327   4.445   6.340   4.870  0.3626 -0.2708  0.1873
   43SOL    HW1  328   4.437   6.299   4.779 -1.5211  1.0458 -0.2825
   43SOL    HW2  329   4.537   6.321   4.906  0.7409 -1.8591 -1.4425
   44SOL     OW  330   4.541   5.769   5.105 -0.0234 -0.0586 -0.5032
   44SOL    HW1  331   4.532   5.839   5.034  2.3403  1.8827  0.9345
   44SOL    HW2  332   4.581   5.686   5.067  1.0504  0.8885 -1.4972
   45SOL     OW  333   3.761   4.905   6.860  0.0392 -0.1720  0.0569
   45SOL    HW1  334   3.775   4.914   6.761 -0.8994  0.9816  0.0168
   45SOL    HW2  335   3.850   4.905   6.905  0.4464  0.2114 -0.7152
   46SOL     OW  336   4.490   5.939   4.600 -0.3805  0.2359  0.0130
   46SOL    HW1  337   4.457   6.033   4.603 -1.3497 -0.1175  1.1248
   46SOL    HW2  338   4.468   5.893   4.686 -1.3305 -1.4838 -1.0868
   47SOL     OW  339   5.591   0.680   0.719  0.3270  0.2043  0.2222
   47SOL    HW1  340   5.681   0.682   0.676  1.4763 -0.9847  2.3917
   47SOL    HW2  341   5.553   0.587   0.713  1.0835 -0.3441  2.6888
   48SOL     OW  342   3.575   0.012   1.437  0.5507 -0.5285  0.0485
   48SOL    HW1  343   3.513  -0.055   1.396 -1.7108  1.1427  0.5374
   48SOL    HW2  344   3.540   0.040   1.526  1.9736  0.5643  0.2993
   49SOL     OW  345   4.815   0.619   0.469 -0.1274 -0.8554  0.2314
   49SOL    HW1  346   4.840   0.681   0.543  1.4290 -2.1730  0.8618
   49SOL    HW2  347   4.843   0.658   0.381 -1.0446  0.2426  0.4051
   50SOL     OW  348   4.946   1.195   5.920 -0.1159  0.0936  0.3319
   50SOL    HW1  349   4.880   1.166   5.990  0.6638 -0.4612  0.8580
   50SOL    HW2  350   4.968   1.117   5.861 -1.0289  0.6430 -0.7697
   51SOL     OW  351   3.146   1.506   3.016 -0.6310 -0.2791 -0.3593
   51SOL    HW1  352   3.177   1.461   3.100  1.0959 -0.8174 -1.2406
   51SOL    HW2  353   3.091   1.586   3.039  0.7996  0.2838  1.3017
   52SOL     OW  354   3.469   4.651   2.435 -0.9368  0.0320 -0.5287
   52SOL    HW1  355   3.541   4.707   2.395  0.0872  0.9243  2.3384
   52SOL    HW2  356   3.424   4.702   2.508 -1.9143 -1.8700  0.2583
   53SOL     OW  357   4.103   5.111   4.907 -0.1816  0.6803  0.2829
   53SOL    HW1  358   4.013   5.138   4.873 -0.4382  0.2244  0.5834
   53SOL    HW2  359   4.094   5.074   5.000  0.3522  0.8691  0.4174
   54SOL     OW  360   4.831   6.075   0.449 -0.1093  0.0542  0.4179
   54SOL    HW1  361   4.843   6.156   0.391  1.8607  0.0298  0.7176
   54SOL    HW2  362   4.754   6.090   0.512 -0.8207  1.0006 -0.6466
   55SOL     OW  363   4.342   3.855   4.501 -0.7833  0.0424 -0.2770
   55SOL    HW1  364   4.339   3.755   4.506  0.0873  0.0729  1.5637
   55SOL    HW2  365   4.348   3.893   4.593  1.0067  1.7128 -1.0180
   56SOL     OW  366   3.624   6.423   3.950  0.2702  0.5118  1.1138
   56SOL    HW1  367   3.710   6.422   3.899  1.1464 -0.8675  2.5267
   56SOL    HW2  368   3.589   6.330   3.960 -2.2930  1.1449 -0.7824
   57SOL     OW  369   3.054   5.682   2.118 -0.1597 -0.7907 -0.0101
   57SOL    HW1  370   3.010   5.714   2.034 -2.8495 -1.3224  1.0828
   57SOL    HW2  371   2.995   5.614   2.162  0.2575  0.8119  3.2466
   58SOL     OW  372   4.184   4.593   2.226  0.0743 -0.2411 -0.3486
   58SOL    HW1  373   4.184   4.652   2.146 -1.9615  2.4868  1.4910
   58SOL    HW2  374   4.102   4.535   2.224  0.9205 -1.4618 -1.0324
   59SOL     OW  375   5.425   2.487   4.529 -0.1570 -0.0228  0.0543
   59SOL    HW1  376   5.522   2.507   4.539 -0.1344 -0.4071  0.7075
   59SOL    HW2  377   5.394   2.434   4.609 -1.0146  0.5306  0.1012
   60SOL     OW  378   4.425   0.727   2.804 -0.2702 -0.7846  0.6788
   60SOL    HW1  379   4.332   0.731   2.768  0.5667  1.3528 -1.4979
   60SOL    HW2  380   4.437   0.799   2.872  0.2193  0.0638 -0.2791
   61SOL     OW  381   3.403   0.083   1.649 -0.1287  0.2622 -0.1799
   61SOL    HW1  382   3.321   0.026   1.641  0.0676 -0.0070 -0.2839
   61SOL    HW2  383   3.438   0.079   1.742  0.7539 -1.0007 -0.5436
   62SOL     OW  384   5.405   1.154   4.610 -0.5520  0.4780  0.4341
   62SOL    HW1  385   5.393   1.250   4.585 -1.6754  0.7332  1.7876
   62SOL    HW2  386   5.403   1.146   4.710 -2.1415 -1.1085  0.3308
   63SOL     OW  387   4.445   0.784   1.949 -0.3949  0.0421  0.5001
   63SOL    HW1  388   4.502   0.702   1.951 -0.8611 -0.2781  0.7326
   63SOL    HW2  389   4.426   0.808   1.854 -0.1989 -0.0739  0.4291
   64SOL     OW  390   4.432   6.222   4.640  0.5050  0.8548  0.2173
   64SOL    HW1  391   4.515   6.262   4.603  1.0479  0.0173  0.4908
   64SOL    HW2  392   4.361   6.221   4.570  1.0655  0.5862 -0.3557
   65SOL     OW  393   4.253   3.566   3.708 -0.1355 -0.2753 -0.3021
   65SOL    HW1  394   4.213   3.658   3.702  0.4153 -0.0483 -0.5254
   65SOL    HW2  395   4.184   3.503   3.745 -1.6813 -0.5066 -3.2926
   66SOL     OW  396   4.531   6.837   0.830  0.5780 -0.2810  0.1301
   66SOL    HW1  397   4.579   6.771   0.888  1.9466 -0.1061 -0.7568
   66SOL    HW2  398   4.568   6.929   0.847  0.6202 -0.1513 -0.6238
   67SOL     OW  399   2.853   6.262   1.219  0.1331  0.5231  0.0863
   67SOL    HW1  400   2.873   6.250   1.122  1.0947  0.4851  0.2732
   67SOL    HW2  401   2.893   6.186   1.271 -2.4271 -0.7839  0.3047
   68SOL     OW  402   3.282   2.186   4.448  0.4772  0.3603  0.5760
   68SOL    HW1  403   3.350   2.259   4.456  0.8198  0.1769 -0.5374
   68SOL    HW2  404   3.293   2.140   4.360 -1.7749  1.0193 -0.1089
   69SOL     OW  405   5.228   6.723   2.103 -0.2601  0.4340  0.0097
   69SOL    HW1  406   5.148   6.683   2.059  1.6677 -1.0892 -2.3592
   69SOL    HW2  407   5.219   6.822   2.106 -1.5724  0.3906 -1.5849
   70SOL     OW  408   5.542   6.319   0.104  0.2613 -0.5253  0.2906
   70SOL    HW1  409   5.456   6.371   0.111  1.3844  1.3410  0.9171
   70SOL    HW2  410   5.595   6.331   0.188  3.0735  2.0513 -1.6314
   71SOL     OW  411   5.667   0.992   1.605 -1.0965 -0.0181 -0.4308
   71SOL    HW1  412   5.602   1.053   1.651 -1.2819 -1.2219  0.9940
   71SOL    HW2  413   5.760   1.026   1.619 -1.2381  0.2655 -0.1552
   72SOL     OW  414   4.336   4.556   3.459 -0.0335 -0.2575 -0.5222
   72SOL    HW1  415   4.241   4.565   3.489 -0.3238 -2.9057 -0.4049
   72SOL    HW2  416   4.359   4.459   3.449  2.5436  0.3222 -0.9886
   73SOL     OW  417   4.891   6.723   5.808  0.2359 -0.2618  1.1905
   73SOL    HW1  418   4.958   6.703   5.880  1.8609 -0.4290 -0.3190
   73SOL    HW2  419   4.879   6.642   5.751  0.1769  0.3462  0.3259
   74SOL     OW  420   3.922   3.319   4.382  0.6230 -0.3180  0.2846
   74SOL    HW1  421   3.886   3.401   4.337  1.2603 -0.2378 -0.0931
   74SOL    HW2  422   3.846   3.259   4.407 -0.0698  1.4257  2.7078
   75SOL     OW  423   5.192   3.149   4.211  0.5511 -0.5647  0.0153
   75SOL    HW1  424   5.192   3.249   4.208 -0.1738 -0.4628  1.9640
   75SOL    HW2  425   5.277   3.114   4.172  1.8706  0.9320  1.4238
   76SOL     OW  426   2.978   2.619   3.513  0.1880 -0.5959  0.2452
   76SOL    HW1  427   3.068   2.658   3.533 -0.0053 -0.4845  0.9194
   76SOL    HW2  428   2.934   2.671   3.441 -0.2717  0.7586  1.4635
   77SOL     OW  429   5.241   2.739   0.948  0.1543 -0.2726  0.6850
   77SOL    HW1  430   5.167   2.711   1.010  0.0043 -0.4921  0.4094
   77SOL    HW2  431   5.203   2.754   0.856  0.1644  1.1418  0.8885
   78SOL     OW  432   3.965   1.264   4.877 -0.3316 -0.0156 -0.0916
   78SOL    HW1  433   3.894   1.227   4.936 -0.7993  3.4377  1.7490
   78SOL    HW2  434   3.923   1.307   4.797 -0.3560  1.7347  0.8285
   79SOL     OW  435   4.303   4.435   2.586 -0.0053 -0.0459 -0.5458
   79SOL    HW1  436   4.320   4.495   2.665  0.4348 -0.7175 -0.1157
   79SOL    HW2  437   4.233   4.368   2.610  1.6944 -1.6769  0.0761
   80SOL     OW  438   5.449   2.994   1.793 -0.2809 -0.2906 -0.0739
   80SOL    HW1  439   5.443   2.923   1.862  1.9243 -0.3079  0.1659
   80SOL    HW2  440   5.495   3.074   1.831 -1.1462  0.6184 -0.8609
   81SOL     OW  441   3.533   6.167   0.751  0.6684 -0.3062 -0.0756
   81SOL    HW1  442   3.546   6.092   0.816 -1.4305 -1.7837 -1.2137
   81SOL    HW2  443   3.491   6.245   0.797 -1.1157 -1.4629  0.3397
   82SOL     OW  444   4.650   3.138   4.607 -0.1792 -0.0321  0.1824
   82SOL    HW1  445   4.710   3.215   4.581  1.6753 -1.8593 -1.3488
   82SOL    HW2  446   4.666   3.062   4.544 -2.9035 -1.2631  0.8526
   83SOL     OW  447   4.828   0.356   0.411 -0.1770  0.8455  0.1159
   83SOL    HW1  448   4.768   0.339   0.332  2.7427 -1.1068 -1.8777
   83SOL    HW2  449   4.833   0.455   0.427  0.0180  1.4561 -2.9743
   84SOL     OW  450   3.680   0.232   2.651  0.1273 -0.4942  0.0449
   84SOL    HW1  451   3.629   0.270   2.574 -0.5741  0.2216  0.8543
   84SOL    HW2  452   3.764   0.284   2.665  0.9421 -1.4484 -1.0556
   85SOL     OW  453   4.848   5.601   2.142  0.6778 -0.1323 -0.3349
   85SOL    HW1  454   4.749   5.590   2.139  0.6986 -0.6138  0.3448
   85SOL    HW2  455   4.871   5.674   2.206  0.7889 -0.8472  0.4758
   86SOL     OW  456   3.244   1.599   2.297 -0.2747  0.4194 -0.0974
   86SOL    HW1  457   3.236   1.689   2.339  1.4041 -0.1302  1.5482
   86SOL    HW2  458   3.271   1.532   2.366 -0.3142 -1.1225 -1.5089
   87SOL     OW  459   3.155   5.935   4.711  0.0253  0.0608 -0.7110
   87SOL    HW1  460   3.234   5.994   4.693 -1.7170  2.1146 -2.2172
   87SOL    HW2  461   3.115   5.960   4.800  1.2739 -1.3113  0.2816
   88SOL     OW  462   3.236   4.615   0.102  0.1136  0.0911 -0.0904
   88SOL    HW1  463   3.249   4.713   0.112  0.3480  0.0547 -0.0443
   88SOL    HW2  464   3.312   4.576   0.051 -0.0256 -0.0520 -0.1894
   89SOL     OW  465   3.913   3.305   5.401 -0.0464  0.3136 -0.9135
   89SOL    HW1  466   3.835   3.354   5.365 -2.4087 -0.9961  1.9771
   89SOL    HW2  467   3.945   3.350   5.485  0.5229 -0.6731 -0.5819
   90SOL     OW  468   3.594   5.407   4.062  0.0662 -0.2226  0.9162
   90SOL    HW1  469   3.564   5.501   4.052 -1.1725 -0.5578  1.2738
   90SOL    HW2  470   3.652   5.398   4.143 -1.2950 -0.0847  1.9417
   91SOL     OW  471   5.458   1.686   2.710  0.3050 -0.0272  0.5909
   91SOL    HW1  472   5.436   1.768   2.658 -0.3052 -0.5619 -0.0176
   91SOL    HW2  473   5.392   1.675   2.785  0.7127  0.3207  1.0074
   92SOL     OW  474   3.303   1.445   3.263  0.5447 -0.3852  0.2410
   92SOL    HW1  475   3.284   1.350   3.235 -1.2792  0.6790 -2.6428
   92SOL    HW2  476   3.393   1.472   3.228 -0.2107 -0.1874 -1.6656
   93SOL     OW  477   4.339   4.885   1.582  0.1478  0.4214  0.0545
   93SOL    HW1  478   4.318   4.954   1.651 -1.5484  0.5329 -0.5330
   93SOL    HW2  479   4.257   4.832   1.561  0.6468  0.2779 -1.7306
   94SOL     OW  480   5.286   6.152   5.556 -0.3278 -0.2700 -0.2335
   94SOL    HW1  481   5.379   6.176   5.586 -0.0585  0.1090 -1.3212
   94SOL    HW2  482   5.257   6.068   5.602  0.5888 -0.4359  0.0646
   95SOL     OW  483   3.570   6.657   1.902 -0.2742  0.2195  1.0879
   95SOL    HW1  484   3.621   6.693   1.824  1.0970  0.1540  1.9272
   95SOL    HW2  485   3.473   6.650   1.878  0.0395  0.7057 -0.4167
   96SOL     OW  486   3.542   1.539   3.745  0.0569 -0.1090 -1.1983
   96SOL    HW1  487   3.567   1.618   3.801 -0.4281 -2.5060  2.7126
   96SOL    HW2  488   3.470   1.566   3.680  2.0708  3.2789 -2.3013
   97SOL     OW  489   4.016   5.331   4.351  0.7411 -0.0302 -0.0949
   97SOL    HW1  490   4.104   5.322   4.304 -0.1925  1.0644 -2.2252
   97SOL    HW2  491   3.962   5.248   4.336 -0.7021  1.3509 -3.7702
   98SOL     OW  492   3.664   1.980   6.128  0.2819  0.3000 -0.2238
   98SOL    HW1  493   3.571   2.009   6.151  0.1318 -1.4829  1.7545
   98SOL    HW2  494   3.662   1.915   6.052 -0.1064  0.1598 -0.0915
   99SOL     OW  495   5.624   6.900   2.692  0.6272 -0.0999  0.0250
   99SOL    HW1  496   5.646   6.989   2.731  0.6092 -0.3213  0.5515
   99SOL    HW2  497   5.551   6.857   2.745  0.5871 -0.4002 -0.2670
  100SOL     OW  498   5.349   6.616   6.632  0.7651  0.3523  0.1595
  100SOL    HW1  499   5.426   6.554   6.645  2.8625  2.0403 -2.8548
  100SOL    HW2  500   5.355   6.692   6.696  1.7968  0.5942 -0.2060
  101SOL     OW  501   3.704   2.778   1.974 -0.0636  0.1052 -0.2467
  101SOL    HW1  502   3.762   2.829   2.037 -0.0609  0.4361 -0.5151
  101SOL    HW2  503   3.758   2.706   1.929 -0.5230 -1.4694  1.6082
  102SOL     OW  504   5.761   3.275   5.927  0.6261  0.1537 -0.6380
  102SOL    HW1  505   5.816   3.220   5.864  2.4548 -0.7545  1.5742
  102SOL    HW2  506   5.819   3.346   5.967  0.2130 -0.7296  1.6596
  103SOL     OW  507   4.990   5.052   6.787  0.4636  0.5625  0.2641
  103SOL    HW1  508   5.072   5.073   6.735 -0.0608 -1.0134 -1.3057
  103SOL    HW2  509   4.980   4.953   6.796 -1.9340  0.6390 -0.7760
  104SOL     OW  510   3.507   0.083   6.080  0.2874  0.1270 -0.5823
  104SOL    HW1  511   3.574   0.017   6.114 -0.0700  0.6572  1.2083
  104SOL    HW2  512   3.427   0.034   6.044  0.0916 -0.4256  0.5841
  105SOL     OW  513   2.818   2.228   3.530 -0.0677  0.2703 -0.1426
  105SOL    HW1  514   2.834   2.275   3.443  1.4693  0.6227  0.2926
  105SOL    HW2  515   2.777   2.291   3.596 -1.4076 -0.0495 -0.6549
  106SOL     OW  516   4.544   6.800   4.478  0.1000 -0.2924 -0.3355
  106SOL    HW1  517   4.523   6.836   4.387  0.4438 -0.1924 -0.3773
  106SOL    HW2  518   4.629   6.747   4.473 -0.1698 -0.7454 -0.1854
  107SOL     OW  519   5.084   6.945   5.128  0.4909  0.0896 -0.2218
  107SOL    HW1  520   5.178   6.972   5.108  0.6602  0.1064  0.5666
  107SOL    HW2  521   5.021   7.014   5.091  0.8291  0.5189 -0.0107
  108SOL     OW  522   3.347   2.524   3.762 -0.4852 -0.3857 -0.2318
  108SOL    HW1  523   3.256   2.515   3.720 -0.2848  0.5019 -0.8697
  108SOL    HW2  524   3.412   2.560   3.695  0.3765 -1.1173  0.1915
  109SOL     OW  525   4.417   0.339   2.577  0.0137 -0.1666 -0.0795
  109SOL    HW1  526   4.502   0.293   2.551 -1.2508 -2.9551  0.4175
  109SOL    HW2  527   4.347   0.271   2.596 -1.6101  1.9806  2.1374
  110SOL     OW  528   4.191   2.696   3.017 -0.0105  0.5951  0.4331
  110SOL    HW1  529   4.191   2.783   2.969  0.9428  0.9866  1.1223
  110SOL    HW2  530   4.190   2.621   2.950  1.6328  1.1258 -0.2293
  111SOL     OW  531   4.158   3.197   0.340  0.1894  0.3292 -0.0990
  111SOL    HW1  532   4.100   3.153   0.409  1.1998  0.5570  0.9344
  111SOL    HW2  533   4.143   3.153   0.251 -0.4959 -0.5654  0.4329
  112SOL     OW  534   3.936   5.994   2.052 -0.0903  0.5961 -0.1741
  112SOL    HW1  535   3.897   5.915   2.100  1.6288 -0.3706 -0.2553
  112SOL    HW2  536   3.865   6.061   2.033 -1.9139 -1.5642 -1.3815
  113SOL     OW  537   5.028   5.288   3.198 -0.1269 -0.0330  0.0198
  113SOL    HW1  538   4.965   5.250   3.130  0.5494 -0.8134 -0.1910
  113SOL    HW2  539   4.979   5.303   3.284 -0.3870 -1.6606  0.1979
  114SOL     OW  540   3.505   0.866   3.373 -0.0529 -0.0392  0.2647
  114SOL    HW1  541   3.564   0.946   3.379  1.1027 -0.6968 -1.4917
  114SOL    HW2  542   3.507   0.815   3.460 -0.3789  1.4988  1.2051
  115SOL     OW  543   4.500   0.879   0.289  0.8682  0.2992 -0.3224
  115SOL    HW1  544   4.526   0.851   0.197 -0.3315 -0.3924 -0.4711
  115SOL    HW2  545   4.478   0.799   0.344  2.6496  0.6060  0.9479
  116SOL     OW  546   3.112   6.871   3.712  0.4423  0.6004 -0.2808
  116SOL    HW1  547   3.081   6.867   3.617 -3.3544 -0.4396  0.8358
  116SOL    HW2  548   3.129   6.966   3.738  0.6367  0.9831 -1.7123
  117SOL     OW  549   3.893   4.638   3.761  0.4721 -0.0959 -0.2509
  117SOL    HW1  550   3.828   4.562   3.768  0.7011 -0.1881  1.0035
  117SOL    HW2  551   3.944   4.647   3.846  0.8110  1.1500 -0.5645
  118SOL     OW  552   4.969   1.916   1.704  0.2417 -0.1621  0.0313
  118SOL    HW1  553   4.928   2.005   1.687 -0.7000 -0.5574  0.1697
  118SOL    HW2  554   5.064   1.916   1.671 -0.0254  0.6046 -0.7771
  119SOL     OW  555   2.892   0.426   2.764  0.3044  0.6689  0.1969
  119SOL    HW1  556   2.807   0.447   2.715 -0.3214  0.6558  1.2565
  119SOL    HW2  557   2.960   0.497   2.744  0.3630  0.2234 -1.3504
  120SOL     OW  558   5.457   3.181   3.312  0.0566 -0.0785  0.3636
  120SOL    HW1  559   5.541   3.128   3.302  1.0164  1.1103  1.6970
  120SOL    HW2  560   5.420   3.202   3.222  1.9533  0.5206 -0.3239
  121SOL     OW  561   2.942   6.639   5.237  0.1998 -0.2672 -0.2340
  121SOL    HW1  562   2.987   6.702   5.174  1.0612 -0.7671 -0.1364
  121SOL    HW2  563   3.004   6.563   5.258 -0.7840 -1.1162 -0.3009
  122SOL     OW  564   4.771   0.520   6.892  0.8625  0.0038  0.2960
  122SOL    HW1  565   4.858   0.478   6.917  0.5972 -0.1729  0.9543
  122SOL    HW2  566   4.705   0.507   6.966  0.1867 -0.1080 -0.3133
  123SOL     OW  567   3.808   6.873   0.370  0.2047 -0.1256 -0.4461
  123SOL    HW1  568   3.762   6.895   0.457  0.6008  0.2627 -0.3294
  123SOL    HW2  569   3.775   6.934   0.299  0.0715 -0.2707 -0.5087
  124SOL     OW  570   4.980   0.383   4.076  0.2867 -0.1300  0.0786
  124SOL    HW1  571   5.020   0.294   4.099  2.5799  0.6301 -0.6899
  124SOL    HW2  572   5.045   0.456   4.097 -2.1944  1.6303  2.4189
  125SOL     OW  573   5.319   0.342   3.406  0.7440  0.6023 -0.1789
  125SOL    HW1  574   5.314   0.421   3.467 -0.3491  1.1854 -1.0058
  125SOL    HW2  575   5.352   0.263   3.458  0.1884  1.1639  1.0848
  126SOL     OW  576   4.897   5.840   5.549  0.5837 -0.8194  0.5312
  126SOL    HW1  577   4.943   5.888   5.475  0.0165  0.8691  1.2208
  126SOL    HW2  578   4.845   5.763   5.512  1.4151 -0.8483 -0.6289
  127SOL     OW  579   5.254   6.952   1.768 -0.7326 -0.2669 -0.3617
  127SOL    HW1  580   5.234   6.961   1.671 -2.5855  1.0645  0.0870
  127SOL    HW2  581   5.310   6.870   1.783 -0.5881 -0.6208 -2.4921
  128SOL     OW  582   3.655   1.188   0.733  0.0112  0.2501  1.1375
  128SOL    HW1  583   3.655   1.134   0.817 -0.6326  0.0715  1.0260
  128SOL    HW2  584   3.749   1.210   0.708  0.1340  2.3069  3.1760
  129SOL     OW  585   5.120   2.344   3.612  0.1286  0.1091 -0.2949
  129SOL    HW1  586   5.068   2.354   3.697  0.7020  1.1224 -0.0566
  129SOL    HW2  587   5.205   2.295   3.631 -0.1260 -0.4037 -0.4499
  130SOL     OW  588   4.400   5.236   6.573 -0.4465 -0.3091  0.7201
  130SOL    HW1  589   4.400   5.137   6.583 -2.1610 -0.7171 -2.2327
  130SOL    HW2  590   4.323   5.275   6.623 -1.6572 -0.8753 -0.6460
  131SOL     OW  591   4.521   0.540   5.061 -0.5929  0.4854 -0.0049
  131SOL    HW1  592   4.428   0.557   5.096  0.0975 -0.0483  2.3136
  131SOL    HW2  593   4.532   0.585   4.973 -2.8045  1.2249  0.0189
  132SOL     OW  594   5.174   6.984   6.848  0.3256  0.6829  0.1352
  132SOL    HW1  595   5.205   6.896   6.884  0.9872  0.6007 -0.6096
  132SOL    HW2  596   5.179   6.983   6.748  1.5269  1.9886  0.1535
  133SOL     OW  597   5.125   5.710   2.023  0.4049  0.2736 -0.2666
  133SOL    HW1  598   5.053   5.652   2.063  1.6982 -0.8402  0.5476
  133SOL    HW2  599   5.123   5.700   1.923  0.4259 -1.0070 -0.1650
  134SOL     OW  600   4.824   3.501   5.452  0.0053  0.2921  0.3730
  134SOL    HW1  601   4.866   3.423   5.498 -0.6841 -0.4572 -0.2316
  134SOL    HW2  602   4.758   3.468   5.385  0.6239  1.3603 -0.8102
  135SOL     OW  603   2.958   6.858   0.937  0.0455  0.5911  0.1915
  135SOL    HW1  604   2.958   6.958   0.932  0.0826  0.5834  0.0457
  135SOL    HW2  605   2.951   6.820   0.845 -0.2250  0.4609  0.2641
  136SOL     OW  606   5.638   6.454   3.477 -0.0218  0.3849  0.3052
  136SOL    HW1  607   5.632   6.509   3.394 -2.5687 -0.5948 -0.2562
  136SOL    HW2  608   5.636   6.357   3.453  2.3257 -0.0129  1.4000
  137SOL     OW  609   3.415   1.638   1.544 -0.2195 -0.0014 -0.0539
  137SOL    HW1  610   3.484   1.622   1.472 -0.4718 -0.3018 -0.2334
  137SOL    HW2  611   3.461   1.643   1.633 -0.1344 -2.1800  0.0754
  138SOL     OW  612   3.367   6.041   4.347 -0.3356 -0.4450 -0.0073
  138SOL    HW1  613   3.296   6.109   4.326  1.4253  1.4582 -0.0460
  138SOL    HW2  614   3.332   5.950   4.325 -3.0449  0.3153  0.7168
  139SOL     OW  615   3.268   5.442   6.362  0.5161  0.1235  0.0332
  139SOL    HW1  616   3.323   5.359   6.350  0.4957 -0.0998  1.4145
  139SOL    HW2  617   3.254   5.460   6.459 -0.9776  0.7702 -0.2677
  140SOL     OW  618   4.969   3.044   0.149  0.1013 -0.2813 -0.2700
  140SOL    HW1  619   4.912   2.997   0.082 -0.4478  0.1298 -0.1046
  140SOL    HW2  620   4.915   3.063   0.231  0.2881  0.6659 -0.3493
  141SOL     OW  621   4.431   1.152   5.115  0.1663  0.1918  0.1493
  141SOL    HW1  622   4.435   1.058   5.149 -2.2937 -0.1233 -0.2553
  141SOL    HW2  623   4.344   1.167   5.067  0.8881  2.4192 -0.5951
  142SOL     OW  624   4.570   5.731   5.784  0.1834  0.2349  0.1288
  142SOL    HW1  625   4.501   5.706   5.852  0.4714  1.1083  0.7550
  142SOL    HW2  626   4.526   5.773   5.705 -0.3306 -2.1970 -0.9941
  143SOL     OW  627   5.395   1.670   4.928 -0.5186 -0.1287  0.2215
  143SOL    HW1  628   5.471   1.622   4.885 -1.9174 -1.6984 -0.6167
  143SOL    HW2  629   5.346   1.723   4.858 -0.3751  0.6692  0.7098
  144SOL     OW  630   5.056   5.201   4.529  0.4146  0.2664 -0.4977
  144SOL    HW1  631   5.037   5.151   4.613 -3.0442 -0.4729 -1.5369
  144SOL    HW2  632   5.132   5.264   4.543  2.5544 -2.6016  1.9458
  145SOL     OW  633   3.975   6.236   4.098  0.1037  0.0446  0.3075
  145SOL    HW1  634   3.947   6.233   4.002  1.0821  2.1111 -0.1011
  145SOL    HW2  635   3.962   6.329   4.134  2.8010  0.1700  1.1699
  146SOL     OW  636   5.020   5.390   4.192 -0.3414  0.0816  0.1765
  146SOL    HW1  637   5.017   5.347   4.102 -1.4038  2.4666 -1.0084
  146SOL    HW2  638   4.963   5.337   4.255 -1.0296 -0.6655 -1.0275
  147SOL     OW  639   5.479   5.793   6.685 -0.8260  0.3052 -0.4229
  147SOL    HW1  640   5.569   5.760   6.714 -0.8230 -1.5583 -2.2734
  147SOL    HW2  641   5.478   5.893   6.687  0.8139  0.3342  0.9278
  148SOL     OW  642   3.425   0.819   4.862  0.2456 -0.0398 -0.2646
  148SOL    HW1  643   3.399   0.723   4.850 -1.5786  0.6857 -2.9260
  148SOL    HW2  644   3.348   0.869   4.900  0.9738  0.5267  0.4975
  149SOL     OW  645   4.297   1.391   4.136  0.1745 -0.4845  0.4228
  149SOL    HW1  646   4.279   1.363   4.230 -1.0763  0.2915  0.4374
  149SOL    HW2  647   4.328   1.485   4.134  1.7814 -0.9918  0.1631
  150SOL     OW  648   5.583   0.869   1.974 -0.0498  0.1374 -0.0497
  150SOL    HW1  649   5.637   0.813   2.036  1.2500  1.1723 -0.1999
  150SOL    HW2  650   5.614   0.964   1.979 -1.4108  0.6480 -0.6572
  151SOL     OW  651   4.093   6.961   5.650  0.7924  0.5441  0.2374
  151SOL    HW1  652   4.094   6.979   5.749  3.7637 -0.4673  0.4827
  151SOL    HW2  653   4.058   6.869   5.634 -0.3868  0.9765  0.2573
  152SOL     OW  654   4.248   5.166   4.692 -0.1345  0.3091 -0.0505
  152SOL    HW1  655   4.176   5.158   4.760 -0.3465 -1.4501 -0.4338
  152SOL    HW2  656   4.337   5.168   4.737 -0.3554  2.2337  0.4074
  153SOL     OW  657   5.520   1.570   6.487  0.0867  0.3973  0.4818
  153SOL    HW1  658   5.536   1.660   6.446 -1.0419  0.6685  0.6067
  153SOL    HW2  659   5.531   1.500   6.416  1.5032  0.5622  0.5004
  154SOL     OW  660   4.340   1.977   6.318 -0.6303  0.0216  0.4193
  154SOL    HW1  661   4.414   1.977   6.385 -1.0576  1.8594  0.9444
  154SOL    HW2  662   4.362   2.041   6.244 -1.6895  0.6549  0.6234
  155SOL     OW  663   5.609   3.917   2.896 -0.4167  0.3342  0.4132
  155SOL    HW1  664   5.584   3.927   2.800 -1.1873 -1.1020  0.4483
  155SOL    HW2  665   5.601   3.821   2.924 -1.2664  0.8820  2.2097
  156SOL     OW  666   4.343   1.123   5.653 -0.7330 -0.0693  0.4956
  156SOL    HW1  667   4.307   1.176   5.577 -0.7427 -1.8064 -0.7538
  156SOL    HW2  668   4.436   1.155   5.674  1.3562 -2.6000 -3.5648
  157SOL     OW  669   4.194   2.467   1.224 -0.3248  0.7596  0.0591
  157SOL    HW1  670   4.245   2.489   1.307  1.9727 -0.1022 -1.0516
  157SOL    HW2  671   4.165   2.372   1.226  0.5494  0.4757 -0.5204
  158SOL     OW  672   4.049   4.097   5.173  0.2353 -0.0232 -0.0448
  158SOL    HW1  673   4.072   4.029   5.103  0.3999 -0.6536  0.6009
  158SOL    HW2  674   3.994   4.053   5.244  0.9935  0.3167  0.7760
  159SOL     OW  675   3.277   1.196   3.154 -0.1050 -0.1629 -0.8374
  159SOL    HW1  676   3.205   1.154   3.098  0.0328 -3.1228  1.0202
  159SOL    HW2  677   3.364   1.150   3.136  0.2699 -0.0628  0.6166
  160SOL     OW  678   3.515   1.290   0.148  0.2357 -0.2832  0.1905
  160SOL    HW1  679   3.600   1.250   0.114 -0.2432 -0.5463 -0.7350
  160SOL    HW2  680   3.508   1.385   0.117 -0.9723 -0.9957 -1.9706
  161SOL     OW  681   5.040   6.788   3.869 -0.6111 -0.3576  0.1437
  161SOL    HW1  682   5.093   6.724   3.926 -1.2356 -1.3072 -0.3160
  161SOL    HW2  683   5.031   6.875   3.916  1.0029 -0.3093  0.4189
  162SOL     OW  684   4.129   0.525   4.295 -0.0028 -0.4801 -0.8144
  162SOL    HW1  685   4.116   0.432   4.330  0.4223 -0.0722  0.5085
  162SOL    HW2  686   4.079   0.589   4.353  2.6661  0.4764  0.6175
  163SOL     OW  687   4.128   4.231   5.691 -0.0397  0.7944 -0.1233
  163SOL    HW1  688   4.167   4.191   5.774 -1.1696  0.0093  0.0472
  163SOL    HW2  689   4.070   4.309   5.716 -0.7472  0.2750 -0.1204
  164SOL     OW  690   4.036   2.298   3.639  0.2030  0.6906  0.0147
  164SOL    HW1  691   4.002   2.371   3.579  0.8151  0.1160 -1.0743
  164SOL    HW2  692   4.096   2.238   3.586 -0.1008 -0.4648  0.9628
  165SOL     OW  693   4.243   5.422   1.580 -0.4147  0.0810  0.0921
  165SOL    HW1  694   4.157   5.471   1.571 -0.1145  0.5081 -0.4878
  165SOL    HW2  695   4.315   5.470   1.530  0.3975  0.2921  1.4314
  166SOL     OW  696   3.811   3.202   3.895  0.1453 -0.1164 -0.0838
  166SOL    HW1  697   3.742   3.274   3.886  1.1398  0.9833  0.7767
  166SOL    HW2  698   3.849   3.204   3.987  0.9677 -1.0301 -0.3911
  167SOL     OW  699   5.634   3.864   2.454 -0.3522 -0.4349  0.6231
  167SOL    HW1  700   5.635   3.768   2.423 -0.2552 -0.9858  2.2701
  167SOL    HW2  701   5.599   3.921   2.380 -0.2372 -1.7029 -0.4696
  168SOL     OW  702   4.430   2.500   3.803 -0.3089  0.3363  0.1693
  168SOL    HW1  703   4.470   2.494   3.711 -1.0455  0.2839 -0.1558
  168SOL    HW2  704   4.384   2.413   3.824 -0.5319  0.5106  0.4015
  169SOL     OW  705   3.085   5.457   6.635 -0.8172  0.2440 -0.1800
  169SOL    HW1  706   3.069   5.372   6.584 -0.7967 -1.2060  2.0876
  169SOL    HW2  707   3.055   5.445   6.729  1.4929  1.9259  0.8599
  170SOL     OW  708   4.975   1.609   5.901  0.3938  0.1356  0.2548
  170SOL    HW1  709   4.896   1.564   5.861  0.8513  0.1288 -0.6754
  170SOL    HW2  710   4.962   1.620   5.999 -0.3797 -0.6450  0.2449
  171SOL     OW  711   4.937   5.092   0.496  0.1897 -0.4826 -0.1013
  171SOL    HW1  712   4.857   5.149   0.481  1.1693  1.0530  0.3520
  171SOL    HW2  713   5.016   5.149   0.518  1.1640 -2.0254  0.6088
  172SOL     OW  714   4.212   6.478   4.637 -0.0859  0.2005  0.0761
  172SOL    HW1  715   4.242   6.398   4.584 -0.1137  0.0303  0.3146
  172SOL    HW2  716   4.224   6.560   4.582 -0.7689 -0.0460 -0.4650
  173SOL     OW  717   5.337   2.712   0.548 -0.1798 -0.1782 -0.1824
  173SOL    HW1  718   5.249   2.720   0.594  0.9240  1.6621  1.7711
  173SOL    HW2  719   5.411   2.714   0.615  1.4579  0.5359 -1.9087
  174SOL     OW  720   4.564   2.069   3.354 -0.8079 -0.3849  0.3107
  174SOL    HW1  721   4.613   2.048   3.439  3.6484 -0.6541 -2.0214
  174SOL    HW2  722   4.519   2.157   3.363 -0.5906 -0.4473  2.9675
  175SOL     OW  723   3.706   6.527   1.106 -0.4923  0.6000  0.4297
  175SOL    HW1  724   3.710   6.455   1.175  1.5921 -0.9245 -1.1543
  175SOL    HW2  725   3.788   6.584   1.112  0.7392 -0.7706 -1.9277
  176SOL     OW  726   4.056   6.050   3.814  0.2345 -0.3271 -0.0887
  176SOL    HW1  727   4.148   6.015   3.829 -0.3378 -1.6325  0.4507
  176SOL    HW2  728   3.989   5.991   3.859 -0.8740  0.6315 -0.4205
  177SOL     OW  729   5.237   2.438   0.908  0.0180 -0.1128 -0.8482
  177SOL    HW1  730   5.235   2.538   0.903 -1.0436 -0.1486 -1.4398
  177SOL    HW2  731   5.152   2.405   0.949 -0.2093 -0.8195 -1.8456
  178SOL     OW  732   3.175   0.607   5.121  0.0085 -0.0046  0.3147
  178SOL    HW1  733   3.124   0.543   5.063  1.0223 -0.3639 -0.2151
  178SOL    HW2  734   3.111   0.668   5.168 -0.8885 -0.2457 -0.5458
  179SOL     OW  735   3.119   5.122   4.416  0.2243 -0.4486  0.7242
  179SOL    HW1  736   3.110   5.034   4.462 -2.1321 -0.3334  0.6383
  179SOL    HW2  737   3.027   5.158   4.397  1.1448  1.2381 -0.7477
  180SOL     OW  738   5.839   4.051   3.897  0.1471 -0.0086 -0.2158
  180SOL    HW1  739   5.864   3.993   3.818 -0.0604  0.0972 -0.3585
  180SOL    HW2  740   5.829   3.993   3.978 -1.0795 -0.3283 -0.5691
  181SOL     OW  741   3.559   5.184   4.857  0.1087  0.1865 -0.5527
  181SOL    HW1  742   3.513   5.148   4.776 -0.0156  1.5654 -1.1227
  181SOL    HW2  743   3.642   5.131   4.875 -1.4726 -2.1556  0.3174
  182SOL     OW  744   2.793   0.627   0.517 -0.0775 -0.0254  0.2783
  182SOL    HW1  745   2.828   0.721   0.514 -1.4013  0.5472  1.4271
  182SOL    HW2  746   2.693   0.630   0.521 -0.1404 -1.5080  0.2489
  183SOL     OW  747   4.071   6.889   1.433  0.5208 -0.1951  0.2683
  183SOL    HW1  748   4.121   6.834   1.367  0.7787 -0.6600  0.8403
  183SOL    HW2  749   4.105   6.870   1.525  0.9535  1.2767  0.4427
  184SOL     OW  750   4.974   3.539   3.442 -0.1408 -0.3181 -0.2112
  184SOL    HW1  751   4.878   3.531   3.468 -0.0601  0.9149  0.5392
  184SOL    HW2  752   5.012   3.448   3.429 -0.8949 -0.9079  1.4309
  185SOL     OW  753   5.479   4.929   2.853 -0.0735  0.0218  0.1588
  185SOL    HW1  754   5.380   4.925   2.843 -0.0759  1.4899 -0.8390
  185SOL    HW2  755   5.503   4.936   2.949 -0.9822  0.3049  0.3763
  186SOL     OW  756   3.289   6.728   3.863 -0.1868  0.2009 -0.4301
  186SOL    HW1  757   3.220   6.763   3.800 -0.9198  2.1287  1.3133
  186SOL    HW2  758   3.379   6.761   3.837 -0.3955  0.4567 -0.8286
  187SOL     OW  759   3.488   1.675   2.147  0.0013 -0.0023  0.3929
  187SOL    HW1  760   3.542   1.719   2.218 -0.5955 -0.1822  0.9690
  187SOL    HW2  761   3.402   1.642   2.186  0.1737 -1.1479 -0.1502
  188SOL     OW  762   3.550   1.514   5.273 -0.4470  0.3646 -0.4955
  188SOL    HW1  763   3.545   1.580   5.198 -2.1580 -0.2422 -0.9628
  188SOL    HW2  764   3.507   1.553   5.354 -0.4151  0.2561 -0.4268
  189SOL     OW  765   4.552   3.999   6.827  0.0116 -0.8571  0.0481
  189SOL    HW1  766   4.602   3.930   6.775 -0.3818 -0.7984 -0.4166
  189SOL    HW2  767   4.475   4.033   6.772 -1.6938 -2.3003  1.4225
  190SOL     OW  768   4.822   4.867   0.811  0.0976  0.1448 -0.3797
  190SOL    HW1  769   4.832   4.947   0.870  1.2181 -0.3687  0.1524
  190SOL    HW2  770   4.894   4.867   0.741  0.2511 -0.5102 -0.2304
  191SOL     OW  771   3.039   6.229   5.091 -0.2358 -0.1539  0.6679
  191SOL    HW1  772   3.025   6.231   4.992 -0.8186  0.7269  0.7571
  191SOL    HW2  773   2.988   6.153   5.130 -0.3378 -0.2585  0.3368
  192SOL     OW  774   4.789   0.564   6.222 -0.8473  0.3216 -0.0713
  192SOL    HW1  775   4.813   0.612   6.138  0.2751 -0.6458 -0.3387
  192SOL    HW2  776   4.857   0.492   6.240 -0.1272  1.5351  2.5364
  193SOL     OW  777   3.364   5.962   5.853 -0.0649 -0.8514 -0.2349
  193SOL    HW1  778   3.300   6.038   5.858  0.2667 -0.6437  1.1506
  193SOL    HW2  779   3.332   5.896   5.785 -0.1925  0.6518 -1.7152
  194SOL     OW  780   4.087   2.591   0.518 -0.4585  0.1766  0.1363
  194SOL    HW1  781   4.108   2.535   0.598 -0.9462 -0.4802 -0.1809
  194SOL    HW2  782   4.165   2.650   0.497 -0.1343 -0.0050  0.7906
  195SOL     OW  783   5.660   4.647   4.727  0.5117 -0.6214 -0.2873
  195SOL    HW1  784   5.654   4.656   4.627 -2.1914  0.3451 -0.1100
  195SOL    HW2  785   5.665   4.551   4.752 -0.0443 -0.9361 -1.3292
  196SOL     OW  786   5.069   5.129   5.486  0.2544 -0.6682 -0.6980
  196SOL    HW1  787   5.076   5.120   5.585 -0.1015 -1.5423 -0.7452
  196SOL    HW2  788   5.157   5.160   5.449  0.2868 -0.0028 -0.0842
  197SOL     OW  789   5.385   5.986   1.891 -0.0643 -0.5036 -0.0615
  197SOL    HW1  790   5.479   5.952   1.900  0.5487  0.9131 -0.7648
  197SOL    HW2  791   5.385   6.086   1.896 -1.4933 -0.4606 -0.4687
  198SOL     OW  792   3.830   0.006   5.446 -0.2569 -0.6025 -0.0573
  198SOL    HW1  793   3.907  -0.039   5.401 -0.9702 -2.6482  0.6662
  198SOL    HW2  794   3.839  -0.003   5.545 -1.1397 -0.3588  0.0537
  199SOL     OW  795   5.384   0.864   5.642  0.6059  0.1634 -0.6465
  199SOL    HW1  796   5.358   0.797   5.712  2.8071 -0.4772 -0.3358
  199SOL    HW2  797   5.350   0.954   5.667  1.2084 -0.0803  1.2067
  200SOL     OW  798   5.545   6.904   3.884  0.4813 -0.0332  0.0651
  200SOL    HW1  799   5.630   6.905   3.937  0.8685 -1.4062 -0.5035
  200SOL    HW2  800   5.477   6.962   3.930  1.9417  1.7518  0.1084
  201SOL     OW  801   3.158   5.771   2.914 -0.6777 -0.0534  0.0247
  201SOL    HW1  802   3.230   5.786   2.982  0.2306 -2.5600 -0.2799
  201SOL    HW2  803   3.080   5.829   2.935  0.4625  0.9208  1.8414
  202SOL     OW  804   3.521   4.458   0.592 -0.2042  0.7361  0.1425
  202SOL    HW1  805   3.523   4.558   0.585 -0.7950  0.8651  1.5890
  202SOL    HW2  806   3.555   4.419   0.506  0.0679  2.1662 -0.4412
  203SOL     OW  807   3.276   2.164   3.543  0.2592  0.4344 -0.5824
  203SOL    HW1  808   3.260   2.116   3.457 -0.1736 -0.0889 -0.2140
  203SOL    HW2  809   3.374   2.160   3.565 -0.0440 -2.4219  0.6516
  204SOL     OW  810   4.525   3.446   4.206 -0.0335  0.3025 -0.3521
  204SOL    HW1  811   4.506   3.351   4.229  0.4040 -0.1924 -1.9392
  204SOL    HW2  812   4.469   3.506   4.263 -0.3189 -0.8889  0.6631
  205SOL     OW  813   3.782   4.401   1.347  0.1628  0.1492  0.0301
  205SOL    HW1  814   3.776   4.408   1.446  0.0904 -2.6714  0.3137
  205SOL    HW2  815   3.690   4.401   1.307  0.1436  0.1341  0.0747
  206SOL     OW  816   4.560   3.602   0.791 -0.3386 -0.0969 -0.3910
  206SOL    HW1  817   4.578   3.682   0.733 -0.4467  0.6777  0.6241
  206SOL    HW2  818   4.632   3.593   0.859 -0.6865 -0.4662 -0.0670
  207SOL     OW  819   5.026   4.922   2.418  0.0488  0.5529  0.3360
  207SOL    HW1  820   4.954   4.892   2.355  0.0999 -0.1867  0.6188
  207SOL    HW2  821   5.096   4.851   2.424  1.5121  1.8148 -0.9856
  208SOL     OW  822   4.953   0.705   2.118 -0.3162 -0.6135  0.3012
  208SOL    HW1  823   4.939   0.606   2.123  1.0564 -0.8466 -0.0882
  208SOL    HW2  824   5.039   0.728   2.163  0.0394  0.2347 -0.7827
  209SOL     OW  825   4.357   6.026   2.797 -0.0303 -0.4503  0.0866
  209SOL    HW1  826   4.345   6.121   2.825  0.1372 -0.8448  1.5629
  209SOL    HW2  827   4.347   6.019   2.698  1.5421  1.3537 -0.2523
  210SOL     OW  828   3.827   4.659   1.335 -0.0738  0.3313 -0.0424
  210SOL    HW1  829   3.738   4.685   1.373 -0.1560  1.0290 -0.6818
  210SOL    HW2  830   3.837   4.559   1.338 -2.1993 -0.0898 -2.6774
  211SOL     OW  831   4.879   1.524   2.843 -0.7027 -0.3509 -0.3749
  211SOL    HW1  832   4.881   1.602   2.906 -1.5368  1.3404 -2.3124
  211SOL    HW2  833   4.784   1.502   2.820 -0.4260  0.7866 -2.9484
  212SOL     OW  834   4.943   2.526   5.035  0.6618  0.0383 -0.0863
  212SOL    HW1  835   5.007   2.490   4.968  0.6419 -0.4550  0.1503
  212SOL    HW2  836   4.890   2.600   4.994  3.4330  2.5834  0.5965
  213SOL     OW  837   3.770   5.435   0.046 -0.0239  0.3168 -0.6742
  213SOL    HW1  838   3.711   5.357   0.065  1.6630 -1.0504 -0.8707
  213SOL    HW2  839   3.783   5.488   0.130  0.8357 -1.0634  0.1005
  214SOL     OW  840   4.766   0.019   4.450  0.0742  0.0219 -0.4802
  214SOL    HW1  841   4.785  -0.061   4.393 -1.2477 -0.8294  0.2377
  214SOL    HW2  842   4.668   0.032   4.458  0.2688  1.3180 -0.0112
  215SOL     OW  843   3.330   5.149   4.231 -0.4172 -0.5499  0.1449
  215SOL    HW1  844   3.245   5.127   4.281 -0.7863  2.3013  0.9399
  215SOL    HW2  845   3.407   5.145   4.295  0.0010 -2.3691 -0.4074
  216SOL     OW  846   4.203   2.114   3.517 -0.6434 -0.1925 -0.2037
  216SOL    HW1  847   4.289   2.097   3.566 -0.3486  1.7887  0.0507
  216SOL    HW2  848   4.212   2.083   3.422  0.3804  0.0087 -0.1879
  217SOL     OW  849   5.311   1.091   5.710 -0.0899 -0.3576 -0.5187
  217SOL    HW1  850   5.375   1.125   5.779 -1.7258  0.4357  0.6744
  217SOL    HW2  851   5.270   1.168   5.662 -1.0762 -0.7849 -0.3841
  218SOL     OW  852   4.936   5.913   6.454  0.1133 -0.2866 -0.6492
  218SOL    HW1  853   5.024   5.940   6.415  0.8538  0.1112  1.1856
  218SOL    HW2  854   4.917   5.818   6.430  2.4159 -1.2947  1.1496
  219SOL     OW  855   3.297   1.445   4.202 -0.4763 -0.1923  0.3504
  219SOL    HW1  856   3.308   1.438   4.301  1.8707  0.7424  0.2257
  219SOL    HW2  857   3.246   1.528   4.181  1.1936  1.0052  0.7672
  220SOL     OW  858   3.259   0.365   2.441  0.0807  0.6436 -1.0289
  220SOL    HW1  859   3.356   0.389   2.446  0.0019  0.8738 -0.5949
  220SOL    HW2  860   3.229   0.326   2.528  0.0350 -0.4051 -1.4942
  221SOL     OW  861   4.621   0.849   4.850  0.3024 -0.4224 -0.1672
  221SOL    HW1  862   4.570   0.832   4.766  0.2354 -0.7423 -0.0645
  221SOL    HW2  863   4.715   0.874   4.828 -0.2894  1.7990 -0.4275
  222SOL     OW  864   3.798   1.142   2.850 -0.5496  0.2525 -0.3839
  222SOL    HW1  865   3.768   1.113   2.760  0.8563 -1.9322 -0.2066
  222SOL    HW2  866   3.784   1.068   2.916 -0.1893  1.2765  0.8860
  223SOL     OW  867   4.530   0.964   2.314 -0.1558  0.8511  0.2478
  223SOL    HW1  868   4.519   0.912   2.398  0.2582  0.7558  0.2453
  223SOL    HW2  869   4.452   0.949   2.255 -0.4474  0.9166  0.6142
  224SOL     OW  870   4.991   1.304   1.333 -0.5087  0.4164 -0.1356
  224SOL    HW1  871   4.948   1.368   1.397 -0.1030 -1.2429  1.9149
  224SOL    HW2  872   4.999   1.214   1.377 -1.9641 -1.3689 -3.1954
  225SOL     OW  873   4.581   2.732   1.204  0.8454  0.0582  0.3728
  225SOL    HW1  874   4.640   2.799   1.251  1.6909  0.9208 -1.7887
  225SOL    HW2  875   4.514   2.780   1.148 -0.2910 -0.9429  0.8302
  226SOL     OW  876   3.156   0.186   4.264  0.0345  0.1486  0.3600
  226SOL    HW1  877   3.083   0.123   4.237  1.6297 -1.3117 -0.8205
  226SOL    HW2  878   3.134   0.278   4.234 -1.4955 -0.1790  0.4112
  227SOL     OW  879   5.488   6.328   3.102 -0.6468 -0.0391  0.1238
  227SOL    HW1  880   5.429   6.326   3.182  0.5518  2.0370  1.1405
  227SOL    HW2  881   5.455   6.262   3.034 -3.2590  0.0702  1.1907
  228SOL     OW  882   5.586   6.532   2.574  0.2762  0.2070  0.7199
  228SOL    HW1  883   5.655   6.528   2.646  0.2489 -0.2735  0.7212
  228SOL    HW2  884   5.589   6.622   2.530  0.6079  0.3387  1.0069
  229SOL     OW  885   2.993   2.952   3.417  0.5234 -0.1248 -0.1903
  229SOL    HW1  886   2.963   3.017   3.348 -0.0458  2.0509  1.9772
  229SOL    HW2  887   2.914   2.917   3.468  1.0528 -0.2562  0.5727
  230SOL     OW  888   3.339   4.375   5.941 -0.0429 -0.2143 -0.5344
  230SOL    HW1  889   3.244   4.389   5.969 -0.1617 -1.4838 -0.2602
  230SOL    HW2  890   3.368   4.283   5.965  1.9178  0.7795  1.2866
  231SOL     OW  891   5.192   5.209   0.166 -0.5388  0.1316 -0.3164
  231SOL    HW1  892   5.183   5.303   0.201  0.1698  0.5061 -1.0783
  231SOL    HW2  893   5.105   5.180   0.127 -0.6343  0.6723 -0.5263
  232SOL     OW  894   3.358   6.668   1.513 -0.1996 -0.4043 -0.1290
  232SOL    HW1  895   3.304   6.606   1.457 -2.8156  1.5608  0.0394
  232SOL    HW2  896   3.388   6.746   1.458 -0.8261  0.3980  0.6291
  233SOL     OW  897   3.527   5.244   2.512 -0.2666 -0.0517  0.0976
  233SOL    HW1  898   3.497   5.331   2.472  1.7869  0.3397 -0.6881
  233SOL    HW2  899   3.484   5.232   2.601  0.5501  2.5146  0.9141
  234SOL     OW  900   4.994   6.096   3.265  0.1029  0.2546  0.2968
  234SOL    HW1  901   4.895   6.110   3.272  0.2014  1.5424 -0.5245
  234SOL    HW2  902   5.032   6.079   3.356 -0.8835 -0.3763  0.6035
  235SOL     OW  903   5.764   4.766   4.119 -0.3039 -0.0063  0.5915
  235SOL    HW1  904   5.754   4.669   4.094  0.9735  0.2421 -1.1136
  235SOL    HW2  905   5.849   4.778   4.169 -0.0493  0.3342  0.0850
  236SOL     OW  906   5.093   2.250   0.429 -0.1822  0.4706 -0.1270
  236SOL    HW1  907   5.154   2.271   0.505 -1.0816  2.3275  0.1439
  236SOL    HW2  908   5.122   2.300   0.347 -1.5796  1.7970  0.1454
  237SOL     OW  909   4.224   0.838   6.748  0.3181  0.0198 -0.6500
  237SOL    HW1  910   4.184   0.833   6.656  0.5300 -1.2694 -0.6962
  237SOL    HW2  911   4.304   0.779   6.752  0.8966  0.8356  0.0957
  238SOL     OW  912   4.218   3.745   5.678 -0.1445  0.3170 -0.7903
  238SOL    HW1  913   4.134   3.797   5.666  0.3377  1.4518  0.5029
  238SOL    HW2  914   4.294   3.807   5.698  0.5319 -0.8286  0.4017
  239SOL     OW  915   5.660   0.147   3.215  0.4546 -0.1660 -0.5767
  239SOL    HW1  916   5.687   0.119   3.307  0.7396 -1.1548 -0.9429
  239SOL    HW2  917   5.616   0.237   3.219 -0.5018 -0.6541  0.6627
  240SOL     OW  918   5.544   1.273   2.172 -0.6826 -0.2316  0.1303
  240SOL    HW1  919   5.581   1.362   2.201  0.8729 -1.0734  0.8452
  240SOL    HW2  920   5.444   1.276   2.178 -0.6507  1.3358  0.5333
  241SOL     OW  921   5.155   5.523   5.293  0.0478  0.6566  0.0878
  241SOL    HW1  922   5.094   5.469   5.350 -1.4575  1.1103 -1.0197
  241SOL    HW2  923   5.176   5.610   5.338  0.2785  0.2910  0.6867
  242SOL     OW  924   4.560   0.640   1.240  0.5270  0.2698 -0.3383
  242SOL    HW1  925   4.486   0.580   1.209 -0.8924  1.7682 -0.0194
  242SOL    HW2  926   4.521   0.717   1.291  2.4564  0.1682  1.4430
  243SOL     OW  927   3.216   1.618   3.915 -0.3210 -0.4673  0.1979
  243SOL    HW1  928   3.301   1.666   3.895 -1.0668  0.6606 -0.3787
  243SOL    HW2  929   3.175   1.586   3.829 -1.4449  0.7215  0.2567
  244SOL     OW  930   3.620   0.627   6.483  0.6112 -0.0746 -0.5983
  244SOL    HW1  931   3.629   0.564   6.406  2.4416  1.9625 -2.1723
  244SOL    HW2  932   3.553   0.697   6.460  2.3321  1.4731 -1.1020
  245SOL     OW  933   5.416   5.883   3.951  0.8044 -0.1670 -0.2179
  245SOL    HW1  934   5.417   5.785   3.967 -2.2096 -0.3924 -0.8380
  245SOL    HW2  935   5.436   5.901   3.854  2.5867 -0.0118  0.1387
  246SOL     OW  936   3.933   2.818   6.516 -0.2786  0.3520  0.1002
  246SOL    HW1  937   3.838   2.786   6.519 -0.4271  0.5529 -1.3943
  246SOL    HW2  938   3.971   2.820   6.608 -0.8965 -2.1902  0.4919
  247SOL     OW  939   4.667   2.353   3.993 -0.4602  0.0102  0.2940
  247SOL    HW1  940   4.672   2.316   4.086 -0.6141 -1.7999 -0.3627
  247SOL    HW2  941   4.670   2.453   3.996  1.0044 -0.0254  2.1463
  248SOL     OW  942   3.255   0.977   1.579  0.3107 -0.7636  0.4327
  248SOL    HW1  943   3.340   0.972   1.527 -0.6950  1.1343 -1.6062
  248SOL    HW2  944   3.208   0.889   1.577  2.4725 -2.0306  2.1663
  249SOL     OW  945   2.813   6.697   1.498  0.1272 -0.2772 -0.0874
  249SOL    HW1  946   2.785   6.601   1.492 -0.0584 -0.2843  0.7977
  249SOL    HW2  947   2.799   6.741   1.409 -2.9407 -0.2205  0.3157
  250SOL     OW  948   2.770   1.709   3.221 -0.2374  0.2726 -0.2642
  250SOL    HW1  949   2.776   1.774   3.297  1.1375  1.1112 -1.0389
  250SOL    HW2  950   2.789   1.616   3.255  0.7618  0.6935  0.3603
  251SOL     OW  951   4.453   6.367   4.057  0.8445 -0.0045 -0.4379
  251SOL    HW1  952   4.418   6.406   4.142  2.8570 -0.5535  0.7110
  251SOL    HW2  953   4.405   6.407   3.979 -0.2950  1.3300  0.8995
  252SOL     OW  954   3.793   5.368   3.336 -0.3260 -0.1686 -0.1470
  252SOL    HW1  955   3.758   5.385   3.429 -1.1283  1.5004 -0.7190
  252SOL    HW2  956   3.786   5.270   3.316 -2.4259 -0.2417  0.6871
  253SOL     OW  957   4.371   4.034   6.560  0.3062  0.5042 -0.1036
  253SOL    HW1  958   4.277   4.045   6.528  0.0068 -0.7242  0.3064
  253SOL    HW2  959   4.424   4.116   6.538 -1.1244  1.6467  0.6264
  254SOL     OW  960   5.292   1.431   5.006 -0.0837 -0.1902 -0.0348
  254SOL    HW1  961   5.329   1.522   4.986 -0.6307  0.1737  0.5654
  254SOL    HW2  962   5.218   1.440   5.073  0.2115 -1.1314  0.4248
  255SOL     OW  963   4.359   3.465   6.408  0.5651  0.7993  0.0682
  255SOL    HW1  964   4.337   3.525   6.485  0.3004  0.7766  0.0134
  255SOL    HW2  965   4.297   3.485   6.332  1.2426  1.2632 -0.3728
  256SOL     OW  966   4.888   6.287   0.933  0.1328 -0.3632 -0.2578
  256SOL    HW1  967   4.916   6.207   0.987  1.1375 -0.6893 -1.2365
  256SOL    HW2  968   4.968   6.330   0.893 -0.3122  1.6419  0.8899
  257SOL     OW  969   5.074   2.586   5.434  0.4586 -0.1087  0.4946
  257SOL    HW1  970   4.997   2.546   5.384  0.3302  0.8173 -0.0645
  257SOL    HW2  971   5.103   2.522   5.506  0.9979 -1.7302 -1.0760
  258SOL     OW  972   3.868   1.253   0.975  0.1130  0.1083  0.0898
  258SOL    HW1  973   3.806   1.175   0.964  0.5104 -0.2588  0.4284
  258SOL    HW2  974   3.899   1.283   0.885 -0.0024 -0.1607 -0.0427
  259SOL     OW  975   5.163   5.226   5.854 -0.2827  0.4800 -0.0004
  259SOL    HW1  976   5.071   5.265   5.853 -1.0714 -1.3340 -1.2033
  259SOL    HW2  977   5.219   5.272   5.785  0.0300  2.1492  1.2732
  260SOL     OW  978   4.820   6.325   5.464  0.3864  0.5312 -0.6184
  260SOL    HW1  979   4.765   6.245   5.489 -0.5842  0.9001 -1.4541
  260SOL    HW2  980   4.905   6.295   5.421 -0.4939 -0.0830 -2.0031
  261SOL     OW  981   5.057   5.174   6.398  0.2257 -0.3082  0.3851
  261SOL    HW1  982   5.089   5.095   6.346  0.8583  0.3981 -0.3297
  261SOL    HW2  983   5.100   5.174   6.489  2.3690  0.6393 -0.5614
  262SOL     OW  984   5.264   0.586   0.054 -0.0301  0.2694  0.1585
  262SOL    HW1  985   5.246   0.511   0.117 -0.1166 -0.3143 -0.5446
  262SOL    HW2  986   5.222   0.670   0.089 -0.7504 -0.2163  0.4824
  263SOL     OW  987   4.010   4.903   6.967  0.0273  0.1830  0.0867
  263SOL    HW1  988   4.015   4.869   7.061 -0.8226  1.9542  0.8241
  263SOL    HW2  989   4.099   4.940   6.940  0.2161 -0.1356  0.2693
  264SOL     OW  990   4.806   3.429   6.814 -0.0038 -0.0167 -0.4543
  264SOL    HW1  991   4.720   3.461   6.853  0.7715  1.9684 -0.2528
  264SOL    HW2  992   4.852   3.368   6.879  0.0242  1.1461  0.6452
  265SOL     OW  993   3.833   5.686   0.182  0.1491 -0.0298 -0.0450
  265SOL    HW1  994   3.834   5.769   0.238  1.5850  0.5522 -0.8617
  265SOL    HW2  995   3.861   5.709   0.088 -1.6528 -1.0702 -0.8822
  266SOL     OW  996   3.469   3.970   0.453  0.0327  0.6785  0.2364
  266SOL    HW1  997   3.562   4.007   0.459 -0.4089  1.8833  0.0504
  266SOL    HW2  998   3.415   4.027   0.391 -0.5581 -0.6168 -0.4637
  267SOL     OW  999   3.105   6.126   1.965  0.0366 -0.1358  0.1160
  267SOL    HW1 1000   3.043   6.130   2.043 -0.8029 -0.3995 -0.5325
  267SOL    HW2 1001   3.061   6.166   1.885  1.7072  2.2903  0.2841
  268SOL     OW 1002   5.160   5.899   5.101  0.2231 -0.1814 -0.2489
  268SOL    HW1 1003   5.126   5.807   5.079  0.6015 -0.2422 -0.5990
  268SOL    HW2 1004   5.162   5.955   5.018 -1.3573  0.6063  0.2115
  269SOL     OW 1005   4.035   3.556   1.746 -0.4181 -0.0396 -0.1350
  269SOL    HW1 1006   4.038   3.592   1.840  0.4099  0.2585 -0.2627
  269SOL    HW2 1007   4.100   3.608   1.689  0.3395 -1.3200 -0.4735
  270SOL     OW 1008   3.924   0.791   2.304  0.4975  0.3566  0.0804
  270SOL    HW1 1009   3.964   0.699   2.302  0.3654  0.2937  0.3126
  270SOL    HW2 1010   3.827   0.785   2.327 -0.1092  0.3512 -2.1600
  271SOL     OW 1011   4.492   3.780   1.736 -0.2291  0.1732  0.1482
  271SOL    HW1 1012   4.537   3.722   1.804 -1.1196  0.0669  0.6738
  271SOL    HW2 1013   4.497   3.876   1.766  0.9653  0.3538 -0.5618
  272SOL     OW 1014   5.539   1.346   2.553  0.0377 -0.0147 -0.0643
  272SOL    HW1 1015   5.453   1.311   2.590 -0.0311 -0.0626 -0.2642
  272SOL    HW2 1016   5.584   1.404   2.621 -0.6498  0.8497 -0.3207
  273SOL     OW 1017   3.913   0.238   5.813  0.3358  0.1336  0.0523
  273SOL    HW1 1018   3.988   0.283   5.764  1.7895 -0.8551  1.3041
  273SOL    HW2 1019   3.826   0.265   5.772  1.3893  0.8308 -1.8351
  274SOL     OW 1020   4.525   3.869   4.295  0.1609 -0.2196  0.2234
  274SOL    HW1 1021   4.460   3.854   4.370  0.2773 -1.6875  0.0747
  274SOL    HW2 1022   4.496   3.816   4.215  0.6677  0.4033 -0.3834
  275SOL     OW 1023   3.613   0.640   4.488  0.9036 -0.1134  0.3823
  275SOL    HW1 1024   3.613   0.723   4.431  0.8243 -0.2775  0.1443
  275SOL    HW2 1025   3.637   0.665   4.582  0.8110  0.1907  0.3274
  276SOL     OW 1026   4.529   6.204   1.372 -0.3775  0.0845 -0.3680
  276SOL    HW1 1027   4.431   6.202   1.388 -0.5186  0.9924 -1.0327
  276SOL    HW2 1028   4.577   6.213   1.459 -0.9285  0.6292 -0.1148
  277SOL     OW 1029   3.796   0.087   4.806  0.6921  0.3163  0.0403
  277SOL    HW1 1030   3.838   0.068   4.895  2.0472 -2.1341 -1.0116
  277SOL    HW2 1031   3.848   0.041   4.734 -1.3336  0.8028 -1.8624
  278SOL     OW 1032   4.056   5.207   2.848  0.2709 -0.3366  0.6097
  278SOL    HW1 1033   4.146   5.172   2.874  1.2996  2.7971  1.7856
  278SOL    HW2 1034   4.063   5.305   2.826 -2.8274  0.0069  0.6622
  279SOL     OW 1035   4.688   3.327   5.261  0.7063  0.2336 -0.4015
  279SOL    HW1 1036   4.608   3.269   5.249  1.0099 -0.0119 -1.3808
  279SOL    HW2 1037   4.767   3.271   5.284  0.9444  0.2811 -1.0848
  280SOL     OW 1038   5.358   5.621   0.672 -0.2738 -0.2428 -0.5493
  280SOL    HW1 1039   5.310   5.534   0.659 -1.0012 -0.1554  1.2566
  280SOL    HW2 1040   5.441   5.622   0.617  0.2038 -2.4461  0.0487
  281SOL     OW 1041   3.224   5.474   1.234  0.4919 -0.2285  0.1202
  281SOL    HW1 1042   3.225   5.450   1.137  1.5810 -0.1874  0.1025
  281SOL    HW2 1043   3.250   5.394   1.289 -0.4361 -0.3430  0.4145
  282SOL     OW 1044   3.329   0.607   2.715 -0.4442 -0.2234 -0.0245
  282SOL    HW1 1045   3.377   0.529   2.754  0.9563  1.6986  2.4674
  282SOL    HW2 1046   3.237   0.612   2.755 -0.9338 -1.1425 -1.0006
  283SOL     OW 1047   2.855   0.348   3.030  0.0999 -0.3452 -0.0596
  283SOL    HW1 1048   2.865   0.379   2.935  1.5395 -0.4595  0.0287
  283SOL    HW2 1049   2.902   0.413   3.090 -1.0566 -0.1160  0.6147
  284SOL     OW 1050   5.091   3.001   0.589  0.5109 -0.0851  0.0948
  284SOL    HW1 1051   5.029   2.975   0.515  0.4210  0.0126  0.1359
  284SOL    HW2 1052   5.162   3.061   0.553  1.5119 -1.4447 -0.2887
  285SOL     OW 1053   4.894   6.793   1.411  0.1360 -0.1999  0.5837
  285SOL    HW1 1054   4.852   6.710   1.374  0.5819 -0.5879  0.9288
  285SOL    HW2 1055   4.970   6.820   1.352 -2.0687  1.9490 -1.4897
  286SOL     OW 1056   5.379   0.415   2.758 -0.5598  0.3497 -0.0377
  286SOL    HW1 1057   5.405   0.400   2.663 -2.0227  1.5231 -0.6559
  286SOL    HW2 1058   5.344   0.330   2.797  0.7637 -0.3274 -0.2908
  287SOL     OW 1059   5.102   5.455   0.193 -0.2645  0.3995  0.4233
  287SOL    HW1 1060   5.016   5.485   0.234 -0.5179  1.5763 -0.9182
  287SOL    HW2 1061   5.133   5.522   0.126  0.2297 -1.3559 -1.2030
  288SOL     OW 1062   4.010   4.207   1.542 -0.5117 -0.0062 -0.2724
  288SOL    HW1 1063   3.933   4.270   1.544 -0.2014  0.3593  0.7234
  288SOL    HW2 1064   4.000   4.140   1.615  0.8052  0.9044  0.7841
  289SOL     OW 1065   4.016   2.278   2.831  0.3887 -0.1417 -0.0823
  289SOL    HW1 1066   3.919   2.258   2.840  0.3320  0.3947  0.5453
  289SOL    HW2 1067   4.065   2.247   2.913  0.7326 -0.3202 -0.3509
  290SOL     OW 1068   3.079   1.094   1.047  0.2909  0.5819 -0.1808
  290SOL    HW1 1069   3.087   1.139   0.958  2.2880  0.1512 -0.2735
  290SOL    HW2 1070   3.066   1.163   1.118  0.4205  1.0667 -0.6218
  291SOL     OW 1071   5.603   3.141   5.539  0.0189 -0.6675  0.3283
  291SOL    HW1 1072   5.604   3.041   5.535 -0.7461 -0.6638 -0.1187
  291SOL    HW2 1073   5.598   3.170   5.635  2.5197 -0.9987  0.6172
  292SOL     OW 1074   4.814   4.203   2.255  0.5636  0.3640  0.3085
  292SOL    HW1 1075   4.760   4.283   2.228 -2.8167 -2.7909 -3.7260
  292SOL    HW2 1076   4.777   4.165   2.340 -1.1371  0.4763 -0.3361
  293SOL     OW 1077   3.615   2.156   6.412 -0.1849 -1.0663  0.3959
  293SOL    HW1 1078   3.551   2.233   6.425 -0.7129 -1.7648  2.4381
  293SOL    HW2 1079   3.586   2.102   6.334 -1.1504 -0.4510  0.3039
  294SOL     OW 1080   4.776   0.016   6.796  1.0355 -0.1231  0.1991
  294SOL    HW1 1081   4.777   0.046   6.891 -0.2242 -1.4832  0.6880
  294SOL    HW2 1082   4.804  -0.080   6.791 -0.9060 -0.7019 -0.5083
  295SOL     OW 1083   5.356   5.844   6.916  0.0561  0.0048  0.3270
  295SOL    HW1 1084   5.375   5.941   6.931 -0.1068  0.0805  0.0501
  295SOL    HW2 1085   5.421   5.808   6.849 -1.0192  0.3699 -0.9612
  296SOL     OW 1086   4.557   0.507   0.067 -0.6056  0.1321 -0.0165
  296SOL    HW1 1087   4.488   0.467   0.007  0.0619 -0.4054 -0.4468
  296SOL    HW2 1088   4.537   0.604   0.082 -0.5840  0.3616 -1.3881
  297SOL     OW 1089   4.655   0.976   0.682  0.3383  0.0888  0.4223
  297SOL    HW1 1090   4.732   0.913   0.674  0.9145  0.7511  0.6507
  297SOL    HW2 1091   4.679   1.064   0.641 -2.1144 -1.1448 -4.4899
  298SOL     OW 1092   3.837   4.735   2.278  0.3449  0.0142  0.1594
  298SOL    HW1 1093   3.856   4.641   2.251 -0.8364  0.1493 -1.3058
  298SOL    HW2 1094   3.906   4.766   2.343  1.7781 -1.2952 -0.6626
  299SOL     OW 1095   3.552   6.017   2.260 -1.0248 -0.0587 -0.0919
  299SOL    HW1 1096   3.567   5.973   2.172  1.6377  0.2850  0.1038
  299SOL    HW2 1097   3.457   6.050   2.266 -1.9803 -2.2551 -1.7752
  300SOL     OW 1098   3.554   6.237   6.502  0.4011 -0.5655  0.5167
  300SOL    HW1 1099   3.550   6.323   6.451  1.7626 -0.9907 -0.3573
  300SOL    HW2 1100   3.464   6.194   6.501 -0.2207  0.6826  0.6897
  301SOL     OW 1101   2.868   4.660   2.786  0.3652 -0.1573 -0.1078
  301SOL    HW1 1102   2.903   4.641   2.878  0.6933  0.6082 -0.0738
  301SOL    HW2 1103   2.771   4.633   2.782  0.4999 -0.7326  0.2799
  302SOL     OW 1104   3.931   5.782   6.891  0.0808 -0.1554  0.0672
  302SOL    HW1 1105   3.943   5.881   6.881  1.6713 -0.3939 -0.8708
  302SOL    HW2 1106   3.944   5.739   6.801  1.0459 -1.3422  0.7570
  303SOL     OW 1107   4.714   3.358   1.069 -0.2887 -0.0682  0.2150
  303SOL    HW1 1108   4.767   3.386   1.149  0.7186 -3.3587  0.8547
  303SOL    HW2 1109   4.619   3.342   1.095 -0.1832 -0.1900  0.5217
  304SOL     OW 1110   2.934   5.155   6.984  0.0081 -0.3694 -0.2683
  304SOL    HW1 1111   2.882   5.073   7.010  1.2499 -1.1569 -0.2159
  304SOL    HW2 1112   3.010   5.168   7.048  0.9768 -0.2878 -1.4096
  305SOL     OW 1113   2.938   3.073   3.172  0.0680  0.2343  0.2500
  305SOL    HW1 1114   3.011   3.090   3.106 -0.3742 -0.8315 -0.5277
  305SOL    HW2 1115   2.850   3.073   3.126 -0.7335  3.4592  1.4438
  306SOL     OW 1116   3.315   2.453   0.837 -0.2113  0.2896 -0.0324
  306SOL    HW1 1117   3.335   2.500   0.751 -0.3924  1.8754  0.7548
  306SOL    HW2 1118   3.354   2.361   0.835  2.5214  1.3838 -0.5985
  307SOL     OW 1119   5.735   4.939   2.339 -0.4506 -0.3929  0.8094
  307SOL    HW1 1120   5.722   4.841   2.324 -1.1306 -0.1437 -0.2816
  307SOL    HW2 1121   5.678   4.991   2.275 -0.5042  0.7198  1.7289
  308SOL     OW 1122   4.729   2.456   5.943 -0.7646  0.0686  0.3498
  308SOL    HW1 1123   4.778   2.437   5.858  0.7579  2.1470  0.6864
  308SOL    HW2 1124   4.723   2.555   5.956 -1.9523 -0.2051  2.1290
  309SOL     OW 1125   5.025   4.538   3.591  0.6666 -0.1840 -0.6971
  309SOL    HW1 1126   4.957   4.595   3.637  0.1153 -1.8594  0.6574
  309SOL    HW2 1127   5.035   4.569   3.496 -0.6245  1.2575 -0.4081
  310SOL     OW 1128   4.311   1.198   0.900  0.4838 -0.7736 -0.0795
  310SOL    HW1 1129   4.301   1.275   0.836 -0.8852  0.0996  1.1305
  310SOL    HW2 1130   4.403   1.199   0.938  0.8445 -0.4218 -0.9187
  311SOL     OW 1131   3.258   1.455   6.982 -0.1430  0.3362  0.1472
  311SOL    HW1 1132   3.211   1.481   7.067 -2.8854  0.9527 -1.4643
  311SOL    HW2 1133   3.350   1.495   6.982 -1.1323  2.8693  1.5543
  312SOL     OW 1134   4.997   2.364   4.631 -0.3765  0.9893 -0.5271
  312SOL    HW1 1135   4.993   2.359   4.731  2.0113  0.8160 -0.4046
  312SOL    HW2 1136   4.938   2.293   4.593  0.2465 -0.2968  0.7978
  313SOL     OW 1137   4.376   5.072   3.430  0.2993 -0.1446  0.2595
  313SOL    HW1 1138   4.368   4.976   3.403  0.9224 -0.6897  1.8342
  313SOL    HW2 1139   4.324   5.129   3.368  0.1233 -1.4756 -0.8734
  314SOL     OW 1140   3.486   4.909   0.271  0.5064  0.2463  0.0818
  314SOL    HW1 1141   3.582   4.883   0.259  0.3450 -0.2037 -0.2599
  314SOL    HW2 1142   3.431   4.871   0.197  0.1451  0.9606 -0.0303
  315SOL     OW 1143   3.366   4.163   2.353 -0.4409  0.0486 -0.0024
  315SOL    HW1 1144   3.367   4.115   2.441 -1.6690 -0.6149 -0.3229
  315SOL    HW2 1145   3.418   4.248   2.361  0.2101 -0.4284  1.1055
  316SOL     OW 1146   4.051   0.754   4.886  0.4349 -0.2944  0.2284
  316SOL    HW1 1147   4.034   0.776   4.983  0.2873  2.2728 -0.3145
  316SOL    HW2 1148   4.103   0.828   4.844 -1.3752 -0.2953 -2.1934
  317SOL     OW 1149   5.225   1.951   2.424  0.0471 -0.2724  0.1579
  317SOL    HW1 1150   5.233   1.874   2.361 -1.4371  0.4681 -1.0235
  317SOL    HW2 1151   5.162   1.927   2.498  2.0483 -1.2606  1.6199
  318SOL     OW 1152   4.373   0.649   3.507 -0.2580  0.1474 -0.2861
  318SOL    HW1 1153   4.401   0.631   3.601 -1.3560  0.9425  0.2073
  318SOL    HW2 1154   4.310   0.726   3.505 -0.1624  0.2106 -1.6967
  319SOL     OW 1155   4.257   6.435   6.086  0.2468 -0.5607 -0.0408
  319SOL    HW1 1156   4.324   6.394   6.023  0.0642 -0.6330 -0.1899
  319SOL    HW2 1157   4.168   6.391   6.072  0.6708 -2.1241  1.7825
  320SOL     OW 1158   4.195   0.656   3.178 -0.0933 -0.7120  0.1666
  320SOL    HW1 1159   4.275   0.598   3.160 -0.5188 -0.9028 -1.2289
  320SOL    HW2 1160   4.142   0.618   3.254  1.3615 -0.3339  1.4253
  321SOL     OW 1161   2.973   0.445   3.715 -0.3040 -0.2271  0.2727
  321SOL    HW1 1162   2.945   0.368   3.658  0.9596  1.0120 -2.1737
  321SOL    HW2 1163   2.927   0.528   3.684 -0.2167  0.3582  1.6467
  322SOL     OW 1164   3.100   1.515   0.196  0.2074  0.2203  0.2232
  322SOL    HW1 1165   3.135   1.548   0.284 -1.5586  0.0649  1.0251
  322SOL    HW2 1166   3.037   1.583   0.158 -0.5118 -0.5419  0.0310
  323SOL     OW 1167   3.076   1.789   1.775  0.3720  0.2104  0.0384
  323SOL    HW1 1168   3.066   1.690   1.788  0.4618  0.3408  1.1418
  323SOL    HW2 1169   3.048   1.837   1.858  1.0690  1.0761 -0.2140
  324SOL     OW 1170   3.919   0.338   6.063  0.2269 -0.1245  0.1501
  324SOL    HW1 1171   3.829   0.325   6.104 -1.3537  2.9249 -1.9339
  324SOL    HW2 1172   3.918   0.304   5.969  1.2152  0.0488  0.0643
  325SOL     OW 1173   4.720   0.680   1.487 -0.0215 -0.4297  0.3147
  325SOL    HW1 1174   4.800   0.732   1.458 -0.1529  0.5413  1.5900
  325SOL    HW2 1175   4.669   0.650   1.407  0.4240  0.8460 -0.4798
  326SOL     OW 1176   3.254   2.319   4.843 -0.0030  0.1496 -0.5865
  326SOL    HW1 1177   3.340   2.357   4.878  0.9435 -1.6453 -0.8581
  326SOL    HW2 1178   3.256   2.319   4.743  0.1189 -0.7902 -0.5941
  327SOL     OW 1179   4.756   6.157   3.637  0.2291  0.4706  0.0296
  327SOL    HW1 1180   4.846   6.198   3.652  1.1674 -1.6943  0.6267
  327SOL    HW2 1181   4.766   6.069   3.591 -1.5849  0.0598  0.3375
  328SOL     OW 1182   5.112   2.179   5.400  0.3989  0.0677  0.6181
  328SOL    HW1 1183   5.036   2.118   5.376  0.8329  0.2889 -1.4882
  328SOL    HW2 1184   5.122   2.182   5.499 -0.5491 -2.1501  0.8344
  329SOL     OW 1185   5.569   5.080   6.352  0.4062 -0.0464  0.3711
  329SOL    HW1 1186   5.565   5.168   6.398 -2.9381  0.2729 -0.2872
  329SOL    HW2 1187   5.610   5.012   6.413 -1.4152  0.9359  2.8010
  330SOL     OW 1188   5.429   3.573   0.344 -0.4883  0.1814  0.4833
  330SOL    HW1 1189   5.334   3.566   0.314 -0.8227 -0.3251  1.5852
  330SOL    HW2 1190   5.468   3.660   0.313 -0.8308 -0.2525 -1.2404
  331SOL     OW 1191   3.155   6.182   3.272 -0.2389 -0.0642  0.0963
  331SOL    HW1 1192   3.165   6.281   3.265  1.3631 -0.1902  0.0458
  331SOL    HW2 1193   3.220   6.138   3.209  0.1809 -1.1398  1.2431
  332SOL     OW 1194   3.079   3.110   6.857 -0.1250 -0.0479 -0.8708
  332SOL    HW1 1195   3.034   3.056   6.786 -2.4817  0.1939  0.3242
  332SOL    HW2 1196   3.095   3.052   6.937  1.0826  0.0517 -1.0350
  333SOL     OW 1197   3.226   2.607   1.579  0.3175 -0.1720 -0.1370
  333SOL    HW1 1198   3.280   2.578   1.658 -1.0571 -0.6297  0.6811
  333SOL    HW2 1199   3.193   2.700   1.593  0.8300  0.0834 -0.6019
  334SOL     OW 1200   4.494   6.829   3.785  0.0311 -0.0947  0.1733
  334SOL    HW1 1201   4.462   6.807   3.693 -0.0800 -0.4577  0.2952
  334SOL    HW2 1202   4.415   6.851   3.843  0.0395 -0.4887  0.3421
  335SOL     OW 1203   4.843   2.788   5.192  0.5429  0.2350  0.7618
  335SOL    HW1 1204   4.929   2.836   5.177 -0.7048  3.8992  3.7736
  335SOL    HW2 1205   4.768   2.838   5.148 -0.4647 -0.9511  1.0540
  336SOL     OW 1206   3.245   6.743   3.257 -0.1204  0.3870  0.0511
  336SOL    HW1 1207   3.224   6.729   3.160 -1.3689 -0.2509  0.3863
  336SOL    HW2 1208   3.327   6.798   3.266  1.5918 -1.7598 -1.3846
  337SOL     OW 1209   3.954   1.556   6.656  0.5485  0.4143 -0.3830
  337SOL    HW1 1210   3.959   1.632   6.591  0.5746 -1.0212 -2.1260
  337SOL    HW2 1211   3.885   1.576   6.725  1.5647  2.6493  0.0926
  338SOL     OW 1212   5.058   4.609   3.320  1.0016  0.4257 -0.4543
  338SOL    HW1 1213   4.998   4.689   3.326 -1.1375 -1.0808 -0.3366
  338SOL    HW2 1214   5.119   4.619   3.241  0.8609  2.1850 -0.3825
  339SOL     OW 1215   5.395   2.602   3.622  0.4418 -0.1839  0.4135
  339SOL    HW1 1216   5.428   2.526   3.566 -1.4794 -0.4995 -0.3793
  339SOL    HW2 1217   5.384   2.573   3.717  0.2193 -0.7461  0.2175
  340SOL     OW 1218   2.911   4.792   3.725 -0.4588 -0.4784  0.2744
  340SOL    HW1 1219   2.813   4.771   3.727 -0.4333 -0.6769  3.1747
  340SOL    HW2 1220   2.963   4.708   3.740  0.0342  0.0309  1.4834
  341SOL     OW 1221   3.097   2.312   0.949  0.3341  0.4682 -0.2038
  341SOL    HW1 1222   3.028   2.382   0.969  0.8118  0.1264  3.0919
  341SOL    HW2 1223   3.183   2.357   0.924 -0.3995  0.9175 -2.1172
  342SOL     OW 1224   4.854   2.283   4.855 -0.2564  0.9058  0.1838
  342SOL    HW1 1225   4.847   2.239   4.944  0.5943  2.7237  1.1990
  342SOL    HW2 1226   4.769   2.332   4.835  0.1984  2.0050  0.8626
  343SOL     OW 1227   4.365   4.604   3.107  0.2314  0.3539 -0.2362
  343SOL    HW1 1228   4.364   4.694   3.064 -1.4479 -0.5294 -2.1655
  343SOL    HW2 1229   4.274   4.563   3.102  1.4720 -2.5186 -1.7993
  344SOL     OW 1230   3.754   0.087   0.222  0.4844 -0.2471  0.2907
  344SOL    HW1 1231   3.690   0.142   0.276 -0.2617 -2.4037  1.7104
  344SOL    HW2 1232   3.761   0.126   0.130  0.5118  2.5677  1.3770
  345SOL     OW 1233   3.679   3.008   5.117 -0.1778 -0.0065  0.9508
  345SOL    HW1 1234   3.627   2.926   5.094 -0.7278  0.6207 -0.1254
  345SOL    HW2 1235   3.617   3.080   5.149  0.0674  0.5773  0.1509
  346SOL     OW 1236   3.030   1.876   0.761 -0.3222  0.7276  0.7651
  346SOL    HW1 1237   3.068   1.783   0.761 -1.2862  0.3068 -0.3717
  346SOL    HW2 1238   3.075   1.930   0.832  1.5765 -0.0513  0.2092
  347SOL     OW 1239   4.615   6.119   6.545  0.2971 -0.9128 -0.1171
  347SOL    HW1 1240   4.652   6.092   6.456 -0.8505  0.5079 -1.0814
  347SOL    HW2 1241   4.595   6.217   6.544  0.2941 -0.8688  1.7351
  348SOL     OW 1242   4.654   0.206   3.332  0.2748 -0.0414  0.3914
  348SOL    HW1 1243   4.584   0.174   3.396 -0.8878  1.6164  0.0154
  348SOL    HW2 1244   4.742   0.162   3.353 -0.3547 -0.4422  2.3433
  349SOL     OW 1245   3.749   1.120   0.036  0.2797 -0.1230  0.2981
  349SOL    HW1 1246   3.786   1.138  -0.055  3.4362 -2.1602  0.9930
  349SOL    HW2 1247   3.824   1.114   0.101 -1.7420 -0.4713  2.7431
  350SOL     OW 1248   3.386   3.836   6.700  0.1198  0.3676 -0.2171
  350SOL    HW1 1249   3.326   3.901   6.747  1.6324  0.8244  1.1706
  350SOL    HW2 1250   3.458   3.886   6.651 -0.0279 -0.2004 -1.0338
  351SOL     OW 1251   4.694   1.496   1.276  0.2989 -0.2649 -0.0391
  351SOL    HW1 1252   4.688   1.466   1.181  0.0759 -1.1497  0.2462
  351SOL    HW2 1253   4.619   1.558   1.297  1.1863  1.1507 -0.8478
  352SOL     OW 1254   3.656   4.912   6.404  0.7925  0.0383  0.1811
  352SOL    HW1 1255   3.578   4.859   6.371 -0.1167  1.0261  0.6577
  352SOL    HW2 1256   3.666   4.995   6.349 -0.1200  1.1975  1.6845
  353SOL     OW 1257   5.643   3.267   3.679  0.0465  0.2596 -0.8590
  353SOL    HW1 1258   5.648   3.343   3.744  0.2048  0.3279 -0.9494
  353SOL    HW2 1259   5.623   3.182   3.728  1.9928 -0.0210 -0.4529
  354SOL     OW 1260   4.865   0.777   0.727  0.4886 -0.4850 -0.6807
  354SOL    HW1 1261   4.877   0.689   0.774  0.7750  0.2248  0.6383
  354SOL    HW2 1262   4.935   0.841   0.759 -0.7370  0.7327 -0.3353
  355SOL     OW 1263   4.320   5.514   0.961 -0.1389 -0.0489  0.1447
  355SOL    HW1 1264   4.346   5.610   0.971 -0.5181 -0.0244  1.0033
  355SOL    HW2 1265   4.360   5.461   1.036 -0.1627 -0.5149 -0.1694
  356SOL     OW 1266   5.615   5.650   5.896 -0.2071 -0.6038 -0.2793
  356SOL    HW1 1267   5.577   5.670   5.986 -1.0721 -0.3747 -0.6893
  356SOL    HW2 1268   5.595   5.726   5.834  0.3652 -0.7713 -0.6776
  357SOL     OW 1269   4.122   6.656   4.214 -0.4078 -0.0052  0.0472
  357SOL    HW1 1270   4.163   6.741   4.181 -0.6207 -0.0614 -0.3819
  357SOL    HW2 1271   4.186   6.608   4.274  1.0649 -1.1552 -2.2819
  358SOL     OW 1272   3.015   2.115   3.662 -0.3940  0.0947 -0.2566
  358SOL    HW1 1273   3.095   2.133   3.606 -1.1032  0.6860 -1.0983
  358SOL    HW2 1274   2.937   2.169   3.629 -0.9493  0.1176  1.0133
  359SOL     OW 1275   5.204   4.931   2.840  0.0841 -0.1492  0.2658
  359SOL    HW1 1276   5.140   4.867   2.881 -0.3971 -0.2734 -0.6509
  359SOL    HW2 1277   5.161   5.020   2.829 -1.1665 -1.0486 -3.3722
  360SOL     OW 1278   5.624   0.836   5.541 -0.1179 -0.2512 -0.3260
  360SOL    HW1 1279   5.690   0.888   5.596 -1.4599 -0.1513  1.2842
  360SOL    HW2 1280   5.532   0.848   5.580 -0.8555 -1.6487 -1.5548
  361SOL     OW 1281   3.851   3.055   6.532  0.3080  0.4026 -0.0861
  361SOL    HW1 1282   3.768   3.061   6.588 -0.0641  0.1689 -0.6052
  361SOL    HW2 1283   3.876   2.959   6.519  2.5767  0.4430  2.8234
  362SOL     OW 1284   2.682   0.270   3.234 -0.2767  0.2964  0.2598
  362SOL    HW1 1285   2.725   0.311   3.153 -0.1599  1.4725  0.8857
  362SOL    HW2 1286   2.654   0.176   3.214 -0.2086  0.5541 -1.1239
  363SOL     OW 1287   3.716   0.949   6.418  0.1855 -0.2751  0.0895
  363SOL    HW1 1288   3.810   0.972   6.395  0.3976 -0.9069  0.3247
  363SOL    HW2 1289   3.709   0.930   6.516 -0.2404  0.0104  0.1205
  364SOL     OW 1290   4.054   4.241   2.030  0.3729 -0.2452  0.4049
  364SOL    HW1 1291   3.993   4.319   2.014  0.2096 -0.8099 -2.1609
  364SOL    HW2 1292   4.107   4.257   2.114  1.1593  3.1894 -0.5801
  365SOL     OW 1293   4.884   0.290   5.248 -0.1736  0.4237  0.0387
  365SOL    HW1 1294   4.979   0.269   5.274  0.0906  0.5841 -0.7537
  365SOL    HW2 1295   4.865   0.386   5.269 -0.1609  0.3845  0.2233
  366SOL     OW 1296   5.078   6.290   1.736 -0.2179  0.0246  0.2519
  366SOL    HW1 1297   5.025   6.263   1.655  0.5410 -1.9979  0.3501
  366SOL    HW2 1298   5.135   6.369   1.715  0.7059 -1.0545 -1.5565
  367SOL     OW 1299   4.575   3.817   0.627  0.3832  0.1859  0.3316
  367SOL    HW1 1300   4.583   3.899   0.684  1.1827  1.4718 -1.5164
  367SOL    HW2 1301   4.555   3.844   0.532 -0.3065 -1.8297 -0.1468
  368SOL     OW 1302   5.852   6.931   4.779  0.2091  0.5249  0.1106
  368SOL    HW1 1303   5.897   6.894   4.697  0.9180  0.0411  0.7037
  368SOL    HW2 1304   5.797   6.859   4.822  1.4384  0.1797  1.1604
  369SOL     OW 1305   5.240   2.289   2.667  0.4519  0.7778 -0.5289
  369SOL    HW1 1306   5.154   2.260   2.626 -0.4409  1.4428  0.7853
  369SOL    HW2 1307   5.257   2.235   2.750  1.5497  0.3295 -1.0343
  370SOL     OW 1308   5.512   1.313   3.546  0.0478 -0.2483 -0.2916
  370SOL    HW1 1309   5.466   1.240   3.596  1.5010 -1.0539 -0.0818
  370SOL    HW2 1310   5.515   1.290   3.449  2.3576 -1.5594  0.0258
  371SOL     OW 1311   4.794   1.130   2.475  0.3402  0.0471 -0.0374
  371SOL    HW1 1312   4.774   1.152   2.379 -0.1017 -2.6990 -0.6601
  371SOL    HW2 1313   4.709   1.134   2.528  0.2555 -0.1076 -0.1571
  372SOL     OW 1314   4.325   1.767   0.303  0.2018  0.2667  0.5658
  372SOL    HW1 1315   4.240   1.767   0.356 -0.2220 -2.2699 -0.0009
  372SOL    HW2 1316   4.320   1.837   0.233 -0.6863  1.2996  1.6106
  373SOL     OW 1317   5.627   0.381   4.350 -0.0605 -0.6931 -0.3779
  373SOL    HW1 1318   5.691   0.318   4.306 -1.0237 -0.9930 -1.3955
  373SOL    HW2 1319   5.621   0.466   4.296  2.4948  1.0629  1.8437
  374SOL     OW 1320   4.356   4.275   4.529  0.5963  0.4371 -0.1332
  374SOL    HW1 1321   4.350   4.206   4.457 -1.2786  0.1488  0.2640
  374SOL    HW2 1322   4.406   4.355   4.495  0.9647 -0.2663 -1.2763
  375SOL     OW 1323   4.440   1.794   3.847  0.3080 -0.4032  0.1942
  375SOL    HW1 1324   4.537   1.816   3.839  0.3273 -0.6768 -0.4195
  375SOL    HW2 1325   4.401   1.841   3.926  0.6965  0.5985 -0.1964
  376SOL     OW 1326   3.480   1.095   5.582  0.0174 -0.0484 -0.0581
  376SOL    HW1 1327   3.435   1.181   5.603  0.0287 -0.4013  1.5484
  376SOL    HW2 1328   3.576   1.100   5.608  0.1155 -0.4139 -0.3397
  377SOL     OW 1329   3.143   4.533   4.684  0.2169 -0.1198  0.5327
  377SOL    HW1 1330   3.239   4.504   4.681 -0.2171 -1.6829  1.0202
  377SOL    HW2 1331   3.101   4.501   4.769 -0.0441  2.9293  1.6734
  378SOL     OW 1332   3.115   4.617   3.484 -0.2775  0.1775  0.5150
  378SOL    HW1 1333   3.165   4.680   3.426 -1.1811  1.7038  1.3193
  378SOL    HW2 1334   3.152   4.525   3.474  0.6939  0.7187 -1.1352
  379SOL     OW 1335   4.184   5.788   0.594 -0.8129  0.4105 -0.1801
  379SOL    HW1 1336   4.185   5.697   0.636  0.5077  0.4868 -0.0119
  379SOL    HW2 1337   4.165   5.780   0.496 -0.9544 -0.0132 -0.1213
  380SOL     OW 1338   4.518   2.706   5.803 -0.0016 -0.1939 -0.1287
  380SOL    HW1 1339   4.426   2.740   5.788 -0.2577 -0.7086  0.2260
  380SOL    HW2 1340   4.585   2.775   5.775 -0.4833 -0.0512 -0.9579
  381SOL     OW 1341   4.238   3.306   6.924 -0.2074  0.0686 -0.0195
  381SOL    HW1 1342   4.242   3.327   6.826 -1.2249 -0.2393 -0.1306
  381SOL    HW2 1343   4.220   3.390   6.975  0.5422  0.2688 -0.0640
  382SOL     OW 1344   5.502   4.682   2.310  0.6678 -0.3066  0.2808
  382SOL    HW1 1345   5.479   4.646   2.220  3.7225 -0.6006 -0.5203
  382SOL    HW2 1346   5.479   4.780   2.314 -1.9873 -0.8609  0.2441
  383SOL     OW 1347   4.196   0.614   5.775 -0.2002 -0.0808  0.3635
  383SOL    HW1 1348   4.104   0.652   5.777 -0.1131  0.1280  0.4340
  383SOL    HW2 1349   4.262   0.685   5.800  0.1504  0.3246 -1.5334
  384SOL     OW 1350   3.000   1.785   1.505  0.4527  0.1137 -0.0436
  384SOL    HW1 1351   3.034   1.848   1.574  1.4124 -0.1948 -0.2081
  384SOL    HW2 1352   2.968   1.701   1.549 -1.3945  0.9136  0.2289
  385SOL     OW 1353   5.604   1.523   5.170  0.1494 -0.2699  0.2648
  385SOL    HW1 1354   5.564   1.591   5.231 -0.5560 -0.8998  0.5211
  385SOL    HW2 1355   5.546   1.442   5.168  1.7684 -1.5097  1.2129
  386SOL     OW 1356   3.758   5.151   2.869  0.2856 -0.1638  0.0793
  386SOL    HW1 1357   3.853   5.119   2.872  0.8342  1.4606  0.7465
  386SOL    HW2 1358   3.755   5.248   2.890 -1.3347  0.2642 -1.8470
  387SOL     OW 1359   5.319   1.777   4.669  1.2593  0.0040 -0.2830
  387SOL    HW1 1360   5.354   1.683   4.668  0.2553 -0.3923 -0.2860
  387SOL    HW2 1361   5.276   1.797   4.581  2.5004  0.8916 -0.7025
  388SOL     OW 1362   4.458   4.175   4.784 -0.3348  0.4319 -0.1743
  388SOL    HW1 1363   4.426   4.215   4.698 -0.2903  1.5950  0.3346
  388SOL    HW2 1364   4.556   4.158   4.779 -0.5314 -0.6374 -0.7708
  389SOL     OW 1365   4.340   6.903   2.634  0.5449  0.6022 -0.7385
  389SOL    HW1 1366   4.362   6.841   2.559  0.5500 -0.8477  0.4151
  389SOL    HW2 1367   4.421   6.957   2.657  1.4114 -0.9159 -0.0145
  390SOL     OW 1368   5.067   1.955   3.628 -0.1445 -0.5561 -0.1490
  390SOL    HW1 1369   5.049   2.040   3.579  1.2363  0.0872  0.4241
  390SOL    HW2 1370   5.145   1.908   3.586  0.5301 -0.4055  0.9327
  391SOL     OW 1371   4.639   6.552   6.398  0.1883 -0.1796 -0.1319
  391SOL    HW1 1372   4.555   6.507   6.430 -0.8716  0.8150 -1.4149
  391SOL    HW2 1373   4.718   6.507   6.439 -0.9701 -0.8874  1.4423
  392SOL     OW 1374   3.610   1.243   1.783  0.0214  0.2558 -0.1856
  392SOL    HW1 1375   3.683   1.176   1.796 -0.0954 -0.0226 -0.8972
  392SOL    HW2 1376   3.614   1.279   1.690  0.0841  1.2516  0.1845
  393SOL     OW 1377   5.282   6.882   3.320 -0.1799 -0.3102  0.4920
  393SOL    HW1 1378   5.321   6.801   3.275  0.1179 -1.2845  2.3810
  393SOL    HW2 1379   5.188   6.863   3.346 -0.1317 -0.0294  0.8816
  394SOL     OW 1380   3.761   0.341   4.946  0.4475  0.0051 -0.6451
  394SOL    HW1 1381   3.695   0.295   5.005  1.2394 -0.2202  0.0877
  394SOL    HW2 1382   3.804   0.417   4.996  1.3354 -0.3648 -0.8248
  395SOL     OW 1383   4.502   1.046   6.100 -0.0728 -0.0659 -0.0113
  395SOL    HW1 1384   4.476   0.977   6.167  1.7846  0.1075  0.9632
  395SOL    HW2 1385   4.428   1.112   6.089 -0.6587 -0.4709  1.3728
  396SOL     OW 1386   3.983   0.976   6.353 -0.1520  0.3991 -0.3050
  396SOL    HW1 1387   4.031   1.064   6.359  1.4328 -0.2955 -1.8264
  396SOL    HW2 1388   4.028   0.909   6.412  0.1548  0.0082 -0.9659
  397SOL     OW 1389   4.646   3.221   2.528  0.5228 -0.1675  0.1678
  397SOL    HW1 1390   4.612   3.302   2.576  1.6256  0.2327  0.3006
  397SOL    HW2 1391   4.703   3.167   2.589  0.5846 -0.5354 -0.2081
  398SOL     OW 1392   5.804   1.562   2.915 -0.2094  0.1408  0.2232
  398SOL    HW1 1393   5.787   1.463   2.911 -0.8976  0.2317  0.7156
  398SOL    HW2 1394   5.902   1.579   2.909 -0.0046 -0.6329  1.1521
  399SOL     OW 1395   5.519   0.620   2.846  0.2507 -0.3484 -0.8322
  399SOL    HW1 1396   5.615   0.594   2.858  0.7924  1.7226 -0.1858
  399SOL    HW2 1397   5.469   0.544   2.806  2.0220 -1.7069 -0.6225
  400SOL     OW 1398   4.351   1.564   5.078  0.1377  0.3653 -0.1253
  400SOL    HW1 1399   4.368   1.627   5.153 -2.2639  0.8741  0.0733
  400SOL    HW2 1400   4.259   1.525   5.087  0.5819 -1.1513 -1.6755
  401SOL     OW 1401   3.646   5.541   4.699 -0.0877  0.1197  0.0251
  401SOL    HW1 1402   3.743   5.521   4.713 -0.1649  0.4743  1.1531
  401SOL    HW2 1403   3.608   5.476   4.633  0.7438 -0.5040  0.1429
  402SOL     OW 1404   5.476   5.752   0.190  0.4276  0.0794  0.3294
  402SOL    HW1 1405   5.438   5.800   0.112 -0.2000 -0.3365  0.3747
  402SOL    HW2 1406   5.466   5.808   0.272  0.5291  0.2529  0.2251
  403SOL     OW 1407   3.370   4.714   5.208 -0.4649  0.3429 -0.2499
  403SOL    HW1 1408   3.356   4.616   5.206 -0.2693  0.2952  0.3448
  403SOL    HW2 1409   3.468   4.734   5.197 -0.7483  0.6115 -3.1005
  404SOL     OW 1410   4.956   4.101   2.665 -0.2604 -0.7821 -0.1924
  404SOL    HW1 1411   4.866   4.119   2.625  0.3381 -1.3190 -1.8831
  404SOL    HW2 1412   4.988   4.183   2.713 -0.5413  0.3293 -1.8333
  405SOL     OW 1413   3.263   1.251   1.635  0.3095 -0.9663  0.2928
  405SOL    HW1 1414   3.248   1.152   1.630  0.6869 -0.9915 -0.5757
  405SOL    HW2 1415   3.321   1.279   1.558 -1.1843  0.1754 -0.4680
  406SOL     OW 1416   3.387   3.664   2.028 -0.3023 -0.3355  0.1636
  406SOL    HW1 1417   3.416   3.753   2.062  0.1480 -0.4091 -0.0324
  406SOL    HW2 1418   3.463   3.600   2.031 -0.4041 -0.4934 -0.4628
  407SOL     OW 1419   4.881   5.312   6.746  0.7806  0.1338  0.3496
  407SOL    HW1 1420   4.785   5.294   6.724  1.1890 -0.6008 -0.9211
  407SOL    HW2 1421   4.929   5.226   6.759  0.8116  0.4937  3.2932
  408SOL     OW 1422   5.694   5.654   1.657  0.7753 -0.4986 -0.2916
  408SOL    HW1 1423   5.595   5.659   1.668  0.5849 -1.2223 -1.5536
  408SOL    HW2 1424   5.716   5.619   1.566  2.2254  2.3842 -1.1834
  409SOL     OW 1425   3.944   2.727   0.226  0.2073 -0.2569 -0.1465
  409SOL    HW1 1426   3.892   2.649   0.262  0.2630 -1.1281 -1.8530
  409SOL    HW2 1427   3.882   2.787   0.176  0.3829  0.1846  0.1573
  410SOL     OW 1428   5.427   5.070   5.894 -0.0059 -0.2061  0.1507
  410SOL    HW1 1429   5.336   5.107   5.873  0.3576  2.4221  2.6668
  410SOL    HW2 1430   5.419   4.998   5.963 -0.1464  0.8151  1.2274
  411SOL     OW 1431   3.160   1.700   5.446  0.3429  0.1786  0.1397
  411SOL    HW1 1432   3.220   1.671   5.372  1.1343  0.9820  0.4469
  411SOL    HW2 1433   3.079   1.642   5.447  0.3691  0.0736 -1.2696
  412SOL     OW 1434   5.702   4.053   6.322 -0.9134 -0.9511 -0.1828
  412SOL    HW1 1435   5.708   4.094   6.231 -0.0307 -1.6811 -0.4668
  412SOL    HW2 1436   5.661   3.962   6.315 -0.3633 -1.2185  0.0825
  413SOL     OW 1437   4.253   1.462   2.054 -0.2322 -0.2149 -0.3626
  413SOL    HW1 1438   4.303   1.539   2.014  0.7154 -0.6144  0.0064
  413SOL    HW2 1439   4.283   1.449   2.148  0.7650 -1.9627 -0.8675
  414SOL     OW 1440   3.321   1.504   6.003  0.4600 -0.2869  0.2618
  414SOL    HW1 1441   3.359   1.421   5.963  1.0403 -0.0286  0.2801
  414SOL    HW2 1442   3.310   1.492   6.102  2.7976  0.4849  0.6693
  415SOL     OW 1443   3.719   3.412   3.351  0.2287 -0.0009 -0.0089
  415SOL    HW1 1444   3.759   3.451   3.434 -0.0333 -1.6365  0.9353
  415SOL    HW2 1445   3.633   3.458   3.330  0.8142  1.1300  0.0009
  416SOL     OW 1446   3.803   1.715   3.634  0.0231 -0.1315  0.2160
  416SOL    HW1 1447   3.893   1.733   3.596  0.4226  1.7382  1.9267
  416SOL    HW2 1448   3.811   1.658   3.715 -0.7217 -3.0053 -1.5752
  417SOL     OW 1449   3.576   1.704   1.743 -0.1302  0.4061 -0.1188
  417SOL    HW1 1450   3.523   1.746   1.817 -0.2172 -1.8060  1.1615
  417SOL    HW2 1451   3.666   1.678   1.778  0.0125 -0.2122 -0.9243
  418SOL     OW 1452   5.651   5.242   0.328 -0.3458  0.2928 -0.5543
  418SOL    HW1 1453   5.676   5.234   0.231 -0.2916 -0.5077 -0.4738
  418SOL    HW2 1454   5.615   5.155   0.361 -2.4364  1.1427 -0.4182
  419SOL     OW 1455   3.007   0.328   0.172 -0.0725 -0.7407  0.2727
  419SOL    HW1 1456   3.000   0.276   0.257  1.7431 -0.1391  0.8318
  419SOL    HW2 1457   3.058   0.275   0.104  2.1135  0.3563  0.9653
  420SOL     OW 1458   4.442   1.298   6.382  0.2391 -0.3743  0.2391
  420SOL    HW1 1459   4.433   1.357   6.302  1.3453 -1.1955 -0.5252
  420SOL    HW2 1460   4.395   1.339   6.460  0.7042  1.3480 -0.3492
  421SOL     OW 1461   4.032   0.155   0.263  0.2934  0.1693 -0.3826
  421SOL    HW1 1462   3.944   0.111   0.244  0.8660 -0.4328 -1.8510
  421SOL    HW2 1463   4.024   0.254   0.251 -0.5662  0.3016  1.1341
  422SOL     OW 1464   5.628   1.143   1.949 -0.0910  0.4721 -0.2919
  422SOL    HW1 1465   5.693   1.208   1.911  1.6231 -0.7554  0.4109
  422SOL    HW2 1466   5.579   1.185   2.025  0.9768  0.9659  0.1394
  423SOL     OW 1467   3.711   2.466   6.472 -0.0231  0.0939  0.0933
  423SOL    HW1 1468   3.680   2.424   6.557 -0.9550  1.5971  0.5387
  423SOL    HW2 1469   3.772   2.403   6.424  2.2587 -0.0097  2.8598
  424SOL     OW 1470   3.566   4.941   3.013 -0.5795 -0.2967 -0.4802
  424SOL    HW1 1471   3.580   5.039   3.028 -1.7076 -0.3196  0.9751
  424SOL    HW2 1472   3.574   4.921   2.916 -0.0004  1.1872 -0.7664
  425SOL     OW 1473   5.689   3.597   4.463  0.1791  0.3490 -0.4649
  425SOL    HW1 1474   5.625   3.560   4.395  0.7225  0.5496 -1.1019
  425SOL    HW2 1475   5.782   3.594   4.425  0.3852  1.2080 -0.0341
  426SOL     OW 1476   2.868   1.064   4.067  0.5124 -0.1269 -0.1004
  426SOL    HW1 1477   2.801   1.003   4.025 -0.1265  0.4758  0.0228
  426SOL    HW2 1478   2.899   1.026   4.153  1.0575 -0.8771 -0.6182
  427SOL     OW 1479   4.654   4.583   2.752 -0.0736  0.0850 -0.8292
  427SOL    HW1 1480   4.688   4.602   2.660  0.7299  0.2751 -0.5011
  427SOL    HW2 1481   4.660   4.485   2.771  0.6202  0.1590 -0.6511
  428SOL     OW 1482   3.488   6.713   1.065  0.0967  0.0649  0.2793
  428SOL    HW1 1483   3.574   6.663   1.078 -0.4976 -0.8601  0.8290
  428SOL    HW2 1484   3.431   6.664   0.998  0.2521  1.0252 -0.5839
  429SOL     OW 1485   5.355   0.458   3.057 -0.0820 -0.1973 -1.0384
  429SOL    HW1 1486   5.272   0.421   3.015  1.1759 -1.8499 -2.2092
  429SOL    HW2 1487   5.424   0.471   2.986  0.2488  2.5142 -0.3208
  430SOL     OW 1488   4.546   4.744   6.781  0.1354 -0.5256 -0.0248
  430SOL    HW1 1489   4.510   4.816   6.721  1.6256 -0.8169 -1.3588
  430SOL    HW2 1490   4.543   4.656   6.732 -0.6262 -1.1845  1.1640
  431SOL     OW 1491   5.085   5.177   2.271  0.1600  0.0864  0.0765
  431SOL    HW1 1492   5.077   5.102   2.336  0.1231 -0.3804 -0.4517
  431SOL    HW2 1493   5.032   5.255   2.302  0.8605  0.1915  1.0466
  432SOL     OW 1494   4.576   4.594   1.599  0.7568 -0.0606 -0.6111
  432SOL    HW1 1495   4.653   4.549   1.644 -0.2846  0.2320  1.6112
  432SOL    HW2 1496   4.592   4.693   1.598 -0.8785  0.4142  2.9152
  433SOL     OW 1497   5.330   4.601   0.373 -0.7441 -0.0549  0.0225
  433SOL    HW1 1498   5.272   4.519   0.367  0.1369 -0.7259  0.3667
  433SOL    HW2 1499   5.301   4.657   0.451 -2.6364  1.0148 -1.3910
  434SOL     OW 1500   4.048   2.481   4.348  0.3157 -0.1036 -0.4327
  434SOL    HW1 1501   4.070   2.416   4.275  2.2882  0.5419 -0.4723
  434SOL    HW2 1502   4.059   2.574   4.314  0.1104  0.2167  0.3634
  435SOL     OW 1503   2.913   2.987   1.632  0.2480 -0.6346 -0.0339
  435SOL    HW1 1504   2.928   2.975   1.730  1.3206 -0.7907 -0.2114
  435SOL    HW2 1505   2.847   2.918   1.600  0.4242 -1.0355  0.4494
  436SOL     OW 1506   4.814   6.842   4.279  0.1246 -0.4505 -0.4078
  436SOL    HW1 1507   4.794   6.766   4.341  2.7119 -1.3904 -0.6084
  436SOL    HW2 1508   4.796   6.814   4.185  0.4649 -0.5935 -0.4310
  437SOL     OW 1509   5.315   6.602   1.352  0.1165 -0.1199  0.2413
  437SOL    HW1 1510   5.341   6.533   1.284  1.4420  0.2127  0.3983
  437SOL    HW2 1511   5.241   6.658   1.315 -1.9614 -2.4495  0.6171
  438SOL     OW 1512   4.615   4.888   1.581 -0.1659  0.5628 -0.0228
  438SOL    HW1 1513   4.517   4.898   1.594 -0.0332  0.5969  1.0231
  438SOL    HW2 1514   4.650   4.965   1.527 -0.3146  1.9966  1.8108
  439SOL     OW 1515   4.768   4.282   5.180  0.0163  0.5112  0.3075
  439SOL    HW1 1516   4.706   4.344   5.131  0.4945  2.3968  1.9773
  439SOL    HW2 1517   4.715   4.223   5.241 -0.2409  1.2334  0.7906
  440SOL     OW 1518   5.637   6.294   1.681  0.2767 -0.2107  0.4457
  440SOL    HW1 1519   5.690   6.211   1.661  0.2143 -0.6882  2.1001
  440SOL    HW2 1520   5.603   6.333   1.596  2.7682 -0.2234 -0.6586
  441SOL     OW 1521   4.668   0.303   0.210 -0.3256  0.4275 -0.3143
  441SOL    HW1 1522   4.608   0.380   0.188 -0.3233  0.2331 -1.0234
  441SOL    HW2 1523   4.642   0.224   0.155 -0.6972 -0.2610  0.8272
  442SOL     OW 1524   4.394   3.174   4.523  0.1683 -0.5487  0.0080
  442SOL    HW1 1525   4.334   3.254   4.523 -0.9711 -1.3887  0.3573
  442SOL    HW2 1526   4.483   3.200   4.562 -0.1670  0.5514  0.0812
  443SOL     OW 1527   3.077   0.167   6.969 -1.0291  0.2243  0.0092
  443SOL    HW1 1528   3.134   0.085   6.967 -0.8736  0.1968  2.5598
  443SOL    HW2 1529   2.986   0.144   7.002 -1.0427  1.0320  0.5673
  444SOL     OW 1530   2.945   1.694   2.311  0.0202 -0.0998 -0.5547
  444SOL    HW1 1531   2.938   1.620   2.379 -0.9793 -0.3882 -0.9592
  444SOL    HW2 1532   3.020   1.756   2.337 -1.4840  0.8464  1.8473
  445SOL     OW 1533   4.152   1.618   6.165  0.0594  0.5521 -0.7119
  445SOL    HW1 1534   4.187   1.642   6.256 -0.2963 -0.7656 -0.1965
  445SOL    HW2 1535   4.222   1.568   6.115  0.0867  0.8624 -0.9842
  446SOL     OW 1536   3.295   4.822   5.813 -0.2519  0.3925 -0.9183
  446SOL    HW1 1537   3.382   4.871   5.797  0.1295 -0.0327 -0.1586
  446SOL    HW2 1538   3.295   4.737   5.760  0.6088 -0.5435  0.5379
  447SOL     OW 1539   2.852   1.515   4.108  0.6016 -0.0241 -0.6483
  447SOL    HW1 1540   2.877   1.450   4.036  3.1165 -0.8888  0.8787
  447SOL    HW2 1541   2.847   1.467   4.196 -2.6080  0.9616 -0.1826
  448SOL     OW 1542   4.660   3.945   3.720  0.1832  0.0289  0.2464
  448SOL    HW1 1543   4.732   3.917   3.784 -1.7295 -0.5327  2.2775
  448SOL    HW2 1544   4.673   3.899   3.632  2.3456  0.0589  0.5073
  449SOL     OW 1545   3.717   1.161   4.990 -0.4174  0.1978  0.4488
  449SOL    HW1 1546   3.698   1.165   5.088  0.4870  1.4504  0.5966
  449SOL    HW2 1547   3.647   1.212   4.940 -1.0919 -0.7627  0.3991
  450SOL     OW 1548   4.414   0.106   0.640  0.3750  0.4040 -0.0638
  450SOL    HW1 1549   4.505   0.088   0.676  0.1274 -0.6243  0.0860
  450SOL    HW2 1550   4.371   0.180   0.693  0.2867 -0.5983  1.3254
  451SOL     OW 1551   5.728   6.659   4.555  0.0702 -0.0447  0.3534
  451SOL    HW1 1552   5.683   6.747   4.540 -0.7876 -0.2587  1.5043
  451SOL    HW2 1553   5.711   6.629   4.649  1.6845 -0.6988  0.4579
  452SOL     OW 1554   4.759   1.983   1.398 -0.2429  0.0234  0.1767
  452SOL    HW1 1555   4.825   1.917   1.364  0.3853  1.3512 -1.3192
  452SOL    HW2 1556   4.685   1.935   1.445  0.8345 -1.6203  0.2768
  453SOL     OW 1557   3.602   1.949   4.242 -0.4963 -0.0075 -0.1689
  453SOL    HW1 1558   3.634   2.014   4.173 -2.3296 -0.0968 -1.1675
  453SOL    HW2 1559   3.609   1.856   4.206 -0.2330 -0.1667  0.2853
  454SOL     OW 1560   5.124   2.972   1.273 -0.4114 -0.3034  0.0977
  454SOL    HW1 1561   5.202   2.996   1.214 -1.6483 -1.4494 -2.1297
  454SOL    HW2 1562   5.159   2.932   1.358  1.4626  2.1513  0.6066
  455SOL     OW 1563   3.773   2.495   6.912 -0.3219 -0.1613 -0.1064
  455SOL    HW1 1564   3.734   2.438   6.839 -0.5089 -1.2357  0.8120
  455SOL    HW2 1565   3.818   2.575   6.871 -1.0861 -0.3347 -1.3482
  456SOL     OW 1566   3.105   1.107   5.486 -0.0196  0.1038  0.1054
  456SOL    HW1 1567   3.119   1.139   5.580 -1.9457 -0.8669  0.7893
  456SOL    HW2 1568   3.142   1.174   5.422  0.1786  1.4239  1.5368
  457SOL     OW 1569   3.013   3.507   0.011 -0.2455  0.3582  0.1042
  457SOL    HW1 1570   2.984   3.420  -0.028 -1.2764 -0.7153  2.9866
  457SOL    HW2 1571   3.096   3.493   0.066  0.1334  1.4269 -0.1686
  458SOL     OW 1572   4.677   1.543   1.685  0.3413 -0.6348  0.0383
  458SOL    HW1 1573   4.663   1.641   1.700 -2.0296 -0.6840 -1.3688
  458SOL    HW2 1574   4.676   1.496   1.773  2.3545  0.6366  0.8126
  459SOL     OW 1575   4.660   0.378   5.625 -0.8735 -0.5284 -0.3442
  459SOL    HW1 1576   4.751   0.420   5.623 -1.1432  0.3079  1.9382
  459SOL    HW2 1577   4.611   0.401   5.541  0.1685  1.0218 -0.5773
  460SOL     OW 1578   5.550   5.783   4.831  0.0178 -0.2767 -0.2753
  460SOL    HW1 1579   5.494   5.734   4.765  2.0333  0.2074 -2.4887
  460SOL    HW2 1580   5.583   5.720   4.901 -0.0597 -1.4097 -1.2372
  461SOL     OW 1581   5.412   2.375   1.107 -0.1412  0.5975  0.3174
  461SOL    HW1 1582   5.375   2.397   1.016  0.1797  1.0437  0.2947
  461SOL    HW2 1583   5.383   2.282   1.132  1.8607 -0.5961 -1.3639
  462SOL     OW 1584   4.079   0.781   2.947 -0.2061  0.1601 -0.0609
  462SOL    HW1 1585   4.112   0.729   3.026 -1.4363  1.3172  1.2829
  462SOL    HW2 1586   4.111   0.875   2.953 -1.9627  0.7796  0.1753
  463SOL     OW 1587   4.904   4.447   2.991  0.3014 -0.1178  0.3946
  463SOL    HW1 1588   4.856   4.533   3.006 -0.6688 -0.7841  1.2765
  463SOL    HW2 1589   4.885   4.384   3.067 -1.0300 -1.9862 -1.3819
  464SOL     OW 1590   3.695   4.115   6.397 -0.5224  0.4862 -0.4930
  464SOL    HW1 1591   3.641   4.062   6.462 -0.2845 -1.4573 -1.7887
  464SOL    HW2 1592   3.636   4.178   6.347 -0.9397  0.9624  0.5641
  465SOL     OW 1593   5.041   6.716   1.640  0.1605  0.3384 -0.0753
  465SOL    HW1 1594   5.069   6.620   1.630  1.9716  0.8229 -0.0476
  465SOL    HW2 1595   5.001   6.748   1.554  1.3214  0.0694 -0.7464
  466SOL     OW 1596   3.539   5.714   4.880 -0.2095  0.0430 -0.3668
  466SOL    HW1 1597   3.559   5.634   4.824 -0.7941 -1.6116  1.6715
  466SOL    HW2 1598   3.502   5.787   4.822 -0.2465 -1.3474 -2.1884
  467SOL     OW 1599   3.228   2.068   0.871  0.5568 -0.5731 -0.1650
  467SOL    HW1 1600   3.303   2.105   0.816 -0.1060 -0.8846 -1.3020
  467SOL    HW2 1601   3.191   2.140   0.930  1.0340 -0.1351 -0.3955
  468SOL     OW 1602   4.380   5.111   2.841  0.5180 -0.5010  0.1250
  468SOL    HW1 1603   4.313   5.045   2.810  0.3356  0.0849 -0.7802
  468SOL    HW2 1604   4.456   5.064   2.885 -0.8765 -1.1280  1.9873
  469SOL     OW 1605   4.852   2.912   6.933  0.1682  0.3959 -0.2301
  469SOL    HW1 1606   4.901   2.825   6.932  1.4522  1.0132  2.1645
  469SOL    HW2 1607   4.862   2.957   6.845  1.0194 -1.0405 -0.9028
  470SOL     OW 1608   5.473   0.283   3.730 -0.2348 -0.0535 -0.3158
  470SOL    HW1 1609   5.434   0.365   3.772  0.0322 -0.5381  0.9205
  470SOL    HW2 1610   5.464   0.206   3.793 -0.3430 -0.9474 -1.4008
  471SOL     OW 1611   3.239   6.585   0.068  0.4394 -0.2926  0.8489
  471SOL    HW1 1612   3.153   6.535   0.078  0.7557 -1.1447 -0.5345
  471SOL    HW2 1613   3.316   6.524   0.088  0.7549  0.4136  1.8949
  472SOL     OW 1614   4.436   2.125   3.683 -0.7321 -0.6417 -0.3348
  472SOL    HW1 1615   4.420   2.184   3.763 -0.0628  1.2329 -1.5179
  472SOL    HW2 1616   4.531   2.095   3.682 -0.7610 -0.7322 -0.3779
  473SOL     OW 1617   4.989   2.683   6.883 -0.5022 -0.2212 -0.1067
  473SOL    HW1 1618   4.987   2.634   6.970 -0.4543  0.6106  0.3743
  473SOL    HW2 1619   4.913   2.651   6.825  0.6290 -2.2117 -0.5849
  474SOL     OW 1620   4.723   6.987   3.624 -0.0271  0.1430 -0.6353
  474SOL    HW1 1621   4.725   7.041   3.708 -0.8630 -0.8657  0.0515
  474SOL    HW2 1622   4.628   6.974   3.596  0.2243 -0.0277 -1.4182
  475SOL     OW 1623   3.339   1.858   1.247 -0.2796 -0.1142  0.1670
  475SOL    HW1 1624   3.401   1.804   1.191 -0.0453  1.7226 -1.4589
  475SOL    HW2 1625   3.264   1.800   1.280  1.0528 -1.8393  0.2732
  476SOL     OW 1626   4.243   4.214   1.392 -0.3007  0.5822 -0.6252
  476SOL    HW1 1627   4.166   4.206   1.456  0.8607 -0.8527  0.7080
  476SOL    HW2 1628   4.306   4.284   1.425  0.8294 -0.8783  0.4977
  477SOL     OW 1629   4.888   6.973   2.006  0.1447 -0.4108  0.8452
  477SOL    HW1 1630   4.978   7.016   2.015  0.1464 -0.3014  0.3307
  477SOL    HW2 1631   4.821   7.041   1.976 -0.1217 -0.4829  1.2675
  478SOL     OW 1632   4.489   2.291   4.666 -0.5538  0.4697 -0.4353
  478SOL    HW1 1633   4.541   2.337   4.738 -0.4504 -0.3626  0.0249
  478SOL    HW2 1634   4.484   2.351   4.586 -2.1766  2.1661  0.8524
  479SOL     OW 1635   3.794   5.739   2.091 -0.2397  0.2117 -0.1598
  479SOL    HW1 1636   3.788   5.655   2.144 -1.3435  0.2640 -0.1806
  479SOL    HW2 1637   3.705   5.784   2.089  0.3225  1.3641 -0.1909
  480SOL     OW 1638   5.038   3.740   1.726 -0.6006  0.6197 -0.4375
  480SOL    HW1 1639   4.944   3.705   1.714 -0.3812 -0.4659  0.7724
  480SOL    HW2 1640   5.062   3.736   1.822  0.7763  0.6704 -0.7681
  481SOL     OW 1641   3.646   3.361   1.128 -0.3350 -0.4439  0.2359
  481SOL    HW1 1642   3.663   3.449   1.084 -0.8726  0.4517  1.7566
  481SOL    HW2 1643   3.721   3.298   1.106 -0.8276 -0.2280 -2.3296
  482SOL     OW 1644   3.530   3.255   3.611 -0.0499  0.1743 -0.0446
  482SOL    HW1 1645   3.467   3.178   3.608  0.0186  0.1300 -0.4500
  482SOL    HW2 1646   3.536   3.297   3.520  0.6644  0.0400 -0.0703
  483SOL     OW 1647   5.452   0.671   6.069 -0.1792  0.0928 -0.2187
  483SOL    HW1 1648   5.462   0.769   6.052 -0.6624 -0.2120 -2.6276
  483SOL    HW2 1649   5.474   0.651   6.165  0.0172  2.5142  0.2981
  484SOL     OW 1650   5.511   3.885   3.711  0.1431 -0.1075  0.2258
  484SOL    HW1 1651   5.519   3.984   3.713 -1.5846  0.0839  2.7750
  484SOL    HW2 1652   5.537   3.848   3.800 -1.3925 -1.7035  0.0605
  485SOL     OW 1653   2.939   5.165   2.642  0.4749  1.0302 -0.2679
  485SOL    HW1 1654   3.027   5.177   2.595  0.4039  2.0472 -0.1477
  485SOL    HW2 1655   2.942   5.080   2.695  2.2225  2.1108  1.5109
  486SOL     OW 1656   3.175   3.466   1.393  0.1516  0.3455  0.1319
  486SOL    HW1 1657   3.227   3.524   1.455 -0.9975  1.9754 -0.3740
  486SOL    HW2 1658   3.090   3.437   1.438  0.2916 -0.2141  0.0511
  487SOL     OW 1659   4.212   1.452   0.231  0.1671  0.2225  0.3418
  487SOL    HW1 1660   4.119   1.426   0.203  0.4260 -0.7036  0.3111
  487SOL    HW2 1661   4.207   1.524   0.299 -0.5314  1.2374 -0.7376
  488SOL     OW 1662   4.455   3.182   5.301 -0.6023 -0.0052  0.1125
  488SOL    HW1 1663   4.389   3.220   5.365 -2.4257  0.5083 -1.9438
  488SOL    HW2 1664   4.431   3.087   5.280  0.0512 -0.2100  0.2511
  489SOL     OW 1665   5.515   6.643   4.220  0.0227 -0.1314 -0.1131
  489SOL    HW1 1666   5.498   6.592   4.136  1.4203  1.7854 -1.6422
  489SOL    HW2 1667   5.592   6.602   4.269  0.3936 -0.1923 -0.7331
  490SOL     OW 1668   4.294   1.097   6.749 -0.0594 -0.0588 -0.1899
  490SOL    HW1 1669   4.271   1.000   6.758  1.4160 -0.4594 -0.4852
  490SOL    HW2 1670   4.268   1.145   6.832 -0.7906 -0.7095 -0.0293
  491SOL     OW 1671   2.979   0.103   1.649 -0.0066  0.4339 -0.1152
  491SOL    HW1 1672   3.008   0.193   1.681  0.1450  0.1641  0.5015
  491SOL    HW2 1673   3.049   0.035   1.669 -0.7810 -0.1073  0.8365
  492SOL     OW 1674   3.711   1.801   4.882 -0.7137 -0.0072  0.0115
  492SOL    HW1 1675   3.785   1.868   4.893 -0.1872 -0.3321 -1.3455
  492SOL    HW2 1676   3.657   1.824   4.800  0.5113 -2.1445 -1.4828
  493SOL     OW 1677   5.128   2.373   2.303 -0.4530  0.1445 -0.5903
  493SOL    HW1 1678   5.113   2.297   2.240  0.3119 -0.5727  0.0656
  493SOL    HW2 1679   5.056   2.373   2.373 -0.0871 -0.4096 -0.1983
  494SOL     OW 1680   4.926   2.851   0.435  0.2397  0.3308  0.3333
  494SOL    HW1 1681   4.964   2.763   0.405  0.1859  0.7732 -1.1018
  494SOL    HW2 1682   4.845   2.873   0.380  0.9213  1.8204 -0.1231
  495SOL     OW 1683   3.558   6.243   3.229  0.0360 -0.2330 -0.3178
  495SOL    HW1 1684   3.460   6.239   3.213  0.2213 -1.0402 -1.3447
  495SOL    HW2 1685   3.603   6.286   3.151  0.4164  1.0335  0.5758
  496SOL     OW 1686   5.103   0.400   2.970  0.2430  0.8149  0.3620
  496SOL    HW1 1687   5.048   0.361   2.896  0.5354  1.2563 -0.0953
  496SOL    HW2 1688   5.079   0.356   3.056  0.9014 -0.7080 -0.2036
  497SOL     OW 1689   4.882   5.841   6.714  0.1310  0.2363 -0.4577
  497SOL    HW1 1690   4.937   5.763   6.744  0.2608  0.1673 -0.8680
  497SOL    HW2 1691   4.915   5.873   6.625 -1.2790 -0.6338 -1.3537
  498SOL     OW 1692   4.973   1.262   0.574  1.0108 -0.1008  0.5044
  498SOL    HW1 1693   4.875   1.254   0.590  1.2771 -0.8983  1.8401
  498SOL    HW2 1694   5.005   1.351   0.607  0.4905  0.8422 -1.4031
  499SOL     OW 1695   4.165   4.768   2.024 -0.0931  0.4016  0.3108
  499SOL    HW1 1696   4.109   4.834   1.975  0.9170 -0.6095 -2.4376
  499SOL    HW2 1697   4.241   4.739   1.965 -0.3685 -3.0276  1.4288
  500SOL     OW 1698   4.498   6.301   5.999 -0.1112  0.0465 -0.1127
  500SOL    HW1 1699   4.517   6.266   5.908  0.3967 -0.2894  0.1186
  500SOL    HW2 1700   4.534   6.394   6.008 -1.6248  0.7317 -0.7899
  501SOL     OW 1701   4.793   3.570   0.309  0.1733 -0.1546  0.5985
  501SOL    HW1 1702   4.820   3.588   0.404 -0.2297 -1.1059  0.9128
  501SOL    HW2 1703   4.845   3.492   0.274 -1.2184 -1.2058  0.7919
  502SOL     OW 1704   3.082   0.781   2.077  0.2875 -0.1249  0.1709
  502SOL    HW1 1705   3.048   0.818   1.990 -0.5261  0.7482  0.8337
  502SOL    HW2 1706   3.173   0.818   2.095  0.3414 -0.0838 -0.1694
  503SOL     OW 1707   5.722   5.402   1.777 -0.1174  0.2492 -0.4279
  503SOL    HW1 1708   5.741   5.440   1.867 -2.3998  0.1923  0.1341
  503SOL    HW2 1709   5.697   5.476   1.714  1.1777  0.2544 -0.9802
  504SOL     OW 1710   4.648   1.153   3.594  0.4278 -0.0426 -0.2608
  504SOL    HW1 1711   4.718   1.223   3.577  0.7234 -0.1234  0.5946
  504SOL    HW2 1712   4.686   1.062   3.573  0.7072 -0.1192  0.5539
  505SOL     OW 1713   4.155   6.145   5.927 -0.2545 -0.3845  0.3301
  505SOL    HW1 1714   4.116   6.236   5.943  0.5010 -0.2179  1.2886
  505SOL    HW2 1715   4.152   6.092   6.012 -0.1590 -1.0643 -0.0788
  506SOL     OW 1716   3.486   1.352   4.025  0.0426 -0.5471 -0.1110
  506SOL    HW1 1717   3.441   1.295   3.956  1.0167 -1.3049 -0.1431
  506SOL    HW2 1718   3.420   1.376   4.096 -0.7431 -0.5123 -0.8361
  507SOL     OW 1719   3.102   6.097   0.915  0.3738 -0.3727  0.1976
  507SOL    HW1 1720   3.179   6.158   0.932  1.2874 -1.6723  0.8838
  507SOL    HW2 1721   3.133   6.016   0.866 -1.2196  0.6534 -2.7341
  508SOL     OW 1722   5.038   5.226   3.970 -0.3269  0.2234 -0.0108
  508SOL    HW1 1723   5.071   5.252   3.880 -1.2039  1.7191  0.0667
  508SOL    HW2 1724   5.077   5.138   3.996  0.8945  0.3515 -1.3203
  509SOL     OW 1725   3.281   3.044   5.156 -0.7801  0.3610  0.1675
  509SOL    HW1 1726   3.260   2.961   5.208 -0.5793  1.4585  2.0902
  509SOL    HW2 1727   3.228   3.121   5.192 -0.1620  1.3141 -0.8641
  510SOL     OW 1728   5.687   4.283   6.475  0.2062  0.1819 -0.1222
  510SOL    HW1 1729   5.782   4.288   6.507  0.2237  1.4024 -0.3269
  510SOL    HW2 1730   5.676   4.203   6.416  1.4093  0.6707 -1.0505
  511SOL     OW 1731   5.398   1.870   3.987 -0.2736  0.0564 -0.4045
  511SOL    HW1 1732   5.320   1.843   3.932  0.3710  0.7575 -1.7167
  511SOL    HW2 1733   5.376   1.953   4.039 -1.1387 -1.0296  1.0527
  512SOL     OW 1734   2.945   6.317   6.084  0.3280  0.2168  0.2272
  512SOL    HW1 1735   2.947   6.299   6.182 -2.8325 -0.0201  0.3721
  512SOL    HW2 1736   2.943   6.229   6.035 -0.0932  0.2907  0.1019
  513SOL     OW 1737   3.817   3.145   1.056 -0.2288  0.4201  0.5601
  513SOL    HW1 1738   3.870   3.134   1.140  1.1956  0.5735 -0.2816
  513SOL    HW2 1739   3.839   3.071   0.993  0.7110  1.6835 -0.6712
  514SOL     OW 1740   5.471   3.104   4.219 -0.0061  0.0537  0.3562
  514SOL    HW1 1741   5.508   3.134   4.307  0.8201  1.4064 -0.4250
  514SOL    HW2 1742   5.511   3.015   4.195  2.2064  1.1012 -0.0784
  515SOL     OW 1743   4.438   4.312   0.417  0.3572  0.2692  0.3423
  515SOL    HW1 1744   4.371   4.310   0.492  2.7168 -0.5589  2.5986
  515SOL    HW2 1745   4.477   4.403   0.411 -0.2751  0.5041 -0.3489
  516SOL     OW 1746   3.687   3.176   4.359 -0.6673 -0.2835  0.0619
  516SOL    HW1 1747   3.650   3.226   4.281 -0.2447  2.4068  1.4678
  516SOL    HW2 1748   3.612   3.145   4.417 -0.9021  0.3032  0.0807
  517SOL     OW 1749   2.926   1.284   4.318 -0.1914 -0.1467 -0.0898
  517SOL    HW1 1750   2.920   1.206   4.382 -1.2714 -1.4210 -1.6751
  517SOL    HW2 1751   2.975   1.255   4.236 -1.3070  0.5935 -1.0370
  518SOL     OW 1752   4.007   4.308   1.204  0.2631 -0.2029  0.0354
  518SOL    HW1 1753   3.967   4.235   1.150 -1.7711  1.1920 -0.4407
  518SOL    HW2 1754   3.941   4.339   1.273  1.6684  0.1517  1.2867
  519SOL     OW 1755   5.057   1.672   1.401 -0.2964 -0.0936  0.0824
  519SOL    HW1 1756   5.135   1.627   1.445 -0.3088  0.4541  0.6688
  519SOL    HW2 1757   4.974   1.620   1.420 -0.0090 -1.0304 -1.0589
  520SOL     OW 1758   4.231   2.203   5.376  0.0336 -0.1795  0.1032
  520SOL    HW1 1759   4.241   2.183   5.279  2.0602 -1.8107  0.5688
  520SOL    HW2 1760   4.252   2.299   5.393  1.3936 -0.2751 -0.8839
  521SOL     OW 1761   3.298   4.610   5.668  0.3482  0.0661  0.2081
  521SOL    HW1 1762   3.369   4.546   5.698  2.7930  1.9202 -1.2404
  521SOL    HW2 1763   3.239   4.567   5.600  2.1873 -0.5766 -1.0352
  522SOL     OW 1764   4.956   1.029   0.447 -0.1108 -0.3377 -0.4899
  522SOL    HW1 1765   4.863   1.028   0.409  0.4042 -0.0452 -1.8080
  522SOL    HW2 1766   4.976   1.121   0.481 -0.1643 -0.2982 -0.5642
  523SOL     OW 1767   4.783   3.633   6.181 -0.1821 -0.0455 -0.4704
  523SOL    HW1 1768   4.740   3.553   6.138  0.3207  0.2389 -1.5127
  523SOL    HW2 1769   4.747   3.716   6.139  0.6119  0.2246 -0.6222
  524SOL     OW 1770   5.629   2.111   1.840 -0.2784 -0.2623 -0.0571
  524SOL    HW1 1771   5.647   2.159   1.926 -1.1313  0.5808 -0.3297
  524SOL    HW2 1772   5.550   2.050   1.852 -0.2700 -0.2980 -0.1860
  525SOL     OW 1773   5.100   4.733   1.657 -0.3115  0.6611 -0.3639
  525SOL    HW1 1774   5.184   4.773   1.622 -0.6835  1.0545 -0.8231
  525SOL    HW2 1775   5.119   4.681   1.740  1.5225 -4.1695 -3.3782
  526SOL     OW 1776   5.080   0.969   5.729  0.4378  0.1884  0.6141
  526SOL    HW1 1777   5.046   1.016   5.647 -0.1420 -0.1022  0.6821
  526SOL    HW2 1778   5.167   1.009   5.756  0.4864  0.4941  0.0329
  527SOL     OW 1779   3.605   2.774   4.110  0.6025  0.4384  0.2524
  527SOL    HW1 1780   3.651   2.691   4.076  0.1365 -0.2770  1.2883
  527SOL    HW2 1781   3.673   2.834   4.152  0.7369 -0.2155  1.0025
  528SOL     OW 1782   5.054   4.761   6.769  0.1627  0.0863  0.2316
  528SOL    HW1 1783   5.039   4.756   6.868  0.6905  1.6674  0.4185
  528SOL    HW2 1784   5.140   4.809   6.751 -0.9751  1.7363 -1.0110
  529SOL     OW 1785   5.755   4.152   4.306 -0.2115 -0.2561 -0.2529
  529SOL    HW1 1786   5.755   4.175   4.403 -1.6387  0.4285 -0.3849
  529SOL    HW2 1787   5.785   4.232   4.253 -0.2217 -0.3636 -0.4211
  530SOL     OW 1788   5.543   5.399   3.452  0.0860  0.7987  0.8811
  530SOL    HW1 1789   5.594   5.480   3.422 -0.0116  0.2377 -0.8652
  530SOL    HW2 1790   5.464   5.384   3.393  1.1200 -1.6052 -0.0489
  531SOL     OW 1791   5.283   3.204   3.861  0.3397  0.6804 -0.8252
  531SOL    HW1 1792   5.308   3.141   3.787  1.1288  0.5395 -0.4552
  531SOL    HW2 1793   5.365   3.253   3.892 -0.0047  0.8460 -0.1535
  532SOL     OW 1794   3.463   1.857   1.951 -0.5426  0.3121 -0.7005
  532SOL    HW1 1795   3.464   1.798   2.032 -0.6099 -0.6760 -1.3942
  532SOL    HW2 1796   3.381   1.914   1.952 -0.3576  0.5646  0.1057
  533SOL     OW 1797   5.522   5.209   6.117 -0.3889  0.4238 -1.0158
  533SOL    HW1 1798   5.500   5.145   6.043 -0.1813 -0.1655 -0.5766
  533SOL    HW2 1799   5.532   5.158   6.203 -2.6118  1.3225 -0.1626
  534SOL     OW 1800   4.242   2.594   3.263 -0.1365  0.1934  0.3606
  534SOL    HW1 1801   4.168   2.534   3.293 -0.5159  0.8384  0.7480
  534SOL    HW2 1802   4.213   2.644   3.181  0.2041 -0.1959 -0.0017
  535SOL     OW 1803   5.078   0.567   5.298 -0.1051 -0.2883  0.6742
  535SOL    HW1 1804   4.980   0.558   5.312 -0.3460 -0.2049 -0.7863
  535SOL    HW2 1805   5.102   0.664   5.288  0.5352 -0.0856  3.5255
  536SOL     OW 1806   4.658   1.656   5.402 -0.2486 -0.1074  0.2691
  536SOL    HW1 1807   4.702   1.569   5.378 -0.0195  0.2712 -0.7298
  536SOL    HW2 1808   4.668   1.672   5.500 -1.4830 -1.8665  0.7507
  537SOL     OW 1809   3.015   2.545   4.725  0.0626  0.1150  0.0749
  537SOL    HW1 1810   3.005   2.552   4.625  1.1405 -0.0852 -0.0665
  537SOL    HW2 1811   2.985   2.454   4.754 -0.5420  0.2809 -0.0259
  538SOL     OW 1812   4.159   2.179   1.216  0.5460 -0.4634 -0.1523
  538SOL    HW1 1813   4.165   2.138   1.307  1.4304  0.0600  0.0355
  538SOL    HW2 1814   4.074   2.149   1.172 -0.4937  0.2083  1.3003
  539SOL     OW 1815   2.974   0.652   5.988 -0.0779  0.5892  0.0242
  539SOL    HW1 1816   3.005   0.565   6.025 -1.6020 -0.0619 -0.1591
  539SOL    HW2 1817   2.912   0.636   5.911 -1.4350  1.7504  0.8066
  540SOL     OW 1818   5.647   0.164   2.812  0.4108  0.3827 -0.0415
  540SOL    HW1 1819   5.647   0.249   2.760 -1.3840  0.5797  0.1914
  540SOL    HW2 1820   5.727   0.160   2.872  1.8510  0.7178 -1.8834
  541SOL     OW 1821   5.147   1.534   1.148  0.2910  0.0980  0.3829
  541SOL    HW1 1822   5.113   1.579   1.230  1.6909  2.7192 -0.3644
  541SOL    HW2 1823   5.196   1.451   1.173 -1.5694 -0.5985  1.9198
  542SOL     OW 1824   4.888   5.764   5.131 -0.3339 -0.0839 -0.2451
  542SOL    HW1 1825   4.814   5.736   5.192  0.1537 -0.7266  0.0643
  542SOL    HW2 1826   4.965   5.700   5.141  0.6296  1.1018  0.1269
  543SOL     OW 1827   5.179   6.539   5.709  0.0220 -0.3760 -0.3036
  543SOL    HW1 1828   5.146   6.446   5.692 -1.1504  0.1506 -0.9993
  543SOL    HW2 1829   5.140   6.601   5.641 -1.5956  1.1434  1.8820
  544SOL     OW 1830   4.865   3.233   1.352  0.0657 -0.0570 -0.3113
  544SOL    HW1 1831   4.801   3.306   1.378 -0.6382 -0.5286 -0.6921
  544SOL    HW2 1832   4.841   3.198   1.261  1.5487  0.5096 -0.9448
  545SOL     OW 1833   3.790   3.363   5.020 -0.3496  0.1903 -0.0232
  545SOL    HW1 1834   3.871   3.314   4.986  0.2378 -0.2321  1.8133
  545SOL    HW2 1835   3.723   3.297   5.054 -1.5345  0.5382 -1.5788
  546SOL     OW 1836   2.868   4.459   1.603  0.1145  0.0371  0.5630
  546SOL    HW1 1837   2.915   4.455   1.690  1.5610 -0.2880 -0.2069
  546SOL    HW2 1838   2.867   4.368   1.560  0.6882  0.4716 -0.4008
  547SOL     OW 1839   5.462   0.270   4.976 -0.5160 -0.2521 -0.3051
  547SOL    HW1 1840   5.412   0.319   4.904 -0.7486  0.7411  0.5178
  547SOL    HW2 1841   5.527   0.331   5.020  0.9096 -1.3407 -0.8434
  548SOL     OW 1842   5.627   5.715   2.579 -0.4451  0.0405  0.7047
  548SOL    HW1 1843   5.642   5.675   2.489 -0.1249 -1.3072  1.3271
  548SOL    HW2 1844   5.586   5.806   2.569  3.5577  1.9249 -0.9907
  549SOL     OW 1845   3.579   0.095   6.913  0.3872  0.6619  0.3361
  549SOL    HW1 1846   3.664   0.148   6.910  0.2163  0.8819 -0.9641
  549SOL    HW2 1847   3.512   0.135   6.851 -0.7095  0.5274  1.4013
  550SOL     OW 1848   4.433   4.029   1.851 -0.1128  0.3502  0.5044
  550SOL    HW1 1849   4.333   4.027   1.850 -0.2066 -0.4109  2.8252
  550SOL    HW2 1850   4.466   4.122   1.838 -1.0149  0.3837 -1.9268
  551SOL     OW 1851   5.722   6.647   1.379 -0.2060 -0.1381 -0.3568
  551SOL    HW1 1852   5.727   6.658   1.279 -2.1135 -2.4377 -0.8083
  551SOL    HW2 1853   5.645   6.701   1.414 -0.1220 -0.0706 -0.2782
  552SOL     OW 1854   4.306   5.996   5.428 -0.1121 -0.5885 -0.6037
  552SOL    HW1 1855   4.215   5.986   5.387  0.0578  0.9162 -1.4167
  552SOL    HW2 1856   4.311   6.081   5.479  1.0074 -0.3806 -1.0321
  553SOL     OW 1857   4.524   4.348   3.949  0.1619 -0.1159 -0.0249
  553SOL    HW1 1858   4.513   4.254   3.917  1.3476 -0.5609  0.7793
  553SOL    HW2 1859   4.621   4.364   3.971  0.0880  1.5001 -0.7565
  554SOL     OW 1860   5.044   3.917   1.525 -0.4462  0.2805  0.2903
  554SOL    HW1 1861   5.134   3.940   1.489 -0.5587 -1.3720 -1.2014
  554SOL    HW2 1862   5.053   3.848   1.597 -0.5637 -1.9478 -1.6889
  555SOL     OW 1863   5.058   4.281   2.317 -0.1549 -0.2663 -0.2426
  555SOL    HW1 1864   5.019   4.338   2.389 -1.0752  0.7356 -1.4667
  555SOL    HW2 1865   4.983   4.241   2.263  0.5096 -0.6852 -0.8695
  556SOL     OW 1866   4.583   4.562   0.942  0.3454 -0.3039 -0.8875
  556SOL    HW1 1867   4.560   4.603   1.031  0.3498 -2.1844  0.0318
  556SOL    HW2 1868   4.681   4.570   0.926  0.6010 -1.3501  0.0531
  557SOL     OW 1869   5.571   2.138   2.706 -0.5608  0.1770 -0.2557
  557SOL    HW1 1870   5.530   2.226   2.731 -1.2128 -0.6325  1.6976
  557SOL    HW2 1871   5.602   2.091   2.789  1.8854 -0.4479 -1.4515
  558SOL     OW 1872   4.118   1.717   0.484  0.3480  0.3412 -0.1320
  558SOL    HW1 1873   4.101   1.775   0.564 -1.3947 -1.7966  1.1586
  558SOL    HW2 1874   4.031   1.698   0.437  1.2433  0.9515 -2.1735
  559SOL     OW 1875   3.632   6.850   0.614 -0.2057 -0.1101  0.0624
  559SOL    HW1 1876   3.656   6.801   0.698  1.1911  0.7622  0.2003
  559SOL    HW2 1877   3.565   6.797   0.563 -0.2253 -1.2039  1.1650
  560SOL     OW 1878   4.999   1.066   5.493  0.4010 -0.1384 -0.2272
  560SOL    HW1 1879   4.928   1.017   5.442  0.1954  0.0448 -0.1230
  560SOL    HW2 1880   5.048   1.127   5.431  1.2340 -1.0950 -0.5391
  561SOL     OW 1881   3.977   2.626   1.550  0.3012 -0.3452 -0.3875
  561SOL    HW1 1882   4.043   2.690   1.511 -0.3576  0.1602 -0.6954
  561SOL    HW2 1883   4.018   2.536   1.559  0.8281 -0.1856 -1.1652
  562SOL     OW 1884   3.711   1.504   4.070 -0.4346  0.5535  0.3031
  562SOL    HW1 1885   3.773   1.455   4.130 -0.7691 -0.3842 -0.1057
  562SOL    HW2 1886   3.631   1.448   4.050 -0.7369  1.1856 -0.3264
  563SOL     OW 1887   3.342   0.767   6.139  0.5257  0.3205  0.0422
  563SOL    HW1 1888   3.366   0.697   6.072  0.1390 -0.9938  1.2404
  563SOL    HW2 1889   3.243   0.765   6.156  0.6437  0.4742  0.8045
  564SOL     OW 1890   4.120   5.121   2.174  0.1114  0.0958  0.3938
  564SOL    HW1 1891   4.089   5.137   2.268 -1.0607 -0.7838  0.1803
  564SOL    HW2 1892   4.163   5.204   2.138 -0.1950  0.7116  1.4100
  565SOL     OW 1893   4.338   1.705   1.968  0.9259  0.4753  0.5011
  565SOL    HW1 1894   4.422   1.707   1.913  2.2106  1.3778  2.3798
  565SOL    HW2 1895   4.284   1.787   1.949  1.6994  1.1268  1.0554
  566SOL     OW 1896   4.365   3.592   4.509  0.0347  0.1630  0.1298
  566SOL    HW1 1897   4.459   3.559   4.519 -0.5804 -1.6703  0.2895
  566SOL    HW2 1898   4.313   3.569   4.592 -1.4549 -2.2131 -1.3366
  567SOL     OW 1899   4.373   5.528   0.082  0.7853  0.1853  0.1337
  567SOL    HW1 1900   4.381   5.553   0.179  0.8020  0.4461  0.0659
  567SOL    HW2 1901   4.303   5.585   0.039  0.9029  0.1917 -0.0483
  568SOL     OW 1902   5.514   4.540   4.293  0.0263 -1.2001 -0.0163
  568SOL    HW1 1903   5.434   4.592   4.324  0.2482 -0.4516 -0.6722
  568SOL    HW2 1904   5.483   4.464   4.236 -0.2657 -1.4290  0.4424
  569SOL     OW 1905   2.779   2.478   3.640 -0.3882  0.7954 -0.5592
  569SOL    HW1 1906   2.713   2.476   3.565  0.7703 -1.9704 -1.6508
  569SOL    HW2 1907   2.859   2.531   3.614 -0.0871  0.0259 -1.2442
  570SOL     OW 1908   4.437   6.828   1.164 -0.2426 -0.2536 -0.0965
  570SOL    HW1 1909   4.481   6.772   1.094  0.4468  0.4405 -0.2258
  570SOL    HW2 1910   4.494   6.833   1.246 -0.4566 -0.0291  0.0446
  571SOL     OW 1911   4.682   5.637   0.727 -0.0580  0.5197 -0.0476
  571SOL    HW1 1912   4.650   5.680   0.811 -0.2484  0.1192  0.0855
  571SOL    HW2 1913   4.709   5.708   0.661  0.5020  0.8307  0.5050
  572SOL     OW 1914   4.905   0.507   3.818  0.4537  0.8033  0.3195
  572SOL    HW1 1915   4.880   0.574   3.887 -2.5870  0.5783 -0.4008
  572SOL    HW2 1916   4.898   0.415   3.856  1.7473  0.7692  0.5061
  573SOL     OW 1917   3.466   3.812   3.352 -0.0261 -0.6818  0.2603
  573SOL    HW1 1918   3.440   3.862   3.270 -0.6251  0.7868  1.2984
  573SOL    HW2 1919   3.393   3.820   3.420  1.0907 -0.5629  1.4844
  574SOL     OW 1920   3.897   5.967   6.358  0.1897 -0.2547 -0.1518
  574SOL    HW1 1921   3.899   6.024   6.440  0.0138 -0.5081  0.0307
  574SOL    HW2 1922   3.857   5.878   6.380  0.0973 -0.3081 -0.5232
  575SOL     OW 1923   5.334   3.798   0.743  0.2041  0.2757 -0.0377
  575SOL    HW1 1924   5.325   3.856   0.662 -2.4641  1.0563  0.7341
  575SOL    HW2 1925   5.302   3.706   0.721  0.1274  0.3058 -0.0520
  576SOL     OW 1926   4.881   4.642   6.019 -0.0011 -0.0963 -0.4422
  576SOL    HW1 1927   4.962   4.620   6.074 -0.2598  0.1571  0.0479
  576SOL    HW2 1928   4.801   4.645   6.079 -0.6282 -1.7810 -1.1354
  577SOL     OW 1929   4.587   4.254   1.378 -0.2518 -0.2692 -0.1330
  577SOL    HW1 1930   4.527   4.203   1.317 -2.0738  0.9160  0.5698
  577SOL    HW2 1931   4.536   4.330   1.418  2.1775  1.7500 -0.6640
  578SOL     OW 1932   3.350   5.280   1.412 -0.1526  0.2554  0.2017
  578SOL    HW1 1933   3.360   5.216   1.488  0.3631  1.9893  1.6709
  578SOL    HW2 1934   3.429   5.272   1.351  0.5921  0.4265  1.1183
  579SOL     OW 1935   5.106   2.280   6.044  0.3100  0.0078  0.4410
  579SOL    HW1 1936   5.194   2.315   6.076  0.1858 -0.9529  1.9094
  579SOL    HW2 1937   5.034   2.347   6.066  0.4079 -0.0756  1.0386
  580SOL     OW 1938   5.453   5.042   4.125  0.4644  0.0297 -0.2260
  580SOL    HW1 1939   5.507   5.100   4.063  2.7480 -1.9576 -0.2534
  580SOL    HW2 1940   5.453   4.948   4.090  0.9274 -0.9325  2.1942
  581SOL     OW 1941   3.199   2.509   2.248  0.1711  1.2201 -0.0144
  581SOL    HW1 1942   3.142   2.466   2.318  0.4665  0.6635 -0.1098
  581SOL    HW2 1943   3.175   2.472   2.158  2.0132 -0.5308  0.1406
  582SOL     OW 1944   4.203   5.066   3.777 -0.0726  0.6670 -1.0266
  582SOL    HW1 1945   4.217   4.997   3.706 -0.6698 -1.0751  0.4723
  582SOL    HW2 1946   4.225   5.026   3.866 -0.5834  2.3895 -0.0980
  583SOL     OW 1947   3.643   1.967   0.792 -0.3902  0.3670 -0.1086
  583SOL    HW1 1948   3.608   2.019   0.870 -1.7117  1.2361 -1.2418
  583SOL    HW2 1949   3.569   1.911   0.754  1.0126 -2.5962  1.1866
  584SOL     OW 1950   3.741   2.722   6.134  0.2240  0.1270 -0.0081
  584SOL    HW1 1951   3.782   2.803   6.092 -0.0815 -0.2656 -1.0893
  584SOL    HW2 1952   3.706   2.661   6.063  1.7204 -1.6467  0.6876
  585SOL     OW 1953   4.999   4.126   3.153 -0.0734 -0.2499 -0.2477
  585SOL    HW1 1954   4.913   4.091   3.116 -1.3829  2.1487  0.2757
  585SOL    HW2 1955   4.980   4.207   3.210  2.4182 -0.4501  1.0109
  586SOL     OW 1956   5.397   0.316   6.302 -0.4788 -0.0321 -0.2288
  586SOL    HW1 1957   5.398   0.244   6.232 -0.9027  0.7098 -1.0262
  586SOL    HW2 1958   5.324   0.382   6.281 -0.4818  0.3171  0.8094
  587SOL     OW 1959   3.179   5.246   4.828  0.5327  0.0440  0.1975
  587SOL    HW1 1960   3.207   5.150   4.821  1.6440  0.3857 -0.2151
  587SOL    HW2 1961   3.246   5.297   4.881  1.6620  1.2286 -2.2015
  588SOL     OW 1962   4.024   4.764   0.562  0.3619  0.7549  0.2148
  588SOL    HW1 1963   4.015   4.861   0.581  0.2311  0.8886 -0.4978
  588SOL    HW2 1964   3.933   4.722   0.560  0.4207  0.6054  0.5643
  589SOL     OW 1965   4.496   2.639   1.569 -0.0701 -0.1608  0.2358
  589SOL    HW1 1966   4.589   2.604   1.579  0.0652  0.5160  1.6470
  589SOL    HW2 1967   4.499   2.730   1.528 -0.1585 -0.3051 -0.1004
  590SOL     OW 1968   4.663   1.722   1.076 -0.2159  0.1381  0.0348
  590SOL    HW1 1969   4.649   1.712   1.174  0.1549 -0.9555 -0.0133
  590SOL    HW2 1970   4.748   1.677   1.050 -0.2536  0.5175 -0.7788
  591SOL     OW 1971   5.243   5.907   6.109  0.5341 -0.0700  0.1757
  591SOL    HW1 1972   5.258   5.992   6.059  3.0009  0.1015  1.0576
  591SOL    HW2 1973   5.283   5.831   6.058 -1.5216 -0.7362 -0.5342
  592SOL     OW 1974   3.878   6.725   6.379 -0.0974 -0.9978  0.4911
  592SOL    HW1 1975   3.961   6.780   6.384 -0.5249 -0.1958 -0.6308
  592SOL    HW2 1976   3.829   6.730   6.466 -1.2551  2.3534 -0.1857
  593SOL     OW 1977   5.003   4.385   4.548 -0.2097 -0.1228 -0.1192
  593SOL    HW1 1978   4.996   4.454   4.476 -1.8547 -0.1567 -0.0305
  593SOL    HW2 1979   4.911   4.359   4.578  0.4139 -1.4803  0.6919
  594SOL     OW 1980   3.348   6.438   3.566 -0.0231  0.0407 -0.2363
  594SOL    HW1 1981   3.363   6.536   3.575 -0.3863  0.3929 -2.6858
  594SOL    HW2 1982   3.433   6.393   3.540 -0.1893 -0.0261 -0.6874
  595SOL     OW 1983   3.856   6.178   6.550  0.2983 -0.1857 -0.3028
  595SOL    HW1 1984   3.935   6.238   6.566  0.1837 -0.6130  2.4220
  595SOL    HW2 1985   3.772   6.232   6.556  0.2607 -0.3265  0.6489
  596SOL     OW 1986   3.214   4.827   5.388 -0.0046  0.0028  0.1745
  596SOL    HW1 1987   3.204   4.925   5.368  1.3687 -0.0091 -0.7122
  596SOL    HW2 1988   3.281   4.787   5.325  2.2342 -0.7108  2.8135
  597SOL     OW 1989   4.062   1.463   3.213 -0.1949  0.7300  0.2611
  597SOL    HW1 1990   4.143   1.441   3.268 -0.9297 -0.9731  0.7391
  597SOL    HW2 1991   3.988   1.399   3.237 -0.7215  0.2909 -2.3050
  598SOL     OW 1992   5.060   1.712   6.653 -0.1861  0.0442 -0.3208
  598SOL    HW1 1993   5.130   1.650   6.618  0.7062  0.9925 -0.2889
  598SOL    HW2 1994   5.036   1.685   6.747 -0.4311 -0.7442 -0.6017
  599SOL     OW 1995   3.181   2.106   1.155 -0.1212 -0.7124  0.2822
  599SOL    HW1 1996   3.218   2.021   1.194 -0.3297 -1.3826 -0.9466
  599SOL    HW2 1997   3.082   2.097   1.145 -0.3996  0.3535  1.7606
  600SOL     OW 1998   4.339   1.398   6.612  0.4151  0.4410  0.1364
  600SOL    HW1 1999   4.403   1.369   6.683  0.2530 -0.7892 -0.2044
  600SOL    HW2 2000   4.330   1.498   6.614  2.6104  0.6980 -0.0320
  601SOL     OW 2001   2.868   0.076   2.117 -0.3925 -0.0506 -0.0379
  601SOL    HW1 2002   2.797   0.015   2.081 -0.0053 -0.4673 -0.1055
  601SOL    HW2 2003   2.954   0.057   2.071 -0.4846  1.2655 -0.8248
  602SOL     OW 2004   2.964   0.137   0.908 -0.2549 -0.2760  0.0909
  602SOL    HW1 2005   3.038   0.201   0.926  0.0096 -0.1823 -1.2374
  602SOL    HW2 2006   2.938   0.142   0.811 -0.1943 -2.1972 -0.0758
  603SOL     OW 2007   4.601   4.458   6.326 -0.8096  0.6620  0.2378
  603SOL    HW1 2008   4.610   4.427   6.231 -1.5546  2.3016 -0.4065
  603SOL    HW2 2009   4.692   4.478   6.363 -0.6183  1.8290 -0.7915
  604SOL     OW 2010   3.078   0.680   0.818  0.1141 -0.2752 -0.0179
  604SOL    HW1 2011   3.069   0.599   0.760  1.7785 -0.4431 -0.0777
  604SOL    HW2 2012   3.035   0.758   0.773 -0.0462 -0.7614 -0.7204
  605SOL     OW 2013   3.084   0.046   1.372  0.5168  0.2520  0.3166
  605SOL    HW1 2014   3.073   0.100   1.456  1.0800  1.1336 -0.1580
  605SOL    HW2 2015   3.160   0.082   1.319  0.4666 -0.5981 -0.3553
  606SOL     OW 2016   3.183   6.304   1.667 -0.7418  0.4507 -0.2809
  606SOL    HW1 2017   3.216   6.342   1.580  1.7406 -1.4158 -0.2784
  606SOL    HW2 2018   3.247   6.234   1.698 -1.5233  1.0877  3.1042
  607SOL     OW 2019   2.929   1.552   2.073 -0.4405 -0.3960  0.0175
  607SOL    HW1 2020   3.025   1.551   2.045  0.4176 -3.4392  2.4883
  607SOL    HW2 2021   2.920   1.594   2.163 -1.2477 -1.1076  0.2838
  608SOL     OW 2022   4.250   0.974   4.577  0.4697 -0.2943  0.0447
  608SOL    HW1 2023   4.279   1.016   4.490 -0.7274  0.0692 -0.2075
  608SOL    HW2 2024   4.315   0.903   4.603  1.1045 -0.0907 -0.9125
  609SOL     OW 2025   3.126   0.316   5.838  0.5575  0.1875  0.0596
  609SOL    HW1 2026   3.047   0.372   5.813 -2.1815 -3.0450  0.6983
  609SOL    HW2 2027   3.142   0.322   5.936 -1.6162 -2.0965  0.6595
  610SOL     OW 2028   4.331   6.003   3.756 -0.5557  0.8909 -0.1113
  610SOL    HW1 2029   4.375   6.088   3.727  0.6911  0.6172  0.9138
  610SOL    HW2 2030   4.372   5.971   3.841 -2.2870  0.2348  0.5152
  611SOL     OW 2031   2.765   5.919   5.902  0.4177  0.9796 -0.3071
  611SOL    HW1 2032   2.675   5.941   5.939  0.6434 -0.2411  1.0710
  611SOL    HW2 2033   2.759   5.836   5.846  0.5115  1.4987 -1.1058
  612SOL     OW 2034   5.248   2.970   4.455  0.6018 -0.0119  0.1444
  612SOL    HW1 2035   5.338   2.951   4.414  1.0815  1.7557  0.2819
  612SOL    HW2 2036   5.202   3.039   4.400 -1.6420 -2.3932 -1.1574
  613SOL     OW 2037   5.140   0.033   0.900 -0.1715  0.2846  0.6794
  613SOL    HW1 2038   5.068  -0.016   0.950 -0.1096  0.8186  1.2953
  613SOL    HW2 2039   5.103   0.118   0.863 -0.2125 -0.0907 -0.1885
  614SOL     OW 2040   5.778   2.180   2.474 -0.1020 -0.4647 -0.4244
  614SOL    HW1 2041   5.691   2.226   2.457 -0.0439  0.1818  0.9006
  614SOL    HW2 2042   5.769   2.120   2.554  1.0766  0.8536  0.7529
  615SOL     OW 2043   4.326   3.522   1.853 -0.0781  0.2123 -0.0032
  615SOL    HW1 2044   4.418   3.540   1.819  0.6431 -1.0772  1.1814
  615SOL    HW2 2045   4.326   3.439   1.908 -1.5778  1.1182  1.4931
  616SOL     OW 2046   5.173   3.701   3.284 -0.0834 -0.1155  0.1295
  616SOL    HW1 2047   5.253   3.643   3.298 -0.4747 -0.8211 -0.4992
  616SOL    HW2 2048   5.098   3.667   3.341 -0.5526 -0.7213 -0.8309
  617SOL     OW 2049   3.597   2.482   1.324  0.5431  0.4233 -0.0203
  617SOL    HW1 2050   3.644   2.540   1.390 -0.2939  1.0086  0.0751
  617SOL    HW2 2051   3.544   2.412   1.373 -0.1890  0.9435 -0.0475
  618SOL     OW 2052   5.195   6.099   4.835  0.3743  0.1469  0.4595
  618SOL    HW1 2053   5.286   6.141   4.832  0.2923  0.3768  1.1805
  618SOL    HW2 2054   5.126   6.167   4.812  0.3949 -0.0986 -0.3835
  619SOL     OW 2055   3.222   4.926   0.366 -0.0243  0.5988  0.1041
  619SOL    HW1 2056   3.203   4.859   0.438 -2.2910  1.1733  0.1230
  619SOL    HW2 2057   3.312   4.909   0.328 -0.4148 -2.3394  0.2398
  620SOL     OW 2058   3.301   1.099   6.575  0.1127  0.1205 -0.2728
  620SOL    HW1 2059   3.270   1.084   6.669 -0.7935 -1.3515 -0.7682
  620SOL    HW2 2060   3.387   1.149   6.576 -0.5859  1.3677  1.2813
  621SOL     OW 2061   5.689   5.741   6.890 -0.1191 -0.2248  0.0254
  621SOL    HW1 2062   5.666   5.657   6.939 -2.3322  1.2987  1.8180
  621SOL    HW2 2063   5.771   5.782   6.930  0.7351 -1.2642 -0.5982
  622SOL     OW 2064   3.482   5.478   2.384  0.0230 -0.1712  0.2025
  622SOL    HW1 2065   3.497   5.563   2.434  0.0806  0.0996 -0.2595
  622SOL    HW2 2066   3.556   5.465   2.318 -0.7073  0.1453 -0.7032
  623SOL     OW 2067   5.664   0.110   4.193 -0.3707  0.3778 -0.5424
  623SOL    HW1 2068   5.593   0.090   4.260 -0.5490  0.3940 -0.7259
  623SOL    HW2 2069   5.718   0.027   4.176 -0.0292  0.4890 -0.0355
  624SOL     OW 2070   4.816   1.627   3.863 -0.4395  0.1653  0.0483
  624SOL    HW1 2071   4.908   1.594   3.845 -0.4798 -0.2015  0.5000
  624SOL    HW2 2072   4.752   1.550   3.867 -0.7957  0.4268 -0.4066
  625SOL     OW 2073   5.648   6.532   0.910 -0.5999  0.0598  0.4125
  625SOL    HW1 2074   5.618   6.609   0.855 -0.4645  1.3248  2.0354
  625SOL    HW2 2075   5.663   6.453   0.851 -1.4657  1.0390 -1.1954
  626SOL     OW 2076   5.172   0.835   6.720 -0.4901 -0.5046  0.3036
  626SOL    HW1 2077   5.234   0.763   6.752 -0.4453  0.0582  1.5044
  626SOL    HW2 2078   5.079   0.798   6.711 -0.0897 -1.2566 -1.1594
  627SOL     OW 2079   4.910   6.960   2.605  0.3332  0.1041 -0.4554
  627SOL    HW1 2080   4.925   6.977   2.508 -0.0490 -2.3131 -1.0146
  627SOL    HW2 2081   4.857   6.875   2.616  0.0549  0.5013  1.8624
  628SOL     OW 2082   4.386   5.631   2.693 -0.3786 -0.1647  0.1998
  628SOL    HW1 2083   4.303   5.651   2.746  0.2445  0.3423  1.0073
  628SOL    HW2 2084   4.385   5.685   2.608 -0.8974 -0.2133  0.1701
  629SOL     OW 2085   5.344   0.211   6.555 -0.5611 -0.5938  0.1120
  629SOL    HW1 2086   5.408   0.253   6.619 -1.4944 -0.5187  1.0181
  629SOL    HW2 2087   5.365   0.241   6.462  0.4099 -0.1974  0.4519
  630SOL     OW 2088   3.694   4.008   3.275 -0.3430  0.4550 -0.6487
  630SOL    HW1 2089   3.609   4.012   3.222  0.3190  0.7479 -1.6903
  630SOL    HW2 2090   3.675   3.963   3.363 -1.4230 -0.1409 -1.1637
  631SOL     OW 2091   4.435   1.363   5.282  0.5048  0.6444 -0.1597
  631SOL    HW1 2092   4.433   1.274   5.235 -0.6630 -0.1962  1.3880
  631SOL    HW2 2093   4.405   1.434   5.218  0.0877 -0.2811 -1.0404
  632SOL     OW 2094   3.354   1.338   5.593 -0.0574  0.6424 -0.1200
  632SOL    HW1 2095   3.294   1.341   5.513 -0.6499  0.4486  0.3071
  632SOL    HW2 2096   3.398   1.427   5.606 -1.3569  1.2300  0.3807
  633SOL     OW 2097   2.713   1.749   2.168 -0.0879  0.2210  0.3636
  633SOL    HW1 2098   2.771   1.710   2.239  0.6966  0.8749  0.0939
  633SOL    HW2 2099   2.736   1.708   2.080 -0.1797  0.3313  0.2875
  634SOL     OW 2100   4.452   0.345   1.979  1.5575  0.0085  0.8662
  634SOL    HW1 2101   4.465   0.323   2.076 -0.7651 -0.6508  1.0707
  634SOL    HW2 2102   4.358   0.324   1.951  1.7042  1.6413 -1.1503
  635SOL     OW 2103   4.678   0.075   2.209  0.1575 -0.0350 -0.3499
  635SOL    HW1 2104   4.639   0.166   2.215 -1.3869 -0.6337 -1.0346
  635SOL    HW2 2105   4.663   0.037   2.118  0.0558 -1.2929  0.1717
  636SOL     OW 2106   3.820   6.758   2.027  0.0579 -0.6368  0.2651
  636SOL    HW1 2107   3.830   6.680   2.089 -0.7796 -1.7155 -0.8927
  636SOL    HW2 2108   3.730   6.755   1.984  0.4354  0.3534 -0.6328
  637SOL     OW 2109   3.514   2.719   3.194 -0.3129 -0.3138 -0.1613
  637SOL    HW1 2110   3.609   2.689   3.187  0.3249 -0.3050  4.8166
  637SOL    HW2 2111   3.510   2.813   3.226 -1.9838 -0.4474  0.1497
  638SOL     OW 2112   4.747   6.733   3.498  0.7299  0.4942  0.0566
  638SOL    HW1 2113   4.741   6.654   3.559 -2.9446  1.3916  1.1862
  638SOL    HW2 2114   4.733   6.817   3.552  0.2795  1.5519 -1.6142
  639SOL     OW 2115   5.246   1.847   1.618  0.2548 -0.3976  0.3740
  639SOL    HW1 2116   5.297   1.818   1.536  0.9728  0.3596  0.5364
  639SOL    HW2 2117   5.256   1.778   1.689  1.5485 -0.0261  0.5910
  640SOL     OW 2118   4.972   6.511   4.954  0.5527 -0.3786  0.3010
  640SOL    HW1 2119   4.897   6.565   4.992  0.0693 -1.1069  0.4037
  640SOL    HW2 2120   5.057   6.532   5.001 -0.2858 -2.3996  2.9422
  641SOL     OW 2121   5.581   6.928   0.491  0.3713  0.0123  0.1661
  641SOL    HW1 2122   5.533   6.870   0.425  1.4719 -0.9290  0.1619
  641SOL    HW2 2123   5.601   6.875   0.574  2.1714  0.0687 -0.1781
  642SOL     OW 2124   3.058   1.349   4.988  0.6916 -0.0542  0.4917
  642SOL    HW1 2125   2.999   1.365   4.909 -0.3381 -0.7151  1.1030
  642SOL    HW2 2126   3.046   1.423   5.054  2.0922  0.8844 -0.2488
  643SOL     OW 2127   3.201   4.872   2.528  0.2595 -0.0834 -0.4072
  643SOL    HW1 2128   3.288   4.907   2.494  0.2277 -0.4624 -0.8874
  643SOL    HW2 2129   3.211   4.775   2.552 -0.1997 -0.3158 -1.1129
  644SOL     OW 2130   5.613   3.024   3.817  0.2914 -0.3181  0.0741
  644SOL    HW1 2131   5.581   2.930   3.823  0.0452 -0.2709 -0.4640
  644SOL    HW2 2132   5.701   3.033   3.865  0.2832 -0.8017  0.1810
  645SOL     OW 2133   3.552   3.905   1.590 -0.3209  0.5874 -0.0364
  645SOL    HW1 2134   3.477   3.954   1.636 -0.4456  0.4345 -0.0740
  645SOL    HW2 2135   3.560   3.814   1.629  0.3900  0.8875  0.5328
  646SOL     OW 2136   2.634   0.885   2.355 -0.0011  0.1646 -0.3057
  646SOL    HW1 2137   2.721   0.876   2.308  0.2167  1.1018 -0.1032
  646SOL    HW2 2138   2.589   0.970   2.327 -0.8747 -0.3241 -0.4417
  647SOL     OW 2139   5.480   5.524   4.202 -0.5625  0.1638 -0.5028
  647SOL    HW1 2140   5.450   5.611   4.240 -1.3513  0.2187 -1.2238
  647SOL    HW2 2141   5.488   5.531   4.102  1.3328 -0.0185 -0.4142
  648SOL     OW 2142   4.191   4.589   1.420  0.9027  0.0429 -0.0521
  648SOL    HW1 2143   4.252   4.524   1.466  0.9696  1.0814  1.3815
  648SOL    HW2 2144   4.116   4.613   1.482 -0.3337 -0.3309 -1.3727
  649SOL     OW 2145   5.353   2.160   2.882  0.9518 -0.5597  0.0203
  649SOL    HW1 2146   5.329   2.245   2.927 -0.4308 -0.3055 -1.1367
  649SOL    HW2 2147   5.428   2.115   2.932  0.1508  0.1817  1.9532
  650SOL     OW 2148   3.638   2.311   4.156 -0.0736 -0.2946  0.0876
  650SOL    HW1 2149   3.724   2.282   4.196 -0.1716 -0.6926  0.0064
  650SOL    HW2 2150   3.616   2.256   4.076 -0.4237 -0.2261  0.1302
  651SOL     OW 2151   2.972   5.055   1.286 -0.3715 -0.2667 -0.8820
  651SOL    HW1 2152   2.932   4.963   1.280  0.1538 -0.5180 -0.5723
  651SOL    HW2 2153   2.960   5.090   1.378 -3.3044  1.2530 -1.6925
  652SOL     OW 2154   4.690   6.559   2.056 -0.1127  0.0975 -0.1299
  652SOL    HW1 2155   4.707   6.583   2.151  2.8069 -0.6118 -0.4011
  652SOL    HW2 2156   4.594   6.577   2.034 -1.6035 -2.1311  3.6312
  653SOL     OW 2157   3.137   0.935   6.955  0.6719  0.3476  0.0305
  653SOL    HW1 2158   3.126   0.898   7.047  1.5613 -0.2318 -0.0738
  653SOL    HW2 2159   3.178   1.026   6.960 -0.3704  0.8220  0.2407
  654SOL     OW 2160   4.230   4.881   6.441 -0.2854 -0.6552  0.1513
  654SOL    HW1 2161   4.327   4.857   6.430 -0.6179 -1.3285 -1.7018
  654SOL    HW2 2162   4.180   4.856   6.358 -1.5879  2.1154 -0.0135
  655SOL     OW 2163   4.692   0.027   6.315  0.2103  0.4696  0.3353
  655SOL    HW1 2164   4.662   0.052   6.223  2.7444 -0.4588 -0.8380
  655SOL    HW2 2165   4.636  -0.049   6.348 -2.0831  2.1326  0.4965
  656SOL     OW 2166   3.095   0.889   5.630  0.2267 -0.2824 -0.4703
  656SOL    HW1 2167   3.075   0.955   5.558 -0.0005 -0.2224 -0.3520
  656SOL    HW2 2168   3.036   0.809   5.620  0.1411 -0.2413 -0.3070
  657SOL     OW 2169   3.484   1.774   6.470 -0.1345 -0.1612  0.0040
  657SOL    HW1 2170   3.567   1.756   6.417  0.3026  2.1736 -0.1842
  657SOL    HW2 2171   3.486   1.719   6.554  0.0940 -2.4338 -1.3934
  658SOL     OW 2172   5.163   4.610   2.709  0.5705  0.2852  0.2411
  658SOL    HW1 2173   5.189   4.587   2.615 -2.9570  1.3270 -1.1821
  658SOL    HW2 2174   5.218   4.687   2.741  1.8719 -0.1243 -0.9184
  659SOL     OW 2175   4.550   1.273   1.828 -0.3744  0.3720 -0.4582
  659SOL    HW1 2176   4.621   1.262   1.758  0.8242 -1.5243  0.9605
  659SOL    HW2 2177   4.552   1.367   1.863  1.7433  0.2882 -0.2106
  660SOL     OW 2178   3.433   4.048   0.030  0.1928 -0.0969 -0.0362
  660SOL    HW1 2179   3.345   4.052  -0.018  0.1007 -0.9932  0.0313
  660SOL    HW2 2180   3.420   4.063   0.127  0.3227  1.2910 -0.2170
  661SOL     OW 2181   4.464   0.452   0.985 -0.3660 -0.0330 -0.5691
  661SOL    HW1 2182   4.479   0.538   0.937 -1.0647  1.0780  1.1175
  661SOL    HW2 2183   4.366   0.434   0.994 -0.3075  0.3070  1.2264
  662SOL     OW 2184   2.778   6.267   4.606 -0.5272  0.3596  0.0603
  662SOL    HW1 2185   2.710   6.196   4.588  0.0997 -0.6454  1.5063
  662SOL    HW2 2186   2.804   6.265   4.702  3.0042 -0.6378 -0.7798
  663SOL     OW 2187   4.157   4.944   5.421  0.7860  0.5472  0.2288
  663SOL    HW1 2188   4.194   4.878   5.486  0.5771  0.0839 -0.1184
  663SOL    HW2 2189   4.198   4.930   5.331 -0.9454 -0.6688 -0.4321
  664SOL     OW 2190   3.125   0.700   1.303 -0.3630 -0.2673 -0.0010
  664SOL    HW1 2191   3.206   0.718   1.246 -1.2320  1.8212 -0.6476
  664SOL    HW2 2192   3.055   0.655   1.247 -0.2697 -0.5910  0.1361
  665SOL     OW 2193   3.877   0.218   2.319  0.0476  0.5679 -0.2660
  665SOL    HW1 2194   3.902   0.244   2.413 -0.6918 -1.6187  0.6144
  665SOL    HW2 2195   3.911   0.125   2.301 -2.7170 -0.4039 -0.9022
  666SOL     OW 2196   3.609   6.080   5.054  0.3969 -0.5428 -0.7310
  666SOL    HW1 2197   3.615   6.021   5.135  0.6548 -0.1772 -0.4802
  666SOL    HW2 2198   3.513   6.104   5.037  0.3184 -0.8153 -0.6776
  667SOL     OW 2199   3.112   4.272   0.670  0.1757 -0.3247 -0.0027
  667SOL    HW1 2200   3.072   4.184   0.646 -1.5846  0.5365 -0.3650
  667SOL    HW2 2201   3.063   4.312   0.747 -0.5274  1.3313 -1.2487
  668SOL     OW 2202   3.359   6.125   3.048  0.5566  0.3187 -0.1929
  668SOL    HW1 2203   3.293   6.161   2.982  0.2871 -0.1925 -0.2026
  668SOL    HW2 2204   3.452   6.137   3.012  0.3776 -0.6786 -1.0376
  669SOL     OW 2205   4.278   6.165   6.619  0.1150  0.1561 -0.4193
  669SOL    HW1 2206   4.256   6.105   6.697  0.9664 -1.2271 -1.1983
  669SOL    HW2 2207   4.216   6.244   6.619 -0.0535  0.0693  1.5118
  670SOL     OW 2208   4.940   0.343   2.765  0.6029 -0.0233  0.4547
  670SOL    HW1 2209   4.881   0.263   2.752  1.0979 -0.2744 -0.2920
  670SOL    HW2 2210   4.989   0.362   2.680  3.6122 -1.4085  1.7178
  671SOL     OW 2211   4.151   4.269   3.238 -0.2672 -0.1921  0.1092
  671SOL    HW1 2212   4.151   4.349   3.179  1.6833 -0.6361 -0.5833
  671SOL    HW2 2213   4.059   4.230   3.243 -0.7856  0.7780 -1.3584
  672SOL     OW 2214   4.400   3.108   3.964 -0.4248  0.7537  0.0856
  672SOL    HW1 2215   4.312   3.099   3.918 -1.2343 -1.8888  1.9139
  672SOL    HW2 2216   4.449   3.021   3.960  0.6347  1.2144  1.8487
  673SOL     OW 2217   4.114   0.054   6.766 -0.4887  0.1300  0.4279
  673SOL    HW1 2218   4.139   0.069   6.861 -1.4502  0.9284  0.5767
  673SOL    HW2 2219   4.031  -0.002   6.762  1.0135 -2.1715 -0.0353
  674SOL     OW 2220   3.469   4.971   4.655  0.0665 -0.2307  0.3457
  674SOL    HW1 2221   3.477   4.944   4.559  0.2205 -0.3415  0.3892
  674SOL    HW2 2222   3.373   4.988   4.678  0.1002  0.5397 -0.0348
  675SOL     OW 2223   3.910   1.092   0.298 -0.1463  0.4792  0.1709
  675SOL    HW1 2224   3.977   1.020   0.315 -0.9764 -0.3299  0.0832
  675SOL    HW2 2225   3.834   1.083   0.363  0.3083  2.0092  0.9432
  676SOL     OW 2226   5.506   3.322   4.022  0.2039 -0.0843 -0.4071
  676SOL    HW1 2227   5.511   3.243   4.083  0.1597  1.1912  1.3379
  676SOL    HW2 2228   5.590   3.374   4.028  0.0186  0.3170 -1.1167
  677SOL     OW 2229   4.039   4.509   1.797  0.3671  0.1790  0.3699
  677SOL    HW1 2230   4.089   4.431   1.759 -0.6222 -0.5730  0.5888
  677SOL    HW2 2231   3.975   4.477   1.867 -2.1750  0.7810 -1.5498
  678SOL     OW 2232   4.901   6.676   4.069 -0.0459 -0.5291 -0.3308
  678SOL    HW1 2233   4.919   6.578   4.062 -1.9027 -1.3647  3.6898
  678SOL    HW2 2234   4.840   6.704   3.995 -0.4603 -2.6816 -0.8579
  679SOL     OW 2235   4.594   1.883   4.753  0.3461  0.4616 -0.1278
  679SOL    HW1 2236   4.637   1.799   4.787 -1.1476 -0.0257  0.6089
  679SOL    HW2 2237   4.561   1.937   4.830  1.3025  1.7574 -0.5970
  680SOL     OW 2238   5.263   5.425   4.354  0.3746 -0.2268  0.1139
  680SOL    HW1 2239   5.325   5.455   4.281 -0.7524  0.4966 -0.5815
  680SOL    HW2 2240   5.178   5.391   4.313 -1.2738  2.4074  1.0665
  681SOL     OW 2241   5.354   2.960   6.970  0.0638  0.0133 -0.1956
  681SOL    HW1 2242   5.322   2.897   6.899 -1.3686 -0.3910  0.7725
  681SOL    HW2 2243   5.449   2.937   6.993 -0.4326 -1.8657  0.1818
  682SOL     OW 2244   4.412   3.422   1.571 -0.1372 -0.0651 -0.1082
  682SOL    HW1 2245   4.463   3.336   1.580 -0.9553 -0.4065  1.7827
  682SOL    HW2 2246   4.389   3.456   1.662 -0.1731  1.9719 -0.8408
  683SOL     OW 2247   5.313   1.738   5.699  0.7376  0.0545 -0.1403
  683SOL    HW1 2248   5.357   1.790   5.626  2.9003 -3.4529 -1.5802
  683SOL    HW2 2249   5.247   1.674   5.659  1.0913 -1.1223  1.0835
  684SOL     OW 2250   4.366   0.451   6.887 -0.8173  0.4649  0.3308
  684SOL    HW1 2251   4.350   0.352   6.883 -1.6358  0.5725  0.6984
  684SOL    HW2 2252   4.279   0.499   6.873 -0.3706  1.1408 -0.1755
  685SOL     OW 2253   3.089   4.774   1.036 -0.2303  0.6599 -0.2035
  685SOL    HW1 2254   3.130   4.692   1.075  0.0723  0.0011 -1.8525
  685SOL    HW2 2255   3.115   4.783   0.940 -0.9411  2.2414 -0.2902
  686SOL     OW 2256   4.220   0.014   3.861 -0.1732 -0.4410 -0.1506
  686SOL    HW1 2257   4.246   0.054   3.773 -2.3477  2.0711  0.2188
  686SOL    HW2 2258   4.152  -0.058   3.846 -0.9941  0.3925 -0.5315
  687SOL     OW 2259   4.586   0.442   6.334 -0.2077 -0.4742  0.4474
  687SOL    HW1 2260   4.520   0.417   6.264  0.0023 -1.0477  0.4503
  687SOL    HW2 2261   4.664   0.487   6.291  1.2688 -3.3426 -0.1041
  688SOL     OW 2262   3.927   6.893   4.679 -0.0517 -0.3015 -0.1552
  688SOL    HW1 2263   3.930   6.813   4.738 -0.0939 -0.9994 -1.0832
  688SOL    HW2 2264   4.006   6.952   4.699 -0.0899 -0.5055  0.6180
  689SOL     OW 2265   3.529   3.791   0.018 -0.1421  0.0365 -0.0557
  689SOL    HW1 2266   3.558   3.750  -0.067  1.5187 -1.5026  1.1861
  689SOL    HW2 2267   3.513   3.889   0.004 -0.5129 -0.2929 -2.2295
  690SOL     OW 2268   4.105   6.889   0.544 -0.0269  0.1340  0.1706
  690SOL    HW1 2269   4.040   6.930   0.480 -1.2160 -0.9071  0.6682
  690SOL    HW2 2270   4.190   6.867   0.496 -0.3009  0.8361 -0.6601
  691SOL     OW 2271   3.683   0.940   4.813 -0.7791 -0.4851  0.1858
  691SOL    HW1 2272   3.715   1.011   4.875  0.8964  0.3074 -1.5204
  691SOL    HW2 2273   3.592   0.909   4.843 -1.1865  1.7273  1.4570
  692SOL     OW 2274   2.896   1.080   4.495  0.0142  0.0567  0.4201
  692SOL    HW1 2275   2.975   1.121   4.540 -0.2564  0.1296  0.8371
  692SOL    HW2 2276   2.869   0.997   4.544  0.1998 -0.3008 -0.0747
  693SOL     OW 2277   4.705   5.581   3.261 -0.4931  0.4552 -0.1795
  693SOL    HW1 2278   4.613   5.620   3.268 -0.3761  0.7905 -0.4785
  693SOL    HW2 2279   4.712   5.523   3.180 -0.7855 -0.5310  0.4842
  694SOL     OW 2280   4.933   5.384   1.980 -0.4178 -0.2999  0.2472
  694SOL    HW1 2281   5.026   5.356   2.006 -0.7653 -0.6961  1.1095
  694SOL    HW2 2282   4.902   5.457   2.040 -0.3866  0.3780 -0.5381
  695SOL     OW 2283   2.987   0.773   5.273 -0.0028  0.1263 -0.1415
  695SOL    HW1 2284   2.908   0.789   5.214 -0.5961 -0.6810  0.4145
  695SOL    HW2 2285   3.040   0.857   5.282 -0.4705  0.5159 -0.9991
  696SOL     OW 2286   4.911   4.704   0.431  0.2654 -0.6870 -0.3514
  696SOL    HW1 2287   4.863   4.779   0.386  0.8385 -0.6158 -0.8526
  696SOL    HW2 2288   4.994   4.739   0.475  0.3311 -0.9625 -0.2544
  697SOL     OW 2289   4.102   3.809   3.714 -0.2785  0.1145  0.7705
  697SOL    HW1 2290   4.045   3.819   3.632 -2.5874  0.5490  2.3461
  697SOL    HW2 2291   4.153   3.894   3.730  0.9620 -0.3022 -0.6843
  698SOL     OW 2292   4.415   3.808   3.246  0.2550 -0.0264 -0.2253
  698SOL    HW1 2293   4.438   3.903   3.268  0.1941 -0.3068  1.1528
  698SOL    HW2 2294   4.450   3.785   3.155  2.3132  0.6075  0.3687
  699SOL     OW 2295   4.744   3.811   6.683 -0.1140  0.1412 -0.1574
  699SOL    HW1 2296   4.818   3.746   6.700  0.4450  0.8536  0.1444
  699SOL    HW2 2297   4.781   3.903   6.673 -0.8572  0.3717 -0.9934
  700SOL     OW 2298   2.942   6.733   2.682  0.2008 -0.1783  0.1003
  700SOL    HW1 2299   2.897   6.670   2.617  1.9024 -0.1684 -1.1486
  700SOL    HW2 2300   2.886   6.740   2.764 -0.2063 -3.1359  0.2111
  701SOL     OW 2301   3.749   2.302   4.730 -0.0535 -0.2278 -0.3599
  701SOL    HW1 2302   3.799   2.255   4.803 -0.0043  0.7044  0.2273
  701SOL    HW2 2303   3.747   2.400   4.749 -0.1282  0.0278 -1.5650
  702SOL     OW 2304   4.870   2.835   1.584 -0.2391  0.2518 -0.1950
  702SOL    HW1 2305   4.966   2.856   1.564 -0.0417 -0.6095 -0.1857
  702SOL    HW2 2306   4.849   2.866   1.677 -0.9382  3.5216 -1.3089
  703SOL     OW 2307   3.722   0.053   1.773  0.3967 -0.0455 -0.6597
  703SOL    HW1 2308   3.649   0.112   1.806  1.5213  0.8686  0.3113
  703SOL    HW2 2309   3.749   0.080   1.681 -1.1214 -1.0340 -1.4315
  704SOL     OW 2310   4.510   3.160   3.277 -0.2939  0.4539  0.6294
  704SOL    HW1 2311   4.461   3.091   3.224  0.1077  0.9637 -0.4470
  704SOL    HW2 2312   4.448   3.237   3.297 -0.0583  0.9526 -0.4532
  705SOL     OW 2313   2.991   5.654   6.005 -0.0504 -0.6235  0.4090
  705SOL    HW1 2314   3.049   5.573   6.016  1.5240  0.2730 -0.9234
  705SOL    HW2 2315   3.012   5.720   6.078 -0.4030 -0.8617  0.7313
  706SOL     OW 2316   5.300   5.272   5.387 -0.3408  0.5626  0.2692
  706SOL    HW1 2317   5.258   5.340   5.328 -0.2363  1.0733  0.7748
  706SOL    HW2 2318   5.308   5.308   5.480 -0.6810 -0.2994  0.6492
  707SOL     OW 2319   4.654   2.462   2.627  0.2635  0.5424 -0.2393
  707SOL    HW1 2320   4.691   2.450   2.719 -1.1600 -0.7049  0.2172
  707SOL    HW2 2321   4.725   2.442   2.559  0.7626 -0.6126  0.5990
  708SOL     OW 2322   3.613   3.660   5.311 -0.2736 -0.3413 -0.4148
  708SOL    HW1 2323   3.541   3.714   5.355  1.2810  1.9823 -0.5286
  708SOL    HW2 2324   3.607   3.672   5.211  0.4909  0.2283 -0.4036
  709SOL     OW 2325   5.141   6.017   1.771  0.7364  0.2454  0.1942
  709SOL    HW1 2326   5.228   6.000   1.818 -0.1457  0.6336  2.0574
  709SOL    HW2 2327   5.124   6.115   1.768  0.0071  0.1349  0.5574
  710SOL     OW 2328   3.933   6.974   2.873 -0.4236 -0.4694 -0.3149
  710SOL    HW1 2329   3.963   6.976   2.778  0.1988  0.4336 -0.1178
  710SOL    HW2 2330   3.837   7.000   2.878 -0.6545 -1.2219 -0.7590
  711SOL     OW 2331   3.727   2.421   1.665  0.2484  0.0110 -0.3349
  711SOL    HW1 2332   3.808   2.427   1.724 -0.6161  0.6461  0.8517
  711SOL    HW2 2333   3.705   2.512   1.630 -1.5178  0.4195  1.6253
  712SOL     OW 2334   5.316   3.162   5.708 -0.2319 -0.1542 -0.4560
  712SOL    HW1 2335   5.391   3.172   5.773 -0.3924  0.8244 -0.4131
  712SOL    HW2 2336   5.261   3.083   5.733  1.1866 -1.3345 -0.9153
  713SOL     OW 2337   5.212   6.248   1.356 -0.0357  0.3229  0.0746
  713SOL    HW1 2338   5.310   6.234   1.339 -0.3411  0.9137 -2.6653
  713SOL    HW2 2339   5.201   6.327   1.416  1.1683 -0.0175  0.7908
  714SOL     OW 2340   4.144   5.637   3.253  0.2129 -0.4074  0.2531
  714SOL    HW1 2341   4.107   5.719   3.297  2.0455 -0.0349  1.2200
  714SOL    HW2 2342   4.118   5.557   3.305  0.8460 -0.1316  1.0221
  715SOL     OW 2343   5.349   4.572   3.266 -0.2094 -0.1861 -0.0559
  715SOL    HW1 2344   5.403   4.502   3.219 -1.4591 -0.6731 -0.8095
  715SOL    HW2 2345   5.320   4.537   3.355  0.2962 -0.1028  0.1469
  716SOL     OW 2346   3.105   3.894   5.862  0.0960  0.6288  0.0350
  716SOL    HW1 2347   3.032   3.937   5.914 -0.4183  0.6823 -0.7096
  716SOL    HW2 2348   3.113   3.798   5.888  0.6687  0.9404  1.0787
  717SOL     OW 2349   4.552   2.616   6.928  0.0574 -0.0561  0.1513
  717SOL    HW1 2350   4.554   2.548   7.000 -1.2365 -3.9111 -3.0957
  717SOL    HW2 2351   4.490   2.691   6.953 -0.0266 -1.0135  3.0914
  718SOL     OW 2352   5.671   4.934   4.316 -0.6726 -0.1965  0.2267
  718SOL    HW1 2353   5.697   4.869   4.244 -1.8927 -1.3926  0.8066
  718SOL    HW2 2354   5.592   4.987   4.285 -1.0406 -0.5373  0.5599
  719SOL     OW 2355   3.389   1.742   4.356 -0.4124 -0.1833  0.9851
  719SOL    HW1 2356   3.296   1.777   4.369 -0.4221 -0.0496  0.5745
  719SOL    HW2 2357   3.413   1.747   4.259  1.0178  2.3192  1.3755
  720SOL     OW 2358   4.527   3.530   0.341  0.1065  0.1284 -0.3780
  720SOL    HW1 2359   4.622   3.559   0.345  1.8345 -4.6743  0.0758
  720SOL    HW2 2360   4.504   3.477   0.423 -1.2455 -2.9547 -2.5352
  721SOL     OW 2361   4.153   3.323   4.543  0.2446  0.1039  0.1310
  721SOL    HW1 2362   4.088   3.340   4.469 -0.6728 -0.5780  0.7621
  721SOL    HW2 2363   4.120   3.247   4.599  0.4014  1.2327  1.8232
  722SOL     OW 2364   4.800   4.978   2.783 -0.5596 -0.8085  0.1686
  722SOL    HW1 2365   4.767   4.959   2.690  1.8438  0.8091 -1.1270
  722SOL    HW2 2366   4.857   4.902   2.814 -1.6536 -1.5140  0.5106
  723SOL     OW 2367   5.621   0.483   1.708  0.1720 -0.2718 -0.2438
  723SOL    HW1 2368   5.569   0.567   1.721 -0.2269 -0.3353 -1.3034
  723SOL    HW2 2369   5.594   0.416   1.778 -2.4633 -0.8854 -1.6814
  724SOL     OW 2370   3.839   6.682   5.403 -0.4581  0.7845 -0.1177
  724SOL    HW1 2371   3.746   6.705   5.430 -0.1962  0.0851  1.5362
  724SOL    HW2 2372   3.854   6.584   5.415  0.0301  0.6079 -1.9093
  725SOL     OW 2373   4.766   3.217   6.649 -0.0333  0.1478 -0.2709
  725SOL    HW1 2374   4.709   3.243   6.571 -1.6531  0.7066  1.0641
  725SOL    HW2 2375   4.778   3.295   6.709  1.2663 -0.2623  0.0424
  726SOL     OW 2376   3.187   3.148   2.219  0.4004  0.0897 -0.4422
  726SOL    HW1 2377   3.129   3.199   2.155  0.1761 -0.1334 -0.4233
  726SOL    HW2 2378   3.255   3.208   2.259  0.9382  0.1009 -1.3590
  727SOL     OW 2379   5.604   6.883   0.985  0.3547  0.6473  0.2870
  727SOL    HW1 2380   5.545   6.953   0.944 -1.3734 -0.2773  1.0923
  727SOL    HW2 2381   5.589   6.880   1.083  2.6005  1.1160  0.6969
  728SOL     OW 2382   3.652   4.995   1.453  0.3057 -0.7267  0.0783
  728SOL    HW1 2383   3.621   4.900   1.444  1.0384 -0.9561 -0.1032
  728SOL    HW2 2384   3.742   5.005   1.410 -0.5426  0.4596 -1.5184
  729SOL     OW 2385   4.831   2.528   5.307 -0.0563 -0.0953  0.7110
  729SOL    HW1 2386   4.813   2.620   5.271 -1.0512  0.0618  1.5341
  729SOL    HW2 2387   4.860   2.468   5.233  1.2774  1.0425  0.2675
  730SOL     OW 2388   4.891   5.501   0.893  0.1997  0.0452 -0.6513
  730SOL    HW1 2389   4.985   5.533   0.909  0.0954  0.4991 -0.9259
  730SOL    HW2 2390   4.833   5.579   0.872 -0.5292 -0.0676  0.8083
  731SOL     OW 2391   4.670   5.410   1.520  0.2713  0.1135 -0.2800
  731SOL    HW1 2392   4.596   5.344   1.521  0.0988  0.2621 -1.5203
  731SOL    HW2 2393   4.744   5.379   1.579 -0.0615 -0.8814 -0.3762
  732SOL     OW 2394   3.741   6.744   3.827 -0.2377  0.1410 -0.3980
  732SOL    HW1 2395   3.701   6.727   3.917  1.2160 -0.9253  0.0833
  732SOL    HW2 2396   3.711   6.673   3.764  1.5345 -1.2336  0.2105
  733SOL     OW 2397   3.810   2.667   3.647  0.3533 -0.1091  0.8160
  733SOL    HW1 2398   3.854   2.609   3.579  1.3862  0.5296  0.9213
  733SOL    HW2 2399   3.741   2.724   3.603 -0.0826 -0.8160  0.5747
  734SOL     OW 2400   3.208   6.464   1.432 -0.3684 -0.3707  0.1769
  734SOL    HW1 2401   3.162   6.420   1.354  0.2941 -1.5012  0.3959
  734SOL    HW2 2402   3.141   6.516   1.485 -1.0322 -0.4537 -0.5552
  735SOL     OW 2403   3.479   1.296   2.649  0.2463  0.6018 -0.1237
  735SOL    HW1 2404   3.577   1.279   2.634  0.0115 -1.0511  0.0454
  735SOL    HW2 2405   3.440   1.221   2.701 -0.5707  2.5702  2.3145
  736SOL     OW 2406   3.072   6.797   4.422  0.1918  0.1818 -0.2139
  736SOL    HW1 2407   3.163   6.837   4.437 -0.1540  0.4707  1.2722
  736SOL    HW2 2408   3.006   6.871   4.406  0.2720 -0.0485 -1.7580
  737SOL     OW 2409   2.990   4.425   1.869 -0.3672 -0.4715 -0.3134
  737SOL    HW1 2410   3.025   4.334   1.850 -0.8160 -0.8119  0.4354
  737SOL    HW2 2411   2.912   4.418   1.932 -2.3373  0.1805 -2.5607
  738SOL     OW 2412   5.503   4.345   3.179 -0.3786 -0.0901  0.2043
  738SOL    HW1 2413   5.507   4.246   3.167 -0.2987  0.0801 -1.3761
  738SOL    HW2 2414   5.452   4.386   3.102  0.2855  1.1651  0.4024
  739SOL     OW 2415   4.030   5.565   1.264  0.6132 -0.6199  0.1689
  739SOL    HW1 2416   4.031   5.502   1.186 -0.9897  0.8264 -1.0749
  739SOL    HW2 2417   4.091   5.642   1.246 -0.5204  0.2228 -0.1013
  740SOL     OW 2418   3.792   1.078   4.230  0.1608  0.2351  0.0204
  740SOL    HW1 2419   3.789   1.130   4.315  0.9385  0.1699  0.0979
  740SOL    HW2 2420   3.814   0.982   4.249 -1.4318 -0.1871 -0.1072
  741SOL     OW 2421   2.750   0.682   2.527 -0.1240  0.1811  0.0409
  741SOL    HW1 2422   2.839   0.660   2.487  0.2288 -0.1605  0.9811
  741SOL    HW2 2423   2.692   0.725   2.458  0.9463  0.8773 -0.4547
  742SOL     OW 2424   4.380   4.872   4.380 -0.1963 -0.0542  0.3933
  742SOL    HW1 2425   4.460   4.829   4.422 -0.7026 -1.8023 -0.3121
  742SOL    HW2 2426   4.410   4.946   4.320  1.0058 -1.2972 -0.6059
  743SOL     OW 2427   3.800   5.330   5.047 -0.4298  0.0621 -0.0551
  743SOL    HW1 2428   3.797   5.272   5.128  2.4610 -0.5899 -0.3138
  743SOL    HW2 2429   3.809   5.273   4.965 -0.2182  0.7981 -0.5581
  744SOL     OW 2430   4.310   5.685   2.215  0.0043  0.5143 -0.7057
  744SOL    HW1 2431   4.241   5.657   2.149  0.7011  1.8300 -2.0563
  744SOL    HW2 2432   4.396   5.637   2.195  0.2116  0.9029 -0.7513
  745SOL     OW 2433   3.449   4.119   3.520  0.1852 -0.3079  0.1559
  745SOL    HW1 2434   3.388   4.130   3.442  0.3679 -0.3371  0.0096
  745SOL    HW2 2435   3.395   4.095   3.601 -0.0857  0.5078  0.2190
  746SOL     OW 2436   3.925   4.294   0.366  0.4353  0.4832 -0.7387
  746SOL    HW1 2437   3.941   4.333   0.456  1.0625  0.8433 -0.9963
  746SOL    HW2 2438   3.899   4.198   0.375  2.4160 -0.0487 -0.2326
  747SOL     OW 2439   3.669   6.833   6.952 -0.3797 -0.8072  0.0015
  747SOL    HW1 2440   3.653   6.929   6.930 -0.1431 -0.0783  2.6358
  747SOL    HW2 2441   3.608   6.775   6.898 -1.6449  0.9186 -0.4854
  748SOL     OW 2442   5.390   1.517   4.621  0.1439 -0.2348 -0.6559
  748SOL    HW1 2443   5.466   1.494   4.682  1.2249  1.1186 -1.4015
  748SOL    HW2 2444   5.305   1.482   4.658  0.6257  1.1393  2.0436
  749SOL     OW 2445   4.649   2.235   6.859 -0.4218 -0.0437 -0.1702
  749SOL    HW1 2446   4.652   2.159   6.794 -2.0160 -0.6274  0.3968
  749SOL    HW2 2447   4.560   2.279   6.855 -0.2053  0.5284  0.9420
  750SOL     OW 2448   4.361   4.393   2.159 -0.5511  0.2617 -0.7815
  750SOL    HW1 2449   4.318   4.311   2.196  0.8669 -1.1780 -2.1429
  750SOL    HW2 2450   4.310   4.474   2.188 -1.6496 -1.0326  1.0981
  751SOL     OW 2451   4.835   4.892   5.403 -0.0341 -0.3957  0.2769
  751SOL    HW1 2452   4.894   4.816   5.430 -1.0976 -0.9912  0.9904
  751SOL    HW2 2453   4.845   4.910   5.305  2.9500  0.9456  0.6961
  752SOL     OW 2454   3.550   2.170   3.602 -0.3570  0.3346 -0.3124
  752SOL    HW1 2455   3.551   2.177   3.502 -3.8339  0.4170 -0.4592
  752SOL    HW2 2456   3.610   2.240   3.641 -0.6541  1.8026 -2.3245
  753SOL     OW 2457   3.799   4.912   1.740  0.1797 -0.1415  0.1192
  753SOL    HW1 2458   3.809   4.821   1.701  1.1541  0.4018 -0.9651
  753SOL    HW2 2459   3.730   4.963   1.690 -0.0692 -0.1479  0.4562
  754SOL     OW 2460   5.396   2.515   2.657 -0.2710  0.2207 -0.1827
  754SOL    HW1 2461   5.329   2.441   2.657  1.5942 -1.5853 -0.0640
  754SOL    HW2 2462   5.404   2.553   2.749 -0.2702 -0.3942  0.0761
  755SOL     OW 2463   5.696   2.651   5.453 -0.9142  0.0420 -0.1609
  755SOL    HW1 2464   5.669   2.569   5.503  0.5845 -0.8346 -0.6980
  755SOL    HW2 2465   5.711   2.628   5.357 -0.0328  0.8203 -0.2303
  756SOL     OW 2466   5.177   4.484   1.412  0.2646 -0.1142  0.1825
  756SOL    HW1 2467   5.210   4.490   1.506 -0.8912  2.7001  0.5055
  756SOL    HW2 2468   5.251   4.510   1.349  0.0476  1.7701  0.6256
  757SOL     OW 2469   4.675   2.333   6.185 -0.1409  0.1926 -0.5264
  757SOL    HW1 2470   4.701   2.373   6.097  0.8569  0.7181 -0.0086
  757SOL    HW2 2471   4.750   2.344   6.250  0.2024 -2.5301 -0.3357
  758SOL     OW 2472   4.124   4.126   6.513  0.2095  0.4753  0.3756
  758SOL    HW1 2473   4.122   4.126   6.413  2.4055 -0.7644  0.2601
  758SOL    HW2 2474   4.130   4.220   6.546  0.8496  0.8363 -0.7268
  759SOL     OW 2475   5.523   6.276   4.555 -0.5828  0.2240  0.0819
  759SOL    HW1 2476   5.606   6.322   4.524  0.0777 -1.3220 -0.5826
  759SOL    HW2 2477   5.514   6.189   4.506 -3.2591  0.9030 -0.7569
  760SOL     OW 2478   3.613   1.566   1.353  0.2647  0.2116 -0.0621
  760SOL    HW1 2479   3.684   1.623   1.395  0.5808  0.2692 -0.6605
  760SOL    HW2 2480   3.656   1.486   1.310 -0.0274  0.2630 -0.4541
  761SOL     OW 2481   3.556   6.184   1.665  0.0375 -0.1244 -0.0467
  761SOL    HW1 2482   3.558   6.239   1.581 -0.0048 -0.7080 -0.4352
  761SOL    HW2 2483   3.462   6.164   1.690  0.0639 -1.4323 -0.8621
  762SOL     OW 2484   3.246   3.418   3.899 -0.9687 -0.8278 -0.1295
  762SOL    HW1 2485   3.184   3.478   3.848  1.7149  1.4417 -0.9473
  762SOL    HW2 2486   3.246   3.327   3.857 -2.6758 -0.5143 -0.9130
  763SOL     OW 2487   3.053   2.857   0.712  0.6300  0.5366  0.2874
  763SOL    HW1 2488   2.995   2.792   0.665  2.1344 -0.8088  0.2248
  763SOL    HW2 2489   3.075   2.823   0.803  0.7852  1.3542  0.5695
  764SOL     OW 2490   4.586   1.481   2.844 -0.2900 -0.6172  0.1568
  764SOL    HW1 2491   4.512   1.547   2.838  0.8351  0.5802 -1.6232
  764SOL    HW2 2492   4.561   1.409   2.908 -3.5209 -0.9848 -1.3167
  765SOL     OW 2493   4.195   4.028   6.815 -0.3077 -0.8123  0.8104
  765SOL    HW1 2494   4.136   4.029   6.734 -0.4317 -0.1666  0.9053
  765SOL    HW2 2495   4.194   3.937   6.856 -1.1838 -0.8253  0.7720
  766SOL     OW 2496   3.824   4.662   1.645 -0.5480 -0.3982  0.5532
  766SOL    HW1 2497   3.769   4.579   1.646 -0.5400 -0.4295 -0.5078
  766SOL    HW2 2498   3.919   4.640   1.669 -0.1828 -0.9905 -1.3253
  767SOL     OW 2499   5.595   1.337   5.414 -0.1692  0.3563 -0.4063
  767SOL    HW1 2500   5.563   1.266   5.351 -0.5889 -1.2624  1.5206
  767SOL    HW2 2501   5.674   1.383   5.374 -1.4934  0.6762 -2.8824
  768SOL     OW 2502   5.098   2.987   5.796  0.0423 -0.2182 -0.2442
  768SOL    HW1 2503   5.029   3.051   5.832  0.4943  0.2024 -0.1177
  768SOL    HW2 2504   5.058   2.896   5.790 -0.2305 -0.1876  0.8019
  769SOL     OW 2505   2.906   6.590   6.348  0.2365  0.4071  0.4858
  769SOL    HW1 2506   2.910   6.490   6.338 -0.6085  0.1723  2.2155
  769SOL    HW2 2507   2.881   6.631   6.260 -1.1354 -1.0395  0.1507
  770SOL     OW 2508   3.209   6.883   1.650  0.1180  0.0215  0.8744
  770SOL    HW1 2509   3.267   6.826   1.592  1.1106  0.3140  1.5434
  770SOL    HW2 2510   3.178   6.830   1.729 -0.8639 -0.2441  0.3333
  771SOL     OW 2511   3.280   0.014   0.753  0.1857 -0.0704 -0.2829
  771SOL    HW1 2512   3.346   0.038   0.825 -1.6525 -0.2695  1.5719
  771SOL    HW2 2513   3.250  -0.080   0.765 -1.0943  0.2867 -0.5251
  772SOL     OW 2514   3.416   0.176   6.687 -0.1047 -0.2956  0.0633
  772SOL    HW1 2515   3.390   0.272   6.685  0.0803 -0.2468 -0.0510
  772SOL    HW2 2516   3.488   0.159   6.619 -1.2655 -0.8563 -1.0636
  773SOL     OW 2517   5.167   6.008   4.129 -0.5834  0.0418  0.3814
  773SOL    HW1 2518   5.257   5.994   4.088 -0.6396  2.9156 -0.9126
  773SOL    HW2 2519   5.096   5.974   4.066 -0.5226  0.9932 -0.2092
  774SOL     OW 2520   4.637   6.588   1.510  0.1956  0.0244 -0.6278
  774SOL    HW1 2521   4.557   6.528   1.515  1.3667 -1.5004  0.9721
  774SOL    HW2 2522   4.669   6.609   1.602  1.0190  1.5299 -1.2111
  775SOL     OW 2523   4.687   5.304   0.932  0.1972 -0.3883  0.3025
  775SOL    HW1 2524   4.728   5.213   0.929 -0.6294 -0.7370 -1.5421
  775SOL    HW2 2525   4.758   5.373   0.926  0.6578 -0.9559 -0.8931
  776SOL     OW 2526   3.996   0.430   3.010  0.3769 -0.3800 -0.4155
  776SOL    HW1 2527   4.072   0.374   3.044  0.7744  0.0638 -0.5568
  776SOL    HW2 2528   3.992   0.423   2.911  0.1548 -0.4971 -0.3983
  777SOL     OW 2529   3.638   0.511   6.209  0.1087  0.4612 -0.2624
  777SOL    HW1 2530   3.665   0.423   6.250 -0.8942  0.1359 -0.2500
  777SOL    HW2 2531   3.555   0.497   6.154  0.9100  1.0837 -1.6567
  778SOL     OW 2532   3.708   2.655   5.283 -0.2891  0.9282  0.4701
  778SOL    HW1 2533   3.775   2.726   5.261  0.0626  0.3748 -0.3004
  778SOL    HW2 2534   3.755   2.577   5.323 -0.1323 -0.2993 -1.9514
  779SOL     OW 2535   3.369   2.187   0.351 -0.0524  0.3775 -0.4874
  779SOL    HW1 2536   3.290   2.244   0.375 -1.0145 -0.8390 -0.6647
  779SOL    HW2 2537   3.421   2.232   0.278 -0.6114  1.1783 -0.4063
  780SOL     OW 2538   4.951   2.635   6.304  0.1125  0.5907  0.2728
  780SOL    HW1 2539   4.991   2.709   6.251 -0.2673  0.9620  0.4930
  780SOL    HW2 2540   4.888   2.673   6.372 -1.5042 -0.0292 -0.8212
  781SOL     OW 2541   5.464   0.935   6.057  0.0661  0.9119  0.6899
  781SOL    HW1 2542   5.382   0.939   6.115 -0.4745  1.3715 -0.0973
  781SOL    HW2 2543   5.467   1.015   5.998 -1.1456 -1.0662 -2.2532
  782SOL     OW 2544   3.255   6.459   3.282  0.0898 -0.2573 -0.0402
  782SOL    HW1 2545   3.235   6.556   3.266 -1.1806 -0.2691  1.2872
  782SOL    HW2 2546   3.262   6.442   3.381  0.2485 -1.5367 -0.2524
  783SOL     OW 2547   3.175   3.747   6.909 -0.1814  0.1100 -0.4602
  783SOL    HW1 2548   3.270   3.714   6.908 -0.6386 -1.2824 -2.1114
  783SOL    HW2 2549   3.115   3.674   6.940 -0.8553  0.5774 -0.6516
  784SOL     OW 2550   4.234   0.231   1.224 -0.1066  0.6209  0.0559
  784SOL    HW1 2551   4.330   0.249   1.248  0.5243 -1.6276 -0.6116
  784SOL    HW2 2552   4.223   0.234   1.125  0.1565 -2.6831 -0.1785
  785SOL     OW 2553   3.494   2.670   2.105  0.0973  0.4589  0.2076
  785SOL    HW1 2554   3.577   2.725   2.095  2.2679 -2.4337  0.7931
  785SOL    HW2 2555   3.519   2.573   2.108 -3.3943 -0.5768  0.1168
  786SOL     OW 2556   5.497   5.279   3.099  0.2061 -0.6251 -0.5069
  786SOL    HW1 2557   5.593   5.306   3.101  0.0613 -0.1166  1.1224
  786SOL    HW2 2558   5.455   5.299   3.188 -1.3054 -1.2134 -1.0580
  787SOL     OW 2559   3.119   0.649   0.407  0.2524  0.3454 -0.1961
  787SOL    HW1 2560   3.085   0.615   0.494  1.2850  1.1727  0.5565
  787SOL    HW2 2561   3.201   0.599   0.381  0.6425  0.9161 -0.0749
  788SOL     OW 2562   3.491   2.994   6.400  0.2311  0.1672 -0.4515
  788SOL    HW1 2563   3.558   2.926   6.368  1.1423  0.5177  0.6232
  788SOL    HW2 2564   3.413   2.946   6.441  0.8117 -0.2689  0.1895
  789SOL     OW 2565   3.744   5.966   6.721 -0.4306  0.6514  0.5528
  789SOL    HW1 2566   3.755   6.042   6.657 -2.4089  0.8933  0.4149
  789SOL    HW2 2567   3.775   5.881   6.679  0.1832  1.1147  0.0500
  790SOL     OW 2568   5.219   3.014   2.714 -0.4153  0.3489  0.0656
  790SOL    HW1 2569   5.231   2.958   2.632  1.4604  0.1527  0.4248
  790SOL    HW2 2570   5.177   3.102   2.688 -0.2453  0.1204 -1.0349
  791SOL     OW 2571   2.890   6.981   5.255 -0.3662 -0.1366  0.2743
  791SOL    HW1 2572   2.853   7.071   5.230 -0.7735 -0.2067  0.6142
  791SOL    HW2 2573   2.896   6.974   5.355  0.0670 -0.3262  0.2346
  792SOL     OW 2574   3.162   1.429   6.717  0.3756 -0.4953  0.0093
  792SOL    HW1 2575   3.258   1.401   6.708  0.8870  1.4523 -1.2502
  792SOL    HW2 2576   3.150   1.478   6.803  1.2199  1.6689 -1.0434
  793SOL     OW 2577   3.535   5.044   6.600 -0.3727  0.1620 -0.1676
  793SOL    HW1 2578   3.574   4.986   6.529 -1.1493 -0.7119  0.1042
  793SOL    HW2 2579   3.606   5.106   6.635  0.0070  0.6561 -1.7335
  794SOL     OW 2580   4.355   1.596   0.530  0.0133  0.2585  0.3208
  794SOL    HW1 2581   4.404   1.660   0.590 -0.2547 -0.0102  0.8356
  794SOL    HW2 2582   4.269   1.638   0.501  0.7654  0.9540 -1.0307
  795SOL     OW 2583   4.152   5.009   5.969  0.1766  0.0712 -0.0999
  795SOL    HW1 2584   4.070   5.060   5.945  0.4193  0.9066  0.7945
  795SOL    HW2 2585   4.187   5.041   6.056  0.9071 -0.9522  0.0080
  796SOL     OW 2586   4.587   6.402   5.352 -0.3999 -0.3377 -0.5630
  796SOL    HW1 2587   4.573   6.344   5.272  0.7148  0.4574 -1.3547
  796SOL    HW2 2588   4.681   6.392   5.385  0.3783  2.2184 -1.7537
  797SOL     OW 2589   3.197   2.119   1.647 -0.1799 -0.3122  0.2348
  797SOL    HW1 2590   3.139   2.141   1.568 -0.7981 -0.8582  0.5265
  797SOL    HW2 2591   3.250   2.037   1.626 -0.7067 -0.7433  0.5568
  798SOL     OW 2592   5.326   2.287   1.854  0.1426 -0.1240  0.7323
  798SOL    HW1 2593   5.317   2.187   1.858  0.4161 -0.1285  1.4430
  798SOL    HW2 2594   5.395   2.316   1.921  0.3551  0.5073  0.2484
  799SOL     OW 2595   3.444   5.190   2.763  0.4870 -0.4900 -0.0003
  799SOL    HW1 2596   3.382   5.113   2.777  2.1393 -1.6643  1.3379
  799SOL    HW2 2597   3.467   5.230   2.852 -1.0313  2.2048 -0.7168
  800SOL     OW 2598   3.592   6.720   3.422 -0.2599  0.2444  0.0475
  800SOL    HW1 2599   3.566   6.758   3.333 -0.8970 -1.6375 -0.6172
  800SOL    HW2 2600   3.690   6.732   3.436  0.0940 -0.5216 -1.4979
  801SOL     OW 2601   3.533   3.266   1.980 -0.5270 -0.2731  0.4209
  801SOL    HW1 2602   3.578   3.234   1.897 -2.8004  2.1621 -1.9794
  801SOL    HW2 2603   3.434   3.268   1.965 -0.8389  3.0227  2.0331
  802SOL     OW 2604   3.645   0.852   2.314  0.6458  0.1584 -0.0396
  802SOL    HW1 2605   3.601   0.917   2.376  0.0192  0.2112 -0.5220
  802SOL    HW2 2606   3.597   0.764   2.320  1.0129 -0.0366  0.0500
  803SOL     OW 2607   3.674   2.725   6.586 -0.2956  0.2864 -0.1019
  803SOL    HW1 2608   3.678   2.743   6.684 -0.1499 -0.0406 -0.0469
  803SOL    HW2 2609   3.687   2.627   6.569 -1.8399  0.1049 -0.3421
  804SOL     OW 2610   4.752   2.906   3.359  0.6093 -0.1150  0.1337
  804SOL    HW1 2611   4.685   2.923   3.431 -0.0003  1.9116 -0.8381
  804SOL    HW2 2612   4.710   2.850   3.287  0.2568  0.3151 -0.0010
  805SOL     OW 2613   4.130   3.964   0.770  0.3731  0.4152  0.3345
  805SOL    HW1 2614   4.104   3.944   0.864  0.6279  0.8564  0.5033
  805SOL    HW2 2615   4.205   4.030   0.769  0.1349  0.6887 -0.1822
  806SOL     OW 2616   4.707   6.467   6.131  0.0630  0.1266  0.0425
  806SOL    HW1 2617   4.658   6.475   6.218 -0.9608 -1.1509 -0.3913
  806SOL    HW2 2618   4.667   6.529   6.064 -1.7973 -1.6994 -0.6419
  807SOL     OW 2619   4.299   0.475   1.390 -0.3591 -0.3261  0.6890
  807SOL    HW1 2620   4.236   0.512   1.322  0.8809  0.4466 -0.0958
  807SOL    HW2 2621   4.307   0.540   1.466 -1.5309 -1.0614  1.4778
  808SOL     OW 2622   3.089   6.423   1.170 -0.5697  0.1501  0.2045
  808SOL    HW1 2623   3.099   6.516   1.134  2.0050 -0.9608 -2.2253
  808SOL    HW2 2624   2.991   6.403   1.181 -1.3773  1.9561 -2.5899
  809SOL     OW 2625   5.703   4.289   3.861  0.6921  0.0285 -0.4617
  809SOL    HW1 2626   5.662   4.256   3.775 -0.7757 -1.0447  0.6033
  809SOL    HW2 2627   5.759   4.216   3.900 -1.0971 -0.6260  0.9912
  810SOL     OW 2628   3.926   5.165   0.882  0.4659  0.0917 -0.0620
  810SOL    HW1 2629   3.930   5.242   0.818 -0.1873 -0.8256 -1.2520
  810SOL    HW2 2630   4.019   5.141   0.911  0.7146  0.9793 -0.0883
  811SOL     OW 2631   3.350   2.043   4.200  1.0933 -0.3639  0.0191
  811SOL    HW1 2632   3.352   2.055   4.100  1.6374  2.0909  0.2368
  811SOL    HW2 2633   3.439   2.009   4.231  0.6341 -2.0046 -0.3690
  812SOL     OW 2634   4.408   2.440   4.459  0.1447  0.4107  0.0488
  812SOL    HW1 2635   4.492   2.451   4.407  0.3674  2.2678  0.6999
  812SOL    HW2 2636   4.362   2.529   4.466  0.1194  0.2504  2.9792
  813SOL     OW 2637   3.875   4.218   3.187 -0.2433  0.9675 -0.2837
  813SOL    HW1 2638   3.809   4.145   3.206 -0.1463  0.9436 -0.0327
  813SOL    HW2 2639   3.875   4.238   3.089 -0.6004  0.9468 -0.2882
  814SOL     OW 2640   5.282   5.141   4.701 -0.1729  0.1094 -0.2184
  814SOL    HW1 2641   5.305   5.073   4.632  1.0181 -0.4406  0.6739
  814SOL    HW2 2642   5.317   5.231   4.673 -0.4573  0.0654 -0.7182
  815SOL     OW 2643   5.201   2.084   5.020  0.0743  0.2787  0.0940
  815SOL    HW1 2644   5.192   2.154   5.091 -0.7502  0.4459 -0.1636
  815SOL    HW2 2645   5.110   2.055   4.990  0.4015 -0.9339  0.2151
  816SOL     OW 2646   3.258   5.652   6.816 -0.0811  0.4107  0.6468
  816SOL    HW1 2647   3.291   5.698   6.734 -1.8180 -0.9826 -0.9152
  816SOL    HW2 2648   3.177   5.598   6.794 -0.1717 -0.6097  3.1380
  817SOL     OW 2649   5.365   4.163   3.944 -0.9835 -0.1547  0.0296
  817SOL    HW1 2650   5.295   4.093   3.929 -0.1122 -1.4583  1.6551
  817SOL    HW2 2651   5.448   4.138   3.894 -0.9594  0.2080 -0.1147
  818SOL     OW 2652   3.282   3.898   6.131 -0.1358  0.5362 -0.2193
  818SOL    HW1 2653   3.348   3.834   6.172  0.1638  0.3006 -1.0399
  818SOL    HW2 2654   3.242   3.856   6.049 -1.7000  0.4737  0.5399
  819SOL     OW 2655   4.255   3.942   1.410 -0.0208  0.3111 -0.3617
  819SOL    HW1 2656   4.263   4.041   1.419 -1.1038  0.5558 -1.8049
  819SOL    HW2 2657   4.336   3.907   1.363  0.4405  0.4773  0.2963
  820SOL     OW 2658   4.137   4.787   6.209 -0.0332 -0.0182  0.0607
  820SOL    HW1 2659   4.049   4.766   6.167  0.2287  0.5351 -0.8067
  820SOL    HW2 2660   4.202   4.814   6.137  0.6971  0.0532  0.7378
  821SOL     OW 2661   5.313   4.446   3.506 -0.3357  0.2506 -0.4774
  821SOL    HW1 2662   5.308   4.348   3.487  2.6826 -0.6958  2.4536
  821SOL    HW2 2663   5.238   4.472   3.567  0.0086 -0.8262  0.4622
  822SOL     OW 2664   3.628   5.285   1.015  0.2465  0.8277 -0.2411
  822SOL    HW1 2665   3.551   5.328   0.969  0.0525  0.7304 -0.0138
  822SOL    HW2 2666   3.653   5.201   0.967 -1.5824 -0.6501  1.1944
  823SOL     OW 2667   5.094   4.106   4.586 -0.1665  0.1632 -0.0795
  823SOL    HW1 2668   5.193   4.100   4.575 -0.0099 -0.4765  1.4785
  823SOL    HW2 2669   5.060   4.186   4.537  1.3282  1.2844  0.6431
  824SOL     OW 2670   5.308   5.648   5.964  0.4327 -0.4847 -0.2506
  824SOL    HW1 2671   5.331   5.577   6.030 -0.1421 -0.1207  0.3572
  824SOL    HW2 2672   5.371   5.643   5.887  0.4952 -1.5558 -0.1546
  825SOL     OW 2673   5.089   3.279   3.428 -0.3640 -0.1539 -0.2804
  825SOL    HW1 2674   5.177   3.313   3.461  0.0474  0.1508 -1.6386
  825SOL    HW2 2675   5.083   3.181   3.445  0.6926 -0.3802 -1.1186
  826SOL     OW 2676   5.271   4.467   2.489 -0.1174 -0.1015  0.4001
  826SOL    HW1 2677   5.178   4.430   2.495  0.3520 -1.1468  1.8214
  826SOL    HW2 2678   5.323   4.417   2.421 -0.6893  0.7701 -0.7163
  827SOL     OW 2679   3.660   3.380   5.325 -0.3065 -0.1457 -0.8202
  827SOL    HW1 2680   3.576   3.332   5.298 -1.4292  0.8949  0.6545
  827SOL    HW2 2681   3.642   3.478   5.331  1.5866  0.3571 -2.4437
  828SOL     OW 2682   3.384   2.842   1.817  0.1222 -0.0615  0.0358
  828SOL    HW1 2683   3.473   2.871   1.782  0.4885 -0.7668  0.3727
  828SOL    HW2 2684   3.376   2.743   1.810  0.4597 -0.3114  2.5000
  829SOL     OW 2685   5.434   4.906   6.941 -0.4843 -0.1328 -0.4461
  829SOL    HW1 2686   5.515   4.848   6.926  0.5622  0.5653  2.0594
  829SOL    HW2 2687   5.364   4.852   6.988 -1.3641 -0.6080 -2.2212
  830SOL     OW 2688   4.543   2.066   1.860 -0.1778 -0.0559 -0.2164
  830SOL    HW1 2689   4.516   2.087   1.954  0.1904  0.3898 -0.2043
  830SOL    HW2 2690   4.558   2.152   1.810  1.0961 -0.2722 -0.2499
  831SOL     OW 2691   3.217   0.972   3.653 -0.2172  0.2811 -0.6596
  831SOL    HW1 2692   3.255   1.053   3.609 -1.3116  0.9918 -0.3289
  831SOL    HW2 2693   3.149   0.999   3.721  0.5415 -0.8444  0.6148
  832SOL     OW 2694   5.214   5.865   1.252 -0.3178  0.1729 -0.1471
  832SOL    HW1 2695   5.199   5.891   1.347  1.2104  0.6253 -0.0063
  832SOL    HW2 2696   5.311   5.867   1.231 -0.6920  1.4078 -2.0872
  833SOL     OW 2697   5.610   0.850   0.961  0.0166 -0.4129  0.2934
  833SOL    HW1 2698   5.565   0.927   0.916  0.6737 -0.5710 -0.6647
  833SOL    HW2 2699   5.616   0.773   0.898  4.2678  0.5422 -0.7864
  834SOL     OW 2700   3.967   2.568   4.802 -0.0915  0.3679  0.3019
  834SOL    HW1 2701   3.978   2.511   4.720 -2.4352 -0.8837  0.7547
  834SOL    HW2 2702   4.056   2.604   4.830  0.7402  1.1926 -2.9932
  835SOL     OW 2703   5.312   3.889   6.218  0.1440 -0.1840  0.0176
  835SOL    HW1 2704   5.230   3.831   6.212 -0.7388  0.9656  0.4859
  835SOL    HW2 2705   5.317   3.947   6.137 -1.2256  1.8740  1.3073
  836SOL     OW 2706   3.745   6.011   4.184 -0.1752  0.1792 -0.3553
  836SOL    HW1 2707   3.767   5.914   4.184  0.7234  0.3593  0.6321
  836SOL    HW2 2708   3.825   6.064   4.155 -0.1518  0.6956  0.6040
  837SOL     OW 2709   5.003   1.368   6.970  0.3242  0.0926  0.1084
  837SOL    HW1 2710   5.079   1.338   7.028 -0.4726 -2.2630  0.0397
  837SOL    HW2 2711   5.015   1.464   6.946  3.0157 -0.0684  0.5070
  838SOL     OW 2712   4.072   2.666   2.020  0.0049 -0.1903 -0.6554
  838SOL    HW1 2713   4.145   2.667   1.951 -1.5473  0.2407 -2.3458
  838SOL    HW2 2714   3.983   2.661   1.975 -1.0189 -2.4973  1.3728
  839SOL     OW 2715   2.858   1.313   3.953 -0.1432 -0.4011  0.3479
  839SOL    HW1 2716   2.952   1.302   3.984  0.3127 -0.3188 -0.9198
  839SOL    HW2 2717   2.807   1.228   3.969  0.7382 -1.1885 -0.8042
  840SOL     OW 2718   3.338   6.069   6.520 -0.0983  0.4121 -0.1682
  840SOL    HW1 2719   3.355   6.021   6.606 -1.0892  0.3877  0.0359
  840SOL    HW2 2720   3.332   6.003   6.445 -1.2301  0.2183  0.0753
  841SOL     OW 2721   5.679   2.570   4.590  0.0935 -0.1573 -0.2252
  841SOL    HW1 2722   5.699   2.507   4.665  0.4007 -0.8160 -0.8580
  841SOL    HW2 2723   5.762   2.619   4.565  0.0691 -0.1949 -0.3789
  842SOL     OW 2724   3.698   2.538   0.176 -0.1062  0.2681 -0.0972
  842SOL    HW1 2725   3.714   2.540   0.078  0.3375  0.2301 -0.0252
  842SOL    HW2 2726   3.719   2.447   0.212 -2.7139 -0.5340 -0.3724
  843SOL     OW 2727   3.295   1.947   5.495  0.0546  0.3397 -1.0871
  843SOL    HW1 2728   3.246   1.860   5.502  1.0630 -0.1611  0.3183
  843SOL    HW2 2729   3.301   1.975   5.399  1.2768 -2.0857 -1.7840
  844SOL     OW 2730   4.251   2.411   7.000  0.1454  0.3058 -0.0828
  844SOL    HW1 2731   4.257   2.467   6.917  0.0439 -0.7809 -0.8503
  844SOL    HW2 2732   4.158   2.414   7.035  0.2782  1.0748  0.2202
  845SOL     OW 2733   3.916   6.701   1.177  0.0625  0.1916  0.1874
  845SOL    HW1 2734   4.009   6.733   1.195  0.4153 -0.2643 -0.7539
  845SOL    HW2 2735   3.854   6.779   1.167  0.3771  0.4983  0.6162
  846SOL     OW 2736   2.627   5.736   5.007 -0.2849  0.1420 -0.2620
  846SOL    HW1 2737   2.549   5.679   4.980 -0.4566  0.5579 -0.6561
  846SOL    HW2 2738   2.712   5.697   4.971 -0.5107  0.7127 -1.4987
  847SOL     OW 2739   3.533   3.199   1.522  0.7009 -0.0736 -0.1739
  847SOL    HW1 2740   3.465   3.157   1.463 -0.2875  0.2300  0.7142
  847SOL    HW2 2741   3.565   3.285   1.481 -0.3686  0.4044 -0.0441
  848SOL     OW 2742   5.070   4.813   5.734  0.6213  0.0861  0.1908
  848SOL    HW1 2743   5.132   4.739   5.760 -0.3828 -1.8061 -2.3807
  848SOL    HW2 2744   4.975   4.783   5.747  0.2110  1.2023 -0.1409
  849SOL     OW 2745   5.503   1.198   3.906  0.0386 -0.3937  0.1678
  849SOL    HW1 2746   5.530   1.204   4.002  2.0889 -0.3723 -0.3727
  849SOL    HW2 2747   5.538   1.114   3.866 -1.3590 -0.7231 -0.4229
  850SOL     OW 2748   5.102   0.303   3.227 -0.0593 -0.0127 -0.1239
  850SOL    HW1 2749   5.074   0.212   3.198  0.1756  0.1129 -0.7565
  850SOL    HW2 2750   5.186   0.297   3.280  0.6172 -0.0567 -1.1774
  851SOL     OW 2751   4.576   5.637   4.456  0.0404  0.3282 -0.0947
  851SOL    HW1 2752   4.486   5.679   4.444 -0.2319 -0.4960 -1.1173
  851SOL    HW2 2753   4.623   5.635   4.368 -0.0540 -1.6850 -0.1532
  852SOL     OW 2754   5.422   5.161   0.040  0.2037 -0.4482  0.0757
  852SOL    HW1 2755   5.342   5.166   0.101 -1.3762 -1.0114 -1.8494
  852SOL    HW2 2756   5.427   5.070   0.001  0.8419  0.0680 -1.0686
  853SOL     OW 2757   3.609   4.416   6.632 -0.0357 -0.0568  0.6854
  853SOL    HW1 2758   3.589   4.504   6.674 -0.6602  0.1704 -0.0597
  853SOL    HW2 2759   3.525   4.362   6.625 -0.2635  0.4801 -1.5246
  854SOL     OW 2760   2.828   6.820   1.252 -0.6002 -0.1608 -0.6064
  854SOL    HW1 2761   2.869   6.780   1.170  0.0494  0.8795 -0.8060
  854SOL    HW2 2762   2.809   6.917   1.235  0.0821  0.2074  0.6646
  855SOL     OW 2763   2.938   0.116   3.133 -0.6143 -0.0672 -0.4412
  855SOL    HW1 2764   2.901   0.200   3.095  1.3525  1.0591 -0.0158
  855SOL    HW2 2765   2.878   0.081   3.204 -1.5476  0.8675 -0.7609
  856SOL     OW 2766   3.280   1.876   2.640  0.0513  0.0646  0.1780
  856SOL    HW1 2767   3.371   1.873   2.682 -0.3820 -2.8891  1.0925
  856SOL    HW2 2768   3.233   1.960   2.669  1.7655  0.7116  1.2348
  857SOL     OW 2769   3.798   4.325   2.418 -0.2132  0.0584 -0.6225
  857SOL    HW1 2770   3.699   4.338   2.416 -0.4166 -1.3228 -0.4408
  857SOL    HW2 2771   3.828   4.315   2.513 -0.3055 -2.1457 -0.7711
  858SOL     OW 2772   3.583   6.280   3.638 -0.4667 -0.7626  0.2645
  858SOL    HW1 2773   3.657   6.213   3.650  0.3860  0.1233  0.0523
  858SOL    HW2 2774   3.503   6.250   3.689 -0.3008 -2.2490 -0.2985
  859SOL     OW 2775   4.995   5.964   1.998 -0.5664 -0.4075  0.2156
  859SOL    HW1 2776   5.049   5.981   1.916 -0.4248  0.7919  0.5391
  859SOL    HW2 2777   5.016   5.874   2.035  2.4594  0.6077  1.2521
  860SOL     OW 2778   5.274   3.285   3.066  0.0751  0.3016  0.0775
  860SOL    HW1 2779   5.175   3.284   3.080  0.1087  1.2356  0.4671
  860SOL    HW2 2780   5.294   3.316   2.973  0.0097  0.2906  0.0600
  861SOL     OW 2781   5.205   0.211   6.989  0.1011  0.3819 -0.1134
  861SOL    HW1 2782   5.193   0.140   6.919  3.6075  0.7284 -1.2446
  861SOL    HW2 2783   5.275   0.276   6.960  0.1210  1.8451  2.7940
  862SOL     OW 2784   4.509   2.183   5.732  0.0390  0.4265 -0.3478
  862SOL    HW1 2785   4.591   2.140   5.770 -1.4993 -2.7023 -0.2613
  862SOL    HW2 2786   4.479   2.131   5.652 -1.7207  1.6885 -0.5606
  863SOL     OW 2787   3.081   1.636   4.170  0.3130  0.2850  0.5892
  863SOL    HW1 2788   3.128   1.636   4.081  0.2583 -0.5391  0.5460
  863SOL    HW2 2789   2.988   1.603   4.158  0.1078  0.7684  0.8606
  864SOL     OW 2790   5.198   1.382   4.753  0.3677 -0.0672 -0.1931
  864SOL    HW1 2791   5.101   1.361   4.749 -0.1636  2.1131 -0.0400
  864SOL    HW2 2792   5.237   1.345   4.837  0.2511 -2.9143 -1.2866
  865SOL     OW 2793   5.524   6.408   2.332 -0.7887 -0.1495  0.3702
  865SOL    HW1 2794   5.539   6.437   2.426 -0.9859  1.4769 -0.0654
  865SOL    HW2 2795   5.429   6.428   2.306 -0.9637 -1.3190  0.0654
  866SOL     OW 2796   2.919   6.098   0.585 -0.0744  0.2776  0.0739
  866SOL    HW1 2797   2.896   6.088   0.489  1.0059  0.3956 -0.2104
  866SOL    HW2 2798   3.000   6.157   0.594  0.3668 -0.4384  0.9832
  867SOL     OW 2799   4.384   0.105   2.324 -0.4360 -0.1997 -0.2131
  867SOL    HW1 2800   4.417   0.028   2.378  1.2511 -0.5434 -1.6697
  867SOL    HW2 2801   4.303   0.076   2.272 -1.2378 -0.2569  1.0102
  868SOL     OW 2802   4.568   6.794   0.017  0.8670 -0.1701 -0.3194
  868SOL    HW1 2803   4.485   6.753  -0.022  0.9667 -0.7839  0.0927
  868SOL    HW2 2804   4.645   6.776  -0.044  1.0495 -1.2489  0.2091
  869SOL     OW 2805   5.257   1.686   2.969 -0.0175 -0.7255 -0.0097
  869SOL    HW1 2806   5.170   1.641   2.988  0.1203 -0.6366  0.8795
  869SOL    HW2 2807   5.240   1.778   2.933 -0.3333  0.0327  1.9360
  870SOL     OW 2808   4.406   1.822   4.229 -0.3642  0.1143  0.6971
  870SOL    HW1 2809   4.499   1.830   4.264  0.0468 -0.0115 -0.3415
  870SOL    HW2 2810   4.345   1.880   4.283  0.3315  0.2952  1.3039
  871SOL     OW 2811   4.639   5.540   2.590 -0.6291  0.0652  0.0876
  871SOL    HW1 2812   4.695   5.466   2.626  1.1126  1.2697 -0.0193
  871SOL    HW2 2813   4.557   5.551   2.647  0.2512 -0.4263  1.4814
  872SOL     OW 2814   4.879   2.139   1.164  0.0704 -0.3121  0.1788
  872SOL    HW1 2815   4.816   2.209   1.198  0.6516 -0.2343  1.1372
  872SOL    HW2 2816   4.907   2.081   1.240  1.6244  0.0350 -0.0951
  873SOL     OW 2817   3.724   4.268   5.266  0.3531 -0.0815  0.1017
  873SOL    HW1 2818   3.735   4.359   5.306  1.2646 -0.6979  1.2975
  873SOL    HW2 2819   3.775   4.263   5.180 -1.9640  1.3885 -1.4813
  874SOL     OW 2820   2.942   3.719   2.330  0.3567  0.3606  0.1839
  874SOL    HW1 2821   2.880   3.662   2.384 -3.3512  1.7121 -2.2436
  874SOL    HW2 2822   2.965   3.672   2.245  1.1980  0.6094  0.2689
  875SOL     OW 2823   4.943   4.046   3.752 -0.0492 -0.3028  0.6731
  875SOL    HW1 2824   4.960   3.965   3.696 -0.9184  0.5835 -0.9311
  875SOL    HW2 2825   4.890   4.020   3.833 -0.8661 -1.2502 -0.1435
  876SOL     OW 2826   4.746   6.042   6.294 -0.0694 -0.0061 -0.0162
  876SOL    HW1 2827   4.822   5.996   6.339  0.6145 -0.3581 -1.4803
  876SOL    HW2 2828   4.781   6.118   6.239 -0.9903  1.0379  0.7800
  877SOL     OW 2829   4.503   0.779   2.509 -0.6376 -0.2774 -0.3089
  877SOL    HW1 2830   4.436   0.708   2.487 -0.1079 -0.8848  0.0419
  877SOL    HW2 2831   4.506   0.793   2.608 -0.4617 -0.0371 -0.3475
  878SOL     OW 2832   4.300   4.858   3.038 -0.1855 -0.6137  0.1240
  878SOL    HW1 2833   4.215   4.910   3.040  0.5749  0.6859 -0.2486
  878SOL    HW2 2834   4.363   4.900   2.973  1.4182 -0.4667  1.7043
  879SOL     OW 2835   5.414   2.083   1.415  0.3379  0.0342  0.1722
  879SOL    HW1 2836   5.471   2.132   1.480  1.6081  1.0507 -1.6479
  879SOL    HW2 2837   5.428   1.984   1.427  1.6673  0.2423  0.4578
  880SOL     OW 2838   5.296   0.541   3.598  0.3448 -0.3558 -0.5762
  880SOL    HW1 2839   5.291   0.506   3.692 -1.2800 -2.0925 -1.2505
  880SOL    HW2 2840   5.213   0.593   3.578  1.2565  1.1287 -0.6887
  881SOL     OW 2841   2.965   4.621   0.103 -0.3250  0.3528 -0.1629
  881SOL    HW1 2842   3.064   4.610   0.092 -0.3153  0.7451 -0.4956
  881SOL    HW2 2843   2.937   4.586   0.192  0.2172  0.8794  0.2198
  882SOL     OW 2844   3.586   5.335   6.428  0.4653  0.2390 -0.3190
  882SOL    HW1 2845   3.520   5.356   6.500  0.0488 -1.6040 -0.1199
  882SOL    HW2 2846   3.588   5.410   6.362  1.2008  2.2089  1.7964
  883SOL     OW 2847   5.143   1.238   5.330  0.1252 -0.4735 -0.3582
  883SOL    HW1 2848   5.121   1.294   5.250 -0.5835 -0.8380 -0.4217
  883SOL    HW2 2849   5.195   1.292   5.396  0.2999 -0.0333 -0.8556
  884SOL     OW 2850   4.246   0.478   6.539 -0.0234 -0.2929 -0.0052
  884SOL    HW1 2851   4.296   0.394   6.519 -0.4615 -0.1864 -1.6180
  884SOL    HW2 2852   4.268   0.547   6.470 -0.6638  0.4977  0.5650
  885SOL     OW 2853   5.970   3.306   3.937  0.4134  0.0598  0.0025
  885SOL    HW1 2854   5.963   3.207   3.944  0.6067  0.0753  0.4153
  885SOL    HW2 2855   6.013   3.330   3.850 -1.1633 -0.1530 -0.8725
  886SOL     OW 2856   5.312   4.033   2.697 -0.0560 -0.5964  0.6144
  886SOL    HW1 2857   5.284   4.083   2.779 -0.3797  1.7503 -0.8484
  886SOL    HW2 2858   5.251   4.056   2.621  0.8904 -1.8680 -0.5869
  887SOL     OW 2859   3.141   3.153   1.027  0.2242  0.2559  0.7238
  887SOL    HW1 2860   3.065   3.166   1.090  1.5575  0.5574  2.3345
  887SOL    HW2 2861   3.225   3.188   1.068  1.0524  1.0665 -1.5057
  888SOL     OW 2862   5.235   3.131   1.683 -0.9527 -0.1528 -0.1902
  888SOL    HW1 2863   5.321   3.085   1.705 -1.5492 -2.5849 -2.4343
  888SOL    HW2 2864   5.246   3.185   1.600 -1.4961 -0.2494 -0.3310
  889SOL     OW 2865   4.615   5.666   6.551 -0.2250 -0.1666 -0.9685
  889SOL    HW1 2866   4.697   5.686   6.496  1.0526 -0.9599  0.5776
  889SOL    HW2 2867   4.543   5.731   6.527  1.0066  0.8720 -2.0261
  890SOL     OW 2868   3.134   1.889   4.296 -0.0417 -0.0231 -0.1366
  890SOL    HW1 2869   3.221   1.922   4.258  0.7615 -2.3372 -0.4546
  890SOL    HW2 2870   3.101   1.812   4.242 -1.4309 -0.2459  0.9836
  891SOL     OW 2871   4.034   6.378   5.964  0.7456 -0.5011 -0.4199
  891SOL    HW1 2872   4.007   6.472   5.941 -0.9356 -0.4925  1.3134
  891SOL    HW2 2873   3.955   6.318   5.954  1.6249 -1.6222 -0.8098
  892SOL     OW 2874   2.934   6.089   2.182  0.1851  0.3751  0.2948
  892SOL    HW1 2875   2.978   6.023   2.244 -0.5190  0.7592  1.2284
  892SOL    HW2 2876   2.864   6.042   2.128  0.2087  0.2091  0.4072
  893SOL     OW 2877   2.680   6.783   3.625 -0.2903  0.1540 -0.2945
  893SOL    HW1 2878   2.660   6.853   3.694 -0.8534  0.9701 -1.2648
  893SOL    HW2 2879   2.723   6.704   3.670  0.6507  1.2270  0.7852
  894SOL     OW 2880   4.667   3.125   6.295  0.1697  0.1924 -0.1413
  894SOL    HW1 2881   4.599   3.051   6.295  0.0929  0.2527 -0.6968
  894SOL    HW2 2882   4.739   3.103   6.229 -0.0539  0.7816 -0.5991
  895SOL     OW 2883   3.850   3.972   0.730  0.4002 -0.0258 -0.1220
  895SOL    HW1 2884   3.799   3.890   0.701  0.6904 -0.2553  0.0084
  895SOL    HW2 2885   3.947   3.949   0.737  0.4656  0.3005  0.0336
  896SOL     OW 2886   5.019   1.923   1.330  0.0927 -0.1311  0.2660
  896SOL    HW1 2887   5.046   1.833   1.365 -0.7982 -0.1208  1.0127
  896SOL    HW2 2888   5.066   1.994   1.381  0.7946 -0.1661 -0.3218
  897SOL     OW 2889   3.888   5.294   1.640 -1.2233 -0.1810 -0.1863
  897SOL    HW1 2890   3.962   5.264   1.701 -1.4828  0.3541  0.4025
  897SOL    HW2 2891   3.910   5.268   1.546  0.0503  0.5745 -0.1191
  898SOL     OW 2892   4.803   3.400   0.601  0.8318  0.0336 -0.3665
  898SOL    HW1 2893   4.820   3.356   0.689  0.6802 -0.3325 -0.5194
  898SOL    HW2 2894   4.765   3.491   0.617 -2.5638 -1.2802 -0.0125
  899SOL     OW 2895   3.717   1.540   6.059  0.1702  0.0203  0.0165
  899SOL    HW1 2896   3.740   1.631   6.024 -1.4470  0.1580 -0.7837
  899SOL    HW2 2897   3.702   1.478   5.982  3.2447 -1.5294  0.5258
  900SOL     OW 2898   4.695   3.845   6.068 -0.0448 -0.2108 -0.5604
  900SOL    HW1 2899   4.680   3.892   5.981 -1.1899 -0.6221 -0.6125
  900SOL    HW2 2900   4.624   3.873   6.133 -0.3368 -1.3372 -0.3803
  901SOL     OW 2901   4.220   5.121   0.987  0.0026  0.4734 -0.2065
  901SOL    HW1 2902   4.223   5.022   0.986 -0.3154  0.4438  0.8808
  901SOL    HW2 2903   4.221   5.154   1.081 -0.4919  1.4723 -0.5332
  902SOL     OW 2904   4.866   1.729   4.276 -0.0866 -0.0292  0.1488
  902SOL    HW1 2905   4.950   1.764   4.234 -0.1025  2.0714  1.6796
  902SOL    HW2 2906   4.888   1.658   4.342  0.5633  0.8182  0.8651
  903SOL     OW 2907   4.328   2.052   0.563 -0.1992  0.4125 -0.7466
  903SOL    HW1 2908   4.415   2.003   0.556 -0.5916 -0.4468  0.2670
  903SOL    HW2 2909   4.342   2.138   0.613  0.0918  0.3563 -0.7293
  904SOL     OW 2910   5.765   0.435   1.492  0.4215 -0.5943  0.3361
  904SOL    HW1 2911   5.705   0.445   1.571  0.5978 -1.0989  0.5374
  904SOL    HW2 2912   5.851   0.484   1.509  0.0585  0.1704  0.0268
  905SOL     OW 2913   5.124   1.710   5.300  0.1368 -0.3901  0.1679
  905SOL    HW1 2914   5.222   1.719   5.287  0.3574 -1.7556  0.6826
  905SOL    HW2 2915   5.076   1.760   5.228  1.2128 -0.5369 -0.6801
  906SOL     OW 2916   5.583   3.760   2.107 -0.7775  0.3302 -0.3613
  906SOL    HW1 2917   5.509   3.807   2.155 -1.1924  0.2716 -0.9355
  906SOL    HW2 2918   5.558   3.664   2.092 -1.3120  0.7055 -2.0184
  907SOL     OW 2919   3.286   2.415   6.801  0.1113  0.2305 -0.2852
  907SOL    HW1 2920   3.340   2.462   6.871  2.1322 -1.7478 -0.3745
  907SOL    HW2 2921   3.276   2.474   6.721 -1.4070  2.1613  1.2495
  908SOL     OW 2922   2.918   6.916   5.549 -0.1180 -0.0878 -0.1664
  908SOL    HW1 2923   2.872   6.941   5.634 -1.5088 -0.2348 -0.8394
  908SOL    HW2 2924   2.893   6.822   5.524  2.6296 -1.1612  0.7541
  909SOL     OW 2925   4.425   5.404   5.662 -0.1297 -1.0010  0.4015
  909SOL    HW1 2926   4.511   5.354   5.659  0.2115 -0.3719 -1.4587
  909SOL    HW2 2927   4.393   5.410   5.757  1.6625 -1.5609  1.0767
  910SOL     OW 2928   5.076   5.832   3.567  0.5155 -0.3928  0.1363
  910SOL    HW1 2929   5.100   5.767   3.639  0.8683 -0.5008 -0.0757
  910SOL    HW2 2930   4.983   5.865   3.582  0.5561 -0.4764  0.5935
  911SOL     OW 2931   3.192   3.767   1.184  0.3685 -0.3291  0.0335
  911SOL    HW1 2932   3.199   3.748   1.282  2.7535 -2.3504 -0.4027
  911SOL    HW2 2933   3.245   3.849   1.162 -0.2335  0.1722  0.4258
  912SOL     OW 2934   4.338   2.355   0.498 -0.2830 -0.1369 -0.2701
  912SOL    HW1 2935   4.254   2.369   0.550  0.0036 -0.3174  0.2514
  912SOL    HW2 2936   4.331   2.401   0.409  0.2474  2.5007  0.9503
  913SOL     OW 2937   4.021   6.985   5.930 -0.1473  0.2184 -0.2603
  913SOL    HW1 2938   3.996   7.059   5.868 -0.7316  0.5072  0.3102
  913SOL    HW2 2939   3.938   6.937   5.960 -0.0319  1.0386  1.4810
  914SOL     OW 2940   5.785   1.150   4.075 -0.3602  0.3668  0.2398
  914SOL    HW1 2941   5.734   1.064   4.067 -1.5843  0.4818  4.2626
  914SOL    HW2 2942   5.870   1.133   4.126  0.8765  1.1530 -1.4639
  915SOL     OW 2943   4.651   4.527   4.778 -0.0826 -0.1762 -0.1207
  915SOL    HW1 2944   4.680   4.453   4.716 -1.8873 -0.0894 -1.1479
  915SOL    HW2 2945   4.648   4.492   4.871  2.3426 -0.4185 -0.0678
  916SOL     OW 2946   5.145   2.914   2.102  0.6795  0.2398 -0.1229
  916SOL    HW1 2947   5.115   2.818   2.098  0.3896  0.3210  0.0932
  916SOL    HW2 2948   5.237   2.919   2.139  0.5942  0.0636  0.1171
  917SOL     OW 2949   3.470   0.736   6.976  0.1694  0.0762  0.3810
  917SOL    HW1 2950   3.402   0.717   6.905  1.9031 -0.7752 -1.1306
  917SOL    HW2 2951   3.452   0.827   7.015 -1.7641 -0.0931  0.0079
  918SOL     OW 2952   2.864   6.053   5.221 -0.2085  0.2464  0.4523
  918SOL    HW1 2953   2.819   6.015   5.139 -1.0726  1.1408  0.4883
  918SOL    HW2 2954   2.890   5.979   5.282  0.7663 -0.4671 -0.7780
  919SOL     OW 2955   3.760   2.544   4.019 -0.0711  0.2364  0.1633
  919SOL    HW1 2956   3.702   2.487   4.078  0.6526  0.3849  1.0436
  919SOL    HW2 2957   3.823   2.486   3.969 -1.3212  0.0205 -1.2318
  920SOL     OW 2958   5.549   0.963   2.978 -0.3678  0.1483  0.4111
  920SOL    HW1 2959   5.484   0.908   2.925  1.9646 -2.5484  0.1628
  920SOL    HW2 2960   5.583   1.038   2.920  1.4221 -2.1891 -1.7667
  921SOL     OW 2961   5.328   0.055   5.124  0.0648 -0.0421  0.3802
  921SOL    HW1 2962   5.388  -0.024   5.138  1.1004  0.9079  1.4591
  921SOL    HW2 2963   5.382   0.133   5.093 -0.6779  0.7205  0.9808
  922SOL     OW 2964   3.496   6.728   2.228  0.2056 -0.9031  0.3508
  922SOL    HW1 2965   3.397   6.716   2.224  0.3303 -1.8865 -0.1615
  922SOL    HW2 2966   3.541   6.649   2.186  1.1718  0.6514 -1.7627
  923SOL     OW 2967   3.811   2.996   3.739  0.2449  0.0589  0.4705
  923SOL    HW1 2968   3.818   3.076   3.797 -1.0161  0.1862  0.4753
  923SOL    HW2 2969   3.825   2.913   3.793  1.6770  0.2627  0.4392
  924SOL     OW 2970   5.521   0.224   0.470 -0.7251 -0.2712 -0.2456
  924SOL    HW1 2971   5.552   0.275   0.390  0.4244  0.0716  0.3902
  924SOL    HW2 2972   5.567   0.135   0.473 -0.3040 -0.0399  0.3455
  925SOL     OW 2973   4.855   6.338   2.196 -0.0908 -0.0959  0.3932
  925SOL    HW1 2974   4.883   6.268   2.262 -0.6710 -0.7471 -0.0426
  925SOL    HW2 2975   4.920   6.341   2.120 -0.6379 -0.9085 -0.1175
  926SOL     OW 2976   4.380   2.827   6.999 -0.3401 -0.1121  0.1581
  926SOL    HW1 2977   4.307   2.827   7.067 -1.9342 -1.0797 -1.4846
  926SOL    HW2 2978   4.427   2.916   7.001 -1.7849  0.6659  1.0175
  927SOL     OW 2979   4.535   1.391   5.935  0.3328 -0.6396 -0.0749
  927SOL    HW1 2980   4.437   1.394   5.913  0.3812  0.3476 -0.2027
  927SOL    HW2 2981   4.550   1.435   6.024  0.7480 -0.0713 -0.4190
  928SOL     OW 2982   3.713   3.767   0.647 -0.2984  0.2622 -0.2089
  928SOL    HW1 2983   3.638   3.761   0.582  0.2641 -0.6473 -0.8098
  928SOL    HW2 2984   3.730   3.676   0.686  1.4362  0.1192 -1.2025
  929SOL     OW 2985   5.006   0.266   0.802 -0.6216 -0.0595 -0.0171
  929SOL    HW1 2986   4.933   0.230   0.744 -1.2344  0.8208  0.1756
  929SOL    HW2 2987   5.068   0.322   0.747  0.0815 -1.0119 -0.2315
  930SOL     OW 2988   4.665   4.273   6.781  0.3622 -0.4800  0.2262
  930SOL    HW1 2989   4.637   4.183   6.814  1.6255  0.1569  3.4894
  930SOL    HW2 2990   4.764   4.275   6.769  0.1887  0.0863 -1.2678
  931SOL     OW 2991   5.566   4.059   3.144 -0.2219 -0.1659  0.2166
  931SOL    HW1 2992   5.605   4.018   3.062  0.1439 -0.7317  0.6687
  931SOL    HW2 2993   5.602   4.013   3.225  0.3063  1.1413  0.7439
  932SOL     OW 2994   5.499   6.720   5.552 -0.2358 -0.2455 -0.5064
  932SOL    HW1 2995   5.566   6.788   5.523 -0.5638  0.2741 -0.0775
  932SOL    HW2 2996   5.494   6.647   5.484 -0.0211  0.2612 -1.0809
  933SOL     OW 2997   3.462   3.827   0.941 -0.2830  0.1757 -0.5439
  933SOL    HW1 2998   3.523   3.756   0.976  0.7689  1.6596  0.7420
  933SOL    HW2 2999   3.439   3.807   0.846  0.6691 -1.4238 -0.4682
  934SOL     OW 3000   3.568   5.995   6.356 -0.4307  0.1720 -0.3486
  934SOL    HW1 3001   3.568   6.041   6.445  0.0014 -0.3720 -0.0658
  934SOL    HW2 3002   3.656   6.008   6.311 -0.2584 -0.4775 -0.2099
  935SOL     OW 3003   5.104   6.080   3.505 -0.1402  0.2330 -0.1435
  935SOL    HW1 3004   5.106   5.984   3.536  0.5401  0.5113  0.6917
  935SOL    HW2 3005   5.197   6.114   3.496 -0.3858  0.8359 -0.4053
  936SOL     OW 3006   5.826   3.017   4.001  0.2780 -0.2749 -0.1281
  936SOL    HW1 3007   5.824   2.920   4.025  0.9576 -0.5912 -1.2788
  936SOL    HW2 3008   5.811   3.072   4.083  3.0515 -1.2837  1.1757
  937SOL     OW 3009   4.008   3.089   0.553 -0.5296  0.0625  0.0540
  937SOL    HW1 3010   4.021   3.041   0.640  0.5080  1.6942  0.8517
  937SOL    HW2 3011   3.958   3.174   0.569 -0.7178  0.1663 -1.0206
  938SOL     OW 3012   2.870   6.512   6.629 -0.4447  0.5042 -0.2735
  938SOL    HW1 3013   2.921   6.568   6.694  0.6183 -0.4477 -0.2558
  938SOL    HW2 3014   2.866   6.559   6.541  1.2618  0.2335 -0.5343
  939SOL     OW 3015   5.405   0.101   0.221  0.0668 -0.4421  0.1883
  939SOL    HW1 3016   5.314   0.125   0.186  0.0847 -2.1533 -1.1529
  939SOL    HW2 3017   5.444   0.180   0.269 -1.8406  0.5351  0.2318
  940SOL     OW 3018   2.822   1.689   3.525  0.0319 -0.0982  0.3927
  940SOL    HW1 3019   2.853   1.782   3.506 -0.3230  0.1306  0.9307
  940SOL    HW2 3020   2.803   1.679   3.622 -2.4878  0.0627 -0.0107
  941SOL     OW 3021   5.718   6.713   2.995  0.7141 -0.6273 -0.1014
  941SOL    HW1 3022   5.668   6.751   2.917 -0.5271 -2.0461 -0.0532
  941SOL    HW2 3023   5.682   6.754   3.079  1.3811  0.1764 -0.1866
  942SOL     OW 3024   4.810   6.215   6.088 -0.0662 -0.5738 -0.6600
  942SOL    HW1 3025   4.833   6.208   5.991 -2.1715 -0.8981 -1.1911
  942SOL    HW2 3026   4.755   6.297   6.103 -0.1402 -0.7694  0.1652
  943SOL     OW 3027   4.160   3.542   6.243  0.3400  0.5027 -0.0259
  943SOL    HW1 3028   4.067   3.510   6.226 -0.2520  2.1545 -0.1003
  943SOL    HW2 3029   4.168   3.638   6.213  1.8040  0.6760  0.8304
  944SOL     OW 3030   3.583   0.041   5.339  0.0476 -0.0870  0.0073
  944SOL    HW1 3031   3.666   0.016   5.388 -0.5538  0.6198  1.4466
  944SOL    HW2 3032   3.532  -0.042   5.315  0.4960 -0.4600  0.3329
  945SOL     OW 3033   4.158   2.735   0.895 -0.0551  0.6691  0.1923
  945SOL    HW1 3034   4.224   2.665   0.870  0.8282  1.6247 -0.2567
  945SOL    HW2 3035   4.082   2.694   0.945  0.0774 -0.7007 -0.6894
  946SOL     OW 3036   2.850   1.976   2.268 -0.2465  0.4988  0.3718
  946SOL    HW1 3037   2.830   2.052   2.206  1.6962 -0.1510 -1.1601
  946SOL    HW2 3038   2.788   1.900   2.249 -0.0249  0.5077 -0.4072
  947SOL     OW 3039   5.699   0.891   4.064 -0.7019  0.1040  0.2538
  947SOL    HW1 3040   5.681   0.871   3.967  0.9178 -2.4418  0.3795
  947SOL    HW2 3041   5.794   0.870   4.085 -1.0620  0.4492  2.4610
  948SOL     OW 3042   4.823   3.892   3.955  0.1647 -0.1389  0.2003
  948SOL    HW1 3043   4.820   3.916   4.052  1.1016  0.7537  0.0201
  948SOL    HW2 3044   4.873   3.807   3.943 -0.0091 -0.2864  0.5027
  949SOL     OW 3045   4.467   5.755   4.837  0.2470  0.0763 -0.1594
  949SOL    HW1 3046   4.559   5.729   4.807  0.3006 -2.0867  1.6770
  949SOL    HW2 3047   4.401   5.687   4.807 -0.4248  0.4404  0.4436
  950SOL     OW 3048   2.610   6.067   4.547  0.4853 -0.8475 -0.5802
  950SOL    HW1 3049   2.668   6.008   4.604  0.8252 -1.3858 -1.4761
  950SOL    HW2 3050   2.533   6.014   4.512  0.5674 -0.6550 -1.0561
  951SOL     OW 3051   3.675   3.338   6.213  0.4175  0.8640  0.0684
  951SOL    HW1 3052   3.626   3.371   6.294  1.3781  2.8728 -0.0971
  951SOL    HW2 3053   3.628   3.371   6.131 -0.3850 -0.9126 -0.2301
  952SOL     OW 3054   5.048   4.707   5.433  0.3451 -0.5901 -0.1130
  952SOL    HW1 3055   5.052   4.609   5.455  0.2772 -0.8518 -1.1655
  952SOL    HW2 3056   5.093   4.759   5.505 -1.3102 -1.2112  1.4355
  953SOL     OW 3057   5.383   6.448   1.754 -0.3719 -0.4225 -0.0531
  953SOL    HW1 3058   5.394   6.539   1.794  0.0841  1.4461 -3.9559
  953SOL    HW2 3059   5.469   6.397   1.762  0.1637  0.4713  0.0495
  954SOL     OW 3060   2.870   0.606   1.984 -0.1374  0.0685  0.1126
  954SOL    HW1 3061   2.850   0.662   2.064 -2.8247  0.3649 -0.6740
  954SOL    HW2 3062   2.895   0.514   2.014  1.1298  0.7504  1.3081
  955SOL     OW 3063   5.699   5.201   0.047  0.1364 -0.0177  0.6757
  955SOL    HW1 3064   5.599   5.190   0.047  0.0464  0.5972  1.8931
  955SOL    HW2 3065   5.736   5.171  -0.041 -0.9201 -2.0925  0.8756
  956SOL     OW 3066   3.643   0.253   1.320  0.2146  0.0452 -0.3896
  956SOL    HW1 3067   3.733   0.278   1.354  0.5471 -0.7358 -0.6779
  956SOL    HW2 3068   3.614   0.166   1.360 -0.6947  0.5891  0.1903
  957SOL     OW 3069   4.987   5.409   2.359 -0.0815  0.2654 -0.6171
  957SOL    HW1 3070   4.988   5.419   2.458  2.2530 -0.0684 -0.5574
  957SOL    HW2 3071   4.938   5.486   2.318 -1.2181  0.3175  0.7660
  958SOL     OW 3072   5.819   3.519   5.475  0.8081 -0.3365 -0.0147
  958SOL    HW1 3073   5.861   3.431   5.495 -1.6986 -1.6552 -0.1753
  958SOL    HW2 3074   5.797   3.524   5.377 -0.4707 -0.2290  0.2542
  959SOL     OW 3075   3.331   6.603   1.795  0.3092 -0.3700  0.0013
  959SOL    HW1 3076   3.234   6.599   1.820  0.4508  0.0022  0.6442
  959SOL    HW2 3077   3.340   6.640   1.702 -0.0847  1.5991  0.6867
  960SOL     OW 3078   4.253   4.131   5.905 -0.1795 -0.1142 -0.1340
  960SOL    HW1 3079   4.253   4.224   5.942  0.1517 -0.0219 -0.3680
  960SOL    HW2 3080   4.259   4.065   5.980 -2.9403 -0.0355  0.2607
  961SOL     OW 3081   3.720   0.967   3.046  0.5146  0.4835 -0.3796
  961SOL    HW1 3082   3.657   1.044   3.037  0.1104  0.1462 -0.4467
  961SOL    HW2 3083   3.787   0.987   3.118 -0.9526 -0.0211  1.1914
  962SOL     OW 3084   5.369   6.206   5.283  0.7596 -0.0245  0.1392
  962SOL    HW1 3085   5.348   6.185   5.378 -0.6081 -1.4571 -0.4499
  962SOL    HW2 3086   5.373   6.122   5.229 -2.0089  0.8926 -1.7332
  963SOL     OW 3087   3.140   3.256   5.252 -0.9971  0.5032 -0.1140
  963SOL    HW1 3088   3.045   3.282   5.267 -1.1544 -0.0345 -0.1752
  963SOL    HW2 3089   3.197   3.294   5.325 -1.3019  0.5709  0.0892
  964SOL     OW 3090   3.449   1.677   0.322 -0.0143  0.8079  0.5558
  964SOL    HW1 3091   3.491   1.768   0.327 -1.1977  1.4794 -1.0108
  964SOL    HW2 3092   3.361   1.678   0.369  0.2987  0.2380  1.1807
  965SOL     OW 3093   5.464   6.826   0.260 -0.3287 -0.1986 -0.5929
  965SOL    HW1 3094   5.446   6.924   0.271  1.8713  0.2161 -0.2431
  965SOL    HW2 3095   5.528   6.812   0.184  0.1907 -1.2429  0.0156
  966SOL     OW 3096   3.658   2.056   4.508  0.3621  0.4325  0.0353
  966SOL    HW1 3097   3.656   2.019   4.415  1.7424  0.7999 -0.1691
  966SOL    HW2 3098   3.621   1.989   4.572  0.6250 -0.3467 -0.6140
  967SOL     OW 3099   4.311   0.618   4.848  0.2793 -0.1412  0.1944
  967SOL    HW1 3100   4.277   0.533   4.808 -0.2558  0.0540  0.2216
  967SOL    HW2 3101   4.275   0.627   4.941 -1.2814  1.0609 -0.4943
  968SOL     OW 3102   3.808   0.545   5.125 -0.1172 -0.2114  0.1423
  968SOL    HW1 3103   3.759   0.497   5.199 -1.4024 -1.8823 -1.6898
  968SOL    HW2 3104   3.758   0.628   5.100  0.3786  0.4172  1.1919
  969SOL     OW 3105   3.797   4.482   5.092  0.1896  0.0677 -0.3034
  969SOL    HW1 3106   3.893   4.500   5.115  0.0141  1.4289 -0.5733
  969SOL    HW2 3107   3.752   4.568   5.068 -0.3054 -0.9037 -3.2532
  970SOL     OW 3108   3.424   2.549   1.138  0.3803  0.3223 -0.2938
  970SOL    HW1 3109   3.495   2.538   1.207 -1.3858  0.7070  1.6791
  970SOL    HW2 3110   3.385   2.460   1.115 -0.6495  0.3895  1.0582
  971SOL     OW 3111   4.462   6.228   3.663 -0.4843 -0.3520 -0.1987
  971SOL    HW1 3112   4.460   6.323   3.694  0.1841 -0.6637  0.8312
  971SOL    HW2 3113   4.553   6.206   3.629 -0.5087 -0.7542 -0.0030
  972SOL     OW 3114   3.767   0.747   0.931 -0.0304  0.2127 -0.3030
  972SOL    HW1 3115   3.730   0.717   1.020  0.3615 -1.7400 -0.7459
  972SOL    HW2 3116   3.801   0.841   0.939 -0.7568  0.3748  1.3759
  973SOL     OW 3117   4.271   1.887   0.072  0.2403 -0.5135 -0.0228
  973SOL    HW1 3118   4.246   1.981   0.095  0.6599 -0.3259 -0.3049
  973SOL    HW2 3119   4.323   1.887  -0.013  0.6251 -0.9528  0.2076
  974SOL     OW 3120   3.737   0.062   0.726 -0.4903 -0.4288 -0.2600
  974SOL    HW1 3121   3.766   0.024   0.814 -0.0587  1.1960  0.3354
  974SOL    HW2 3122   3.694  -0.010   0.671  1.6755 -2.1426  0.1432
  975SOL     OW 3123   2.698   6.272   5.306 -0.2842  0.2440 -0.2154
  975SOL    HW1 3124   2.747   6.185   5.306  1.8796  1.3669  0.5397
  975SOL    HW2 3125   2.746   6.336   5.246  0.6937  2.1254  2.3597
  976SOL     OW 3126   5.633   4.602   0.612  0.1585 -0.5023  0.4115
  976SOL    HW1 3127   5.559   4.548   0.652  1.5397 -1.4396  1.8341
  976SOL    HW2 3128   5.710   4.542   0.592  0.7673  0.5480 -0.4600
  977SOL     OW 3129   3.817   6.013   2.624  0.0908  0.2079 -0.3111
  977SOL    HW1 3130   3.773   6.079   2.563 -0.3701  0.3588  0.1763
  977SOL    HW2 3131   3.808   5.921   2.587  1.3814  0.4745 -1.3761
  978SOL     OW 3132   4.261   1.089   3.122 -0.0184 -0.4871  0.0055
  978SOL    HW1 3133   4.308   1.159   3.176 -2.6399  1.4541 -0.0031
  978SOL    HW2 3134   4.214   1.026   3.184  0.7252 -1.0609 -0.0051
  979SOL     OW 3135   4.347   0.068   1.718 -0.4567  0.0792 -0.0499
  979SOL    HW1 3136   4.303   0.152   1.685 -0.7180  0.6159  1.5436
  979SOL    HW2 3137   4.439   0.063   1.682 -0.2108  1.4035  0.3091
  980SOL     OW 3138   2.895   4.006   6.371 -0.2017  0.3780 -0.3487
  980SOL    HW1 3139   2.915   4.001   6.469 -1.5651  1.0175 -0.0114
  980SOL    HW2 3140   2.932   4.091   6.334 -2.4771  1.7634  0.3624
  981SOL     OW 3141   5.535   4.976   0.389  0.6126 -0.2211 -0.5404
  981SOL    HW1 3142   5.525   4.917   0.469  0.2013  0.3162 -0.1925
  981SOL    HW2 3143   5.446   4.985   0.344  0.4351  0.9993  0.0244
  982SOL     OW 3144   3.977   5.015   0.635 -0.6676  0.1944 -0.8110
  982SOL    HW1 3145   3.953   5.088   0.699 -0.9905 -2.4579  2.3289
  982SOL    HW2 3146   4.077   5.008   0.629 -0.6297  1.0384 -1.3747
  983SOL     OW 3147   3.718   1.902   0.202  0.1127 -0.2160 -0.5660
  983SOL    HW1 3148   3.809   1.937   0.180  0.6563 -0.1758  1.5222
  983SOL    HW2 3149   3.706   1.901   0.301 -1.9207 -0.8852 -0.7719
  984SOL     OW 3150   3.563   5.318   5.367  0.0665  0.2216 -0.1165
  984SOL    HW1 3151   3.576   5.299   5.464  0.5676  0.9070 -0.0461
  984SOL    HW2 3152   3.568   5.416   5.350  1.7020  0.0238 -1.0682
  985SOL     OW 3153   3.822   6.812   1.476  0.3022 -0.0334  0.2651
  985SOL    HW1 3154   3.765   6.868   1.414  1.0189 -1.5548 -1.8927
  985SOL    HW2 3155   3.916   6.845   1.473  0.3004  0.0260  0.7622
  986SOL     OW 3156   4.305   1.539   1.156  0.3930 -0.0176 -0.0910
  986SOL    HW1 3157   4.237   1.524   1.084 -0.2140 -0.7296  0.5970
  986SOL    HW2 3158   4.330   1.451   1.197  2.0028  0.1986 -0.5525
  987SOL     OW 3159   4.500   0.668   0.846  0.0130  0.4529 -0.1852
  987SOL    HW1 3160   4.552   0.734   0.900  0.8162 -1.5609  1.6303
  987SOL    HW2 3161   4.421   0.713   0.806 -0.2269  2.2261  2.0823
  988SOL     OW 3162   3.753   4.090   4.975  0.0455  0.2105 -0.4609
  988SOL    HW1 3163   3.766   4.011   5.034  1.2351  0.7107 -0.0161
  988SOL    HW2 3164   3.656   4.099   4.951 -0.4126 -0.2187  1.1205
  989SOL     OW 3165   3.908   6.881   0.918 -0.0065  0.5434 -0.1517
  989SOL    HW1 3166   3.924   6.880   1.017 -0.0778  1.7424 -0.1122
  989SOL    HW2 3167   3.842   6.810   0.894  2.9853 -2.6280  0.0690
  990SOL     OW 3168   3.452   1.820   3.431  0.0114 -0.1586  0.1456
  990SOL    HW1 3169   3.399   1.890   3.383 -1.3124 -0.8636  0.5263
  990SOL    HW2 3170   3.474   1.852   3.523 -0.5554 -0.2234  0.3059
  991SOL     OW 3171   4.407   2.262   3.933  0.0518 -0.4582 -0.1430
  991SOL    HW1 3172   4.367   2.188   3.988 -0.0648 -0.1279  0.2242
  991SOL    HW2 3173   4.502   2.276   3.960  0.3352 -1.0400 -0.8054
  992SOL     OW 3174   3.777   5.675   3.674  0.1539 -0.6038  0.8378
  992SOL    HW1 3175   3.698   5.723   3.712  0.1213 -0.2492  0.3442
  992SOL    HW2 3176   3.855   5.686   3.736 -0.3527 -1.5504  1.6757
  993SOL     OW 3177   4.696   3.488   5.830 -0.1217  0.4598  0.7967
  993SOL    HW1 3178   4.650   3.502   5.918  0.6352  0.1831  1.2458
  993SOL    HW2 3179   4.648   3.539   5.759  0.1314  1.9245  1.6371
  994SOL     OW 3180   3.836   0.579   0.076  0.6997  0.5709  0.0232
  994SOL    HW1 3181   3.744   0.594   0.113 -0.0739 -0.1986 -1.4716
  994SOL    HW2 3182   3.891   0.662   0.087  0.1595  0.7396  1.7812
  995SOL     OW 3183   5.368   5.619   3.276  0.2044 -0.0934 -0.1944
  995SOL    HW1 3184   5.445   5.556   3.286 -0.3622 -0.6933  0.4729
  995SOL    HW2 3185   5.292   5.572   3.232  0.4001  0.6747 -1.4383
  996SOL     OW 3186   3.778   3.900   4.068  0.7935 -0.4818  0.1358
  996SOL    HW1 3187   3.847   3.832   4.042  1.2002 -0.4634  1.0803
  996SOL    HW2 3188   3.816   3.991   4.056  0.1252 -0.3893 -1.4610
  997SOL     OW 3189   4.038   0.862   0.361  0.3237 -0.2296  0.1674
  997SOL    HW1 3190   4.137   0.865   0.372  0.2108  0.0623  1.2582
  997SOL    HW2 3191   3.999   0.796   0.426 -0.2734  0.3333  0.3984
  998SOL     OW 3192   3.753   3.726   6.805  0.1422  0.1550  0.3978
  998SOL    HW1 3193   3.821   3.652   6.804  0.8181  0.7622 -0.9362
  998SOL    HW2 3194   3.786   3.799   6.864  1.0310  0.7493 -0.7806
  999SOL     OW 3195   3.766   5.171   2.581 -0.2697 -0.4531  0.3950
  999SOL    HW1 3196   3.741   5.154   2.676  0.1869 -1.4084  0.3545
  999SOL    HW2 3197   3.685   5.199   2.529 -0.3386  1.0653  1.2740
 1000SOL     OW 3198   5.582   5.482   0.865 -0.2698 -0.4977  0.0193
 1000SOL    HW1 3199   5.491   5.479   0.907  0.0548  1.0196  0.8905
 1000SOL    HW2 3200   5.589   5.563   0.808  0.6305 -0.4512  0.1903
 1001SOL     OW 3201   4.030   2.381   4.601 -0.1358 -0.0090  0.3404
 1001SOL    HW1 3202   4.065   2.428   4.521 -1.9890 -1.0989 -1.1884
 1001SOL    HW2 3203   3.989   2.294   4.574 -1.4835 -0.0783  2.3563
 1002SOL     OW 3204   3.108   4.972   3.829  0.1125  0.2626 -0.4361
 1002SOL    HW1 3205   3.142   4.907   3.896 -1.8360  0.1960  0.5527
 1002SOL    HW2 3206   3.044   4.927   3.768  0.1216  0.8508 -0.8905
 1003SOL     OW 3207   3.987   4.575   5.331 -0.0099  0.0843  0.2743
 1003SOL    HW1 3208   4.068   4.535   5.373  0.2328  1.0964  0.7840
 1003SOL    HW2 3209   4.014   4.635   5.256 -0.0553  2.4011  1.9933
 1004SOL     OW 3210   4.904   6.230   1.534  0.3371 -0.1115 -0.6083
 1004SOL    HW1 3211   4.878   6.258   1.442 -1.8534  1.3900  0.3849
 1004SOL    HW2 3212   4.824   6.194   1.582  1.0284  0.6909  1.2426
 1005SOL     OW 3213   4.388   4.615   2.781  0.5861 -0.9846 -0.3085
 1005SOL    HW1 3214   4.382   4.600   2.880  1.7388 -0.5491 -0.1672
 1005SOL    HW2 3215   4.483   4.607   2.751  0.4794  0.5304 -1.1206
 1006SOL     OW 3216   5.502   2.290   5.030 -0.1142  0.2233 -0.3015
 1006SOL    HW1 3217   5.542   2.199   5.026  2.6293  1.3071  0.5274
 1006SOL    HW2 3218   5.438   2.296   5.106 -1.6621 -1.4364 -1.3955
 1007SOL     OW 3219   4.160   0.017   2.206 -0.4591  0.0942 -0.4093
 1007SOL    HW1 3220   4.145  -0.043   2.127  0.2917 -0.9401  0.2093
 1007SOL    HW2 3221   4.112  -0.021   2.286  2.4553 -1.4325  0.7590
 1008SOL     OW 3222   3.354   0.890   5.692 -0.5176  0.4516  1.4450
 1008SOL    HW1 3223   3.259   0.917   5.676 -0.4581  0.3393  0.8489
 1008SOL    HW2 3224   3.415   0.951   5.642 -0.2318  0.9659  2.4037
 1009SOL     OW 3225   3.140   1.403   1.179  0.0712  0.0931  0.2247
 1009SOL    HW1 3226   3.117   1.324   1.236  0.7455 -1.0568 -1.0714
 1009SOL    HW2 3227   3.154   1.483   1.238 -4.2123  0.2380  1.3801
 1010SOL     OW 3228   3.661   4.942   1.977 -0.5064  0.0514  0.4046
 1010SOL    HW1 3229   3.702   4.913   1.891 -0.1781 -0.3491  0.6883
 1010SOL    HW2 3230   3.732   4.945   2.048 -1.0103 -0.9495  0.9744
 1011SOL     OW 3231   3.861   4.412   4.606 -0.6806  0.1285 -0.0103
 1011SOL    HW1 3232   3.955   4.406   4.574 -1.1437 -1.2097 -1.2223
 1011SOL    HW2 3233   3.854   4.374   4.698 -0.1768 -0.5505 -0.2452
 1012SOL     OW 3234   4.826   1.761   3.623 -0.1729 -0.5391  1.0729
 1012SOL    HW1 3235   4.916   1.765   3.582 -1.0245  1.9680 -0.8222
 1012SOL    HW2 3236   4.832   1.717   3.713  2.8146 -0.8193  0.8343
 1013SOL     OW 3237   4.595   3.646   5.636  0.7356 -0.0520  0.3095
 1013SOL    HW1 3238   4.661   3.719   5.623 -0.4528  1.1264  0.6326
 1013SOL    HW2 3239   4.515   3.662   5.577  0.5291 -1.1814  0.2592
 1014SOL     OW 3240   4.150   3.105   3.822  0.3184  0.0086  0.2064
 1014SOL    HW1 3241   4.130   3.203   3.825  0.8144  0.1116  0.2397
 1014SOL    HW2 3242   4.113   3.066   3.738  0.7878  0.3792 -0.1794
 1015SOL     OW 3243   4.883   2.742   3.764  0.2702 -0.2380 -0.3255
 1015SOL    HW1 3244   4.831   2.738   3.679 -2.0758  3.0565  0.7733
 1015SOL    HW2 3245   4.971   2.788   3.746 -0.4458  0.9558 -0.9066
 1016SOL     OW 3246   3.418   1.303   2.184  0.7816  0.5896 -0.1711
 1016SOL    HW1 3247   3.369   1.347   2.260 -0.5819 -2.7097  1.0606
 1016SOL    HW2 3248   3.377   1.332   2.098 -0.6384  1.0550  0.6185
 1017SOL     OW 3249   4.849   6.587   0.679 -0.0225 -0.1259  0.0510
 1017SOL    HW1 3250   4.916   6.545   0.740 -0.2238 -0.4577  0.0454
 1017SOL    HW2 3251   4.888   6.670   0.638  0.0726  0.1638  0.7196
 1018SOL     OW 3252   3.414   5.637   1.359 -0.1439  0.3786 -0.4200
 1018SOL    HW1 3253   3.403   5.618   1.456 -0.6575  0.5398 -0.4473
 1018SOL    HW2 3254   3.340   5.593   1.308 -0.1740  0.7325 -0.6848
 1019SOL     OW 3255   4.495   0.190   3.580  0.7667  0.1726  0.0305
 1019SOL    HW1 3256   4.461   0.270   3.530 -1.0144 -0.7640 -0.3754
 1019SOL    HW2 3257   4.504   0.211   3.677  2.3297  1.4363 -0.3555
 1020SOL     OW 3258   3.360   6.870   4.441  0.6274 -0.2955  0.1601
 1020SOL    HW1 3259   3.370   6.821   4.354  2.8360  2.3747 -1.2854
 1020SOL    HW2 3260   3.397   6.815   4.515  1.9270 -1.3375 -1.1837
 1021SOL     OW 3261   4.354   5.852   3.003 -0.3174 -0.3024 -0.3488
 1021SOL    HW1 3262   4.362   5.924   2.934  0.7437  0.8347  0.8958
 1021SOL    HW2 3263   4.398   5.882   3.088 -1.4571 -1.6995  0.7983
 1022SOL     OW 3264   5.393   5.777   2.884  0.2412 -0.0975  0.3416
 1022SOL    HW1 3265   5.382   5.755   2.981  1.6694  0.4203  0.6393
 1022SOL    HW2 3266   5.317   5.737   2.832 -1.5573  1.1578  1.8949
 1023SOL     OW 3267   4.799   2.884   5.448  0.0326  0.4121  0.4929
 1023SOL    HW1 3268   4.730   2.955   5.461  1.6010  2.0443  0.2877
 1023SOL    HW2 3269   4.779   2.834   5.364 -1.0130  0.7030  0.5532
 1024SOL     OW 3270   5.019   3.032   3.429 -0.1858  0.2336 -0.4059
 1024SOL    HW1 3271   4.978   3.037   3.520  2.5901 -3.1918  1.2879
 1024SOL    HW2 3272   4.965   2.970   3.372 -0.2777 -0.0673 -0.0008
 1025SOL     OW 3273   3.961   6.392   1.919  0.1179 -0.0901  0.0023
 1025SOL    HW1 3274   3.984   6.477   1.871 -1.2131 -0.2687 -1.0339
 1025SOL    HW2 3275   3.870   6.362   1.890 -0.2752 -0.8013  1.8728
 1026SOL     OW 3276   3.163   5.077   5.890  0.0966  0.7321  0.2404
 1026SOL    HW1 3277   3.172   5.146   5.818  0.7646 -0.1775 -0.5830
 1026SOL    HW2 3278   3.227   5.002   5.872 -0.5464 -0.0660  1.1629
 1027SOL     OW 3279   4.425   6.535   0.180 -0.1224 -0.9444  0.5286
 1027SOL    HW1 3280   4.437   6.578   0.270 -0.0547 -1.3353  0.7073
 1027SOL    HW2 3281   4.393   6.604   0.115  1.5589 -0.2405  0.4081
 1028SOL     OW 3282   4.860   0.568   1.685  0.4976  0.2975 -0.1958
 1028SOL    HW1 3283   4.921   0.500   1.644  1.5014  1.7689 -1.2507
 1028SOL    HW2 3284   4.811   0.617   1.613 -1.5579 -0.4575  0.6170
 1029SOL     OW 3285   4.264   6.039   2.533  0.7503 -0.1492 -0.1729
 1029SOL    HW1 3286   4.184   6.098   2.531  0.9333  0.0860 -1.6470
 1029SOL    HW2 3287   4.344   6.089   2.499  1.3099 -0.7026  0.2845
 1030SOL     OW 3288   5.458   1.387   3.036  0.4362  0.1192  0.0806
 1030SOL    HW1 3289   5.453   1.466   3.096  1.2087  0.1056  0.1690
 1030SOL    HW2 3290   5.429   1.413   2.944 -1.1146  0.0536  0.5185
 1031SOL     OW 3291   5.246   6.788   2.470  0.5502 -0.7450  0.5656
 1031SOL    HW1 3292   5.251   6.855   2.544  0.7945  1.3561 -1.2491
 1031SOL    HW2 3293   5.339   6.768   2.436  0.3984 -1.1915  0.4020
 1032SOL     OW 3294   4.185   0.203   2.007 -0.3189  0.3025  0.2623
 1032SOL    HW1 3295   4.157   0.143   2.081 -0.3761  0.0353  0.0243
 1032SOL    HW2 3296   4.121   0.195   1.931  0.9449 -1.1219 -0.7271
 1033SOL     OW 3297   5.139   5.556   3.109  0.4774 -0.2509  0.0414
 1033SOL    HW1 3298   5.093   5.472   3.139  0.0625  0.3282  1.0756
 1033SOL    HW2 3299   5.075   5.632   3.112  1.1848  0.3467  0.3790
 1034SOL     OW 3300   3.727   6.371   0.677 -0.2642 -0.4343 -0.0586
 1034SOL    HW1 3301   3.698   6.287   0.722 -1.7137 -0.0462 -0.2116
 1034SOL    HW2 3302   3.820   6.360   0.641 -0.5316 -2.0580 -0.3291
 1035SOL     OW 3303   4.707   6.521   2.791  0.1641 -1.2960  0.4056
 1035SOL    HW1 3304   4.617   6.537   2.831 -0.3815 -1.5330 -0.7166
 1035SOL    HW2 3305   4.698   6.468   2.707  1.2456 -0.3965 -0.3128
 1036SOL     OW 3306   5.633   0.982   5.269  0.4980  0.0853  0.3462
 1036SOL    HW1 3307   5.671   0.973   5.362  0.9320 -0.5627  0.1117
 1036SOL    HW2 3308   5.541   1.020   5.275 -0.0540 -1.3164  1.1511
 1037SOL     OW 3309   4.342   6.492   4.278  0.0285 -0.2812 -0.2073
 1037SOL    HW1 3310   4.370   6.577   4.322 -1.0976  0.2397 -0.4732
 1037SOL    HW2 3311   4.285   6.439   4.342 -0.3082 -0.2488 -0.4778
 1038SOL     OW 3312   3.458   5.032   0.792 -0.0246  0.1977  0.1682
 1038SOL    HW1 3313   3.485   5.078   0.707  0.1815 -0.1156  0.0613
 1038SOL    HW2 3314   3.540   5.015   0.847 -0.0980 -0.0885  0.1857
 1039SOL     OW 3315   3.475   2.706   5.400  0.5639 -0.1985 -0.2407
 1039SOL    HW1 3316   3.410   2.739   5.332 -0.6456  1.7248  1.7290
 1039SOL    HW2 3317   3.564   2.692   5.357 -0.0091  1.4564 -2.1077
 1040SOL     OW 3318   4.022   2.454   6.618  0.0291  0.3298  0.5773
 1040SOL    HW1 3319   4.086   2.456   6.541 -1.1998 -0.4536 -0.5262
 1040SOL    HW2 3320   3.943   2.512   6.596 -2.7193 -3.5607 -1.0936
 1041SOL     OW 3321   4.886   6.375   4.405 -0.0506 -0.5383  0.7412
 1041SOL    HW1 3322   4.915   6.283   4.429  1.4507 -0.2332  0.1785
 1041SOL    HW2 3323   4.945   6.442   4.452 -1.3703  0.1643  1.4704
 1042SOL     OW 3324   4.945   1.211   6.557 -0.1007  0.0579  0.4935
 1042SOL    HW1 3325   4.879   1.284   6.574 -0.6712 -0.4953  0.7049
 1042SOL    HW2 3326   4.916   1.129   6.606  0.4447 -0.3555  0.1245
 1043SOL     OW 3327   5.773   6.522   2.780  0.3143 -0.0273  0.0354
 1043SOL    HW1 3328   5.872   6.512   2.768  0.2149  0.1499 -0.9703
 1043SOL    HW2 3329   5.755   6.571   2.866  1.0674 -0.5952  0.5348
 1044SOL     OW 3330   4.263   5.802   5.224  0.2659  0.2390  0.1372
 1044SOL    HW1 3331   4.345   5.815   5.168 -0.3141 -0.7697 -1.0008
 1044SOL    HW2 3332   4.282   5.831   5.318  1.2708  1.9769 -0.5528
 1045SOL     OW 3333   4.034   0.840   2.029 -0.2999  0.3270 -0.2484
 1045SOL    HW1 3334   3.945   0.812   1.994 -0.7932  0.5302  0.7906
 1045SOL    HW2 3335   4.021   0.903   2.106  0.7540  1.4294 -0.9274
 1046SOL     OW 3336   3.925   2.722   1.786  0.4685  0.7026  0.6387
 1046SOL    HW1 3337   3.967   2.813   1.787  1.3840  0.2841  1.1425
 1046SOL    HW2 3338   3.936   2.680   1.696  1.9017  0.2621  0.9922
 1047SOL     OW 3339   4.314   0.334   3.189 -0.3425 -0.0234  0.0710
 1047SOL    HW1 3340   4.258   0.252   3.189 -0.5187  0.0810  1.1017
 1047SOL    HW2 3341   4.363   0.341   3.102 -1.7776 -0.2036 -0.7915
 1048SOL     OW 3342   4.103   0.498   1.921 -0.4235 -0.0545  0.4576
 1048SOL    HW1 3343   4.147   0.441   1.991  0.4151  0.3335  0.2640
 1048SOL    HW2 3344   4.006   0.510   1.943 -0.3806 -0.7199  1.0358
 1049SOL     OW 3345   4.883   2.170   1.542  0.7518  0.6431  0.1003
 1049SOL    HW1 3346   4.839   2.108   1.478  0.9147  1.0045 -0.3718
 1049SOL    HW2 3347   4.981   2.176   1.520  1.2313 -0.8021  1.6526
 1050SOL     OW 3348   4.349   4.822   3.345 -0.0981  0.3588  0.5258
 1050SOL    HW1 3349   4.365   4.724   3.352 -0.0112  0.4067  1.0660
 1050SOL    HW2 3350   4.338   4.848   3.249 -2.0367 -0.4771  0.4722
 1051SOL     OW 3351   3.460   2.441   5.457  0.1266  0.5001  0.7304
 1051SOL    HW1 3352   3.448   2.385   5.539  0.4891 -1.1073 -0.2583
 1051SOL    HW2 3353   3.475   2.536   5.483  0.7560 -0.0575  2.5385
 1052SOL     OW 3354   3.159   0.266   3.168  0.3559  0.6647  0.5933
 1052SOL    HW1 3355   3.095   0.191   3.156  1.7869 -0.5010 -0.0790
 1052SOL    HW2 3356   3.110   0.348   3.196 -1.2556 -0.4895  1.2750
 1053SOL     OW 3357   5.644   0.499   2.131 -0.4527 -0.3059  0.0833
 1053SOL    HW1 3358   5.667   0.596   2.134 -1.1907 -0.0729 -1.1483
 1053SOL    HW2 3359   5.583   0.477   2.208  0.4465 -0.0286  0.9058
 1054SOL     OW 3360   3.177   6.801   4.099  0.2729  0.0977 -0.3052
 1054SOL    HW1 3361   3.225   6.790   4.012  0.3409 -0.8980 -0.1517
 1054SOL    HW2 3362   3.207   6.730   4.162 -1.4272 -0.5776 -0.2160
 1055SOL     OW 3363   4.468   3.171   6.109  0.1712 -0.2091 -0.1350
 1055SOL    HW1 3364   4.384   3.151   6.159 -1.1329  0.9574 -1.7502
 1055SOL    HW2 3365   4.545   3.173   6.172 -1.1203 -0.5912  1.5101
 1056SOL     OW 3366   3.479   1.829   2.825 -0.7576 -0.5671 -0.2100
 1056SOL    HW1 3367   3.578   1.841   2.818 -0.4338 -3.5379 -3.1019
 1056SOL    HW2 3368   3.452   1.839   2.921  2.0842  1.5340  0.5141
 1057SOL     OW 3369   5.132   6.343   3.176 -0.0401 -0.2718  0.5668
 1057SOL    HW1 3370   5.081   6.261   3.202 -0.8006  0.1790  0.5146
 1057SOL    HW2 3371   5.160   6.393   3.259  1.0931 -0.9686  0.6299
 1058SOL     OW 3372   5.051   2.686   5.725 -0.4794 -0.3382  0.3823
 1058SOL    HW1 3373   4.955   2.679   5.750 -0.7590  0.8525 -0.3174
 1058SOL    HW2 3374   5.071   2.622   5.651 -1.2094  0.7611 -0.7982
 1059SOL     OW 3375   2.761   6.910   1.687  0.0892 -0.5791 -0.2966
 1059SOL    HW1 3376   2.806   6.994   1.655 -1.8637 -0.0312 -1.8332
 1059SOL    HW2 3377   2.788   6.834   1.628 -0.8395 -0.2735 -1.1463
 1060SOL     OW 3378   2.948   5.156   5.504  0.0692  0.2288 -0.4668
 1060SOL    HW1 3379   3.012   5.091   5.546  0.0265 -0.2073 -1.0698
 1060SOL    HW2 3380   2.916   5.119   5.417  0.6339  1.3977 -1.1859
 1061SOL     OW 3381   4.638   1.597   3.559  0.1595 -0.6851 -0.5025
 1061SOL    HW1 3382   4.540   1.606   3.575  0.1259 -1.0210 -0.5070
 1061SOL    HW2 3383   4.681   1.687   3.560 -0.1004 -0.5644 -0.1742
 1062SOL     OW 3384   4.075   0.631   4.648  0.2731  0.6949  0.0986
 1062SOL    HW1 3385   4.064   0.671   4.739 -0.3485  0.5601  0.0840
 1062SOL    HW2 3386   4.123   0.543   4.656  0.8899  1.0426  0.2160
 1063SOL     OW 3387   4.739   0.190   2.621 -0.0239 -0.2811 -0.5869
 1063SOL    HW1 3388   4.744   0.271   2.562  1.5048  0.3710  0.3768
 1063SOL    HW2 3389   4.806   0.123   2.589 -0.1566 -0.4931 -0.4155
 1064SOL     OW 3390   4.324   3.415   0.847 -0.1860  0.1096  0.1234
 1064SOL    HW1 3391   4.304   3.415   0.945 -0.2612  1.2984  0.1247
 1064SOL    HW2 3392   4.423   3.409   0.833  0.0887  2.6572  0.3984
 1065SOL     OW 3393   3.230   6.099   2.538 -0.4250  0.0923 -0.1957
 1065SOL    HW1 3394   3.273   6.084   2.449 -0.7801  2.4158 -0.8320
 1065SOL    HW2 3395   3.175   6.020   2.562  0.6176 -1.0749 -1.4737
 1066SOL     OW 3396   4.883   6.283   2.589  0.1888  0.3927 -0.0675
 1066SOL    HW1 3397   4.967   6.317   2.632  1.1007 -0.4484 -1.1234
 1066SOL    HW2 3398   4.819   6.359   2.578  1.1379  1.2359  0.0019
 1067SOL     OW 3399   3.546   0.249   4.771  0.3970 -0.4307  0.0587
 1067SOL    HW1 3400   3.637   0.217   4.795  0.0097 -1.3111  0.3950
 1067SOL    HW2 3401   3.530   0.339   4.812  1.7596  0.5659 -1.4739
 1068SOL     OW 3402   3.326   5.185   6.474 -0.4209 -0.2902  0.1584
 1068SOL    HW1 3403   3.246   5.149   6.523  0.1743 -2.1245 -0.1491
 1068SOL    HW2 3404   3.408   5.135   6.503  0.1476 -0.5184 -1.7185
 1069SOL     OW 3405   3.164   0.203   4.769  0.3211 -0.2334 -0.0254
 1069SOL    HW1 3406   3.153   0.177   4.673  0.1599  0.4855 -0.2087
 1069SOL    HW2 3407   3.228   0.139   4.813  0.9546 -0.1580 -0.7951
 1070SOL     OW 3408   5.751   5.283   1.266 -0.2522  1.0999 -0.1387
 1070SOL    HW1 3409   5.712   5.191   1.258 -1.6333  1.3776  2.4338
 1070SOL    HW2 3410   5.779   5.315   1.175 -2.3490 -0.7435 -1.5508
 1071SOL     OW 3411   3.821   2.245   1.018 -0.1876  0.2808 -0.5483
 1071SOL    HW1 3412   3.868   2.164   1.052  1.0178  0.7823 -0.9660
 1071SOL    HW2 3413   3.845   2.324   1.075  0.7625  0.8550 -1.6890
 1072SOL     OW 3414   3.516   6.671   2.576 -0.0661 -0.4585 -0.4210
 1072SOL    HW1 3415   3.516   6.761   2.533 -2.9042 -0.0513  0.2560
 1072SOL    HW2 3416   3.437   6.619   2.545  0.8795 -2.3104  0.1048
 1073SOL     OW 3417   3.806   2.489   1.139 -0.4596 -0.1365 -0.0784
 1073SOL    HW1 3418   3.742   2.467   1.212 -0.0797  0.7884  0.5526
 1073SOL    HW2 3419   3.773   2.569   1.088 -0.9491 -1.0357 -1.2261
 1074SOL     OW 3420   4.702   1.006   1.329  0.4632  0.2461  1.2061
 1074SOL    HW1 3421   4.800   0.997   1.317  0.1832 -0.0960 -1.6125
 1074SOL    HW2 3422   4.676   1.102   1.324  0.5373  0.2310  0.3240
 1075SOL     OW 3423   4.432   2.037   4.559 -0.1257 -0.5441  0.3086
 1075SOL    HW1 3424   4.485   1.966   4.605 -2.0321 -0.7692  2.2670
 1075SOL    HW2 3425   4.450   2.125   4.602 -2.3325 -0.8384  2.0242
 1076SOL     OW 3426   3.131   2.863   6.076  0.1726 -0.4749 -0.3672
 1076SOL    HW1 3427   3.077   2.929   6.024 -1.5777 -1.1090  0.5330
 1076SOL    HW2 3428   3.197   2.819   6.016 -0.6268  0.0188 -1.6494
 1077SOL     OW 3429   4.918   0.729   6.707  0.0674 -0.3540  0.3010
 1077SOL    HW1 3430   4.859   0.731   6.626  0.5338 -1.0199 -0.0648
 1077SOL    HW2 3431   4.874   0.675   6.779  0.5903 -1.6168 -0.2835
 1078SOL     OW 3432   3.876   5.103   1.170 -0.1769 -0.1971 -0.5549
 1078SOL    HW1 3433   3.887   5.004   1.167  1.8882 -0.0010 -0.6895
 1078SOL    HW2 3434   3.890   5.141   1.078 -1.3606  0.2064 -0.5867
 1079SOL     OW 3435   4.010   0.220   4.677  0.3123 -0.1335  0.5862
 1079SOL    HW1 3436   4.063   0.137   4.692 -0.6841 -0.8716  0.1500
 1079SOL    HW2 3437   3.932   0.222   4.740 -1.7296 -1.3617 -1.7352
 1080SOL     OW 3438   5.456   3.851   0.305  0.2074 -0.0635  0.8249
 1080SOL    HW1 3439   5.552   3.869   0.330  0.4987 -1.6262  0.8913
 1080SOL    HW2 3440   5.443   3.870   0.207  1.0753 -1.6280  0.3755
 1081SOL     OW 3441   4.037   6.421   2.175  0.2226  0.2276 -0.6245
 1081SOL    HW1 3442   4.023   6.411   2.077  1.2905 -0.5020 -0.7184
 1081SOL    HW2 3443   4.091   6.344   2.209  1.6977  1.5530  0.1534
 1082SOL     OW 3444   4.582   5.784   0.400 -0.0410  0.4013  0.5572
 1082SOL    HW1 3445   4.556   5.843   0.323  1.9339  1.0247  0.3093
 1082SOL    HW2 3446   4.676   5.804   0.427  0.7384 -2.6768  0.4574
 1083SOL     OW 3447   5.386   5.437   6.983 -0.0949  0.1872 -0.7556
 1083SOL    HW1 3448   5.380   5.345   7.022 -2.3080  0.3323 -0.6394
 1083SOL    HW2 3449   5.481   5.469   6.989 -0.0038 -0.2566  3.5064
 1084SOL     OW 3450   5.584   0.678   5.219  0.1623 -0.4066  0.0173
 1084SOL    HW1 3451   5.518   0.644   5.286 -0.6130  0.4858 -0.2828
 1084SOL    HW2 3452   5.618   0.767   5.247  0.8799 -0.6400 -0.0868
 1085SOL     OW 3453   5.113   4.062   4.854 -0.3619 -0.1576 -0.2840
 1085SOL    HW1 3454   5.100   4.067   4.755 -0.2029  0.3276 -0.2782
 1085SOL    HW2 3455   5.164   4.141   4.886  1.4121 -1.3071 -0.0922
 1086SOL     OW 3456   4.756   5.072   1.408 -0.3753 -0.1456  0.2563
 1086SOL    HW1 3457   4.765   5.118   1.320 -2.0505 -0.3500 -0.0453
 1086SOL    HW2 3458   4.817   5.115   1.474  2.3661 -1.1790 -1.4120
 1087SOL     OW 3459   4.240   1.349   1.818  0.4549 -0.1004 -0.4281
 1087SOL    HW1 3460   4.236   1.386   1.910 -1.4488  0.3233 -0.6408
 1087SOL    HW2 3461   4.327   1.301   1.805  0.0639 -1.7267  2.1650
 1088SOL     OW 3462   3.526   4.255   6.237  0.7851 -0.2812  0.3719
 1088SOL    HW1 3463   3.450   4.251   6.303  0.1432 -0.6947 -0.3705
 1088SOL    HW2 3464   3.491   4.236   6.145  1.5187  1.0466 -0.2199
 1089SOL     OW 3465   4.940   1.823   5.055 -0.2052 -0.1194 -0.1627
 1089SOL    HW1 3466   5.000   1.760   5.006 -0.2811 -0.0530 -0.3409
 1089SOL    HW2 3467   4.902   1.890   4.991 -1.0083 -0.5793 -0.1815
 1090SOL     OW 3468   4.839   6.591   5.517 -0.4958  0.6859 -0.0819
 1090SOL    HW1 3469   4.832   6.499   5.479 -0.3383  1.2524 -1.5403
 1090SOL    HW2 3470   4.761   6.646   5.487 -0.0517  1.3308 -0.0862
 1091SOL     OW 3471   2.866   0.263   5.251 -0.7609 -0.2599  0.2653
 1091SOL    HW1 3472   2.859   0.340   5.186  0.6743 -0.6592 -0.3940
 1091SOL    HW2 3473   2.785   0.262   5.309 -1.0521  1.4530 -0.0479
 1092SOL     OW 3474   3.987   5.428   6.482  0.1911 -0.0447  0.3886
 1092SOL    HW1 3475   3.956   5.513   6.439 -1.4162 -0.2737  1.0154
 1092SOL    HW2 3476   4.015   5.363   6.411  3.3990  1.6310 -0.0685
 1093SOL     OW 3477   3.240   5.437   1.897 -0.6054 -0.2593  0.0829
 1093SOL    HW1 3478   3.221   5.367   1.967 -0.4586 -1.8606 -1.4034
 1093SOL    HW2 3479   3.332   5.424   1.861 -0.3286  1.1557  0.2522
 1094SOL     OW 3480   4.666   1.389   3.870 -0.3049  0.2717 -0.0042
 1094SOL    HW1 3481   4.566   1.381   3.866 -0.3844  1.3347 -0.7468
 1094SOL    HW2 3482   4.704   1.374   3.779  0.0948  1.1271  0.0154
 1095SOL     OW 3483   4.564   3.190   0.725  0.2902 -0.0898 -0.3439
 1095SOL    HW1 3484   4.654   3.171   0.765 -0.3322  1.1520  1.7774
 1095SOL    HW2 3485   4.569   3.276   0.673  0.3027  0.0310 -0.1433
 1096SOL     OW 3486   4.178   4.683   4.414  0.4231  0.2059  0.0415
 1096SOL    HW1 3487   4.089   4.699   4.370  1.0035  0.1927 -1.1719
 1096SOL    HW2 3488   4.244   4.749   4.380  1.1519 -0.4784  0.1007
 1097SOL     OW 3489   3.763   6.090   2.891  0.4942 -0.0853 -0.1950
 1097SOL    HW1 3490   3.706   6.019   2.932  0.1828  0.3655  0.1649
 1097SOL    HW2 3491   3.786   6.064   2.797 -1.7481  0.4653 -0.9766
 1098SOL     OW 3492   5.706   3.740   3.598 -0.1763 -0.1732 -0.7639
 1098SOL    HW1 3493   5.633   3.790   3.644 -0.2605 -2.3513  1.7613
 1098SOL    HW2 3494   5.788   3.797   3.592 -0.8139  0.8822  0.2444
 1099SOL     OW 3495   5.329   0.956   6.301 -0.2009 -0.3764 -0.0910
 1099SOL    HW1 3496   5.236   0.973   6.333  0.0769  0.0071  0.5351
 1099SOL    HW2 3497   5.355   0.862   6.324  0.0740 -0.0414  1.0650
 1100SOL     OW 3498   3.243   6.710   0.719 -0.0572  0.2480  0.1300
 1100SOL    HW1 3499   3.243   6.635   0.786  0.8488  0.1405  0.0189
 1100SOL    HW2 3500   3.325   6.703   0.662 -0.4519  0.7733 -0.5077
 1101SOL     OW 3501   4.831   4.417   1.078 -0.2069  0.4034 -0.2715
 1101SOL    HW1 3502   4.818   4.471   1.161 -1.0675  1.0740 -0.8207
 1101SOL    HW2 3503   4.865   4.477   1.005  0.9077 -0.2565 -0.3122
 1102SOL     OW 3504   3.497   5.681   4.069  0.2844 -0.8126 -0.0382
 1102SOL    HW1 3505   3.411   5.699   4.020  0.0982  0.5971  0.7633
 1102SOL    HW2 3506   3.478   5.671   4.166  0.9569 -1.2287  0.0552
 1103SOL     OW 3507   5.237   6.269   0.666 -0.2438  0.2861  0.3687
 1103SOL    HW1 3508   5.145   6.234   0.651 -0.8776  1.4157  1.4349
 1103SOL    HW2 3509   5.290   6.205   0.722 -1.4482  1.0432  2.4744
 1104SOL     OW 3510   3.123   2.830   1.148 -0.3501 -0.3692  0.1106
 1104SOL    HW1 3511   3.168   2.919   1.139  0.2657 -0.6426  0.3748
 1104SOL    HW2 3512   3.160   2.783   1.229 -1.8825 -0.1607  0.9686
 1105SOL     OW 3513   2.626   6.224   6.472  0.4133  0.2057 -0.1430
 1105SOL    HW1 3514   2.630   6.207   6.570 -0.3517 -0.4755 -0.2245
 1105SOL    HW2 3515   2.562   6.300   6.454 -2.7108 -2.2702 -0.3686
 1106SOL     OW 3516   5.138   3.817   4.948 -0.5514  0.0239 -0.4938
 1106SOL    HW1 3517   5.231   3.796   4.978 -1.5758 -0.0654  3.0340
 1106SOL    HW2 3518   5.135   3.909   4.910  0.9630 -0.0327 -0.8181
 1107SOL     OW 3519   4.253   6.722   4.508 -0.0474  0.4843 -0.1770
 1107SOL    HW1 3520   4.345   6.761   4.504  0.3729 -0.4603 -0.1291
 1107SOL    HW2 3521   4.185   6.795   4.498  0.6698  1.4241  1.3396
 1108SOL     OW 3522   5.369   5.359   1.562  0.5259 -0.3835 -0.3006
 1108SOL    HW1 3523   5.452   5.304   1.553  0.6287 -0.3828  0.6106
 1108SOL    HW2 3524   5.369   5.407   1.650  0.3855  0.9976 -1.0210
 1109SOL     OW 3525   3.914   3.385   0.113 -0.6240 -0.2299  0.4570
 1109SOL    HW1 3526   3.995   3.414   0.165 -0.7894  0.8664  0.1292
 1109SOL    HW2 3527   3.835   3.439   0.143 -0.5073  1.2734 -1.6772
 1110SOL     OW 3528   4.311   4.556   4.842 -0.0238 -0.4063  0.1145
 1110SOL    HW1 3529   4.346   4.567   4.749 -0.6148  1.7363  0.0875
 1110SOL    HW2 3530   4.252   4.476   4.846 -0.2911 -0.3215 -1.4537
 1111SOL     OW 3531   4.013   0.403   4.025 -0.0090  0.0234 -0.1708
 1111SOL    HW1 3532   4.011   0.304   4.009 -0.6828 -0.0773  0.5000
 1111SOL    HW2 3533   4.067   0.422   4.108  0.3792  0.2497 -0.4695
 1112SOL     OW 3534   5.319   3.674   1.648 -0.0988 -0.6817 -0.0146
 1112SOL    HW1 3535   5.357   3.586   1.676  0.2397 -0.9100 -1.1459
 1112SOL    HW2 3536   5.233   3.690   1.696  0.4690 -1.0337  1.1572
 1113SOL     OW 3537   4.713   2.627   3.927  0.0419 -0.4720  0.3192
 1113SOL    HW1 3538   4.772   2.676   3.863 -1.2586  0.8511  0.0851
 1113SOL    HW2 3539   4.618   2.652   3.910 -0.5333 -1.8956  1.2557
 1114SOL     OW 3540   4.807   5.841   3.275 -0.2216 -0.0069 -0.4937
 1114SOL    HW1 3541   4.788   5.743   3.267 -0.6204 -0.0895  1.0604
 1114SOL    HW2 3542   4.902   5.859   3.250 -0.2233 -0.7437 -1.0549
 1115SOL     OW 3543   5.108   0.835   2.532  0.0096 -1.0511 -0.9249
 1115SOL    HW1 3544   5.016   0.838   2.493  0.3176  0.4128 -1.6287
 1115SOL    HW2 3545   5.114   0.762   2.600 -3.0303  1.4801  2.4519
 1116SOL     OW 3546   5.126   6.093   6.619 -0.0231  0.6199 -0.0878
 1116SOL    HW1 3547   5.038   6.139   6.635  0.2287  1.5638 -1.3102
 1116SOL    HW2 3548   5.131   6.060   6.525  0.9015  0.5198 -0.0189
 1117SOL     OW 3549   2.731   2.788   1.549 -0.1100  0.1068 -0.2950
 1117SOL    HW1 3550   2.772   2.697   1.537 -1.0277 -1.2554  4.5568
 1117SOL    HW2 3551   2.651   2.797   1.491 -1.3494 -3.2459  0.6626
 1118SOL     OW 3552   5.446   4.710   5.807 -0.3753  0.9445  0.0989
 1118SOL    HW1 3553   5.373   4.663   5.758 -0.7986  1.0281  0.6501
 1118SOL    HW2 3554   5.528   4.713   5.748  0.0712 -1.5330  0.4624
 1119SOL     OW 3555   3.741   2.122   1.710 -0.3183 -0.2990  0.5421
 1119SOL    HW1 3556   3.743   2.093   1.615 -1.3887  0.0455  0.4045
 1119SOL    HW2 3557   3.736   2.222   1.715 -1.0729 -0.3504  0.9420
 1120SOL     OW 3558   3.086   5.846   1.363 -0.5516 -0.5274 -0.1299
 1120SOL    HW1 3559   3.136   5.861   1.277  0.4951  0.6227  0.6453
 1120SOL    HW2 3560   3.045   5.755   1.362  0.8180 -1.1724 -1.1891
 1121SOL     OW 3561   4.441   0.870   3.054  0.1646 -0.3300 -0.1164
 1121SOL    HW1 3562   4.385   0.951   3.037  3.3964  1.4906 -3.4659
 1121SOL    HW2 3563   4.457   0.861   3.152 -1.8022  2.0189  0.5136
 1122SOL     OW 3564   3.273   1.118   0.656  0.0246 -0.2504  0.6566
 1122SOL    HW1 3565   3.324   1.169   0.587 -1.7041  0.6726 -0.0131
 1122SOL    HW2 3566   3.335   1.058   0.707  1.7393  0.8564 -0.0576
 1123SOL     OW 3567   4.548   5.969   1.221 -0.0180 -0.2346 -0.4920
 1123SOL    HW1 3568   4.640   5.929   1.221  0.2458  0.3637  0.1841
 1123SOL    HW2 3569   4.542   6.042   1.289 -1.2678 -0.8944  0.1552
 1124SOL     OW 3570   5.143   1.492   4.084 -0.2337 -0.7817 -0.0232
 1124SOL    HW1 3571   5.086   1.428   4.135  0.9905 -1.4300  0.5691
 1124SOL    HW2 3572   5.239   1.479   4.109  0.2830 -0.3307 -1.6472
 1125SOL     OW 3573   2.930   1.960   1.306  0.2391  0.0385 -0.2544
 1125SOL    HW1 3574   2.833   1.955   1.285  0.0386 -0.9300  0.8140
 1125SOL    HW2 3575   2.957   1.879   1.358  1.6763  0.1660 -0.7511
 1126SOL     OW 3576   3.138   1.238   5.741  0.0879 -0.1292 -0.1280
 1126SOL    HW1 3577   3.233   1.268   5.736  0.0171  0.2599  0.7924
 1126SOL    HW2 3578   3.118   1.203   5.832 -1.2971  2.0193  0.4514
 1127SOL     OW 3579   4.665   1.830   6.811  0.3835  0.1549 -0.2322
 1127SOL    HW1 3580   4.667   1.788   6.902  0.3071  0.6482  0.0034
 1127SOL    HW2 3581   4.748   1.885   6.798  1.4549 -1.6257 -1.3063
 1128SOL     OW 3582   3.053   4.618   1.493 -0.0994 -0.0247 -0.0588
 1128SOL    HW1 3583   2.971   4.583   1.539 -0.6016  1.0614 -0.1047
 1128SOL    HW2 3584   3.087   4.549   1.429 -0.9827 -0.4945 -0.0430
 1129SOL     OW 3585   4.514   6.480   6.818 -0.0210  0.0938 -0.0412
 1129SOL    HW1 3586   4.598   6.530   6.841  0.0816 -0.3151  0.4946
 1129SOL    HW2 3587   4.524   6.384   6.845  0.0682 -0.4043 -1.7064
 1130SOL     OW 3588   4.507   3.017   6.723 -0.1257  0.0656  0.1700
 1130SOL    HW1 3589   4.601   3.039   6.697  0.0318  0.1449  0.7968
 1130SOL    HW2 3590   4.492   3.043   6.818 -1.7311  3.1911 -0.7759
 1131SOL     OW 3591   3.511   2.914   6.763  0.6279 -0.3155 -0.3540
 1131SOL    HW1 3592   3.445   2.883   6.694 -2.0776  1.8512  1.0296
 1131SOL    HW2 3593   3.556   2.997   6.730 -0.0866  0.2775  0.1420
 1132SOL     OW 3594   5.262   4.646   4.325 -0.1943  0.2428  0.3139
 1132SOL    HW1 3595   5.201   4.691   4.391 -1.5240 -0.1541 -0.5955
 1132SOL    HW2 3596   5.243   4.681   4.233  0.4712 -0.4023 -0.0756
 1133SOL     OW 3597   4.587   3.447   2.133 -0.1152  0.0718  0.2351
 1133SOL    HW1 3598   4.661   3.460   2.198  1.2993 -1.3719 -0.9756
 1133SOL    HW2 3599   4.560   3.350   2.132 -0.3563  0.1309 -1.0301
 1134SOL     OW 3600   5.502   2.367   2.040 -0.0587 -0.2227 -0.3154
 1134SOL    HW1 3601   5.566   2.321   2.102  0.0474  0.5883  0.1990
 1134SOL    HW2 3602   5.445   2.430   2.093  0.9281  1.4814 -1.1976
 1135SOL     OW 3603   3.613   3.506   2.112 -0.2885  0.0435 -0.0179
 1135SOL    HW1 3604   3.696   3.527   2.061 -0.6969  0.6326 -0.4674
 1135SOL    HW2 3605   3.569   3.425   2.072  0.6789 -0.9900  0.9725
 1136SOL     OW 3606   4.788   5.256   6.402  0.2079  0.1888 -0.0957
 1136SOL    HW1 3607   4.779   5.343   6.450  2.6311  0.4888 -0.0953
 1136SOL    HW2 3608   4.882   5.222   6.411  0.2668 -0.6774 -3.0400
 1137SOL     OW 3609   5.513   5.951   2.178 -0.1139  0.7958  0.1783
 1137SOL    HW1 3610   5.436   5.888   2.182  1.1524 -0.7842  0.3425
 1137SOL    HW2 3611   5.514   6.007   2.262 -1.7414  1.6987 -0.3625
 1138SOL     OW 3612   3.737   5.519   5.955 -0.0152  0.3493  0.0553
 1138SOL    HW1 3613   3.697   5.585   5.891 -0.0883  0.5526  0.3053
 1138SOL    HW2 3614   3.832   5.503   5.931 -0.7736 -1.8052 -1.8880
 1139SOL     OW 3615   3.218   5.368   4.583 -0.5904  0.5439  0.2889
 1139SOL    HW1 3616   3.193   5.322   4.668 -1.7157  0.8834  0.1627
 1139SOL    HW2 3617   3.214   5.302   4.507  0.8856  0.1239  0.5431
 1140SOL     OW 3618   3.506   5.232   3.023 -0.0099 -0.3587  0.3604
 1140SOL    HW1 3619   3.569   5.301   2.988 -0.3685 -0.3149 -0.2238
 1140SOL    HW2 3620   3.469   5.263   3.111 -1.8408  1.2908 -0.8823
 1141SOL     OW 3621   3.594   2.304   2.405  0.1021 -0.1988  0.2863
 1141SOL    HW1 3622   3.551   2.275   2.320 -0.0119  1.8408 -0.3937
 1141SOL    HW2 3623   3.693   2.294   2.398  0.0674 -0.3647  0.0402
 1142SOL     OW 3624   3.200   5.763   0.516  0.3158  0.1110  0.4579
 1142SOL    HW1 3625   3.224   5.672   0.548  0.6769 -0.2412 -0.7502
 1142SOL    HW2 3626   3.115   5.793   0.560 -0.1983 -1.1173  0.3204
 1143SOL     OW 3627   3.346   6.163   5.062 -0.2390  0.5234  0.2529
 1143SOL    HW1 3628   3.364   6.239   5.124 -0.9321 -0.4664  1.7218
 1143SOL    HW2 3629   3.273   6.188   4.999 -0.5884  1.0197  0.8406
 1144SOL     OW 3630   5.157   4.839   3.855 -0.3364 -0.6132  1.1084
 1144SOL    HW1 3631   5.153   4.871   3.950  1.8898  1.7809  0.4967
 1144SOL    HW2 3632   5.067   4.848   3.813 -0.8598  0.3417  2.3774
 1145SOL     OW 3633   5.570   1.253   4.187 -0.4106  0.6889 -0.1439
 1145SOL    HW1 3634   5.541   1.206   4.270 -0.3715 -0.1968 -0.6118
 1145SOL    HW2 3635   5.667   1.234   4.170 -1.0468 -1.4417 -1.8306
 1146SOL     OW 3636   3.396   5.256   3.586 -0.2811  0.2415  0.7987
 1146SOL    HW1 3637   3.316   5.301   3.625 -0.8541 -1.1147  1.2413
 1146SOL    HW2 3638   3.472   5.262   3.651 -0.6914 -0.4048  1.3552
 1147SOL     OW 3639   4.828   5.127   3.655 -0.3946  0.4758  0.0592
 1147SOL    HW1 3640   4.731   5.137   3.632 -0.1618  2.0244 -0.3664
 1147SOL    HW2 3641   4.864   5.045   3.612 -1.0116  1.0493 -1.6308
 1148SOL     OW 3642   3.434   2.191   0.719 -0.1183 -0.1966 -0.9039
 1148SOL    HW1 3643   3.483   2.178   0.633  1.3097  0.9639 -0.2987
 1148SOL    HW2 3644   3.498   2.191   0.795 -1.4509 -2.1647  0.3190
 1149SOL     OW 3645   3.686   1.109   5.879 -0.2675  0.1362  0.4890
 1149SOL    HW1 3646   3.785   1.125   5.882 -0.0116 -0.7465 -1.4577
 1149SOL    HW2 3647   3.668   1.011   5.882 -1.0574  0.2677  0.3947
 1150SOL     OW 3648   3.421   5.854   0.026 -0.1720  0.5027 -0.6656
 1150SOL    HW1 3649   3.422   5.836  -0.072 -0.3160 -1.6847 -0.3264
 1150SOL    HW2 3650   3.446   5.770   0.075  0.3598  1.6818  1.1555
 1151SOL     OW 3651   3.286   2.217   6.372  1.3697  0.0459  0.1769
 1151SOL    HW1 3652   3.307   2.201   6.469 -0.7307 -0.5861  0.5748
 1151SOL    HW2 3653   3.323   2.141   6.318  2.3461  0.2781  0.4966
 1152SOL     OW 3654   3.570   0.731   0.746  0.0053 -0.3071 -0.0108
 1152SOL    HW1 3655   3.626   0.751   0.826  0.5336 -2.5684  0.2601
 1152SOL    HW2 3656   3.527   0.642   0.757 -0.5822 -0.3062 -1.8931
 1153SOL     OW 3657   2.866   5.000   5.268  0.2053 -0.3827 -1.0311
 1153SOL    HW1 3658   2.860   4.920   5.208 -3.1285 -1.2230  0.1729
 1153SOL    HW2 3659   2.823   5.079   5.223  0.6738 -0.1046 -0.9984
 1154SOL     OW 3660   5.421   6.261   4.844  0.5463  0.1620 -0.2265
 1154SOL    HW1 3661   5.440   6.273   4.746 -1.3481  0.1593 -0.6486
 1154SOL    HW2 3662   5.474   6.185   4.880  1.3521  0.2353 -1.2328
 1155SOL     OW 3663   3.878   0.713   6.759  0.1705  0.5049 -0.2202
 1155SOL    HW1 3664   3.855   0.638   6.820 -2.0653  0.6049 -0.8542
 1155SOL    HW2 3665   3.924   0.677   6.678  0.1469 -0.0477  0.0080
 1156SOL     OW 3666   5.280   0.436   0.317  0.3298 -0.0302  0.0852
 1156SOL    HW1 3667   5.233   0.525   0.320  0.3270  0.0005 -0.5951
 1156SOL    HW2 3668   5.215   0.363   0.338  0.3600  0.1385  0.7670
 1157SOL     OW 3669   4.223   5.256   1.259 -0.1281 -0.3438 -0.2054
 1157SOL    HW1 3670   4.314   5.215   1.260  0.6549  1.2873 -0.8787
 1157SOL    HW2 3671   4.171   5.226   1.339  1.5531 -0.1287  1.0150
 1158SOL     OW 3672   4.105   5.765   4.843  0.0680 -0.0100  0.0641
 1158SOL    HW1 3673   4.052   5.734   4.922 -1.1300 -0.3589 -0.8268
 1158SOL    HW2 3674   4.113   5.865   4.845  0.2420 -0.0360  0.7425
 1159SOL     OW 3675   4.185   0.406   0.983  0.1392  0.0140 -0.1209
 1159SOL    HW1 3676   4.130   0.489   0.975 -1.4202 -1.0409 -0.8050
 1159SOL    HW2 3677   4.189   0.360   0.894  0.3830 -1.0048  0.4047
 1160SOL     OW 3678   5.248   1.518   2.643 -0.1746  0.0334 -0.4380
 1160SOL    HW1 3679   5.222   1.561   2.556  0.7143  0.6175 -0.4218
 1160SOL    HW2 3680   5.340   1.546   2.668  0.3594 -1.7038 -0.3000
 1161SOL     OW 3681   4.596   3.559   1.880  0.3550 -0.3077 -0.2012
 1161SOL    HW1 3682   4.588   3.518   1.971  0.4363 -2.8326 -1.2378
 1161SOL    HW2 3683   4.693   3.579   1.862  0.5000 -0.9627 -0.1830
 1162SOL     OW 3684   3.262   0.322   6.405  0.5259  0.0810  0.1176
 1162SOL    HW1 3685   3.334   0.300   6.340  0.0360  0.0344 -0.4142
 1162SOL    HW2 3686   3.299   0.383   6.476  1.0089  0.3046 -0.3167
 1163SOL     OW 3687   3.603   4.038   5.287  0.0129  0.3238  0.1824
 1163SOL    HW1 3688   3.507   4.055   5.268  0.0463 -0.7531 -1.0255
 1163SOL    HW2 3689   3.651   4.125   5.298 -0.7814  0.9076 -0.8440
 1164SOL     OW 3690   4.854   1.410   6.219 -0.1628  0.3095  0.6110
 1164SOL    HW1 3691   4.925   1.452   6.277 -0.3072 -0.1763  1.1473
 1164SOL    HW2 3692   4.774   1.469   6.217  0.1737  0.7608  0.1755
 1165SOL     OW 3693   3.924   3.455   6.176  0.8287  0.3639 -0.4357
 1165SOL    HW1 3694   3.939   3.490   6.084 -0.3090 -0.3299 -0.9038
 1165SOL    HW2 3695   3.853   3.384   6.174 -0.5512  1.6103  1.2203
 1166SOL     OW 3696   5.565   3.782   6.293 -0.6291  0.3082 -0.3077
 1166SOL    HW1 3697   5.575   3.685   6.272 -1.1736  0.1579  0.1197
 1166SOL    HW2 3698   5.486   3.819   6.245 -0.0795  0.6881 -0.9435
 1167SOL     OW 3699   4.057   3.461   5.564 -0.2939 -0.7635 -0.1612
 1167SOL    HW1 3700   4.114   3.541   5.581  1.0496 -0.9192 -3.3771
 1167SOL    HW2 3701   3.971   3.470   5.615 -0.0401  2.5213 -0.1316
 1168SOL     OW 3702   3.972   3.623   5.948 -0.0622 -0.3930  0.2086
 1168SOL    HW1 3703   4.065   3.589   5.933 -0.7006 -1.2364 -2.2898
 1168SOL    HW2 3704   3.966   3.718   5.919  0.1967 -0.0775  1.1600
 1169SOL     OW 3705   3.870   6.523   4.580 -0.4860  0.8222  0.0562
 1169SOL    HW1 3706   3.924   6.553   4.659 -0.4203  1.1069 -0.0933
 1169SOL    HW2 3707   3.890   6.583   4.502 -0.2610  0.3021 -0.2892
 1170SOL     OW 3708   3.194   3.839   1.450 -0.2067  0.1227  0.1597
 1170SOL    HW1 3709   3.113   3.844   1.508 -1.1170 -1.5322 -0.8811
 1170SOL    HW2 3710   3.263   3.782   1.495 -0.1406  0.4404  0.4641
 1171SOL     OW 3711   4.951   3.887   4.518 -0.7613  0.1128 -0.3387
 1171SOL    HW1 3712   5.013   3.954   4.558  0.0111 -1.1472  0.6362
 1171SOL    HW2 3713   5.002   3.805   4.492 -2.0692 -1.2058  1.0495
 1172SOL     OW 3714   4.673   0.690   4.385  1.0569  0.0435  0.0064
 1172SOL    HW1 3715   4.712   0.613   4.335  1.9477  0.7805 -0.4411
 1172SOL    HW2 3716   4.573   0.681   4.386  1.0803 -0.4806 -1.0780
 1173SOL     OW 3717   5.274   3.924   3.000 -0.3814  0.3062 -0.2556
 1173SOL    HW1 3718   5.250   3.890   2.910 -0.7332 -0.9778  0.3025
 1173SOL    HW2 3719   5.372   3.913   3.015 -0.4154 -0.0293 -0.2664
 1174SOL     OW 3720   5.218   2.816   6.791 -0.0432  0.0307 -0.8256
 1174SOL    HW1 3721   5.150   2.760   6.836  0.3153  1.0033  1.0080
 1174SOL    HW2 3722   5.182   2.848   6.703 -1.8127  0.2294 -0.0662
 1175SOL     OW 3723   2.945   2.510   1.036 -0.1931 -0.0770 -0.1320
 1175SOL    HW1 3724   2.972   2.540   1.127 -1.6718 -0.6615  0.5408
 1175SOL    HW2 3725   2.941   2.588   0.974  2.9716  0.0466 -0.3351
 1176SOL     OW 3726   3.128   0.375   6.109  0.4920  0.2209 -0.3851
 1176SOL    HW1 3727   3.206   0.433   6.134  1.2908 -0.9084 -0.2025
 1176SOL    HW2 3728   3.099   0.322   6.188 -0.1883  0.2952 -0.5751
 1177SOL     OW 3729   3.482   6.459   0.132 -0.1609 -0.1379 -0.2777
 1177SOL    HW1 3730   3.485   6.404   0.216 -1.5269  0.0268 -0.1024
 1177SOL    HW2 3731   3.528   6.546   0.148  1.3030 -0.8711 -0.3102
 1178SOL     OW 3732   5.712   5.657   2.309 -0.3916 -0.1287 -0.1179
 1178SOL    HW1 3733   5.779   5.728   2.289 -0.3187  0.1606  1.0676
 1178SOL    HW2 3734   5.649   5.648   2.232  0.5195  0.1437 -0.9160
 1179SOL     OW 3735   4.046   3.083   6.888  0.1876 -0.0683  0.4038
 1179SOL    HW1 3736   4.077   3.177   6.873  0.5065 -0.4384 -1.4906
 1179SOL    HW2 3737   3.955   3.085   6.930 -0.3829  1.1157 -0.7918
 1180SOL     OW 3738   4.920   6.727   0.282  0.5476  0.6627  0.5879
 1180SOL    HW1 3739   4.859   6.655   0.249  1.1806  0.4122 -0.0786
 1180SOL    HW2 3740   5.013   6.708   0.249  0.7635  1.6484  0.6225
 1181SOL     OW 3741   3.067   3.054   5.894 -0.1017 -0.2049  0.1458
 1181SOL    HW1 3742   3.155   3.061   5.846 -0.1964 -0.5984 -0.0940
 1181SOL    HW2 3743   2.995   3.033   5.829 -0.4137  0.3302  0.3160
 1182SOL     OW 3744   4.897   6.070   1.102 -0.1224 -0.1762 -0.1682
 1182SOL    HW1 3745   4.867   6.020   1.183  0.8819 -0.5291  0.0043
 1182SOL    HW2 3746   4.992   6.046   1.081  0.3946  1.6301 -0.0951
 1183SOL     OW 3747   5.010   4.083   0.171 -0.2287 -0.6696  0.1615
 1183SOL    HW1 3748   5.101   4.124   0.164  0.0424 -0.9518  1.7178
 1183SOL    HW2 3749   4.940   4.153   0.156  0.2371  0.2256  1.9607
 1184SOL     OW 3750   5.428   1.207   1.000 -0.0886 -0.0396  0.1637
 1184SOL    HW1 3751   5.368   1.234   1.075  2.0964 -0.3772  2.1374
 1184SOL    HW2 3752   5.523   1.210   1.030  0.9696  0.6218 -2.8765
 1185SOL     OW 3753   3.508   3.886   5.065 -0.1105 -0.1192 -0.1378
 1185SOL    HW1 3754   3.549   3.910   5.152  1.7918 -0.5686 -0.8583
 1185SOL    HW2 3755   3.552   3.803   5.029  0.3203  0.9616 -2.2705
 1186SOL     OW 3756   3.989   5.601   4.103 -0.5031  0.1454  0.1140
 1186SOL    HW1 3757   3.906   5.656   4.116 -0.9200 -0.6792  1.1143
 1186SOL    HW2 3758   3.971   5.528   4.038 -0.4339  0.2117  0.0198
 1187SOL     OW 3759   3.356   6.653   6.250 -0.3491  0.2098  0.1259
 1187SOL    HW1 3760   3.395   6.740   6.282 -0.1451  1.1749 -2.4577
 1187SOL    HW2 3761   3.260   6.667   6.224 -0.5488 -0.5559  0.4159
 1188SOL     OW 3762   5.759   6.663   1.119 -0.2589  0.0921 -0.1813
 1188SOL    HW1 3763   5.721   6.588   1.064  1.5599 -1.2076  0.2631
 1188SOL    HW2 3764   5.741   6.750   1.073 -3.3555 -0.4324 -0.2013
 1189SOL     OW 3765   3.373   2.448   5.195  0.9981  0.0573 -0.4875
 1189SOL    HW1 3766   3.392   2.454   5.293 -1.1464 -0.5457  0.0278
 1189SOL    HW2 3767   3.316   2.526   5.168 -0.4713 -1.0580 -0.6889
 1190SOL     OW 3768   2.777   5.525   5.215  0.2036 -0.8467 -0.1816
 1190SOL    HW1 3769   2.757   5.586   5.138 -0.0137 -1.8867 -0.9716
 1190SOL    HW2 3770   2.732   5.560   5.298  0.3945  0.2544 -0.5261
 1191SOL     OW 3771   4.702   6.370   1.861  0.0086 -0.3215 -0.2975
 1191SOL    HW1 3772   4.735   6.279   1.886  0.7687 -0.3048 -1.2174
 1191SOL    HW2 3773   4.679   6.420   1.945 -0.5946 -1.4130  0.2110
 1192SOL     OW 3774   3.070   1.587   3.680  0.2658  0.3150 -0.1063
 1192SOL    HW1 3775   2.987   1.612   3.631  0.1351 -0.0072 -0.0530
 1192SOL    HW2 3776   3.149   1.604   3.621  0.0094 -1.6645 -1.1273
 1193SOL     OW 3777   4.960   3.627   6.722  0.0693 -0.1492 -0.5542
 1193SOL    HW1 3778   5.054   3.604   6.748 -0.5848  0.1978  2.4906
 1193SOL    HW2 3779   4.902   3.547   6.733 -0.1881 -0.1118 -1.5267
 1194SOL     OW 3780   3.183   0.350   3.906  0.2326 -0.1470 -0.2601
 1194SOL    HW1 3781   3.274   0.386   3.927  0.5849 -1.8646  1.5500
 1194SOL    HW2 3782   3.138   0.409   3.839  1.9228  1.8063  0.2099
 1195SOL     OW 3783   4.522   5.118   5.882 -0.1574  0.0194 -0.0844
 1195SOL    HW1 3784   4.543   5.118   5.979 -2.5061  0.0229  0.5010
 1195SOL    HW2 3785   4.460   5.042   5.861  1.0376 -0.5413 -1.7881
 1196SOL     OW 3786   3.050   4.487   2.987 -0.3247 -0.0430 -0.1311
 1196SOL    HW1 3787   2.989   4.431   2.932 -0.1442  1.4282 -1.9498
 1196SOL    HW2 3788   3.085   4.433   3.064 -0.8925 -2.0814 -1.2252
 1197SOL     OW 3789   5.501   4.506   5.380 -0.5540 -0.1546  0.2894
 1197SOL    HW1 3790   5.461   4.587   5.337  0.0020  0.6101  1.1534
 1197SOL    HW2 3791   5.452   4.424   5.351 -1.1356  0.4890 -0.5964
 1198SOL     OW 3792   3.392   2.995   3.683  0.0395 -0.5459  0.5457
 1198SOL    HW1 3793   3.338   2.929   3.631 -0.6943  0.5795 -0.1671
 1198SOL    HW2 3794   3.460   2.947   3.739  2.3240 -1.7438 -2.9639
 1199SOL     OW 3795   4.955   5.906   5.829 -0.6675  0.0086  0.5421
 1199SOL    HW1 3796   4.907   5.883   5.745  0.7394 -1.2588  0.0384
 1199SOL    HW2 3797   4.914   5.857   5.906 -0.2530 -1.0204  0.1257
 1200SOL     OW 3798   5.354   3.776   6.822  0.6228  0.7571 -0.3861
 1200SOL    HW1 3799   5.419   3.792   6.748  0.1476 -1.2604 -1.3031
 1200SOL    HW2 3800   5.332   3.679   6.827 -1.0843  1.1596  0.9614
 1201SOL     OW 3801   3.860   4.357   6.683 -0.4549  0.1648 -1.0206
 1201SOL    HW1 3802   3.763   4.380   6.679 -0.5956 -0.1466  0.0984
 1201SOL    HW2 3803   3.912   4.439   6.710 -0.5069  0.1434 -0.8492
 1202SOL     OW 3804   4.483   3.789   6.642 -0.3402 -0.1430 -0.5070
 1202SOL    HW1 3805   4.583   3.790   6.636  0.0091 -0.2068  3.0425
 1202SOL    HW2 3806   4.447   3.871   6.599  1.4186  0.7864 -0.3325
 1203SOL     OW 3807   4.235   2.383   1.913 -0.4131 -0.5484 -0.4475
 1203SOL    HW1 3808   4.288   2.457   1.871  1.1477 -1.7827 -0.7407
 1203SOL    HW2 3809   4.254   2.381   2.011  0.0103 -0.9260 -0.5359
 1204SOL     OW 3810   5.351   2.821   3.071  0.3284 -0.8121 -0.3704
 1204SOL    HW1 3811   5.288   2.872   3.131 -0.8131 -2.3027 -0.2341
 1204SOL    HW2 3812   5.388   2.883   3.002  0.0123  0.4780  0.5627
 1205SOL     OW 3813   2.968   3.462   3.858  0.3197  0.3148  0.3908
 1205SOL    HW1 3814   2.961   3.411   3.943  0.4762 -0.7012 -0.1836
 1205SOL    HW2 3815   2.890   3.440   3.799  0.3958  0.7360  0.1235
 1206SOL     OW 3816   4.565   4.374   5.478 -0.0155  0.2363  0.1262
 1206SOL    HW1 3817   4.598   4.289   5.437 -1.9053 -0.0309 -0.9429
 1206SOL    HW2 3818   4.504   4.353   5.554 -2.2275  0.5019 -1.4818
 1207SOL     OW 3819   2.866   0.215   2.369  0.7772  0.5226  0.1022
 1207SOL    HW1 3820   2.820   0.173   2.291 -2.6411  1.1680  1.5655
 1207SOL    HW2 3821   2.884   0.146   2.439  1.4131  0.3979 -0.1765
 1208SOL     OW 3822   3.103   2.760   3.790  0.0735 -0.4127  0.0702
 1208SOL    HW1 3823   3.149   2.759   3.701  0.4609 -0.2845  0.2665
 1208SOL    HW2 3824   3.104   2.668   3.829 -1.9564 -0.9325 -0.9946
 1209SOL     OW 3825   2.921   6.295   6.353  0.3275  0.1406  0.1653
 1209SOL    HW1 3826   3.012   6.299   6.393 -0.0183  2.4218  0.8628
 1209SOL    HW2 3827   2.852   6.288   6.425 -0.1153 -1.5777 -0.3528
 1210SOL     OW 3828   5.432   0.349   6.928 -0.0636  0.3585  0.3236
 1210SOL    HW1 3829   5.454   0.387   6.838  1.3811  1.0091  0.9260
 1210SOL    HW2 3830   5.455   0.416   6.999 -0.9783 -0.2350  1.2083
 1211SOL     OW 3831   4.968   5.791   3.023  0.0806 -0.9862  0.3703
 1211SOL    HW1 3832   5.036   5.857   2.992  1.4832 -2.5220  0.0288
 1211SOL    HW2 3833   4.902   5.773   2.950  1.3988 -2.0764 -0.6190
 1212SOL     OW 3834   4.645   0.992   2.840 -0.0838 -0.3503 -0.5183
 1212SOL    HW1 3835   4.712   0.931   2.798 -0.3625  0.2294 -1.8533
 1212SOL    HW2 3836   4.599   0.944   2.914  0.4563 -1.4004 -0.8391
 1213SOL     OW 3837   3.922   6.058   6.901 -0.0882 -0.5391  0.1727
 1213SOL    HW1 3838   3.847   6.058   6.835 -0.2111 -0.2799  0.3112
 1213SOL    HW2 3839   3.910   6.133   6.966 -0.0491 -0.8869  0.5870
 1214SOL     OW 3840   5.436   3.420   1.699  0.0883  0.2889 -0.4226
 1214SOL    HW1 3841   5.525   3.443   1.658  1.2891 -2.3308  0.5260
 1214SOL    HW2 3842   5.450   3.358   1.776 -2.5318  0.7225  0.4837
 1215SOL     OW 3843   3.938   1.657   1.693  0.5767 -0.5015  0.0940
 1215SOL    HW1 3844   3.898   1.589   1.754 -2.0058  1.5832  0.8953
 1215SOL    HW2 3845   3.960   1.739   1.745  1.2648  0.2168 -1.2736
 1216SOL     OW 3846   3.010   0.483   5.508  0.0007 -0.3792  0.0907
 1216SOL    HW1 3847   2.963   0.485   5.420  0.2661 -1.4198 -0.0894
 1216SOL    HW2 3848   3.109   0.491   5.494  0.0274 -0.3098  0.3089
 1217SOL     OW 3849   3.391   0.224   2.972  0.2524  0.1583 -0.7727
 1217SOL    HW1 3850   3.465   0.286   2.999  2.0093 -2.1569  0.0446
 1217SOL    HW2 3851   3.311   0.241   3.029  2.2704 -1.3807  2.8102
 1218SOL     OW 3852   5.397   3.076   3.639 -0.3302 -0.4524 -0.1680
 1218SOL    HW1 3853   5.484   3.040   3.671 -0.3010 -1.0100 -0.8559
 1218SOL    HW2 3854   5.337   3.000   3.613 -0.6742 -0.0435 -0.5957
 1219SOL     OW 3855   4.810   2.735   5.929  0.4190  0.1912  0.7073
 1219SOL    HW1 3856   4.758   2.787   5.862  0.9847  0.0383  0.1327
 1219SOL    HW2 3857   4.815   2.786   6.015 -2.0645 -0.5227  1.3442
 1220SOL     OW 3858   5.423   4.212   2.433 -0.5954  0.4323  0.6603
 1220SOL    HW1 3859   5.341   4.163   2.462  1.3672 -1.4714  3.4566
 1220SOL    HW2 3860   5.461   4.263   2.510  1.8653 -0.2994  0.0296
 1221SOL     OW 3861   5.243   5.037   5.116  0.5239  0.4371 -0.3665
 1221SOL    HW1 3862   5.269   5.019   5.210  0.1486 -0.1111 -0.3683
 1221SOL    HW2 3863   5.314   5.093   5.072  1.0206  0.1307  0.0417
 1222SOL     OW 3864   4.373   0.063   5.083 -0.0230  0.7827 -0.1502
 1222SOL    HW1 3865   4.440   0.130   5.051  0.1848  0.2185 -0.9116
 1222SOL    HW2 3866   4.411   0.013   5.161  0.8982 -0.2902 -1.2601
 1223SOL     OW 3867   3.315   4.240   6.444 -0.5993 -0.5060 -0.1770
 1223SOL    HW1 3868   3.260   4.323   6.452 -1.6889 -0.9096 -2.6235
 1223SOL    HW2 3869   3.347   4.213   6.535 -2.8151  0.8301  1.1007
 1224SOL     OW 3870   5.353   0.161   2.857 -0.1028 -0.5221 -0.1244
 1224SOL    HW1 3871   5.449   0.141   2.835  0.0535 -0.6087  0.6080
 1224SOL    HW2 3872   5.340   0.154   2.956 -0.6180  0.5505 -0.1019
 1225SOL     OW 3873   5.669   6.049   3.608 -0.1216 -0.4289  0.1562
 1225SOL    HW1 3874   5.609   5.973   3.633 -1.8356  0.6267 -0.5120
 1225SOL    HW2 3875   5.691   6.102   3.689 -0.7589 -0.3925  0.3148
 1226SOL     OW 3876   5.106   6.617   6.731  0.1322  0.0302  0.1953
 1226SOL    HW1 3877   5.189   6.595   6.679  1.3584 -0.0186  2.0848
 1226SOL    HW2 3878   5.066   6.701   6.696  2.4683  1.5103  0.8917
 1227SOL     OW 3879   3.029   6.525   2.110 -0.6288 -0.8994  0.7037
 1227SOL    HW1 3880   3.070   6.495   2.025 -1.1498 -2.2656  0.9057
 1227SOL    HW2 3881   2.962   6.597   2.091 -1.1095 -1.5402 -0.1187
 1228SOL     OW 3882   5.421   3.408   0.567 -0.3595 -0.1874  0.0644
 1228SOL    HW1 3883   5.353   3.444   0.631 -1.2823 -1.1818 -0.3218
 1228SOL    HW2 3884   5.425   3.467   0.486 -2.7030 -1.4622 -1.0937
 1229SOL     OW 3885   5.465   1.921   2.565 -0.0398 -0.3911  0.0709
 1229SOL    HW1 3886   5.386   1.949   2.511 -1.7244 -0.3669  2.3742
 1229SOL    HW2 3887   5.502   2.001   2.613  1.5702 -0.3657 -1.1080
 1230SOL     OW 3888   4.667   3.004   5.132 -0.3213 -0.1071  0.0962
 1230SOL    HW1 3889   4.747   3.062   5.118 -0.2105 -0.0913  0.7874
 1230SOL    HW2 3890   4.621   3.030   5.217 -0.5211 -0.7400  0.1855
 1231SOL     OW 3891   4.350   2.967   3.162  0.1954 -0.1160  0.5677
 1231SOL    HW1 3892   4.283   2.957   3.088  1.0341 -1.0261 -0.1116
 1231SOL    HW2 3893   4.303   2.974   3.250 -0.7916 -1.9263  0.2295
 1232SOL     OW 3894   4.242   4.721   0.403 -0.4370  0.0140 -0.1622
 1232SOL    HW1 3895   4.169   4.718   0.472 -0.4026 -2.1409 -0.1430
 1232SOL    HW2 3896   4.329   4.741   0.447 -0.5300 -0.6434  0.3352
 1233SOL     OW 3897   3.834   4.178   0.983  0.1468  0.0470  0.1596
 1233SOL    HW1 3898   3.736   4.179   1.005  0.0884  0.4604 -0.1216
 1233SOL    HW2 3899   3.847   4.141   0.892  0.1856  0.7596 -0.1283
 1234SOL     OW 3900   3.137   5.455   2.570 -0.3284 -0.3351  0.2841
 1234SOL    HW1 3901   3.169   5.363   2.547 -1.2801 -0.9596  1.3786
 1234SOL    HW2 3902   3.038   5.459   2.563 -0.2699  0.7509 -0.1753
 1235SOL     OW 3903   3.756   3.336   3.097 -0.4063  0.1165 -0.1697
 1235SOL    HW1 3904   3.734   3.357   3.193 -1.2355  0.2912 -0.3947
 1235SOL    HW2 3905   3.744   3.418   3.042 -0.7900 -0.2067 -0.5707
 1236SOL     OW 3906   4.338   2.236   4.260 -0.0839 -0.0061 -0.0945
 1236SOL    HW1 3907   4.350   2.299   4.336  0.7353  0.8598 -0.9160
 1236SOL    HW2 3908   4.300   2.150   4.293  3.0315 -0.7990  1.8038
 1237SOL     OW 3909   4.386   5.796   6.578  0.0358  0.8630  0.4557
 1237SOL    HW1 3910   4.298   5.838   6.554 -0.3971 -0.6788 -0.8534
 1237SOL    HW2 3911   4.378   5.750   6.666 -1.0337 -0.6613 -0.3774
 1238SOL     OW 3912   5.219   2.974   2.422 -0.8559 -0.2013 -0.3192
 1238SOL    HW1 3913   5.285   2.994   2.349 -1.1387 -1.7701 -1.0512
 1238SOL    HW2 3914   5.244   2.888   2.467 -2.1934 -0.6599 -0.3940
 1239SOL     OW 3915   5.081   0.597   1.026  0.8376  0.3605  0.1619
 1239SOL    HW1 3916   5.079   0.510   1.074 -0.0526  0.9803  1.3077
 1239SOL    HW2 3917   4.989   0.617   0.989  0.9701  0.9302  0.1320
 1240SOL     OW 3918   3.700   1.392   5.824 -0.3045 -0.0810  0.0469
 1240SOL    HW1 3919   3.683   1.364   5.730  1.0728 -0.1000 -0.2117
 1240SOL    HW2 3920   3.715   1.310   5.880 -3.6655 -0.2789  0.8841
 1241SOL     OW 3921   3.732   2.713   1.538  0.7078 -0.2234 -0.1209
 1241SOL    HW1 3922   3.828   2.686   1.537  0.9371  0.5425  0.6379
 1241SOL    HW2 3923   3.714   2.775   1.462  0.3169 -1.9403 -1.5084
 1242SOL     OW 3924   3.056   6.662   1.570 -0.0885 -0.0946  0.2160
 1242SOL    HW1 3925   2.960   6.640   1.548 -0.2790  0.2111  0.7277
 1242SOL    HW2 3926   3.060   6.751   1.617  0.7832  1.8821 -3.2336
 1243SOL     OW 3927   5.519   4.157   3.688 -0.2438 -0.3030  0.2943
 1243SOL    HW1 3928   5.593   4.137   3.623  0.1345  1.5511  0.0952
 1243SOL    HW2 3929   5.432   4.163   3.639 -0.7052 -3.0708  0.6074
 1244SOL     OW 3930   5.056   2.922   4.950  0.4934 -0.0140  0.4567
 1244SOL    HW1 3931   5.100   2.836   4.923 -2.8993 -2.6109  2.4271
 1244SOL    HW2 3932   5.060   2.931   5.049  2.4524  3.2910  0.2355
 1245SOL     OW 3933   5.007   2.258   3.211  0.6697 -0.0920  0.0375
 1245SOL    HW1 3934   5.094   2.307   3.214 -0.7367  2.7833 -1.7428
 1245SOL    HW2 3935   5.007   2.196   3.132  0.3764  1.6640 -1.4256
 1246SOL     OW 3936   5.254   2.100   4.109  0.3265  0.3566  0.3830
 1246SOL    HW1 3937   5.279   2.096   4.206  0.6863  0.4916  0.2969
 1246SOL    HW2 3938   5.155   2.090   4.100  0.4565 -1.4206  0.6496
 1247SOL     OW 3939   4.478   6.737   3.505 -0.2296  0.4402 -0.7192
 1247SOL    HW1 3940   4.571   6.710   3.483 -0.6841 -2.1767  0.2687
 1247SOL    HW2 3941   4.413   6.674   3.462 -1.4574  0.9555  0.2840
 1248SOL     OW 3942   4.618   4.933   1.194  0.0274  0.1667  0.6631
 1248SOL    HW1 3943   4.676   4.957   1.271  0.3595  2.4778 -0.2129
 1248SOL    HW2 3944   4.543   5.000   1.187 -2.8844 -2.7379  1.7973
 1249SOL     OW 3945   2.989   6.686   6.799  0.1407  0.4128  0.4318
 1249SOL    HW1 3946   3.056   6.729   6.858  0.3953  0.1299  0.3520
 1249SOL    HW2 3947   2.983   6.736   6.712  1.3929 -0.4659 -0.1834
 1250SOL     OW 3948   4.288   0.616   6.074 -0.1747  0.3974 -0.2317
 1250SOL    HW1 3949   4.271   0.614   5.975  0.6544  0.1049 -0.3788
 1250SOL    HW2 3950   4.333   0.531   6.102 -0.4048  0.4798  0.3985
 1251SOL     OW 3951   4.209   2.740   1.443 -0.0613  0.0593  0.4907
 1251SOL    HW1 3952   4.266   2.820   1.463 -0.0367  0.5187 -1.2738
 1251SOL    HW2 3953   4.268   2.665   1.412 -0.2147 -0.2464  0.9241
 1252SOL     OW 3954   4.043   6.207   2.542  0.4497  0.4982  0.0337
 1252SOL    HW1 3955   3.966   6.156   2.579  0.9280 -0.2716 -0.0151
 1252SOL    HW2 3956   4.022   6.237   2.449  1.2587 -2.1849 -1.1024
 1253SOL     OW 3957   4.858   4.907   1.730  0.5013  0.2940 -0.0709
 1253SOL    HW1 3958   4.765   4.894   1.696  0.2336 -0.5993  0.9316
 1253SOL    HW2 3959   4.915   4.830   1.702  0.5497  0.0906  0.5718
 1254SOL     OW 3960   5.525   0.879   4.972 -0.1460  0.0803  0.2008
 1254SOL    HW1 3961   5.608   0.935   4.976 -0.7786  1.0415  0.3272
 1254SOL    HW2 3962   5.529   0.808   5.042  1.1594 -0.7561 -0.6750
 1255SOL     OW 3963   4.386   1.096   3.672  0.3935  0.2561 -0.1513
 1255SOL    HW1 3964   4.476   1.123   3.638 -0.3810  1.7713 -1.1389
 1255SOL    HW2 3965   4.358   1.157   3.746 -0.3072  0.6125 -0.6836
 1256SOL     OW 3966   3.956   2.031   1.075 -0.1802  0.2893 -0.0792
 1256SOL    HW1 3967   4.044   2.000   1.039  0.0557  1.9659 -1.0390
 1256SOL    HW2 3968   3.894   1.953   1.083  0.1045 -0.3674 -3.1468
 1257SOL     OW 3969   4.901   1.189   3.857  0.0161  0.2878  0.3158
 1257SOL    HW1 3970   4.982   1.138   3.830  0.1122  0.1725  0.8067
 1257SOL    HW2 3971   4.887   1.266   3.795 -0.5970 -0.7960 -0.9346
 1258SOL     OW 3972   4.118   1.448   0.968 -0.0411 -0.0218 -0.5394
 1258SOL    HW1 3973   4.149   1.445   0.873  1.3519  0.8862 -0.1461
 1258SOL    HW2 3974   4.117   1.356   1.006  1.7418 -0.1483 -0.7284
 1259SOL     OW 3975   4.910   0.137   5.029  0.2124 -0.4670  0.0277
 1259SOL    HW1 3976   4.893   0.187   5.113 -0.4607  0.2083 -0.4899
 1259SOL    HW2 3977   4.981   0.183   4.976 -0.9217  0.4100 -0.7941
 1260SOL     OW 3978   5.764   0.324   5.901 -0.4027 -0.1418  1.1779
 1260SOL    HW1 3979   5.688   0.389   5.906  0.8063  1.3341  0.8472
 1260SOL    HW2 3980   5.846   0.364   5.940  0.7419 -0.9264 -0.2961
 1261SOL     OW 3981   4.921   1.130   0.053  0.7325 -0.6349 -0.8730
 1261SOL    HW1 3982   4.845   1.084   0.007 -0.1415  0.5484 -0.6668
 1261SOL    HW2 3983   4.935   1.221   0.013  0.7759 -0.0798  0.3396
 1262SOL     OW 3984   5.205   6.741   5.302 -0.2920 -0.5341 -0.0396
 1262SOL    HW1 3985   5.182   6.742   5.400  0.2838  1.7346  0.1501
 1262SOL    HW2 3986   5.144   6.803   5.253  0.5861 -0.2432 -0.7886
 1263SOL     OW 3987   5.407   0.540   1.105 -0.3157 -0.0997  0.0187
 1263SOL    HW1 3988   5.345   0.463   1.123 -2.8302  1.7497 -0.1845
 1263SOL    HW2 3989   5.392   0.573   1.012 -0.7803  1.8549  0.7446
 1264SOL     OW 3990   2.850   0.450   5.822  0.4907 -0.5574 -0.1998
 1264SOL    HW1 3991   2.855   0.393   5.740 -1.1824 -2.0001  0.6175
 1264SOL    HW2 3992   2.802   0.400   5.894 -1.3395  1.9880  0.4867
 1265SOL     OW 3993   4.416   2.578   0.912 -0.2614  0.7578  0.2673
 1265SOL    HW1 3994   4.472   2.650   0.870  1.0577  0.3268  1.2150
 1265SOL    HW2 3995   4.454   2.554   1.002 -0.9357 -0.8079  0.1703
 1266SOL     OW 3996   3.343   4.027   5.284  0.1440 -0.7408 -0.1088
 1266SOL    HW1 3997   3.308   4.034   5.191  0.3973  2.3735 -0.0751
 1266SOL    HW2 3998   3.275   4.065   5.348  0.1996 -2.3402  0.9599
 1267SOL     OW 3999   3.548   4.452   1.166  0.0494  0.5262 -0.4852
 1267SOL    HW1 4000   3.470   4.508   1.195 -0.0489  0.5555 -0.7990
 1267SOL    HW2 4001   3.604   4.505   1.102  0.2420  0.4511 -0.3772
 1268SOL     OW 4002   2.952   0.614   4.258  0.2335 -0.1145  0.4222
 1268SOL    HW1 4003   3.019   0.539   4.261 -0.7322 -1.0130  0.1033
 1268SOL    HW2 4004   2.891   0.600   4.180 -1.5985 -0.4414  1.8699
 1269SOL     OW 4005   5.133   6.870   1.250 -0.3434  0.5023 -0.0858
 1269SOL    HW1 4006   5.209   6.933   1.234 -1.6121  2.1332 -0.0308
 1269SOL    HW2 4007   5.075   6.866   1.168 -0.6454 -0.0702  0.1486
 1270SOL     OW 4008   4.284   0.173   0.372 -0.4627 -0.2366 -0.2400
 1270SOL    HW1 4009   4.191   0.162   0.338 -0.4807  0.1407 -0.3186
 1270SOL    HW2 4010   4.319   0.084   0.404 -0.1534 -0.7582 -1.9650
 1271SOL     OW 4011   3.246   3.409   0.149  0.0773 -0.5136 -0.0807
 1271SOL    HW1 4012   3.319   3.469   0.182  0.2074 -0.4279 -0.5082
 1271SOL    HW2 4013   3.204   3.362   0.226  0.0623  0.0249  0.2472
 1272SOL     OW 4014   3.961   6.684   3.600 -0.2294  0.1692 -0.3968
 1272SOL    HW1 4015   3.960   6.763   3.539 -2.5011 -0.4268 -1.2396
 1272SOL    HW2 4016   4.014   6.611   3.558 -1.2290 -0.0077 -1.4386
 1273SOL     OW 4017   3.991   1.202   2.173 -0.5401  0.3303 -0.3555
 1273SOL    HW1 4018   3.948   1.157   2.251 -0.6396  0.0864 -0.5496
 1273SOL    HW2 4019   4.002   1.299   2.192 -0.5151  0.2602 -0.0162
 1274SOL     OW 4020   5.243   4.414   3.863  0.2262  0.0114 -0.6194
 1274SOL    HW1 4021   5.188   4.385   3.785 -2.7938 -1.0312  1.6605
 1274SOL    HW2 4022   5.292   4.335   3.901  0.3676  0.1500 -0.5135
 1275SOL     OW 4023   3.498   5.927   1.390 -0.4106 -0.1635 -0.2894
 1275SOL    HW1 4024   3.452   5.841   1.372 -2.5649  0.6486  0.9152
 1275SOL    HW2 4025   3.569   5.913   1.460 -0.5243 -1.0032 -0.3329
 1276SOL     OW 4026   4.861   0.994   6.659  0.3523  0.2711  0.0519
 1276SOL    HW1 4027   4.762   0.993   6.677 -0.2550 -0.7188 -2.7833
 1276SOL    HW2 4028   4.903   0.912   6.698 -0.6218 -1.0660 -1.5720
 1277SOL     OW 4029   3.377   2.551   1.806 -0.1811  0.0545 -0.2740
 1277SOL    HW1 4030   3.455   2.538   1.867 -0.1126  0.2514 -0.3205
 1277SOL    HW2 4031   3.298   2.502   1.844 -0.8675  2.2618  1.3645
 1278SOL     OW 4032   4.892   5.253   5.893  0.1102 -0.3988  0.0841
 1278SOL    HW1 4033   4.891   5.205   5.981 -0.7572  2.1844  1.6174
 1278SOL    HW2 4034   4.810   5.229   5.841 -0.2215 -0.7076  0.7360
 1279SOL     OW 4035   4.799   2.170   5.086  0.3416  0.4076  0.6145
 1279SOL    HW1 4036   4.847   2.116   5.156  1.1128 -0.3055 -0.4329
 1279SOL    HW2 4037   4.743   2.240   5.131  0.0812 -0.6243  1.9747
 1280SOL     OW 4038   4.622   0.309   4.744  0.2803  0.1740 -0.1883
 1280SOL    HW1 4039   4.592   0.307   4.839  0.9099 -2.1949  0.0174
 1280SOL    HW2 4040   4.721   0.323   4.741  0.3574 -0.4266 -0.4673
 1281SOL     OW 4041   3.036   4.366   5.622 -0.3410 -0.6521  0.0009
 1281SOL    HW1 4042   3.073   4.441   5.566 -0.5441 -1.3810 -1.1428
 1281SOL    HW2 4043   3.040   4.392   5.718  0.6450  0.3716 -0.2904
 1282SOL     OW 4044   3.733   1.355   1.192 -0.1897 -0.2272 -0.5027
 1282SOL    HW1 4045   3.774   1.348   1.102  0.2776  2.5899 -0.5936
 1282SOL    HW2 4046   3.804   1.351   1.262 -0.0471  1.4668 -0.5055
 1283SOL     OW 4047   4.657   4.417   2.167 -0.2090 -0.2340  0.1642
 1283SOL    HW1 4048   4.627   4.512   2.156 -0.9882 -0.5673 -0.7939
 1283SOL    HW2 4049   4.579   4.356   2.152  0.1715 -1.0208  1.2458
 1284SOL     OW 4050   3.942   1.787   2.727 -0.1706  0.0654  0.1376
 1284SOL    HW1 4051   4.016   1.727   2.759 -0.3724  0.6783  1.8753
 1284SOL    HW2 4052   3.969   1.830   2.641  0.5540 -1.4195 -0.4051
 1285SOL     OW 4053   4.057   1.292   6.638 -0.7321  0.0258  0.2096
 1285SOL    HW1 4054   4.155   1.285   6.651 -0.8121  1.1146  1.8369
 1285SOL    HW2 4055   4.030   1.389   6.636 -1.9039 -0.2431  1.2962
 1286SOL     OW 4056   4.761   3.496   2.815  0.3641  0.1975  0.1087
 1286SOL    HW1 4057   4.794   3.589   2.798  0.3068  0.0052 -1.1097
 1286SOL    HW2 4058   4.700   3.467   2.741  1.3757 -1.2680 -0.2032
 1287SOL     OW 4059   5.359   3.936   0.974 -0.1054  0.0548  0.0999
 1287SOL    HW1 4060   5.358   3.896   0.883  1.4771 -1.5576  0.7261
 1287SOL    HW2 4061   5.326   4.031   0.969 -4.9694 -1.4125 -1.3024
 1288SOL     OW 4062   3.324   6.386   0.613  0.3722  0.4754  0.4856
 1288SOL    HW1 4063   3.400   6.391   0.548  1.9837 -1.3098  2.0831
 1288SOL    HW2 4064   3.338   6.453   0.686  1.7506 -1.3717  2.0074
 1289SOL     OW 4065   3.649   1.057   0.966 -0.4909  1.0105 -0.4489
 1289SOL    HW1 4066   3.556   1.042   0.933 -0.5505  0.2710  0.0232
 1289SOL    HW2 4067   3.653   1.039   1.065  0.4919 -0.6617 -0.7508
 1290SOL     OW 4068   5.433   6.075   0.050 -0.1110 -0.5587  0.0256
 1290SOL    HW1 4069   5.343   6.113   0.071  0.5179  0.3710  1.1444
 1290SOL    HW2 4070   5.501   6.148   0.051  0.7508 -1.3402 -0.2497
 1291SOL     OW 4071   5.139   1.323   1.985 -0.5381 -0.6633  0.0117
 1291SOL    HW1 4072   5.213   1.312   2.052  0.1376  1.1565 -0.3684
 1291SOL    HW2 4073   5.085   1.239   1.981 -2.1209 -0.1982  4.5713
 1292SOL     OW 4074   4.749   4.902   1.976  0.1481 -0.1241 -0.2882
 1292SOL    HW1 4075   4.707   4.990   2.000  2.9969  0.6059  2.8526
 1292SOL    HW2 4076   4.806   4.914   1.895  2.0528  1.6241  1.1913
 1293SOL     OW 4077   3.155   2.732   4.228  0.0705 -0.3463 -0.4791
 1293SOL    HW1 4078   3.086   2.765   4.292  0.0604  1.4839 -1.3573
 1293SOL    HW2 4079   3.127   2.643   4.191 -0.6675 -0.6999  0.8581
 1294SOL     OW 4080   5.374   4.070   4.570  0.5704 -0.6105  0.0494
 1294SOL    HW1 4081   5.385   4.167   4.590 -0.6134 -0.6508  1.0596
 1294SOL    HW2 4082   5.439   4.016   4.624  0.0838 -0.4622  0.8061
 1295SOL     OW 4083   5.288   6.006   3.125 -0.3615  0.1089 -0.1352
 1295SOL    HW1 4084   5.372   5.954   3.144 -0.3415  0.1313 -0.1627
 1295SOL    HW2 4085   5.251   6.042   3.210  0.6831  1.6949 -0.3163
 1296SOL     OW 4086   4.345   4.739   5.533  0.2060 -0.0106  0.3486
 1296SOL    HW1 4087   4.369   4.669   5.465  0.2136  0.0320  0.3076
 1296SOL    HW2 4088   4.406   4.817   5.523 -1.0281  0.8289 -0.8864
 1297SOL     OW 4089   4.323   2.998   4.333  0.3173 -0.3241  0.1207
 1297SOL    HW1 4090   4.224   2.991   4.347  0.0749 -0.0029 -1.2834
 1297SOL    HW2 4091   4.366   3.033   4.416 -0.5434 -1.9359  1.3040
 1298SOL     OW 4092   4.784   4.417   3.961 -0.1288  0.5084 -0.3951
 1298SOL    HW1 4093   4.812   4.334   4.010 -3.4417 -0.0220  0.8826
 1298SOL    HW2 4094   4.848   4.491   3.980  0.7242 -0.7107  1.7586
 1299SOL     OW 4095   3.721   6.699   0.820  0.5000  0.0098 -0.4670
 1299SOL    HW1 4096   3.798   6.647   0.784 -1.3941 -1.0164 -3.4038
 1299SOL    HW2 4097   3.649   6.635   0.849  0.6916  0.9367  2.3241
 1300SOL     OW 4098   5.817   5.740   1.904  0.5448  0.6688  0.1437
 1300SOL    HW1 4099   5.795   5.706   1.813  1.2241  0.1690  0.1641
 1300SOL    HW2 4100   5.776   5.831   1.916  0.4835  0.7548 -0.6666
 1301SOL     OW 4101   5.086   2.397   1.802  0.0189 -0.0529 -0.2156
 1301SOL    HW1 4102   5.176   2.357   1.818 -0.3839 -0.4920  1.0399
 1301SOL    HW2 4103   5.085   2.441   1.712  1.3579 -0.3742 -0.4101
 1302SOL     OW 4104   5.145   1.599   5.534  0.1201  0.1317  0.4712
 1302SOL    HW1 4105   5.055   1.561   5.555 -0.2203  1.4535  1.5312
 1302SOL    HW2 4106   5.147   1.630   5.439 -0.0253 -1.2646 -0.0119
 1303SOL     OW 4107   4.045   4.543   3.985 -0.4375 -0.2656 -0.5393
 1303SOL    HW1 4108   3.989   4.509   4.060  1.7760 -0.8883  0.9273
 1303SOL    HW2 4109   4.104   4.470   3.950 -0.4506  0.3673 -1.9614
 1304SOL     OW 4110   3.090   4.561   4.965  0.1770  0.7257  0.1806
 1304SOL    HW1 4111   3.139   4.475   4.949 -1.3195  0.0520 -0.8729
 1304SOL    HW2 4112   3.143   4.636   4.926  0.6930  0.0892 -0.3847
 1305SOL     OW 4113   5.084   6.275   5.673  0.3646 -0.3955 -0.8014
 1305SOL    HW1 4114   5.027   6.271   5.591 -1.0736 -3.6159  0.1811
 1305SOL    HW2 4115   5.173   6.232   5.653 -0.1857 -1.6786 -0.6091
 1306SOL     OW 4116   3.352   5.419   5.968 -0.2141 -0.0268 -0.3051
 1306SOL    HW1 4117   3.263   5.426   6.014  0.0215  0.6681  0.0627
 1306SOL    HW2 4118   3.392   5.510   5.959  1.1403 -0.4666  0.8976
 1307SOL     OW 4119   4.144   1.509   5.559 -0.7645  0.5690 -0.3700
 1307SOL    HW1 4120   4.119   1.535   5.652 -0.7305  2.0138 -0.7350
 1307SOL    HW2 4121   4.103   1.574   5.495 -1.2327 -0.7136 -1.4118
 1308SOL     OW 4122   5.615   3.790   5.220  0.2558 -0.7188  0.0672
 1308SOL    HW1 4123   5.659   3.859   5.162  0.6617 -0.2972  0.8644
 1308SOL    HW2 4124   5.664   3.704   5.213  1.3187 -0.2139  1.0611
 1309SOL     OW 4125   3.214   2.891   4.019  0.1538 -0.0300 -0.2919
 1309SOL    HW1 4126   3.173   2.843   3.942  1.4344 -0.4352 -0.7362
 1309SOL    HW2 4127   3.208   2.833   4.101 -2.3215  0.8905  0.2658
 1310SOL     OW 4128   3.227   6.050   0.109 -0.2002 -0.1405  0.8963
 1310SOL    HW1 4129   3.303   5.999   0.068  0.6699  0.3195  1.9057
 1310SOL    HW2 4130   3.184   6.107   0.039  1.4328  0.8358  0.6308
 1311SOL     OW 4131   5.887   2.730   4.515 -0.3306  0.5535  0.3154
 1311SOL    HW1 4132   5.949   2.764   4.585 -1.6268  0.8112  1.3792
 1311SOL    HW2 4133   5.882   2.796   4.440  0.2811  0.7638  0.4582
 1312SOL     OW 4134   3.040   2.503   4.138 -0.2337  0.0467 -0.8480
 1312SOL    HW1 4135   3.085   2.414   4.141  1.4447  0.8696 -0.0772
 1312SOL    HW2 4136   3.055   2.544   4.048  0.8908  0.4399 -0.5054
 1313SOL     OW 4137   3.762   3.705   6.267  0.1410 -0.2577  0.3844
 1313SOL    HW1 4138   3.793   3.615   6.237 -0.1212 -0.1290 -0.2880
 1313SOL    HW2 4139   3.759   3.708   6.367 -0.4375 -1.1935  0.3984
 1314SOL     OW 4140   4.530   4.698   4.133  0.0595 -0.0570  0.2690
 1314SOL    HW1 4141   4.499   4.604   4.148  1.3185 -0.7798 -1.3868
 1314SOL    HW2 4142   4.566   4.734   4.219  0.6273 -1.5213  0.6856
 1315SOL     OW 4143   4.423   5.905   0.598  0.0540 -0.2958  1.1445
 1315SOL    HW1 4144   4.330   5.868   0.599 -0.0013 -0.1906  0.4663
 1315SOL    HW2 4145   4.481   5.850   0.538  0.4411 -0.3810  1.5930
 1316SOL     OW 4146   3.860   1.842   6.707 -0.4477 -0.1806 -0.5473
 1316SOL    HW1 4147   3.794   1.914   6.682 -0.8801 -0.3220  0.1471
 1316SOL    HW2 4148   3.907   1.810   6.625 -0.3556  0.7899 -0.8897
 1317SOL     OW 4149   3.004   2.207   1.420 -0.0895 -0.4223 -0.3342
 1317SOL    HW1 4150   2.964   2.119   1.394 -1.2205  0.4027 -1.5228
 1317SOL    HW2 4151   3.069   2.236   1.351 -0.0445 -0.1108 -0.1625
 1318SOL     OW 4152   4.836   4.292   1.486  0.0090 -0.5897  0.3507
 1318SOL    HW1 4153   4.748   4.259   1.450  0.5915 -1.3644 -0.4115
 1318SOL    HW2 4154   4.911   4.245   1.439  0.9779  2.8110 -1.8465
 1319SOL     OW 4155   3.643   5.971   0.907  0.1764  0.0126  0.3332
 1319SOL    HW1 4156   3.707   6.043   0.932  0.3682 -0.9631  2.9018
 1319SOL    HW2 4157   3.661   5.889   0.961 -1.7648 -1.0636 -0.5358
 1320SOL     OW 4158   5.165   5.351   0.727 -0.1692  0.5952  0.4684
 1320SOL    HW1 4159   5.121   5.332   0.815 -1.4975  0.1264 -0.2655
 1320SOL    HW2 4160   5.183   5.265   0.679  1.2948  0.8000  0.6136
 1321SOL     OW 4161   5.656   4.210   6.017  0.1829 -0.2656  0.6654
 1321SOL    HW1 4162   5.573   4.158   5.997 -0.0676  0.0947  0.7596
 1321SOL    HW2 4163   5.729   4.183   5.953  0.0723 -0.7622  0.7436
 1322SOL     OW 4164   5.213   1.807   4.396 -0.1255  0.6537 -0.2891
 1322SOL    HW1 4165   5.261   1.723   4.373 -1.5841 -0.6517  1.1493
 1322SOL    HW2 4166   5.228   1.875   4.325  2.1065 -0.3758 -0.8796
 1323SOL     OW 4167   4.259   4.720   2.451 -0.1158  0.3089 -0.3377
 1323SOL    HW1 4168   4.277   4.654   2.524 -0.0717  0.2197 -0.4283
 1323SOL    HW2 4169   4.225   4.671   2.370  0.5432  0.3202 -0.6284
 1324SOL     OW 4170   3.074   5.674   4.813  0.5790  0.1206  0.0072
 1324SOL    HW1 4171   3.166   5.638   4.828  0.5363 -0.4761 -1.0485
 1324SOL    HW2 4172   3.081   5.766   4.772  0.7037  0.1712  0.1414
 1325SOL     OW 4173   5.149   6.579   6.411  0.4714 -0.0793  0.0678
 1325SOL    HW1 4174   5.146   6.628   6.324 -0.0746  0.5500  0.4284
 1325SOL    HW2 4175   5.227   6.609   6.465 -0.6290  1.4715  0.8804
 1326SOL     OW 4176   5.486   0.613   3.430  0.1937 -0.4386 -0.0420
 1326SOL    HW1 4177   5.419   0.596   3.503  0.5102 -1.8082 -0.0512
 1326SOL    HW2 4178   5.440   0.659   3.353  0.0220  1.7960  1.2931
 1327SOL     OW 4179   4.244   2.188   5.114  0.4215  0.1748  0.2123
 1327SOL    HW1 4180   4.278   2.275   5.080  0.8129  0.6743  1.7875
 1327SOL    HW2 4181   4.221   2.128   5.037 -1.3147  2.1806 -0.9218
 1328SOL     OW 4182   3.644   1.836   0.466  0.2506 -0.1072 -0.0504
 1328SOL    HW1 4183   3.554   1.878   0.458  0.3497 -0.0894 -1.2484
 1328SOL    HW2 4184   3.640   1.763   0.534 -0.8098 -0.4536 -0.4557
 1329SOL     OW 4185   4.279   5.353   2.120 -0.2478 -0.3317  0.0413
 1329SOL    HW1 4186   4.354   5.383   2.061 -0.3315 -0.4226 -0.1096
 1329SOL    HW2 4187   4.293   5.390   2.212 -0.2039 -0.0537 -0.0758
 1330SOL     OW 4188   4.462   5.066   4.226  0.3843  0.3055  0.4202
 1330SOL    HW1 4189   4.416   5.154   4.234  0.4051  0.2316  1.5788
 1330SOL    HW2 4190   4.561   5.079   4.228  0.3988  0.3037 -0.1055
 1331SOL     OW 4191   3.365   3.334   2.359  0.5905  0.2848 -0.3463
 1331SOL    HW1 4192   3.313   3.417   2.339  1.8918  1.2617  0.1579
 1331SOL    HW2 4193   3.454   3.359   2.398  0.2603 -1.3841  1.6477
 1332SOL     OW 4194   2.980   1.335   2.890  0.0940  0.4120 -0.2810
 1332SOL    HW1 4195   3.036   1.408   2.929 -0.4387 -0.2046  1.7035
 1332SOL    HW2 4196   2.907   1.376   2.834  1.2619  1.2770 -1.2312
 1333SOL     OW 4197   5.421   6.643   3.268  0.0732 -0.2789 -0.3637
 1333SOL    HW1 4198   5.475   6.727   3.265 -1.3312  0.6713 -2.8807
 1333SOL    HW2 4199   5.427   6.597   3.179 -0.5245 -1.9566  0.4319
 1334SOL     OW 4200   3.234   0.826   1.017 -0.1410  0.1800  0.6012
 1334SOL    HW1 4201   3.155   0.779   0.978 -0.7314 -1.7144  3.6725
 1334SOL    HW2 4202   3.208   0.919   1.043 -0.9182  0.0716  0.2362
 1335SOL     OW 4203   4.552   5.381   6.962 -0.3506 -0.0913 -0.4746
 1335SOL    HW1 4204   4.478   5.423   7.015 -0.5658  0.1596 -0.9699
 1335SOL    HW2 4205   4.600   5.452   6.911  0.8348 -0.1099  0.5564
 1336SOL     OW 4206   3.841   1.656   5.300  0.0197 -0.1777  0.1592
 1336SOL    HW1 4207   3.757   1.703   5.329  0.6515  1.0741  0.0679
 1336SOL    HW2 4208   3.825   1.558   5.298 -1.8923  0.0978 -1.3085
 1337SOL     OW 4209   3.074   5.968   4.975 -0.3222  0.0783 -0.5133
 1337SOL    HW1 4210   2.982   6.004   4.963  0.0823  0.4093 -3.0322
 1337SOL    HW2 4211   3.070   5.884   5.029 -2.3882 -1.1213 -2.3740
 1338SOL     OW 4212   4.674   0.106   4.147  0.4021  0.3120 -0.0131
 1338SOL    HW1 4213   4.651   0.202   4.163  1.3109  0.4148  0.7300
 1338SOL    HW2 4214   4.748   0.078   4.208 -1.4795 -1.5711  1.5567
 1339SOL     OW 4215   3.758   3.948   6.164  0.3668 -0.3337  0.5004
 1339SOL    HW1 4216   3.756   3.856   6.202 -0.7511 -0.0316  1.2305
 1339SOL    HW2 4217   3.726   4.013   6.233 -0.8988  0.3439 -0.6885
 1340SOL     OW 4218   5.558   6.038   0.558 -0.6022  0.0139  0.6894
 1340SOL    HW1 4219   5.567   6.135   0.533  0.0940 -0.2802 -0.2602
 1340SOL    HW2 4220   5.487   5.996   0.503  0.0140 -0.3225  0.1391
 1341SOL     OW 4221   3.401   3.476   5.082  0.5320 -0.1494  0.0122
 1341SOL    HW1 4222   3.372   3.411   5.012 -1.6395  1.0120 -0.2468
 1341SOL    HW2 4223   3.348   3.460   5.166 -1.5587  2.4844 -0.6915
 1342SOL     OW 4224   5.501   4.883   3.537 -0.2143 -0.0480  0.3586
 1342SOL    HW1 4225   5.472   4.840   3.451  1.3535 -0.1935 -0.1307
 1342SOL    HW2 4226   5.600   4.874   3.547 -0.4037 -0.2595  2.3293
 1343SOL     OW 4227   4.883   4.734   3.720 -0.6350 -0.1599  0.5047
 1343SOL    HW1 4228   4.813   4.771   3.782 -0.4877  1.6006 -0.3077
 1343SOL    HW2 4229   4.875   4.779   3.631  0.3113 -1.3448 -0.2040
 1344SOL     OW 4230   4.872   1.826   6.487  0.2983 -0.1751  0.5943
 1344SOL    HW1 4231   4.932   1.772   6.546  0.5383 -1.0455 -0.4196
 1344SOL    HW2 4232   4.854   1.914   6.530  0.3000 -0.8642  2.0552
 1345SOL     OW 4233   5.972   5.336   2.151  0.5759 -0.2646 -0.5532
 1345SOL    HW1 4234   5.990   5.259   2.212  0.2962  0.8338  0.9745
 1345SOL    HW2 4235   6.037   5.410   2.169 -1.4424  1.3299  0.7240
 1346SOL     OW 4236   3.660   0.557   3.378  0.6396  0.7070  0.1788
 1346SOL    HW1 4237   3.687   0.619   3.304  0.5042  1.3390  0.6429
 1346SOL    HW2 4238   3.625   0.611   3.455  0.0771  0.0202  0.4161
 1347SOL     OW 4239   5.673   5.625   3.781  0.6057 -0.5680  0.1144
 1347SOL    HW1 4240   5.641   5.533   3.755 -0.2003  0.1506 -1.6136
 1347SOL    HW2 4241   5.771   5.621   3.800  0.7872 -1.6392 -0.8722
 1348SOL     OW 4242   3.529   1.163   3.011 -0.1021  0.0169  0.1397
 1348SOL    HW1 4243   3.528   1.261   3.032  1.7367  0.1216 -0.1010
 1348SOL    HW2 4244   3.502   1.148   2.916  0.5346  0.3922 -0.1067
 1349SOL     OW 4245   3.253   5.995   1.481  0.0098 -0.0275 -0.1279
 1349SOL    HW1 4246   3.333   5.998   1.422 -2.1575  0.3148 -3.3173
 1349SOL    HW2 4247   3.175   5.957   1.430 -1.9698 -0.1293  2.7093
 1350SOL     OW 4248   3.054   1.808   5.149 -0.6027 -0.1172  0.1721
 1350SOL    HW1 4249   3.008   1.821   5.061 -0.3516 -0.0911  0.0433
 1350SOL    HW2 4250   3.103   1.891   5.174 -0.1540 -0.3380  0.0310
 1351SOL     OW 4251   2.898   6.416   1.578 -0.0324  0.1077  0.5753
 1351SOL    HW1 4252   2.823   6.412   1.512 -1.1723  0.3906  1.8271
 1351SOL    HW2 4253   2.920   6.323   1.607  1.3179 -0.1407 -1.0817
 1352SOL     OW 4254   2.867   0.461   5.105  0.3632  0.4900  0.4218
 1352SOL    HW1 4255   2.842   0.558   5.109  0.2093  0.5320 -1.0325
 1352SOL    HW2 4256   2.938   0.448   5.036 -0.7404 -0.6348 -0.5659
 1353SOL     OW 4257   3.237   3.562   2.247  0.3565 -0.1177  0.6071
 1353SOL    HW1 4258   3.150   3.543   2.200  0.0226  0.4519  0.9939
 1353SOL    HW2 4259   3.309   3.577   2.179  0.3423 -1.4051  0.2815
 1354SOL     OW 4260   5.291   0.011   5.603 -0.1819 -0.2091  0.0207
 1354SOL    HW1 4261   5.335  -0.068   5.645 -0.2084 -0.1756  0.1112
 1354SOL    HW2 4262   5.345   0.040   5.524  0.7008  0.6380  0.8934
 1355SOL     OW 4263   4.223   2.571   2.591 -0.2937 -0.6335  0.2072
 1355SOL    HW1 4264   4.315   2.610   2.586  0.3619 -2.1770 -0.2872
 1355SOL    HW2 4265   4.222   2.480   2.549 -2.7025  0.5226 -2.6342
 1356SOL     OW 4266   4.004   0.519   2.299  0.4410  0.9357  0.1174
 1356SOL    HW1 4267   3.922   0.502   2.245  1.0726  1.5020 -1.0778
 1356SOL    HW2 4268   4.022   0.441   2.359 -0.0108  0.0498 -0.8647
 1357SOL     OW 4269   5.037   0.371   1.635 -0.5026 -0.1896  0.7029
 1357SOL    HW1 4270   5.022   0.332   1.544 -0.4568  1.8017 -0.2377
 1357SOL    HW2 4271   5.122   0.424   1.634 -1.6132  1.7328  1.1595
 1358SOL     OW 4272   3.431   0.802   6.644  0.3379  0.3429  0.3125
 1358SOL    HW1 4273   3.347   0.765   6.684 -0.0598  0.1631 -0.6573
 1358SOL    HW2 4274   3.422   0.804   6.544  2.0604 -1.0748  0.0996
 1359SOL     OW 4275   5.515   2.778   4.559  0.0886 -0.1390  0.1467
 1359SOL    HW1 4276   5.509   2.824   4.647 -1.5262 -1.1731  0.6304
 1359SOL    HW2 4277   5.570   2.695   4.568 -1.4145 -1.1233  0.6344
 1360SOL     OW 4278   5.567   6.445   1.465  0.1720 -0.3980 -0.2803
 1360SOL    HW1 4279   5.650   6.493   1.438  0.0365 -0.8273 -1.4774
 1360SOL    HW2 4280   5.492   6.511   1.474  1.0261  0.3515  2.8584
 1361SOL     OW 4281   5.074   6.459   0.807  0.6644 -0.1494 -0.2109
 1361SOL    HW1 4282   5.139   6.413   0.747  1.5729  0.4934  0.2598
 1361SOL    HW2 4283   5.121   6.529   0.860 -0.5695  0.9731 -0.5164
 1362SOL     OW 4284   3.627   4.744   4.751  0.0529 -0.1569 -0.3968
 1362SOL    HW1 4285   3.709   4.735   4.693  2.0100 -0.3041  2.2139
 1362SOL    HW2 4286   3.575   4.824   4.722  1.3874  0.2587 -1.8250
 1363SOL     OW 4287   3.271   2.582   6.533  0.0682  0.2906 -0.5519
 1363SOL    HW1 4288   3.256   2.545   6.441 -0.4854 -0.0101 -0.3455
 1363SOL    HW2 4289   3.317   2.670   6.526  1.1489 -0.2972 -1.0639
 1364SOL     OW 4290   4.085   5.087   6.543 -0.2615  0.0458 -0.7040
 1364SOL    HW1 4291   4.150   5.014   6.522 -0.0389  0.4047 -1.3204
 1364SOL    HW2 4292   4.093   5.112   6.640 -1.4312 -1.7752 -0.0961
 1365SOL     OW 4293   4.286   5.302   4.253 -0.2910 -0.1316  0.2483
 1365SOL    HW1 4294   4.305   5.393   4.290 -3.1616  1.0263 -0.8447
 1365SOL    HW2 4295   4.314   5.298   4.157  0.6920 -0.7731  0.5404
 1366SOL     OW 4296   4.451   2.097   6.646 -0.3057  0.1000 -0.2998
 1366SOL    HW1 4297   4.455   2.196   6.664  0.6527  0.3769 -1.8238
 1366SOL    HW2 4298   4.522   2.073   6.580 -1.2888 -1.4271 -0.8344
 1367SOL     OW 4299   4.985   2.613   4.532 -0.1266  0.2272 -0.1598
 1367SOL    HW1 4300   5.072   2.658   4.514  0.4556 -1.1042 -0.8507
 1367SOL    HW2 4301   5.001   2.517   4.555 -1.3455  0.2618  0.9461
 1368SOL     OW 4302   5.337   1.247   2.698 -0.2404 -0.3871 -0.9812
 1368SOL    HW1 4303   5.288   1.161   2.712  1.9679 -1.7299 -0.9391
 1368SOL    HW2 4304   5.277   1.313   2.653 -2.4925 -1.3854  0.3623
 1369SOL     OW 4305   3.404   6.368   5.206 -0.2657 -0.3053  0.1541
 1369SOL    HW1 4306   3.351   6.399   5.284  0.4832  2.0883 -0.2136
 1369SOL    HW2 4307   3.400   6.436   5.133  1.6379 -0.9903 -0.6634
 1370SOL     OW 4308   4.002   3.032   3.567  0.8181  0.2949  0.0314
 1370SOL    HW1 4309   3.958   3.073   3.487 -0.4344  0.2081  0.6640
 1370SOL    HW2 4310   3.934   2.983   3.622  1.5789  0.6536  1.3420
 1371SOL     OW 4311   4.900   0.773   1.846  0.3120 -0.5781 -0.2162
 1371SOL    HW1 4312   4.917   0.742   1.940 -2.1598  1.7681  1.1497
 1371SOL    HW2 4313   4.876   0.694   1.789 -0.3458 -1.8233  1.6834
 1372SOL     OW 4314   3.596   0.710   3.585  0.3236  0.2479  0.2958
 1372SOL    HW1 4315   3.680   0.702   3.639 -0.1591  1.4419  1.2669
 1372SOL    HW2 4316   3.517   0.702   3.644 -0.2476  0.0082 -0.4852
 1373SOL     OW 4317   2.901   6.647   0.502  0.1391 -0.0663 -0.2889
 1373SOL    HW1 4318   2.941   6.565   0.463  1.8717  0.8810 -0.6004
 1373SOL    HW2 4319   2.851   6.697   0.432 -2.2141 -1.5408  0.2277
 1374SOL     OW 4320   4.237   4.627   5.761 -0.0560  0.1981 -0.3098
 1374SOL    HW1 4321   4.138   4.612   5.758 -0.3713  1.5498  1.3746
 1374SOL    HW2 4322   4.269   4.656   5.671 -1.4221  0.9718 -0.5756
 1375SOL     OW 4323   5.300   3.722   3.573 -0.8901  0.3534  0.5276
 1375SOL    HW1 4324   5.348   3.688   3.491 -1.3644 -0.4334  0.5662
 1375SOL    HW2 4325   5.359   3.787   3.621 -0.5534  0.7377 -0.3693
 1376SOL     OW 4326   5.106   6.813   4.496 -0.4477 -0.1009  0.0523
 1376SOL    HW1 4327   5.102   6.802   4.397  1.5218 -1.7637  0.1041
 1376SOL    HW2 4328   5.182   6.873   4.520 -1.5993  1.2268  0.5628
 1377SOL     OW 4329   5.115   1.356   3.651  0.2338  0.7105 -0.1171
 1377SOL    HW1 4330   5.114   1.332   3.554 -1.0469 -1.1375  0.3007
 1377SOL    HW2 4331   5.191   1.309   3.696  0.3627  0.9526 -0.0798
 1378SOL     OW 4332   3.811   3.056   5.865 -0.0807  0.3404  0.6089
 1378SOL    HW1 4333   3.841   3.014   5.951 -0.1891 -0.0266  0.4706
 1378SOL    HW2 4334   3.724   3.015   5.836 -0.2444  0.7376  0.5242
 1379SOL     OW 4335   3.163   2.421   1.903  0.2079 -0.5941 -0.5835
 1379SOL    HW1 4336   3.068   2.450   1.888  0.2731 -0.3734 -0.5706
 1379SOL    HW2 4337   3.163   2.330   1.945  0.0056 -0.7200 -0.8515
 1380SOL     OW 4338   5.351   6.270   2.713  0.2019  0.1038  0.3687
 1380SOL    HW1 4339   5.410   6.334   2.664 -0.5574 -0.4206 -1.3152
 1380SOL    HW2 4340   5.405   6.220   2.780  1.2072  1.1344  0.3676
 1381SOL     OW 4341   3.876   5.446   2.477 -0.3260 -0.4832 -0.0711
 1381SOL    HW1 4342   3.968   5.486   2.480 -1.1938  1.5560  2.2588
 1381SOL    HW2 4343   3.874   5.365   2.534 -0.0511 -0.3557  0.1244
 1382SOL     OW 4344   5.548   4.518   6.493  0.0866  0.3636  0.2509
 1382SOL    HW1 4345   5.557   4.582   6.417 -0.1228  1.7996  1.3816
 1382SOL    HW2 4346   5.600   4.435   6.473  0.4691  0.9232 -1.2119
 1383SOL     OW 4347   3.766   1.565   2.641  0.5228  0.7469  0.5942
 1383SOL    HW1 4348   3.778   1.664   2.639 -0.0078  0.8190  0.7194
 1383SOL    HW2 4349   3.686   1.542   2.697  0.2509  0.2906  0.0312
 1384SOL     OW 4350   5.198   3.419   6.365 -0.1135 -0.4061  0.3006
 1384SOL    HW1 4351   5.151   3.356   6.426  1.0421 -2.3419 -0.7071
 1384SOL    HW2 4352   5.131   3.469   6.310 -1.0710 -2.3223 -0.3711
 1385SOL     OW 4353   5.150   5.231   2.002  0.1641 -0.0741  0.0515
 1385SOL    HW1 4354   5.130   5.193   2.092 -2.0788  0.6023 -0.0813
 1385SOL    HW2 4355   5.156   5.157   1.935  2.2341 -0.6069  0.7765
 1386SOL     OW 4356   5.158   1.387   5.820  0.4465  0.4012 -0.5149
 1386SOL    HW1 4357   5.143   1.483   5.842  0.0331  0.3265 -0.4637
 1386SOL    HW2 4358   5.072   1.337   5.829  0.6021  0.0781 -0.8105
 1387SOL     OW 4359   4.939   3.877   3.362 -0.0669 -0.3241 -0.2867
 1387SOL    HW1 4360   4.975   3.851   3.452  0.1403 -1.0601 -0.5722
 1387SOL    HW2 4361   4.864   3.815   3.337 -0.6510  0.3747 -0.2734
 1388SOL     OW 4362   4.741   1.368   6.656  0.2626 -0.3884 -0.3792
 1388SOL    HW1 4363   4.647   1.344   6.680 -0.4239  1.4060 -1.0872
 1388SOL    HW2 4364   4.786   1.411   6.734  0.3049 -0.7382 -0.2119
 1389SOL     OW 4365   3.697   1.003   2.104 -0.2725 -0.7549  0.0486
 1389SOL    HW1 4366   3.701   1.096   2.140 -0.6584 -0.2416 -1.1470
 1389SOL    HW2 4367   3.690   0.938   2.179 -1.2914  0.2682  0.8866
 1390SOL     OW 4368   5.558   6.872   4.536 -0.1374  0.3604 -0.4818
 1390SOL    HW1 4369   5.551   6.917   4.625  0.1016 -0.0114 -0.2726
 1390SOL    HW2 4370   5.492   6.798   4.531 -0.6255  0.8140 -0.8792
 1391SOL     OW 4371   3.191   0.114   3.525 -0.1238 -0.1609  0.1109
 1391SOL    HW1 4372   3.240   0.144   3.443  0.8780 -1.5109  0.1859
 1391SOL    HW2 4373   3.252   0.120   3.604 -0.1244 -1.5792  0.2524
 1392SOL     OW 4374   5.419   5.968   5.162 -0.1092 -0.0193  0.4586
 1392SOL    HW1 4375   5.465   5.895   5.213 -2.6498 -0.6053  2.0891
 1392SOL    HW2 4376   5.332   5.933   5.127 -0.0054  1.4168 -1.3868
 1393SOL     OW 4377   5.165   0.374   5.144 -0.4680 -0.1924  0.0691
 1393SOL    HW1 4378   5.140   0.456   5.196 -2.7824 -0.6623 -0.2078
 1393SOL    HW2 4379   5.251   0.338   5.179  0.1268  1.8096  0.8184
 1394SOL     OW 4380   2.976   4.367   0.891  0.2488 -0.4762  0.7189
 1394SOL    HW1 4381   2.977   4.284   0.946 -1.7044 -1.7179 -0.9903
 1394SOL    HW2 4382   2.908   4.430   0.928  0.8651 -0.1280  1.2880
 1395SOL     OW 4383   4.190   1.100   3.992  0.5417  0.1297 -0.0501
 1395SOL    HW1 4384   4.096   1.134   3.990  0.3879 -0.0344  2.2298
 1395SOL    HW2 4385   4.242   1.150   4.061  1.3181 -1.7710  0.7958
 1396SOL     OW 4386   4.287   1.411   3.351 -0.0737 -0.0780  0.4266
 1396SOL    HW1 4387   4.326   1.495   3.312 -1.4906  0.5060  0.2017
 1396SOL    HW2 4388   4.344   1.333   3.325  0.3845  0.6058 -0.7324
 1397SOL     OW 4389   3.255   4.780   3.321  0.2366 -0.2429 -0.0778
 1397SOL    HW1 4390   3.230   4.856   3.261 -0.0739 -0.0896  0.2407
 1397SOL    HW2 4391   3.340   4.738   3.289 -0.1656 -0.4627 -0.9013
 1398SOL     OW 4392   4.783   2.418   2.870 -0.1784  0.0429 -0.3586
 1398SOL    HW1 4393   4.744   2.399   2.960 -1.0057 -0.7438 -0.8716
 1398SOL    HW2 4394   4.841   2.500   2.876 -0.1698 -0.0282  0.8914
 1399SOL     OW 4395   3.988   2.619   6.193 -0.0153  0.1430 -0.5260
 1399SOL    HW1 4396   3.903   2.670   6.181 -0.6465 -0.3333  1.5317
 1399SOL    HW2 4397   3.969   2.532   6.239  1.5910  0.0445  0.0067
 1400SOL     OW 4398   3.595   5.269   3.760  0.3659 -0.3367  0.2169
 1400SOL    HW1 4399   3.581   5.271   3.859  0.4910 -1.2678  0.2704
 1400SOL    HW2 4400   3.675   5.212   3.740  0.4968  0.0683 -0.4039
 1401SOL     OW 4401   3.256   1.138   3.439  0.2388 -1.0925 -0.2776
 1401SOL    HW1 4402   3.267   1.147   3.340 -0.0688 -2.5518 -0.4762
 1401SOL    HW2 4403   3.164   1.165   3.465  0.9730  1.3963 -0.0473
 1402SOL     OW 4404   2.939   4.793   5.083 -0.1131 -0.0451  0.0614
 1402SOL    HW1 4405   3.030   4.836   5.085 -1.1582  2.5128 -1.9038
 1402SOL    HW2 4406   2.946   4.702   5.042  1.7999 -0.7793  1.8170
 1403SOL     OW 4407   4.902   3.640   1.202 -0.1606  0.4234  0.0859
 1403SOL    HW1 4408   4.883   3.706   1.274 -0.3859  0.6726 -0.1978
 1403SOL    HW2 4409   4.981   3.584   1.227 -0.8639 -0.1916  0.9918
 1404SOL     OW 4410   5.159   1.999   6.634 -0.4881 -0.3028  0.0935
 1404SOL    HW1 4411   5.147   2.007   6.535 -1.0526 -0.6884  0.1308
 1404SOL    HW2 4412   5.148   1.904   6.662  0.8267 -0.3971  0.3813
 1405SOL     OW 4413   4.294   6.020   6.363  0.8142 -0.4965  0.2661
 1405SOL    HW1 4414   4.384   6.031   6.321  0.8082  0.4349  0.4656
 1405SOL    HW2 4415   4.295   6.061   6.454  0.0034  0.1539 -0.0064
 1406SOL     OW 4416   5.342   0.077   3.124  0.5648 -0.4891  0.0093
 1406SOL    HW1 4417   5.327   0.002   3.189  2.1365 -1.9792 -1.2950
 1406SOL    HW2 4418   5.396   0.149   3.168 -1.1732  0.0753  1.3509
 1407SOL     OW 4419   3.154   6.263   4.279 -0.4512 -0.2251  0.3753
 1407SOL    HW1 4420   3.095   6.212   4.340  0.6765 -1.0326  0.8207
 1407SOL    HW2 4421   3.128   6.360   4.280 -1.6244 -0.5349  0.6921
 1408SOL     OW 4422   3.871   3.136   6.220 -0.5642  0.5231  0.3035
 1408SOL    HW1 4423   3.899   3.133   6.316  0.8296  1.1417 -0.0569
 1408SOL    HW2 4424   3.799   3.204   6.208 -1.2922 -0.1053  1.0300
 1409SOL     OW 4425   3.509   6.733   5.839  0.1282  0.0570  0.0380
 1409SOL    HW1 4426   3.481   6.678   5.760 -0.4986 -1.0140  0.9749
 1409SOL    HW2 4427   3.572   6.681   5.895  1.8282  1.4026 -0.5474
 1410SOL     OW 4428   3.556   6.443   0.481  0.0665 -1.1967  0.4243
 1410SOL    HW1 4429   3.547   6.366   0.418  0.0987 -0.7963 -0.0709
 1410SOL    HW2 4430   3.631   6.425   0.544  0.6951 -1.1514 -0.2991
 1411SOL     OW 4431   5.149   3.579   0.287 -0.7637 -0.0266  0.5610
 1411SOL    HW1 4432   5.090   3.515   0.337 -0.8200  0.8029  1.5926
 1411SOL    HW2 4433   5.098   3.662   0.266  0.0167  0.7043  1.4652
 1412SOL     OW 4434   3.993   6.436   0.471  0.9495 -0.1281  0.0117
 1412SOL    HW1 4435   4.084   6.424   0.431  0.7100 -2.2393 -0.0224
 1412SOL    HW2 4436   3.950   6.346   0.483 -1.7642  0.8865 -1.3944
 1413SOL     OW 4437   4.548   0.475   5.356 -0.0414 -0.2471 -0.5566
 1413SOL    HW1 4438   4.524   0.503   5.263 -0.2816  1.2751 -0.0741
 1413SOL    HW2 4439   4.464   0.466   5.410  0.1811  1.3592  0.1369
 1414SOL     OW 4440   2.711   6.440   1.373 -0.0826 -0.2121 -0.2282
 1414SOL    HW1 4441   2.635   6.477   1.319  0.6620  1.1596 -0.3768
 1414SOL    HW2 4442   2.755   6.367   1.321 -1.0302 -0.7380 -0.3170
 1415SOL     OW 4443   4.775   1.115   6.111  0.0321 -0.1841 -0.5711
 1415SOL    HW1 4444   4.682   1.077   6.107  0.3007 -1.0816  1.0997
 1415SOL    HW2 4445   4.774   1.198   6.167 -0.0527  0.7957 -1.9812
 1416SOL     OW 4446   5.210   5.136   6.621  0.3831 -0.1156 -0.1161
 1416SOL    HW1 4447   5.242   5.228   6.640 -1.4100  0.7911 -1.1822
 1416SOL    HW2 4448   5.281   5.085   6.572  1.4133  0.6716  0.5397
 1417SOL     OW 4449   4.397   5.582   1.439 -0.6597 -0.1474  0.2466
 1417SOL    HW1 4450   4.340   5.635   1.376 -0.9783 -1.7234 -0.8607
 1417SOL    HW2 4451   4.490   5.575   1.402 -0.1700  0.9394  1.1895
 1418SOL     OW 4452   5.408   0.051   0.884 -0.0412 -0.3952  0.3462
 1418SOL    HW1 4453   5.432   0.147   0.873  1.1532 -0.5637  1.2176
 1418SOL    HW2 4454   5.309   0.039   0.875 -0.0785  0.7261 -0.9283
 1419SOL     OW 4455   4.757   1.025   3.130  0.2684 -0.5174  0.2933
 1419SOL    HW1 4456   4.828   1.095   3.140  0.4368 -0.4458 -1.2374
 1419SOL    HW2 4457   4.792   0.950   3.075 -0.9782 -0.2623 -0.9030
 1420SOL     OW 4458   5.209   4.149   6.636 -0.1331  0.2268  0.1807
 1420SOL    HW1 4459   5.201   4.070   6.696  2.1673  0.2249  0.5702
 1420SOL    HW2 4460   5.246   4.121   6.548 -1.6421  0.5361 -0.5882
 1421SOL     OW 4461   4.849   1.262   2.068  0.4458  0.0812  0.2912
 1421SOL    HW1 4462   4.819   1.181   2.016 -1.0596  1.5418 -1.2578
 1421SOL    HW2 4463   4.802   1.263   2.156 -0.9560  0.1818 -0.4287
 1422SOL     OW 4464   4.271   1.234   6.980  0.0833  0.5862  0.5441
 1422SOL    HW1 4465   4.185   1.282   6.963 -0.7517 -1.3995 -1.4886
 1422SOL    HW2 4466   4.282   1.219   7.078 -1.7049  1.2171  0.8829
 1423SOL     OW 4467   3.768   5.244   2.071  0.4044 -0.0723 -0.5631
 1423SOL    HW1 4468   3.815   5.159   2.092  0.7038 -0.1510 -1.5211
 1423SOL    HW2 4469   3.670   5.227   2.063  0.3801 -0.1867 -0.0245
 1424SOL     OW 4470   4.355   5.409   3.728  0.4273 -0.0102 -0.2086
 1424SOL    HW1 4471   4.257   5.397   3.716  0.2855  0.0983  0.7431
 1424SOL    HW2 4472   4.395   5.448   3.645 -0.5550  1.2160 -0.1373
 1425SOL     OW 4473   5.512   3.321   5.817  0.7211 -0.2786  0.1276
 1425SOL    HW1 4474   5.473   3.388   5.880  1.9752  2.0419 -1.4048
 1425SOL    HW2 4475   5.601   3.291   5.852  0.7366 -0.1460  0.2039
 1426SOL     OW 4476   3.454   4.867   4.348 -0.4647 -0.1094  0.1479
 1426SOL    HW1 4477   3.363   4.854   4.309 -0.8406  0.4778  0.7989
 1426SOL    HW2 4478   3.494   4.777   4.368 -1.0708 -0.3668  0.2411
 1427SOL     OW 4479   3.167   2.433   3.594 -0.1177  0.3535 -0.6519
 1427SOL    HW1 4480   3.088   2.455   3.537  0.0035  0.3418 -0.8269
 1427SOL    HW2 4481   3.185   2.335   3.588 -2.1178 -0.2914  1.9918
 1428SOL     OW 4482   3.159   3.478   1.087 -0.4119  0.0766 -0.4746
 1428SOL    HW1 4483   3.191   3.530   1.167  2.2908 -0.8225 -0.8665
 1428SOL    HW2 4484   3.101   3.403   1.117 -0.4475  0.4891  0.5331
 1429SOL     OW 4485   3.382   5.687   6.225 -0.1603  0.1434  0.3071
 1429SOL    HW1 4486   3.329   5.618   6.274 -0.0471 -0.3043 -0.1919
 1429SOL    HW2 4487   3.362   5.778   6.263  0.5467 -0.2760  1.7004
 1430SOL     OW 4488   4.605   4.509   6.665 -0.8069 -0.2151  0.0438
 1430SOL    HW1 4489   4.690   4.558   6.648 -0.4959 -0.2741  1.3459
 1430SOL    HW2 4490   4.621   4.436   6.731 -2.0829  0.5057  1.2062
 1431SOL     OW 4491   3.102   5.703   6.477 -0.0412 -0.0546  0.1892
 1431SOL    HW1 4492   3.059   5.733   6.392 -2.2023  0.9514  1.5541
 1431SOL    HW2 4493   3.080   5.607   6.494 -2.4397  0.6154  1.1892
 1432SOL     OW 4494   4.061   1.129   5.309 -0.5097  0.0398  0.2066
 1432SOL    HW1 4495   4.120   1.188   5.365  1.1789  0.1479 -1.5581
 1432SOL    HW2 4496   4.069   1.034   5.340 -0.6314  0.2649  0.9504
 1433SOL     OW 4497   3.777   5.712   6.371 -0.5732 -0.2956 -0.2705
 1433SOL    HW1 4498   3.747   5.692   6.464  0.4499 -0.3940  0.0585
 1433SOL    HW2 4499   3.724   5.657   6.306 -0.9784 -0.5773  0.2882
 1434SOL     OW 4500   5.600   6.155   5.564 -0.4621 -0.4634 -0.2313
 1434SOL    HW1 4501   5.609   6.254   5.554  0.4138 -0.5326 -0.2113
 1434SOL    HW2 4502   5.652   6.125   5.644 -2.1005 -0.7350  0.7653
 1435SOL     OW 4503   2.664   3.828   1.894  0.0032  0.1415  0.2502
 1435SOL    HW1 4504   2.583   3.835   1.951 -0.9551  2.1287 -1.2607
 1435SOL    HW2 4505   2.733   3.894   1.924 -0.4935  1.1768 -0.8032
 1436SOL     OW 4506   4.572   6.953   0.246 -0.0660 -0.2142 -0.8601
 1436SOL    HW1 4507   4.666   6.970   0.276 -0.1763 -0.1656 -0.5465
 1436SOL    HW2 4508   4.574   6.890   0.168  0.2561  0.1461 -1.1526
 1437SOL     OW 4509   3.446   3.059   4.234  0.3273  0.1511  0.3849
 1437SOL    HW1 4510   3.419   3.155   4.230  1.1306  0.4330  1.3137
 1437SOL    HW2 4511   3.484   3.031   4.146 -0.7037  0.4245 -0.1657
 1438SOL     OW 4512   4.071   6.345   6.593 -0.4680 -0.7185  0.1711
 1438SOL    HW1 4513   4.113   6.424   6.548 -0.6439 -0.0363  1.1557
 1438SOL    HW2 4514   4.003   6.377   6.659 -0.3685 -1.6838  0.7585
 1439SOL     OW 4515   5.072   4.228   1.343 -0.1761 -0.5595  0.0480
 1439SOL    HW1 4516   5.119   4.315   1.358 -0.1206 -0.5741 -0.0376
 1439SOL    HW2 4517   5.045   4.222   1.247  0.2032 -0.8257 -0.0419
 1440SOL     OW 4518   4.272   1.381   2.806  0.2622 -0.1153  0.5314
 1440SOL    HW1 4519   4.185   1.359   2.850 -0.1114 -0.4418 -0.3437
 1440SOL    HW2 4520   4.342   1.318   2.840 -0.3087 -1.2317 -0.2802
 1441SOL     OW 4521   4.968   4.749   2.825 -0.2583  0.3699 -0.0018
 1441SOL    HW1 4522   5.019   4.675   2.781 -0.5936  0.4753 -0.5895
 1441SOL    HW2 4523   4.895   4.709   2.882  0.6357  0.2137  1.0591
 1442SOL     OW 4524   3.341   5.845   3.116  0.1520 -0.2167  0.0744
 1442SOL    HW1 4525   3.431   5.814   3.084  0.3968 -1.2836  1.6534
 1442SOL    HW2 4526   3.324   5.938   3.083  2.0174  0.1774  0.0984
 1443SOL     OW 4527   5.494   0.877   4.277  0.0526  0.4825 -0.2689
 1443SOL    HW1 4528   5.550   0.886   4.195  1.4090  1.4207  0.7261
 1443SOL    HW2 4529   5.529   0.938   4.349 -1.0245 -0.3868  1.0428
 1444SOL     OW 4530   4.528   2.715   5.124 -0.3497  0.1356  0.4351
 1444SOL    HW1 4531   4.601   2.647   5.127 -0.1034  0.3252 -0.8165
 1444SOL    HW2 4532   4.500   2.731   5.029 -2.7991 -0.7270  0.9297
 1445SOL     OW 4533   4.744   1.831   2.768  0.5592 -0.4223  0.1863
 1445SOL    HW1 4534   4.819   1.897   2.770 -0.9468  1.3706  1.9272
 1445SOL    HW2 4535   4.718   1.814   2.673  0.8801  1.7028 -0.3474
 1446SOL     OW 4536   4.977   3.262   6.977 -0.5764 -0.2609 -0.0125
 1446SOL    HW1 4537   5.053   3.320   7.005 -1.3984  0.7497  0.1694
 1446SOL    HW2 4538   4.961   3.193   7.047  0.3228 -0.6498 -0.1715
 1447SOL     OW 4539   4.286   3.273   4.982 -0.0137  0.3626 -0.2398
 1447SOL    HW1 4540   4.368   3.268   4.925  0.0884  0.5475 -0.1101
 1447SOL    HW2 4541   4.307   3.323   5.066  0.4861 -1.8746  1.0627
 1448SOL     OW 4542   5.176   1.943   2.879 -0.0021 -0.0428  0.1281
 1448SOL    HW1 4543   5.251   2.004   2.904 -1.0030  1.4036 -0.2842
 1448SOL    HW2 4544   5.096   1.965   2.935 -0.4544 -0.8104 -0.2067
 1449SOL     OW 4545   3.637   1.710   4.475  0.0489 -0.3668  0.5384
 1449SOL    HW1 4546   3.570   1.701   4.401 -0.7704  0.2424  1.1832
 1449SOL    HW2 4547   3.729   1.708   4.437 -0.3521 -0.3696 -0.4621
 1450SOL     OW 4548   3.032   4.217   5.190  0.2335 -0.1907 -0.0861
 1450SOL    HW1 4549   3.074   4.307   5.203 -0.0170  0.1663 -1.6074
 1450SOL    HW2 4550   2.933   4.224   5.202  0.1615 -0.1597 -0.6824
 1451SOL     OW 4551   3.362   6.733   3.553 -0.5438 -0.5677 -0.2169
 1451SOL    HW1 4552   3.293   6.764   3.487 -0.7719  0.3143  0.4195
 1451SOL    HW2 4553   3.453   6.743   3.513 -0.6612  0.2473 -0.2930
 1452SOL     OW 4554   3.248   5.961   5.247 -0.1387 -0.2014  0.5936
 1452SOL    HW1 4555   3.259   6.026   5.172 -0.6058 -0.4583  0.2975
 1452SOL    HW2 4556   3.225   5.871   5.210  1.1032 -0.6968  0.9528
 1453SOL     OW 4557   3.888   0.279   5.314  0.1851  0.0429 -0.4074
 1453SOL    HW1 4558   3.876   0.190   5.358  2.0849  0.0514  0.2192
 1453SOL    HW2 4559   3.933   0.268   5.226  0.9013  0.4015 -0.0970
 1454SOL     OW 4560   3.749   2.496   4.515 -0.1006  0.0310 -0.4374
 1454SOL    HW1 4561   3.814   2.502   4.439  0.8244 -2.3540  0.0721
 1454SOL    HW2 4562   3.783   2.432   4.583 -1.1470  1.7101  1.8131
 1455SOL     OW 4563   4.693   5.646   4.206  0.1457  0.2950  0.1238
 1455SOL    HW1 4564   4.678   5.586   4.127  1.7822 -0.2016  0.1390
 1455SOL    HW2 4565   4.626   5.720   4.205  0.6680  0.8397 -2.2759
 1456SOL     OW 4566   4.315   0.500   5.529 -0.1499 -0.0035 -0.0575
 1456SOL    HW1 4567   4.298   0.513   5.626 -2.4760 -1.1389 -0.2257
 1456SOL    HW2 4568   4.230   0.515   5.478  0.9402  0.2952 -1.9073
 1457SOL     OW 4569   4.113   1.646   4.464  0.7056 -0.2557 -0.3861
 1457SOL    HW1 4570   4.210   1.658   4.446  0.9705 -1.0082  0.4985
 1457SOL    HW2 4571   4.086   1.552   4.445 -0.0893  0.1917 -1.6240
 1458SOL     OW 4572   4.046   1.653   2.095 -0.2489  0.1190  0.3252
 1458SOL    HW1 4573   4.129   1.639   2.041 -1.8689  1.3698 -2.6713
 1458SOL    HW2 4574   4.040   1.581   2.165  2.2782 -1.2357 -0.7064
 1459SOL     OW 4575   5.135   6.934   2.232 -0.5204  0.4543  0.5414
 1459SOL    HW1 4576   5.170   6.881   2.309 -0.8571  0.0774  0.4381
 1459SOL    HW2 4577   5.055   6.986   2.261 -0.6243  0.3424  0.4528
 1460SOL     OW 4578   5.408   3.674   2.313  0.3175  0.5805  0.0988
 1460SOL    HW1 4579   5.360   3.658   2.227 -0.0588  0.8958  0.2452
 1460SOL    HW2 4580   5.342   3.677   2.388  0.9156 -2.9117  0.9015
 1461SOL     OW 4581   5.203   1.966   3.279 -0.3710 -0.0777 -0.4142
 1461SOL    HW1 4582   5.116   1.933   3.244 -0.1915 -1.2962  0.2174
 1461SOL    HW2 4583   5.225   1.918   3.364  0.6143  0.6715 -0.2255
 1462SOL     OW 4584   5.189   4.722   2.121 -0.0787  0.0722  0.3213
 1462SOL    HW1 4585   5.171   4.734   2.219 -0.8523  0.5784  0.1237
 1462SOL    HW2 4586   5.288   4.728   2.105  0.0557 -0.0112  1.0678
 1463SOL     OW 4587   5.036   1.851   0.896 -1.2774 -0.4215 -0.2687
 1463SOL    HW1 4588   5.072   1.867   0.804 -1.5403 -1.8909 -0.6495
 1463SOL    HW2 4589   4.946   1.895   0.904 -0.6423  0.9237 -0.2161
 1464SOL     OW 4590   2.967   5.528   0.816  0.3442 -0.3804 -0.3319
 1464SOL    HW1 4591   3.011   5.463   0.753 -0.1715 -1.1463  0.0893
 1464SOL    HW2 4592   2.912   5.593   0.763 -0.5042 -1.3355 -0.6562
 1465SOL     OW 4593   5.595   6.858   3.240  0.5931 -0.0394 -0.2203
 1465SOL    HW1 4594   5.632   6.846   3.332  0.4533  0.4418 -0.0966
 1465SOL    HW2 4595   5.591   6.956   3.219 -1.2472 -0.0194  0.0372
 1466SOL     OW 4596   3.175   4.619   6.214  0.0364  0.0732  0.1658
 1466SOL    HW1 4597   3.125   4.702   6.185 -1.9581 -0.5349  1.5969
 1466SOL    HW2 4598   3.267   4.645   6.244 -0.4229  1.7454  0.2821
 1467SOL     OW 4599   3.226   1.983   4.789  0.1863  0.5390  0.2560
 1467SOL    HW1 4600   3.272   1.895   4.792  1.7400  1.3381  1.2254
 1467SOL    HW2 4601   3.180   1.994   4.700  0.5180 -0.9391 -0.1243
 1468SOL     OW 4602   3.080   0.558   6.454  0.3206 -0.8303 -0.4173
 1468SOL    HW1 4603   3.164   0.509   6.475  0.1555 -0.8980  0.1011
 1468SOL    HW2 4604   3.002   0.511   6.496  0.1404 -0.2422 -0.0796
 1469SOL     OW 4605   4.632   1.185   5.757  0.5222 -0.7017  0.4121
 1469SOL    HW1 4606   4.638   1.095   5.798  0.1772 -0.8029  0.2431
 1469SOL    HW2 4607   4.600   1.251   5.825  1.7272 -0.5099  0.8114
 1470SOL     OW 4608   5.554   1.134   3.336  0.4132 -0.0320  0.2913
 1470SOL    HW1 4609   5.460   1.122   3.366 -0.7459  1.1371 -2.5520
 1470SOL    HW2 4610   5.592   1.045   3.308 -0.7478 -0.1994 -0.8619
 1471SOL     OW 4611   5.518   2.240   2.424 -0.1105  0.0859 -0.4210
 1471SOL    HW1 4612   5.506   2.338   2.437 -0.3180 -0.1297  1.2808
 1471SOL    HW2 4613   5.463   2.191   2.491 -0.3962 -1.2199 -1.5628
 1472SOL     OW 4614   3.300   4.436   0.904  0.0911  0.0474 -0.4821
 1472SOL    HW1 4615   3.386   4.385   0.896 -0.4857 -1.0086 -0.2028
 1472SOL    HW2 4616   3.228   4.386   0.855 -0.5709  0.4156  0.1077
 1473SOL     OW 4617   3.293   3.115   6.671  0.0109 -0.2153 -0.7511
 1473SOL    HW1 4618   3.233   3.124   6.750  0.4137  0.6876 -0.5423
 1473SOL    HW2 4619   3.365   3.184   6.675  1.0594 -1.2607 -1.0176
 1474SOL     OW 4620   5.512   6.760   0.761 -0.1450  0.6601 -0.6295
 1474SOL    HW1 4621   5.560   6.815   0.829 -1.1533 -0.7541  1.3250
 1474SOL    HW2 4622   5.415   6.783   0.760 -0.6041 -1.0358  0.2847
 1475SOL     OW 4623   3.728   1.045   0.481 -0.4317  0.5361  0.1256
 1475SOL    HW1 4624   3.676   1.113   0.532  1.2852  1.3478  0.8977
 1475SOL    HW2 4625   3.673   0.963   0.468 -1.6583  1.1198  1.4362
 1476SOL     OW 4626   3.674   1.657   3.397  0.1471  0.2387 -0.7825
 1476SOL    HW1 4627   3.724   1.693   3.476 -0.3965 -0.4075 -0.1308
 1476SOL    HW2 4628   3.589   1.709   3.385 -0.4663 -0.5609 -0.0553
 1477SOL     OW 4629   3.475   4.432   3.414 -0.5747 -0.0499  0.1906
 1477SOL    HW1 4630   3.495   4.457   3.509 -0.7585 -0.1508  0.2560
 1477SOL    HW2 4631   3.504   4.338   3.398  0.1302  0.2086 -0.0600
 1478SOL     OW 4632   5.112   0.086   1.940  0.3319  0.1256  0.5788
 1478SOL    HW1 4633   5.164   0.023   1.882 -0.6834 -0.0961 -0.1199
 1478SOL    HW2 4634   5.141   0.180   1.922  0.3649  0.0168  0.0531
 1479SOL     OW 4635   5.657   6.434   4.853  0.2728  0.7599 -0.2806
 1479SOL    HW1 4636   5.562   6.403   4.861  0.7878 -0.6785  0.5994
 1479SOL    HW2 4637   5.715   6.357   4.831  1.4630  1.2860  0.8786
 1480SOL     OW 4638   3.773   2.243   0.180  0.0738  0.3416 -0.5203
 1480SOL    HW1 4639   3.833   2.271   0.255 -0.3534  0.1884 -0.1136
 1480SOL    HW2 4640   3.827   2.220   0.100  0.5338  0.5553 -0.2713
 1481SOL     OW 4641   2.984   5.182   3.642  0.2565 -0.0765  0.1900
 1481SOL    HW1 4642   3.046   5.123   3.589 -0.7165 -1.2397  0.3170
 1481SOL    HW2 4643   2.957   5.136   3.726 -1.1435  0.2160 -0.0766
 1482SOL     OW 4644   3.512   6.149   1.237 -0.2613  0.3278 -0.1466
 1482SOL    HW1 4645   3.603   6.168   1.200  0.8594 -0.6725  1.9223
 1482SOL    HW2 4646   3.518   6.078   1.307 -2.8713 -0.8159 -0.9378
 1483SOL     OW 4647   3.135   0.094   6.442 -0.1570 -0.0849  0.4237
 1483SOL    HW1 4648   3.195   0.173   6.425  0.0765 -0.3729 -0.1361
 1483SOL    HW2 4649   3.168   0.044   6.522  0.5771 -0.4467 -0.0883
 1484SOL     OW 4650   3.188   6.315   6.452  0.6748  0.3015 -0.1412
 1484SOL    HW1 4651   3.254   6.390   6.456  3.9467 -2.2304 -1.7899
 1484SOL    HW2 4652   3.231   6.231   6.485 -0.9212 -1.9413 -3.1953
 1485SOL     OW 4653   3.317   4.440   5.243 -0.0615 -0.1615  0.2193
 1485SOL    HW1 4654   3.380   4.415   5.171 -0.7222  1.7036 -1.0713
 1485SOL    HW2 4655   3.356   4.415   5.332  1.5658 -0.8276 -0.6434
 1486SOL     OW 4656   4.708   5.469   2.988  0.0012 -0.2226 -0.2985
 1486SOL    HW1 4657   4.613   5.446   2.966 -0.1922  0.3660 -0.0952
 1486SOL    HW2 4658   4.732   5.556   2.944  0.8022 -0.9169 -1.2766
 1487SOL     OW 4659   5.195   3.344   5.905  0.1926  0.0168  0.2741
 1487SOL    HW1 4660   5.220   3.258   5.862 -1.5336 -0.8743  0.9540
 1487SOL    HW2 4661   5.108   3.376   5.868 -0.8968 -0.3177  2.3661
 1488SOL     OW 4662   5.165   2.007   1.987  0.2821  0.2737 -0.0824
 1488SOL    HW1 4663   5.094   2.053   1.933  1.3337  1.5733 -0.4071
 1488SOL    HW2 4664   5.156   2.033   2.083 -1.1885 -1.5348  0.3336
 1489SOL     OW 4665   3.970   1.395   1.369  0.2150 -0.2167 -0.1136
 1489SOL    HW1 4666   4.013   1.480   1.337 -0.5305  0.4958  0.7127
 1489SOL    HW2 4667   3.978   1.389   1.468 -2.1479  0.2991  0.1749
 1490SOL     OW 4668   3.623   0.224   4.129  0.3005  0.1199  0.6416
 1490SOL    HW1 4669   3.547   0.167   4.161  0.6377 -0.3781  0.5661
 1490SOL    HW2 4670   3.692   0.232   4.201  0.2777  0.3974  0.6349
 1491SOL     OW 4671   3.765   0.587   4.275  0.3390 -0.0601 -0.1231
 1491SOL    HW1 4672   3.818   0.503   4.263  1.5730  0.7521 -0.6166
 1491SOL    HW2 4673   3.716   0.584   4.362  1.8210 -0.5321  0.7251
 1492SOL     OW 4674   4.379   6.033   1.018 -0.2162  0.2422  0.2125
 1492SOL    HW1 4675   4.447   6.004   1.086  0.6535  0.6076 -0.4835
 1492SOL    HW2 4676   4.394   6.129   0.995 -1.4012  0.5298  0.5283
 1493SOL     OW 4677   3.864   0.429   0.724 -0.1644  0.2886  0.4005
 1493SOL    HW1 4678   3.940   0.428   0.659  0.5529  0.3687  1.2202
 1493SOL    HW2 4679   3.841   0.524   0.747  1.3834  0.2655  2.2857
 1494SOL     OW 4680   4.553   1.423   0.366 -0.1556  0.0963  0.2048
 1494SOL    HW1 4681   4.474   1.468   0.408 -0.5098 -0.0149 -0.3370
 1494SOL    HW2 4682   4.522   1.362   0.294  0.3943 -0.3212  0.3162
 1495SOL     OW 4683   3.535   5.042   5.846 -0.7697  0.3752 -0.4147
 1495SOL    HW1 4684   3.563   5.115   5.907 -0.7236  0.1466 -0.1588
 1495SOL    HW2 4685   3.610   5.019   5.784 -1.2735  1.5558 -1.5063
 1496SOL     OW 4686   3.886   1.065   3.228 -0.3912 -0.6377  0.3107
 1496SOL    HW1 4687   3.967   1.010   3.249 -0.1008  0.0867  1.1565
 1496SOL    HW2 4688   3.881   1.142   3.292 -3.1766 -2.0999  2.0643
 1497SOL     OW 4689   3.786   3.176   0.000 -0.0501 -0.2126  0.0590
 1497SOL    HW1 4690   3.842   3.253   0.033 -1.0344  1.1907 -1.4337
 1497SOL    HW2 4691   3.690   3.194   0.019 -0.2475 -1.4632  0.3577
 1498SOL     OW 4692   3.920   3.919   0.327 -0.0655  0.2311  0.0532
 1498SOL    HW1 4693   3.964   3.940   0.240 -0.1796  0.5313  0.0671
 1498SOL    HW2 4694   3.989   3.890   0.393  0.0352  0.1155 -0.1012
 1499SOL     OW 4695   5.460   5.670   1.383 -0.2268  0.2428 -0.4340
 1499SOL    HW1 4696   5.477   5.740   1.314 -0.5569 -2.2885 -3.2862
 1499SOL    HW2 4697   5.363   5.646   1.383 -0.6367  1.5749  2.4339
 1500SOL     OW 4698   5.191   5.628   0.004  0.3775 -0.0266 -0.6891
 1500SOL    HW1 4699   5.231   5.716  -0.022  1.2652 -0.0979  0.4063
 1500SOL    HW2 4700   5.255   5.554  -0.017  0.4438 -0.2292  0.2022
 1501SOL     OW 4701   5.270   6.970   1.471 -0.5522 -0.0645  0.1033
 1501SOL    HW1 4702   5.200   6.924   1.415  1.1369 -0.9964 -1.3403
 1501SOL    HW2 4703   5.292   7.059   1.431  1.1155 -1.0016 -1.1651
 1502SOL     OW 4704   4.663   1.801   2.263  0.3647 -0.3736  0.3402
 1502SOL    HW1 4705   4.683   1.800   2.361  0.4353  4.2633  0.5680
 1502SOL    HW2 4706   4.565   1.809   2.249  0.4767  0.7436  0.1315
 1503SOL     OW 4707   4.697   0.995   6.935  0.1318 -0.0102 -0.2848
 1503SOL    HW1 4708   4.650   1.014   6.849 -0.3623 -1.2852 -0.3196
 1503SOL    HW2 4709   4.670   1.063   7.004 -1.8024 -0.7096 -0.3008
 1504SOL     OW 4710   3.122   1.668   2.708 -0.6956  0.2422  0.1190
 1504SOL    HW1 4711   3.107   1.661   2.807 -0.7417 -3.0380 -0.0152
 1504SOL    HW2 4712   3.207   1.718   2.690  0.7931 -1.4694  1.9855
 1505SOL     OW 4713   3.952   0.347   6.372 -0.1542 -0.0732 -0.7108
 1505SOL    HW1 4714   3.973   0.364   6.276 -0.0586 -0.6186 -0.7911
 1505SOL    HW2 4715   4.029   0.299   6.415 -0.5110 -0.5201 -0.5611
 1506SOL     OW 4716   3.066   0.010   2.917 -0.3297  0.7342 -0.4922
 1506SOL    HW1 4717   3.007   0.024   2.996  0.4842  1.7162 -0.0471
 1506SOL    HW2 4718   3.051   0.083   2.851 -0.7369  0.1177 -1.1061
 1507SOL     OW 4719   3.689   1.716   3.125  0.2830 -0.4807 -0.5376
 1507SOL    HW1 4720   3.677   1.683   3.218 -1.3771  0.0736 -0.5180
 1507SOL    HW2 4721   3.776   1.764   3.118 -0.6928  1.8363  1.5014
 1508SOL     OW 4722   5.423   6.721   6.203 -0.1719  0.4589 -0.5964
 1508SOL    HW1 4723   5.412   6.773   6.287 -2.0163  0.9072 -1.0701
 1508SOL    HW2 4724   5.439   6.784   6.127 -1.1309  0.2678 -0.9716
 1509SOL     OW 4725   3.006   3.949   6.638 -0.8149 -0.6676 -0.1301
 1509SOL    HW1 4726   2.942   3.900   6.697 -1.4492  0.1911 -0.0881
 1509SOL    HW2 4727   2.991   4.047   6.648 -1.6015 -0.5011 -2.4367
 1510SOL     OW 4728   4.313   1.389   0.691 -0.4779 -0.3506  0.4796
 1510SOL    HW1 4729   4.274   1.310   0.644  0.0657 -0.0603 -0.4797
 1510SOL    HW2 4730   4.341   1.457   0.624 -0.1639  0.3002  1.2587
 1511SOL     OW 4731   6.017   0.863   4.103  0.4672 -0.2505 -0.1386
 1511SOL    HW1 4732   6.050   0.867   4.009 -0.6158  0.7065 -0.5089
 1511SOL    HW2 4733   6.044   0.777   4.145  0.4537 -0.9438 -1.5177
 1512SOL     OW 4734   4.225   4.362   0.663  0.4144  0.2929  0.4727
 1512SOL    HW1 4735   4.273   4.442   0.698 -0.1608  0.8656 -0.0297
 1512SOL    HW2 4736   4.132   4.387   0.636 -0.4102 -0.9218  1.9998
 1513SOL     OW 4737   3.312   6.107   1.803 -0.2467  0.2618  0.0470
 1513SOL    HW1 4738   3.236   6.113   1.868  1.4761 -0.4845  2.2717
 1513SOL    HW2 4739   3.318   6.013   1.769  1.3644 -0.4835  2.1769
 1514SOL     OW 4740   4.030   0.295   2.533  0.3879  0.0285  0.2141
 1514SOL    HW1 4741   4.086   0.235   2.589  1.0213 -0.1261 -0.5705
 1514SOL    HW2 4742   4.044   0.390   2.561 -0.5259 -0.1543  1.3786
 1515SOL     OW 4743   4.842   1.984   4.868  0.2772 -0.3770  0.1619
 1515SOL    HW1 4744   4.781   1.937   4.804 -1.0428  0.9536  0.3614
 1515SOL    HW2 4745   4.818   2.081   4.870  1.0565 -0.1861  1.8068
 1516SOL     OW 4746   5.216   0.031   2.650  0.2714 -0.0367  0.4745
 1516SOL    HW1 4747   5.268   0.069   2.726 -0.1862  0.3007  0.6210
 1516SOL    HW2 4748   5.122   0.010   2.680  0.1067  0.0406  0.0216
 1517SOL     OW 4749   5.299   0.619   0.862  0.1843  0.3966  0.7623
 1517SOL    HW1 4750   5.305   0.711   0.823 -1.2242 -0.1908 -0.9683
 1517SOL    HW2 4751   5.206   0.602   0.894 -0.4333 -1.3504 -1.6147
 1518SOL     OW 4752   4.751   6.127   0.137  0.2500 -0.3771  0.6472
 1518SOL    HW1 4753   4.818   6.180   0.189 -0.3413  2.3414 -1.1487
 1518SOL    HW2 4754   4.798   6.077   0.064  0.5225  0.5548  0.1549
 1519SOL     OW 4755   4.876   5.789   1.675 -0.1341  0.2495 -0.0339
 1519SOL    HW1 4756   4.942   5.844   1.726  0.3622 -1.1506  0.8810
 1519SOL    HW2 4757   4.790   5.786   1.725  0.7008 -2.0833  1.4451
 1520SOL     OW 4758   3.681   6.799   1.706  0.3912 -0.0068 -0.2039
 1520SOL    HW1 4759   3.690   6.894   1.738 -1.7032  0.7306 -1.5639
 1520SOL    HW2 4760   3.728   6.789   1.619 -1.4511  0.5319 -1.3111
 1521SOL     OW 4761   2.958   2.469   2.366 -0.2795 -0.0947 -0.3281
 1521SOL    HW1 4762   2.967   2.568   2.371  0.3945 -0.1467 -0.4172
 1521SOL    HW2 4763   2.878   2.446   2.310 -1.2114  0.3949  0.7423
 1522SOL     OW 4764   4.674   2.931   0.926  0.0209 -0.4317  0.5707
 1522SOL    HW1 4765   4.742   2.990   0.970  0.3455 -0.4172  0.0508
 1522SOL    HW2 4766   4.582   2.962   0.951  0.1957 -0.1619  0.8919
 1523SOL     OW 4767   5.608   0.766   3.144 -0.4242  0.3225  0.0099
 1523SOL    HW1 4768   5.612   0.837   3.074 -1.3174 -0.0287 -0.4164
 1523SOL    HW2 4769   5.513   0.756   3.175  0.0813  1.1419  1.9772
 1524SOL     OW 4770   4.771   1.439   0.994 -0.7369 -0.3434  0.3418
 1524SOL    HW1 4771   4.794   1.349   1.030  0.4698 -0.1983  0.0018
 1524SOL    HW2 4772   4.856   1.487   0.968 -1.1794  1.6344  2.2667
 1525SOL     OW 4773   5.005   5.802   0.141 -0.3764 -0.3447 -0.3990
 1525SOL    HW1 4774   4.931   5.757   0.192  0.9058 -1.0962  0.8630
 1525SOL    HW2 4775   5.066   5.733   0.103 -0.9813  0.2287 -2.5146
 1526SOL     OW 4776   2.570   1.141   2.223 -0.2838 -0.5800 -0.0548
 1526SOL    HW1 4777   2.489   1.199   2.220  0.4384  0.4181 -1.2838
 1526SOL    HW2 4778   2.649   1.192   2.188  0.3748 -2.3132 -1.2259
 1527SOL     OW 4779   4.755   5.309   2.704 -0.3206  0.2999  0.5304
 1527SOL    HW1 4780   4.792   5.220   2.676 -0.9483  0.4266 -0.8018
 1527SOL    HW2 4781   4.674   5.295   2.761 -1.3485 -0.0319 -0.9465
 1528SOL     OW 4782   5.223   4.409   5.125 -0.4014  0.0485 -0.0404
 1528SOL    HW1 4783   5.202   4.506   5.134  0.8069  0.2905  0.4821
 1528SOL    HW2 4784   5.289   4.383   5.196 -1.7243 -1.4764  0.6935
 1529SOL     OW 4785   2.909   2.520   1.860 -0.8296 -0.3612 -0.1752
 1529SOL    HW1 4786   2.924   2.506   1.762 -0.8390 -0.0931 -0.2161
 1529SOL    HW2 4787   2.890   2.616   1.877  0.3044 -0.1983  0.2418
 1530SOL     OW 4788   4.476   0.691   6.759  0.6318  0.3632  0.3287
 1530SOL    HW1 4789   4.523   0.706   6.671 -0.4357 -1.3329 -0.5862
 1530SOL    HW2 4790   4.454   0.594   6.768 -1.1348  0.8406  1.5165
 1531SOL     OW 4791   4.107   0.912   3.277  0.2916  0.1648 -0.0444
 1531SOL    HW1 4792   4.141   0.821   3.253  0.8033  0.6005 -1.0211
 1531SOL    HW2 4793   4.132   0.933   3.371  1.8138  0.0255 -0.3831
 1532SOL     OW 4794   3.233   0.730   6.804 -0.2646 -0.3339  0.1544
 1532SOL    HW1 4795   3.163   0.663   6.783  0.4909 -0.7464 -1.1842
 1532SOL    HW2 4796   3.192   0.808   6.852 -1.6626 -0.4781 -0.7507
 1533SOL     OW 4797   4.184   6.041   4.154 -0.0451 -0.0919 -0.2785
 1533SOL    HW1 4798   4.156   6.015   4.246 -0.5550 -0.9234 -0.6585
 1533SOL    HW2 4799   4.118   6.106   4.116  0.1198  0.1857 -0.0962
 1534SOL     OW 4800   4.402   4.936   2.546 -0.2526  0.0774 -0.4866
 1534SOL    HW1 4801   4.358   4.846   2.541  1.0322 -0.6680  0.7789
 1534SOL    HW2 4802   4.499   4.927   2.522  0.1396  0.8933  0.6846
 1535SOL     OW 4803   4.192   2.324   6.118 -0.6581 -0.4797 -0.1380
 1535SOL    HW1 4804   4.126   2.257   6.151 -0.0408 -0.4723  1.1814
 1535SOL    HW2 4805   4.243   2.286   6.041 -0.2767 -1.5525  0.6312
 1536SOL     OW 4806   5.217   6.851   3.667 -0.2563  0.6973 -0.0733
 1536SOL    HW1 4807   5.166   6.822   3.748  1.3662  0.5287  0.9380
 1536SOL    HW2 4808   5.164   6.831   3.585 -0.8704 -1.5002  0.7950
 1537SOL     OW 4809   4.920   4.381   3.256  0.2561  0.1644  0.0937
 1537SOL    HW1 4810   4.839   4.408   3.309  0.2715 -1.4600  1.0233
 1537SOL    HW2 4811   4.992   4.449   3.268 -0.3563  0.7145  0.7411
 1538SOL     OW 4812   4.201   2.769   0.226  0.0123  0.7855  0.7385
 1538SOL    HW1 4813   4.225   2.797   0.319  0.0524  1.0476  0.6506
 1538SOL    HW2 4814   4.101   2.763   0.218  0.0141  0.6384  0.8347
 1539SOL     OW 4815   3.876   3.482   2.030 -0.5162  0.1052  0.0491
 1539SOL    HW1 4816   3.927   3.444   2.107 -0.4004  1.0652  0.4583
 1539SOL    HW2 4817   3.861   3.411   1.961  0.4841 -0.4430  0.3841
 1540SOL     OW 4818   4.393   4.325   5.688  0.0812  0.2414  0.3267
 1540SOL    HW1 4819   4.299   4.323   5.655  0.1771  0.5849  0.0345
 1540SOL    HW2 4820   4.398   4.277   5.776 -0.4383  0.5375  0.5222
 1541SOL     OW 4821   3.324   0.891   2.132 -0.1073 -0.2538  0.1355
 1541SOL    HW1 4822   3.375   0.936   2.205  1.3079 -1.6300  0.0358
 1541SOL    HW2 4823   3.357   0.924   2.043  0.2777 -0.7717  0.0808
 1542SOL     OW 4824   4.639   6.384   0.899  0.8463  0.2690 -0.6239
 1542SOL    HW1 4825   4.661   6.377   0.801  0.8670 -0.9981 -0.5428
 1542SOL    HW2 4826   4.705   6.332   0.952  0.3697  0.2880  0.0036
 1543SOL     OW 4827   3.346   6.925   5.948  0.1351  0.2953  0.4903
 1543SOL    HW1 4828   3.258   6.901   5.906  0.0620  0.3001  0.6396
 1543SOL    HW2 4829   3.412   6.851   5.933 -0.0166  0.1082  0.7335
 1544SOL     OW 4830   3.810   2.106   3.805 -0.0740 -0.2379 -0.3845
 1544SOL    HW1 4831   3.844   2.050   3.729  2.2912  0.7403 -0.1417
 1544SOL    HW2 4832   3.794   2.199   3.773  0.6633  0.1093  0.2068
 1545SOL     OW 4833   5.071   0.070   3.071  0.1895  0.2898  0.3069
 1545SOL    HW1 4834   5.022  -0.003   3.024 -0.0199 -0.3830  1.5280
 1545SOL    HW2 4835   5.169   0.057   3.061  0.1619 -0.4050  0.8525
 1546SOL     OW 4836   4.121   6.081   0.935 -0.0791  0.2119  0.7147
 1546SOL    HW1 4837   4.165   6.149   0.877  1.4801 -2.5072 -1.5116
 1546SOL    HW2 4838   4.187   6.051   1.005  0.7088 -1.7655 -0.8007
 1547SOL     OW 4839   2.975   6.087   5.947  0.2254  0.0991 -0.4814
 1547SOL    HW1 4840   2.898   6.024   5.939 -0.4963  0.6934  1.4546
 1547SOL    HW2 4841   3.037   6.072   5.870 -0.1386 -2.6572 -0.3417
 1548SOL     OW 4842   3.187   1.684   0.449  0.0311 -0.3416  0.1769
 1548SOL    HW1 4843   3.199   1.643   0.539  1.1970 -0.2135  0.0893
 1548SOL    HW2 4844   3.184   1.783   0.457 -0.3916 -0.3479  0.1265
 1549SOL     OW 4845   4.491   2.662   2.573 -0.3053  0.1441  0.7277
 1549SOL    HW1 4846   4.559   2.591   2.591 -0.5013 -0.0126  0.8454
 1549SOL    HW2 4847   4.466   2.706   2.659 -1.3860 -0.7313  0.8809
 1550SOL     OW 4848   3.087   1.545   6.457 -0.9673  0.2473 -0.2039
 1550SOL    HW1 4849   3.092   1.518   6.553 -0.3957 -0.7911 -0.5148
 1550SOL    HW2 4850   3.074   1.644   6.451 -0.0405  0.4567  0.9261
 1551SOL     OW 4851   5.610   0.444   6.420  0.7936 -0.0086 -0.5539
 1551SOL    HW1 4852   5.523   0.407   6.388 -0.2599  0.8201  1.2045
 1551SOL    HW2 4853   5.684   0.379   6.398 -0.3541 -1.0714 -1.4230
 1552SOL     OW 4854   3.957   0.163   3.343  0.2311  0.5661  0.6450
 1552SOL    HW1 4855   3.873   0.128   3.301  0.1613  0.8126  0.5778
 1552SOL    HW2 4856   3.941   0.255   3.378  0.4942  0.6434  0.5636
 1553SOL     OW 4857   4.350   3.498   0.135 -0.0331 -0.5301  0.1025
 1553SOL    HW1 4858   4.416   3.527   0.204  0.6020  1.3392 -1.2119
 1553SOL    HW2 4859   4.260   3.487   0.177  0.6183 -0.8403  1.4714
 1554SOL     OW 4860   4.398   1.325   3.878 -0.0208  1.0333  0.1375
 1554SOL    HW1 4861   4.350   1.365   3.800 -0.5784  1.3794  0.6561
 1554SOL    HW2 4862   4.342   1.334   3.960 -0.3331 -1.1042  0.2215
 1555SOL     OW 4863   4.044   6.992   4.254 -0.0382  0.7711 -0.6158
 1555SOL    HW1 4864   4.024   7.041   4.169  0.2515  0.5297 -0.8237
 1555SOL    HW2 4865   3.961   6.989   4.311 -0.2497  0.8770 -0.9160
 1556SOL     OW 4866   4.165   1.147   0.606  0.4537 -0.5326  0.2243
 1556SOL    HW1 4867   4.234   1.107   0.544  1.3443 -0.3611  1.0883
 1556SOL    HW2 4868   4.092   1.080   0.620  0.2356 -0.5767 -1.0073
 1557SOL     OW 4869   3.745   1.040   5.510 -0.5368 -0.2948  0.2782
 1557SOL    HW1 4870   3.836   1.013   5.541 -0.6879  0.1572  1.1451
 1557SOL    HW2 4871   3.715   0.980   5.436  1.4828  1.0400 -1.7325
 1558SOL     OW 4872   3.641   1.790   2.312 -0.7213 -0.7696 -0.2574
 1558SOL    HW1 4873   3.628   1.842   2.397 -1.1671  1.2678 -1.5176
 1558SOL    HW2 4874   3.732   1.810   2.274 -1.4536  0.2599 -1.5086
 1559SOL     OW 4875   3.881   4.832   1.077  0.0355 -0.0483 -0.5157
 1559SOL    HW1 4876   3.895   4.768   1.152 -1.4115 -1.0376 -1.0316
 1559SOL    HW2 4877   3.910   4.791   0.991 -2.0817 -0.6148 -1.0391
 1560SOL     OW 4878   2.668   5.641   5.474 -0.0852  0.3322 -0.6404
 1560SOL    HW1 4879   2.720   5.581   5.535  1.2652  0.0579 -1.9881
 1560SOL    HW2 4880   2.584   5.670   5.519  0.3852 -0.6450  0.9505
 1561SOL     OW 4881   2.801   4.110   2.710  0.1410 -0.1712 -0.3246
 1561SOL    HW1 4882   2.804   4.100   2.610  1.5609  0.2923 -0.3524
 1561SOL    HW2 4883   2.824   4.023   2.753  1.3808  0.0756 -0.4435
 1562SOL     OW 4884   3.629   6.196   4.356  0.6278 -0.1861  0.1787
 1562SOL    HW1 4885   3.534   6.167   4.342 -0.1098  1.8772  0.6162
 1562SOL    HW2 4886   3.691   6.128   4.316 -1.0629 -0.9230 -1.2946
 1563SOL     OW 4887   3.710   3.703   6.533 -0.0031  0.1554  0.6035
 1563SOL    HW1 4888   3.638   3.641   6.562 -0.4359  0.3752  0.0329
 1563SOL    HW2 4889   3.775   3.718   6.608  1.1334 -2.3840  0.2099
 1564SOL     OW 4890   3.477   6.954   5.646  0.3525 -0.4285  0.2238
 1564SOL    HW1 4891   3.408   7.023   5.670 -0.2490 -0.4805 -1.2572
 1564SOL    HW2 4892   3.453   6.867   5.687  0.5488 -0.0247  1.2356
 1565SOL     OW 4893   3.847   2.746   2.388 -0.2545  0.0402  0.4709
 1565SOL    HW1 4894   3.913   2.796   2.445 -0.2284  0.3338  0.1778
 1565SOL    HW2 4895   3.809   2.806   2.318  0.6452 -0.6288 -0.6308
 1566SOL     OW 4896   4.086   6.187   1.242  0.0073  0.1243 -0.2902
 1566SOL    HW1 4897   4.002   6.134   1.229  1.7016 -2.3111 -2.1847
 1566SOL    HW2 4898   4.069   6.283   1.220 -2.1583 -0.3934 -1.0470
 1567SOL     OW 4899   3.918   3.222   3.352  0.0089 -0.4575 -0.0113
 1567SOL    HW1 4900   3.827   3.260   3.368 -0.4576 -1.5678  0.0608
 1567SOL    HW2 4901   3.954   3.257   3.266 -1.2141 -1.3122 -0.8970
 1568SOL     OW 4902   4.524   6.637   1.007  0.0545 -0.2861  0.0277
 1568SOL    HW1 4903   4.577   6.556   0.983 -0.9903 -0.4628 -1.8152
 1568SOL    HW2 4904   4.426   6.617   1.001 -0.2376  0.7735  0.7791
 1569SOL     OW 4905   3.699   5.444   6.771 -0.4188  0.2492 -1.3591
 1569SOL    HW1 4906   3.704   5.472   6.867 -0.1049 -0.3042 -1.2100
 1569SOL    HW2 4907   3.737   5.352   6.761 -2.5232 -0.6381 -1.6302
 1570SOL     OW 4908   2.966   5.844   1.911  1.1844 -0.1365 -0.1534
 1570SOL    HW1 4909   3.045   5.885   1.957  2.2349  0.5467 -2.3886
 1570SOL    HW2 4910   2.974   5.861   1.812 -2.3533  0.9530 -0.3613
 1571SOL     OW 4911   3.217   2.803   5.316  0.1677  0.9082  0.3407
 1571SOL    HW1 4912   3.168   2.720   5.287  2.5293 -0.7472  0.7879
 1571SOL    HW2 4913   3.170   2.843   5.395 -0.8520 -0.1654  0.3156
 1572SOL     OW 4914   5.299   4.605   6.600 -0.5693 -0.1362 -0.4033
 1572SOL    HW1 4915   5.313   4.691   6.649 -0.7416  0.8350 -1.9841
 1572SOL    HW2 4916   5.386   4.555   6.593 -0.2676  0.3748 -0.3110
 1573SOL     OW 4917   5.454   0.840   1.170 -0.0598  0.4508  0.3695
 1573SOL    HW1 4918   5.447   0.747   1.206  0.5858  0.2197 -0.1035
 1573SOL    HW2 4919   5.529   0.846   1.105 -0.5560  1.1282 -0.1558
 1574SOL     OW 4920   5.788   0.764   2.168  0.1501  0.4300  0.4051
 1574SOL    HW1 4921   5.819   0.835   2.232 -1.0299 -0.3438  1.9001
 1574SOL    HW2 4922   5.857   0.692   2.163  1.2133  1.4918 -0.8824
 1575SOL     OW 4923   5.202   4.576   5.750  0.1744 -0.2074  0.3582
 1575SOL    HW1 4924   5.150   4.524   5.683  0.1616  2.3209 -1.7520
 1575SOL    HW2 4925   5.210   4.523   5.835 -2.6222 -2.1913 -0.4797
 1576SOL     OW 4926   4.703   1.624   6.419 -0.1165 -0.1311  0.0238
 1576SOL    HW1 4927   4.723   1.591   6.512  0.2057 -1.5502 -0.5363
 1576SOL    HW2 4928   4.762   1.703   6.400  0.6161 -0.5108  0.6267
 1577SOL     OW 4929   4.369   2.936   1.519  0.4255 -0.2755  0.0021
 1577SOL    HW1 4930   4.313   2.950   1.601  0.7451 -0.7150  0.2978
 1577SOL    HW2 4931   4.465   2.949   1.542  0.3529  3.6600 -1.1335
 1578SOL     OW 4932   5.248   1.544   6.543  0.0211 -0.0538  0.2540
 1578SOL    HW1 4933   5.237   1.453   6.581  1.3183 -0.6014 -0.6213
 1578SOL    HW2 4934   5.335   1.550   6.494 -0.2859  1.4853 -0.1664
 1579SOL     OW 4935   3.097   6.311   3.557  0.6384  0.0707  0.0034
 1579SOL    HW1 4936   3.188   6.353   3.558  0.1661  1.1537 -0.1789
 1579SOL    HW2 4937   3.104   6.216   3.526  1.5271  0.6388 -1.6973
 1580SOL     OW 4938   5.074   5.440   4.771 -0.4552  0.0552 -0.3184
 1580SOL    HW1 4939   5.156   5.418   4.718 -0.2802  2.2763 -1.0527
 1580SOL    HW2 4940   5.023   5.512   4.726 -1.5296  0.4268  1.3896
 1581SOL     OW 4941   4.210   2.900   0.445 -0.6522 -0.5533 -0.0469
 1581SOL    HW1 4942   4.283   2.916   0.511 -1.6289  0.1751  0.8721
 1581SOL    HW2 4943   4.127   2.947   0.473 -1.4067 -1.0981 -1.2450
 1582SOL     OW 4944   4.551   4.558   0.407  0.0049  0.0287  0.1857
 1582SOL    HW1 4945   4.603   4.607   0.336  0.1552  0.7212  0.7564
 1582SOL    HW2 4946   4.544   4.616   0.488 -1.4863 -0.1442  0.2044
 1583SOL     OW 4947   4.056   0.265   4.393 -0.3880  0.2729 -0.2571
 1583SOL    HW1 4948   4.097   0.181   4.358  1.0696  1.3480 -1.2956
 1583SOL    HW2 4949   4.023   0.250   4.486 -0.1733 -1.4378 -0.4289
 1584SOL     OW 4950   3.300   2.869   6.540 -0.2304 -0.1619  0.1854
 1584SOL    HW1 4951   3.222   2.867   6.479 -2.0414 -2.0424  2.3779
 1584SOL    HW2 4952   3.293   2.949   6.601 -1.4932 -1.2719  1.5580
 1585SOL     OW 4953   5.920   2.168   2.229 -0.0323  0.3611  0.8515
 1585SOL    HW1 4954   5.897   2.131   2.319 -0.0799  0.1019  0.7317
 1585SOL    HW2 4955   6.004   2.126   2.196 -0.8338 -0.7179  0.0845
 1586SOL     OW 4956   4.306   6.811   4.940  0.4242  0.0712  0.0944
 1586SOL    HW1 4957   4.321   6.904   4.974 -2.4899  0.5361  0.3418
 1586SOL    HW2 4958   4.289   6.750   5.017  1.2569 -0.4743 -0.1390
 1587SOL     OW 4959   5.401   1.257   5.881 -0.0909  0.5488 -0.6240
 1587SOL    HW1 4960   5.449   1.310   5.949 -0.3825 -0.2071  0.1936
 1587SOL    HW2 4961   5.314   1.301   5.859 -0.6440  0.0905  0.5510
 1588SOL     OW 4962   5.204   2.473   5.658 -0.0247 -0.2969 -0.3725
 1588SOL    HW1 4963   5.210   2.373   5.665 -1.8236 -0.4588 -0.7222
 1588SOL    HW2 4964   5.293   2.513   5.680  1.3315 -2.0673 -2.2151
 1589SOL     OW 4965   3.299   4.280   4.311  0.4118  0.1749  0.2014
 1589SOL    HW1 4966   3.327   4.197   4.263 -2.0427  0.5258 -2.0626
 1589SOL    HW2 4967   3.353   4.357   4.278 -0.0212  0.1097 -0.6822
 1590SOL     OW 4968   4.713   1.024   0.335 -0.1948  0.1093 -0.4535
 1590SOL    HW1 4969   4.695   1.096   0.269 -1.4477  1.2094  1.0266
 1590SOL    HW2 4970   4.631   0.968   0.348  0.3926 -0.8313 -0.6661
 1591SOL     OW 4971   3.459   2.526   2.761  0.6418  0.0770 -0.6061
 1591SOL    HW1 4972   3.547   2.504   2.718  0.8297  0.4353 -0.4111
 1591SOL    HW2 4973   3.393   2.454   2.741  0.8971 -0.0499 -0.9993
 1592SOL     OW 4974   5.079   0.651   4.429  0.0261  0.1415 -0.2137
 1592SOL    HW1 4975   5.042   0.560   4.448 -0.2481  0.5063  1.0727
 1592SOL    HW2 4976   5.004   0.714   4.412  0.2246  0.0934 -1.3805
 1593SOL     OW 4977   3.806   1.034   4.577  0.2465 -0.3121  0.4114
 1593SOL    HW1 4978   3.899   1.048   4.612 -0.4336  0.9649  1.7677
 1593SOL    HW2 4979   3.751   0.986   4.646  0.3510 -2.8071 -1.1049
 1594SOL     OW 4980   3.194   6.811   6.949 -0.4166 -0.1114  0.2220
 1594SOL    HW1 4981   3.210   6.726   6.999  1.3368  0.8616  1.4548
 1594SOL    HW2 4982   3.232   6.887   7.001 -1.9427  1.4572 -0.8411
 1595SOL     OW 4983   4.125   3.214   5.270 -0.2113  0.0794 -0.6489
 1595SOL    HW1 4984   4.125   3.122   5.231 -2.6806 -0.4806  0.4857
 1595SOL    HW2 4985   4.035   3.233   5.310  0.7690  2.3578  0.6392
 1596SOL     OW 4986   4.404   3.112   2.441  0.3604  0.3529  0.2829
 1596SOL    HW1 4987   4.355   3.054   2.506 -0.1771 -1.8196 -1.8911
 1596SOL    HW2 4988   4.486   3.148   2.484  0.5780 -1.8299  1.8845
 1597SOL     OW 4989   4.887   4.625   4.823 -0.1810 -0.2686  0.2028
 1597SOL    HW1 4990   4.944   4.545   4.841 -0.8298 -0.6570  0.5690
 1597SOL    HW2 4991   4.795   4.595   4.799 -0.3898  0.3662  0.1958
 1598SOL     OW 4992   3.550   2.401   1.974 -0.1254  0.3999 -0.2125
 1598SOL    HW1 4993   3.646   2.420   1.957  0.1562 -0.3173  0.5282
 1598SOL    HW2 4994   3.516   2.336   1.905  0.2659 -0.3170  0.2500
 1599SOL     OW 4995   3.586   1.688   0.689  0.2344 -0.2280 -0.3222
 1599SOL    HW1 4996   3.597   1.589   0.694 -1.0057 -0.3552  4.0172
 1599SOL    HW2 4997   3.489   1.711   0.684  0.5339  0.8549 -2.1810
 1600SOL     OW 4998   4.839   0.692   4.022 -0.2505  0.4604 -0.4494
 1600SOL    HW1 4999   4.853   0.690   4.121 -2.2663 -0.0462 -0.1463
 1600SOL    HW2 5000   4.821   0.785   3.992 -0.2968  0.5147 -0.2536
 1601SOL     OW 5001   3.394   1.438   0.961  0.2623  0.3131 -0.3647
 1601SOL    HW1 5002   3.449   1.438   0.878 -0.3751  2.4306 -0.8521
 1601SOL    HW2 5003   3.298   1.422   0.938 -0.2922  3.1699 -0.4369
 1602SOL     OW 5004   3.370   0.181   3.313 -0.4233 -0.0206 -0.0783
 1602SOL    HW1 5005   3.425   0.257   3.350 -0.3079  0.6100 -1.4629
 1602SOL    HW2 5006   3.313   0.215   3.238 -0.6575 -1.2244 -0.4710
 1603SOL     OW 5007   3.943   4.883   1.455 -0.2234 -0.8038 -0.3804
 1603SOL    HW1 5008   3.993   4.838   1.529 -1.0390 -0.0813  0.6422
 1603SOL    HW2 5009   3.906   4.814   1.393 -1.0344 -1.5333  0.8802
 1604SOL     OW 5010   3.667   1.004   1.235  0.5686 -0.5859 -0.3420
 1604SOL    HW1 5011   3.752   1.053   1.217 -0.4059  1.2632 -0.1525
 1604SOL    HW2 5012   3.684   0.906   1.232  2.6408 -0.2652 -0.5672
 1605SOL     OW 5013   3.072   1.691   4.631 -0.0548 -0.2201  0.0370
 1605SOL    HW1 5014   3.060   1.635   4.550 -2.2883 -1.0711  0.8769
 1605SOL    HW2 5015   3.060   1.788   4.607  0.8966 -0.3229 -0.8992
 1606SOL     OW 5016   4.636   4.360   6.074 -0.3536  0.2045 -0.2065
 1606SOL    HW1 5017   4.571   4.284   6.064 -0.8279  0.5139  0.4991
 1606SOL    HW2 5018   4.622   4.426   6.000 -1.4946  0.7413  0.4682
 1607SOL     OW 5019   3.846   3.526   3.798  0.1711  0.0364 -0.0681
 1607SOL    HW1 5020   3.871   3.475   3.716  0.5365  0.2703 -0.1077
 1607SOL    HW2 5021   3.787   3.603   3.773  1.0440  0.6643 -0.2430
 1608SOL     OW 5022   5.498   5.683   6.448 -0.1289  0.0104 -0.1519
 1608SOL    HW1 5023   5.404   5.672   6.416 -0.2422  1.0860 -0.2148
 1608SOL    HW2 5024   5.498   5.715   6.543  0.2035 -2.2127  0.6627
 1609SOL     OW 5025   4.905   2.291   6.915 -0.0848  0.0240 -0.2823
 1609SOL    HW1 5026   4.807   2.296   6.898 -0.5286 -0.4642  1.8620
 1609SOL    HW2 5027   4.931   2.361   6.982  0.8292 -0.5523 -0.0197
 1610SOL     OW 5028   4.122   2.800   2.485 -0.1026  0.6518 -0.0740
 1610SOL    HW1 5029   4.138   2.711   2.527  2.3650 -0.6472 -3.3322
 1610SOL    HW2 5030   4.167   2.871   2.539  3.7126 -1.0255 -0.7730
 1611SOL     OW 5031   3.901   5.828   4.567 -0.3784  0.5507 -0.2187
 1611SOL    HW1 5032   3.977   5.772   4.603 -1.5116 -0.4939  0.6343
 1611SOL    HW2 5033   3.893   5.912   4.621  0.8508  1.2111 -1.0174
 1612SOL     OW 5034   5.212   2.887   1.518 -0.0069 -0.4490 -0.0311
 1612SOL    HW1 5035   5.288   2.822   1.517  1.3875  1.1225 -0.3414
 1612SOL    HW2 5036   5.222   2.949   1.596 -1.1726 -0.4210  0.1124
 1613SOL     OW 5037   3.606   0.761   0.468  0.3099 -0.4798  0.0504
 1613SOL    HW1 5038   3.605   0.668   0.431  0.0421 -0.8167  0.8624
 1613SOL    HW2 5039   3.578   0.758   0.564  0.2795  0.4485  0.0774
 1614SOL     OW 5040   3.516   5.181   1.996  0.0271  0.3017  0.0977
 1614SOL    HW1 5041   3.417   5.168   1.993  0.1214 -0.7308  1.0107
 1614SOL    HW2 5042   3.562   5.093   1.982  0.7812  0.5006  1.2049
 1615SOL     OW 5043   3.320   1.490   4.971  0.6937  0.0426 -0.5392
 1615SOL    HW1 5044   3.239   1.432   4.980  0.4437  0.3439 -0.8412
 1615SOL    HW2 5045   3.325   1.552   5.050  0.3770  0.3382 -0.7489
 1616SOL     OW 5046   3.381   0.417   0.591  0.3097  0.3052  0.1257
 1616SOL    HW1 5047   3.465   0.362   0.593  1.3666  1.7740 -1.3270
 1616SOL    HW2 5048   3.354   0.440   0.684  1.0591 -0.8588  0.6537
 1617SOL     OW 5049   5.751   5.398   2.424  0.0972  0.5554 -0.1411
 1617SOL    HW1 5050   5.803   5.321   2.388  0.7466  0.9538 -0.0739
 1617SOL    HW2 5051   5.784   5.482   2.381  0.0872  0.9062  0.5247
 1618SOL     OW 5052   4.261   1.876   2.488  0.1097 -0.8023 -0.3141
 1618SOL    HW1 5053   4.290   1.828   2.405  1.0247 -1.0438  0.1252
 1618SOL    HW2 5054   4.339   1.924   2.527 -0.7340  0.8552 -0.5948
 1619SOL     OW 5055   3.952   5.043   4.359 -0.6449 -0.1190 -0.2967
 1619SOL    HW1 5056   4.045   5.034   4.396 -0.9536 -0.6783  0.3754
 1619SOL    HW2 5057   3.942   4.987   4.277  0.2162  1.5627 -1.6140
 1620SOL     OW 5058   5.571   2.583   1.258  0.2320  0.2933 -0.1626
 1620SOL    HW1 5059   5.662   2.589   1.216  1.0149 -0.7151  1.2931
 1620SOL    HW2 5060   5.521   2.506   1.218  0.0167  0.8245 -0.9376
 1621SOL     OW 5061   2.838   0.687   3.593  0.4591  0.4415  0.1098
 1621SOL    HW1 5062   2.792   0.608   3.553 -0.1477  0.2904  1.0723
 1621SOL    HW2 5063   2.808   0.770   3.546 -0.3117  0.2809  0.3064
 1622SOL     OW 5064   4.034   1.451   2.261  0.2172 -0.4323 -0.1445
 1622SOL    HW1 5065   4.095   1.434   2.338  0.0922  1.2517  0.3656
 1622SOL    HW2 5066   3.942   1.469   2.294 -0.0213 -0.5052 -0.7497
 1623SOL     OW 5067   4.434   2.738   6.070 -0.4526  0.4160 -0.4659
 1623SOL    HW1 5068   4.397   2.667   6.131  0.6577  1.5461  1.6661
 1623SOL    HW2 5069   4.470   2.696   5.988 -2.4348 -1.1549 -0.6191
 1624SOL     OW 5070   3.478   4.572   6.939  0.1540 -0.7820  0.3745
 1624SOL    HW1 5071   3.528   4.487   6.950  0.7524 -0.3587  1.0284
 1624SOL    HW2 5072   3.534   4.649   6.970  0.7972  0.2442 -2.9276
 1625SOL     OW 5073   5.624   6.207   3.402  0.1937  0.8656  0.2722
 1625SOL    HW1 5074   5.656   6.164   3.318 -2.9069 -0.9582 -0.1637
 1625SOL    HW2 5075   5.649   6.151   3.481  3.0350  2.5375  0.6979
 1626SOL     OW 5076   2.890   0.159   1.169  0.2442  0.1674 -0.2730
 1626SOL    HW1 5077   2.904   0.145   1.071  0.9462  0.4485 -0.2182
 1626SOL    HW2 5078   2.960   0.109   1.220  1.8173  2.4699 -0.0187
 1627SOL     OW 5079   3.331   0.521   1.099 -0.1131 -0.1848 -0.4901
 1627SOL    HW1 5080   3.352   0.458   1.174  1.0733 -0.6320 -1.1709
 1627SOL    HW2 5081   3.350   0.615   1.127  0.2081 -0.3389 -0.1844
 1628SOL     OW 5082   3.801   5.590   1.380 -0.0528  0.2413  0.3067
 1628SOL    HW1 5083   3.891   5.576   1.338  0.2278 -2.2563  1.5720
 1628SOL    HW2 5084   3.732   5.598   1.309  0.9689  0.6822 -0.6690
 1629SOL     OW 5085   2.944   3.447   1.542 -0.0906 -0.1207 -0.5293
 1629SOL    HW1 5086   2.972   3.412   1.631  0.6814 -0.0983 -0.7486
 1629SOL    HW2 5087   2.864   3.506   1.552  0.3499  0.3624  0.2268
 1630SOL     OW 5088   4.774   0.774   1.155 -0.0642 -0.7801  0.4808
 1630SOL    HW1 5089   4.719   0.698   1.187 -0.6437  0.0298  1.4563
 1630SOL    HW2 5090   4.808   0.826   1.233  1.4760 -0.8168 -0.1153
 1631SOL     OW 5091   3.079   4.446   6.765 -0.3216  0.2594  0.1496
 1631SOL    HW1 5092   3.020   4.513   6.811  1.7340  2.2421  0.0952
 1631SOL    HW2 5093   3.082   4.466   6.667  2.4200  2.0136  0.4569
 1632SOL     OW 5094   5.441   6.687   1.906  0.0573 -0.7179 -0.0233
 1632SOL    HW1 5095   5.362   6.726   1.954  1.0363  2.7899 -0.9643
 1632SOL    HW2 5096   5.505   6.648   1.973 -0.5945  0.1355  1.1338
 1633SOL     OW 5097   3.734   5.126   5.253  0.2757 -0.1541  0.2659
 1633SOL    HW1 5098   3.673   5.196   5.290  1.1258 -0.2543  1.9357
 1633SOL    HW2 5099   3.691   5.036   5.263 -1.3367  0.1091 -2.9395
 1634SOL     OW 5100   4.317   6.451   3.811  0.0630  0.4179  0.3534
 1634SOL    HW1 5101   4.245   6.400   3.765  0.4945  0.6881 -0.6431
 1634SOL    HW2 5102   4.283   6.541   3.837 -0.4400 -0.0402  1.3550
 1635SOL     OW 5103   4.687   1.396   5.369 -0.3007  0.0195  0.7270
 1635SOL    HW1 5104   4.736   1.350   5.443 -0.6523  1.0457  1.6341
 1635SOL    HW2 5105   4.589   1.382   5.382 -0.4092  0.9814  1.0032
 1636SOL     OW 5106   5.253   5.672   6.308 -0.5061  0.3500  0.2923
 1636SOL    HW1 5107   5.212   5.589   6.271  1.4183 -0.5477  0.0267
 1636SOL    HW2 5108   5.230   5.750   6.250  1.9918 -0.9124 -2.6584
 1637SOL     OW 5109   3.203   0.657   1.574 -0.1226 -0.6393 -0.4748
 1637SOL    HW1 5110   3.203   0.660   1.474  0.7415  1.1928 -0.4594
 1637SOL    HW2 5111   3.111   0.673   1.608 -0.6841 -2.5719 -0.9487
 1638SOL     OW 5112   3.193   4.599   1.809  0.3189  0.5772 -0.2418
 1638SOL    HW1 5113   3.160   4.681   1.763  0.0209  1.2006  1.0550
 1638SOL    HW2 5114   3.116   4.542   1.836  0.5345 -0.3629 -1.4868
 1639SOL     OW 5115   5.738   3.391   2.317  0.0494  0.1380 -0.4395
 1639SOL    HW1 5116   5.680   3.446   2.377  2.6222  1.6013  0.8681
 1639SOL    HW2 5117   5.773   3.448   2.242 -0.0866 -0.6815 -1.1439
 1640SOL     OW 5118   3.871   2.750   3.889  0.1987  0.3749 -0.0878
 1640SOL    HW1 5119   3.838   2.725   3.798 -0.5917  1.6297 -0.1769
 1640SOL    HW2 5120   3.832   2.688   3.957  0.5626 -0.3903 -0.5624
 1641SOL     OW 5121   4.348   2.321   0.841 -0.3405  0.7319  0.5016
 1641SOL    HW1 5122   4.383   2.412   0.863  0.9164 -0.1294  2.3384
 1641SOL    HW2 5123   4.361   2.260   0.920 -0.9105 -1.1214 -0.7596
 1642SOL     OW 5124   3.402   0.938   0.826  0.1083  0.8437 -0.2537
 1642SOL    HW1 5125   3.341   0.886   0.886 -1.5322  0.7759 -1.8544
 1642SOL    HW2 5126   3.463   0.876   0.777 -1.2111  0.4389 -1.4689
 1643SOL     OW 5127   3.799   2.938   4.179  0.0291  0.1078 -0.3927
 1643SOL    HW1 5128   3.899   2.945   4.182  0.0331  1.4395 -1.9246
 1643SOL    HW2 5129   3.760   3.007   4.240  0.0558  0.6038 -0.9307
 1644SOL     OW 5130   4.907   6.175   2.983 -0.2195 -0.2985 -0.1790
 1644SOL    HW1 5131   4.988   6.229   2.962 -1.4246  1.4364 -0.5336
 1644SOL    HW2 5132   4.927   6.114   3.060  1.3613  0.1851 -0.1767
 1645SOL     OW 5133   4.374   1.239   0.239 -0.3244 -0.2216  0.2315
 1645SOL    HW1 5134   4.339   1.179   0.311  0.7214  0.9301  1.7716
 1645SOL    HW2 5135   4.332   1.330   0.249  0.5670  0.2260  0.0126
 1646SOL     OW 5136   3.421   3.293   5.584  0.0090  0.7455 -0.1292
 1646SOL    HW1 5137   3.417   3.202   5.626  0.3624  1.1590  0.8172
 1646SOL    HW2 5138   3.515   3.325   5.584 -0.1893  1.3336  0.0254
 1647SOL     OW 5139   4.769   2.311   3.757 -0.2190 -0.4389  0.3376
 1647SOL    HW1 5140   4.721   2.299   3.844  0.4024  1.8178  1.0564
 1647SOL    HW2 5141   4.703   2.333   3.686 -0.5791 -0.7310  0.5761
 1648SOL     OW 5142   3.149   4.942   6.155 -0.2058 -0.1233 -0.5418
 1648SOL    HW1 5143   3.244   4.973   6.156  0.0050 -0.7394  0.9307
 1648SOL    HW2 5144   3.088   5.020   6.161  0.2611  0.1611  0.6007
 1649SOL     OW 5145   3.626   2.197   0.531 -0.2670 -0.5931  0.5242
 1649SOL    HW1 5146   3.718   2.157   0.530 -0.2632 -0.5925 -0.6939
 1649SOL    HW2 5147   3.583   2.184   0.441 -0.3443  1.9250  0.1179
 1650SOL     OW 5148   3.934   6.593   0.699 -0.5918  0.0257  0.5306
 1650SOL    HW1 5149   4.011   6.655   0.686 -1.7137  1.3215 -0.0679
 1650SOL    HW2 5150   3.933   6.526   0.624 -2.0500  2.1984 -1.5359
 1651SOL     OW 5151   2.883   1.589   5.454  0.2143  0.4229 -0.4012
 1651SOL    HW1 5152   2.891   1.531   5.535  1.8892 -0.0446 -0.8663
 1651SOL    HW2 5153   2.818   1.663   5.472 -1.1431 -0.9531  0.5814
 1652SOL     OW 5154   3.347   0.127   3.748  0.4688 -0.0334  0.2633
 1652SOL    HW1 5155   3.268   0.131   3.809  0.9531  1.0264  0.8493
 1652SOL    HW2 5156   3.403   0.047   3.772  1.3581  1.0757  2.1605
 1653SOL     OW 5157   3.540   0.765   1.787 -0.1163  0.1902  0.0070
 1653SOL    HW1 5158   3.466   0.702   1.812 -0.3657  0.3769 -0.2714
 1653SOL    HW2 5159   3.536   0.846   1.845  0.6784 -0.3822  0.9124
 1654SOL     OW 5160   4.015   5.145   1.431  0.4672 -0.5811  0.2478
 1654SOL    HW1 5161   3.979   5.060   1.471  1.4386 -0.6599  0.9983
 1654SOL    HW2 5162   3.983   5.153   1.336  2.1356 -2.9403 -0.6211
 1655SOL     OW 5163   3.740   1.910   5.696 -0.6053  0.3991  0.8903
 1655SOL    HW1 5164   3.790   1.995   5.708 -1.9385  0.9875  2.7091
 1655SOL    HW2 5165   3.779   1.858   5.620  1.0678  2.0003  0.6078
 1656SOL     OW 5166   3.206   3.100   0.769  0.0079 -0.2907  0.4386
 1656SOL    HW1 5167   3.141   3.032   0.736 -0.1199  0.7983 -1.7658
 1656SOL    HW2 5168   3.176   3.135   0.858 -1.6135 -0.8671  0.1476
 1657SOL     OW 5169   2.867   0.433   1.234  0.2420  0.7034 -0.1678
 1657SOL    HW1 5170   2.869   0.338   1.202 -2.4815  0.6712 -0.4261
 1657SOL    HW2 5171   2.821   0.438   1.322  0.5184  1.7756 -0.0656
 1658SOL     OW 5172   3.498   6.026   0.512 -0.1397  0.1904 -0.0348
 1658SOL    HW1 5173   3.504   6.079   0.596  0.9097  1.1773 -0.7020
 1658SOL    HW2 5174   3.402   6.016   0.486 -0.5025 -0.4212  1.4254
 1659SOL     OW 5175   3.408   6.972   2.126  0.0981  0.0585  0.3291
 1659SOL    HW1 5176   3.457   6.889   2.152 -0.6893 -0.7526 -0.6745
 1659SOL    HW2 5177   3.418   7.041   2.198  1.2552 -0.6915  0.9118
 1660SOL     OW 5178   4.313   1.804   4.838 -0.8359 -0.2900 -0.3045
 1660SOL    HW1 5179   4.351   1.714   4.858 -2.3361 -1.0089 -0.5272
 1660SOL    HW2 5180   4.368   1.849   4.767  0.7855 -0.3783  0.8451
 1661SOL     OW 5181   3.905   5.500   4.744  0.3773  0.0046 -0.4493
 1661SOL    HW1 5182   3.956   5.521   4.826 -2.3023 -0.5154  1.4905
 1661SOL    HW2 5183   3.953   5.536   4.664  1.3773  3.7554  1.6174
 1662SOL     OW 5184   5.441   4.670   2.778  0.2962 -0.2170 -0.5242
 1662SOL    HW1 5185   5.467   4.763   2.803 -0.4369  0.1653 -1.1474
 1662SOL    HW2 5186   5.511   4.630   2.718  0.6787 -0.1195 -0.1417
 1663SOL     OW 5187   5.124   3.539   5.248 -0.0558  0.3412  0.3545
 1663SOL    HW1 5188   5.129   3.586   5.336 -0.8914 -1.2212  1.2867
 1663SOL    HW2 5189   5.178   3.455   5.252  0.5315  0.6346 -0.9101
 1664SOL     OW 5190   4.714   2.345   2.242  0.5071  0.2768 -0.2064
 1664SOL    HW1 5191   4.676   2.429   2.204 -1.2123 -0.5364 -0.4222
 1664SOL    HW2 5192   4.745   2.285   2.168 -1.6458 -0.7617 -0.3522
 1665SOL     OW 5193   4.556   6.596   5.959  0.0614 -0.1956 -0.4697
 1665SOL    HW1 5194   4.597   6.686   5.949 -0.2535 -0.1766 -1.8584
 1665SOL    HW2 5195   4.491   6.597   6.035  1.5932  0.1320  0.8841
 1666SOL     OW 5196   4.835   4.118   4.945 -0.1074 -0.1952 -0.1442
 1666SOL    HW1 5197   4.924   4.091   4.909 -0.4329  0.1651 -1.2386
 1666SOL    HW2 5198   4.842   4.129   5.045  0.9254 -0.6959 -0.1435
 1667SOL     OW 5199   3.906   6.184   3.101  0.3448  0.1345  0.6492
 1667SOL    HW1 5200   3.996   6.139   3.097 -1.0424 -2.7414 -1.2497
 1667SOL    HW2 5201   3.848   6.149   3.027 -2.1315  2.4612  1.3627
 1668SOL     OW 5202   4.104   3.386   3.827  0.7304  0.8492 -0.2586
 1668SOL    HW1 5203   4.013   3.412   3.794 -0.1511 -0.7335  0.8087
 1668SOL    HW2 5204   4.099   3.359   3.923  2.6012  2.0080  0.2130
 1669SOL     OW 5205   3.863   1.450   4.678  0.6229 -0.1628  0.3414
 1669SOL    HW1 5206   3.884   1.547   4.669 -0.9458  0.1770  0.1170
 1669SOL    HW2 5207   3.768   1.433   4.652  1.2610 -1.9971 -1.0939
 1670SOL     OW 5208   5.298   4.178   3.508  0.2072 -0.6812  1.1138
 1670SOL    HW1 5209   5.286   4.107   3.439  0.5297  1.4700 -1.2668
 1670SOL    HW2 5210   5.211   4.195   3.554 -0.7274 -0.2020 -0.7662
 1671SOL     OW 5211   3.473   0.809   2.826 -0.5811  0.1516  0.2637
 1671SOL    HW1 5212   3.489   0.785   2.922  2.5035 -0.2929 -0.2622
 1671SOL    HW2 5213   3.427   0.733   2.780 -3.0838  0.7784  1.5167
 1672SOL     OW 5214   3.686   5.124   3.274  0.3474  0.1856  0.4589
 1672SOL    HW1 5215   3.723   5.121   3.182  1.2436  0.2251  0.8110
 1672SOL    HW2 5216   3.690   5.032   3.314  0.1935  0.2191  0.5518
 1673SOL     OW 5217   5.015   0.136   4.384 -0.0378  1.1532  0.6627
 1673SOL    HW1 5218   5.085   0.094   4.442 -0.6897 -2.8823 -1.1343
 1673SOL    HW2 5219   4.926   0.094   4.404 -0.6074  1.0448 -1.8108
 1674SOL     OW 5220   3.360   4.879   3.562  0.1782  0.0311 -0.3416
 1674SOL    HW1 5221   3.305   4.857   3.481  1.3243 -1.8310 -0.6802
 1674SOL    HW2 5222   3.362   4.978   3.575 -1.9165  0.2473 -1.2252
 1675SOL     OW 5223   5.488   5.272   0.709  0.1271 -0.4761  0.2653
 1675SOL    HW1 5224   5.483   5.308   0.616  1.5655 -0.3789  0.2003
 1675SOL    HW2 5225   5.523   5.342   0.771  0.0940 -0.8347  0.6965
 1676SOL     OW 5226   3.331   6.037   3.824 -0.0394 -0.7917  0.4740
 1676SOL    HW1 5227   3.310   5.984   3.907  1.7661 -0.2204  1.3652
 1676SOL    HW2 5228   3.272   6.117   3.819 -0.4062 -1.0223  1.0192
 1677SOL     OW 5229   3.108   4.962   5.600  0.4494  0.0898  0.2386
 1677SOL    HW1 5230   3.137   4.885   5.543  0.7612  0.7497 -0.5185
 1677SOL    HW2 5231   3.121   4.939   5.696  1.0708 -0.5892  0.0011
 1678SOL     OW 5232   4.993   2.105   5.857 -0.1425  0.5188  0.5479
 1678SOL    HW1 5233   5.030   2.016   5.882 -1.0401 -0.0174  0.0056
 1678SOL    HW2 5234   5.028   2.175   5.920  0.6048 -0.2012  0.9422
 1679SOL     OW 5235   3.682   2.469   2.614 -0.3401  0.0319 -0.0804
 1679SOL    HW1 5236   3.780   2.466   2.630 -0.5202  1.7150  1.7628
 1679SOL    HW2 5237   3.661   2.432   2.524  1.7827 -1.9934  0.1746
 1680SOL     OW 5238   5.640   5.008   1.206  0.0195  0.2171  0.1145
 1680SOL    HW1 5239   5.708   4.944   1.242 -0.0595 -0.2585 -0.5591
 1680SOL    HW2 5240   5.549   4.979   1.236  0.0614  0.5395  0.5621
 1681SOL     OW 5241   5.687   6.689   5.302  0.8153 -0.6324  0.4299
 1681SOL    HW1 5242   5.638   6.613   5.259  1.6616 -1.4980  0.9612
 1681SOL    HW2 5243   5.762   6.719   5.242  0.7457 -0.5009  0.4081
 1682SOL     OW 5244   3.986   5.333   6.076 -0.0030 -0.3271 -0.4369
 1682SOL    HW1 5245   4.009   5.290   6.163  0.1480 -1.0795 -0.8490
 1682SOL    HW2 5246   4.016   5.429   6.078 -0.5231 -0.1699  0.5496
 1683SOL     OW 5247   4.854   5.203   3.012  0.6089  0.0415  0.2406
 1683SOL    HW1 5248   4.796   5.284   2.999  2.0605  1.1779  0.5222
 1683SOL    HW2 5249   4.848   5.145   2.931 -0.7400  0.2249  0.1779
 1684SOL     OW 5250   5.225   4.719   2.422  0.2294  0.2021 -0.5571
 1684SOL    HW1 5251   5.255   4.626   2.447 -0.2652  0.3596  0.7094
 1684SOL    HW2 5252   5.304   4.781   2.428 -0.1610  0.6054  2.7340
 1685SOL     OW 5253   3.623   1.201   4.446  0.1615  0.1916  0.4424
 1685SOL    HW1 5254   3.535   1.155   4.435  0.0234  0.3981  0.6761
 1685SOL    HW2 5255   3.678   1.151   4.512  0.9073 -0.9259 -0.9586
 1686SOL     OW 5256   3.742   4.876   0.266 -0.0502 -0.0395 -0.7823
 1686SOL    HW1 5257   3.731   4.952   0.330 -0.4603 -0.2495 -0.5939
 1686SOL    HW2 5258   3.839   4.855   0.255  0.0568  0.3978 -0.7045
 1687SOL     OW 5259   3.670   0.787   5.063 -0.1650 -0.0724  0.0051
 1687SOL    HW1 5260   3.578   0.748   5.057  0.0561 -0.6032  0.0266
 1687SOL    HW2 5261   3.694   0.830   4.976 -0.7502  0.7905  0.2615
 1688SOL     OW 5262   3.593   6.379   4.774  0.4360  0.4198  0.0358
 1688SOL    HW1 5263   3.533   6.389   4.695 -0.4356 -0.6239  0.5371
 1688SOL    HW2 5264   3.634   6.288   4.774 -1.1198 -0.3706  1.7657
 1689SOL     OW 5265   3.409   5.022   6.128 -0.5149  0.2495 -0.0608
 1689SOL    HW1 5266   3.484   5.045   6.190 -0.3136 -2.1953  0.7225
 1689SOL    HW2 5267   3.418   5.074   6.043  1.9781  0.1866  0.1046
 1690SOL     OW 5268   4.020   4.062   3.985 -0.6472  0.6395 -0.2358
 1690SOL    HW1 5269   4.119   4.051   3.983 -0.7004 -0.5266  1.4275
 1690SOL    HW2 5270   3.988   4.094   3.896  1.1257  0.2457 -1.0524
 1691SOL     OW 5271   4.255   3.476   4.726 -0.3963 -0.1732  0.0044
 1691SOL    HW1 5272   4.214   3.411   4.661  0.3513 -1.7795  1.0787
 1691SOL    HW2 5273   4.283   3.427   4.809  0.5230  1.4798  0.7092
 1692SOL     OW 5274   3.523   1.854   4.676  0.3442  0.1434 -0.7212
 1692SOL    HW1 5275   3.446   1.808   4.720  0.4966 -1.1933 -1.7802
 1692SOL    HW2 5276   3.572   1.788   4.618  0.7285  1.5843 -2.0973
 1693SOL     OW 5277   4.277   6.199   1.442 -0.1250  0.5345  0.2024
 1693SOL    HW1 5278   4.198   6.181   1.384 -0.9733 -0.5363  1.6404
 1693SOL    HW2 5279   4.249   6.248   1.524  0.4796 -0.8369  1.2711
 1694SOL     OW 5280   5.785   0.554   3.137 -0.1303  0.1302 -0.8309
 1694SOL    HW1 5281   5.720   0.478   3.137  1.4818 -1.3972  1.3305
 1694SOL    HW2 5282   5.742   0.635   3.177 -0.7455 -0.8588  0.6085
 1695SOL     OW 5283   4.380   3.372   0.537 -0.3555  0.0639  0.2383
 1695SOL    HW1 5284   4.321   3.363   0.617  0.8237 -1.0504  1.0230
 1695SOL    HW2 5285   4.395   3.282   0.496  1.5695  0.1605  0.6543
 1696SOL     OW 5286   5.912   6.299   3.226  0.4434 -0.7500  1.1670
 1696SOL    HW1 5287   5.837   6.364   3.214 -0.1354 -1.7079 -0.7357
 1696SOL    HW2 5288   5.997   6.339   3.190  0.1604 -0.8982  0.3193
 1697SOL     OW 5289   4.229   6.007   4.902  0.9331  0.4070  0.0220
 1697SOL    HW1 5290   4.319   5.972   4.930  1.1012  1.5750  1.0551
 1697SOL    HW2 5291   4.220   6.102   4.932 -1.1336 -0.0651  1.0883
 1698SOL     OW 5292   4.960   6.586   2.836  0.0748 -0.1531  0.2264
 1698SOL    HW1 5293   4.864   6.561   2.821 -0.0897  1.3148 -1.4014
 1698SOL    HW2 5294   5.019   6.521   2.788 -0.0018 -1.8230  2.2785
 1699SOL     OW 5295   3.416   0.973   1.334  0.2708  0.4910  0.4116
 1699SOL    HW1 5296   3.505   1.000   1.298 -0.8104  2.9994 -0.6777
 1699SOL    HW2 5297   3.350   1.047   1.317 -2.4547 -1.9500 -0.5031
 1700SOL     OW 5298   4.766   2.146   2.772  0.7944  0.5005 -0.1329
 1700SOL    HW1 5299   4.672   2.132   2.803 -0.0710 -0.4056 -2.9229
 1700SOL    HW2 5300   4.800   2.232   2.809 -0.8191  0.4839  1.5622
 1701SOL     OW 5301   4.574   0.282   5.034  0.4157 -0.6349  0.0303
 1701SOL    HW1 5302   4.548   0.377   5.045  0.6985 -0.5215 -0.2651
 1701SOL    HW2 5303   4.649   0.260   5.097 -1.5494 -1.4523  2.2168
 1702SOL     OW 5304   5.220   3.686   2.493 -0.6446  0.2659  0.1408
 1702SOL    HW1 5305   5.280   3.754   2.536  0.1912  0.1312 -0.7630
 1702SOL    HW2 5306   5.150   3.657   2.558  0.9122 -0.3552  1.6305
 1703SOL     OW 5307   3.975   2.129   5.439 -0.1133  0.5423  0.1225
 1703SOL    HW1 5308   3.964   2.123   5.538  0.3692  0.9971  0.2048
 1703SOL    HW2 5309   4.072   2.132   5.416 -0.2211  1.7359 -0.2742
 1704SOL     OW 5310   5.685   0.056   3.468 -0.5045 -0.8615  0.2546
 1704SOL    HW1 5311   5.703   0.152   3.491  1.6156 -0.8239 -1.2197
 1704SOL    HW2 5312   5.739  -0.003   3.528 -0.6251 -1.0656  0.1635
 1705SOL     OW 5313   3.540   4.058   1.371 -0.0526 -0.6098  0.2700
 1705SOL    HW1 5314   3.446   4.071   1.405  0.3728 -0.5115  1.4445
 1705SOL    HW2 5315   3.584   3.983   1.421  0.2465 -1.1820 -0.8211
 1706SOL     OW 5316   5.391   6.047   1.541  0.4943 -0.4677 -0.6557
 1706SOL    HW1 5317   5.477   6.028   1.588  0.0003 -0.0494  0.4525
 1706SOL    HW2 5318   5.329   5.969   1.550  0.3302 -0.3147 -0.4431
 1707SOL     OW 5319   3.918   1.683   6.921  0.3449  0.1823 -0.7301
 1707SOL    HW1 5320   3.913   1.745   6.843 -0.2256  3.8004  1.9266
 1707SOL    HW2 5321   4.013   1.671   6.948  0.4135  0.5569 -0.8013
 1708SOL     OW 5322   3.130   0.206   5.291  0.6616  0.0854 -0.2058
 1708SOL    HW1 5323   3.032   0.221   5.280  0.3231 -1.7072  0.0191
 1708SOL    HW2 5324   3.146   0.141   5.365  1.9395 -0.5075 -0.9669
 1709SOL     OW 5325   4.604   4.718   5.100  0.4744 -0.1841  0.5752
 1709SOL    HW1 5326   4.572   4.786   5.034  1.0334 -0.9674 -0.5304
 1709SOL    HW2 5327   4.665   4.762   5.166 -0.4782  0.7060  0.8997
 1710SOL     OW 5328   3.336   2.309   1.183 -0.2229 -0.4939  0.1468
 1710SOL    HW1 5329   3.278   2.233   1.154 -0.0643 -0.9859  1.0941
 1710SOL    HW2 5330   3.355   2.302   1.281 -0.0298  0.6536  0.2108
 1711SOL     OW 5331   5.364   3.335   3.519 -0.1584  0.2841 -0.1226
 1711SOL    HW1 5332   5.373   3.278   3.601 -0.0434  0.7264  0.1734
 1711SOL    HW2 5333   5.416   3.294   3.444 -1.8055 -1.1693 -0.5468
 1712SOL     OW 5334   3.439   6.570   5.628  0.3737  0.1744  0.2307
 1712SOL    HW1 5335   3.476   6.477   5.633  0.3799 -0.0062 -2.0036
 1712SOL    HW2 5336   3.354   6.569   5.574 -0.7544  1.1966  1.8838
 1713SOL     OW 5337   4.040   4.944   1.831  0.4566  0.2027 -0.2057
 1713SOL    HW1 5338   4.073   5.037   1.815  0.3257  0.3767  0.4982
 1713SOL    HW2 5339   3.945   4.937   1.800  0.1029  0.6234  0.7268
 1714SOL     OW 5340   4.358   0.768   5.453  0.2046  0.4705 -0.0685
 1714SOL    HW1 5341   4.383   0.794   5.546  2.1837  1.1406 -0.7226
 1714SOL    HW2 5342   4.391   0.675   5.435 -0.0487  0.3956 -0.1533
 1715SOL     OW 5343   4.865   4.837   4.624 -0.7542 -0.4223  0.0355
 1715SOL    HW1 5344   4.875   4.775   4.702  1.1383 -0.5824 -0.2902
 1715SOL    HW2 5345   4.841   4.928   4.657 -2.0056 -0.9311  0.6204
 1716SOL     OW 5346   4.762   3.842   5.577  0.0557 -0.3601 -0.3357
 1716SOL    HW1 5347   4.820   3.923   5.582 -0.4046 -0.1042  0.9474
 1716SOL    HW2 5348   4.747   3.818   5.481  2.8152 -0.8194 -0.7395
 1717SOL     OW 5349   3.988   1.974   0.139 -0.3505  0.0392  0.0476
 1717SOL    HW1 5350   4.027   2.030   0.212 -1.3697 -0.0637  0.6947
 1717SOL    HW2 5351   4.048   1.897   0.120  1.0353  1.2631 -0.7914
 1718SOL     OW 5352   4.569   6.753   5.503  0.0899  0.0813 -0.2828
 1718SOL    HW1 5353   4.526   6.678   5.454  1.4776 -0.9250 -0.0030
 1718SOL    HW2 5354   4.625   6.807   5.440  0.4139 -0.1094 -0.1560
 1719SOL     OW 5355   3.105   1.955   4.546 -0.4565  0.0735  0.3907
 1719SOL    HW1 5356   3.043   2.032   4.530  0.0671  0.3820 -0.2153
 1719SOL    HW2 5357   3.148   1.929   4.460  0.0866 -0.2810  0.7610
 1720SOL     OW 5358   3.545   5.553   2.785  0.2018 -0.2042  0.3686
 1720SOL    HW1 5359   3.446   5.545   2.772  0.3433 -0.3632 -0.7044
 1720SOL    HW2 5360   3.587   5.587   2.700  1.2763 -1.9018  0.1734
 1721SOL     OW 5361   3.667   3.770   5.738  0.0565  0.1434 -0.1094
 1721SOL    HW1 5362   3.581   3.724   5.715  1.1569 -2.1421 -0.0038
 1721SOL    HW2 5363   3.696   3.828   5.662  0.3130 -2.1259 -1.8654
 1722SOL     OW 5364   2.919   0.918   1.609  0.5177  0.0026  0.5899
 1722SOL    HW1 5365   2.869   1.002   1.631 -0.1164 -0.3063  0.3399
 1722SOL    HW2 5366   2.944   0.918   1.512 -0.1874 -0.4605  0.4047
 1723SOL     OW 5367   3.621   4.893   3.443 -0.7999  0.5998  0.0235
 1723SOL    HW1 5368   3.545   4.875   3.506 -0.1027 -1.2800  0.4086
 1723SOL    HW2 5369   3.625   4.820   3.374  2.7305 -1.5115  2.1432
 1724SOL     OW 5370   2.769   4.300   5.513  0.1738  0.1496 -0.3891
 1724SOL    HW1 5371   2.862   4.331   5.532  0.0048  0.8213 -0.6392
 1724SOL    HW2 5372   2.713   4.315   5.595  0.7048 -2.0151  0.4409
 1725SOL     OW 5373   2.942   0.219   3.525 -0.5564 -0.2175  0.7806
 1725SOL    HW1 5374   3.042   0.214   3.529 -0.5000 -0.4340 -0.3755
 1725SOL    HW2 5375   2.907   0.137   3.481 -1.2088  0.0658  0.7668
 1726SOL     OW 5376   3.264   5.329   2.250  0.6670 -0.0543  0.1044
 1726SOL    HW1 5377   3.285   5.275   2.168  0.3503 -0.9248  0.5747
 1726SOL    HW2 5378   3.349   5.357   2.294  0.8538 -0.9793  0.3593
 1727SOL     OW 5379   3.277   0.152   0.304 -0.1138  0.1667  0.3555
 1727SOL    HW1 5380   3.180   0.178   0.310 -0.4130 -0.0898 -2.3242
 1727SOL    HW2 5381   3.296   0.083   0.374 -2.3497 -1.0507 -0.1166
 1728SOL     OW 5382   3.041   6.649   5.687 -0.7056  0.3901 -0.1679
 1728SOL    HW1 5383   2.970   6.639   5.617 -1.1517 -1.9564  0.5503
 1728SOL    HW2 5384   3.052   6.563   5.736  1.9462  0.9799  0.4382
 1729SOL     OW 5385   5.222   1.823   6.088  0.0220  0.1511 -0.2420
 1729SOL    HW1 5386   5.215   1.805   5.990  2.0454  0.5330 -0.4987
 1729SOL    HW2 5387   5.133   1.809   6.131 -0.5248 -1.6705 -1.8421
 1730SOL     OW 5388   3.981   6.705   5.613  0.1921  0.0251 -0.2915
 1730SOL    HW1 5389   3.918   6.717   5.536 -1.8985 -1.1044  1.1643
 1730SOL    HW2 5390   4.044   6.630   5.593 -1.0970 -1.0401 -0.4749
 1731SOL     OW 5391   4.265   4.161   5.323  0.2169 -0.5257 -0.5019
 1731SOL    HW1 5392   4.278   4.077   5.376  1.5128 -1.6520 -2.4786
 1731SOL    HW2 5393   4.186   4.150   5.262 -1.2946  0.7811  1.0910
 1732SOL     OW 5394   5.438   5.226   2.464  0.0592  0.2500  0.1215
 1732SOL    HW1 5395   5.512   5.268   2.516 -0.0245  0.1054  0.3584
 1732SOL    HW2 5396   5.385   5.166   2.524 -0.7579  0.9928  0.1620
 1733SOL     OW 5397   3.450   5.874   5.407  0.2595  0.2858 -0.1914
 1733SOL    HW1 5398   3.387   5.918   5.343  0.5639  1.5322  0.3317
 1733SOL    HW2 5399   3.541   5.915   5.397  0.6452 -0.4999  0.0532
 1734SOL     OW 5400   3.542   0.542   4.811  0.4348 -0.0794 -0.2007
 1734SOL    HW1 5401   3.514   0.569   4.903  2.0446  1.2308 -0.0570
 1734SOL    HW2 5402   3.640   0.555   4.800  0.4051 -0.9441 -1.8741
 1735SOL     OW 5403   5.027   3.536   2.985 -0.4834 -0.2185  0.1318
 1735SOL    HW1 5404   4.954   3.508   3.048  0.4996  0.5959  1.6922
 1735SOL    HW2 5405   5.101   3.469   2.987 -0.9612 -0.8234 -1.1310
 1736SOL     OW 5406   5.250   3.240   4.946 -0.3510  0.1766  0.4155
 1736SOL    HW1 5407   5.207   3.320   4.905 -0.1712 -0.0681 -0.2584
 1736SOL    HW2 5408   5.184   3.164   4.948 -0.6076  0.4112  1.2978
 1737SOL     OW 5409   3.363   1.304   1.385 -0.3150  0.1159 -0.2554
 1737SOL    HW1 5410   3.333   1.399   1.381  1.0906  0.5653 -0.6316
 1737SOL    HW2 5411   3.374   1.268   1.293  0.1171 -0.0974 -0.1230
 1738SOL     OW 5412   5.075   5.898   5.342  0.9471 -0.1636  0.2436
 1738SOL    HW1 5413   5.142   5.854   5.402  1.5199  1.6150  1.0058
 1738SOL    HW2 5414   5.113   5.906   5.250  2.3790  1.9023  0.9386
 1739SOL     OW 5415   3.557   4.724   0.555 -0.6496 -0.2354  0.0675
 1739SOL    HW1 5416   3.502   4.798   0.516 -1.2684 -0.3288  0.7283
 1739SOL    HW2 5417   3.567   4.739   0.654 -0.1162 -0.6236  0.0747
 1740SOL     OW 5418   3.319   2.646   3.362 -0.0965 -0.1835  0.0202
 1740SOL    HW1 5419   3.390   2.676   3.299 -0.4463  0.5302 -0.0424
 1740SOL    HW2 5420   3.263   2.575   3.319 -0.7689  0.7914 -0.7449
 1741SOL     OW 5421   5.017   4.457   5.550  0.2298 -0.4005  0.1412
 1741SOL    HW1 5422   5.032   4.361   5.526 -1.1500 -0.6982  0.4188
 1741SOL    HW2 5423   4.921   4.481   5.536  0.6330  1.0670 -0.3371
 1742SOL     OW 5424   5.731   6.370   0.307  0.8048  0.4567 -0.2693
 1742SOL    HW1 5425   5.829   6.361   0.287  1.2542  2.3629  0.8477
 1742SOL    HW2 5426   5.700   6.461   0.281 -0.5341  0.0818 -0.0395
 1743SOL     OW 5427   5.079   6.519   4.538  0.4072 -0.1494 -0.0562
 1743SOL    HW1 5428   5.173   6.502   4.508  0.5666  0.9122 -0.1775
 1743SOL    HW2 5429   5.068   6.616   4.560 -0.9761 -0.0275 -1.1725
 1744SOL     OW 5430   5.619   0.358   2.484  0.4566  0.1849 -0.4553
 1744SOL    HW1 5431   5.547   0.321   2.426  1.0654 -0.9245 -0.5227
 1744SOL    HW2 5432   5.697   0.295   2.486  0.4485  0.1892  1.5688
 1745SOL     OW 5433   3.925   1.069   2.438 -0.0534  0.5362  0.0861
 1745SOL    HW1 5434   3.830   1.099   2.449 -0.3309 -0.8034  1.7727
 1745SOL    HW2 5435   3.927   0.974   2.407  0.7166  0.2446  0.9750
 1746SOL     OW 5436   4.791   0.633   4.661 -0.1931  0.8704 -0.2168
 1746SOL    HW1 5437   4.726   0.610   4.588 -1.5338  0.2440  1.1212
 1746SOL    HW2 5438   4.831   0.550   4.697 -1.0273  1.0023  1.0631
 1747SOL     OW 5439   3.317   4.773   6.548  0.1299 -0.4394 -0.0561
 1747SOL    HW1 5440   3.299   4.702   6.616 -0.8264  0.5655  0.7619
 1747SOL    HW2 5441   3.356   4.730   6.466 -0.0508 -1.8503  0.5592
 1748SOL     OW 5442   5.331   5.508   2.529  0.5874 -0.1375 -0.2078
 1748SOL    HW1 5443   5.411   5.472   2.577  1.0666 -0.0053 -0.8969
 1748SOL    HW2 5444   5.276   5.431   2.495  0.7490 -0.2264 -0.2697
 1749SOL     OW 5445   5.698   0.390   3.919 -0.3418  0.2091 -0.2260
 1749SOL    HW1 5446   5.760   0.367   3.994  1.5854 -1.4843 -2.2078
 1749SOL    HW2 5447   5.621   0.325   3.918  0.2196 -0.4653 -0.3434
 1750SOL     OW 5448   3.826   6.215   5.974 -0.1572 -0.6453 -0.0214
 1750SOL    HW1 5449   3.756   6.256   6.032  1.0708 -2.2047  2.7827
 1750SOL    HW2 5450   3.820   6.115   5.981  2.0743 -0.8174 -0.0113
 1751SOL     OW 5451   3.319   3.319   4.196 -0.1782  0.1755  0.2519
 1751SOL    HW1 5452   3.230   3.280   4.219 -0.8855  1.2626 -0.5352
 1751SOL    HW2 5453   3.313   3.365   4.108  1.3724 -0.3691 -0.1585
 1752SOL     OW 5454   5.141   2.910   5.208 -0.0977  0.0280 -0.3766
 1752SOL    HW1 5455   5.230   2.876   5.176  0.2497  0.4870  0.0893
 1752SOL    HW2 5456   5.134   2.898   5.307  0.6661  2.6003  0.0818
 1753SOL     OW 5457   3.110   3.167   4.301 -0.0309 -0.1732  0.3050
 1753SOL    HW1 5458   3.160   3.082   4.315 -1.4798 -1.3847 -1.4484
 1753SOL    HW2 5459   3.080   3.203   4.389  0.9102 -1.2572  1.0995
 1754SOL     OW 5460   5.187   4.483   4.741  0.2255  0.1541 -0.2046
 1754SOL    HW1 5461   5.190   4.582   4.747 -0.3328  0.2420 -1.0925
 1754SOL    HW2 5462   5.118   4.456   4.673 -0.3424 -0.8593  0.7496
 1755SOL     OW 5463   3.427   0.532   4.342 -0.3349  0.3546 -0.7490
 1755SOL    HW1 5464   3.482   0.548   4.424 -2.6224  1.2634  0.7084
 1755SOL    HW2 5465   3.483   0.547   4.261  1.5905  1.0351  0.6377
 1756SOL     OW 5466   3.117   2.922   2.353  0.3695  0.2101  0.0127
 1756SOL    HW1 5467   3.126   3.009   2.303  2.7874 -0.0132 -0.0823
 1756SOL    HW2 5468   3.194   2.913   2.416 -1.0785 -0.8598  1.7151
 1757SOL     OW 5469   3.253   4.678   3.981 -0.3193  0.5739 -0.6140
 1757SOL    HW1 5470   3.193   4.615   3.930  0.3825 -1.2694  0.7018
 1757SOL    HW2 5471   3.319   4.720   3.919 -0.6292 -0.2234 -1.5028
 1758SOL     OW 5472   4.264   1.445   3.645 -0.6834  0.3309 -0.5240
 1758SOL    HW1 5473   4.322   1.526   3.650  1.4932 -1.1616  0.9716
 1758SOL    HW2 5474   4.274   1.402   3.555  2.1700 -0.8734  0.2364
 1759SOL     OW 5475   3.532   5.211   0.571 -0.8960 -0.4340 -0.0700
 1759SOL    HW1 5476   3.511   5.211   0.473 -1.6703 -1.1550  0.0816
 1759SOL    HW2 5477   3.531   5.304   0.605  0.0087 -0.1142 -0.8713
 1760SOL     OW 5478   4.969   2.496   0.113  0.1478 -0.5489 -0.1536
 1760SOL    HW1 5479   5.055   2.473   0.159  0.8657  1.5084 -0.3524
 1760SOL    HW2 5480   4.911   2.549   0.175 -0.2194 -0.4104 -0.6087
 1761SOL     OW 5481   5.440   2.931   5.228 -0.0118 -0.0435 -0.2568
 1761SOL    HW1 5482   5.456   3.027   5.206 -0.4076 -0.1746 -1.1695
 1761SOL    HW2 5483   5.414   2.922   5.324  1.4450  0.5939  0.2348
 1762SOL     OW 5484   5.146   0.174   4.153 -0.2244 -0.1662 -0.4105
 1762SOL    HW1 5485   5.242   0.180   4.178 -0.2538 -2.5610  0.5306
 1762SOL    HW2 5486   5.090   0.169   4.236 -1.0473 -0.0053 -0.9451
 1763SOL     OW 5487   3.682   0.320   6.431 -0.0078  0.0381  0.8816
 1763SOL    HW1 5488   3.671   0.330   6.529  2.3061 -0.3714  1.2500
 1763SOL    HW2 5489   3.779   0.307   6.409 -0.3671  0.8249 -1.5284
 1764SOL     OW 5490   4.016   0.555   2.579 -0.1628 -0.0791  0.0126
 1764SOL    HW1 5491   4.108   0.588   2.557  0.7790 -1.4222  1.6935
 1764SOL    HW2 5492   3.978   0.610   2.654  0.4832 -1.2526  1.2578
 1765SOL     OW 5493   4.785   2.786   2.681  0.4191 -0.1297  0.2944
 1765SOL    HW1 5494   4.875   2.744   2.672  0.0777 -1.3373  2.0370
 1765SOL    HW2 5495   4.748   2.767   2.772 -1.7654  0.0102 -0.5088
 1766SOL     OW 5496   4.433   6.648   0.423 -0.1464 -0.2110  0.1583
 1766SOL    HW1 5497   4.405   6.744   0.423 -1.5715 -0.5977  1.0498
 1766SOL    HW2 5498   4.482   6.628   0.508 -0.3265 -0.4027  0.2169
 1767SOL     OW 5499   4.743   3.777   2.511  0.2861  0.7041  0.1864
 1767SOL    HW1 5500   4.711   3.812   2.599  0.1330 -0.5580  0.6525
 1767SOL    HW2 5501   4.684   3.813   2.438  0.9515  2.4711  0.4615
 1768SOL     OW 5502   3.256   5.326   5.306 -0.0630  0.1260 -0.2190
 1768SOL    HW1 5503   3.235   5.344   5.402 -0.8867  1.1726 -0.5779
 1768SOL    HW2 5504   3.354   5.305   5.297  0.0628  0.2196  0.8200
 1769SOL     OW 5505   3.177   5.118   3.344  0.0648  0.1765  0.2682
 1769SOL    HW1 5506   3.197   5.116   3.246 -3.6216  1.5794 -0.6968
 1769SOL    HW2 5507   3.103   5.054   3.364 -0.8390  1.5893  1.6628
 1770SOL     OW 5508   3.351   3.737   3.937  0.0379 -0.0125  0.4904
 1770SOL    HW1 5509   3.403   3.733   4.022 -1.4194  0.4417  1.4347
 1770SOL    HW2 5510   3.378   3.661   3.878  0.8612 -0.5097  1.4841
 1771SOL     OW 5511   4.604   0.296   0.808 -1.0344  0.2531 -0.6768
 1771SOL    HW1 5512   4.588   0.324   0.902 -1.1319  1.7459 -1.1079
 1771SOL    HW2 5513   4.604   0.376   0.749 -0.2808 -0.5742 -1.8595
 1772SOL     OW 5514   3.295   2.940   2.054  0.2782 -0.0743  0.0245
 1772SOL    HW1 5515   3.306   3.039   2.060 -0.5941  0.0314 -0.0122
 1772SOL    HW2 5516   3.313   2.911   1.960  1.0459 -0.0262  0.1497
 1773SOL     OW 5517   4.603   6.353   2.287  0.0417 -0.1864 -0.0246
 1773SOL    HW1 5518   4.689   6.357   2.236 -0.9038  0.5581 -1.6578
 1773SOL    HW2 5519   4.529   6.324   2.225 -1.0915  0.4058  1.0076
 1774SOL     OW 5520   4.530   4.801   3.862  0.1792 -0.2826 -0.2496
 1774SOL    HW1 5521   4.504   4.779   3.956  0.4761 -1.0026 -0.3298
 1774SOL    HW2 5522   4.600   4.873   3.863  0.8775 -0.9620  0.1246
 1775SOL     OW 5523   4.002   1.664   4.053  0.2695 -0.0405 -0.1613
 1775SOL    HW1 5524   4.101   1.660   4.047  0.1650 -2.2277 -1.7720
 1775SOL    HW2 5525   3.968   1.590   4.111 -0.4395  0.8140  0.5550
 1776SOL     OW 5526   5.613   6.056   4.371  0.2978  0.1848  0.1741
 1776SOL    HW1 5527   5.582   6.072   4.278  2.9512 -2.5565 -1.3761
 1776SOL    HW2 5528   5.570   5.973   4.407  0.5390  0.2958  0.7361
 1777SOL     OW 5529   3.924   4.907   4.783 -0.2975  0.3832 -0.3157
 1777SOL    HW1 5530   3.988   4.848   4.832 -1.1283 -1.6815 -1.5568
 1777SOL    HW2 5531   3.851   4.936   4.845  1.8761  3.0696  1.2161
 1778SOL     OW 5532   3.006   5.819   1.655 -0.2807 -0.2583  0.4844
 1778SOL    HW1 5533   2.965   5.810   1.564 -2.4723 -1.6296  1.5102
 1778SOL    HW2 5534   3.037   5.730   1.687  0.7663  0.2650  0.9771
 1779SOL     OW 5535   4.745   2.549   1.280  0.4836  0.4943  0.1226
 1779SOL    HW1 5536   4.774   2.571   1.374  0.9491  1.3343 -0.2062
 1779SOL    HW2 5537   4.670   2.609   1.253  0.7140  0.6290 -0.2295
 1780SOL     OW 5538   2.953   3.289   1.194 -0.4243  0.3983 -0.3200
 1780SOL    HW1 5539   2.860   3.321   1.181 -0.7880 -0.4931  0.0245
 1780SOL    HW2 5540   2.955   3.218   1.265  0.8125  1.9047  1.2580
 1781SOL     OW 5541   5.262   4.314   4.443 -0.2063  0.2036 -0.3638
 1781SOL    HW1 5542   5.189   4.369   4.483 -1.1696  0.1548 -1.9708
 1781SOL    HW2 5543   5.256   4.317   4.343  1.7623 -0.1230 -0.5434
 1782SOL     OW 5544   5.077   1.949   6.976  0.4571  0.4465 -0.0753
 1782SOL    HW1 5545   5.173   1.966   6.951  0.6903  2.2214  1.7601
 1782SOL    HW2 5546   5.073   1.918   7.071 -0.8681  2.1650  0.4818
 1783SOL     OW 5547   3.618   5.513   5.084 -0.4588 -0.3197 -0.0755
 1783SOL    HW1 5548   3.695   5.450   5.071 -0.2190 -0.1925  0.6776
 1783SOL    HW2 5549   3.618   5.580   5.009 -0.2561 -0.7445 -0.4612
 1784SOL     OW 5550   4.703   2.750   4.602 -0.4372  0.1365  0.2047
 1784SOL    HW1 5551   4.764   2.673   4.585 -0.3195 -0.3080  2.3533
 1784SOL    HW2 5552   4.731   2.828   4.545  2.3900  0.0764  1.3255
 1785SOL     OW 5553   4.716   1.689   4.872 -0.0234 -0.5153 -0.1736
 1785SOL    HW1 5554   4.669   1.610   4.910 -0.4901 -0.3749 -0.4581
 1785SOL    HW2 5555   4.805   1.699   4.918  0.2874 -1.5274 -0.5290
 1786SOL     OW 5556   3.349   3.286   3.085 -0.4222 -0.7028  0.3439
 1786SOL    HW1 5557   3.343   3.374   3.036 -1.2722 -1.0470 -0.2037
 1786SOL    HW2 5558   3.430   3.236   3.054 -0.9695 -0.9344 -0.7803
 1787SOL     OW 5559   4.993   6.143   2.336 -0.3545  0.6941 -0.2386
 1787SOL    HW1 5560   5.030   6.050   2.333 -0.7133  0.5764 -1.7908
 1787SOL    HW2 5561   4.974   6.169   2.430  2.1848  0.1684  0.4862
 1788SOL     OW 5562   2.847   3.765   6.766  0.5963 -0.1094 -0.1275
 1788SOL    HW1 5563   2.931   3.762   6.820  1.2747 -0.1958 -1.1670
 1788SOL    HW2 5564   2.772   3.724   6.819  1.9973 -3.5944 -0.5557
 1789SOL     OW 5565   3.277   6.161   6.088 -0.4762  0.1494 -0.2424
 1789SOL    HW1 5566   3.233   6.182   6.001 -2.8408  0.7081  0.9914
 1789SOL    HW2 5567   3.300   6.246   6.135  1.2830 -0.1409 -0.4928
 1790SOL     OW 5568   3.319   2.271   2.686  0.3249 -0.2405  0.0997
 1790SOL    HW1 5569   3.243   2.315   2.638  0.8513 -0.0523 -0.5722
 1790SOL    HW2 5570   3.282   2.208   2.755 -0.4376 -0.4102 -0.4510
 1791SOL     OW 5571   4.074   6.915   6.412 -0.4288  0.3353 -0.6273
 1791SOL    HW1 5572   4.103   6.900   6.317  0.4774  0.7269 -0.4322
 1791SOL    HW2 5573   4.088   7.012   6.436 -0.8071  0.2738 -0.1478
 1792SOL     OW 5574   3.911   1.966   4.019 -0.2714  0.3735 -0.5258
 1792SOL    HW1 5575   3.921   1.867   4.020 -0.5817  0.3456 -0.3057
 1792SOL    HW2 5576   3.871   1.995   3.932  0.0867  0.3350 -0.7078
 1793SOL     OW 5577   4.536   1.119   1.068  0.1379  0.0880  0.1954
 1793SOL    HW1 5578   4.626   1.154   1.092 -0.3551  0.3960  1.6590
 1793SOL    HW2 5579   4.535   1.019   1.080  0.4559  0.0007 -0.4423
 1794SOL     OW 5580   5.040   5.842   2.362  0.4494 -0.1713  0.1824
 1794SOL    HW1 5581   4.986   5.772   2.411  0.3324 -2.0211 -2.3854
 1794SOL    HW2 5582   5.136   5.816   2.362  0.5553  0.2182  0.0682
 1795SOL     OW 5583   4.940   0.241   6.708 -0.1337 -0.2926 -0.1820
 1795SOL    HW1 5584   4.866   0.293   6.665 -0.1599  0.4389  0.6925
 1795SOL    HW2 5585   4.909   0.148   6.728 -0.6973 -0.1031 -0.1556
 1796SOL     OW 5586   5.200   6.488   1.573 -0.0183  0.3191 -0.1532
 1796SOL    HW1 5587   5.228   6.532   1.487 -1.5663  1.6692 -0.0313
 1796SOL    HW2 5588   5.280   6.471   1.630  1.2433 -1.8898 -2.3752
 1797SOL     OW 5589   3.951   0.408   0.265  0.0273  0.1989  0.3189
 1797SOL    HW1 5590   3.933   0.465   0.185 -0.0334  1.3114  1.1104
 1797SOL    HW2 5591   3.868   0.400   0.321  0.4032  0.5149  0.9387
 1798SOL     OW 5592   4.061   2.901   5.497 -0.9448  0.5564 -0.1528
 1798SOL    HW1 5593   4.075   2.827   5.563 -0.4758  0.1044 -0.7459
 1798SOL    HW2 5594   4.137   2.966   5.504 -1.2139  0.8379  0.1770
 1799SOL     OW 5595   3.060   2.562   5.836  0.2271 -0.3743  0.2519
 1799SOL    HW1 5596   2.975   2.518   5.866  0.8942 -2.4715 -0.7518
 1799SOL    HW2 5597   3.111   2.499   5.778  0.1439  2.5835 -3.3715
 1800SOL     OW 5598   4.942   1.831   5.475  0.3235  0.2195 -0.0994
 1800SOL    HW1 5599   4.999   1.791   5.403 -0.4493  1.3276 -1.3637
 1800SOL    HW2 5600   4.934   1.766   5.551  1.4620 -0.8251 -0.8364
 1801SOL     OW 5601   3.142   3.647   5.943 -0.0725 -0.3496 -0.3544
 1801SOL    HW1 5602   3.105   3.629   6.035  2.4823  0.4508  0.9183
 1801SOL    HW2 5603   3.183   3.563   5.907  1.7649  0.0571  0.6779
 1802SOL     OW 5604   4.589   2.042   6.418  0.3183 -0.2174  0.1669
 1802SOL    HW1 5605   4.685   2.045   6.446  0.2894  0.8492  0.2035
 1802SOL    HW2 5606   4.583   2.052   6.319  0.1972  0.8909  0.2796
 1803SOL     OW 5607   3.574   3.445   1.374  0.1628 -0.2772 -0.3005
 1803SOL    HW1 5608   3.647   3.507   1.403 -1.4674  2.6963 -1.9951
 1803SOL    HW2 5609   3.583   3.427   1.276 -1.5895  0.6022 -0.6656
 1804SOL     OW 5610   4.273   1.659   4.046 -0.1847  0.6361  0.1678
 1804SOL    HW1 5611   4.301   1.720   4.120 -0.8331 -0.0194  0.9769
 1804SOL    HW2 5612   4.327   1.679   3.964  0.6423  1.2905  0.8482
 1805SOL     OW 5613   3.035   1.000   6.293 -0.6927 -0.0218  0.0182
 1805SOL    HW1 5614   3.072   1.039   6.209  1.3215  0.1421  0.9059
 1805SOL    HW2 5615   3.038   0.901   6.288 -0.2189 -0.0110  0.0219
 1806SOL     OW 5616   4.085   2.999   0.813 -0.1828  0.0708  0.4668
 1806SOL    HW1 5617   4.091   2.904   0.843  0.3645 -0.3996 -1.0435
 1806SOL    HW2 5618   4.176   3.040   0.812 -0.3367  0.4213  0.5185
 1807SOL     OW 5619   4.275   6.588   5.098  0.3491  0.4426  0.5482
 1807SOL    HW1 5620   4.197   6.629   5.145 -1.0056  0.8406 -1.8896
 1807SOL    HW2 5621   4.244   6.545   5.013  2.6619 -0.2990  0.0107
 1808SOL     OW 5622   4.053   1.562   5.825  0.4771  0.0414 -0.1110
 1808SOL    HW1 5623   4.092   1.649   5.856 -0.2180  0.0112  0.8998
 1808SOL    HW2 5624   3.981   1.534   5.888  1.6710 -2.0029  0.3999
 1809SOL     OW 5625   4.594   2.295   0.604  0.0392 -0.1088  0.0721
 1809SOL    HW1 5626   4.500   2.311   0.573  0.0183  1.2000  0.7486
 1809SOL    HW2 5627   4.593   2.228   0.678 -0.0917 -1.8401 -1.4149
 1810SOL     OW 5628   3.955   3.427   3.570  0.0986  0.4277  0.1708
 1810SOL    HW1 5629   4.015   3.496   3.529  1.6720 -0.0224  1.5574
 1810SOL    HW2 5630   3.967   3.340   3.522  0.3056  0.4230  0.2299
 1811SOL     OW 5631   3.512   2.972   3.275  0.4101 -0.1687  0.2872
 1811SOL    HW1 5632   3.413   2.976   3.263  0.2654  0.1953  1.4957
 1811SOL    HW2 5633   3.556   3.035   3.211 -0.2389  0.7303  0.7043
 1812SOL     OW 5634   5.052   3.538   4.567 -0.1852  0.0506  0.4222
 1812SOL    HW1 5635   5.054   3.561   4.469 -0.5237  1.0599  0.6380
 1812SOL    HW2 5636   4.978   3.474   4.585 -1.9818  2.0361  0.4389
 1813SOL     OW 5637   4.484   2.907   3.488  0.2259 -0.2135  0.5125
 1813SOL    HW1 5638   4.433   2.822   3.502  0.9416 -1.0203 -1.4552
 1813SOL    HW2 5639   4.424   2.976   3.446  0.4404 -0.8089 -0.8094
 1814SOL     OW 5640   4.094   5.290   3.678 -0.3237 -0.3261 -0.2070
 1814SOL    HW1 5641   4.149   5.218   3.720 -0.1607  0.8779  1.7292
 1814SOL    HW2 5642   3.998   5.261   3.675 -0.1734 -0.8603  0.0004
 1815SOL     OW 5643   5.121   4.988   0.886  0.6132  0.1960  0.7027
 1815SOL    HW1 5644   5.216   5.017   0.880  0.7224 -0.2290  0.2606
 1815SOL    HW2 5645   5.117   4.900   0.934  0.5286 -0.1731  0.0249
 1816SOL     OW 5646   5.481   1.070   0.771 -0.7032 -0.6668  0.2945
 1816SOL    HW1 5647   5.535   1.133   0.715  1.2135 -1.5326  1.0801
 1816SOL    HW2 5648   5.450   1.117   0.853  0.5075 -0.6425  0.7577
 1817SOL     OW 5649   5.008   0.719   5.774  0.8049  0.2295  0.1793
 1817SOL    HW1 5650   5.106   0.701   5.769  0.6377 -0.5942 -0.4585
 1817SOL    HW2 5651   4.989   0.811   5.739  1.2116 -0.1704 -1.1861
 1818SOL     OW 5652   4.159   2.800   6.348  0.0823  0.7515  0.4961
 1818SOL    HW1 5653   4.109   2.819   6.264  0.9954  0.0951 -0.2154
 1818SOL    HW2 5654   4.095   2.803   6.426 -0.7222  1.6132 -0.1688
 1819SOL     OW 5655   5.505   0.809   1.504  0.4857 -0.6693  0.0636
 1819SOL    HW1 5656   5.584   0.870   1.520  1.6565 -1.8846 -0.8844
 1819SOL    HW2 5657   5.534   0.730   1.451 -1.2123 -1.6183  0.4783
 1820SOL     OW 5658   3.692   0.722   1.189  0.4534 -0.0649 -0.2021
 1820SOL    HW1 5659   3.752   0.690   1.262  0.9600  0.5256 -0.3489
 1820SOL    HW2 5660   3.597   0.703   1.213  0.1717  3.7235  2.5897
 1821SOL     OW 5661   3.134   0.094   3.884 -0.0936 -0.7362 -0.1976
 1821SOL    HW1 5662   3.093   0.045   3.960 -1.3236 -0.4498 -0.6504
 1821SOL    HW2 5663   3.135   0.192   3.904 -0.3167 -0.6706 -0.4880
 1822SOL     OW 5664   3.153   6.091   5.473  0.3088  0.1938  0.6076
 1822SOL    HW1 5665   3.108   6.035   5.543 -1.4257  0.8278  0.0582
 1822SOL    HW2 5666   3.187   6.032   5.400  0.9764 -0.3588  1.3516
 1823SOL     OW 5667   5.130   4.515   0.156  0.1338 -0.8497 -0.0838
 1823SOL    HW1 5668   5.036   4.504   0.123 -0.3210 -0.4186  1.0285
 1823SOL    HW2 5669   5.132   4.511   0.255  0.8667  1.8329  0.1057
 1824SOL     OW 5670   3.960   2.518   2.696  0.0360  1.2217  0.1273
 1824SOL    HW1 5671   4.043   2.564   2.664  0.0781  0.1457 -1.4230
 1824SOL    HW2 5672   3.984   2.428   2.733 -0.1605  1.9736  2.2348
 1825SOL     OW 5673   3.067   6.483   1.848 -0.2074 -0.0109 -0.4150
 1825SOL    HW1 5674   2.992   6.517   1.792  0.7423  0.3565 -1.5285
 1825SOL    HW2 5675   3.090   6.390   1.821 -0.8699 -0.4751  0.5808
 1826SOL     OW 5676   3.914   6.709   4.396  0.5170  0.3015  0.1306
 1826SOL    HW1 5677   3.895   6.806   4.381 -1.5610  0.0566  0.8712
 1826SOL    HW2 5678   3.953   6.669   4.313 -0.2893  1.3860 -0.8012
 1827SOL     OW 5679   3.223   4.744   0.556 -0.4694  0.1081  0.2625
 1827SOL    HW1 5680   3.233   4.747   0.655 -1.1536 -1.4993  0.4122
 1827SOL    HW2 5681   3.236   4.650   0.524  3.1995  1.0529 -1.6024
 1828SOL     OW 5682   5.343   3.308   6.141  0.1828 -0.3555 -0.2765
 1828SOL    HW1 5683   5.285   3.332   6.063  0.4942  1.8178  0.0915
 1828SOL    HW2 5684   5.290   3.317   6.226  0.4163 -0.6297 -0.1014
 1829SOL     OW 5685   4.891   6.863   2.980 -0.0234 -0.3589 -0.0811
 1829SOL    HW1 5686   4.903   6.811   2.895  2.3574  1.3184 -0.8905
 1829SOL    HW2 5687   4.848   6.805   3.049 -0.8253 -2.1931 -2.0122
 1830SOL     OW 5688   4.882   2.362   6.601  0.4397  0.4745  0.0232
 1830SOL    HW1 5689   4.949   2.417   6.651  0.7027  0.0196  0.1803
 1830SOL    HW2 5690   4.791   2.402   6.611  0.6053  0.7900  0.2706
 1831SOL     OW 5691   4.102   0.789   6.500 -0.4470 -0.1379 -0.2326
 1831SOL    HW1 5692   4.165   0.755   6.431 -0.0678  0.1586 -0.0335
 1831SOL    HW2 5693   4.015   0.739   6.493  0.1038 -1.1794  0.0713
 1832SOL     OW 5694   3.473   0.831   6.370 -0.0964  0.7754 -0.1204
 1832SOL    HW1 5695   3.564   0.872   6.361  0.0659  0.0947 -1.9280
 1832SOL    HW2 5696   3.433   0.819   6.280 -0.9659 -1.2058  0.4798
 1833SOL     OW 5697   4.265   3.954   2.495 -0.1089  0.2708  0.2138
 1833SOL    HW1 5698   4.246   3.951   2.397 -3.7652  0.3108  0.7896
 1833SOL    HW2 5699   4.317   3.873   2.521  0.9240  0.2545 -1.7235
 1834SOL     OW 5700   4.166   6.320   4.409 -0.0293  0.3755 -0.4086
 1834SOL    HW1 5701   4.180   6.253   4.336  2.0711  0.1003  0.1717
 1834SOL    HW2 5702   4.069   6.325   4.432 -0.5651 -0.4844 -2.3014
 1835SOL     OW 5703   3.477   0.277   6.258 -0.0921 -0.1216 -0.0188
 1835SOL    HW1 5704   3.507   0.205   6.195 -1.0998 -1.8552  1.3990
 1835SOL    HW2 5705   3.550   0.296   6.323  0.3322  0.4844 -0.6514
 1836SOL     OW 5706   3.072   1.143   2.255  0.0764  0.2351  0.3696
 1836SOL    HW1 5707   3.055   1.195   2.338 -0.6679 -2.0959  1.7894
 1836SOL    HW2 5708   3.130   1.064   2.276 -1.8659 -1.6211 -0.7657
 1837SOL     OW 5709   4.058   0.514   5.407  0.4558  0.4327 -0.9863
 1837SOL    HW1 5710   4.009   0.597   5.432 -0.8886 -0.4820 -0.4766
 1837SOL    HW2 5711   4.001   0.458   5.346  0.5780 -0.9538  0.1227
 1838SOL     OW 5712   3.097   4.006   0.788 -0.1032 -0.4415  0.3423
 1838SOL    HW1 5713   3.186   4.003   0.743 -0.6903  0.4037 -0.9432
 1838SOL    HW2 5714   3.087   3.927   0.849 -0.2013 -3.0491 -2.8088
 1839SOL     OW 5715   3.002   5.438   2.270  0.1903 -0.2333  0.4978
 1839SOL    HW1 5716   3.099   5.415   2.263  0.6746  1.6439  0.4903
 1839SOL    HW2 5717   2.964   5.401   2.355  1.4008  0.5638  1.4144
 1840SOL     OW 5718   5.742   6.522   4.332 -0.1146  0.0358 -0.0868
 1840SOL    HW1 5719   5.750   6.563   4.423 -3.9818 -0.4329  0.6111
 1840SOL    HW2 5720   5.751   6.422   4.340 -0.4062 -0.0027 -0.2522
 1841SOL     OW 5721   3.005   1.350   6.297  0.0436 -0.2523 -0.5834
 1841SOL    HW1 5722   3.043   1.434   6.336 -2.5540 -0.0507  1.7833
 1841SOL    HW2 5723   2.967   1.370   6.207 -0.2629  1.0462 -0.1892
 1842SOL     OW 5724   3.645   1.270   5.264 -0.0684  0.9639  0.0766
 1842SOL    HW1 5725   3.609   1.363   5.273  0.2436  0.8700  3.3165
 1842SOL    HW2 5726   3.570   1.204   5.272 -0.0510  0.8931 -0.3283
 1843SOL     OW 5727   5.193   1.113   6.638 -0.3416 -0.1116 -0.2223
 1843SOL    HW1 5728   5.107   1.154   6.607 -0.3031 -0.1435 -0.3713
 1843SOL    HW2 5729   5.176   1.021   6.672 -0.4211  0.0105  0.0700
 1844SOL     OW 5730   3.394   3.621   1.552 -0.4315  0.5048 -0.5437
 1844SOL    HW1 5731   3.432   3.557   1.486 -2.3790 -1.1593 -0.1535
 1844SOL    HW2 5732   3.369   3.572   1.636  1.7226  2.4984  1.4123
 1845SOL     OW 5733   5.296   6.493   0.522 -0.1020  0.0234 -0.0798
 1845SOL    HW1 5734   5.306   6.406   0.570 -1.9471 -0.5283 -0.6000
 1845SOL    HW2 5735   5.385   6.539   0.516  0.6988 -1.2964  1.1724
 1846SOL     OW 5736   4.268   2.538   6.769  0.2314  0.3369 -0.4263
 1846SOL    HW1 5737   4.285   2.635   6.752 -1.1663  0.8274  0.7024
 1846SOL    HW2 5738   4.177   2.513   6.735 -0.5214  0.1163  1.5616
 1847SOL     OW 5739   4.006   5.654   3.792 -0.6512 -0.4134 -0.2488
 1847SOL    HW1 5740   4.071   5.653   3.716  0.2350 -1.0053  0.4933
 1847SOL    HW2 5741   3.988   5.560   3.821 -1.9866 -0.2749 -0.5397
 1848SOL     OW 5742   3.776   3.772   3.122 -0.3341  0.0670 -0.0508
 1848SOL    HW1 5743   3.819   3.799   3.035 -2.3949 -0.3752 -1.2617
 1848SOL    HW2 5744   3.768   3.852   3.181 -1.4329  1.0216 -1.4085
 1849SOL     OW 5745   3.480   2.697   5.687 -0.5723 -0.5549  0.3839
 1849SOL    HW1 5746   3.470   2.722   5.591 -0.0664  0.2262  0.5278
 1849SOL    HW2 5747   3.550   2.626   5.696 -1.2543 -1.2769  0.0886
 1850SOL     OW 5748   3.670   2.451   5.741  0.4929 -0.1480  0.0595
 1850SOL    HW1 5749   3.621   2.493   5.818  0.0827 -1.3385  0.4758
 1850SOL    HW2 5750   3.612   2.380   5.701  0.2489  1.1474 -2.0536
 1851SOL     OW 5751   5.081   3.309   2.770 -0.4635 -0.6448 -0.0502
 1851SOL    HW1 5752   4.984   3.291   2.784 -0.7944  1.1413  0.2905
 1851SOL    HW2 5753   5.093   3.362   2.685 -0.1649  1.5401  1.2650
 1852SOL     OW 5754   4.092   1.614   1.315  0.5383  0.1703  0.2451
 1852SOL    HW1 5755   4.190   1.594   1.307  0.1387 -1.9614  0.1709
 1852SOL    HW2 5756   4.058   1.648   1.227  0.7646 -1.3378 -0.4532
 1853SOL     OW 5757   3.558   0.196   0.356 -0.1176  0.6422 -0.0096
 1853SOL    HW1 5758   3.549   0.141   0.439 -0.5638  1.2360  0.3404
 1853SOL    HW2 5759   3.467   0.210   0.316  0.1343  0.0434 -0.8081
 1854SOL     OW 5760   3.964   0.930   0.952  0.1168 -0.0873 -0.2056
 1854SOL    HW1 5761   4.032   0.977   1.008 -0.4796  0.6737 -0.0853
 1854SOL    HW2 5762   3.989   0.937   0.855  1.1492 -1.4061 -0.0538
 1855SOL     OW 5763   3.739   3.199   2.143 -0.3720  0.4348  0.0481
 1855SOL    HW1 5764   3.780   3.284   2.174 -0.3347  0.5114 -0.2044
 1855SOL    HW2 5765   3.676   3.218   2.068 -0.5615  0.2694  0.1647
 1856SOL     OW 5766   5.135   1.214   4.155  0.0850 -0.1362  0.5834
 1856SOL    HW1 5767   5.040   1.212   4.125  0.4918 -1.8916 -0.7081
 1856SOL    HW2 5768   5.187   1.143   4.108  1.9005  0.3239  1.7822
 1857SOL     OW 5769   3.250   2.030   3.917 -0.0299  0.3748 -0.9048
 1857SOL    HW1 5770   3.264   2.126   3.894  0.2059  0.7764  0.7988
 1857SOL    HW2 5771   3.162   1.999   3.881 -0.1866  1.2807 -1.3090
 1858SOL     OW 5772   4.493   5.170   1.287 -0.2551 -0.5498 -0.0680
 1858SOL    HW1 5773   4.473   5.159   1.385  2.3605 -1.3032  0.4808
 1858SOL    HW2 5774   4.521   5.264   1.269 -1.6913 -0.1531 -0.3268
 1859SOL     OW 5775   3.537   5.754   3.763 -0.1969  0.0032 -0.9800
 1859SOL    HW1 5776   3.517   5.831   3.824 -0.4510  0.4842 -1.6599
 1859SOL    HW2 5777   3.454   5.731   3.711  0.0953 -0.2241 -1.3450
 1860SOL     OW 5778   3.069   1.210   1.964 -0.7702  0.6513  0.3099
 1860SOL    HW1 5779   3.138   1.237   2.032 -0.4275  0.2978  0.1081
 1860SOL    HW2 5780   3.079   1.113   1.943 -0.0766  1.0091 -1.1372
 1861SOL     OW 5781   4.919   6.862   0.990  0.4330  0.0763 -0.0441
 1861SOL    HW1 5782   4.886   6.772   1.018  1.3940 -0.0469  0.7536
 1861SOL    HW2 5783   4.842   6.919   0.962 -0.2892 -0.6645  0.4101
 1862SOL     OW 5784   5.447   5.464   6.130 -0.0556  0.9083 -0.4918
 1862SOL    HW1 5785   5.477   5.369   6.125  0.7325  1.1715 -0.9205
 1862SOL    HW2 5786   5.394   5.478   6.214 -0.1586  0.1023 -0.4184
 1863SOL     OW 5787   4.837   6.604   1.057 -1.0343  0.3153 -0.2971
 1863SOL    HW1 5788   4.836   6.591   1.156 -1.9030  0.1513 -0.3230
 1863SOL    HW2 5789   4.861   6.518   1.013 -1.1779  0.2475 -0.2455
 1864SOL     OW 5790   2.944   0.322   2.017 -0.5655 -0.2646 -0.3545
 1864SOL    HW1 5791   3.005   0.339   2.094 -0.2313 -0.2643 -0.6152
 1864SOL    HW2 5792   2.897   0.235   2.029  0.6011 -0.9855 -0.8627
 1865SOL     OW 5793   5.509   0.452   6.664  0.0275  0.0195  0.3711
 1865SOL    HW1 5794   5.444   0.526   6.683  1.2255  0.9684  0.9277
 1865SOL    HW2 5795   5.545   0.463   6.571 -1.1956 -1.0015 -0.2590
 1866SOL     OW 5796   3.758   4.509   5.427 -0.8459 -0.0525 -0.3876
[truncated: 546,305 more chars]
