# Supplementary material for: Host–guest complexation of progesterone with β-cyclodextrin derivatives: hydration structure, binding thermodynamics, and loading pathways from molecular dynamics simulations
Source: RSC Adv. 2026 Jul 30. Online ahead of print. doi: 10.1039/d6ra04566a (PMC13420253; doi:10.1039/d6ra04566a)
Supplement: RA-OLF-D6RA04566A-s001 [file RA-OLF-D6RA04566A-s001.zip › 2-SBEBCD/Replica_1/nvt.mdp]

title                   = BCD/Ch in NVT equilibration 
define                  = -DPOSRES  ; position restrain BCD/Ch
; Run parameters
integrator              = md        ; leap-frog integrator
nsteps                  = 500000    ; 2 * 500000 = 1000 ps
dt                      = 0.002     ; 2 fs
; Output control
nstxout                 = 5000       ; save coordinates every 1.0 ps
nstvout                 = 5000       ; save velocities every 1.0 ps
nstenergy               = 5000       ; save energies every 1.0 ps
nstlog                  = 5000       ; update log file every 1.0 ps
nstxout-compressed      = 5000   ; save coordinates every 1.0 ps
; Bond parameters
continuation            = no        ; first dynamics run
constraint_algorithm    = lincs     ; holonomic constraints 
constraints             = all-bonds   ; bonds to H are constrained 
lincs_iter              = 1         ; accuracy of LINCS
lincs_order             = 4         ; also related to accuracy
; Neighbor searching and vdW
cutoff-scheme           = Verlet
ns_type                 = grid      ; search neighboring grid cells
nstlist                 = 20        ; largely irrelevant with Verlet
rlist                   = 1.2
vdwtype                 = cutoff
vdw-modifier            = force-switch
rvdw-switch             = 1.0
rvdw                    = 1.2       ; short-range van der Waals cutoff (in nm)
DispCorr                = EnerPres  ; account for cut-off vdW scheme
; Electrostatics
coulombtype             = PME       ; Particle Mesh Ewald for long-range electrostatics
rcoulomb                = 1.2       ; short-range electrostatic cutoff (in nm)
pme_order               = 4         ; cubic interpolation
fourierspacing          = 0.16      ; grid spacing for FFT
; Temperature coupling
tcoupl                  = V-rescale                     ; modified Berendsen thermostat
tc-grps                 = EDA6_XWSP    SOL_NA              ; two coupling groups - more accurate
tau_t                   = 0.1   0.1                          ; time constant, in ps
ref_t                   = 300   300                         ; reference temperature, one for each group, in K
; Pressure coupling
pcoupl                  = no        ; no pressure coupling in NVT
; Periodic boundary conditions
pbc                     = xyz       ; 3-D PBC
; Velocity generation
gen_vel                 = yes       ; assign velocities from Maxwell distribution
gen_temp                = 300       ; temperature for Maxwell distribution
gen_seed                = -1        ; generate a random seed
