# Supplementary material for: Host–guest complexation of progesterone with β-cyclodextrin derivatives: hydration structure, binding thermodynamics, and loading pathways from molecular dynamics simulations
Source: RSC Adv. 2026 Jul 30. Online ahead of print. doi: 10.1039/d6ra04566a (PMC13420253; doi:10.1039/d6ra04566a)
Supplement: RA-OLF-D6RA04566A-s001 [file RA-OLF-D6RA04566A-s001.zip › 2-SBEBCD/Replica_1/posre.itp]

; position restraints for System of  
[ position_restraints ]
;  i funct       fcx        fcy        fcz
  18    1       10000       10000       10000
  44    1       10000       10000       10000
  70    1       10000       10000       10000
  96    1       10000       10000       10000
 122    1       10000       10000       10000
 148    1       10000       10000       10000
 174    1       10000       10000       10000
