# Supplementary material for: Host–guest complexation of progesterone with β-cyclodextrin derivatives: hydration structure, binding thermodynamics, and loading pathways from molecular dynamics simulations
Source: RSC Adv. 2026 Jul 30. Online ahead of print. doi: 10.1039/d6ra04566a (PMC13420253; doi:10.1039/d6ra04566a)
Supplement: RA-OLF-D6RA04566A-s001 [file RA-OLF-D6RA04566A-s001.zip › 2-SBEBCD/Replica_1/topol.top]

; Include forcefield parameters
#include "gromos54a7_atb.ff/forcefield.itp"

; Include 2SBEBCD topology
#include "2SBEBCD.itp"


#ifdef POSRES
#include "posre.itp"
#endif


; Include Progesterone topology
#include "Prog.itp"


#ifdef POSRES
#include "posre-1.itp"
#endif


; Include water topology
#include "gromos54a7_atb.ff/spce.itp"


#ifdef POSRES_WATER
; Position restraint for each water oxygen
[ position_restraints ]
;  i funct       fcx        fcy        fcz
   1    1       1000       1000       1000
#endif


; Include water topology
#include "gromos54a7_atb.ff/ions.itp"

[ system ]
; Name

Progesterone/2SBEBCD in Water in water

[ molecules ]
; Compound        #mols
EDA6                 1
XWSP                 1
SOL                  4500
NA                   7
