# Supplementary material for: Host–guest complexation of progesterone with β-cyclodextrin derivatives: hydration structure, binding thermodynamics, and loading pathways from molecular dynamics simulations
Source: RSC Adv. 2026 Jul 30. Online ahead of print. doi: 10.1039/d6ra04566a (PMC13420253; doi:10.1039/d6ra04566a)
Supplement: RA-OLF-D6RA04566A-s001 [file RA-OLF-D6RA04566A-s001.zip › 2-SBEBCD/Replica_2/md.gro]

Progesterone/2SBEBCD in Water in water
13713
    1EDA6   O56    1   4.878   2.018   1.168  0.5080 -0.0644  0.2956
    1EDA6    S7    2   4.948   1.908   1.223  0.2707 -0.4295 -0.1286
    1EDA6   O54    3   4.970   1.920   1.363 -0.2079  0.2537 -0.1102
    1EDA6   O55    4   4.869   1.796   1.186 -0.2539  0.1004 -0.6317
    1EDA6   C70    5   5.097   1.912   1.126  0.4100 -0.2095  0.0957
    1EDA6   C38    6   0.023   2.038   1.127 -0.3385  0.2902  0.2213
    1EDA6   C37    7   0.148   2.027   1.042 -0.1111  0.1158  0.5754
    1EDA6   C36    8   0.221   2.160   1.030 -0.0428  0.0505  0.2456
    1EDA6   O19    9   0.274   2.184   1.161  0.8067  0.3107 -0.1345
    1EDA6   C35   10   0.310   2.321   1.176  0.2737  0.4149  0.2251
    1EDA6   H53   11   0.302   2.380   1.080 -0.2757 -0.6898 -0.4358
    1EDA6   C34   12   0.454   2.338   1.226  0.1532 -0.2351  0.8121
    1EDA6   H51   13   0.467   2.295   1.330  1.0248 -0.1187  0.7634
    1EDA6   O18   14   0.547   2.280   1.137 -0.1877  0.8162 -0.2575
    1EDA6   H52   15   0.541   2.322   1.050 -2.3921 -0.7312 -0.9526
    1EDA6   C33   16   0.485   2.488   1.242  0.1636 -0.1512  0.0638
    1EDA6   H50   17   0.499   2.537   1.143  0.2337  0.0920  0.1936
    1EDA6   O17   18   0.603   2.505   1.322  0.2690 -0.0868 -0.1052
    1EDA6   C30   19   0.730   2.512   1.261  0.2283 -0.0789 -0.1894
    1EDA6   H45   20   0.733   2.487   1.151  5.1380 -0.2071 -0.2499
    1EDA6   C26   21   0.838   2.417   1.316  0.1784 -0.3225 -0.5052
    1EDA6   H39   22   0.931   2.440   1.257  0.9199  0.3766  0.8895
    1EDA6   O14   23   0.803   2.280   1.309 -0.0788 -0.2659 -0.3659
    1EDA6   C27   24   0.891   2.208   1.222  0.2345 -0.1086 -0.1823
    1EDA6   C28   25   0.930   2.074   1.282 -0.5965  0.1353  0.9268
    1EDA6   C29   26   1.062   2.077   1.359 -0.2351 -0.4910  0.3378
    1EDA6   C64   27   1.053   1.962   1.454 -0.2941 -0.2786  0.5903
    1EDA6    S1   28   1.206   1.945   1.543 -0.0746  0.0561  0.2783
    1EDA6   O36   29   1.214   1.832   1.629 -0.0692 -0.0354  0.1571
    1EDA6   O37   30   1.234   2.055   1.630 -0.4708  0.2956  0.1096
    1EDA6   O38   31   1.318   1.928   1.458 -0.0363  0.2157  0.2960
    1EDA6   C25   32   0.878   2.466   1.456  0.0366 -0.3944 -0.4387
    1EDA6   H37   33   0.798   2.446   1.531 -0.8721  0.9644 -1.0044
    1EDA6   O13   34   0.989   2.385   1.494  0.1289  0.1053  0.3641
    1EDA6   H38   35   1.044   2.405   1.571  1.6502  1.4135 -0.9798
    1EDA6   C24   36   0.923   2.613   1.454 -0.3442 -0.2722  0.0472
    1EDA6   H36   37   1.020   2.616   1.398 -0.5521 -0.9137 -0.3586
    1EDA6   C31   38   0.812   2.702   1.396  0.2669  0.0396 -0.6608
    1EDA6   O15   39   0.763   2.649   1.273  0.3094 -0.0582 -0.6368
    1EDA6   H46   40   0.724   2.701   1.467 -0.8281  0.1540 -1.9756
    1EDA6   C32   41   0.858   2.844   1.365  0.6862  0.0741  0.0955
    1EDA6   O16   42   0.874   2.915   1.486  0.2665  0.7360 -0.2306
    1EDA6   H49   43   0.894   2.852   1.557 -1.2614 -1.0423 -1.3031
    1EDA6   O12   44   0.948   2.654   1.589 -0.0043  0.0395 -0.1076
    1EDA6   C21   45   1.063   2.721   1.636  0.0440 -0.1750  0.0840
    1EDA6   H31   46   1.127   2.769   1.556  0.3153 -0.6094  0.0403
    1EDA6   C17   47   1.153   2.630   1.722  0.1752  0.1031  0.2445
    1EDA6   H25   48   1.246   2.686   1.754 -0.0904  0.8771 -0.3079
    1EDA6    O9   49   1.190   2.514   1.648  0.2569  0.1738  0.1747
    1EDA6   C18   50   1.322   2.514   1.592  0.0756 -0.1922 -0.2652
    1EDA6   C19   51   1.347   2.388   1.511 -0.4227 -0.3552 -0.1721
    1EDA6   C20   52   1.474   2.399   1.427 -0.1398  0.3823  0.3420
    1EDA6   C65   53   1.439   2.349   1.291 -0.0960 -0.2276  0.5541
    1EDA6    S2   54   1.591   2.320   1.203 -0.0373 -0.1332  0.6247
    1EDA6   O39   55   1.552   2.277   1.073 -0.2440 -0.3123  0.7452
    1EDA6   O40   56   1.656   2.215   1.273 -0.1269 -0.5968  0.0269
    1EDA6   O41   57   1.671   2.437   1.214 -0.9781  0.5728  0.0326
    1EDA6   C16   58   1.082   2.584   1.851  0.3371 -0.6795  0.0557
    1EDA6   H23   59   0.988   2.531   1.821 -0.1747  1.0565 -1.6320
    1EDA6    O8   60   1.173   2.498   1.922  0.3179 -0.3078  0.5301
    1EDA6   H24   61   1.244   2.549   1.966  3.0836 -1.1340 -2.5975
    1EDA6   C15   62   1.039   2.706   1.932 -0.1984 -0.3595 -0.6993
    1EDA6   H22   63   1.131   2.754   1.976  0.5081 -1.3967 -0.9989
    1EDA6   C22   64   0.959   2.804   1.847 -0.4693  0.0882  0.0648
    1EDA6   O10   65   1.024   2.827   1.722  0.1402 -0.3152  0.3027
    1EDA6   H32   66   0.855   2.763   1.827 -1.5219  2.1841  0.8845
    1EDA6   C23   67   0.948   2.942   1.913  0.0072  0.0570  0.2092
    1EDA6   O11   68   0.859   2.943   2.022  0.0041 -0.3303  0.2112
    1EDA6   H35   69   0.869   2.863   2.076  2.1407 -0.7177 -0.6560
    1EDA6    O7   70   0.960   2.671   2.047  0.6024 -0.2884 -0.1196
    1EDA6   C12   71   0.995   2.724   2.173  0.0449 -0.2603  0.0239
    1EDA6   H17   72   1.072   2.807   2.165 -0.7487  0.4646 -0.2524
    1EDA6    C8   73   1.046   2.621   2.274  0.5520 -0.1935 -0.1612
    1EDA6   H11   74   1.066   2.673   2.373 -2.3784 -1.6626  1.3145
    1EDA6    O4   75   1.159   2.553   2.223  0.6409 -0.4983  0.4289
    1EDA6    C9   76   1.282   2.592   2.285  0.4674  0.7002  0.0403
    1EDA6   C10   77   1.376   2.632   2.172  0.2834 -0.2123 -0.4467
    1EDA6   C11   78   1.521   2.649   2.213 -0.0437 -0.3050  0.8090
    1EDA6   C66   79   1.550   2.760   2.310 -0.2484  0.3401  0.1397
    1EDA6    S3   80   1.536   2.921   2.235  0.0434  0.2166 -0.1840
    1EDA6   O42   81   1.397   2.949   2.230 -0.1353 -0.6520 -0.1687
    1EDA6   O43   82   1.579   2.914   2.100 -0.0864  0.0058 -0.2155
    1EDA6   O44   83   1.615   3.006   2.317  0.0868  0.1711 -0.1788
    1EDA6    C7   84   0.936   2.518   2.298  0.3236  0.1315  0.2004
    1EDA6    H9   85   0.915   2.466   2.201  3.0365  0.0034 -0.3922
    1EDA6    O3   86   0.979   2.418   2.389  0.4245 -0.0766 -0.0742
    1EDA6   H10   87   0.985   2.332   2.346  1.0090 -0.2266  0.2950
    1EDA6    C6   88   0.801   2.578   2.343  0.0247 -0.0252 -0.4614
    1EDA6    H8   89   0.812   2.604   2.452  0.7517 -0.2226 -0.4819
    1EDA6   C13   90   0.771   2.703   2.260 -0.0480  0.4198  0.2253
    1EDA6    O5   91   0.879   2.790   2.221  0.3164  0.0131  0.3166
    1EDA6   H18   92   0.731   2.667   2.161  1.0910 -0.0561 -0.0838
    1EDA6   C14   93   0.670   2.796   2.327 -0.0724  0.5474  0.0126
    1EDA6    O6   94   0.537   2.750   2.329  0.2576 -0.4182  0.3227
    1EDA6   H21   95   0.478   2.799   2.388 -0.3187 -0.7432  0.0305
    1EDA6    O2   96   0.708   2.472   2.322  0.0495 -0.0823 -0.2839
    1EDA6    C5   97   0.639   2.410   2.428  0.3361 -0.1046 -0.1069
    1EDA6    H7   98   0.671   2.446   2.530  0.4522  1.6431 -0.7228
    1EDA6    C4   99   0.639   2.256   2.432  0.2495 -0.1066 -0.1714
    1EDA6    H6  100   0.566   2.234   2.515 -0.0253  1.1296 -0.0635
    1EDA6    O1  101   0.769   2.207   2.456  0.2820  0.0264 -0.0685
    1EDA6    C3  102   0.778   2.169   2.593 -0.9246 -0.1556 -0.0312
    1EDA6    C1  103   0.811   2.020   2.599  0.2160  0.1066  0.4559
    1EDA6    C2  104   0.954   1.987   2.561  0.0301 -0.1981  0.0064
    1EDA6   C67  105   1.054   2.070   2.638 -0.0751 -0.5649  0.5443
    1EDA6    S4  106   1.208   2.001   2.581 -0.1371 -0.2243 -0.0462
    1EDA6   O45  107   1.312   2.079   2.637 -0.7046  0.3549  0.2167
    1EDA6   O46  108   1.212   1.870   2.636  0.5223 -0.2943 -0.2550
    1EDA6   O47  109   1.195   1.997   2.440 -0.1558 -0.3897 -0.0407
    1EDA6   C56  110   0.586   2.201   2.300 -0.1983  0.2145 -0.1279
    1EDA6   H85  111   0.646   2.235   2.212  1.8563  2.2275  1.9141
    1EDA6   O31  112   0.587   2.059   2.314  0.0773  0.2281  0.0059
    1EDA6   H86  113   0.533   2.018   2.244  0.0749  0.3861 -0.0863
    1EDA6   C55  114   0.443   2.255   2.288 -0.2852  0.1557  0.5982
    1EDA6   H84  115   0.384   2.217   2.377  0.5941  1.0884  1.6040
    1EDA6   C57  116   0.430   2.408   2.296 -0.3101  0.1977 -0.2142
    1EDA6   O32  117   0.504   2.453   2.409  0.2039 -0.5695 -0.2354
    1EDA6   H87  118   0.471   2.452   2.201 -0.3978 -0.8519 -0.7571
    1EDA6   C58  119   0.286   2.455   2.317 -0.3741 -0.1122  0.0385
    1EDA6   O33  120   0.209   2.409   2.209  0.0362  0.1639 -0.3718
    1EDA6   H90  121   0.219   2.312   2.211 -0.8353  0.0695  0.0148
    1EDA6   O30  122   0.392   2.209   2.163 -0.0687 -0.1784  0.6342
    1EDA6   C54  123   0.308   2.094   2.156 -0.3411  0.0822 -0.5448
    1EDA6   H83  124   0.302   2.044   2.257 -0.0769 -1.9823 -1.5016
    1EDA6   O29  125   0.178   2.145   2.134 -0.7237 -0.4721  0.4176
    1EDA6   C52  126   0.114   2.183   2.013  0.3051 -0.1336 -0.0346
    1EDA6   H79  127   0.154   2.282   1.976  1.7380 -0.8950 -0.5978
    1EDA6   C53  128   5.121   2.193   2.043  0.2864 -0.8550  0.1371
    1EDA6   O28  129   5.034   2.239   1.942 -0.0626  0.0951  0.8529
    1EDA6   H82  130   5.038   2.336   1.955 -2.1461 -0.0300  2.9949
    1EDA6   C51  131   0.150   2.076   1.909 -0.0733 -0.3618  0.0682
    1EDA6   H78  132   0.092   1.981   1.920  1.9971 -2.0194 -2.3966
    1EDA6   C60  133   0.301   2.047   1.914 -0.0200 -0.0797  0.1246
    1EDA6   H92  134   0.361   2.141   1.904 -1.4381  0.8286 -0.2319
    1EDA6   O34  135   0.332   1.959   1.807 -0.3970 -0.2252  0.1344
    1EDA6   H93  136   0.300   1.997   1.724 -1.9059  2.9587  1.9762
    1EDA6   C59  137   0.342   1.988   2.049  0.0736 -0.3260 -0.0112
    1EDA6   H91  138   0.279   1.896   2.063 -1.1766  0.8680  3.1038
    1EDA6   O35  139   0.482   1.960   2.056  0.1137 -0.1597 -0.1464
    1EDA6   C61  140   0.512   1.822   2.039  0.1936 -0.1603  0.0049
    1EDA6   C62  141   0.507   1.741   2.168  0.1533  0.0289  0.1233
    1EDA6   C63  142   0.648   1.717   2.220  0.1855 -0.3195 -0.1125
    1EDA6   C68  143   0.652   1.629   2.341 -0.1163 -0.1656  0.0119
    1EDA6    S5  144   0.518   1.626   2.458 -0.1123 -0.1392  0.0172
    1EDA6   O48  145   0.479   1.757   2.497 -0.2053 -0.1699  0.0278
    1EDA6   O49  146   0.408   1.555   2.402  0.0470 -0.1490 -0.2864
    1EDA6   O50  147   0.573   1.561   2.572  0.0474  0.0877  0.0692
    1EDA6   O27  148   0.098   2.136   1.790  0.3407 -0.2654 -0.0644
    1EDA6   C48  149   0.010   2.102   1.684 -0.0065 -0.0866  0.1635
    1EDA6   H73  150   5.075   2.041   1.711  0.2217 -0.5686 -0.1211
    1EDA6   C44  151   0.077   2.035   1.562 -0.0133  0.4925 -0.1590
    1EDA6   H67  152   0.004   2.029   1.477  0.9166  0.7107 -0.9942
    1EDA6   O24  153   0.135   1.909   1.594 -0.2279  0.6160  0.7501
    1EDA6   C45  154   0.038   1.805   1.604  0.6897 -0.3190  0.0768
    1EDA6   C46  155   0.103   1.690   1.680  0.5180 -0.2543  0.3225
    1EDA6   C47  156   0.028   1.559   1.666 -0.7489  0.4491  0.3577
    1EDA6   C69  157   0.042   1.510   1.525  0.3227  0.2016  0.5420
    1EDA6    S6  158   5.142   1.344   1.496 -0.0372  0.3660  0.3038
    1EDA6   O51  159   0.066   1.251   1.566  0.4645  0.4595 -0.1402
    1EDA6   O52  160   5.005   1.344   1.531 -0.1109 -1.0431  0.0869
    1EDA6   O53  161   5.145   1.324   1.355  0.1411 -0.3097  0.3959
    1EDA6   C43  162   0.185   2.130   1.509  0.4676  0.0601  0.0311
    1EDA6   H65  163   0.262   2.169   1.580 -0.2202  1.4320  0.0625
    1EDA6   O23  164   0.250   2.060   1.404  0.3997 -0.8826  0.6148
    1EDA6   H66  165   0.269   2.115   1.327  0.9350  2.2068  2.7363
    1EDA6   C42  166   0.111   2.254   1.454  0.3923  0.0538  0.1186
    1EDA6   H64  167   0.037   2.228   1.373 -0.7115 -2.1370  1.7191
    1EDA6   C49  168   0.030   2.319   1.566 -0.2647 -0.3545 -0.1106
    1EDA6   O25  169   5.111   2.225   1.644 -0.1407 -0.0918  0.3329
    1EDA6   H74  170   0.097   2.369   1.642 -1.6077 -1.9512  2.2982
    1EDA6   C50  171   5.085   2.421   1.516 -0.4948 -0.6052 -0.1559
    1EDA6   O26  172   5.006   2.510   1.592  0.4733  0.1424 -0.0169
    1EDA6   H77  173   5.044   2.600   1.591 -4.3809  2.5162  1.1605
    1EDA6   O22  174   0.214   2.341   1.407  0.1265  0.3430  0.0693
    1EDA6   C39  175   0.211   2.388   1.274 -0.4620 -0.1635 -0.1055
    1EDA6   H59  176   0.111   2.391   1.221  0.5578 -0.7205 -2.1796
    1EDA6   O20  177   0.248   2.523   1.290 -0.5344 -0.2531  0.8317
    1EDA6   C40  178   0.381   2.559   1.328 -0.2102  0.2871 -0.7423
    1EDA6   H60  179   0.397   2.529   1.436 -1.2701 -2.0721 -1.1888
    1EDA6   C41  180   0.374   2.712   1.316 -0.3972  0.3783  0.3802
    1EDA6   O21  181   0.489   2.775   1.367 -0.1060  0.3099 -0.1874
    1EDA6   H63  182   0.566   2.725   1.335 -1.4320 -2.7775  1.1092
    2XWSP    O3  183   0.991   1.785   1.911  0.0487  0.1407  0.2794
    2XWSP    C3  184   0.938   1.896   1.914  0.4079  0.3216  0.0455
    2XWSP    C2  185   0.992   2.009   1.997  0.2916  0.3720  0.0519
    2XWSP    C1  186   0.873   2.103   2.007 -0.0969 -0.0699 -0.3467
    2XWSP   C10  187   0.834   2.161   1.871 -0.3527 -0.0964 -0.2849
    2XWSP   C19  188   0.952   2.241   1.815  0.0543 -0.4230  0.1075
    2XWSP    C5  189   0.812   2.049   1.770  0.2916 -0.2520 -0.2535
    2XWSP    C4  190   0.862   1.927   1.792  0.5920 -0.1168 -0.1837
    2XWSP    H4  191   0.852   1.851   1.713  0.5701 -0.5455  0.2273
    2XWSP    C6  192   0.735   2.083   1.647 -0.2230 -0.2421  0.0704
    2XWSP    C7  193   0.610   2.164   1.676 -0.2838  0.0120 -0.8820
    2XWSP    C8  194   0.645   2.292   1.750 -0.1843 -0.3809 -0.2441
    2XWSP    C9  195   0.714   2.258   1.882 -0.1552  0.1289 -0.1244
    2XWSP   C11  196   0.749   2.392   1.945  0.0711  0.0749 -0.1326
    2XWSP   C12  197   0.628   2.481   1.970  0.1221  0.1072  0.0057
    2XWSP   C13  198   0.559   2.512   1.838 -0.3392  0.4106  0.3164
    2XWSP   C18  199   0.646   2.602   1.752 -0.0585 -0.1132  0.0485
    2XWSP   C14  200   0.521   2.378   1.773  0.3745  0.4000 -0.0922
    2XWSP   C15  201   0.420   2.404   1.663 -0.0178 -0.2189  0.1140
    2XWSP   C16  202   0.342   2.526   1.713 -0.4214 -0.3269 -0.2355
    2XWSP   C17  203   0.415   2.567   1.843 -0.6105 -0.2464 -0.1540
    2XWSP   C20  204   0.395   2.709   1.891 -0.3584 -0.1630 -0.2957
    2XWSP   O20  205   0.410   2.754   2.004 -0.2364 -0.4325 -0.2025
    2XWSP   C21  206   0.385   2.806   1.777  0.0515 -0.3246 -0.4754
    3SOL     OW  207   2.120   3.065   0.885  0.0455 -0.3854 -0.2530
    3SOL    HW1  208   2.129   3.078   0.786 -1.3253  0.0661 -0.3477
    3SOL    HW2  209   2.108   2.968   0.905 -2.4101 -0.2679 -0.8413
    4SOL     OW  210   4.213   0.348   3.178  0.0720  0.0847 -0.7159
    4SOL    HW1  211   4.290   0.393   3.134  0.6802 -0.2210  0.0173
    4SOL    HW2  212   4.238   0.254   3.200 -1.5986 -1.1243 -3.4249
    5SOL     OW  213   0.582   4.413   0.649 -0.2674 -0.0413  0.4192
    5SOL    HW1  214   0.677   4.398   0.679 -0.6075 -1.7993  0.6999
    5SOL    HW2  215   0.567   4.370   0.561 -0.5722  1.0671 -0.0922
    6SOL     OW  216   3.022   0.675   3.920 -0.3114 -0.5452  0.4275
    6SOL    HW1  217   2.934   0.628   3.915 -0.4826 -0.1172 -1.3409
    6SOL    HW2  218   3.096   0.608   3.911 -0.4001 -0.9498  2.2674
    7SOL     OW  219   4.663   0.720   4.746  0.1099 -0.1265  0.1768
    7SOL    HW1  220   4.661   0.786   4.670  1.6336 -0.0944  0.1351
    7SOL    HW2  221   4.757   0.708   4.777 -0.3709 -0.9226  1.3971
    8SOL     OW  222   4.732   3.375   1.434  0.0182 -0.7219 -0.2444
    8SOL    HW1  223   4.656   3.351   1.494 -1.5919  3.2898 -0.3736
    8SOL    HW2  224   4.805   3.417   1.488  0.5371 -1.2022 -0.5646
    9SOL     OW  225   4.145   0.365   1.913  0.3154 -0.1576 -0.0803
    9SOL    HW1  226   4.138   0.324   2.004  0.0178  1.6604  0.7536
    9SOL    HW2  227   4.240   0.361   1.882  0.4980 -0.3844  0.4971
   10SOL     OW  228   3.402   1.037   0.420 -0.2462  0.5174 -0.1973
   10SOL    HW1  229   3.316   1.001   0.456  0.7679 -1.4104  0.4330
   10SOL    HW2  230   3.398   1.137   0.416 -1.8303  0.5703  1.5607
   11SOL     OW  231   4.793   4.321   1.436  0.3884  0.0811  0.3980
   11SOL    HW1  232   4.878   4.374   1.435 -0.7181  1.9718 -0.1960
   11SOL    HW2  233   4.795   4.254   1.362 -0.4466  3.3644 -2.8963
   12SOL     OW  234   1.464   3.186   0.479 -0.0040 -0.1579  0.0005
   12SOL    HW1  235   1.373   3.146   0.473 -0.2717  0.5544 -1.1625
   12SOL    HW2  236   1.509   3.179   0.390  1.1383 -0.6132  0.5939
   13SOL     OW  237   1.843   1.516   3.733 -0.1389 -0.6320  0.3124
   13SOL    HW1  238   1.859   1.612   3.754 -3.9469 -0.0915  1.5317
   13SOL    HW2  239   1.869   1.460   3.812 -0.6502 -0.2324  0.7773
   14SOL     OW  240   3.212   4.530   5.025 -0.6458  0.2731  0.5100
   14SOL    HW1  241   3.118   4.513   4.995 -0.7347  0.2240  0.8113
   14SOL    HW2  242   3.265   4.445   5.020 -0.7087  0.2239  0.6547
   15SOL     OW  243   0.882   0.986   2.183  0.1375 -0.6163  0.2777
   15SOL    HW1  244   0.890   1.011   2.280 -2.5171 -0.9962  0.6870
   15SOL    HW2  245   0.812   0.915   2.173  1.5409 -1.8078 -1.7787
   16SOL     OW  246   0.833   3.520   0.706  0.2527  0.0429  0.2713
   16SOL    HW1  247   0.806   3.425   0.721  0.0708  0.1157  0.3954
   16SOL    HW2  248   0.848   3.565   0.793 -1.5064  0.6679  0.2873
   17SOL     OW  249   4.847   3.603   1.892  0.0955 -0.2989  0.0248
   17SOL    HW1  250   4.793   3.532   1.938 -1.6432  1.2294  0.4587
   17SOL    HW2  251   4.944   3.579   1.896 -0.4088 -2.4989  0.3778
   18SOL     OW  252   4.368   5.043   1.689  0.1609 -0.0268  0.2461
   18SOL    HW1  253   4.391   4.952   1.722  0.5071 -0.6680 -1.6499
   18SOL    HW2  254   4.449   5.101   1.691  0.5278 -0.4873 -0.7743
   19SOL     OW  255   3.645   3.593   4.413  0.4091  0.1414 -0.2917
   19SOL    HW1  256   3.572   3.598   4.344  0.7570  1.1156 -0.6169
   19SOL    HW2  257   3.733   3.609   4.368  0.6235  0.9612  0.4051
   20SOL     OW  258   2.467   1.964   2.406  0.1885 -0.6937 -0.5582
   20SOL    HW1  259   2.495   2.060   2.410 -2.7524  0.2287  2.0418
   20SOL    HW2  260   2.396   1.952   2.337  2.0047 -1.5793 -2.3894
   21SOL     OW  261   0.226   4.475   3.328 -0.0915 -0.3809 -0.1963
   21SOL    HW1  262   0.140   4.520   3.351 -0.0261  0.2436 -1.1034
   21SOL    HW2  263   0.207   4.399   3.265 -0.1236 -1.1876  0.7631
   22SOL     OW  264   4.387   1.959   0.400 -0.1296 -0.3972 -0.1246
   22SOL    HW1  265   4.293   1.958   0.432 -0.5803 -0.4542 -1.4144
   22SOL    HW2  266   4.437   2.032   0.446 -0.9274 -0.0542  0.2130
   23SOL     OW  267   2.461   3.477   3.352  0.2913  0.4623  0.1443
   23SOL    HW1  268   2.533   3.419   3.389 -0.8640 -1.5024 -0.5095
   23SOL    HW2  269   2.379   3.470   3.409 -0.6596 -0.5613 -1.2616
   24SOL     OW  270   0.409   0.532   0.091 -0.0165  0.0427 -0.3741
   24SOL    HW1  271   0.425   0.599   0.163  2.0195  0.2833 -0.9809
   24SOL    HW2  272   0.428   0.575   0.002  0.5208 -1.0986 -0.8254
   25SOL     OW  273   4.559   1.007   3.872 -0.1810 -0.4201  0.0572
   25SOL    HW1  274   4.513   0.998   3.960  0.3566 -0.8717  0.2977
   25SOL    HW2  275   4.652   1.040   3.886 -0.7339  1.5391 -0.5057
   26SOL     OW  276   3.910   3.217   1.459 -0.1485  0.6716  0.2480
   26SOL    HW1  277   3.982   3.258   1.404  0.7282 -1.2088 -0.1065
   26SOL    HW2  278   3.826   3.271   1.451  1.4763  3.6265  1.6245
   27SOL     OW  279   2.857   0.398   5.067 -0.0727  0.1004 -0.4636
   27SOL    HW1  280   2.889   0.492   5.068  0.5191 -0.0974 -0.6120
   27SOL    HW2  281   2.914   0.343   5.128 -1.2181  0.0941  0.6496
   28SOL     OW  282   2.637   2.695   3.117 -0.2052 -0.1699  0.6408
   28SOL    HW1  283   2.630   2.677   3.019 -0.1208 -0.8609  0.7556
   28SOL    HW2  284   2.696   2.774   3.132 -0.3941  0.0706  0.1229
   29SOL     OW  285   0.107   4.694   3.607 -0.9216 -0.0932 -0.2304
   29SOL    HW1  286   0.063   4.677   3.519 -1.8261  0.2995  0.1284
   29SOL    HW2  287   0.038   4.728   3.672 -0.8613 -2.6805  1.3434
   30SOL     OW  288   1.869   3.356   2.948  0.5884  0.3951 -0.2515
   30SOL    HW1  289   1.940   3.324   3.011  1.1954  0.2876 -0.9702
   30SOL    HW2  290   1.809   3.280   2.924  1.2402  0.0948 -0.9393
   31SOL     OW  291   2.832   4.826   5.043 -0.2209  0.1349  0.4682
   31SOL    HW1  292   2.867   4.920   5.040  0.5722 -0.1736 -1.5345
   31SOL    HW2  293   2.742   4.822   5.000 -0.6838  0.1253  1.4179
   32SOL     OW  294   4.770   1.751   0.104  0.1456  1.1900  0.4357
   32SOL    HW1  295   4.781   1.662   0.147 -0.4195  0.8287 -0.1679
   32SOL    HW2  296   4.846   1.810   0.131  0.6413  0.4581  0.6598
   33SOL     OW  297   4.812   4.673   3.972  0.4894  0.3641  0.8278
   33SOL    HW1  298   4.852   4.588   3.939 -1.8830  0.8724 -4.2698
   33SOL    HW2  299   4.751   4.653   4.049  2.6545 -1.8605  2.0818
   34SOL     OW  300   2.065   3.325   0.966 -0.2335  0.3267  0.4520
   34SOL    HW1  301   2.119   3.395   0.920 -1.9361  0.6599 -1.1712
   34SOL    HW2  302   2.082   3.236   0.924 -1.5423  0.5789 -0.7120
   35SOL     OW  303   0.083   1.285   3.339 -0.1739  0.1285  0.7081
   35SOL    HW1  304   0.114   1.364   3.393  0.8272  0.7763 -0.7389
   35SOL    HW2  305   0.159   1.251   3.284 -0.7655 -1.4905  0.8482
   36SOL     OW  306   4.854   4.767   0.458  0.2731 -0.5973  0.2790
   36SOL    HW1  307   4.853   4.755   0.359 -0.0742  1.8108 -0.0615
   36SOL    HW2  308   4.947   4.749   0.492  0.1598 -2.4768 -0.2848
   37SOL     OW  309   1.216   3.848   3.500 -0.0824 -0.0251 -0.2471
   37SOL    HW1  310   1.222   3.789   3.581  0.4058 -0.0979 -0.3322
   37SOL    HW2  311   1.307   3.876   3.472 -0.3230  0.9450 -0.0941
   38SOL     OW  312   1.739   0.617   2.475  0.2479  0.5807 -0.1977
   38SOL    HW1  313   1.668   0.663   2.422  0.5842  0.0531 -1.1221
   38SOL    HW2  314   1.800   0.686   2.516 -1.6823  1.1403  1.9782
   39SOL     OW  315   2.551   1.310   2.735 -0.1925  0.1696 -0.2778
   39SOL    HW1  316   2.499   1.342   2.656 -0.1499 -1.6332 -1.1021
   39SOL    HW2  317   2.548   1.378   2.808 -1.4636  1.2424 -1.2905
   40SOL     OW  318   0.393   4.946   4.239  0.2810  0.6259 -0.3363
   40SOL    HW1  319   0.375   4.922   4.143  1.7099 -0.6521 -0.3348
   40SOL    HW2  320   0.393   4.862   4.294  1.8450  1.0204  0.3332
   41SOL     OW  321   3.754   2.463   4.853 -0.4934  0.5838  0.3582
   41SOL    HW1  322   3.687   2.395   4.822 -0.4437  0.7863 -0.2054
   41SOL    HW2  323   3.815   2.421   4.920 -2.2345  0.8551  2.1876
   42SOL     OW  324   4.928   2.565   3.131 -0.0647 -0.0384 -0.1181
   42SOL    HW1  325   4.977   2.640   3.087 -0.9591  0.3795 -0.4372
   42SOL    HW2  326   4.975   2.478   3.112  0.1300  0.2559 -1.0461
   43SOL     OW  327   4.015   1.178   0.094  0.1536  0.1188 -0.0167
   43SOL    HW1  328   4.107   1.159   0.059  0.2626 -0.2853  0.4734
   43SOL    HW2  329   4.015   1.169   0.193 -0.5899 -0.6015 -0.0766
   44SOL     OW  330   2.777   0.687   0.838  0.4540 -0.3337 -0.4771
   44SOL    HW1  331   2.740   0.598   0.809  0.2893 -0.3946 -0.0840
   44SOL    HW2  332   2.701   0.749   0.857  0.3674 -1.3664  3.3015
   45SOL     OW  333   5.042   0.042   3.127 -0.1094 -0.0229  0.1708
   45SOL    HW1  334   5.033   0.119   3.064  1.4128 -1.4955 -1.9928
   45SOL    HW2  335   4.964   0.040   3.189 -2.1828  1.0264 -2.2511
   46SOL     OW  336   4.017   2.126   1.154  0.3224  0.4080 -0.4831
   46SOL    HW1  337   4.078   2.047   1.142  0.9278  0.6553  0.7820
   46SOL    HW2  338   3.951   2.129   1.079 -0.3968 -1.9112 -0.0346
   47SOL     OW  339   5.153   0.902   4.453 -0.7753 -0.1912  0.1256
   47SOL    HW1  340   0.063   0.874   4.522 -0.2509  1.0951  0.1735
   47SOL    HW2  341   5.080   0.835   4.448 -1.0829 -0.0998  2.2955
   48SOL     OW  342   0.118   3.654   0.316  0.2332 -0.1825  0.6186
   48SOL    HW1  343   0.050   3.721   0.287 -0.9805 -0.9493  1.5901
   48SOL    HW2  344   0.196   3.701   0.358  0.3467  0.7074 -0.5485
   49SOL     OW  345   4.349   3.739   3.297 -0.3986  0.2079  0.0542
   49SOL    HW1  346   4.266   3.773   3.342 -0.3283  3.9795 -2.2004
   49SOL    HW2  347   4.324   3.676   3.224 -1.2143  0.4992  0.0681
   50SOL     OW  348   3.657   0.566   4.006 -0.2386  0.1311  0.6925
   50SOL    HW1  349   3.670   0.482   3.954  0.3233  0.9952 -0.6166
   50SOL    HW2  350   3.560   0.587   4.013 -0.3486 -0.3080  0.4989
   51SOL     OW  351   4.828   2.118   1.469 -0.0339  0.5541 -0.0941
   51SOL    HW1  352   4.885   2.044   1.433  0.7426  0.0000  2.1298
   51SOL    HW2  353   4.880   2.172   1.535 -1.2186  1.8619 -0.1682
   52SOL     OW  354   1.698   3.865   3.579  0.2418 -0.2828  0.3198
   52SOL    HW1  355   1.729   3.928   3.508 -0.5985  0.5707  0.6741
   52SOL    HW2  356   1.769   3.798   3.599  1.5148  1.0859  0.5359
   53SOL     OW  357   0.266   3.740   2.898 -0.2361 -0.3955  0.4483
   53SOL    HW1  358   0.345   3.693   2.859  1.0880  1.7664  0.4088
   53SOL    HW2  359   0.267   3.732   2.997  1.7789  2.0568  0.7240
   54SOL     OW  360   1.239   1.061   1.927  0.4668 -0.2211 -0.1838
   54SOL    HW1  361   1.231   1.160   1.938  1.6920 -0.0308 -0.8542
   54SOL    HW2  362   1.216   1.016   2.013  0.3751  0.6778  0.2720
   55SOL     OW  363   3.350   2.407   2.971  0.4861  0.2057  0.1102
   55SOL    HW1  364   3.445   2.400   3.003  0.3924 -1.0775  0.1534
   55SOL    HW2  365   3.345   2.377   2.876  0.1612  0.5407  0.0205
   56SOL     OW  366   3.004   0.534   1.926  0.1466  0.4886 -0.0506
   56SOL    HW1  367   3.080   0.503   1.984  0.3468  0.1876 -0.4701
   56SOL    HW2  368   3.000   0.478   1.844  0.5337  1.5883 -0.8330
   57SOL     OW  369   5.044   3.122   4.778 -0.3202  0.0952  0.1561
   57SOL    HW1  370   5.031   3.051   4.709 -0.9991 -0.0794  0.4542
   57SOL    HW2  371   5.129   3.171   4.760  1.2878 -2.1535  1.1568
   58SOL     OW  372   3.867   4.697   2.574 -0.6008  0.1747 -0.4833
   58SOL    HW1  373   3.807   4.624   2.543 -1.8582  0.8797  0.2028
   58SOL    HW2  374   3.838   4.784   2.534 -0.2741  0.5920  0.1646
   59SOL     OW  375   4.704   5.024   0.241 -0.2389 -0.1808  0.3096
   59SOL    HW1  376   4.620   5.001   0.290  2.2540 -1.2396  4.6497
   59SOL    HW2  377   4.744   4.942   0.200 -0.7257  0.1177 -0.7941
   60SOL     OW  378   2.159   3.143   1.361 -0.7823 -0.1988 -0.1939
   60SOL    HW1  379   2.232   3.170   1.298 -1.0929 -0.3228 -0.6090
   60SOL    HW2  380   2.136   3.221   1.419 -0.6965  0.0062 -0.4306
   61SOL     OW  381   1.853   4.569   0.449 -0.1063  0.5476 -0.0881
   61SOL    HW1  382   1.780   4.542   0.512 -0.4263 -2.2945 -1.4942
   61SOL    HW2  383   1.817   4.572   0.356  1.1292  1.1322 -0.5668
   62SOL     OW  384   1.030   3.639   2.309 -0.0470  0.2509 -0.1698
   62SOL    HW1  385   1.128   3.660   2.313 -0.2827  1.3896 -0.0910
   62SOL    HW2  386   0.991   3.678   2.226 -0.3471 -0.6360 -0.4538
   63SOL     OW  387   3.683   0.893   3.825 -0.3043  0.4959  0.3183
   63SOL    HW1  388   3.614   0.838   3.873  0.5147 -0.6070  0.2869
   63SOL    HW2  389   3.706   0.973   3.880  1.1870 -1.1420  2.2772
   64SOL     OW  390   4.071   3.055   3.666 -0.1246 -0.1827 -0.0606
   64SOL    HW1  391   4.122   3.072   3.582 -0.5347  1.8240  0.0361
   64SOL    HW2  392   3.983   3.012   3.644 -0.1563  0.1810 -0.6534
   65SOL     OW  393   2.347   4.457   1.287 -0.5947  0.2893  0.6449
   65SOL    HW1  394   2.259   4.444   1.332 -0.2708 -0.2777  1.1252
   65SOL    HW2  395   2.353   4.399   1.206 -0.6261  0.2530  0.6684
   66SOL     OW  396   3.030   2.805   4.498 -0.4073 -0.5440 -0.1401
   66SOL    HW1  397   3.082   2.725   4.526 -0.2690 -0.6078 -0.5668
   66SOL    HW2  398   3.020   2.867   4.576 -0.2374 -0.8239  0.1080
   67SOL     OW  399   3.735   0.243   4.250 -0.4077 -0.6063  0.1946
   67SOL    HW1  400   3.728   0.258   4.349  1.1612 -2.2232  0.6094
   67SOL    HW2  401   3.824   0.276   4.219 -0.8567 -0.1958 -0.6786
   68SOL     OW  402   1.085   0.107   3.574  0.2866 -0.1412 -0.3689
   68SOL    HW1  403   1.139   0.063   3.646  1.6432  0.6188 -0.8642
   68SOL    HW2  404   1.063   0.201   3.602 -0.5376 -0.3509 -0.2996
   69SOL     OW  405   2.230   1.698   0.634  0.3854 -0.2387 -0.2526
   69SOL    HW1  406   2.290   1.630   0.677  1.2792  0.1625 -0.8184
   69SOL    HW2  407   2.177   1.655   0.561  0.9962 -0.3238 -0.6527
   70SOL     OW  408   0.137   3.875   4.480 -0.1061  0.3392  0.7758
   70SOL    HW1  409   0.183   3.853   4.566  0.8358  1.6283  0.6336
   70SOL    HW2  410   0.054   3.928   4.500  0.0818  0.5905  0.8954
   71SOL     OW  411   4.257   0.439   0.796  0.6130  0.1500  0.5157
   71SOL    HW1  412   4.209   0.380   0.732  3.4845 -1.4453 -0.3112
   71SOL    HW2  413   4.279   0.388   0.879 -0.1304  1.2230  1.4080
   72SOL     OW  414   1.341   0.123   2.657 -0.0217 -0.5090 -0.3570
   72SOL    HW1  415   1.388   0.181   2.591  0.6757 -2.8258 -2.0171
   72SOL    HW2  416   1.387   0.130   2.746  1.4791 -0.2807 -1.1153
   73SOL     OW  417   4.383   3.402   3.341 -0.2660  0.2675  0.2566
   73SOL    HW1  418   4.467   3.442   3.378  0.7162 -0.8871 -0.6198
   73SOL    HW2  419   4.333   3.356   3.414  1.6535 -2.0014  0.2676
   74SOL     OW  420   1.794   0.610   3.740  0.3007 -0.3828  0.4139
   74SOL    HW1  421   1.749   0.545   3.801  0.4487 -0.5074  0.3918
   74SOL    HW2  422   1.792   0.575   3.646 -0.1096 -0.0928  0.3159
   75SOL     OW  423   4.921   1.300   4.576  0.4038  0.1868 -0.4913
   75SOL    HW1  424   4.849   1.347   4.526  0.5077 -0.8281 -1.6271
   75SOL    HW2  425   4.882   1.223   4.626  0.2032  1.4959  1.5158
   76SOL     OW  426   3.154   3.044   2.789 -0.1007  0.1374 -0.6598
   76SOL    HW1  427   3.064   3.064   2.828  0.7039  1.0035  0.8736
   76SOL    HW2  428   3.200   2.975   2.846  0.8733  0.9943 -0.3554
   77SOL     OW  429   0.904   3.945   4.710 -0.2911  0.5758 -0.2299
   77SOL    HW1  430   0.907   3.953   4.809 -1.2805  0.2344 -0.1588
   77SOL    HW2  431   0.809   3.951   4.679 -0.3148 -1.9313 -0.8931
   78SOL     OW  432   4.142   4.681   1.041 -0.1023 -0.7554 -0.0686
   78SOL    HW1  433   4.139   4.712   1.135 -0.3550 -1.8147  0.2895
   78SOL    HW2  434   4.062   4.624   1.021 -0.2265 -0.2744 -1.0228
   79SOL     OW  435   3.641   2.215   1.098 -0.2889  0.6834  0.4915
   79SOL    HW1  436   3.653   2.120   1.070  0.2334  0.2267  2.1405
   79SOL    HW2  437   3.662   2.224   1.196 -0.5202  2.4602  0.4145
   80SOL     OW  438   0.097   4.045   4.087  0.0806 -0.9199 -0.1888
   80SOL    HW1  439   0.102   3.963   4.144  0.4081 -1.1640 -0.5654
   80SOL    HW2  440   0.132   4.123   4.138  0.1438 -1.0903  0.0306
   81SOL     OW  441   4.276   4.412   1.896  0.3468 -0.2285  0.1249
   81SOL    HW1  442   4.208   4.357   1.946  0.8636  0.5657  1.7805
   81SOL    HW2  443   4.244   4.427   1.803 -1.3485 -0.6038  0.5999
   82SOL     OW  444   4.617   4.613   3.071  0.1160  0.1487 -0.5098
   82SOL    HW1  445   4.705   4.568   3.083  1.5612  3.1972  1.5146
   82SOL    HW2  446   4.547   4.563   3.122  1.6946  0.2231  1.8885
   83SOL     OW  447   2.833   2.548   0.264 -1.1864 -0.2537 -0.0585
   83SOL    HW1  448   2.892   2.579   0.339 -1.0340  2.1976 -1.1137
   83SOL    HW2  449   2.878   2.473   0.216  0.1411  0.1986  0.4344
   84SOL     OW  450   5.132   2.379   3.159 -0.3946  0.2297 -0.4561
   84SOL    HW1  451   0.038   2.317   3.112 -0.2197  1.1844 -1.5284
   84SOL    HW2  452   0.027   2.448   3.209 -0.5684 -1.1623  1.7388
   85SOL     OW  453   3.327   0.114   3.547  0.1276 -0.2284 -0.2244
   85SOL    HW1  454   3.312   0.061   3.631  3.6140  0.6959  1.1639
   85SOL    HW2  455   3.259   0.187   3.540  0.3396  0.2918  2.3728
   86SOL     OW  456   3.034   2.975   0.856  0.3175 -0.1048  0.0497
   86SOL    HW1  457   2.943   2.941   0.829  0.6846  0.3861 -1.9513
   86SOL    HW2  458   3.032   3.001   0.952 -1.6181 -0.2873  0.1042
   87SOL     OW  459   3.929   0.821   3.717  0.1642 -0.4059  0.3151
   87SOL    HW1  460   3.838   0.853   3.742 -1.2166 -4.1133  0.6851
   87SOL    HW2  461   3.930   0.799   3.619  0.7647 -0.0424  0.2399
   88SOL     OW  462   2.489   0.047   1.253  0.0460 -0.1718  0.1895
   88SOL    HW1  463   2.584   0.017   1.259  0.4074  0.7521 -0.6594
   88SOL    HW2  464   2.483   0.129   1.195 -1.4392 -0.9736 -0.8544
   89SOL     OW  465   1.197   3.173   2.854 -0.2386  0.3733  0.3109
   89SOL    HW1  466   1.175   3.228   2.934  1.2584  1.7378 -0.1672
   89SOL    HW2  467   1.194   3.230   2.772 -0.8205 -0.7813 -0.4962
   90SOL     OW  468   1.578   0.339   0.071  0.0382  0.2931 -0.0191
   90SOL    HW1  469   1.599   0.275   5.154  2.3724  0.6738  0.2151
   90SOL    HW2  470   1.539   0.423   0.032 -0.3828 -0.1804 -0.6261
   91SOL     OW  471   2.079   2.267   0.865 -0.1684 -0.1143  0.6589
   91SOL    HW1  472   2.146   2.328   0.823 -1.7211  1.8800  0.9001
   91SOL    HW2  473   2.126   2.195   0.917  1.7477  0.7611  0.2165
   92SOL     OW  474   2.755   2.144   0.217  0.2568 -0.4627  0.7621
   92SOL    HW1  475   2.716   2.058   0.252 -1.0010 -0.6352 -0.9470
   92SOL    HW2  476   2.709   2.221   0.261  0.2862 -0.6579  1.1441
   93SOL     OW  477   5.085   2.250   4.768  0.0805 -0.6204 -0.5359
   93SOL    HW1  478   0.001   2.232   4.835  1.0978 -0.3014 -1.5246
   93SOL    HW2  479   5.096   2.341   4.730 -1.4342 -0.1945 -0.0105
   94SOL     OW  480   4.690   0.927   3.547  0.2834 -0.0173 -0.1764
   94SOL    HW1  481   4.603   0.970   3.572  0.6275  0.7067 -0.2095
   94SOL    HW2  482   4.688   0.902   3.450 -1.0498 -2.8283  0.4790
   95SOL     OW  483   1.917   4.444   5.063 -0.3595  0.2609  0.2141
   95SOL    HW1  484   1.855   4.443   5.141 -0.8078  0.4013 -0.1376
   95SOL    HW2  485   1.874   4.400   4.985 -0.9901  2.4161 -0.7494
   96SOL     OW  486   4.007   1.597   0.675 -0.0964  0.8221  0.5901
   96SOL    HW1  487   3.970   1.504   0.683  1.6088 -0.0752 -1.0766
   96SOL    HW2  488   3.932   1.663   0.678 -1.6308 -0.7542 -0.6982
   97SOL     OW  489   3.046   0.206   1.093 -0.0795 -0.2388 -0.2152
   97SOL    HW1  490   3.007   0.136   1.033 -3.1043  1.8188 -0.8469
   97SOL    HW2  491   2.973   0.262   1.132  2.1215  1.7395  1.3788
   98SOL     OW  492   4.826   0.140   4.200  0.0018  0.0324 -0.1684
   98SOL    HW1  493   4.924   0.160   4.196  0.3496 -1.4779  0.1636
   98SOL    HW2  494   4.799   0.092   4.117 -0.0694 -1.1192  0.5097
   99SOL     OW  495   2.135   3.911   4.656  0.7895  0.0375 -0.0231
   99SOL    HW1  496   2.151   3.926   4.558  4.4224  1.4052  0.5916
   99SOL    HW2  497   2.189   3.832   4.686  1.1402  0.7017  1.1436
  100SOL     OW  498   4.597   0.003   3.706 -0.4870 -0.2235  0.3232
  100SOL    HW1  499   4.623   5.067   3.678  2.8208  0.1639  1.6678
  100SOL    HW2  500   4.574   0.057   3.625 -1.0588 -1.7979 -0.6125
  101SOL     OW  501   1.987   4.332   3.682 -0.0935  0.0556  0.1694
  101SOL    HW1  502   1.937   4.255   3.642 -0.4427 -0.5162  1.6450
  101SOL    HW2  503   2.065   4.355   3.623 -0.6188 -0.6936 -0.8600
  102SOL     OW  504   0.612   3.227   2.191  0.6689  1.1264 -0.3283
  102SOL    HW1  505   0.613   3.315   2.144  0.5609  2.6364  2.3525
  102SOL    HW2  506   0.705   3.204   2.221  0.5960  0.5748 -0.4972
  103SOL     OW  507   1.550   1.227   4.853 -0.1225 -0.1566 -0.3134
  103SOL    HW1  508   1.495   1.153   4.892 -1.8962 -0.8720 -3.7699
  103SOL    HW2  509   1.608   1.191   4.780 -0.4105  1.6934 -1.5294
  104SOL     OW  510   1.704   1.959   4.943 -0.0095 -0.0863 -0.1930
  104SOL    HW1  511   1.778   2.016   4.978  0.0811 -1.8947  2.8760
  104SOL    HW2  512   1.740   1.893   4.878  0.6018  0.5733 -0.5416
  105SOL     OW  513   4.643   2.463   4.099  0.1711  0.3413 -0.3317
  105SOL    HW1  514   4.714   2.409   4.052 -0.7533 -1.1291 -0.1044
  105SOL    HW2  515   4.686   2.538   4.148  1.4055  0.4482 -1.5146
  106SOL     OW  516   3.549   1.335   3.874  0.5782  0.1476 -0.1832
  106SOL    HW1  517   3.511   1.365   3.961  0.4354 -0.0327 -0.1833
  106SOL    HW2  518   3.642   1.300   3.888  0.8841  0.9077 -0.2346
  107SOL     OW  519   1.782   1.246   3.684  0.0475  0.8396  0.2005
  107SOL    HW1  520   1.816   1.340   3.695  1.2894  0.3483  0.8512
  107SOL    HW2  521   1.762   1.208   3.775 -0.4843  0.4901 -0.0625
  108SOL     OW  522   4.088   3.323   1.933 -0.3082 -0.1221  0.6633
  108SOL    HW1  523   4.066   3.401   1.874 -1.4530  1.4526  3.0208
  108SOL    HW2  524   4.127   3.356   2.019  1.8377 -2.3601  0.6605
  109SOL     OW  525   3.979   4.145   4.191  0.0280  0.2951 -1.0562
  109SOL    HW1  526   4.030   4.086   4.128 -0.3412 -0.6210 -0.5045
  109SOL    HW2  527   3.939   4.221   4.140 -2.6465 -1.9151 -2.5019
  110SOL     OW  528   2.437   3.680   3.178 -0.1395  0.3623  0.6676
  110SOL    HW1  529   2.473   3.593   3.213 -0.1979  0.0186 -0.1087
  110SOL    HW2  530   2.492   3.756   3.212 -0.0398  0.0136  1.2894
  111SOL     OW  531   3.148   4.352   0.116  0.1294  0.2695  0.4788
  111SOL    HW1  532   3.168   4.292   0.194  0.7263  0.0201  0.1361
  111SOL    HW2  533   3.173   4.307   0.031  1.4137  1.3295  0.2611
  112SOL     OW  534   4.097   2.036   2.403 -0.0303  0.2553  0.5068
  112SOL    HW1  535   4.145   1.978   2.469 -2.5558 -2.9332 -0.2370
  112SOL    HW2  536   4.159   2.109   2.373  2.9396 -1.2215  2.4876
  113SOL     OW  537   2.950   2.613   1.362 -0.1527  0.3585 -0.4380
  113SOL    HW1  538   2.959   2.537   1.298 -1.9112 -0.5550  0.3380
  113SOL    HW2  539   2.864   2.661   1.345 -0.0052  0.9344  0.3744
  114SOL     OW  540   4.176   1.884   1.461  0.1594  0.1757 -0.5819
  114SOL    HW1  541   4.112   1.961   1.470  1.0704  0.9260 -0.3920
  114SOL    HW2  542   4.127   1.804   1.427 -0.8056  0.8404 -0.7901
  115SOL     OW  543   1.126   0.966   1.707 -0.4520 -0.2621 -0.2453
  115SOL    HW1  544   1.037   1.010   1.716 -0.0580  0.2669  1.2786
  115SOL    HW2  545   1.191   1.007   1.771  1.4313  0.6668 -2.5909
  116SOL     OW  546   3.045   0.177   0.085 -0.2687 -0.0531  0.1030
  116SOL    HW1  547   3.011   0.105   0.146  3.9633 -0.5062  2.3350
  116SOL    HW2  548   3.089   0.134   0.006  1.3023  0.0434  0.8898
  117SOL     OW  549   5.072   2.512   3.813  0.4498  0.4986  0.6452
  117SOL    HW1  550   4.982   2.485   3.847  0.1714 -0.7122 -0.9239
  117SOL    HW2  551   5.071   2.610   3.791 -0.8651  0.2828 -0.3878
  118SOL     OW  552   1.094   0.376   3.652 -0.2584 -0.1653  0.0604
  118SOL    HW1  553   1.115   0.358   3.748  2.6998  1.9020 -0.0648
  118SOL    HW2  554   1.033   0.454   3.645 -1.6886 -1.2242  0.2266
  119SOL     OW  555   1.675   1.575   3.041 -0.0978 -0.7797  0.3944
  119SOL    HW1  556   1.612   1.567   2.963 -0.1497 -2.1257  0.5544
  119SOL    HW2  557   1.636   1.639   3.108 -0.3970 -0.1686 -0.3450
  120SOL     OW  558   4.903   1.162   2.242  0.0120 -0.5466 -0.4965
  120SOL    HW1  559   4.886   1.224   2.319  1.0155  0.1971 -0.8580
  120SOL    HW2  560   4.902   1.068   2.276  1.6684 -0.1853  0.7009
  121SOL     OW  561   1.059   2.762   2.973 -0.1894 -0.3209 -0.4053
  121SOL    HW1  562   1.048   2.822   2.893  0.9520  1.0503  0.4052
  121SOL    HW2  563   1.147   2.717   2.969  0.0727  0.1127  0.2887
  122SOL     OW  564   0.822   0.291   3.111 -0.1587  0.3462  0.0429
  122SOL    HW1  565   0.782   0.283   3.203 -1.2120  1.0243 -0.3358
  122SOL    HW2  566   0.748   0.293   3.043  0.5190  1.5581 -0.6854
  123SOL     OW  567   0.955   3.355   0.317 -0.0384  0.6575  0.3286
  123SOL    HW1  568   0.940   3.451   0.342 -0.8409  0.6482 -0.0890
  123SOL    HW2  569   0.984   3.304   0.398 -0.2621  1.1142  0.7048
  124SOL     OW  570   3.955   1.456   1.023 -0.4876  0.1121  0.0038
  124SOL    HW1  571   3.878   1.392   1.025 -0.3532 -0.0256  0.8773
  124SOL    HW2  572   3.982   1.479   1.116  0.0856  0.7002 -0.3022
  125SOL     OW  573   2.251   0.061   5.116  0.2221 -0.1556  0.0921
  125SOL    HW1  574   2.167   0.106   5.085  0.4617  1.1575  1.2702
  125SOL    HW2  575   2.262   5.131   5.067 -0.4894  0.8297 -1.9299
  126SOL     OW  576   0.642   3.755   1.279 -0.2378 -0.3944  0.5494
  126SOL    HW1  577   0.587   3.733   1.359  2.0536 -0.4243  2.2060
  126SOL    HW2  578   0.671   3.850   1.284  1.8429 -1.0122  1.0266
  127SOL     OW  579   4.268   4.653   1.465  0.0247 -0.5296 -0.0992
  127SOL    HW1  580   4.270   4.714   1.545 -1.8145 -0.7942  0.1960
  127SOL    HW2  581   4.189   4.675   1.409  0.3360 -1.4959 -0.9486
  128SOL     OW  582   0.803   0.959   2.643  0.1422  0.6477  0.0263
  128SOL    HW1  583   0.782   0.899   2.566  2.7226  0.1992 -0.4373
  128SOL    HW2  584   0.810   0.904   2.727 -3.5375  1.2479  0.8934
  129SOL     OW  585   4.961   0.618   4.770  0.6558 -0.2836 -0.1056
  129SOL    HW1  586   5.048   0.661   4.795  0.6257 -0.0914 -0.3277
  129SOL    HW2  587   4.957   0.526   4.808  0.6661 -0.0430  0.4811
  130SOL     OW  588   1.675   1.834   4.163  0.0219  0.2014  0.1974
  130SOL    HW1  589   1.613   1.760   4.140  1.9085 -1.4854  0.2531
  130SOL    HW2  590   1.710   1.821   4.256  1.0086  0.6653 -0.0877
  131SOL     OW  591   2.805   0.995   4.423  0.3564  0.3177 -0.4684
  131SOL    HW1  592   2.856   1.010   4.508 -0.3843  1.8421 -0.2464
  131SOL    HW2  593   2.869   0.986   4.347  1.0045  0.6840  0.0191
  132SOL     OW  594   3.481   2.895   2.201 -0.3125 -0.6202  0.3483
  132SOL    HW1  595   3.428   2.933   2.277  1.3941  0.9599  0.8355
  132SOL    HW2  596   3.520   2.807   2.228 -0.2937 -0.4074  1.0342
  133SOL     OW  597   0.884   1.317   0.523 -0.0123  0.4504  0.4049
  133SOL    HW1  598   0.825   1.242   0.552  0.8235 -0.5108 -0.3365
  133SOL    HW2  599   0.861   1.343   0.429  0.2820  0.5541  0.3624
  134SOL     OW  600   4.870   4.580   5.003  0.6390 -0.3781  0.3131
  134SOL    HW1  601   4.924   4.557   5.084 -0.8947 -0.6103  1.3114
  134SOL    HW2  602   4.915   4.654   4.952  2.1975 -0.9961  0.7428
  135SOL     OW  603   2.996   0.392   3.172 -0.2020  0.2943  0.1273
  135SOL    HW1  604   2.942   0.440   3.102 -0.6034  1.1201  0.9749
  135SOL    HW2  605   3.020   0.301   3.139  0.9431  1.2077 -1.7144
  136SOL     OW  606   3.797   4.148   5.045  0.3199  0.2190 -0.2962
  136SOL    HW1  607   3.741   4.101   4.976 -0.9643 -0.9131  1.4131
  136SOL    HW2  608   3.862   4.083   5.084  0.3373  0.5529  0.2390
  137SOL     OW  609   3.034   0.906   1.619  0.4958 -0.3890 -0.9001
  137SOL    HW1  610   3.082   0.857   1.692 -2.4808 -1.8195  0.3133
  137SOL    HW2  611   3.041   1.005   1.635  0.0531 -0.6514  1.3278
  138SOL     OW  612   1.500   1.370   0.618 -0.1572  0.3253 -0.0095
  138SOL    HW1  613   1.511   1.460   0.576  0.4714  0.8465  1.2158
  138SOL    HW2  614   1.580   1.314   0.597  0.9490  1.1591  1.8153
  139SOL     OW  615   3.665   2.081   1.500  0.4746 -0.1364  1.0360
  139SOL    HW1  616   3.585   2.022   1.509  1.1346 -1.3719 -0.5586
  139SOL    HW2  617   3.651   2.165   1.552 -0.9176 -1.2607  2.5624
  140SOL     OW  618   0.564   3.846   4.187  0.2504 -0.3471  0.7227
  140SOL    HW1  619   0.622   3.798   4.253 -0.4359 -0.5693  1.1733
  140SOL    HW2  620   0.480   3.794   4.172 -0.7171  0.9149  1.5625
  141SOL     OW  621   4.798   3.245   4.698  0.0925  0.3350  0.0317
  141SOL    HW1  622   4.887   3.240   4.744 -0.1477  0.5159  0.5192
  141SOL    HW2  623   4.789   3.168   4.635  0.3117 -0.0757  0.4945
  142SOL     OW  624   0.738   2.248   0.146 -0.2708 -0.3947  0.1061
  142SOL    HW1  625   0.683   2.168   0.170 -2.2530  0.9445  0.3453
  142SOL    HW2  626   0.787   2.231   0.061  0.5298 -2.3553  0.9106
  143SOL     OW  627   1.689   0.414   3.877 -0.5019  0.1433 -0.2295
  143SOL    HW1  628   1.709   0.345   3.947  0.2815  0.3975 -0.1994
  143SOL    HW2  629   1.645   0.370   3.799  0.7969 -0.5492 -0.5908
  144SOL     OW  630   3.107   1.172   0.204 -0.0377 -0.1431 -0.4042
  144SOL    HW1  631   3.192   1.128   0.177  1.1811 -0.1751  2.9433
  144SOL    HW2  632   3.054   1.197   0.123  3.1738 -0.0245 -2.6312
  145SOL     OW  633   4.691   3.473   2.249  0.1370 -0.4187  0.0202
  145SOL    HW1  634   4.748   3.552   2.273  0.6426 -0.5586 -0.6817
  145SOL    HW2  635   4.701   3.402   2.318 -0.7919  0.3427  0.9900
  146SOL     OW  636   0.835   4.925   3.205  0.6278  0.1989 -0.3477
  146SOL    HW1  637   0.811   5.014   3.165  0.7080  0.0552 -0.7244
  146SOL    HW2  638   0.751   4.876   3.230  0.5288 -0.1432 -1.3091
  147SOL     OW  639   1.990   0.614   1.837 -0.1359  0.0229  0.6090
  147SOL    HW1  640   2.042   0.559   1.902 -0.7669 -0.0878  1.0287
  147SOL    HW2  641   1.919   0.666   1.886 -0.4104  0.1820  0.0532
  148SOL     OW  642   5.151   2.623   2.426 -0.1266 -0.2649  0.0996
  148SOL    HW1  643   0.062   2.693   2.446 -0.1420 -0.2900  0.2472
  148SOL    HW2  644   5.115   2.586   2.512  0.2774 -0.8391  0.0288
  149SOL     OW  645   3.513   3.893   4.120 -0.3233 -0.1704  0.2149
  149SOL    HW1  646   3.507   3.993   4.120  1.2406 -0.0382 -0.4477
  149SOL    HW2  647   3.561   3.863   4.037 -0.1239 -1.4217  0.7618
  150SOL     OW  648   2.827   0.390   1.138  0.0454  0.2341  0.3252
  150SOL    HW1  649   2.842   0.422   1.232 -1.1187  0.0489  0.5827
  150SOL    HW2  650   2.830   0.469   1.076 -3.7123  1.1620  1.0567
  151SOL     OW  651   1.579   0.289   3.060  0.1037  0.2262 -0.1876
  151SOL    HW1  652   1.518   0.316   3.134  0.1030  1.6444 -0.6759
  151SOL    HW2  653   1.665   0.255   3.098 -0.9405 -1.8654  0.5150
  152SOL     OW  654   3.699   4.397   5.149 -0.6678 -0.0920  0.9961
  152SOL    HW1  655   3.694   4.305   5.108 -2.0453  0.7365 -0.8174
  152SOL    HW2  656   3.702   4.465   5.077 -0.6740  1.3638  2.3261
  153SOL     OW  657   1.416   3.463   3.942  0.5051 -0.3599  0.0671
  153SOL    HW1  658   1.487   3.515   3.988  0.6959  0.3397 -0.9684
  153SOL    HW2  659   1.336   3.455   4.002  0.6600  0.7023  0.4351
  154SOL     OW  660   4.390   2.178   2.912 -0.0508 -0.4910 -0.0521
  154SOL    HW1  661   4.365   2.186   2.816 -0.4467  0.4739  0.1200
  154SOL    HW2  662   4.308   2.179   2.969  0.1443 -1.6426  0.2739
  155SOL     OW  663   2.243   2.468   4.239 -0.2323  0.1917 -0.0592
  155SOL    HW1  664   2.274   2.447   4.146 -1.2800 -0.7308 -0.2230
  155SOL    HW2  665   2.201   2.386   4.279  0.6142  0.4460  1.4090
  156SOL     OW  666   1.620   2.349   4.048 -0.1703  0.0365 -0.4279
  156SOL    HW1  667   1.682   2.367   4.125  0.3433 -1.0529 -0.5629
  156SOL    HW2  668   1.674   2.327   3.966 -0.7184 -0.7239 -0.5973
  157SOL     OW  669   4.155   0.247   2.158  0.0687 -0.1678 -0.5177
  157SOL    HW1  670   4.139   0.317   2.228 -0.2268 -0.0755 -0.6754
  157SOL    HW2  671   4.248   0.211   2.168 -0.0954 -0.4221  0.1517
  158SOL     OW  672   2.962   3.943   4.057  0.0975 -0.4864 -0.5227
  158SOL    HW1  673   2.977   3.958   3.960 -0.1748  1.7027 -0.2707
  158SOL    HW2  674   3.022   4.004   4.110 -0.6957 -0.6967  0.6510
  159SOL     OW  675   4.791   3.678   1.421 -0.1045 -0.2052 -0.2906
  159SOL    HW1  676   4.735   3.637   1.349  0.9586 -1.4249 -0.4537
  159SOL    HW2  677   4.742   3.673   1.508 -0.3405 -1.0708 -0.4676
  160SOL     OW  678   2.893   3.656   2.886 -0.4662  0.5657 -0.7849
  160SOL    HW1  679   2.978   3.708   2.884 -0.8983  1.5791  1.8935
  160SOL    HW2  680   2.816   3.719   2.905 -1.4020 -0.6561 -0.3816
  161SOL     OW  681   0.595   0.043   5.060 -0.5635  0.2977 -0.9584
  161SOL    HW1  682   0.615   0.118   4.998 -0.8721 -0.9750 -2.6672
  161SOL    HW2  683   0.497   0.024   5.059 -0.7748  1.0458  0.9159
  162SOL     OW  684   0.849   0.788   4.399 -0.9506  0.2072  0.3318
  162SOL    HW1  685   0.837   0.864   4.336  0.4130  0.3334  0.2067
  162SOL    HW2  686   0.765   0.733   4.401 -1.6893  1.2917 -0.1155
  163SOL     OW  687   4.297   2.189   2.644 -0.2426  0.3186  0.1949
  163SOL    HW1  688   4.322   2.115   2.582  1.0777 -0.4088  1.5309
  163SOL    HW2  689   4.198   2.191   2.656 -0.2821 -1.4464  0.3442
  164SOL     OW  690   4.966   1.580   1.033  0.2763 -0.5272 -0.4477
  164SOL    HW1  691   5.061   1.556   1.012  0.1664 -0.5562 -0.9368
  164SOL    HW2  692   4.964   1.657   1.096  0.6340 -1.3648  0.6167
  165SOL     OW  693   1.613   4.972   1.198  0.3279  0.7405 -0.1212
  165SOL    HW1  694   1.579   5.064   1.217 -0.6386  0.5067 -0.6541
  165SOL    HW2  695   1.548   4.904   1.232  1.1639  0.2387  0.5132
  166SOL     OW  696   0.930   4.020   1.125 -0.1709  0.6073 -0.1693
  166SOL    HW1  697   0.882   3.987   1.206  0.2575  2.2486  0.8079
  166SOL    HW2  698   1.002   3.956   1.099 -0.4463 -0.0307  0.6257
  167SOL     OW  699   2.878   4.121   0.627  0.4410  0.0404 -0.6284
  167SOL    HW1  700   2.956   4.080   0.676 -0.1689 -0.4056 -0.0159
  167SOL    HW2  701   2.836   4.192   0.684  0.1446 -0.0013 -0.7938
  168SOL     OW  702   2.043   4.064   0.142  0.0587  0.1034  0.3646
  168SOL    HW1  703   2.128   4.011   0.144  1.1408  1.7951  1.5017
  168SOL    HW2  704   2.041   4.122   0.061 -0.0277  0.0759  0.3460
  169SOL     OW  705   4.885   1.510   3.601  0.0386  0.4447 -0.0775
  169SOL    HW1  706   4.910   1.558   3.517 -2.6694  1.3027 -0.5057
  169SOL    HW2  707   4.809   1.448   3.582  0.3836 -0.4783  1.4519
  170SOL     OW  708   3.485   2.319   0.240  0.3918  0.6314  1.2885
  170SOL    HW1  709   3.515   2.269   0.159  0.3634 -1.5259  2.5269
  170SOL    HW2  710   3.561   2.374   0.275  1.2074 -0.4460  1.2590
  171SOL     OW  711   1.472   3.140   2.546  0.4378 -0.0940 -0.0534
  171SOL    HW1  712   1.553   3.197   2.556  0.7996 -0.3544 -1.3337
  171SOL    HW2  713   1.492   3.064   2.485 -0.8452 -0.0247 -0.5903
  172SOL     OW  714   1.864   0.825   3.058 -0.8516 -0.4468  0.5731
  172SOL    HW1  715   1.807   0.842   3.139 -1.7358 -1.1794  0.1146
  172SOL    HW2  716   1.909   0.736   3.066  2.1430  1.0226  2.0075
  173SOL     OW  717   1.853   3.522   2.055  0.4488  0.0276  0.1847
  173SOL    HW1  718   1.799   3.446   2.091 -1.2236  0.2857 -1.6357
  173SOL    HW2  719   1.938   3.487   2.017 -0.2226 -0.9418 -0.4678
  174SOL     OW  720   2.796   2.132   4.102  0.2653  0.0742  0.0036
  174SOL    HW1  721   2.750   2.097   4.184  0.4540 -0.6374 -0.1914
  174SOL    HW2  722   2.875   2.188   4.130  1.0377 -1.1255  0.3145
  175SOL     OW  723   2.706   2.683   0.039  0.3941 -0.1510  0.3178
  175SOL    HW1  724   2.740   2.614   0.102 -0.7056  0.3850  1.5613
  175SOL    HW2  725   2.750   2.672   5.107 -1.6570 -4.2308 -0.4626
  176SOL     OW  726   2.624   2.181   1.378 -0.0447  0.2260 -0.2652
  176SOL    HW1  727   2.547   2.185   1.442  0.7163  0.5584  0.6399
  176SOL    HW2  728   2.593   2.137   1.293 -0.9691 -0.5818  0.4597
  177SOL     OW  729   3.202   4.091   3.468 -0.0864  0.4517 -0.0353
  177SOL    HW1  730   3.295   4.126   3.481 -0.2243  0.1221  2.2711
  177SOL    HW2  731   3.200   3.992   3.483 -0.7256  0.3449 -0.7057
  178SOL     OW  732   0.905   3.428   4.700  0.3029  0.1262 -0.5295
  178SOL    HW1  733   0.820   3.468   4.733  0.3411 -0.5800  0.4807
  178SOL    HW2  734   0.886   3.368   4.622  0.2211  1.8753 -1.9036
  179SOL     OW  735   0.612   1.010   5.119 -0.1660  0.0514  0.2184
  179SOL    HW1  736   0.548   0.988   5.045  0.2305 -1.2765  0.2389
  179SOL    HW2  737   0.674   1.082   5.089 -1.8376  1.5982  0.3139
  180SOL     OW  738   4.578   3.556   4.100  0.3349  0.3451 -0.0380
  180SOL    HW1  739   4.583   3.466   4.144  0.2311 -0.5566 -1.7795
  180SOL    HW2  740   4.494   3.602   4.127  0.8924  0.4080  1.7110
  181SOL     OW  741   1.919   2.681   1.584 -0.2181 -0.3231 -0.1090
  181SOL    HW1  742   1.939   2.761   1.641  1.3391  1.1836 -2.5895
  181SOL    HW2  743   1.984   2.608   1.605 -0.1679 -0.0867  0.5820
  182SOL     OW  744   3.449   4.907   0.549 -0.1438 -0.1691  0.7154
  182SOL    HW1  745   3.472   4.811   0.565 -0.4182 -0.1412  1.2904
  182SOL    HW2  746   3.408   4.917   0.459 -0.2260 -0.6093  0.7035
  183SOL     OW  747   2.721   0.481   4.847  0.4743  0.5967  0.6857
  183SOL    HW1  748   2.625   0.487   4.873  0.0856 -1.1998 -0.1547
  183SOL    HW2  749   2.769   0.422   4.912  0.7890  0.6942  0.5403
  184SOL     OW  750   0.932   3.902   3.585  0.0452 -0.2367  0.1567
  184SOL    HW1  751   0.931   3.817   3.532 -0.7565 -0.4198  0.4482
  184SOL    HW2  752   1.012   3.957   3.559 -0.8705  0.1719 -2.0297
  185SOL     OW  753   0.121   1.799   4.042 -0.4670 -0.4099 -0.0504
  185SOL    HW1  754   0.054   1.725   4.053 -0.3605 -0.3982  0.7124
  185SOL    HW2  755   0.149   1.805   3.946 -2.7083  0.5784 -0.7142
  186SOL     OW  756   1.099   3.020   3.125 -0.0385  0.0395 -0.2861
  186SOL    HW1  757   1.101   3.001   3.223 -2.3793  0.4647 -0.0870
  186SOL    HW2  758   1.119   2.936   3.074  0.9487 -0.2430  0.5497
  187SOL     OW  759   3.558   0.118   3.096  0.5007  0.0943 -0.4522
  187SOL    HW1  760   3.560   0.214   3.068  1.4343 -0.3284 -1.9161
  187SOL    HW2  761   3.465   0.095   3.126 -0.5665  0.6637 -3.0472
  188SOL     OW  762   3.588   4.883   2.958 -0.6404  0.0575 -0.5888
  188SOL    HW1  763   3.504   4.935   2.944 -0.8303  0.2019  0.9936
  188SOL    HW2  764   3.632   4.911   3.043  0.7998 -0.3177 -1.1708
  189SOL     OW  765   1.926   4.805   0.070 -0.1845  0.2826 -0.3399
  189SOL    HW1  766   1.879   4.756   0.143  0.0563  0.5010 -0.0355
  189SOL    HW2  767   1.879   4.789   5.140 -1.3223  1.1507  0.0831
  190SOL     OW  768   2.522   1.545   3.863 -0.1960  0.4276 -0.3627
  190SOL    HW1  769   2.596   1.608   3.840  0.7118 -1.0411 -1.6811
  190SOL    HW2  770   2.499   1.491   3.782 -0.3728 -1.5037  0.9311
  191SOL     OW  771   4.850   2.815   1.757  0.4100 -0.3323  0.2720
  191SOL    HW1  772   4.872   2.873   1.835  0.8638 -0.1042 -0.0197
  191SOL    HW2  773   4.865   2.719   1.781 -0.7850 -0.3735  0.9045
  192SOL     OW  774   2.170   4.122   4.447  0.1300 -0.4539 -0.0318
  192SOL    HW1  775   2.169   4.181   4.528 -1.6626 -2.2804  1.3657
  192SOL    HW2  776   2.258   4.132   4.399  0.4305  2.2212  0.9180
  193SOL     OW  777   4.580   1.969   1.802 -0.0373 -0.5198 -0.2598
  193SOL    HW1  778   4.565   2.003   1.709  0.8754  0.4407 -0.0733
  193SOL    HW2  779   4.675   1.986   1.828 -0.3537 -0.5566  0.9453
  194SOL     OW  780   4.439   3.430   2.548 -0.1418 -0.3660  0.0704
  194SOL    HW1  781   4.447   3.355   2.483 -2.4114  0.2464 -1.0501
  194SOL    HW2  782   4.461   3.516   2.502  1.0312 -0.1947  0.9357
  195SOL     OW  783   0.318   3.916   0.848 -0.2864  0.3336  0.0938
  195SOL    HW1  784   0.357   3.893   0.937 -3.3032 -0.3633  1.3414
  195SOL    HW2  785   0.392   3.926   0.782  2.0614  0.5809  2.5571
  196SOL     OW  786   1.608   3.009   4.655  0.3818  0.0056 -0.4737
  196SOL    HW1  787   1.686   2.964   4.699 -0.2806  0.6912  1.5013
  196SOL    HW2  788   1.523   2.971   4.691 -0.1960  0.4522 -1.3395
  197SOL     OW  789   1.878   0.098   2.875 -0.3582  0.2852 -0.3198
  197SOL    HW1  790   1.843   0.169   2.814  0.8260  0.8216 -0.3997
  197SOL    HW2  791   1.838   0.109   2.966 -1.6425 -0.1308 -0.8131
  198SOL     OW  792   2.182   4.412   3.514 -0.7691 -0.4099 -0.4099
  198SOL    HW1  793   2.168   4.478   3.441  0.2923  0.7447  0.3958
  198SOL    HW2  794   2.223   4.328   3.477  0.2828  0.3731 -1.0573
  199SOL     OW  795   4.786   1.525   1.585  0.0602 -0.5334  0.3576
  199SOL    HW1  796   4.862   1.460   1.578 -0.3861 -0.9420 -0.7635
  199SOL    HW2  797   4.702   1.482   1.553 -0.2457  0.5977 -0.3912
  200SOL     OW  798   4.473   4.096   1.736  0.1998  0.3433  0.0672
  200SOL    HW1  799   4.503   4.014   1.687 -0.5585 -0.6220  1.1362
  200SOL    HW2  800   4.498   4.178   1.684 -0.1695 -0.6031 -1.6804
  201SOL     OW  801   5.096   4.907   4.644  0.1463 -0.4086  0.1027
  201SOL    HW1  802   5.035   4.877   4.718  0.7924  0.0380  0.8287
  201SOL    HW2  803   0.033   4.882   4.666  0.5347  1.0142  0.1293
  202SOL     OW  804   2.498   2.476   2.565  0.5689  0.0531 -0.3163
  202SOL    HW1  805   2.406   2.473   2.605 -0.1213  0.8913 -1.7238
  202SOL    HW2  806   2.565   2.443   2.631 -0.5709  0.7749  1.2597
  203SOL     OW  807   2.656   3.859   3.276 -0.2001  0.4146  0.2955
  203SOL    HW1  808   2.693   3.900   3.193 -2.0237  1.6090  0.0394
  203SOL    HW2  809   2.647   3.929   3.347 -0.1335 -0.2715  1.0010
  204SOL     OW  810   0.411   2.426   0.772 -0.9631 -0.2294 -0.6308
  204SOL    HW1  811   0.487   2.395   0.829 -1.5930 -2.1711 -0.7815
  204SOL    HW2  812   0.352   2.486   0.825 -0.6194 -0.6459  0.2363
  205SOL     OW  813   2.953   1.213   1.586 -0.1164  0.1005  0.4931
  205SOL    HW1  814   2.875   1.261   1.626 -0.6673 -0.5022  0.1623
  205SOL    HW2  815   3.035   1.269   1.597 -0.5845  0.7370  0.8635
  206SOL     OW  816   3.163   5.005   0.707 -0.8436 -0.2124 -0.0237
  206SOL    HW1  817   3.125   5.086   0.664  1.0692  0.9535  0.3830
  206SOL    HW2  818   3.258   5.021   0.732  0.1457 -3.1306 -1.3894
  207SOL     OW  819   2.331   4.335   0.452 -0.0531  0.2703  0.0641
  207SOL    HW1  820   2.240   4.365   0.425 -0.3674 -0.9495 -0.2870
  207SOL    HW2  821   2.370   4.278   0.380  1.0842  0.9509  0.1186
  208SOL     OW  822   3.321   1.957   4.243 -1.0625  0.4946  0.0040
  208SOL    HW1  823   3.288   1.992   4.156 -2.1978  0.8883  0.5720
  208SOL    HW2  824   3.245   1.915   4.294 -0.4095  0.2063  0.7739
  209SOL     OW  825   0.467   0.984   0.846  0.2863 -0.1753  0.1321
  209SOL    HW1  826   0.533   0.977   0.921  1.2734  2.1631 -0.4464
  209SOL    HW2  827   0.499   0.930   0.768  0.1649 -1.1431  0.7293
  210SOL     OW  828   2.334   0.317   4.708 -0.2574 -0.2401  0.8773
  210SOL    HW1  829   2.242   0.283   4.687 -0.2096  0.4139 -0.5470
  210SOL    HW2  830   2.395   0.240   4.725 -0.6453 -0.7843 -0.1069
  211SOL     OW  831   4.790   0.814   2.617  0.1292  0.5397  0.0172
  211SOL    HW1  832   4.740   0.901   2.621 -0.8525 -0.0814  2.3389
  211SOL    HW2  833   4.886   0.830   2.641 -0.5615  0.6995  3.0891
  212SOL     OW  834   1.392   2.810   4.654 -0.0749 -0.0804  0.0553
  212SOL    HW1  835   1.381   2.715   4.683 -1.6143 -0.4628 -1.6505
  212SOL    HW2  836   1.434   2.813   4.563 -1.0059  0.8061 -0.3686
  213SOL     OW  837   4.106   4.145   3.186  0.2880 -0.0485 -0.2581
  213SOL    HW1  838   4.098   4.046   3.196  2.3027 -0.1359  1.2388
  213SOL    HW2  839   4.155   4.166   3.102  0.1708 -0.3383 -0.3993
  214SOL     OW  840   0.438   0.552   3.489  0.4092 -0.4327  0.1917
  214SOL    HW1  841   0.489   0.560   3.403  0.8622 -1.2831  0.3698
  214SOL    HW2  842   0.379   0.632   3.500  0.0100 -0.5111 -1.1305
  215SOL     OW  843   4.519   4.309   4.834  0.1030  0.0114  0.3130
  215SOL    HW1  844   4.580   4.230   4.845 -0.1024 -0.0397  1.1672
  215SOL    HW2  845   4.466   4.322   4.918 -0.0897  0.8724  0.0674
  216SOL     OW  846   5.053   2.243   3.390 -0.6401 -0.3742 -0.0908
  216SOL    HW1  847   5.101   2.277   3.470  0.3842  1.2377 -1.3312
  216SOL    HW2  848   5.077   2.298   3.310 -1.2177 -2.2308 -1.6385
  217SOL     OW  849   3.967   3.201   2.974  0.4806  0.2932  0.3466
  217SOL    HW1  850   4.028   3.237   2.903 -0.2809  1.6005  0.3050
  217SOL    HW2  851   4.016   3.194   3.061  0.8576  0.7279  0.1718
  218SOL     OW  852   0.917   0.182   4.920 -0.3926 -0.5723 -0.1864
  218SOL    HW1  853   0.900   0.093   4.961  0.0375  0.3089  2.0281
  218SOL    HW2  854   0.995   0.176   4.857 -0.6241 -1.8161 -0.3805
  219SOL     OW  855   3.510   4.438   1.609  0.3199 -0.0640  0.1740
  219SOL    HW1  856   3.510   4.452   1.510 -1.4518  0.3746  0.2053
  219SOL    HW2  857   3.441   4.369   1.633  2.8418 -2.5617  0.8628
  220SOL     OW  858   3.031   4.412   4.602 -0.3401 -0.5697  0.1188
  220SOL    HW1  859   3.114   4.462   4.628 -0.7033  1.5064 -2.3125
  220SOL    HW2  860   3.049   4.314   4.605  1.8798 -0.2055  0.6782
  221SOL     OW  861   3.616   2.874   1.231 -0.0131 -0.4434 -0.1571
  221SOL    HW1  862   3.588   2.816   1.154 -0.9216  0.1539 -0.2954
  221SOL    HW2  863   3.702   2.840   1.269 -0.1827 -1.4714 -0.6582
  222SOL     OW  864   0.181   5.022   0.902 -0.0015 -0.3063  0.0039
  222SOL    HW1  865   0.242   5.049   0.827  0.5971 -0.9149  0.2670
  222SOL    HW2  866   0.219   5.055   0.988 -0.9152  0.7789  0.0126
  223SOL     OW  867   1.965   3.561   2.432  0.0744 -0.4799  0.6365
  223SOL    HW1  868   1.964   3.471   2.389 -0.3567  0.0951 -0.6103
  223SOL    HW2  869   1.901   3.621   2.385  0.2857  0.4642  1.5093
  224SOL     OW  870   0.228   3.804   4.724  0.2722 -0.5347 -0.3868
  224SOL    HW1  871   0.243   3.898   4.752  1.1155 -0.3428 -1.4332
  224SOL    HW2  872   0.278   3.742   4.785 -0.6165 -0.3551  0.5554
  225SOL     OW  873   4.364   1.488   3.834 -0.2731  0.3529 -0.4064
  225SOL    HW1  874   4.396   1.510   3.926  0.0384 -1.1299 -0.1325
  225SOL    HW2  875   4.412   1.408   3.800 -0.0095  1.1969 -2.0994
  226SOL     OW  876   4.353   5.120   0.984 -0.1033 -0.6286  0.2017
  226SOL    HW1  877   4.271   5.115   1.042 -1.1125 -0.2473 -1.1363
  226SOL    HW2  878   4.368   5.031   0.941 -0.4233 -0.4283 -0.3358
  227SOL     OW  879   2.286   4.267   1.099 -0.1781  0.4998  0.5342
  227SOL    HW1  880   2.249   4.181   1.133  1.3670 -0.7796 -0.8750
  227SOL    HW2  881   2.212   4.322   1.059 -0.7453 -1.6068 -1.4738
  228SOL     OW  882   1.024   3.058   3.714 -0.1001  0.3352 -0.2143
  228SOL    HW1  883   1.080   3.104   3.782  1.8279 -1.2562 -0.6365
  228SOL    HW2  884   1.028   3.109   3.628 -2.0501  2.0128  0.6147
  229SOL     OW  885   2.160   2.258   4.360  0.5602 -0.1634  0.2356
  229SOL    HW1  886   2.202   2.275   4.449 -1.3781 -0.4977  1.2883
  229SOL    HW2  887   2.063   2.284   4.364  0.1565 -1.2530 -1.4229
  230SOL     OW  888   0.218   2.303   2.802  0.0655  0.3369 -0.5346
  230SOL    HW1  889   0.200   2.401   2.795  0.3029  0.4711  0.5420
  230SOL    HW2  890   0.195   2.258   2.715 -1.3591  1.1372 -0.5908
  231SOL     OW  891   3.381   1.473   1.853 -0.1393  0.1042  0.1397
  231SOL    HW1  892   3.348   1.396   1.798 -0.6721  0.0813  0.4824
  231SOL    HW2  893   3.305   1.511   1.906  0.5750 -0.6430  1.7832
  232SOL     OW  894   2.676   2.472   4.035 -0.4054  0.1073 -0.8483
  232SOL    HW1  895   2.617   2.392   4.028  1.7349 -1.5229 -1.2323
  232SOL    HW2  896   2.713   2.494   3.944  1.4395 -0.4300 -0.2636
  233SOL     OW  897   3.506   4.815   1.329  0.1740  0.1630  0.0279
  233SOL    HW1  898   3.417   4.799   1.287 -0.4574  2.2356  0.4822
  233SOL    HW2  899   3.501   4.795   1.427 -0.3622  1.9798  0.4167
  234SOL     OW  900   4.068   2.294   2.873 -0.1660  0.3840 -0.2773
  234SOL    HW1  901   4.139   2.365   2.881 -0.7875  0.8327  1.8701
  234SOL    HW2  902   4.060   2.245   2.960 -1.7901 -0.3518 -0.8022
  235SOL     OW  903   0.105   4.496   1.578  0.4574  0.1110  0.2516
  235SOL    HW1  904   0.144   4.431   1.643  2.5483  0.8873 -0.1289
  235SOL    HW2  905   0.126   4.589   1.608 -2.0968  0.6672  0.5576
  236SOL     OW  906   1.176   5.027   3.156 -0.1372  0.0787 -0.1016
  236SOL    HW1  907   1.087   5.056   3.121 -0.0002  1.1208  0.3734
  236SOL    HW2  908   1.245   5.036   3.085 -0.3813 -0.6147 -0.4343
  237SOL     OW  909   5.057   2.606   2.682 -0.3232  0.8763 -0.0214
  237SOL    HW1  910   5.023   2.514   2.698  0.0148  0.8084  0.3109
  237SOL    HW2  911   4.981   2.671   2.686 -0.4002  0.7404  0.8170
  238SOL     OW  912   2.213   1.751   2.790 -0.4461 -0.1169 -0.6790
  238SOL    HW1  913   2.275   1.759   2.712  0.9066 -0.4926  0.3201
  238SOL    HW2  914   2.187   1.656   2.803 -0.6460 -0.0599 -0.6592
  239SOL     OW  915   4.983   1.899   4.593 -0.2092 -0.4116  0.2481
  239SOL    HW1  916   4.935   1.947   4.667  2.1485  1.4257  0.6830
  239SOL    HW2  917   5.039   1.826   4.631  2.3430  1.5985  0.6553
  240SOL     OW  918   1.001   3.433   4.277  0.0393 -0.1228  0.1230
  240SOL    HW1  919   0.934   3.362   4.257  0.7799 -0.5442 -0.9313
  240SOL    HW2  920   1.051   3.408   4.360 -0.3918 -0.3214  0.3287
  241SOL     OW  921   2.176   4.884   4.342 -0.0608  0.1844  0.2637
  241SOL    HW1  922   2.271   4.916   4.335  0.2655 -0.9950 -1.2464
  241SOL    HW2  923   2.120   4.957   4.380  1.1936  1.4322 -0.1613
  242SOL     OW  924   4.040   1.582   3.277 -0.2219 -0.2723 -0.4153
  242SOL    HW1  925   3.975   1.637   3.224 -1.0975 -2.2138 -1.4681
  242SOL    HW2  926   4.006   1.572   3.371 -2.1934 -2.2552 -1.2495
  243SOL     OW  927   3.675   1.325   2.178  0.3632  0.0833 -0.3035
  243SOL    HW1  928   3.739   1.271   2.123  0.7157 -0.4720  0.6210
  243SOL    HW2  929   3.700   1.422   2.172  0.6101 -0.0068 -0.8236
  244SOL     OW  930   1.357   0.917   0.675  0.1271  0.3169 -0.0457
  244SOL    HW1  931   1.277   0.934   0.616 -0.7672  0.1044  1.0658
  244SOL    HW2  932   1.377   0.820   0.677  0.8047  0.4363 -0.8058
  245SOL     OW  933   1.111   1.678   0.300  0.3833 -0.3265 -0.4466
  245SOL    HW1  934   1.172   1.755   0.317  1.3089 -1.2976  0.8082
  245SOL    HW2  935   1.049   1.666   0.377  0.4581 -1.0145 -0.4850
  246SOL     OW  936   1.142   1.557   1.325 -0.1154  0.0609 -0.4350
  246SOL    HW1  937   1.172   1.601   1.240 -0.5803 -3.5104 -2.6299
  246SOL    HW2  938   1.222   1.535   1.381  0.3226  1.0099 -0.6643
  247SOL     OW  939   3.129   5.146   5.067  0.1058  0.1905  0.2596
  247SOL    HW1  940   3.202   5.113   5.007  0.1109  1.1456 -0.2716
  247SOL    HW2  941   3.041   5.135   5.022 -0.1378 -1.2385  1.0178
  248SOL     OW  942   3.306   0.527   2.518 -0.4456 -0.1217 -0.1753
  248SOL    HW1  943   3.333   0.430   2.515  2.9674  0.6248  1.6256
  248SOL    HW2  944   3.297   0.556   2.613 -0.3664  1.6020 -0.6655
  249SOL     OW  945   1.650   1.611   3.562  0.3923  0.0316  0.7720
  249SOL    HW1  946   1.716   1.567   3.622 -0.7153 -2.1732  0.4665
  249SOL    HW2  947   1.567   1.634   3.614  1.0913  2.2772  1.0295
  250SOL     OW  948   0.529   3.654   2.862  0.5059  0.1229 -0.3929
  250SOL    HW1  949   0.601   3.676   2.795 -0.6988  1.2337 -1.3769
  250SOL    HW2  950   0.566   3.665   2.954  1.8987 -0.3641 -0.8617
  251SOL     OW  951   0.184   4.295   3.128 -0.1262 -0.0411  0.2783
  251SOL    HW1  952   0.099   4.277   3.078 -0.5572 -0.7932  1.2424
  251SOL    HW2  953   0.238   4.211   3.133  0.8108  0.4879 -0.5383
  252SOL     OW  954   0.708   4.755   4.066 -0.0813  0.0589 -0.1105
  252SOL    HW1  955   0.639   4.702   4.017  0.8104 -0.9702 -0.2817
  252SOL    HW2  956   0.766   4.694   4.120  1.0036  0.8510 -0.3322
  253SOL     OW  957   1.310   0.483   1.816  0.7308 -0.3021  0.5090
  253SOL    HW1  958   1.250   0.434   1.752  1.3611 -0.1660 -0.2016
  253SOL    HW2  959   1.404   0.449   1.805  1.5064  2.1504 -1.1728
  254SOL     OW  960   4.403   1.429   3.091 -0.9072 -0.1087  0.1835
  254SOL    HW1  961   4.409   1.518   3.138 -1.5023  0.0377 -0.0128
  254SOL    HW2  962   4.463   1.364   3.137  0.3456  0.6718 -0.2967
  255SOL     OW  963   0.904   0.096   1.142  0.2714  0.0732  0.6090
  255SOL    HW1  964   0.917   0.195   1.152 -0.7609  0.8351 -3.7824
  255SOL    HW2  965   0.807   0.075   1.145  0.4637 -0.7756  1.1205
  256SOL     OW  966   0.033   1.629   4.442 -0.0501  0.3053  0.4677
  256SOL    HW1  967   0.042   1.695   4.516  1.2813  1.9188 -1.0292
  256SOL    HW2  968   0.121   1.583   4.428  0.3191  1.4615 -1.3275
  257SOL     OW  969   2.800   4.441   1.553  0.4135 -0.0817 -0.6059
  257SOL    HW1  970   2.847   4.497   1.485 -0.4020  1.9398  0.3785
  257SOL    HW2  971   2.702   4.441   1.533  0.2877 -0.2784  0.0002
  258SOL     OW  972   2.177   0.552   2.049 -0.1079 -0.7352  0.2460
  258SOL    HW1  973   2.241   0.529   2.122  1.9641  0.7546 -0.9774
  258SOL    HW2  974   2.215   0.523   1.961 -2.5778 -2.5645 -0.3087
  259SOL     OW  975   0.281   4.085   4.422 -0.3308 -0.4086 -0.7691
  259SOL    HW1  976   0.232   4.000   4.444 -0.9867 -0.2145 -1.4502
  259SOL    HW2  977   0.220   4.147   4.373  0.1126  0.5114 -0.1850
  260SOL     OW  978   3.430   0.020   1.563  0.7447 -0.2498  0.1292
  260SOL    HW1  979   3.375   0.088   1.515  0.5517 -1.3840 -1.3256
  260SOL    HW2  980   3.527   0.037   1.546  0.7660  0.5283  0.9941
  261SOL     OW  981   2.960   1.217   1.293 -0.1814  0.1525 -0.4924
  261SOL    HW1  982   2.949   1.192   1.389  0.4655 -0.1666 -0.4962
  261SOL    HW2  983   2.894   1.288   1.269 -2.3951 -1.8325 -0.6024
  262SOL     OW  984   2.883   4.951   3.612 -0.4328 -0.2901 -0.1660
  262SOL    HW1  985   2.900   5.023   3.680 -0.2656  0.0773 -0.5969
  262SOL    HW2  986   2.943   4.873   3.631 -0.1151 -0.0350 -0.1177
  263SOL     OW  987   2.796   1.479   3.222  0.1414 -0.2505 -0.1596
  263SOL    HW1  988   2.719   1.450   3.278  1.3297 -1.0221  1.1553
  263SOL    HW2  989   2.854   1.400   3.201  0.2617  0.2011 -1.6650
  264SOL     OW  990   4.397   3.749   4.728  0.0910 -0.8439  0.3197
  264SOL    HW1  991   4.455   3.717   4.803  0.4847 -0.3567  0.2306
  264SOL    HW2  992   4.417   3.696   4.645  3.2662  1.7417 -0.7993
  265SOL     OW  993   1.479   3.368   2.298  0.4406 -0.3875 -0.2241
  265SOL    HW1  994   1.540   3.308   2.246 -0.4914  0.0959 -1.9637
  265SOL    HW2  995   1.387   3.331   2.297  0.4412 -0.4605  1.2890
  266SOL     OW  996   3.722   2.037   4.065 -0.0930 -0.0777  0.3273
  266SOL    HW1  997   3.644   2.093   4.095 -0.8559 -0.9118 -0.0512
  266SOL    HW2  998   3.689   1.949   4.032  0.5346  1.0206 -3.7938
  267SOL     OW  999   4.765   5.025   4.834  0.0804 -0.2210 -0.4689
  267SOL    HW1 1000   4.805   4.934   4.849 -2.5220 -1.1857  1.3873
  267SOL    HW2 1001   4.697   5.019   4.761  0.4478  0.4692 -0.8819
  268SOL     OW 1002   2.675   4.308   2.040  0.2172 -0.0902  0.1541
  268SOL    HW1 1003   2.752   4.370   2.053  1.1267 -0.9541 -1.0172
  268SOL    HW2 1004   2.597   4.359   2.003  1.5852  0.0787 -2.7715
  269SOL     OW 1005   2.706   2.343   2.692  0.2167 -0.1896  0.1301
  269SOL    HW1 1006   2.789   2.305   2.653  0.2235  0.6793 -0.7432
  269SOL    HW2 1007   2.714   2.343   2.792  0.2838 -2.2345  0.1564
  270SOL     OW 1008   2.396   3.758   0.763  0.0468 -0.4186  0.1789
  270SOL    HW1 1009   2.375   3.855   0.754  1.0515 -0.3195 -1.4937
  270SOL    HW2 1010   2.453   3.743   0.843  2.0486  0.7988 -0.9388
  271SOL     OW 1011   2.478   2.089   1.153 -0.0554  0.1207  0.5212
  271SOL    HW1 1012   2.436   2.142   1.079  0.5312 -0.8517 -0.5564
  271SOL    HW2 1013   2.410   2.067   1.222 -1.0426 -0.4004 -0.5859
  272SOL     OW 1014   0.461   4.974   4.666  0.0543 -0.2273  0.3690
  272SOL    HW1 1015   0.526   4.946   4.596 -0.6512 -1.3327  0.1197
  272SOL    HW2 1016   0.396   5.040   4.628 -0.3793 -0.8872 -0.0578
  273SOL     OW 1017   2.543   1.049   2.784  0.0564 -0.0940  0.2193
  273SOL    HW1 1018   2.446   1.040   2.806 -0.0969  1.9133  0.6187
  273SOL    HW2 1019   2.566   1.146   2.773  1.6449 -0.6040 -1.6670
  274SOL     OW 1020   0.841   3.686   3.431 -0.2861 -0.1483 -0.2928
  274SOL    HW1 1021   0.867   3.665   3.337 -0.0653  0.0821 -0.2833
  274SOL    HW2 1022   0.842   3.602   3.485  0.9435 -0.0772 -0.1742
  275SOL     OW 1023   2.225   3.767   1.253  0.0197 -0.5852 -0.2805
  275SOL    HW1 1024   2.305   3.715   1.284  1.3407 -0.3538 -2.9564
  275SOL    HW2 1025   2.179   3.716   1.181 -2.0221 -0.4699  0.8724
  276SOL     OW 1026   4.554   3.266   1.638  0.2287  0.7637  0.1685
  276SOL    HW1 1027   4.545   3.291   1.734 -1.7631  0.2170  0.1731
  276SOL    HW2 1028   4.547   3.167   1.629  0.1038  0.8313 -0.5482
  277SOL     OW 1029   2.047   0.222   1.321 -0.3051 -0.2166  0.6190
  277SOL    HW1 1030   2.118   0.261   1.262 -0.0814  1.0298  1.6842
  277SOL    HW2 1031   2.021   0.132   1.285  0.9783 -0.1993 -0.4481
  278SOL     OW 1032   0.407   1.550   3.628 -0.6216 -0.4092 -0.0828
  278SOL    HW1 1033   0.465   1.525   3.551 -0.7446 -0.7612 -0.0638
  278SOL    HW2 1034   0.442   1.634   3.670  1.0687 -1.6421  1.1476
  279SOL     OW 1035   4.371   0.816   1.765 -0.0385  0.6741  0.4223
  279SOL    HW1 1036   4.358   0.912   1.744 -1.8078  0.5235  0.6550
  279SOL    HW2 1037   4.465   0.800   1.795  0.2780  2.3093  0.3497
  280SOL     OW 1038   0.312   1.153   4.397  0.2000  0.0614  0.1707
  280SOL    HW1 1039   0.356   1.164   4.308  0.9324 -1.3595  0.3163
  280SOL    HW2 1040   0.233   1.213   4.403  0.1191  0.1575 -1.4518
  281SOL     OW 1041   2.015   0.694   1.111  0.7010 -0.1811 -0.2456
  281SOL    HW1 1042   2.011   0.751   1.194  0.0552  0.2357 -0.5541
  281SOL    HW2 1043   2.036   0.600   1.137 -0.2782 -0.2171  0.4871
  282SOL     OW 1044   4.523   3.679   2.996 -0.3919 -0.0355  0.3790
  282SOL    HW1 1045   4.451   3.748   2.997  1.4017  1.9448  1.7089
  282SOL    HW2 1046   4.558   3.666   3.089  2.3427  0.6240 -0.4581
  283SOL     OW 1047   3.950   4.619   2.162 -0.4925 -0.5610  0.0638
  283SOL    HW1 1048   4.010   4.597   2.239 -0.4857 -0.3070  0.1335
  283SOL    HW2 1049   3.907   4.536   2.128  0.3793 -0.8374 -0.3871
  284SOL     OW 1050   0.367   1.127   2.605  0.0921  0.2360  0.1018
  284SOL    HW1 1051   0.399   1.200   2.545  1.3563 -0.3660 -0.0082
  284SOL    HW2 1052   0.443   1.097   2.663 -1.1342  0.9307  2.1765
  285SOL     OW 1053   1.000   0.753   3.951 -0.2496 -0.7391  0.1684
  285SOL    HW1 1054   0.918   0.792   3.909 -0.5268 -0.8660  0.5902
  285SOL    HW2 1055   1.044   0.692   3.885  0.5269  0.7346 -0.7223
  286SOL     OW 1056   1.988   5.130   3.610 -0.6825  0.5092  0.4565
  286SOL    HW1 1057   1.939   0.047   3.563  0.1646  0.5142 -0.4615
  286SOL    HW2 1058   2.040   0.010   3.687  0.8817  1.1712 -0.8401
  287SOL     OW 1059   3.864   2.502   1.979  0.7243  0.4690  0.3071
  287SOL    HW1 1060   3.806   2.582   1.964 -0.3182 -0.3288 -0.0293
  287SOL    HW2 1061   3.943   2.506   1.917  0.6561  1.2071  0.2652
  288SOL     OW 1062   4.981   0.198   0.494  0.2983  0.3227  0.4413
  288SOL    HW1 1063   4.898   0.192   0.438  0.5027  1.2064  0.0263
  288SOL    HW2 1064   5.048   0.131   0.461  1.2416  2.2492 -1.8304
  289SOL     OW 1065   1.811   3.806   3.960 -0.2961  0.0356 -0.2532
  289SOL    HW1 1066   1.835   3.800   3.863  0.3118  0.5345 -0.1347
  289SOL    HW2 1067   1.885   3.849   4.011 -1.3906  1.5551  0.1237
  290SOL     OW 1068   2.991   2.418   1.147  1.0861 -0.1081  0.8456
  290SOL    HW1 1069   3.049   2.340   1.171  1.2134 -0.0946  0.5881
  290SOL    HW2 1070   2.895   2.395   1.164  1.0356 -0.6720 -0.1329
  291SOL     OW 1071   4.864   0.420   1.082 -0.1519 -0.2071 -0.4569
  291SOL    HW1 1072   4.894   0.459   0.995 -0.7612  1.2601 -0.0604
  291SOL    HW2 1073   4.784   0.362   1.067 -0.3201  0.1266 -0.8839
  292SOL     OW 1074   3.463   3.395   3.880 -0.2236  0.0875  0.4858
  292SOL    HW1 1075   3.429   3.366   3.970 -1.1375 -1.1942 -0.2449
  292SOL    HW2 1076   3.386   3.414   3.820  0.3249 -1.1390 -0.6650
  293SOL     OW 1077   3.960   0.979   3.246 -0.8463  0.1536 -0.5760
  293SOL    HW1 1078   3.967   1.064   3.299  1.0076 -0.7776  0.8155
  293SOL    HW2 1079   3.951   0.902   3.309  0.2422 -0.8936 -1.6458
  294SOL     OW 1080   2.350   1.565   1.399 -0.0354 -0.1671  0.1636
  294SOL    HW1 1081   2.345   1.469   1.424 -1.6865 -0.3759 -0.8498
  294SOL    HW2 1082   2.298   1.620   1.464  0.9344  0.0632  0.7614
  295SOL     OW 1083   3.854   3.546   4.028 -0.4802 -0.1939  0.0433
  295SOL    HW1 1084   3.927   3.493   4.070 -0.7554  0.3371  1.2266
  295SOL    HW2 1085   3.770   3.492   4.027  0.0231 -1.0667 -1.9286
  296SOL     OW 1086   2.385   4.127   0.281 -0.1939  0.3656  0.2126
  296SOL    HW1 1087   2.322   4.068   0.231 -0.3339  0.3283  0.4300
  296SOL    HW2 1088   2.465   4.146   0.225  0.0674 -0.4098  0.3151
  297SOL     OW 1089   0.140   1.065   0.522  0.3431  0.4958 -0.8409
  297SOL    HW1 1090   0.115   1.032   0.612 -0.0249  0.0217 -1.1144
  297SOL    HW2 1091   0.226   1.116   0.527  0.1491  0.7644 -0.1692
  298SOL     OW 1092   1.707   3.398   0.618  0.7607 -0.3370 -0.1634
  298SOL    HW1 1093   1.611   3.371   0.607  0.5568  0.3749 -0.1365
  298SOL    HW2 1094   1.736   3.378   0.711 -0.2991  2.2884  0.8246
  299SOL     OW 1095   0.643   2.043   0.989 -0.2891 -0.1398 -0.3387
  299SOL    HW1 1096   0.589   2.023   1.071 -0.5144  3.3361  0.5246
  299SOL    HW2 1097   0.608   1.990   0.912 -3.1391 -0.1076  0.8250
  300SOL     OW 1098   2.355   1.610   4.967  0.3292 -0.1536  0.5304
  300SOL    HW1 1099   2.315   1.523   4.938  0.5789 -0.1781  0.2600
  300SOL    HW2 1100   2.282   1.669   5.003 -0.0686  0.0830 -0.6390
  301SOL     OW 1101   4.735   2.215   1.969 -0.0851 -0.7966  0.1246
  301SOL    HW1 1102   4.812   2.179   1.916  0.8579  0.8709  0.2867
  301SOL    HW2 1103   4.769   2.284   2.033 -1.8818  1.1084 -0.8470
  302SOL     OW 1104   1.214   1.531   0.832 -0.4873 -0.1621  0.7260
  302SOL    HW1 1105   1.212   1.608   0.769  2.6866 -1.4426 -1.1651
  302SOL    HW2 1106   1.131   1.476   0.819 -0.8659  0.7186 -0.8580
  303SOL     OW 1107   3.759   0.318   5.146  0.0948  0.4309  0.1708
  303SOL    HW1 1108   3.664   0.287   5.150 -0.0111  0.8291  1.0781
  303SOL    HW2 1109   3.792   0.336   0.082  0.4036  2.2417 -0.2584
  304SOL     OW 1110   4.066   4.264   3.838 -0.1597 -0.4965 -0.0024
  304SOL    HW1 1111   4.101   4.342   3.785 -0.1986 -0.0577  0.6088
  304SOL    HW2 1112   4.136   4.194   3.844  0.3471  0.0439  0.5446
  305SOL     OW 1113   1.739   1.115   5.057  0.3002  0.3232  0.0838
  305SOL    HW1 1114   1.715   1.055   4.980  0.8631  0.3535 -0.1207
  305SOL    HW2 1115   1.658   1.130   5.114  0.2242 -0.9184  0.3394
  306SOL     OW 1116   0.920   0.137   0.168 -0.1796  0.1629 -0.2355
  306SOL    HW1 1117   0.866   0.218   0.190 -0.5344  0.1320 -0.9777
  306SOL    HW2 1118   1.017   0.158   0.175 -0.2740  0.5927 -0.2170
  307SOL     OW 1119   1.435   2.844   3.955  0.7378  0.5162 -0.0336
  307SOL    HW1 1120   1.502   2.917   3.939 -0.1965  1.5716  0.7083
  307SOL    HW2 1121   1.359   2.855   3.891  1.2815 -0.7191 -0.9190
  308SOL     OW 1122   0.013   2.295   3.644  0.1102  0.2310 -0.4128
  308SOL    HW1 1123   5.141   2.361   3.714 -1.5479  0.9836 -1.7457
  308SOL    HW2 1124   0.088   2.240   3.680 -0.5234  0.7429  1.8704
  309SOL     OW 1125   1.213   4.063   0.471  0.0302  0.2569 -0.1193
  309SOL    HW1 1126   1.120   4.026   0.465 -0.3756  1.2003  0.2216
  309SOL    HW2 1127   1.211   4.152   0.516  0.9504  0.8239 -1.1429
  310SOL     OW 1128   0.202   2.826   2.467  0.0851 -0.5331  0.2007
  310SOL    HW1 1129   0.274   2.769   2.507  0.3754 -1.2751 -1.3012
  310SOL    HW2 1130   0.183   2.903   2.528  2.8508  0.2557  0.2079
  311SOL     OW 1131   1.458   3.598   0.799 -0.2779  0.4866 -0.3553
  311SOL    HW1 1132   1.471   3.635   0.707  0.5087  0.0929 -0.4129
  311SOL    HW2 1133   1.424   3.504   0.793 -0.0117  0.3813 -0.2569
  312SOL     OW 1134   0.670   3.633   0.523 -0.2216  0.5583 -0.4931
  312SOL    HW1 1135   0.634   3.557   0.468 -1.2083  1.5838 -1.3209
  312SOL    HW2 1136   0.728   3.597   0.596 -0.0263 -0.9378 -1.3441
  313SOL     OW 1137   3.009   3.455   1.481  0.6065  0.6109 -0.1817
  313SOL    HW1 1138   3.080   3.515   1.521 -0.6926  1.3648  1.0813
  313SOL    HW2 1139   2.962   3.406   1.554  1.7227 -2.1687 -1.1921
  314SOL     OW 1140   3.498   4.075   3.556 -0.0354  0.0966 -0.2101
  314SOL    HW1 1141   3.522   4.165   3.518 -1.3627  0.0771 -1.1546
  314SOL    HW2 1142   3.560   4.006   3.519 -0.9140  0.1767 -1.9171
  315SOL     OW 1143   0.200   1.621   2.869  0.2568  0.2876  0.5188
  315SOL    HW1 1144   0.224   1.709   2.829 -0.6539  0.6422  0.7272
  315SOL    HW2 1145   0.269   1.552   2.843 -0.8934  0.1824 -2.6773
  316SOL     OW 1146   3.780   0.007   4.092  0.7502  0.5361  0.2663
  316SOL    HW1 1147   3.842   0.038   4.020  0.3500  2.2761  0.6224
  316SOL    HW2 1148   3.751   0.086   4.147 -1.7228 -0.2406  0.1635
  317SOL     OW 1149   4.883   0.695   0.108 -0.3024 -0.0456  0.3863
  317SOL    HW1 1150   4.864   0.624   0.176 -1.0740  1.4653  1.8258
  317SOL    HW2 1151   4.982   0.701   0.093 -0.2118 -1.2811  0.3649
  318SOL     OW 1152   3.355   4.075   1.303  0.4298 -0.2696 -0.6055
  318SOL    HW1 1153   3.344   3.975   1.300 -0.3786 -0.2166  0.0503
  318SOL    HW2 1154   3.291   4.113   1.370  1.0609  0.6470 -0.5044
  319SOL     OW 1155   1.671   3.488   3.060  0.2636 -0.2545  0.5431
  319SOL    HW1 1156   1.746   3.442   3.012  0.5292  0.4866  0.2300
  319SOL    HW2 1157   1.593   3.426   3.066  0.6300 -0.7660  0.1784
  320SOL     OW 1158   5.057   2.953   4.568  0.1571  0.3304 -0.0997
  320SOL    HW1 1159   4.962   2.952   4.537 -0.1795  0.1299  0.8970
  320SOL    HW2 1160   5.117   2.934   4.491 -0.6923 -0.8324 -0.5073
  321SOL     OW 1161   3.958   4.018   1.789  0.7848 -0.4629 -0.3016
  321SOL    HW1 1162   3.937   4.094   1.728 -1.0510  0.0916  0.9398
  321SOL    HW2 1163   3.966   4.051   1.883 -0.2087 -1.7910  0.2951
  322SOL     OW 1164   1.399   0.467   2.904 -0.2649  0.0906  0.0646
  322SOL    HW1 1165   1.452   0.425   2.978  1.0622  1.1394 -0.2442
  322SOL    HW2 1166   1.461   0.493   2.830 -1.2077  1.4257 -0.2894
  323SOL     OW 1167   0.910   5.101   1.483 -0.0331  0.1716  0.0016
  323SOL    HW1 1168   0.925   5.009   1.446  0.1369  0.8211 -1.6101
  323SOL    HW2 1169   0.996   5.151   1.484 -0.4252  0.9024 -0.8459
  324SOL     OW 1170   0.593   3.393   1.493 -0.4297  0.3559 -0.1631
  324SOL    HW1 1171   0.630   3.324   1.555  0.1849  0.6550 -0.1929
  324SOL    HW2 1172   0.667   3.434   1.439 -1.1781 -1.3805 -2.6662
  325SOL     OW 1173   3.769   2.449   4.056  0.2304  0.0559  1.0906
  325SOL    HW1 1174   3.757   2.376   3.990 -2.5258  1.6309 -0.3393
  325SOL    HW2 1175   3.713   2.528   4.030  0.9935  1.7269  3.9719
  326SOL     OW 1176   2.961   2.267   1.796  0.3662 -0.5521 -0.5018
  326SOL    HW1 1177   2.917   2.242   1.710 -1.0661  1.2498 -0.3613
  326SOL    HW2 1178   3.014   2.351   1.783 -2.0773  1.3350  0.8773
  327SOL     OW 1179   2.220   3.461   0.757 -0.8168 -0.1515 -0.4253
  327SOL    HW1 1180   2.166   3.456   0.674 -3.1055  1.5400  0.8415
  327SOL    HW2 1181   2.268   3.549   0.761  1.4426 -1.2664 -1.1019
  328SOL     OW 1182   0.879   3.617   0.323  0.5160  0.8867  0.0049
  328SOL    HW1 1183   0.816   3.632   0.246  1.4817  2.0344 -0.6031
  328SOL    HW2 1184   0.850   3.673   0.400 -0.0160  0.3199  0.2234
  329SOL     OW 1185   2.208   1.711   1.570 -0.6001  0.2890  0.0854
  329SOL    HW1 1186   2.129   1.652   1.555 -0.5892  0.4743 -0.7796
  329SOL    HW2 1187   2.236   1.707   1.666 -1.4748 -0.0020  0.3327
  330SOL     OW 1188   4.892   3.959   0.763  0.5039  0.2685 -0.0010
  330SOL    HW1 1189   4.810   4.009   0.735  0.4809 -0.1708 -0.7341
  330SOL    HW2 1190   4.870   3.862   0.772  0.8545  0.2054  0.1929
  331SOL     OW 1191   3.483   3.635   1.864  0.1731 -0.3727  0.3384
  331SOL    HW1 1192   3.566   3.690   1.861  0.2050 -0.3804  0.9971
  331SOL    HW2 1193   3.455   3.622   1.959 -1.0019  0.2618  0.0973
  332SOL     OW 1194   3.791   3.602   4.676 -0.0288  0.2140  0.1284
  332SOL    HW1 1195   3.741   3.577   4.592 -1.4982 -0.9808  1.2987
  332SOL    HW2 1196   3.865   3.536   4.690  1.3320  1.4103 -1.0821
  333SOL     OW 1197   1.057   3.223   0.522 -0.4795  0.7791  0.1096
  333SOL    HW1 1198   1.090   3.134   0.489 -1.5347  0.2529  0.4092
  333SOL    HW2 1199   1.108   3.249   0.604  1.9471  1.9453 -1.6491
  334SOL     OW 1200   2.277   0.477   3.991 -0.2367  0.3115 -0.9151
  334SOL    HW1 1201   2.184   0.484   3.954 -0.7171  0.6354  0.3111
  334SOL    HW2 1202   2.274   0.488   4.090  0.9314 -1.3294 -0.6697
  335SOL     OW 1203   4.032   0.661   2.379  0.1902 -0.8244  0.6647
  335SOL    HW1 1204   4.039   0.692   2.284  1.8092 -0.0764  0.9900
  335SOL    HW2 1205   3.950   0.700   2.421  0.0896 -0.2061 -0.0869
  336SOL     OW 1206   0.066   4.867   3.932 -0.1352  0.6952 -0.0926
  336SOL    HW1 1207   0.057   4.967   3.930  3.6989  1.2540  1.6425
  336SOL    HW2 1208   0.047   4.833   4.024 -0.4578 -0.0734 -0.4337
  337SOL     OW 1209   1.244   1.232   2.507 -0.2255 -0.1842  0.0980
  337SOL    HW1 1210   1.157   1.279   2.491  1.0232  2.0229 -0.6629
  337SOL    HW2 1211   1.263   1.172   2.430  0.9950  2.8191 -2.1689
  338SOL     OW 1212   3.779   1.412   0.397  0.2849 -0.3016  0.2927
  338SOL    HW1 1213   3.710   1.475   0.434 -0.1093  0.0135 -0.9279
  338SOL    HW2 1214   3.736   1.352   0.329  1.6179  1.5114 -2.3278
  339SOL     OW 1215   2.878   4.724   2.873 -0.3015  0.2748  0.3259
  339SOL    HW1 1216   2.826   4.653   2.919 -1.2205  1.0676  0.5477
  339SOL    HW2 1217   2.862   4.812   2.918  0.8979  0.6125  0.1281
  340SOL     OW 1218   3.310   1.469   2.804 -0.0144  0.2209 -0.6363
  340SOL    HW1 1219   3.254   1.438   2.881  1.3704  0.7759  0.6591
  340SOL    HW2 1220   3.288   1.416   2.723  0.7192 -2.6602  0.9037
  341SOL     OW 1221   2.966   4.655   0.965 -0.2349 -0.5082 -0.6185
  341SOL    HW1 1222   2.973   4.579   0.900 -0.7042 -2.9048  1.9605
  341SOL    HW2 1223   3.003   4.627   1.053  0.1192  2.5222  0.2941
  342SOL     OW 1224   3.229   3.677   0.909 -0.2217 -0.2471 -0.4264
  342SOL    HW1 1225   3.286   3.648   0.832  0.8812  0.0432  0.2682
  342SOL    HW2 1226   3.167   3.602   0.934  1.8015 -1.6670  0.6076
  343SOL     OW 1227   4.181   3.445   2.636 -0.0618  0.0851 -0.7396
  343SOL    HW1 1228   4.156   3.539   2.660 -1.7375 -0.4881 -0.1194
  343SOL    HW2 1229   4.277   3.442   2.609 -0.1236  2.0710 -1.3157
  344SOL     OW 1230   4.802   2.281   3.702 -0.3553 -0.2211 -0.6660
  344SOL    HW1 1231   4.852   2.208   3.655 -0.0637 -0.2484 -0.3118
  344SOL    HW2 1232   4.704   2.262   3.696 -0.2457 -1.3640  0.5696
  345SOL     OW 1233   3.100   4.164   1.426  0.6883 -0.0653 -0.5277
  345SOL    HW1 1234   3.128   4.254   1.459  0.9499 -0.7258  1.1474
  345SOL    HW2 1235   3.000   4.162   1.417  0.6330  0.1957  0.0218
  346SOL     OW 1236   4.206   4.364   2.691 -0.3231  0.0690 -0.0689
  346SOL    HW1 1237   4.179   4.457   2.714  1.3321 -0.0665  2.8965
  346SOL    HW2 1238   4.305   4.359   2.683 -0.4593 -1.2451 -1.3611
  347SOL     OW 1239   2.816   2.818   1.261  0.4048 -0.0436  0.2708
  347SOL    HW1 1240   2.906   2.844   1.296  0.8053 -0.5773 -0.3380
  347SOL    HW2 1241   2.746   2.846   1.326  1.0450 -0.0033  0.9622
  348SOL     OW 1242   0.469   1.814   3.684  0.2727  0.0580 -0.2302
  348SOL    HW1 1243   0.558   1.856   3.701  0.5072 -0.6593  0.3491
  348SOL    HW2 1244   0.451   1.814   3.586  2.1894 -2.2649 -0.6910
  349SOL     OW 1245   4.257   3.919   2.180 -0.0201 -0.0877 -0.0484
  349SOL    HW1 1246   4.220   3.917   2.087  1.6267 -0.7741 -0.7455
  349SOL    HW2 1247   4.331   3.852   2.187  0.3523  0.4480  1.5629
  350SOL     OW 1248   0.296   3.900   2.666  0.3458 -0.6319 -0.0354
  350SOL    HW1 1249   0.276   3.851   2.752  0.5041 -0.1959  0.2529
  350SOL    HW2 1250   0.210   3.925   2.621  0.2249  0.5627  0.8150
  351SOL     OW 1251   2.127   3.959   3.092 -0.0444  0.1676  0.1206
  351SOL    HW1 1252   2.108   4.053   3.063 -1.0162 -0.1891 -0.4207
  351SOL    HW2 1253   2.206   3.924   3.042  0.1391  0.5866  0.1101
  352SOL     OW 1254   4.613   4.233   2.418 -0.0245  0.0832  0.5999
  352SOL    HW1 1255   4.650   4.287   2.343  0.0954  0.4195  0.8996
  352SOL    HW2 1256   4.513   4.233   2.413 -0.0676  1.0724  1.0950
  353SOL     OW 1257   0.517   4.268   2.405  0.3915 -0.4208  0.5371
  353SOL    HW1 1258   0.551   4.190   2.353  0.6945  0.0076  0.0747
  353SOL    HW2 1259   0.499   4.241   2.499  0.3230 -1.0880  0.3365
  354SOL     OW 1260   2.966   0.752   4.774 -0.0718 -0.6573 -0.1684
  354SOL    HW1 1261   2.922   0.763   4.685  0.6804  0.4056 -0.4248
  354SOL    HW2 1262   3.001   0.840   4.805  0.0431 -1.0983  0.9907
  355SOL     OW 1263   4.611   2.909   4.774  0.0240  0.6171  0.0865
  355SOL    HW1 1264   4.638   2.948   4.862 -2.8172  1.8261  0.5306
  355SOL    HW2 1265   4.518   2.937   4.753 -0.1285 -1.4134 -2.3344
  356SOL     OW 1266   0.933   4.163   3.943  0.2091  0.3953  0.6152
  356SOL    HW1 1267   0.905   4.248   3.899  0.5913 -0.2409 -0.8892
  356SOL    HW2 1268   0.896   4.085   3.893  2.1861 -0.4003  0.3088
  357SOL     OW 1269   3.957   3.149   0.425  0.0476  0.6764 -0.1557
  357SOL    HW1 1270   3.952   3.196   0.514  0.3089 -0.6405  0.5791
  357SOL    HW2 1271   3.918   3.057   0.434 -0.2807  0.6594 -1.5170
  358SOL     OW 1272   3.325   1.951   0.783  0.0373  0.1139  0.3710
  358SOL    HW1 1273   3.259   1.941   0.858  0.1151  0.3660  0.4767
  358SOL    HW2 1274   3.364   1.862   0.760  1.0931  0.2132  1.6306
  359SOL     OW 1275   4.900   4.081   4.273  0.0353 -0.0035 -0.2602
  359SOL    HW1 1276   4.845   4.157   4.305  0.5462  0.0852  0.4241
  359SOL    HW2 1277   4.919   4.092   4.175  0.2039  0.8042 -0.1401
  360SOL     OW 1278   3.208   1.851   0.531  0.0781  0.1232  0.2360
  360SOL    HW1 1279   3.295   1.901   0.536  0.2056 -0.1028  0.3037
  360SOL    HW2 1280   3.207   1.780   0.601  0.5508 -0.9836 -0.8357
  361SOL     OW 1281   4.616   2.105   4.301 -0.1188  0.1752  0.1063
  361SOL    HW1 1282   4.528   2.059   4.288  1.2470 -2.6619  0.2063
  361SOL    HW2 1283   4.664   2.110   4.213  0.8445 -1.0945  0.5208
  362SOL     OW 1284   3.820   0.028   0.680  0.1813  1.0024  0.5229
  362SOL    HW1 1285   3.795   0.036   0.777 -0.0878 -2.1916  0.8217
  362SOL    HW2 1286   3.737   0.023   0.625  0.2300 -0.6632  0.5539
  363SOL     OW 1287   3.201   4.495   3.834 -0.4054 -0.2584  0.4578
  363SOL    HW1 1288   3.103   4.509   3.853 -0.2772 -1.4593  2.2118
  363SOL    HW2 1289   3.255   4.551   3.897  0.0481 -0.3939  0.1924
  364SOL     OW 1290   5.141   0.847   1.670 -0.3402 -0.3496 -0.2573
  364SOL    HW1 1291   0.024   0.797   1.593 -0.0075 -0.7478  0.1628
  364SOL    HW2 1292   5.104   0.782   1.737 -0.6799 -0.0090 -0.1069
  365SOL     OW 1293   2.637   1.284   4.939 -0.7365  0.5452 -0.5356
  365SOL    HW1 1294   2.614   1.188   4.956 -1.3136  0.8220  0.3209
  365SOL    HW2 1295   2.721   1.289   4.886 -1.2210 -0.4561 -1.4516
  366SOL     OW 1296   3.186   5.082   4.137  0.0023  0.3335 -0.1425
  366SOL    HW1 1297   3.229   5.013   4.078 -0.3602  1.7531 -2.1808
  366SOL    HW2 1298   3.088   5.066   4.142  0.1752 -0.4979  1.1484
  367SOL     OW 1299   3.747   1.726   4.217 -0.0298 -0.1425  0.8754
  367SOL    HW1 1300   3.737   1.627   4.232 -1.0165  0.0095  1.2493
  367SOL    HW2 1301   3.682   1.755   4.147  0.5221  0.1854  0.4907
  368SOL     OW 1302   4.010   0.412   3.503  0.0983  0.4108  0.5598
  368SOL    HW1 1303   3.916   0.440   3.482  0.2756 -0.0061 -0.8541
  368SOL    HW2 1304   4.018   0.313   3.496  0.7506  0.4793  0.2096
  369SOL     OW 1305   3.395   1.746   2.651  0.3353  0.3354  0.3395
  369SOL    HW1 1306   3.400   1.735   2.750  0.1306 -0.4363  0.2714
  369SOL    HW2 1307   3.305   1.781   2.625 -0.0867 -0.7165  0.3327
  370SOL     OW 1308   1.571   0.464   2.673 -0.4343  0.5045  0.7217
  370SOL    HW1 1309   1.515   0.416   2.606  0.0377  0.5784  0.2605
  370SOL    HW2 1310   1.629   0.531   2.626  1.7123 -1.1339  0.8629
  371SOL     OW 1311   2.019   3.826   0.859 -0.0516 -0.1217  0.5033
  371SOL    HW1 1312   2.049   3.773   0.780 -1.4564  0.4696 -0.4578
  371SOL    HW2 1313   2.010   3.922   0.834  2.0997  0.5827  2.1293
  372SOL     OW 1314   3.259   1.685   0.740  0.4825 -0.7812 -0.0394
  372SOL    HW1 1315   3.220   1.694   0.831  1.1281  2.6137  0.0500
  372SOL    HW2 1316   3.321   1.607   0.737  0.8078 -0.7027  2.5753
  373SOL     OW 1317   4.643   4.946   1.451  0.5745  0.1405 -0.6557
  373SOL    HW1 1318   4.583   4.874   1.484  1.1025 -0.0842 -0.1693
  373SOL    HW2 1319   4.623   4.965   1.355 -1.0267  0.8444 -0.2204
  374SOL     OW 1320   3.578   4.883   0.109 -0.1706  0.1742 -0.2673
  374SOL    HW1 1321   3.595   4.957   0.044  0.4448  0.3371  0.0747
  374SOL    HW2 1322   3.625   4.800   0.078 -1.3143 -0.2500 -0.9470
  375SOL     OW 1323   3.318   2.120   1.773  0.1717  0.7305  0.3471
  375SOL    HW1 1324   3.319   2.097   1.870  1.1059 -0.2693  0.1184
  375SOL    HW2 1325   3.343   2.216   1.761 -1.2847  1.2465  1.1609
  376SOL     OW 1326   3.719   2.729   1.881  0.3416 -0.2580 -0.5438
  376SOL    HW1 1327   3.771   2.745   1.797 -0.9115  1.3518 -1.0770
  376SOL    HW2 1328   3.687   2.816   1.918  0.0807 -1.0121  1.1165
  377SOL     OW 1329   2.030   0.834   0.461  0.4490 -0.0849 -0.2137
  377SOL    HW1 1330   1.994   0.787   0.380  1.6873 -2.4262  0.5128
  377SOL    HW2 1331   1.963   0.830   0.535  0.3477 -0.2676 -0.3158
  378SOL     OW 1332   2.344   3.508   4.542 -0.2638  0.5420 -0.0019
  378SOL    HW1 1333   2.412   3.553   4.485  0.3203  1.2170  1.1842
  378SOL    HW2 1334   2.256   3.506   4.495  0.0756  1.5456 -0.6972
  379SOL     OW 1335   0.448   1.592   5.054 -0.4771  0.0027 -0.5497
  379SOL    HW1 1336   0.528   1.612   4.997 -1.0959 -0.2568 -1.5349
  379SOL    HW2 1337   0.365   1.615   5.004 -1.0378  0.0779  0.3839
  380SOL     OW 1338   4.576   2.073   0.790 -0.6370 -0.1277  0.8166
  380SOL    HW1 1339   4.617   2.128   0.862  1.2271  0.9659 -0.9841
  380SOL    HW2 1340   4.570   1.978   0.820 -0.0425  0.3200  2.4326
  381SOL     OW 1341   2.240   1.967   2.269 -0.6667 -0.1759  0.4375
  381SOL    HW1 1342   2.182   1.891   2.298  0.1842 -1.1409 -0.3056
  381SOL    HW2 1343   2.235   1.977   2.170  1.9208 -1.6171  0.0700
  382SOL     OW 1344   3.841   2.361   5.087  0.5315 -0.4630  0.0775
  382SOL    HW1 1345   3.799   2.450   5.107 -0.7745 -1.0227 -0.1058
  382SOL    HW2 1346   3.932   2.358   5.129  0.3337  0.7075  0.6512
  383SOL     OW 1347   1.494   4.602   0.894 -0.7713 -0.0157  0.5736
  383SOL    HW1 1348   1.413   4.654   0.922 -1.0483 -0.4384  0.5791
  383SOL    HW2 1349   1.542   4.569   0.976  0.7746  2.2348  0.6608
  384SOL     OW 1350   1.569   5.074   4.966  0.5153 -0.1021  0.7390
  384SOL    HW1 1351   1.629   5.086   5.045  0.8276 -0.1885  0.5206
  384SOL    HW2 1352   1.549   4.977   4.954 -0.1339 -0.0196  1.1474
  385SOL     OW 1353   2.919   0.127   4.372 -0.7405  0.0775  0.3432
  385SOL    HW1 1354   2.981   0.205   4.383 -1.5073  0.4173  3.0092
  385SOL    HW2 1355   2.863   0.141   4.290  0.1852  1.5471 -0.0897
  386SOL     OW 1356   4.872   2.320   3.977 -0.7101 -0.2447  0.6028
  386SOL    HW1 1357   4.868   2.312   3.878 -0.3425  1.8194  0.3709
  386SOL    HW2 1358   4.847   2.233   4.019 -0.2272 -1.3534 -1.2917
  387SOL     OW 1359   0.881   0.365   3.968  0.7190 -0.4488  0.7660
  387SOL    HW1 1360   0.908   0.286   3.914 -0.7241 -1.3632  1.3176
  387SOL    HW2 1361   0.789   0.394   3.940  0.0066 -0.8504  2.5677
  388SOL     OW 1362   4.716   2.776   0.061 -0.1930 -0.0032  0.1643
  388SOL    HW1 1363   4.814   2.796   0.066 -0.0330 -0.4173 -1.1311
  388SOL    HW2 1364   4.670   2.850   0.012 -0.7494  0.8123  1.8261
  389SOL     OW 1365   3.344   0.946   3.424  0.3265  0.1530  0.6533
  389SOL    HW1 1366   3.423   0.891   3.450 -0.0271  0.4714  2.5368
  389SOL    HW2 1367   3.267   0.923   3.483 -1.2175 -0.6020 -1.5289
  390SOL     OW 1368   3.730   2.020   0.211  0.8023 -0.0757 -0.0154
  390SOL    HW1 1369   3.732   2.048   0.307  0.8809 -0.7721  0.1873
  390SOL    HW2 1370   3.691   1.929   0.203  0.6042  0.0615 -0.6705
  391SOL     OW 1371   4.612   3.231   1.026  0.8812 -0.3495  0.0914
  391SOL    HW1 1372   4.684   3.260   1.088  1.2245  0.3334 -0.6070
  391SOL    HW2 1373   4.645   3.155   0.970  0.5712 -0.9658  0.7221
  392SOL     OW 1374   1.746   4.583   1.517 -0.2271  0.1439  0.7071
  392SOL    HW1 1375   1.814   4.552   1.451 -2.3162  0.5734 -1.7709
  392SOL    HW2 1376   1.777   4.560   1.610  1.8717 -2.3300 -0.4886
  393SOL     OW 1377   3.472   1.348   2.385  0.0798 -0.3115  0.1791
  393SOL    HW1 1378   3.542   1.342   2.314  0.3228  0.5345  0.3328
  393SOL    HW2 1379   3.402   1.413   2.356  1.7229  2.4777  1.9284
  394SOL     OW 1380   4.641   0.923   4.315  0.2218 -0.0883 -0.3191
  394SOL    HW1 1381   4.587   0.967   4.243 -0.9469  0.6977  0.9959
  394SOL    HW2 1382   4.594   0.841   4.346  0.1637  0.1832  0.3170
  395SOL     OW 1383   4.320   2.992   3.785 -0.1836  0.1554 -0.1400
  395SOL    HW1 1384   4.226   2.999   3.751 -0.6208 -1.1748  0.7310
  395SOL    HW2 1385   4.325   2.925   3.858  1.4832  0.1155 -0.2373
  396SOL     OW 1386   3.077   3.470   3.687  0.6233  0.1005  0.2548
  396SOL    HW1 1387   3.030   3.555   3.712 -0.6265 -1.0395  2.0633
  396SOL    HW2 1388   3.174   3.488   3.675  0.4003  1.7668  0.6644
  397SOL     OW 1389   2.164   4.505   2.457 -0.1695 -0.7518  0.3715
  397SOL    HW1 1390   2.119   4.574   2.515  0.9608 -0.5382  1.0138
  397SOL    HW2 1391   2.099   4.474   2.388 -1.4742 -0.8286  1.5775
  398SOL     OW 1392   3.064   2.604   2.479  0.1548 -0.2999  0.2177
  398SOL    HW1 1393   3.000   2.603   2.402 -0.6708  0.5850  0.8683
  398SOL    HW2 1394   3.067   2.513   2.521 -1.1762 -0.2068  0.5613
  399SOL     OW 1395   0.907   5.001   0.491  0.2591  0.5072 -0.1361
  399SOL    HW1 1396   0.931   4.956   0.578 -0.8418  1.5146  0.7145
  399SOL    HW2 1397   0.966   5.081   0.478  0.1232  0.6166 -0.0833
  400SOL     OW 1398   1.697   2.799   1.504 -0.1495 -0.1877 -0.3677
  400SOL    HW1 1399   1.789   2.773   1.533 -0.2560  0.4701  0.6132
  400SOL    HW2 1400   1.700   2.839   1.412  0.5488 -0.1562 -0.3313
  401SOL     OW 1401   1.636   0.441   4.215  0.1497 -0.5538 -0.0701
  401SOL    HW1 1402   1.649   0.489   4.302 -1.0539  0.6719 -0.5391
  401SOL    HW2 1403   1.713   0.461   4.154  0.0024  0.2403 -0.0053
  402SOL     OW 1404   3.801   3.747   0.913  0.1561 -0.5176  0.5506
  402SOL    HW1 1405   3.901   3.745   0.925  0.1134 -2.0529  0.8403
  402SOL    HW2 1406   3.769   3.656   0.886 -1.2623 -0.2603  1.2624
  403SOL     OW 1407   2.513   0.065   4.892 -0.2086 -0.3800  1.0439
  403SOL    HW1 1408   2.428   0.048   4.841  0.3483  1.0704 -0.4687
  403SOL    HW2 1409   2.522   5.154   4.964 -1.5037 -1.9909 -0.2177
  404SOL     OW 1410   2.061   3.254   3.089  0.2589 -0.1623 -0.0193
  404SOL    HW1 1411   2.025   3.216   3.175 -1.3489  1.4601  0.0646
  404SOL    HW2 1412   2.108   3.340   3.108 -2.0726  1.4208 -0.9419
  405SOL     OW 1413   1.426   1.908   3.704 -0.1337 -0.5939 -0.3188
  405SOL    HW1 1414   1.507   1.927   3.760 -1.1815 -0.8296  1.3354
  405SOL    HW2 1415   1.348   1.959   3.740 -0.9986 -1.2768 -1.1728
  406SOL     OW 1416   2.966   3.447   3.023 -0.0386  0.3349 -0.0931
  406SOL    HW1 1417   2.919   3.502   2.954 -0.9564 -0.1251  0.1451
  406SOL    HW2 1418   2.922   3.462   3.112  0.3253 -0.0462  0.1519
  407SOL     OW 1419   2.249   1.445   3.798 -0.2077 -0.1096 -0.0595
  407SOL    HW1 1420   2.323   1.488   3.747 -1.0840  1.6920  0.1247
  407SOL    HW2 1421   2.251   1.346   3.782  0.7306  0.1769 -2.0064
  408SOL     OW 1422   1.726   4.385   3.917 -0.0746 -0.6325  0.0270
  408SOL    HW1 1423   1.798   4.451   3.899 -0.7909  0.5785  1.3466
  408SOL    HW2 1424   1.726   4.314   3.847  2.9860 -1.2215  0.4851
  409SOL     OW 1425   0.835   3.909   2.951  0.3152 -0.3574 -0.5426
  409SOL    HW1 1426   0.782   3.892   3.034 -0.8051  0.7349 -0.9888
  409SOL    HW2 1427   0.837   3.826   2.895  1.9919 -1.4485  1.0052
  410SOL     OW 1428   1.726   3.157   1.081  0.2240 -0.1653  0.6865
  410SOL    HW1 1429   1.733   3.202   1.170 -0.9392 -0.5719  0.9994
  410SOL    HW2 1430   1.630   3.139   1.060  0.5814 -1.4814  0.0539
  411SOL     OW 1431   3.777   2.251   1.900  0.0567  0.1553  0.3677
  411SOL    HW1 1432   3.805   2.344   1.923  1.1155 -0.0140 -0.1649
  411SOL    HW2 1433   3.740   2.249   1.808  2.4552 -0.3501 -0.6583
  412SOL     OW 1434   0.647   4.387   3.581 -0.3370  0.0458  0.3566
  412SOL    HW1 1435   0.648   4.474   3.631  0.0998  0.4069 -0.2677
  412SOL    HW2 1436   0.695   4.317   3.635 -0.4332  0.2602  0.7260
  413SOL     OW 1437   1.178   2.178   0.788  0.0834  0.8819 -0.0736
  413SOL    HW1 1438   1.252   2.162   0.854 -0.6656 -0.4707  0.4917
  413SOL    HW2 1439   1.094   2.201   0.837 -0.2586  0.7742 -0.5992
  414SOL     OW 1440   4.312   4.536   3.965 -0.4131 -0.0076  0.2145
  414SOL    HW1 1441   4.384   4.492   3.911  0.6295  2.1363 -0.2495
  414SOL    HW2 1442   4.349   4.563   4.054 -0.9644  0.1342  0.4027
  415SOL     OW 1443   4.273   0.756   0.969  0.3361  0.4186  0.1074
  415SOL    HW1 1444   4.259   0.831   1.034  2.4033 -0.7706  2.0896
  415SOL    HW2 1445   4.296   0.673   1.019  0.0605 -1.0840 -2.1232
  416SOL     OW 1446   4.730   0.881   1.646 -0.3569  0.3155 -0.4612
  416SOL    HW1 1447   4.799   0.948   1.674  0.0768 -0.0087 -0.7426
  416SOL    HW2 1448   4.772   0.812   1.588 -1.1020  0.5788 -1.3276
  417SOL     OW 1449   3.852   1.709   0.948  0.3423  0.2996  0.3670
  417SOL    HW1 1450   3.847   1.711   0.848 -0.4088  0.9210  0.4037
  417SOL    HW2 1451   3.898   1.625   0.977  0.7377  0.1976 -0.5013
  418SOL     OW 1452   3.106   1.637   0.433  0.4264  0.4417  0.3059
  418SOL    HW1 1453   3.048   1.620   0.512 -0.1635 -1.1626 -0.4347
  418SOL    HW2 1454   3.159   1.721   0.448 -1.2624  1.3533  1.4537
  419SOL     OW 1455   1.516   4.460   1.394 -0.3856  0.6171 -0.4317
  419SOL    HW1 1456   1.579   4.508   1.455 -1.0533 -0.6305  1.3474
  419SOL    HW2 1457   1.519   4.362   1.414 -0.0219  0.0332 -3.0325
  420SOL     OW 1458   4.491   2.942   0.779 -0.1569  0.3918  0.1952
  420SOL    HW1 1459   4.584   2.975   0.762 -0.2200 -0.0502 -1.1365
  420SOL    HW2 1460   4.428   3.020   0.780  0.3757  0.8701  2.6162
  421SOL     OW 1461   3.286   3.775   3.233 -0.3015 -0.3543  0.4295
  421SOL    HW1 1462   3.196   3.749   3.269 -0.2703  1.0785  1.6386
  421SOL    HW2 1463   3.307   3.720   3.152 -1.3366 -2.2021  1.3481
  422SOL     OW 1464   2.798   3.024   1.678  0.1602  0.2377 -0.0369
  422SOL    HW1 1465   2.710   2.976   1.675  0.0433  0.4396  0.1600
  422SOL    HW2 1466   2.871   2.960   1.656  0.0954 -0.2605  1.1216
  423SOL     OW 1467   3.100   1.086   2.810 -0.0533  0.3573 -0.0833
  423SOL    HW1 1468   3.015   1.040   2.837  0.3401 -0.5865 -0.4080
  423SOL    HW2 1469   3.090   1.184   2.823 -0.8067  0.1651  0.9327
  424SOL     OW 1470   3.527   4.157   4.151 -0.1536 -0.1996  0.6713
  424SOL    HW1 1471   3.436   4.188   4.123  0.2762 -0.0711 -0.6477
  424SOL    HW2 1472   3.597   4.207   4.100  0.6740 -0.3691  1.5891
  425SOL     OW 1473   1.944   3.618   0.115  0.0861 -0.2650 -0.4237
  425SOL    HW1 1474   1.849   3.648   0.125 -0.4643 -1.8707 -0.5110
  425SOL    HW2 1475   1.983   3.658   0.033 -0.4677  0.5116 -0.3250
  426SOL     OW 1476   2.006   2.994   3.629 -0.2534 -0.0862  0.1501
  426SOL    HW1 1477   2.054   2.936   3.564 -0.0451 -0.5761  0.7347
  426SOL    HW2 1478   1.953   2.937   3.692 -0.7637  0.3997  0.1666
  427SOL     OW 1479   4.329   1.254   2.296 -0.3418  0.2672 -0.2342
  427SOL    HW1 1480   4.281   1.224   2.213 -0.9332 -2.2343  0.9177
  427SOL    HW2 1481   4.340   1.177   2.358  1.1195  1.8122  1.5603
  428SOL     OW 1482   1.496   4.384   1.905  0.2002 -0.0790 -0.4496
  428SOL    HW1 1483   1.505   4.483   1.913  0.0881 -0.1287  0.4162
  428SOL    HW2 1484   1.447   4.361   1.821  0.9390  0.5598 -1.0572
  429SOL     OW 1485   2.010   2.417   3.526  0.8345 -0.5050  0.4099
  429SOL    HW1 1486   2.056   2.422   3.437  0.9807  1.5486  0.5524
  429SOL    HW2 1487   1.922   2.370   3.515  0.6308  0.1220 -0.9200
  430SOL     OW 1488   4.665   2.106   2.553  0.0639 -0.9273  0.0117
  430SOL    HW1 1489   4.567   2.091   2.538  0.1292 -2.1893  0.7286
  430SOL    HW2 1490   4.682   2.124   2.650  0.3792  0.8193 -0.3421
  431SOL     OW 1491   3.537   2.760   3.248 -0.0445  0.0419  0.1556
  431SOL    HW1 1492   3.543   2.850   3.205 -1.4098 -0.0823 -0.3259
  431SOL    HW2 1493   3.481   2.766   3.331 -2.2932 -0.7959 -1.2221
  432SOL     OW 1494   1.699   0.295   0.795  0.0412 -0.1303  0.5030
  432SOL    HW1 1495   1.632   0.240   0.845  0.7211 -1.1481  0.3120
  432SOL    HW2 1496   1.733   0.244   0.717 -1.3592  1.6112 -1.3539
  433SOL     OW 1497   3.133   2.601   4.172  0.1240  0.0040  0.0619
  433SOL    HW1 1498   3.035   2.593   4.189 -0.0702  1.2415 -0.3487
  433SOL    HW2 1499   3.183   2.560   4.248 -0.7231  1.5059  1.5012
  434SOL     OW 1500   3.566   0.999   0.907 -0.2297 -0.0082 -0.0904
  434SOL    HW1 1501   3.601   1.091   0.891  0.5639 -0.1343  0.8353
  434SOL    HW2 1502   3.589   0.940   0.829 -0.8288  0.5788 -0.7300
  435SOL     OW 1503   4.920   0.937   3.675  0.0287  0.3759  0.3631
  435SOL    HW1 1504   4.950   1.031   3.657  0.8250 -0.1962 -1.5780
  435SOL    HW2 1505   4.827   0.925   3.640  0.3391  0.1761 -0.4347
  436SOL     OW 1506   0.193   0.414   3.401 -0.1494  0.3696 -0.4369
  436SOL    HW1 1507   0.152   0.470   3.329 -0.6180  0.5483 -0.0361
  436SOL    HW2 1508   0.267   0.465   3.444 -0.2568  0.4919 -0.3972
  437SOL     OW 1509   3.598   3.440   1.745 -0.5755 -0.0971 -0.4469
  437SOL    HW1 1510   3.695   3.459   1.728 -0.8565  0.6934 -1.1942
  437SOL    HW2 1511   3.551   3.524   1.769 -1.0640 -0.5004  0.0326
  438SOL     OW 1512   2.364   4.488   2.764 -0.2483  0.3389  0.7134
  438SOL    HW1 1513   2.355   4.450   2.856 -0.2451  1.0812  1.0300
  438SOL    HW2 1514   2.447   4.451   2.720 -0.0307  0.2887  1.1620
  439SOL     OW 1515   0.746   3.498   2.450  0.2623  0.2333  0.0351
  439SOL    HW1 1516   0.799   3.563   2.505  1.8633 -1.4183  0.5357
  439SOL    HW2 1517   0.687   3.444   2.510 -1.0363  1.1294 -0.3769
  440SOL     OW 1518   3.411   3.923   2.503  0.0364 -0.0929 -0.1658
  440SOL    HW1 1519   3.319   3.957   2.483  0.7159  2.2709  0.4331
  440SOL    HW2 1520   3.452   3.887   2.419 -1.8634 -2.5128 -0.1828
  441SOL     OW 1521   4.459   2.300   4.834 -0.4034 -0.2174 -0.4095
  441SOL    HW1 1522   4.374   2.306   4.887 -0.6757 -0.0009 -0.8644
  441SOL    HW2 1523   4.536   2.323   4.893 -0.6744 -0.2515 -0.0325
  442SOL     OW 1524   1.334   3.377   0.635  0.2838 -0.2276 -0.0316
  442SOL    HW1 1525   1.395   3.325   0.576 -0.5278 -1.1805 -0.0612
  442SOL    HW2 1526   1.284   3.314   0.694  0.4729  0.6472  1.0989
  443SOL     OW 1527   2.207   4.012   1.149  0.4871  0.0502  0.2131
  443SOL    HW1 1528   2.212   3.917   1.179  0.0823  0.4523  1.6178
  443SOL    HW2 1529   2.111   4.038   1.137  0.5654  0.4893  0.5303
  444SOL     OW 1530   1.110   2.037   4.514 -1.0004  0.2155 -0.0402
  444SOL    HW1 1531   1.114   2.025   4.414  0.7317 -0.6952  0.0941
  444SOL    HW2 1532   1.140   1.953   4.558  0.9455  1.4861  1.1982
  445SOL     OW 1533   2.906   0.462   2.671  0.3796  0.2111  0.1633
  445SOL    HW1 1534   2.964   0.392   2.628 -0.9983 -1.2180  0.5342
  445SOL    HW2 1535   2.926   0.551   2.631  1.2045 -0.6047 -1.3420
  446SOL     OW 1536   3.874   4.510   4.461 -0.2429  0.1253 -0.8522
  446SOL    HW1 1537   3.883   4.425   4.514  0.0866 -0.6987 -2.1937
  446SOL    HW2 1538   3.895   4.588   4.520  3.1678 -0.9019 -0.4704
  447SOL     OW 1539   1.785   2.971   0.878  0.9414  0.3866  0.0891
  447SOL    HW1 1540   1.767   3.025   0.960 -0.0066 -0.4034  0.4257
  447SOL    HW2 1541   1.760   3.024   0.797  1.1522  0.8842  0.3440
  448SOL     OW 1542   3.994   0.138   3.483 -0.0309  0.0902 -0.4319
  448SOL    HW1 1543   3.954   0.110   3.571  1.4913 -1.3431 -0.1576
  448SOL    HW2 1544   3.924   0.131   3.412 -0.4300 -2.0377  0.0841
  449SOL     OW 1545   4.562   1.782   4.247  0.6391 -0.3073  0.0334
  449SOL    HW1 1546   4.635   1.749   4.306 -0.5831 -1.8917  0.7302
  449SOL    HW2 1547   4.484   1.810   4.303 -0.4533 -1.6110 -0.7642
  450SOL     OW 1548   3.327   2.185   0.972 -0.0681  0.5701 -0.2278
  450SOL    HW1 1549   3.355   2.215   1.063 -0.9955  1.9788 -0.3819
  450SOL    HW2 1550   3.282   2.096   0.979  0.8996  0.1152  0.5136
  451SOL     OW 1551   5.015   0.201   0.786 -0.7824 -1.1857  0.6190
  451SOL    HW1 1552   4.999   0.298   0.806  0.5978 -1.0127  0.9549
  451SOL    HW2 1553   4.974   0.179   0.697 -0.0885  0.0020 -0.0265
  452SOL     OW 1554   4.509   5.135   3.968  0.3870 -0.5085  0.1154
  452SOL    HW1 1555   4.435   0.042   3.985 -0.4207 -1.5305  0.5732
  452SOL    HW2 1556   4.531   5.133   3.871  3.3664  3.5866  0.4551
  453SOL     OW 1557   3.945   4.106   0.507  0.6152 -0.2267 -0.4199
  453SOL    HW1 1558   3.900   4.137   0.591  1.9925  1.3532 -0.2105
  453SOL    HW2 1559   3.876   4.090   0.436 -0.4377 -0.0584  0.5356
  454SOL     OW 1560   1.562   0.877   4.920  0.1408 -0.0886  0.0776
  454SOL    HW1 1561   1.530   0.844   4.832  0.4267  1.0229 -0.4579
  454SOL    HW2 1562   1.485   0.883   4.984 -0.7978  2.4260 -1.1444
  455SOL     OW 1563   3.633   1.167   1.365 -0.3668 -0.2685  0.7097
  455SOL    HW1 1564   3.682   1.210   1.441  1.6883 -0.6056 -0.3493
  455SOL    HW2 1565   3.619   1.070   1.386 -0.4810 -0.1994  0.9652
  456SOL     OW 1566   3.408   3.281   4.402  0.2486  0.1469  0.5745
  456SOL    HW1 1567   3.354   3.202   4.372 -0.5881  0.9116  0.0127
  456SOL    HW2 1568   3.504   3.266   4.379  0.0790 -0.6609  0.3689
  457SOL     OW 1569   3.182   3.107   4.684  0.2382  0.0454 -0.4611
  457SOL    HW1 1570   3.146   3.170   4.615  1.7060  1.8550  0.3363
  457SOL    HW2 1571   3.110   3.043   4.712 -1.5759  1.8616 -0.7498
  458SOL     OW 1572   3.499   1.679   2.406  0.4082 -0.4326  0.1464
  458SOL    HW1 1573   3.451   1.615   2.345 -0.1052 -0.8075  0.9227
  458SOL    HW2 1574   3.444   1.693   2.488  0.9815  0.2554  0.4154
  459SOL     OW 1575   1.882   0.139   1.824 -0.5677  0.1064  0.4035
  459SOL    HW1 1576   1.858   0.197   1.902  0.7872  0.5137  0.5309
  459SOL    HW2 1577   1.813   0.149   1.752 -0.5682  1.5566  0.5851
  460SOL     OW 1578   2.123   0.200   1.627 -0.1266 -0.0200 -0.4480
  460SOL    HW1 1579   2.107   0.216   1.529 -1.3370  1.4267 -0.0442
  460SOL    HW2 1580   2.035   0.199   1.675  0.5472  1.0849  0.8805
  461SOL     OW 1581   1.100   2.708   0.718  0.2039 -0.3370 -0.4240
  461SOL    HW1 1582   1.022   2.674   0.666 -1.8106  0.8072  1.6797
  461SOL    HW2 1583   1.127   2.641   0.787 -1.1541  0.5751  1.0547
  462SOL     OW 1584   2.946   1.911   0.768 -0.8572  0.1219 -0.6056
  462SOL    HW1 1585   2.917   1.829   0.818 -0.7884  1.1732  1.2737
  462SOL    HW2 1586   3.045   1.919   0.771 -0.8864  0.4711 -0.4158
  463SOL     OW 1587   3.297   1.494   0.043 -0.0520  0.0976 -0.2919
  463SOL    HW1 1588   3.395   1.511   0.051 -0.2218  0.5638  1.0546
  463SOL    HW2 1589   3.255   1.501   0.134 -1.3861  0.2820 -0.9071
  464SOL     OW 1590   1.326   2.268   0.316 -0.2811 -0.0851  0.0791
  464SOL    HW1 1591   1.336   2.338   0.386 -0.6163  0.7709 -0.7008
  464SOL    HW2 1592   1.245   2.213   0.335 -0.9203  0.7562 -0.1303
  465SOL     OW 1593   4.577   4.581   1.120 -0.1390  0.1480 -0.0079
  465SOL    HW1 1594   4.633   4.631   1.187 -1.9214  3.2176 -0.6081
  465SOL    HW2 1595   4.637   4.534   1.055  1.8160  2.9425 -0.3936
  466SOL     OW 1596   3.877   1.326   0.647 -0.4066 -0.2592  0.2302
  466SOL    HW1 1597   3.823   1.350   0.566  1.2856 -0.5114 -1.0228
  466SOL    HW2 1598   3.923   1.239   0.631 -0.4396 -0.5611  1.6845
  467SOL     OW 1599   1.318   0.336   3.861  0.0959  0.5104  0.0938
  467SOL    HW1 1600   1.328   0.289   3.949  2.0426 -0.1446 -0.4235
  467SOL    HW2 1601   1.344   0.432   3.871  1.9113  0.0719 -0.0540
  468SOL     OW 1602   4.614   3.709   3.246  0.3797 -0.0155 -0.1563
  468SOL    HW1 1603   4.668   3.759   3.313  0.0256  0.6937 -0.3924
  468SOL    HW2 1604   4.517   3.712   3.271  0.4950 -2.1222  0.8142
  469SOL     OW 1605   2.703   4.301   2.881  0.5761  0.1341  0.2945
  469SOL    HW1 1606   2.682   4.295   2.784 -0.4638 -1.0921  0.5693
  469SOL    HW2 1607   2.759   4.223   2.908 -2.3810 -1.7592  1.4052
  470SOL     OW 1608   1.071   2.393   0.665  0.1863  0.6795 -0.1248
  470SOL    HW1 1609   1.119   2.324   0.720 -0.1152  0.6268  0.0734
  470SOL    HW2 1610   0.973   2.389   0.685 -0.0538 -0.0064 -1.3873
  471SOL     OW 1611   4.024   1.632   1.753  0.0060  0.3607 -0.3554
  471SOL    HW1 1612   3.961   1.701   1.718  0.1163  0.5519 -0.1822
  471SOL    HW2 1613   4.014   1.624   1.852 -0.6552 -0.5339 -0.4819
  472SOL     OW 1614   1.473   2.808   2.880  0.0396 -0.1522 -0.5515
  472SOL    HW1 1615   1.461   2.749   2.800 -2.2134  1.0222 -1.1775
  472SOL    HW2 1616   1.453   2.903   2.854  2.2688  0.7295  0.7223
  473SOL     OW 1617   2.579   2.229   3.800  0.4804 -0.2573 -0.5316
  473SOL    HW1 1618   2.573   2.252   3.897  1.0140 -0.5612 -0.4249
  473SOL    HW2 1619   2.635   2.297   3.753  2.9221 -1.8051 -0.0319
  474SOL     OW 1620   3.927   1.631   2.427 -0.2685  0.1114 -0.6232
  474SOL    HW1 1621   3.859   1.644   2.499  0.8456  1.9544  0.1589
  474SOL    HW2 1622   4.006   1.583   2.465  0.9619  2.3878 -0.1254
  475SOL     OW 1623   2.078   4.988   2.463  0.2061 -0.2728  0.2478
  475SOL    HW1 1624   2.168   4.967   2.423 -0.6623 -0.0364 -1.9359
  475SOL    HW2 1625   2.042   4.905   2.507  1.7557 -0.1893  1.7754
  476SOL     OW 1626   0.696   2.258   0.614  0.0857 -0.0485 -0.1879
  476SOL    HW1 1627   0.699   2.158   0.611 -1.1100 -0.0861 -0.6586
  476SOL    HW2 1628   0.648   2.292   0.533 -0.8738  0.8357  0.7283
  477SOL     OW 1629   1.889   3.058   4.573  0.2597 -0.2992 -0.3432
  477SOL    HW1 1630   1.811   3.121   4.575  1.1737  0.8560 -0.2179
  477SOL    HW2 1631   1.890   3.011   4.484 -1.0879 -1.0275 -0.0079
  478SOL     OW 1632   0.176   0.750   4.640 -0.2334 -0.6546 -0.0851
  478SOL    HW1 1633   0.190   0.685   4.565 -0.4367 -1.7704  0.8279
  478SOL    HW2 1634   0.258   0.806   4.651  0.4010 -1.5527 -0.1321
  479SOL     OW 1635   4.271   1.789   0.874 -0.7277 -0.2011 -0.6845
  479SOL    HW1 1636   4.191   1.822   0.824 -0.0001  0.9231 -1.1520
  479SOL    HW2 1637   4.316   1.716   0.822 -1.4288 -0.8244 -0.4267
  480SOL     OW 1638   2.148   4.274   1.778  0.2742  0.4926 -0.1121
  480SOL    HW1 1639   2.159   4.282   1.877 -0.0090  0.3247 -0.0654
  480SOL    HW2 1640   2.102   4.355   1.742 -2.6686 -0.8399  0.3717
  481SOL     OW 1641   0.949   2.415   0.254  0.7631 -0.2853 -0.7322
  481SOL    HW1 1642   1.012   2.434   0.179  0.9311 -2.3399 -1.1633
  481SOL    HW2 1643   0.880   2.349   0.225  0.9075 -1.2319  0.9290
  482SOL     OW 1644   3.277   4.612   4.304  0.1865  0.1109 -0.6699
  482SOL    HW1 1645   3.256   4.663   4.387 -0.4976  0.1492 -0.8580
  482SOL    HW2 1646   3.306   4.520   4.328  0.9304  0.4168 -0.3518
  483SOL     OW 1647   1.164   0.190   3.013 -0.5148  0.0682 -0.1424
  483SOL    HW1 1648   1.091   0.122   3.004 -0.9603  0.4782  0.2747
  483SOL    HW2 1649   1.152   0.240   3.099 -1.6811  2.4059 -1.5549
  484SOL     OW 1650   3.192   4.884   1.345 -0.5675 -0.0784  0.1988
  484SOL    HW1 1651   3.248   4.934   1.411 -0.8481  1.3661 -0.6227
  484SOL    HW2 1652   3.124   4.829   1.394 -1.6553  1.9863  1.1494
  485SOL     OW 1653   1.440   2.640   2.667  0.2652  0.1928 -0.2477
  485SOL    HW1 1654   1.412   2.544   2.673  1.2767 -0.0774  0.2218
  485SOL    HW2 1655   1.520   2.649   2.608  0.9939  0.5538  0.7555
  486SOL     OW 1656   4.576   2.054   1.543  0.7089 -0.1286 -0.0537
  486SOL    HW1 1657   4.674   2.035   1.533  0.3930 -2.5652  0.7887
  486SOL    HW2 1658   4.526   2.009   1.469  0.0249 -1.6242  1.2422
  487SOL     OW 1659   1.954   2.961   1.687  0.0916 -0.1485  0.5429
  487SOL    HW1 1660   1.910   3.037   1.639  2.1045  1.5530  1.2248
  487SOL    HW2 1661   1.890   2.921   1.752 -1.7964 -0.7124 -1.5486
  488SOL     OW 1662   5.056   1.213   1.077 -0.0221  0.3887  0.1869
  488SOL    HW1 1663   5.134   1.218   1.014  0.9340 -3.2378  0.8947
  488SOL    HW2 1664   5.078   1.266   1.159  1.4122 -0.0107  0.0971
  489SOL     OW 1665   4.669   3.010   1.765  0.0600  0.0396  0.5094
  489SOL    HW1 1666   4.635   2.986   1.856  1.4235 -0.1646  0.9893
  489SOL    HW2 1667   4.724   2.935   1.729 -0.8115 -0.0506 -0.6873
  490SOL     OW 1668   3.390   0.043   2.102 -0.0930 -0.1229  0.2243
  490SOL    HW1 1669   3.458   0.050   2.176  1.0682 -0.2005 -0.7992
  490SOL    HW2 1670   3.437   0.050   2.014 -1.5386  0.6998 -0.5115
  491SOL     OW 1671   3.226   2.223   3.999  0.1898 -0.5548  0.6924
  491SOL    HW1 1672   3.238   2.136   3.951  0.8208  0.0733 -0.3253
  491SOL    HW2 1673   3.315   2.266   4.012 -0.1368  0.0296  1.0236
  492SOL     OW 1674   1.784   2.842   1.872  0.3606 -0.2758  0.5573
  492SOL    HW1 1675   1.732   2.897   1.936 -0.2791  0.6816 -0.7415
  492SOL    HW2 1676   1.725   2.772   1.831  0.9172 -1.2905  1.4479
  493SOL     OW 1677   0.546   0.218   4.260 -0.3785  0.1652 -0.6730
  493SOL    HW1 1678   0.501   0.307   4.263  0.0590  0.4241 -1.4087
  493SOL    HW2 1679   0.586   0.198   4.349 -2.5361 -0.4113  0.2333
  494SOL     OW 1680   4.532   1.415   1.570 -0.3242  0.7699 -0.2168
  494SOL    HW1 1681   4.548   1.328   1.616  2.2032  0.0886 -2.1332
  494SOL    HW2 1682   4.466   1.402   1.496  1.2443 -0.0159 -1.5514
  495SOL     OW 1683   4.268   5.129   4.838 -0.0964 -0.1185 -0.1404
  495SOL    HW1 1684   4.275   5.073   4.755  0.2498 -0.0354 -0.1719
  495SOL    HW2 1685   4.195   5.094   4.896  0.3224 -0.8024 -0.0092
  496SOL     OW 1686   0.027   0.268   1.495  0.3627  0.4523 -0.1314
  496SOL    HW1 1687   0.016   0.189   1.555  2.3770 -1.0527 -1.6359
  496SOL    HW2 1688   5.130   0.255   1.412  2.4605 -0.4982 -1.4073
  497SOL     OW 1689   2.717   0.970   1.509 -0.2409  0.0642 -0.4291
  497SOL    HW1 1690   2.798   1.000   1.558 -1.6784  1.7060  1.0917
  497SOL    HW2 1691   2.740   0.893   1.449  2.2362  0.0081  0.5027
  498SOL     OW 1692   1.596   3.037   0.683  0.1505  0.6971 -0.6144
  498SOL    HW1 1693   1.547   3.086   0.611 -0.9655 -0.2609 -0.5261
  498SOL    HW2 1694   1.617   2.944   0.653 -2.2889 -0.5045  0.9965
  499SOL     OW 1695   3.887   4.979   1.176  0.5033  0.4023 -0.5744
  499SOL    HW1 1696   3.846   4.987   1.267  1.3483  1.0949 -0.2384
  499SOL    HW2 1697   3.821   4.937   1.113  0.4792 -1.6569  0.7295
  500SOL     OW 1698   3.246   0.951   0.860  0.0744 -0.0465  0.5542
  500SOL    HW1 1699   3.300   0.958   0.944  0.5006 -0.3692  0.3153
  500SOL    HW2 1700   3.157   0.993   0.873 -0.5945 -1.7277  1.7743
  501SOL     OW 1701   3.087   1.825   4.431 -0.0320  0.2820  0.3849
  501SOL    HW1 1702   3.060   1.814   4.336 -1.8123  1.4606  0.7134
  501SOL    HW2 1703   3.007   1.842   4.488  1.2661  3.1009  1.5648
  502SOL     OW 1704   2.592   0.901   0.656 -0.1805  0.3747  0.4297
  502SOL    HW1 1705   2.648   0.973   0.616  0.8829  0.2199  1.5531
  502SOL    HW2 1706   2.540   0.855   0.584 -0.4829  1.9046 -0.3661
  503SOL     OW 1707   0.003   4.887   5.050 -0.1212 -0.2791 -0.3266
  503SOL    HW1 1708   5.079   4.946   5.054  0.1101  0.1514 -1.5517
  503SOL    HW2 1709   0.083   4.942   5.024  0.6425 -0.6403  1.1679
  504SOL     OW 1710   0.131   2.998   2.675 -0.1783  0.7292  0.8154
  504SOL    HW1 1711   0.221   3.002   2.718  0.5766 -1.2467 -0.4198
  504SOL    HW2 1712   0.071   2.938   2.729 -0.3295  0.9734  0.9212
  505SOL     OW 1713   3.002   0.873   4.198  0.4759 -0.1557 -0.4230
  505SOL    HW1 1714   3.081   0.935   4.204  0.5370 -0.2422 -0.3378
  505SOL    HW2 1715   3.033   0.783   4.166  0.4558 -0.2718 -0.1189
  506SOL     OW 1716   2.816   0.708   2.337  0.0380  0.3989 -0.1892
  506SOL    HW1 1717   2.902   0.757   2.350 -0.2060  0.3495  1.8166
  506SOL    HW2 1718   2.822   0.653   2.253  2.3600 -0.4498  0.4536
  507SOL     OW 1719   2.176   2.656   2.198 -0.5670 -0.5782 -0.2968
  507SOL    HW1 1720   2.177   2.557   2.202 -1.9209 -0.6964 -2.0097
  507SOL    HW2 1721   2.154   2.693   2.289  0.7799 -1.7734  0.5591
  508SOL     OW 1722   1.779   2.664   3.984  0.4542  0.3929 -0.0879
  508SOL    HW1 1723   1.695   2.647   3.932 -0.0736  1.6372  0.3069
  508SOL    HW2 1724   1.797   2.588   4.046 -0.9675  0.5675  0.5674
  509SOL     OW 1725   4.150   1.711   0.341 -0.1801 -0.3832  0.1426
  509SOL    HW1 1726   4.241   1.716   0.383 -0.5938 -0.1000  1.0184
  509SOL    HW2 1727   4.137   1.791   0.282  0.2743 -0.6168 -0.2905
  510SOL     OW 1728   3.978   2.581   1.733  0.0806 -0.5492 -0.2818
  510SOL    HW1 1729   4.046   2.536   1.675 -0.8305  0.7409 -2.5043
  510SOL    HW2 1730   3.965   2.675   1.702 -1.2470 -0.1218  1.4024
  511SOL     OW 1731   1.180   1.234   4.670 -0.0353 -0.3124  0.2538
  511SOL    HW1 1732   1.176   1.139   4.639  0.4390 -1.0415  2.3102
  511SOL    HW2 1733   1.264   1.277   4.636 -0.1069 -0.7108 -0.4344
  512SOL     OW 1734   4.440   5.011   2.188 -0.2201 -0.4199  0.7053
  512SOL    HW1 1735   4.460   5.103   2.155 -0.3724 -0.2641  1.0423
  512SOL    HW2 1736   4.341   5.001   2.202 -0.2990 -0.8977 -0.1016
  513SOL     OW 1737   1.385   2.866   3.270 -0.6359 -0.2569  0.4362
  513SOL    HW1 1738   1.451   2.837   3.339 -0.2770 -0.5147 -0.0011
  513SOL    HW2 1739   1.375   2.793   3.202 -1.4082 -0.2382  0.5216
  514SOL     OW 1740   0.686   2.994   3.106  0.0842 -0.2888 -0.2680
  514SOL    HW1 1741   0.678   2.976   3.008 -2.1960 -0.4415 -0.1051
  514SOL    HW2 1742   0.705   3.090   3.121  1.5203 -0.4585 -0.8669
  515SOL     OW 1743   4.987   3.084   3.785  0.2194 -0.1414  0.4742
  515SOL    HW1 1744   5.026   3.153   3.847 -0.7835  2.6960 -1.8191
  515SOL    HW2 1745   5.034   3.087   3.697 -3.2649  1.7286 -1.5769
  516SOL     OW 1746   0.848   1.341   2.789 -0.2272  0.3802 -0.1258
  516SOL    HW1 1747   0.775   1.308   2.848  0.8152 -0.2740  0.8383
  516SOL    HW2 1748   0.934   1.342   2.840  0.9649 -1.3595 -1.9504
  517SOL     OW 1749   4.313   4.701   0.568  0.5068  0.1067 -0.5650
  517SOL    HW1 1750   4.301   4.715   0.470 -1.3761 -2.7756 -0.8420
  517SOL    HW2 1751   4.384   4.632   0.583  0.6595  0.4043  0.1000
  518SOL     OW 1752   2.224   2.484   1.783  0.9634 -0.2442  0.0921
  518SOL    HW1 1753   2.246   2.573   1.744  0.2682 -0.2718 -0.3801
  518SOL    HW2 1754   2.167   2.432   1.719  0.6401 -0.6858  0.7258
  519SOL     OW 1755   1.521   3.107   3.257 -0.4082  0.5693  0.1430
  519SOL    HW1 1756   1.615   3.104   3.223 -0.2527  0.8837  0.5404
  519SOL    HW2 1757   1.473   3.023   3.229 -0.2722  0.7914 -0.7968
  520SOL     OW 1758   2.580   4.858   0.309  0.0652  0.1764 -0.0944
  520SOL    HW1 1759   2.607   4.795   0.236  0.3519  0.8020 -0.5369
  520SOL    HW2 1760   2.487   4.837   0.338 -0.5850  0.7980 -1.6262
  521SOL     OW 1761   1.670   0.638   3.355 -0.2832  0.4463 -0.0842
  521SOL    HW1 1762   1.572   0.635   3.337 -0.5780  2.5288  0.9165
  521SOL    HW2 1763   1.704   0.732   3.344  1.6051 -0.2179 -0.3768
  522SOL     OW 1764   2.124   3.007   2.962 -0.8627 -0.2455  0.3797
  522SOL    HW1 1765   2.121   2.989   2.864 -2.3286 -1.2403  0.5736
  522SOL    HW2 1766   2.073   3.091   2.982  0.6557  0.7572  0.1567
  523SOL     OW 1767   3.252   0.434   0.507  0.0338  0.1242 -0.6335
  523SOL    HW1 1768   3.177   0.415   0.569  0.1068  0.1173 -0.5464
  523SOL    HW2 1769   3.219   0.435   0.413 -0.2361  0.8976 -0.5430
  524SOL     OW 1770   0.295   1.496   4.470 -0.2846  0.0075 -0.8256
  524SOL    HW1 1771   0.333   1.538   4.552  1.1608 -1.9481 -0.4253
  524SOL    HW2 1772   0.352   1.521   4.391 -0.5297  0.3114 -0.9071
  525SOL     OW 1773   3.405   2.888   0.722 -0.5894  0.7634  0.6121
  525SOL    HW1 1774   3.306   2.888   0.712 -0.6124  0.7440  0.8292
  525SOL    HW2 1775   3.443   2.976   0.692 -0.2998 -0.4491 -3.0171
  526SOL     OW 1776   2.296   0.727   4.549 -0.0174  0.6029  0.4453
  526SOL    HW1 1777   2.224   0.666   4.582 -1.3619  1.6170 -0.4766
  526SOL    HW2 1778   2.382   0.676   4.541 -0.7995 -0.8464  0.8371
  527SOL     OW 1779   5.146   0.687   0.072  0.4098  0.1385  0.1898
  527SOL    HW1 1780   0.022   0.660   5.139  0.7655 -0.3690  0.4663
  527SOL    HW2 1781   0.049   0.759   0.109  0.9918 -0.5145  0.5307
  528SOL     OW 1782   3.714   3.519   2.920 -0.0951  0.4455 -0.3319
  528SOL    HW1 1783   3.707   3.420   2.908  0.1565  0.4443 -0.4848
  528SOL    HW2 1784   3.642   3.564   2.867  0.4972  0.3982 -1.2094
  529SOL     OW 1785   4.134   0.509   4.095  0.1588  0.4637 -0.5016
  529SOL    HW1 1786   4.080   0.559   4.026  1.9758  1.8241 -1.0061
  529SOL    HW2 1787   4.217   0.475   4.053  0.6736  0.1697  0.7293
  530SOL     OW 1788   0.580   4.848   3.230  0.4168  0.6527 -0.1411
  530SOL    HW1 1789   0.541   4.940   3.234  1.4148  1.1015 -0.3812
  530SOL    HW2 1790   0.530   4.788   3.292 -1.7573  0.7643 -1.6485
  531SOL     OW 1791   1.147   0.982   3.950 -0.0779 -0.1242  0.9479
  531SOL    HW1 1792   1.073   0.916   3.957 -0.5108  0.2026 -0.2480
  531SOL    HW2 1793   1.172   1.016   4.041 -0.9961 -0.6683  1.4087
  532SOL     OW 1794   2.743   3.438   1.119 -0.1593  0.3873 -0.2765
  532SOL    HW1 1795   2.780   3.447   1.027 -0.1752  0.2490 -0.2970
  532SOL    HW2 1796   2.643   3.436   1.114 -0.2572  2.4546 -0.0825
  533SOL     OW 1797   0.073   1.012   0.785  0.1629  0.3423  0.4585
  533SOL    HW1 1798   0.113   0.927   0.820 -0.9455  0.0069  0.9794
  533SOL    HW2 1799   5.130   1.003   0.783  0.0572  1.4470  0.0136
  534SOL     OW 1800   4.250   1.755   2.366  0.1410 -0.3070 -0.1770
  534SOL    HW1 1801   4.338   1.803   2.358 -0.4149  0.8118  0.2786
  534SOL    HW2 1802   4.243   1.713   2.457 -0.9930  2.1352  0.9639
  535SOL     OW 1803   3.529   3.541   2.123  0.3207 -0.0645 -0.4447
  535SOL    HW1 1804   3.626   3.531   2.146  0.6238  2.2461 -0.4902
  535SOL    HW2 1805   3.477   3.470   2.169  2.0412 -1.4782 -0.5674
  536SOL     OW 1806   4.804   3.179   2.836 -0.5133 -1.1968 -0.4131
  536SOL    HW1 1807   4.839   3.241   2.766 -1.8723 -0.1173 -0.1872
  536SOL    HW2 1808   4.788   3.230   2.920 -2.8235 -1.5321 -0.5790
  537SOL     OW 1809   5.049   4.340   4.120 -0.0281  0.2924  0.2180
  537SOL    HW1 1810   5.006   4.263   4.074  1.6217 -1.3051  1.2098
  537SOL    HW2 1811   4.980   4.409   4.143 -1.6857 -1.2588  0.0408
  538SOL     OW 1812   4.294   4.978   3.201  0.3740  0.2107 -0.3906
  538SOL    HW1 1813   4.377   4.934   3.235 -1.6752 -1.5572  2.8630
  538SOL    HW2 1814   4.255   4.923   3.127  0.7743 -0.3698 -0.1807
  539SOL     OW 1815   0.443   0.030   3.600  0.5831 -0.4608 -0.2698
  539SOL    HW1 1816   0.350   0.052   3.630  2.1620  2.4700  3.2700
  539SOL    HW2 1817   0.464   0.083   3.518 -0.6215 -0.6879 -0.7599
  540SOL     OW 1818   0.625   3.377   0.379  0.1257 -0.2379  0.1993
  540SOL    HW1 1819   0.559   3.309   0.413  0.1375 -0.0966  0.5078
  540SOL    HW2 1820   0.717   3.339   0.385  0.1641 -0.0760  0.6802
  541SOL     OW 1821   0.912   0.380   1.133  0.3467  0.5286 -0.4498
  541SOL    HW1 1822   1.010   0.398   1.130  0.0735  2.3687  0.0129
  541SOL    HW2 1823   0.876   0.383   1.039  0.6534  0.3406 -0.5766
  542SOL     OW 1824   1.656   0.217   4.456  0.3724 -0.4834  0.0113
  542SOL    HW1 1825   1.566   0.189   4.423  0.1739  0.6431 -0.4228
  542SOL    HW2 1826   1.660   0.316   4.464  1.6605 -0.4972 -0.2333
  543SOL     OW 1827   4.747   3.049   3.281  0.3874 -0.0497 -0.2115
  543SOL    HW1 1828   4.743   2.977   3.211  2.7878 -0.6601  0.1888
  543SOL    HW2 1829   4.693   3.021   3.360  0.3022 -0.8558 -0.5386
  544SOL     OW 1830   0.213   2.436   4.511 -0.4140 -0.1885  0.5208
  544SOL    HW1 1831   0.221   2.500   4.435 -2.3487 -0.4218  0.0670
  544SOL    HW2 1832   0.221   2.486   4.598  2.1924  0.0228  0.2389
  545SOL     OW 1833   4.663   3.592   1.156 -0.5117  0.5468 -0.2508
  545SOL    HW1 1834   4.696   3.685   1.148 -2.9810  1.3082 -4.1031
  545SOL    HW2 1835   4.720   3.530   1.103  0.5019 -0.0444  1.4415
  546SOL     OW 1836   0.765   0.506   1.453 -0.2718 -0.3866 -0.2398
  546SOL    HW1 1837   0.787   0.532   1.359  0.4750  0.1371  0.0663
  546SOL    HW2 1838   0.777   0.585   1.513  1.5831 -1.2720  0.6412
  547SOL     OW 1839   1.086   0.492   2.243  0.0795  0.3149  0.4247
  547SOL    HW1 1840   1.154   0.543   2.192 -0.2659  2.2059  1.7317
  547SOL    HW2 1841   0.996   0.535   2.231 -0.4379 -0.6431  0.7189
  548SOL     OW 1842   5.083   3.083   0.800 -0.3068 -0.0656 -0.0282
  548SOL    HW1 1843   5.101   3.160   0.739  0.5930 -0.1387  0.1387
  548SOL    HW2 1844   5.071   3.000   0.746 -1.9692  0.2768 -0.2641
  549SOL     OW 1845   2.568   4.600   0.827 -0.1195 -0.4004 -0.2463
  549SOL    HW1 1846   2.599   4.545   0.904 -0.5127 -0.8096 -0.3786
  549SOL    HW2 1847   2.579   4.549   0.742  3.6692  1.2761 -0.9840
  550SOL     OW 1848   2.625   3.697   3.526  0.2237 -0.9093  0.1215
  550SOL    HW1 1849   2.707   3.747   3.554  0.0108  0.4447 -1.4935
  550SOL    HW2 1850   2.573   3.753   3.462 -1.0071 -2.5090 -0.3307
  551SOL     OW 1851   1.117   0.433   1.631 -0.1334 -0.2677  0.0628
  551SOL    HW1 1852   1.030   0.484   1.629  0.1688  0.2428 -0.8482
  551SOL    HW2 1853   1.176   0.467   1.558  0.0883 -1.9360 -0.5766
  552SOL     OW 1854   0.744   3.903   3.265 -0.1683 -0.6526  0.0471
  552SOL    HW1 1855   0.778   3.853   3.345 -1.9069 -1.1111  0.5518
  552SOL    HW2 1856   0.769   3.999   3.272  0.1647 -0.7932  0.8701
  553SOL     OW 1857   2.226   3.653   0.305  0.1035 -0.8997 -0.3081
  553SOL    HW1 1858   2.139   3.604   0.305  0.0887 -0.8725 -0.1841
  553SOL    HW2 1859   2.236   3.705   0.389 -0.3644  0.1872 -0.9080
  554SOL     OW 1860   3.010   2.342   2.309  0.2952  0.1452  0.4003
  554SOL    HW1 1861   3.106   2.360   2.332  0.9919 -1.6038 -0.9032
  554SOL    HW2 1862   2.996   2.353   2.211 -0.5260 -0.8130  0.3945
  555SOL     OW 1863   3.045   3.696   2.630  0.1569 -0.1177 -0.2881
  555SOL    HW1 1864   3.056   3.597   2.642  2.5260  0.2328  1.0728
  555SOL    HW2 1865   3.133   3.741   2.645 -0.7463  2.1794 -1.4300
  556SOL     OW 1866   3.100   1.930   2.341 -0.2440 -0.1018  0.1421
  556SOL    HW1 1867   3.029   1.860   2.327 -2.0648  1.3050  1.6863
  556SOL    HW2 1868   3.125   1.970   2.254 -0.9232 -1.0288 -0.5005
  557SOL     OW 1869   2.764   2.312   4.487  0.6174  0.0210  0.3583
  557SOL    HW1 1870   2.717   2.375   4.425  0.0816 -1.1089 -0.4110
  557SOL    HW2 1871   2.851   2.285   4.447  0.6700 -0.0246  0.5040
  558SOL     OW 1872   1.168   3.917   4.215  0.1961 -0.5464  0.3623
  558SOL    HW1 1873   1.160   3.955   4.122 -0.7378 -2.1583 -0.2710
  558SOL    HW2 1874   1.077   3.894   4.249  0.7034 -6.0548 -1.0801
  559SOL     OW 1875   3.164   2.493   3.590 -0.3385 -0.3653 -0.2541
  559SOL    HW1 1876   3.208   2.569   3.541 -1.6601  0.0914 -0.7607
  559SOL    HW2 1877   3.137   2.524   3.681  1.7826 -1.1090  0.6981
  560SOL     OW 1878   4.390   1.045   2.474 -0.3902 -0.2147 -0.0194
  560SOL    HW1 1879   4.341   1.044   2.561 -0.1868 -0.5375  0.0946
  560SOL    HW2 1880   4.416   0.952   2.449  1.7620  0.1019  0.8344
  561SOL     OW 1881   4.273   1.421   0.989 -0.4035 -0.4531  0.4536
  561SOL    HW1 1882   4.300   1.477   1.067  1.5067 -0.4144 -0.1875
  561SOL    HW2 1883   4.180   1.446   0.960  0.1021  1.8548  0.6551
  562SOL     OW 1884   1.669   1.000   1.997 -0.2020  0.4606 -0.1518
  562SOL    HW1 1885   1.613   1.006   1.914  0.2865  0.6403 -0.4718
  562SOL    HW2 1886   1.609   0.999   2.077 -0.7338 -0.6894 -0.5373
  563SOL     OW 1887   4.164   4.924   2.063  0.1933 -0.0454  0.5686
  563SOL    HW1 1888   4.100   4.914   2.140  2.6046 -0.8754  2.6395
  563SOL    HW2 1889   4.184   4.833   2.025  0.6599  0.1097  0.4352
  564SOL     OW 1890   4.410   0.603   3.123 -0.0645  0.5339  0.1283
  564SOL    HW1 1891   4.355   0.657   3.186  0.1435  0.5919  0.2616
  564SOL    HW2 1892   4.490   0.567   3.171 -0.2578  0.0201  0.0695
  565SOL     OW 1893   4.330   2.622   1.334 -0.0636 -0.4861  0.4991
  565SOL    HW1 1894   4.393   2.699   1.331  0.0139 -0.5703 -1.0723
  565SOL    HW2 1895   4.378   2.538   1.307 -0.7301 -0.6136 -0.3607
  566SOL     OW 1896   4.527   2.206   3.756  0.4280 -0.2095  0.1001
  566SOL    HW1 1897   4.452   2.211   3.690 -0.8903  1.5312  1.6219
  566SOL    HW2 1898   4.508   2.135   3.824  0.8907 -0.7510 -0.3249
  567SOL     OW 1899   4.289   1.386   1.379  0.2811  0.0128  0.1836
  567SOL    HW1 1900   4.267   1.436   1.295 -0.5435 -0.2511  0.2356
  567SOL    HW2 1901   4.269   1.443   1.459 -1.4959 -0.6847  0.2703
  568SOL     OW 1902   1.024   3.506   2.880 -0.3518  0.1725 -0.1476
  568SOL    HW1 1903   1.007   3.446   2.957  0.0362  0.4942  0.1954
  568SOL    HW2 1904   1.104   3.473   2.829  0.3054  0.7876  0.4601
  569SOL     OW 1905   4.905   0.021   2.385  0.1624 -0.1563 -0.4725
  569SOL    HW1 1906   4.823   5.121   2.375 -1.7684  2.2342  0.8184
  569SOL    HW2 1907   4.910   0.086   2.309 -0.7282  1.5365  0.8676
  570SOL     OW 1908   0.034   0.506   3.188 -0.0027 -0.1851  0.0391
  570SOL    HW1 1909   5.122   0.460   3.133  1.7636 -0.1498 -2.3917
  570SOL    HW2 1910   0.029   0.605   3.173  0.1445 -0.1203  0.3908
  571SOL     OW 1911   3.245   1.283   1.635  0.2543  0.4496 -0.0172
  571SOL    HW1 1912   3.187   1.363   1.622  0.3255  0.3899 -0.7397
  571SOL    HW2 1913   3.314   1.280   1.563  1.4505  0.7668  1.0727
  572SOL     OW 1914   5.030   0.458   3.752  0.3227 -0.0347 -0.0056
  572SOL    HW1 1915   4.959   0.405   3.798  0.7508  0.9261  1.8823
  572SOL    HW2 1916   5.038   0.548   3.795  1.4592  0.5497 -1.3492
  573SOL     OW 1917   0.655   4.632   3.722  0.4120 -0.1361  0.1332
  573SOL    HW1 1918   0.746   4.671   3.706  0.5508 -0.8791 -1.0628
  573SOL    HW2 1919   0.588   4.683   3.668  0.3375 -0.4353 -0.0618
  574SOL     OW 1920   0.783   0.769   4.709  0.3574 -0.4401 -0.4975
  574SOL    HW1 1921   0.740   0.859   4.705  2.6914  0.8696  1.4439
  574SOL    HW2 1922   0.783   0.728   4.618  1.1036  2.4831 -1.9273
  575SOL     OW 1923   1.556   3.811   2.237 -0.9061  0.0880  1.0088
  575SOL    HW1 1924   1.572   3.779   2.143 -1.0434  0.6814  0.7777
  575SOL    HW2 1925   1.468   3.776   2.269 -1.6062  1.1563  0.3299
  576SOL     OW 1926   0.144   1.632   1.208 -0.1346 -0.7187 -0.0004
  576SOL    HW1 1927   0.095   1.581   1.278  1.3483 -3.1232 -0.5923
  576SOL    HW2 1928   0.204   1.699   1.251 -1.9919  0.5092  0.8090
  577SOL     OW 1929   3.128   3.826   3.587  0.5769 -0.5524 -0.1170
  577SOL    HW1 1930   3.038   3.837   3.630  0.6379  0.7063 -0.2739
  577SOL    HW2 1931   3.120   3.763   3.510 -1.0002  2.0503 -2.3039
  578SOL     OW 1932   2.435   3.627   2.464  0.0535  0.8613 -0.4618
  578SOL    HW1 1933   2.368   3.667   2.401  0.2821  0.1597 -1.1690
  578SOL    HW2 1934   2.521   3.612   2.415 -0.1220 -0.7936 -0.3169
  579SOL     OW 1935   1.082   5.037   3.963 -0.0258  0.2938 -0.6897
  579SOL    HW1 1936   1.158   5.098   3.942 -0.5979  1.1361 -0.4051
  579SOL    HW2 1937   0.996   5.087   3.953 -0.5014 -0.4023 -0.2096
  580SOL     OW 1938   1.905   0.703   0.253  0.0262 -0.1899 -0.0221
  580SOL    HW1 1939   1.807   0.712   0.232  0.3612 -0.7939 -1.9958
  580SOL    HW2 1940   1.925   0.607   0.274  0.7766 -0.8198 -3.1914
  581SOL     OW 1941   4.389   1.948   2.036  0.8079  0.4831  0.2044
  581SOL    HW1 1942   4.480   1.924   2.070  0.1134 -0.8542  1.2431
  581SOL    HW2 1943   4.328   1.868   2.044 -0.3867  1.2655 -0.7152
  582SOL     OW 1944   5.064   3.603   4.180  0.1187  0.8240 -0.0189
  582SOL    HW1 1945   4.976   3.646   4.160  0.0993  0.5132 -0.6294
  582SOL    HW2 1946   5.054   3.504   4.176  0.3944  0.7801  0.3630
  583SOL     OW 1947   1.197   3.235   2.581 -0.7897  0.4667 -0.0914
  583SOL    HW1 1948   1.125   3.268   2.521 -1.1377  0.6072  0.3941
  583SOL    HW2 1949   1.277   3.209   2.527 -1.2439  0.2049 -0.6452
  584SOL     OW 1950   3.992   2.472   1.232 -0.0717 -0.0082 -0.0631
  584SOL    HW1 1951   4.087   2.502   1.227 -0.6459  2.0831  0.5929
  584SOL    HW2 1952   3.951   2.475   1.141 -0.0354  1.0304 -0.0583
  585SOL     OW 1953   0.916   3.170   2.207  0.0315 -0.4462  0.6004
  585SOL    HW1 1954   0.876   3.191   2.118  2.3605  1.0299 -0.2098
  585SOL    HW2 1955   0.985   3.099   2.197  2.1100  1.4346  0.6286
  586SOL     OW 1956   0.185   3.811   1.926  0.3556 -1.0794 -0.2573
  586SOL    HW1 1957   0.121   3.882   1.895 -0.2689 -2.0639 -1.2977
  586SOL    HW2 1958   0.207   3.827   2.022 -0.7326 -0.1834 -0.1289
  587SOL     OW 1959   2.885   3.718   4.182  0.2835  0.2393 -0.5830
  587SOL    HW1 1960   2.798   3.695   4.138  0.1783  0.8465 -0.6952
  587SOL    HW2 1961   2.926   3.797   4.136  0.7312  0.1645 -0.3161
  588SOL     OW 1962   2.206   3.697   0.568  0.3118 -0.0134 -0.6275
  588SOL    HW1 1963   2.187   3.599   0.563  2.1320 -0.3676 -1.2777
  588SOL    HW2 1964   2.280   3.714   0.634  0.5710  0.8255 -1.1179
  589SOL     OW 1965   0.723   0.587   1.164 -0.6272  0.4000 -0.6948
  589SOL    HW1 1966   0.635   0.548   1.192 -1.1670  0.0749 -2.6961
  589SOL    HW2 1967   0.787   0.513   1.142 -0.6485  0.6256 -1.5435
  590SOL     OW 1968   1.005   0.462   4.718 -0.1836 -0.3559 -0.0151
  590SOL    HW1 1969   1.064   0.443   4.640  0.4755 -0.7477  0.5763
  590SOL    HW2 1970   0.913   0.486   4.684 -0.1945 -1.5281 -0.8739
  591SOL     OW 1971   4.585   1.483   0.533  0.1064  0.0147 -0.9804
  591SOL    HW1 1972   4.664   1.422   0.534  1.8813  2.1354  1.5332
  591SOL    HW2 1973   4.557   1.504   0.627 -0.5523  2.8094 -1.6883
  592SOL     OW 1974   2.529   0.134   1.540 -0.6329  0.2551 -0.1133
  592SOL    HW1 1975   2.464   0.113   1.613  0.8460  0.2352  1.2404
  592SOL    HW2 1976   2.572   0.049   1.509 -1.6521  0.1855 -1.4523
  593SOL     OW 1977   3.611   3.050   2.011 -0.0315  0.3942  0.6599
  593SOL    HW1 1978   3.575   3.009   2.094 -0.5072 -0.2260  0.1629
  593SOL    HW2 1979   3.538   3.100   1.963 -0.5916 -1.7210 -0.8729
  594SOL     OW 1980   2.635   2.947   4.822 -0.6440  0.3201  0.1644
  594SOL    HW1 1981   2.608   3.009   4.748  0.3650  0.3735 -0.1884
  594SOL    HW2 1982   2.655   2.856   4.783 -0.6298  0.2022  0.4470
  595SOL     OW 1983   2.632   3.534   2.794  0.0639  0.7577  0.5203
  595SOL    HW1 1984   2.668   3.445   2.765 -2.0661  0.0121  0.0048
  595SOL    HW2 1985   2.683   3.607   2.749 -0.7622 -0.2982 -2.3511
  596SOL     OW 1986   2.362   1.354   4.855 -0.3974  0.3430 -0.6187
  596SOL    HW1 1987   2.384   1.266   4.812 -0.6063  0.2771 -0.5908
  596SOL    HW2 1988   2.444   1.390   4.899 -0.0449  0.6746 -1.5306
  597SOL     OW 1989   2.730   0.326   1.560  0.3651 -0.1728 -0.3004
  597SOL    HW1 1990   2.725   0.350   1.657  0.0873 -0.8330 -0.1421
  597SOL    HW2 1991   2.664   0.253   1.540 -1.3158  1.5955 -1.4986
  598SOL     OW 1992   3.439   1.756   1.026  0.4054 -0.1727 -0.1717
  598SOL    HW1 1993   3.460   1.658   1.033  1.3077  0.1108  1.9884
  598SOL    HW2 1994   3.524   1.807   1.015  0.0711  0.4369  0.0393
  599SOL     OW 1995   1.003   1.845   4.804  0.2302 -0.1705  0.1377
  599SOL    HW1 1996   0.991   1.934   4.849 -0.3857 -0.1112 -0.1163
  599SOL    HW2 1997   1.045   1.780   4.866  0.8426  0.3478  0.2751
  600SOL     OW 1998   0.790   1.398   3.157 -0.0604  0.0385  0.3153
  600SOL    HW1 1999   0.734   1.354   3.088  0.2593 -0.4088  0.3311
  600SOL    HW2 2000   0.771   1.357   3.246 -1.6395  1.6870  0.7995
  601SOL     OW 2001   1.644   4.857   3.068  0.3262  0.3894 -0.5383
  601SOL    HW1 2002   1.628   4.780   3.130  0.8616  0.2721 -0.5355
  601SOL    HW2 2003   1.566   4.867   3.006  0.3008 -0.2385 -0.6182
  602SOL     OW 2004   3.546   4.530   2.136  0.3103  0.0906 -0.6228
  602SOL    HW1 2005   3.623   4.533   2.071 -0.2059  0.4237 -1.2298
  602SOL    HW2 2006   3.545   4.615   2.189  0.5621 -0.0613 -0.3701
  603SOL     OW 2007   1.882   2.298   4.354 -0.3128 -0.4410 -0.2147
  603SOL    HW1 2008   1.806   2.294   4.418  1.6900 -0.8600  2.3412
  603SOL    HW2 2009   1.887   2.388   4.312 -0.2288  0.7837  2.2787
  604SOL     OW 2010   3.143   1.282   4.824 -0.2070 -0.3098 -0.3926
  604SOL    HW1 2011   3.168   1.359   4.883 -0.6129 -0.0426 -0.5596
  604SOL    HW2 2012   3.222   1.256   4.768 -0.6571  1.5283 -2.0331
  605SOL     OW 2013   3.219   3.092   4.332 -0.1800 -0.0193  0.9818
  605SOL    HW1 2014   3.230   2.994   4.317  1.1784 -0.4836  4.2274
  605SOL    HW2 2015   3.125   3.119   4.307 -0.3261 -1.9162 -0.7420
  606SOL     OW 2016   1.575   1.413   3.877  0.2178 -0.0002 -0.3521
  606SOL    HW1 2017   1.502   1.365   3.829 -3.2619  1.6328  2.8140
  606SOL    HW2 2018   1.587   1.505   3.839 -0.0048  0.0313 -0.3451
  607SOL     OW 2019   2.375   4.168   4.275  0.7407  0.0933  0.3794
  607SOL    HW1 2020   2.435   4.107   4.223  0.5544 -0.1632  0.4653
  607SOL    HW2 2021   2.329   4.231   4.212  0.4124 -0.3063  0.2093
  608SOL     OW 2022   0.945   1.493   4.083 -0.1638  0.0627  0.2052
  608SOL    HW1 2023   0.991   1.520   4.168  0.3401 -0.3802  0.0767
  608SOL    HW2 2024   0.970   1.399   4.060  1.1180  0.7224 -1.3548
  609SOL     OW 2025   0.663   1.316   4.129  0.0411 -0.8172 -1.0200
  609SOL    HW1 2026   0.747   1.282   4.086  0.9377  0.0287  0.0076
  609SOL    HW2 2027   0.665   1.416   4.131  0.3462 -0.8119  1.4954
  610SOL     OW 2028   1.907   4.773   3.078  0.0786  0.0712  0.1774
  610SOL    HW1 2029   1.817   4.814   3.065  0.6450  1.9510  1.6362
  610SOL    HW2 2030   1.896   4.680   3.111 -1.3766  0.5273  1.1114
  611SOL     OW 2031   1.481   4.668   1.977  0.6960 -0.2194  0.1080
  611SOL    HW1 2032   1.528   4.735   1.920 -0.0811 -0.1043 -0.4095
  611SOL    HW2 2033   1.382   4.681   1.969  0.5577 -0.7799  0.7887
  612SOL     OW 2034   5.129   1.467   0.171  0.0269 -0.0436  0.3060
  612SOL    HW1 2035   5.092   1.376   0.151  1.3348 -0.1659 -1.8334
  612SOL    HW2 2036   0.024   1.464   0.256  1.5786 -1.7843 -0.6496
  613SOL     OW 2037   5.078   4.653   3.071 -0.1696 -0.2109  0.1021
  613SOL    HW1 2038   0.008   4.641   3.023 -0.7320 -2.3258 -0.4850
  613SOL    HW2 2039   5.075   4.743   3.114  1.8747  0.2884 -0.7349
  614SOL     OW 2040   0.943   4.945   1.905  0.0254 -0.4327  0.7617
  614SOL    HW1 2041   0.860   4.975   1.858 -0.3936  0.9073  2.2703
  614SOL    HW2 2042   1.012   5.017   1.899  1.0269 -1.4402 -0.2680
  615SOL     OW 2043   0.682   1.339   3.445  0.2125 -0.0789  0.2850
  615SOL    HW1 2044   0.706   1.425   3.489  0.5224 -0.8034  1.5984
  615SOL    HW2 2045   0.763   1.280   3.441 -0.6204 -1.4466  2.1434
  616SOL     OW 2046   2.066   0.281   3.213  0.0011 -0.0764  0.0591
  616SOL    HW1 2047   2.135   0.209   3.216 -0.6381 -0.7009  0.0806
  616SOL    HW2 2048   2.107   0.368   3.239  1.0368 -0.2215 -1.0008
  617SOL     OW 2049   4.023   4.731   5.067 -1.1734  0.1023 -0.2813
  617SOL    HW1 2050   4.023   4.670   5.146 -0.9378 -0.4457 -0.6966
  617SOL    HW2 2051   3.933   4.773   5.057 -3.1287 -4.0508 -2.9132
  618SOL     OW 2052   3.349   4.620   4.024  0.4753 -0.6734 -0.4571
  618SOL    HW1 2053   3.354   4.619   4.124  0.4716 -0.4087 -0.4519
  618SOL    HW2 2054   3.439   4.599   3.986  0.3488 -1.3307 -0.4034
  619SOL     OW 2055   5.126   3.952   3.337  0.0281 -0.0273 -0.2839
  619SOL    HW1 2056   5.035   3.983   3.365  1.1137  2.8197  0.4420
  619SOL    HW2 2057   0.036   3.977   3.408  1.5346 -1.0868 -1.2838
  620SOL     OW 2058   1.539   3.237   1.958 -0.6101 -0.0121  0.2637
  620SOL    HW1 2059   1.616   3.235   2.022  0.3417  0.5946 -0.8303
  620SOL    HW2 2060   1.573   3.237   1.864 -1.9573  0.0782 -0.2497
  621SOL     OW 2061   3.925   1.865   5.128  0.0945  0.6029 -0.5262
  621SOL    HW1 2062   3.908   1.949   5.077  1.3228  0.6367 -0.9172
  621SOL    HW2 2063   3.988   1.884   0.046 -0.9180  0.3486  0.4060
  622SOL     OW 2064   0.880   0.952   3.010 -0.0024 -0.9864 -0.3803
  622SOL    HW1 2065   0.966   1.001   3.026 -0.7763  1.4866 -3.0521
  622SOL    HW2 2066   0.892   0.886   2.936 -0.4664 -0.3848 -0.9999
  623SOL     OW 2067   0.732   1.622   1.703  0.7481  1.1372  0.2674
  623SOL    HW1 2068   0.728   1.537   1.651  2.0704  0.0363  1.8402
  623SOL    HW2 2069   0.818   1.669   1.682  0.4254  1.6485  0.0726
  624SOL     OW 2070   2.690   2.330   2.104 -0.6655  0.2332 -0.5789
  624SOL    HW1 2071   2.646   2.253   2.056 -0.7671  0.1242 -0.3103
  624SOL    HW2 2072   2.621   2.382   2.154 -0.4617 -0.0634  0.0176
  625SOL     OW 2073   2.279   5.000   0.368  0.1880  0.4317  0.7289
  625SOL    HW1 2074   2.293   4.901   0.376 -1.1080  0.3040  1.7432
  625SOL    HW2 2075   2.257   5.038   0.458  0.9014  1.6905  0.3891
  626SOL     OW 2076   2.748   2.759   4.389 -0.4803 -0.1187 -0.3940
  626SOL    HW1 2077   2.840   2.747   4.426 -0.1462  0.8048 -0.9019
  626SOL    HW2 2078   2.682   2.761   4.464  0.0645  0.5379  0.0842
  627SOL     OW 2079   2.411   1.563   2.069  0.5326 -0.3306 -0.4219
  627SOL    HW1 2080   2.321   1.524   2.087  0.2597 -0.6866 -2.2787
  627SOL    HW2 2081   2.453   1.515   1.992  1.3256  1.3194 -1.0756
  628SOL     OW 2082   4.577   2.889   2.499  0.4714 -0.1566  0.7126
  628SOL    HW1 2083   4.489   2.865   2.459  1.6555 -0.9943 -1.5514
  628SOL    HW2 2084   4.562   2.947   2.580 -2.0910  0.5474 -0.1778
  629SOL     OW 2085   1.310   4.770   1.011 -0.1846 -0.7423  0.2180
  629SOL    HW1 2086   1.266   4.795   0.925  0.9406 -3.3935 -1.2550
  629SOL    HW2 2087   1.247   4.715   1.067 -0.0100 -1.4133 -0.2289
  630SOL     OW 2088   1.952   0.398   2.160 -0.1575 -0.4499 -0.3250
  630SOL    HW1 2089   2.024   0.450   2.114 -2.5711  2.5439 -1.0762
  630SOL    HW2 2090   1.974   0.391   2.258  1.7477 -0.8182 -0.7444
  631SOL     OW 2091   2.265   0.015   2.291 -0.8267  0.5936  0.1708
  631SOL    HW1 2092   2.234   0.089   2.350 -0.7869 -0.6908  1.8926
  631SOL    HW2 2093   2.196   5.154   2.220 -1.4360  1.3837  0.5511
  632SOL     OW 2094   0.207   0.573   4.403 -0.1489  0.1801 -0.9073
  632SOL    HW1 2095   0.173   0.596   4.312 -1.2681  1.7314 -0.1596
  632SOL    HW2 2096   0.271   0.496   4.397 -0.2001  0.2418 -2.9745
  633SOL     OW 2097   4.688   0.454   1.763  0.4479 -0.4884 -0.6839
  633SOL    HW1 2098   4.741   0.518   1.819 -0.2099 -1.3757  0.9992
  633SOL    HW2 2099   4.597   0.492   1.747 -0.4336 -1.5218  1.4905
  634SOL     OW 2100   4.154   1.519   2.524  0.2670  0.1908  0.2202
  634SOL    HW1 2101   4.181   1.587   2.593 -0.7083 -0.2367  1.0479
  634SOL    HW2 2102   4.235   1.470   2.493  0.7436  0.4433  1.0141
  635SOL     OW 2103   4.463   1.532   4.078 -0.0845  0.2443 -0.4079
  635SOL    HW1 2104   4.478   1.626   4.110 -1.6254  0.6427 -0.7549
  635SOL    HW2 2105   4.538   1.474   4.110  0.5992  1.4656  0.3184
  636SOL     OW 2106   2.838   0.514   1.382  0.3275  0.3721 -0.3180
  636SOL    HW1 2107   2.791   0.449   1.441  0.6160  1.7341  1.5050
  636SOL    HW2 2108   2.799   0.606   1.394  1.0626  0.8748 -1.4989
  637SOL     OW 2109   1.742   3.213   4.167  0.0133 -0.9338 -0.4412
  637SOL    HW1 2110   1.658   3.233   4.216  0.5126  0.7719 -0.2044
  637SOL    HW2 2111   1.753   3.114   4.157 -2.7411 -1.1961 -1.7734
  638SOL     OW 2112   1.005   1.417   4.798 -0.2608  0.1167 -0.4528
  638SOL    HW1 2113   1.061   1.342   4.765 -0.2857  0.7965 -2.1591
  638SOL    HW2 2114   0.960   1.461   4.720 -1.3653  1.0049  0.6520
  639SOL     OW 2115   1.553   5.115   0.582  0.4577  0.0107  0.1749
  639SOL    HW1 2116   1.630   0.011   0.547  0.6018 -0.2952  0.0220
  639SOL    HW2 2117   1.583   5.058   0.658 -0.3616  2.4735  2.4832
  640SOL     OW 2118   2.280   3.252   0.463 -0.0540  0.3949  0.0595
  640SOL    HW1 2119   2.220   3.196   0.407 -1.2341  0.7779  0.9115
  640SOL    HW2 2120   2.376   3.228   0.443 -0.3954  0.7594 -2.3247
  641SOL     OW 2121   4.639   2.687   1.564 -0.7443 -0.1439  0.0636
  641SOL    HW1 2122   4.614   2.593   1.587 -2.2419 -0.1639 -1.4177
  641SOL    HW2 2123   4.662   2.737   1.647  1.2138 -2.0814  0.8010
  642SOL     OW 2124   2.800   5.145   1.928 -0.0514 -0.4201  0.3549
  642SOL    HW1 2125   2.757   5.156   2.018  0.8832 -1.1096  0.9167
  642SOL    HW2 2126   2.884   0.043   1.925 -0.5921  0.3869 -0.4775
  643SOL     OW 2127   3.173   0.128   0.366 -0.1489  0.0545  0.0265
  643SOL    HW1 2128   3.197   0.081   0.281 -1.8863  0.6239 -0.8265
  643SOL    HW2 2129   3.155   0.224   0.347 -0.8384  0.1265  0.9933
  644SOL     OW 2130   3.630   3.681   0.092 -0.2388  0.1810  0.2261
  644SOL    HW1 2131   3.689   3.710   0.016 -1.5739  1.0863 -0.5062
  644SOL    HW2 2132   3.534   3.695   0.067 -0.7231  0.3221  2.0267
  645SOL     OW 2133   1.062   1.659   2.718  0.3442 -0.4243  0.2404
  645SOL    HW1 2134   1.101   1.740   2.674  0.3455 -0.3342  0.4070
  645SOL    HW2 2135   0.962   1.669   2.723  0.5533  1.5067  3.9919
  646SOL     OW 2136   4.182   4.242   5.081 -0.7304 -0.7560 -0.3687
  646SOL    HW1 2137   4.181   4.157   5.028  0.7489 -2.2155  1.7854
  646SOL    HW2 2138   4.098   4.250   5.135 -1.1434 -0.5134 -1.0393
  647SOL     OW 2139   4.812   3.459   0.978  0.3132 -0.1193  0.2201
  647SOL    HW1 2140   4.901   3.413   0.969 -0.0817 -0.4964 -3.4843
  647SOL    HW2 2141   4.752   3.430   0.904 -1.7005  2.7255  0.5624
  648SOL     OW 2142   1.895   2.573   1.309  0.4874 -0.5580  0.2890
  648SOL    HW1 2143   1.879   2.572   1.407  0.9103  1.8720  0.4559
  648SOL    HW2 2144   1.813   2.542   1.261 -0.2068 -0.4678  1.3848
  649SOL     OW 2145   0.253   0.155   2.253  0.0223 -0.0779 -0.0709
  649SOL    HW1 2146   0.248   0.209   2.169  0.9630  1.7270  0.9746
  649SOL    HW2 2147   0.215   0.065   2.237 -1.9998  0.9976 -1.8164
  650SOL     OW 2148   2.520   3.712   3.790  0.4296 -0.1348  0.4969
  650SOL    HW1 2149   2.497   3.808   3.805 -1.3319 -0.8427  3.0297
  650SOL    HW2 2150   2.535   3.695   3.693 -2.6787  1.9962 -0.4699
  651SOL     OW 2151   3.706   1.223   0.854 -0.0903  0.0969 -0.2068
  651SOL    HW1 2152   3.658   1.296   0.805  0.2732 -0.2281 -1.0828
  651SOL    HW2 2153   3.785   1.193   0.799  0.3627 -0.2522  0.6105
  652SOL     OW 2154   0.459   1.329   0.340 -0.0221  0.1334  0.5213
  652SOL    HW1 2155   0.471   1.417   0.294 -2.8950  0.0053 -0.6922
  652SOL    HW2 2156   0.514   1.259   0.294  0.5083  0.8554  0.0432
  653SOL     OW 2157   1.441   4.812   1.339 -0.3053  0.0822  0.1681
  653SOL    HW1 2158   1.414   4.721   1.307 -0.7496  0.3295 -0.1647
  653SOL    HW2 2159   1.448   4.811   1.439 -1.1743 -0.0903  0.2335
  654SOL     OW 2160   0.333   4.724   3.349 -0.1718 -0.3418 -0.8458
  654SOL    HW1 2161   0.266   4.797   3.335  0.2926  0.1958 -0.3572
  654SOL    HW2 2162   0.289   4.635   3.337 -0.7217  0.0203 -1.5565
  655SOL     OW 2163   1.842   3.707   2.657  0.0159 -0.2463  0.2390
  655SOL    HW1 2164   1.892   3.692   2.572 -0.7213  3.1024 -0.9514
  655SOL    HW2 2165   1.744   3.693   2.641  0.0892 -2.8523  1.5135
  656SOL     OW 2166   1.819   2.509   3.240 -0.2368  0.1465 -0.0963
  656SOL    HW1 2167   1.770   2.466   3.316 -0.0372  0.0443 -0.0242
  656SOL    HW2 2168   1.828   2.607   3.256 -0.5619  0.1953 -0.1893
  657SOL     OW 2169   3.416   0.280   2.497 -0.8961 -0.2093 -0.5447
  657SOL    HW1 2170   3.512   0.265   2.473 -0.6097  2.0440 -1.0912
  657SOL    HW2 2171   3.389   0.219   2.571  0.6580 -1.5665 -1.0502
  658SOL     OW 2172   2.999   4.392   0.872 -0.1887 -0.3855 -0.3137
  658SOL    HW1 2173   3.070   4.388   0.802  1.8873 -1.8967  1.7157
  658SOL    HW2 2174   2.912   4.359   0.834  0.8389 -1.1064 -2.1414
  659SOL     OW 2175   2.706   1.718   0.056  0.0066  0.0571  0.4859
  659SOL    HW1 2176   2.688   1.792   0.120  1.2274 -0.1964  1.1539
  659SOL    HW2 2177   2.724   1.756   5.122 -1.6818  0.4185  0.2827
  660SOL     OW 2178   0.356   4.795   3.982  0.3659 -0.2246 -0.4780
  660SOL    HW1 2179   0.257   4.803   3.994  0.6089 -1.0564  2.9408
  660SOL    HW2 2180   0.390   4.878   3.938 -1.7513  0.3135 -1.2526
  661SOL     OW 2181   0.964   1.606   0.521  0.0118  0.2621 -0.7224
  661SOL    HW1 2182   0.889   1.651   0.569 -0.8551  0.5858 -2.3051
  661SOL    HW2 2183   0.953   1.507   0.525  0.3249  0.2632  0.2999
  662SOL     OW 2184   2.068   0.863   4.456  0.1456 -0.5232 -0.0106
  662SOL    HW1 2185   2.155   0.822   4.485 -0.3340 -0.4891  1.5490
  662SOL    HW2 2186   2.084   0.956   4.425  0.6204 -0.4228  0.5324
  663SOL     OW 2187   0.594   3.591   1.713 -0.2872  1.0506 -0.2553
  663SOL    HW1 2188   0.495   3.591   1.727 -0.1588 -1.3907  1.2515
  663SOL    HW2 2189   0.614   3.549   1.624 -0.5768  0.4546 -0.0448
  664SOL     OW 2190   1.637   2.084   4.398  0.4148  0.2642  0.3011
  664SOL    HW1 2191   1.562   2.126   4.450 -1.1206 -0.7879 -0.9780
  664SOL    HW2 2192   1.612   2.079   4.302  1.6037 -1.2335  0.0280
  665SOL     OW 2193   3.735   4.969   1.401 -0.1760  1.0249 -0.1611
  665SOL    HW1 2194   3.653   4.914   1.408 -0.1689  0.9409 -0.6553
  665SOL    HW2 2195   3.718   5.061   1.437 -1.3643  1.9301 -2.7990
  666SOL     OW 2196   5.058   4.840   1.215  0.2595 -0.4512  0.0559
  666SOL    HW1 2197   5.019   4.932   1.208  0.4653 -0.3667  0.0257
  666SOL    HW2 2198   5.063   4.815   1.312 -1.6320 -1.2180  0.0012
  667SOL     OW 2199   1.811   1.650   0.480  0.3499  0.8241  0.2612
  667SOL    HW1 2200   1.825   1.596   0.563  0.1473 -0.3942 -0.4777
  667SOL    HW2 2201   1.900   1.673   0.441  0.4560 -1.0330 -0.6935
  668SOL     OW 2202   1.251   4.959   0.754 -0.3885  0.5531  0.2043
  668SOL    HW1 2203   1.273   5.002   0.666  0.8363  0.0815  0.2712
  668SOL    HW2 2204   1.158   4.922   0.750  0.5412 -1.7941 -1.8246
  669SOL     OW 2205   3.204   1.459   3.848  0.6496  0.2187 -0.7202
  669SOL    HW1 2206   3.297   1.426   3.862  0.6559 -0.5956 -2.3689
  669SOL    HW2 2207   3.160   1.473   3.936  2.1172  0.0014  0.0818
  670SOL     OW 2208   4.423   2.473   2.153  0.3641  0.0252 -0.2833
  670SOL    HW1 2209   4.494   2.543   2.156  0.4091 -0.0464  0.4599
  670SOL    HW2 2210   4.356   2.489   2.225 -0.2863 -0.0169 -0.8617
  671SOL     OW 2211   4.049   1.232   2.708 -0.3224 -0.8465  0.6577
  671SOL    HW1 2212   3.990   1.290   2.652  1.5959 -0.8038 -1.5057
  671SOL    HW2 2213   4.071   1.279   2.793  0.1286  1.1031 -0.4544
  672SOL     OW 2214   0.004   3.902   0.220 -0.2116 -0.0559 -0.4075
  672SOL    HW1 2215   0.056   3.986   0.209 -0.0613 -0.2244 -1.0588
  672SOL    HW2 2216   5.109   3.905   0.305  1.2741 -0.1129  0.5160
  673SOL     OW 2217   2.858   3.318   0.416 -0.0161 -0.3859 -0.3297
  673SOL    HW1 2218   2.871   3.273   0.328  1.6840 -0.9918  0.1944
  673SOL    HW2 2219   2.828   3.251   0.484 -0.5842 -0.0670 -0.2529
  674SOL     OW 2220   2.293   3.047   4.905 -0.0240  0.1525  0.1108
  674SOL    HW1 2221   2.255   3.006   4.988 -1.1766  2.6029  0.8842
  674SOL    HW2 2222   2.340   3.132   4.928  2.8178 -0.8716 -1.3389
  675SOL     OW 2223   2.393   2.199   1.549  0.0575 -0.0541  0.1820
  675SOL    HW1 2224   2.329   2.273   1.572  0.3883 -0.2379  1.7949
  675SOL    HW2 2225   2.341   2.118   1.521 -0.3072  0.8142 -1.8698
  676SOL     OW 2226   3.091   4.005   2.548 -0.3356  0.4354 -0.8534
  676SOL    HW1 2227   3.000   4.046   2.553 -0.2710  0.8004 -2.2799
  676SOL    HW2 2228   3.087   3.910   2.579 -1.0489  0.6705 -0.2139
  677SOL     OW 2229   1.785   0.233   4.743  0.5201  0.0275 -0.0863
  677SOL    HW1 2230   1.879   0.213   4.772  0.2115  0.6305  1.4311
  677SOL    HW2 2231   1.776   0.216   4.645  2.7335  1.7954 -0.6692
  678SOL     OW 2232   3.829   0.546   2.223 -0.1255 -0.1875  0.0675
  678SOL    HW1 2233   3.769   0.625   2.234 -0.8354 -0.4649 -1.5761
  678SOL    HW2 2234   3.896   0.544   2.298 -0.7056  1.4068  0.6624
  679SOL     OW 2235   4.906   1.808   3.113 -0.2371  0.0704  0.8679
  679SOL    HW1 2236   4.967   1.756   3.054  0.4750 -0.1605  1.7881
  679SOL    HW2 2237   4.937   1.903   3.117 -0.0446 -0.0046  1.1862
  680SOL     OW 2238   4.254   3.552   3.966 -0.1736  0.0097  0.4935
  680SOL    HW1 2239   4.281   3.593   4.053 -1.9593 -0.6294  1.3892
  680SOL    HW2 2240   4.204   3.619   3.911  2.7618  1.1077 -1.0513
  681SOL     OW 2241   1.584   0.976   4.211  0.3722  0.6926 -0.3307
  681SOL    HW1 2242   1.673   1.023   4.209  0.9095 -0.3070 -0.6636
  681SOL    HW2 2243   1.583   0.912   4.288  0.2061  0.2072 -0.7343
  682SOL     OW 2244   3.740   3.973   0.753 -0.0764  0.7314 -0.7089
  682SOL    HW1 2245   3.781   3.913   0.822 -1.1467  2.0918  1.2305
  682SOL    HW2 2246   3.653   3.934   0.722  0.5595 -0.0416 -1.5787
  683SOL     OW 2247   4.252   3.284   3.998 -0.2126  0.6897 -0.4919
  683SOL    HW1 2248   4.256   3.369   3.945  0.0464  1.3038  0.4723
  683SOL    HW2 2249   4.190   3.296   4.075  0.5358  0.3168  0.1826
  684SOL     OW 2250   3.344   2.720   3.458  0.3504 -0.0915 -0.0772
  684SOL    HW1 2251   3.400   2.772   3.522 -0.8939 -1.5556  2.3703
  684SOL    HW2 2252   3.263   2.774   3.433 -0.6670 -0.5441  2.0249
  685SOL     OW 2253   0.308   4.109   1.935 -0.3142 -0.3156  0.0885
  685SOL    HW1 2254   0.389   4.119   1.993  0.4861  3.2674 -1.4207
  685SOL    HW2 2255   0.331   4.053   1.855  0.8356  0.9112 -0.4777
  686SOL     OW 2256   2.927   4.555   4.975  0.1308 -0.0417  0.3893
  686SOL    HW1 2257   2.935   4.655   4.979  0.8807 -0.0992  0.4391
  686SOL    HW2 2258   2.891   4.528   4.886 -0.1586  0.2783  0.4092
  687SOL     OW 2259   1.194   3.658   4.356  0.0122 -0.0678 -0.3150
  687SOL    HW1 2260   1.121   3.665   4.424  0.5921  1.0748  0.2196
  687SOL    HW2 2261   1.158   3.614   4.274 -1.1661  0.0803  0.0932
  688SOL     OW 2262   3.369   2.388   1.728  0.2454  0.1422 -0.6511
  688SOL    HW1 2263   3.423   2.433   1.799  0.4098 -2.4116  0.9494
  688SOL    HW2 2264   3.272   2.405   1.745  0.2866 -0.4311  0.1790
  689SOL     OW 2265   5.038   0.113   0.080 -0.0875  0.2057 -0.3042
  689SOL    HW1 2266   5.027   0.049   0.004 -0.4213  1.1163 -1.0366
  689SOL    HW2 2267   4.953   0.164   0.094  0.1256  0.3923  0.3648
  690SOL     OW 2268   1.569   4.591   2.258  0.2074  0.1558 -0.5039
  690SOL    HW1 2269   1.528   4.637   2.336  2.1503  4.2244 -1.6074
  690SOL    HW2 2270   1.506   4.596   2.180 -0.0856 -0.1808 -0.2907
  691SOL     OW 2271   3.635   4.019   3.191  0.2298  0.2397  0.3835
  691SOL    HW1 2272   3.675   4.007   3.101 -2.0055 -1.2016 -0.5140
  691SOL    HW2 2273   3.543   4.057   3.182 -0.4581 -0.9256  1.9619
  692SOL     OW 2274   2.055   4.734   1.301  0.2042  0.4672  0.2465
  692SOL    HW1 2275   2.050   4.799   1.377  1.9825 -0.4727  1.2150
  692SOL    HW2 2276   2.147   4.735   1.262 -0.2803 -0.1262 -0.9681
  693SOL     OW 2277   1.514   0.745   2.251 -0.4123 -0.2287  0.7083
  693SOL    HW1 2278   1.435   0.755   2.311 -0.2093 -0.3352  0.9944
  693SOL    HW2 2279   1.555   0.835   2.235 -1.1024 -0.0410 -0.1514
  694SOL     OW 2280   2.415   1.266   0.609 -0.0356 -0.0230  0.6804
  694SOL    HW1 2281   2.340   1.214   0.650  0.9332 -1.9414  0.1685
  694SOL    HW2 2282   2.386   1.300   0.519  0.0175 -1.7438 -0.0318
  695SOL     OW 2283   2.378   0.561   3.756  0.1508 -0.1564  0.2712
  695SOL    HW1 2284   2.349   0.516   3.841 -2.6592  1.4274  0.2738
  695SOL    HW2 2285   2.411   0.653   3.778 -2.1772  0.9010 -0.4160
  696SOL     OW 2286   2.168   0.952   4.157 -0.2288  0.0749 -0.4346
  696SOL    HW1 2287   2.239   0.889   4.189 -0.3132 -0.4028 -1.1642
  696SOL    HW2 2288   2.150   1.020   4.228  0.3867 -0.2786  0.0767
  697SOL     OW 2289   2.535   1.050   3.942  1.1269 -0.5847  0.6992
  697SOL    HW1 2290   2.603   1.018   4.009  1.9726  1.1656  0.7211
  697SOL    HW2 2291   2.466   1.106   3.988  1.3511  0.0995  0.2227
  698SOL     OW 2292   3.095   2.536   3.849 -0.5079  0.3523  0.0171
  698SOL    HW1 2293   3.111   2.535   3.947 -0.5264 -3.5824  0.1339
  698SOL    HW2 2294   2.997   2.546   3.832 -0.5917  0.2138  0.4146
  699SOL     OW 2295   1.830   1.966   0.125 -0.0382  0.5358  0.5306
  699SOL    HW1 2296   1.905   1.966   0.191 -1.4158 -1.8369  2.2465
  699SOL    HW2 2297   1.744   1.980   0.173 -0.8420  2.0923 -1.2560
  700SOL     OW 2298   4.536   1.039   2.895  0.2320  0.6987 -0.4412
  700SOL    HW1 2299   4.542   0.939   2.887  0.9573  0.7855 -1.1289
  700SOL    HW2 2300   4.517   1.063   2.990  0.1300 -0.0904 -0.2501
  701SOL     OW 2301   4.526   4.652   0.196 -0.3440 -0.2864  0.2834
  701SOL    HW1 2302   4.529   4.649   0.096 -0.9953  0.5518  0.2254
  701SOL    HW2 2303   4.593   4.588   0.234  0.2384 -0.2638 -0.6878
  702SOL     OW 2304   2.644   3.453   3.054  0.2951 -0.0536 -0.0286
  702SOL    HW1 2305   2.553   3.416   3.073  0.1183  0.3086 -0.1564
  702SOL    HW2 2306   2.645   3.491   2.961  0.6122 -0.1659 -0.0702
  703SOL     OW 2307   0.852   3.994   1.609  0.2481  0.1591 -0.3316
  703SOL    HW1 2308   0.899   4.056   1.546 -0.8968  0.1266 -1.2326
  703SOL    HW2 2309   0.754   3.995   1.591  0.2178 -2.2184 -0.6430
  704SOL     OW 2310   0.813   3.470   1.817 -0.4368  0.1598 -0.1906
  704SOL    HW1 2311   0.864   3.554   1.834  0.1313 -0.5047  1.7091
  704SOL    HW2 2312   0.728   3.492   1.769  1.4533  1.3093 -3.2756
  705SOL     OW 2313   1.199   1.417   0.323  0.3500  0.4002 -0.4210
  705SOL    HW1 2314   1.149   1.503   0.326 -1.9290 -0.8503 -0.0046
  705SOL    HW2 2315   1.258   1.415   0.243  0.4863  2.3486 -0.3985
  706SOL     OW 2316   4.999   4.808   3.794 -0.3272 -0.1646 -0.2698
  706SOL    HW1 2317   4.918   4.790   3.850  0.8075 -0.8213  1.2679
  706SOL    HW2 2318   5.077   4.826   3.855  0.9097 -0.6210 -1.6601
  707SOL     OW 2319   4.867   1.125   1.686  0.0048  0.1914 -0.8306
  707SOL    HW1 2320   4.897   1.202   1.630 -0.1275  0.9925  0.1730
  707SOL    HW2 2321   4.934   1.108   1.759 -1.8544  2.0416  1.4781
  708SOL     OW 2322   1.672   5.064   3.283  0.1446  0.6781 -0.0329
  708SOL    HW1 2323   1.647   5.001   3.209 -0.1757  1.7240 -0.8330
  708SOL    HW2 2324   1.726   5.015   3.352 -0.4267 -0.5602 -0.4418
  709SOL     OW 2325   3.505   0.606   0.814  0.4636  0.5946 -0.1603
  709SOL    HW1 2326   3.603   0.618   0.829  0.7734 -1.8037  0.0142
  709SOL    HW2 2327   3.485   0.510   0.795 -1.7848  1.1433 -0.9027
  710SOL     OW 2328   4.824   0.353   3.889 -0.3123  0.3539  0.3289
  710SOL    HW1 2329   4.797   0.257   3.886 -0.0179  0.2763 -2.7273
  710SOL    HW2 2330   4.751   0.407   3.930 -0.6209 -1.0886  1.7870
  711SOL     OW 2331   0.531   0.546   1.758  0.1743  0.4503  0.2998
  711SOL    HW1 2332   0.606   0.498   1.803  0.4046  0.8374  0.3256
  711SOL    HW2 2333   0.500   0.622   1.815  0.1373  0.6388  0.0325
  712SOL     OW 2334   2.749   4.185   3.488 -0.2396  0.4036 -0.5095
  712SOL    HW1 2335   2.812   4.119   3.447 -1.5812 -1.9285  0.9590
  712SOL    HW2 2336   2.670   4.198   3.429  0.5057  1.6280 -1.3042
  713SOL     OW 2337   3.848   2.086   4.980  0.2225 -0.4635  0.2756
  713SOL    HW1 2338   3.865   2.183   5.000 -0.1602 -0.4530  0.5439
  713SOL    HW2 2339   3.836   2.075   4.881  3.1598 -0.6738 -0.1560
  714SOL     OW 2340   1.389   2.548   4.681 -0.3292 -0.3873  0.2870
  714SOL    HW1 2341   1.324   2.487   4.635 -1.4764  0.4098  0.7848
  714SOL    HW2 2342   1.415   2.508   4.770  1.8325 -1.8913 -0.9210
  715SOL     OW 2343   4.298   4.738   0.298  0.0766 -0.4922 -0.0926
  715SOL    HW1 2344   4.384   4.711   0.257 -0.0475 -1.1031  0.0437
  715SOL    HW2 2345   4.222   4.694   0.250 -0.1541 -0.0556 -0.1343
  716SOL     OW 2346   3.517   0.781   0.266  0.0581  0.3427  0.0037
  716SOL    HW1 2347   3.443   0.834   0.307 -0.4013  0.5526 -1.0441
  716SOL    HW2 2348   3.477   0.708   0.210  0.6459  0.3770 -0.4713
  717SOL     OW 2349   3.465   1.500   1.409 -0.0483 -0.4900  0.5204
  717SOL    HW1 2350   3.545   1.478   1.464 -1.7360 -3.2824  2.0554
  717SOL    HW2 2351   3.410   1.418   1.395 -1.5855  0.8682 -2.3561
  718SOL     OW 2352   3.921   3.529   1.387 -0.1748  0.1895  0.2262
  718SOL    HW1 2353   3.840   3.481   1.354 -1.3822  1.4453  1.2371
  718SOL    HW2 2354   3.923   3.528   1.487  1.3964 -0.3155  0.2235
  719SOL     OW 2355   2.052   2.413   5.087 -0.7822  0.1717  0.1145
  719SOL    HW1 2356   1.988   2.351   5.042 -1.8291  0.1997  1.4766
  719SOL    HW2 2357   2.062   2.497   5.033 -0.8939 -0.3583 -0.7487
  720SOL     OW 2358   2.489   3.975   3.483 -0.1151  0.1964 -0.3581
  720SOL    HW1 2359   2.395   3.946   3.467 -0.8085  1.7572  0.6984
  720SOL    HW2 2360   2.507   3.976   3.582 -0.0502  3.0050 -0.3406
  721SOL     OW 2361   3.507   1.056   4.207  0.6880  0.5518 -0.0872
  721SOL    HW1 2362   3.512   0.972   4.260  0.0549  1.2632  1.1385
  721SOL    HW2 2363   3.592   1.068   4.155  1.1640 -0.3473  0.4666
  722SOL     OW 2364   1.997   4.274   4.298  0.0643 -0.4538  0.1195
  722SOL    HW1 2365   2.057   4.211   4.347  0.1612 -0.6435 -0.2415
  722SOL    HW2 2366   1.993   4.248   4.202 -0.4323 -0.3139  0.1011
  723SOL     OW 2367   2.452   3.040   2.112 -0.5204 -0.0797  0.3185
  723SOL    HW1 2368   2.436   2.996   2.200 -1.0355  0.3731  0.4500
  723SOL    HW2 2369   2.405   3.128   2.109  0.4014  0.4151  0.0117
  724SOL     OW 2370   3.797   4.872   5.041  0.0260 -0.3992  0.4757
  724SOL    HW1 2371   3.753   4.961   5.054  1.2983  0.4425 -0.6711
  724SOL    HW2 2372   3.786   4.842   4.946  0.7299 -0.8277  0.5202
  725SOL     OW 2373   2.449   3.383   1.124  0.5351  0.3128  0.0542
  725SOL    HW1 2374   2.430   3.417   1.033  1.5644  2.8262  0.7155
  725SOL    HW2 2375   2.389   3.305   1.143 -1.2475  1.1168 -1.9164
  726SOL     OW 2376   2.319   3.160   1.140 -0.3028  0.2586  0.1425
  726SOL    HW1 2377   2.260   3.165   1.060 -1.8484  1.0377  1.2782
  726SOL    HW2 2378   2.364   3.071   1.143 -0.9397 -0.1223 -1.0771
  727SOL     OW 2379   2.543   2.861   1.666  0.7038  0.3213 -0.1076
  727SOL    HW1 2380   2.549   2.766   1.698  0.9782  0.2691 -0.3054
  727SOL    HW2 2381   2.483   2.913   1.727 -1.0452 -0.4412 -1.0879
  728SOL     OW 2382   2.398   1.789   0.376 -0.4755  0.0141  0.3236
  728SOL    HW1 2383   2.327   1.733   0.420 -1.0335  0.3812 -0.0882
  728SOL    HW2 2384   2.373   1.805   0.281  0.6902 -0.7212 -0.1306
  729SOL     OW 2385   4.500   1.823   2.329  0.5086  0.4696 -0.9119
  729SOL    HW1 2386   4.548   1.867   2.253  1.9766  0.3892 -0.0674
  729SOL    HW2 2387   4.541   1.734   2.347 -0.8910 -0.2273 -1.0543
  730SOL     OW 2388   2.136   1.574   0.408 -0.2236  0.7635  0.9312
  730SOL    HW1 2389   2.199   1.500   0.386  0.3224  1.6764 -0.8404
  730SOL    HW2 2390   2.080   1.594   0.327  0.4602  3.0349  0.9488
  731SOL     OW 2391   2.647   3.327   2.312 -0.6803  0.1335  0.1518
  731SOL    HW1 2392   2.725   3.304   2.254  0.6789  0.0446  1.9414
  731SOL    HW2 2393   2.646   3.426   2.328 -1.0255  0.1502  0.0410
  732SOL     OW 2394   2.291   3.413   3.557 -0.2242 -0.1219  0.1735
  732SOL    HW1 2395   2.240   3.337   3.597  1.2106 -1.0607  0.2707
  732SOL    HW2 2396   2.383   3.416   3.595  0.0676  1.0702 -0.5590
  733SOL     OW 2397   1.394   4.148   3.689  0.5450  0.2957  0.5421
  733SOL    HW1 2398   1.305   4.104   3.674  0.7353  0.0639  0.0649
  733SOL    HW2 2399   1.384   4.247   3.677  0.9031  0.0714 -2.4728
  734SOL     OW 2400   3.302   3.274   2.764 -0.2101  0.1418  0.2785
  734SOL    HW1 2401   3.236   3.199   2.759 -1.4014  1.2699 -2.4755
  734SOL    HW2 2402   3.395   3.236   2.764 -0.7635 -1.3514 -1.2834
  735SOL     OW 2403   2.654   4.028   2.716  0.0232  0.1786  0.6095
  735SOL    HW1 2404   2.557   4.049   2.709  0.0581 -0.1291 -1.5223
  735SOL    HW2 2405   2.671   3.935   2.682  1.1970  0.6372 -0.1231
  736SOL     OW 2406   5.107   0.988   0.337 -0.0311  0.2214 -0.5752
  736SOL    HW1 2407   5.022   0.957   0.380 -0.2139 -0.8670 -1.6584
  736SOL    HW2 2408   0.010   1.028   0.407 -1.1916  0.4983  0.2981
  737SOL     OW 2409   3.023   3.688   4.801  0.3276  0.2558  0.3498
  737SOL    HW1 2410   3.009   3.643   4.889  0.0949  0.0873  0.2294
  737SOL    HW2 2411   3.096   3.641   4.751  0.7259  0.5897  0.6108
  738SOL     OW 2412   3.066   0.264   3.497  0.0804  0.6911  0.0320
  738SOL    HW1 2413   3.097   0.341   3.441  0.9343 -0.4474 -1.1158
  738SOL    HW2 2414   2.966   0.264   3.500  0.0677  1.9522  0.2294
  739SOL     OW 2415   0.877   0.765   1.974  0.0604  0.0263  0.1571
  739SOL    HW1 2416   0.949   0.832   1.989 -1.4741  2.1839 -1.5865
  739SOL    HW2 2417   0.869   0.746   1.876 -0.2315 -2.0092  0.5222
  740SOL     OW 2418   2.659   1.813   1.738 -0.1876 -0.0469 -0.0318
  740SOL    HW1 2419   2.635   1.910   1.734 -2.3479 -0.5105  0.6698
  740SOL    HW2 2420   2.627   1.767   1.655  1.8867 -0.0025 -0.9276
  741SOL     OW 2421   3.988   3.044   2.201  0.0861  0.1902 -0.0248
  741SOL    HW1 2422   3.916   3.114   2.194  1.0990  1.2351 -0.2902
  741SOL    HW2 2423   3.946   2.954   2.203 -1.2915  0.8131  0.8276
  742SOL     OW 2424   5.059   5.041   4.408  0.1137  0.2216  0.2894
  742SOL    HW1 2425   5.084   4.996   4.494  1.2848  0.3242  0.0285
  742SOL    HW2 2426   5.097   5.134   4.407 -2.5635  1.4055  0.9604
  743SOL     OW 2427   3.566   2.132   3.130 -0.3888  0.1991  0.1904
  743SOL    HW1 2428   3.557   2.076   3.212  0.1168  0.0897  0.1726
  743SOL    HW2 2429   3.525   2.085   3.052 -1.7189  0.7092  0.5540
  744SOL     OW 2430   1.441   5.095   4.370 -0.6670  0.2236 -0.5536
  744SOL    HW1 2431   1.356   5.046   4.353 -0.9200  0.2667  0.5018
  744SOL    HW2 2432   1.517   5.030   4.369 -1.1473 -0.5471  2.2317
  745SOL     OW 2433   0.497   1.728   1.646 -0.2949 -0.1610 -0.4294
  745SOL    HW1 2434   0.483   1.819   1.687  1.2012  0.3854 -1.0809
  745SOL    HW2 2435   0.591   1.699   1.660 -0.6093 -1.3711 -0.7390
  746SOL     OW 2436   2.793   0.179   4.117  0.0888 -0.2540 -0.0246
  746SOL    HW1 2437   2.727   0.252   4.099  1.4077  0.8402 -0.5628
  746SOL    HW2 2438   2.792   0.114   4.042  0.0439  0.0936 -0.3308
  747SOL     OW 2439   0.353   0.206   1.005 -0.1157  0.2950 -0.6688
  747SOL    HW1 2440   0.279   0.270   0.983 -0.1105  0.8553  0.8157
  747SOL    HW2 2441   0.440   0.255   1.002  0.4007 -0.6442 -3.6548
  748SOL     OW 2442   1.186   4.644   2.002  0.2672 -0.2204 -0.8105
  748SOL    HW1 2443   1.172   4.550   1.972 -1.9002 -0.0204 -0.6054
  748SOL    HW2 2444   1.110   4.701   1.970  0.4847  1.0316  0.7684
  749SOL     OW 2445   2.421   4.859   1.950  0.1090  0.0886  0.1367
  749SOL    HW1 2446   2.487   4.856   1.875  1.8458 -1.6347  1.6495
  749SOL    HW2 2447   2.379   4.769   1.961 -0.2498  0.3677  1.1416
  750SOL     OW 2448   0.853   4.323   1.291 -0.2615 -0.1653 -0.4067
  750SOL    HW1 2449   0.774   4.302   1.235  0.2631 -1.5070 -0.6727
  750SOL    HW2 2450   0.905   4.397   1.249 -0.0769 -0.9033 -1.5217
  751SOL     OW 2451   3.947   3.952   0.105  0.1705 -0.3249 -0.1557
  751SOL    HW1 2452   3.907   4.004   0.180  0.4437 -0.1903 -0.1023
  751SOL    HW2 2453   3.874   3.916   0.046 -0.0281 -0.1253 -0.0317
  752SOL     OW 2454   1.639   1.786   1.812  0.0019 -0.5888  0.2642
  752SOL    HW1 2455   1.596   1.696   1.798  0.7485 -1.0972  1.1110
  752SOL    HW2 2456   1.574   1.858   1.787 -0.3780 -1.3613 -1.0903
  753SOL     OW 2457   4.805   2.823   1.059  0.6475 -0.2141  0.3598
  753SOL    HW1 2458   4.750   2.793   0.982 -2.7483 -1.4229  3.0258
  753SOL    HW2 2459   4.871   2.752   1.084 -1.6056 -2.0345  1.4587
  754SOL     OW 2460   0.452   1.374   2.111 -0.4331 -0.2954 -0.4600
  754SOL    HW1 2461   0.505   1.335   2.035 -0.3208  0.0203 -0.5475
  754SOL    HW2 2462   0.511   1.434   2.165 -0.2703 -1.2236  0.4228
  755SOL     OW 2463   0.781   1.993   4.677 -0.0775 -0.4160 -0.2418
  755SOL    HW1 2464   0.858   1.929   4.683 -0.4690 -0.9348 -0.6706
  755SOL    HW2 2465   0.812   2.078   4.635  0.6829  0.0631  1.2148
  756SOL     OW 2466   4.212   0.325   1.209 -0.4038  0.8867 -0.0132
  756SOL    HW1 2467   4.156   0.404   1.233 -1.2288  0.3085  0.0073
  756SOL    HW2 2468   4.186   0.247   1.266 -2.1659 -0.4181 -2.4387
  757SOL     OW 2469   1.293   2.463   0.505 -0.0523  0.3183  0.3843
  757SOL    HW1 2470   1.371   2.431   0.559 -0.7797  0.6374  1.6566
  757SOL    HW2 2471   1.209   2.456   0.559 -1.1243 -1.0615 -1.3289
  758SOL     OW 2472   3.864   4.544   0.725 -0.2757  0.4060 -0.2826
  758SOL    HW1 2473   3.923   4.622   0.705 -2.0380  1.2200 -2.7990
  758SOL    HW2 2474   3.772   4.562   0.691 -0.9014 -2.5535 -0.4386
  759SOL     OW 2475   3.026   4.042   5.105 -0.1235  0.0316 -0.1233
  759SOL    HW1 2476   2.930   4.024   5.129  0.0089  0.3832  0.6954
  759SOL    HW2 2477   3.085   4.020   0.026  0.4478  0.0295 -0.5472
  760SOL     OW 2478   0.934   2.201   4.605 -0.5798 -0.2367 -0.3935
  760SOL    HW1 2479   0.995   2.137   4.558  0.7696  0.0805  0.8468
  760SOL    HW2 2480   0.935   2.289   4.557  2.0566  0.6002  0.9932
  761SOL     OW 2481   4.434   1.483   0.046  0.1603 -0.4501 -0.3362
  761SOL    HW1 2482   4.440   1.583   0.051  0.9281 -0.5097  0.1654
  761SOL    HW2 2483   4.358   1.457   5.144 -0.9485  0.4166  0.6706
  762SOL     OW 2484   3.824   4.043   2.638  0.3267  0.0828 -0.0843
  762SOL    HW1 2485   3.880   4.124   2.620  0.6400 -0.0181  0.4039
  762SOL    HW2 2486   3.874   3.981   2.698 -0.1524 -0.1982  0.0288
  763SOL     OW 2487   0.043   3.932   3.623 -0.7423 -0.1966 -0.1061
  763SOL    HW1 2488   0.131   3.885   3.633 -0.4326 -0.2794 -2.6054
  763SOL    HW2 2489   0.047   4.019   3.672  0.1484 -0.8947  1.1329
  764SOL     OW 2490   5.123   4.562   4.663  0.1293 -0.2470  0.3733
  764SOL    HW1 2491   0.029   4.620   4.714  1.1770  1.7398 -2.8661
  764SOL    HW2 2492   5.125   4.470   4.701  1.4188  0.8296  3.2570
  765SOL     OW 2493   0.249   1.180   2.858 -0.2207 -0.2441 -0.1259
  765SOL    HW1 2494   0.271   1.179   2.761  2.2088  1.3851  0.3382
  765SOL    HW2 2495   0.262   1.088   2.896 -0.8654 -0.8115 -1.2345
  766SOL     OW 2496   2.144   2.899   0.654 -0.0050 -0.1251  0.3954
  766SOL    HW1 2497   2.052   2.910   0.617  0.0230 -1.6273 -0.2123
  766SOL    HW2 2498   2.171   2.802   0.649  1.6247  0.2817  0.5154
  767SOL     OW 2499   4.147   4.286   0.501 -0.1171 -0.0826 -0.3556
  767SOL    HW1 2500   4.070   4.222   0.503 -0.1167 -0.0851  1.4140
  767SOL    HW2 2501   4.190   4.284   0.411 -1.6873 -0.6696 -1.1337
  768SOL     OW 2502   2.504   3.264   0.256 -0.2471  0.0112 -0.2136
  768SOL    HW1 2503   2.555   3.244   0.172  1.4092  1.8739  0.2748
  768SOL    HW2 2504   2.462   3.354   0.248 -0.4869 -0.0063  0.7853
  769SOL     OW 2505   0.025   1.086   5.071 -0.3469  0.3792 -0.3075
  769SOL    HW1 2506   0.059   1.172   5.032  1.0517 -0.7099 -1.5934
  769SOL    HW2 2507   0.078   1.063   5.152  0.1456  0.0874 -0.7090
  770SOL     OW 2508   4.123   2.728   4.890  0.3919 -0.3712  0.3128
  770SOL    HW1 2509   4.218   2.698   4.879  0.6657  0.4364  0.3702
  770SOL    HW2 2510   4.069   2.655   4.931  1.2326 -0.4832  1.2525
  771SOL     OW 2511   3.927   4.342   3.198 -0.0437 -0.3960 -0.2056
  771SOL    HW1 2512   4.000   4.283   3.164  0.4093  0.1420 -0.1731
  771SOL    HW2 2513   3.872   4.292   3.265  0.4510 -0.7177 -0.0371
  772SOL     OW 2514   2.488   1.661   3.259 -0.1925 -0.1851  0.1686
  772SOL    HW1 2515   2.430   1.692   3.184 -1.5769 -0.0372  1.2547
  772SOL    HW2 2516   2.477   1.562   3.271 -2.1882  0.1792  1.9136
  773SOL     OW 2517   1.889   1.778   5.101  0.3309  0.1767 -0.4599
  773SOL    HW1 2518   1.868   1.854   0.006 -1.2849  0.4298 -1.2692
  773SOL    HW2 2519   1.829   1.783   5.022  0.1993 -1.9759 -0.5344
  774SOL     OW 2520   5.145   4.503   0.435  0.4173  0.1641 -0.0332
  774SOL    HW1 2521   5.152   4.602   0.420  0.1770  0.3315  0.9220
  774SOL    HW2 2522   0.057   4.474   0.500 -0.9195  0.0977  1.4150
  775SOL     OW 2523   3.204   3.524   5.097 -0.4418  0.5212  0.0539
  775SOL    HW1 2524   3.118   3.531   5.046 -0.8528  1.0083  0.7971
  775SOL    HW2 2525   3.253   3.442   5.067  0.7152  2.2523 -3.2110
  776SOL     OW 2526   3.771   2.797   2.900  0.2891  0.5793  0.0839
  776SOL    HW1 2527   3.703   2.731   2.931  0.0231  1.3257  1.1511
  776SOL    HW2 2528   3.820   2.760   2.821 -0.2153 -0.6627  0.3287
  777SOL     OW 2529   1.072   2.938   2.778 -0.2981 -0.2132 -0.2089
  777SOL    HW1 2530   1.122   3.021   2.802 -0.8613  0.5332 -1.5062
  777SOL    HW2 2531   1.000   2.961   2.712  1.1663 -2.0855 -2.6298
  778SOL     OW 2532   4.860   2.111   4.746  0.0945  0.1843  0.6236
  778SOL    HW1 2533   4.826   2.153   4.662 -0.7770  0.7128  1.2321
  778SOL    HW2 2534   4.934   2.167   4.784  0.9964 -0.4321 -0.1494
  779SOL     OW 2535   1.872   4.911   3.467  0.2321  0.4482 -0.1935
  779SOL    HW1 2536   1.778   4.890   3.494  0.1479 -1.1710 -1.5744
  779SOL    HW2 2537   1.910   4.979   3.530 -1.3513  0.0423  1.2967
  780SOL     OW 2538   1.254   2.263   2.907  0.0748  0.2679  0.2665
  780SOL    HW1 2539   1.295   2.305   2.988 -2.8142 -0.0362  2.0472
  780SOL    HW2 2540   1.297   2.174   2.891  1.4597  0.8209  0.7681
  781SOL     OW 2541   0.047   1.831   2.214  0.2190 -0.2167 -0.2898
  781SOL    HW1 2542   0.025   1.922   2.250  1.4920 -0.1035  0.2562
  781SOL    HW2 2543   0.038   1.764   2.287  2.3691 -0.0523  0.1892
  782SOL     OW 2544   1.099   4.441   0.188  0.8133  0.0621  0.1070
  782SOL    HW1 2545   1.038   4.370   0.153 -2.1885  1.7811  1.4542
  782SOL    HW2 2546   1.162   4.401   0.254 -0.1148 -1.5221  0.0893
  783SOL     OW 2547   2.614   0.366   4.076  0.0102  0.1744 -0.1278
  783SOL    HW1 2548   2.589   0.364   4.172 -0.8653  0.8067 -0.3356
  783SOL    HW2 2549   2.536   0.395   4.021  0.2739 -0.8953 -1.1085
  784SOL     OW 2550   1.626   2.532   5.083  0.7327 -0.5017 -0.5423
  784SOL    HW1 2551   1.691   2.529   5.007  2.2938 -0.8159  0.7409
  784SOL    HW2 2552   1.626   2.443   5.130 -1.3952 -0.8430 -1.0794
  785SOL     OW 2553   1.093   2.476   3.138  1.1631  0.2169 -0.3713
  785SOL    HW1 2554   1.157   2.550   3.115  1.6364 -0.0163  0.1594
  785SOL    HW2 2555   1.054   2.438   3.054  2.4476 -0.2761 -0.7606
  786SOL     OW 2556   4.208   4.524   4.579  0.1552  0.7569 -0.2744
  786SOL    HW1 2557   4.215   4.433   4.538  0.6349 -0.1097  1.6284
  786SOL    HW2 2558   4.289   4.541   4.634 -0.1510  2.1712 -0.2398
  787SOL     OW 2559   0.962   4.111   4.405 -0.2877  0.3052 -0.3316
  787SOL    HW1 2560   0.950   4.014   4.384 -1.2021  0.1251  0.9400
  787SOL    HW2 2561   0.898   4.165   4.351 -0.0074  0.1747 -0.7976
  788SOL     OW 2562   2.297   3.454   5.143  0.1993 -0.2282 -0.8213
  788SOL    HW1 2563   2.346   3.485   0.067  0.7218 -0.6325 -0.9753
  788SOL    HW2 2564   2.203   3.431   0.010  0.9071 -2.3725  0.1357
  789SOL     OW 2565   2.059   5.100   1.281  0.1606 -0.1575  0.1246
  789SOL    HW1 2566   2.009   5.064   1.203 -1.6449  2.3776 -0.0492
  789SOL    HW2 2567   2.041   5.043   1.361  0.3550 -1.6210 -0.8503
  790SOL     OW 2568   3.378   2.007   1.490  0.1172  0.7034  0.4532
  790SOL    HW1 2569   3.367   1.908   1.499  1.7773  0.4942  0.4752
  790SOL    HW2 2570   3.327   2.053   1.562 -0.2847 -0.1590  0.7302
  791SOL     OW 2571   2.768   5.024   3.368  0.0159  0.6468 -0.0892
  791SOL    HW1 2572   2.686   4.966   3.368  0.6864 -0.3199 -0.0326
  791SOL    HW2 2573   2.826   5.000   3.446  0.2293  1.5252  0.0387
  792SOL     OW 2574   1.462   3.092   2.822 -0.3385  0.1824 -0.2223
  792SOL    HW1 2575   1.373   3.130   2.850 -1.8753 -3.7066  0.8006
  792SOL    HW2 2576   1.464   3.082   2.723 -0.7526  0.8920 -0.3112
  793SOL     OW 2577   4.407   2.999   5.060  0.2486 -0.3240 -0.0223
  793SOL    HW1 2578   4.501   3.031   5.056 -0.3718  1.5566 -0.6890
  793SOL    HW2 2579   4.350   3.056   5.000 -1.3171 -1.4101  0.3752
  794SOL     OW 2580   4.543   3.004   4.302  0.4201 -0.0279 -0.3465
  794SOL    HW1 2581   4.515   2.920   4.349 -0.8041  0.4655 -0.1506
  794SOL    HW2 2582   4.614   2.983   4.235  0.4133 -1.1528 -0.0219
  795SOL     OW 2583   1.556   3.859   0.296 -0.2715 -0.4503  0.5172
  795SOL    HW1 2584   1.502   3.943   0.288 -0.1872 -0.4400  0.0072
  795SOL    HW2 2585   1.647   3.874   0.257 -0.4357 -0.9325 -0.0699
  796SOL     OW 2586   0.788   3.237   1.977 -0.2975  0.0375  0.0940
  796SOL    HW1 2587   0.796   3.308   1.908 -0.3800  0.6510  0.7024
  796SOL    HW2 2588   0.711   3.178   1.955 -0.3649  0.2687 -0.2995
  797SOL     OW 2589   4.531   1.219   3.221  0.5130  0.6605 -0.2196
  797SOL    HW1 2590   4.513   1.194   3.316 -2.9152 -0.2656 -0.9764
  797SOL    HW2 2591   4.609   1.166   3.187  0.0469 -1.0794  1.2775
  798SOL     OW 2592   0.006   4.617   0.828 -0.4250  0.4107  0.1313
  798SOL    HW1 2593   0.032   4.687   0.895 -0.2187 -0.3994  0.9211
  798SOL    HW2 2594   5.111   4.659   0.754 -1.0932  1.2507  1.0561
  799SOL     OW 2595   0.975   4.692   1.816 -0.5464  0.8092  0.4343
  799SOL    HW1 2596   0.964   4.788   1.842  1.1600  0.6355  1.9708
  799SOL    HW2 2597   0.936   4.633   1.887 -0.4762  0.3352  0.0909
  800SOL     OW 2598   0.306   3.017   3.398  0.3111  0.5677 -0.5142
  800SOL    HW1 2599   0.295   3.116   3.392  0.1761  0.5645 -0.3094
  800SOL    HW2 2600   0.391   2.990   3.351 -0.4663  0.5994 -1.9870
  801SOL     OW 2601   4.546   0.894   0.369 -0.4091  0.6673  0.2449
  801SOL    HW1 2602   4.491   0.977   0.375 -0.9435  0.3892 -0.6141
  801SOL    HW2 2603   4.602   0.897   0.286  0.4714  0.6999  0.8269
  802SOL     OW 2604   3.926   0.651   3.956 -0.1833  0.3669  0.1366
  802SOL    HW1 2605   3.833   0.617   3.966 -0.4344  1.3988  1.6195
  802SOL    HW2 2606   3.934   0.701   3.869 -0.0652 -2.4387 -1.5952
  803SOL     OW 2607   3.513   0.081   4.942  0.1661  0.0314 -0.0872
  803SOL    HW1 2608   3.473   0.169   4.966  0.7357  0.3307 -0.2115
  803SOL    HW2 2609   3.442   0.021   4.904 -0.8814 -0.6273  2.6892
  804SOL     OW 2610   4.615   1.969   3.350  0.1075  0.0400 -0.1188
  804SOL    HW1 2611   4.549   2.044   3.358 -0.0504 -0.2893  2.1210
  804SOL    HW2 2612   4.580   1.887   3.395  1.2091 -0.7326 -0.6095
  805SOL     OW 2613   4.160   2.508   1.515 -0.3681 -0.5610 -0.8404
  805SOL    HW1 2614   4.230   2.549   1.455 -0.3761 -0.3902 -0.7340
  805SOL    HW2 2615   4.122   2.427   1.470 -0.4771 -0.3503 -1.1339
  806SOL     OW 2616   2.601   0.762   4.756 -0.2070 -0.2841  0.2471
  806SOL    HW1 2617   2.667   0.701   4.798  1.9680  0.9573 -1.1450
  806SOL    HW2 2618   2.579   0.729   4.664 -0.6203 -0.0550  0.2597
  807SOL     OW 2619   4.772   4.459   3.369  0.1566 -0.1828 -0.3620
  807SOL    HW1 2620   4.852   4.406   3.397 -0.2171  0.1854  1.5444
  807SOL    HW2 2621   4.775   4.474   3.270  2.3842 -0.2336 -0.3565
  808SOL     OW 2622   1.180   0.222   0.094  0.3769  0.0203  0.3760
  808SOL    HW1 2623   1.140   0.309   0.065  1.4100  0.3127 -0.2528
  808SOL    HW2 2624   1.161   0.152   0.025  0.1929 -0.0578  0.5071
  809SOL     OW 2625   3.434   5.035   0.804 -0.5326  0.0240 -0.0464
  809SOL    HW1 2626   3.493   5.111   0.830  0.0757 -0.4533 -0.0210
  809SOL    HW2 2627   3.463   4.999   0.715  0.6176 -1.6208  0.9486
  810SOL     OW 2628   2.843   1.697   2.273 -0.2269  0.1311  0.0495
  810SOL    HW1 2629   2.872   1.729   2.182 -1.0879 -1.5589 -0.8626
  810SOL    HW2 2630   2.787   1.768   2.317 -0.6055  0.5951 -1.1445
  811SOL     OW 2631   1.300   1.736   4.764 -0.0416 -0.1447 -0.4573
  811SOL    HW1 2632   1.390   1.700   4.787 -0.0870  0.0553  0.0565
  811SOL    HW2 2633   1.231   1.685   4.816 -0.4108 -1.6130 -2.2740
  812SOL     OW 2634   1.821   4.052   5.114 -0.3744 -0.2789 -0.0162
  812SOL    HW1 2635   1.873   4.135   5.133  0.3590 -0.7988  0.2996
  812SOL    HW2 2636   1.864   4.002   5.039 -0.2431 -0.8563  0.4363
  813SOL     OW 2637   3.940   4.056   3.536  0.0134 -0.2014 -0.0826
  813SOL    HW1 2638   3.896   4.093   3.618  1.1825  1.5497 -0.1669
  813SOL    HW2 2639   4.032   4.095   3.528  1.1621 -2.8223 -0.5180
  814SOL     OW 2640   4.134   4.433   1.621  0.5059 -0.4768 -0.1405
  814SOL    HW1 2641   4.203   4.490   1.579  1.7501 -3.5353 -2.6525
  814SOL    HW2 2642   4.048   4.441   1.571  0.5479 -0.4729 -0.2114
  815SOL     OW 2643   2.680   3.271   3.434  0.3074 -0.0347  0.1157
  815SOL    HW1 2644   2.739   3.214   3.491 -0.7676 -1.7952 -0.4776
  815SOL    HW2 2645   2.709   3.265   3.338 -0.2307 -0.1255 -0.0455
  816SOL     OW 2646   1.522   4.208   1.026  0.1745  0.1460  0.1389
  816SOL    HW1 2647   1.558   4.139   0.963 -0.5017  1.0054 -1.2308
  816SOL    HW2 2648   1.441   4.172   1.072  0.1798 -0.1880 -0.1097
  817SOL     OW 2649   1.385   3.151   0.113  0.5461 -0.3880 -0.3507
  817SOL    HW1 2650   1.469   3.120   0.158  1.0265 -0.2812 -1.1551
  817SOL    HW2 2651   1.369   3.247   0.135 -0.0440 -0.7353  0.8015
  818SOL     OW 2652   1.610   3.612   4.030  0.2394 -0.1290 -0.4522
  818SOL    HW1 2653   1.563   3.671   4.096 -0.1246 -0.4985 -0.3725
  818SOL    HW2 2654   1.670   3.668   3.972  1.3705  0.0720  0.8616
  819SOL     OW 2655   2.574   1.256   4.278 -0.2547  0.5783 -0.6283
  819SOL    HW1 2656   2.532   1.318   4.211 -0.0963  2.1164  0.6473
  819SOL    HW2 2657   2.672   1.249   4.260 -0.2862  0.6483 -0.8277
  820SOL     OW 2658   3.866   1.289   2.376 -0.1600 -0.3882 -0.3756
  820SOL    HW1 2659   3.772   1.285   2.341 -0.1376  0.3555 -0.5237
  820SOL    HW2 2660   3.926   1.326   2.306  0.2203 -0.6879 -0.2127
  821SOL     OW 2661   0.046   2.035   3.328  0.4890  0.7680 -0.0721
  821SOL    HW1 2662   5.147   2.104   3.373  2.0773  1.2542  1.2267
  821SOL    HW2 2663   0.005   2.011   3.240 -2.8208 -0.3150  1.6151
  822SOL     OW 2664   0.112   3.246   4.645  0.1388  0.4399 -0.2341
  822SOL    HW1 2665   0.206   3.227   4.615 -0.0961 -0.4627 -0.4201
  822SOL    HW2 2666   0.048   3.209   4.578 -0.3719 -0.0618  0.5166
  823SOL     OW 2667   4.542   2.206   0.064 -0.6127  0.1279 -0.8635
  823SOL    HW1 2668   4.567   2.238   0.155  1.6593 -0.4667 -1.2359
  823SOL    HW2 2669   4.581   2.116   0.048 -0.3478  0.5244 -2.6934
  824SOL     OW 2670   3.767   0.694   4.235 -0.2912 -0.0250 -0.1604
  824SOL    HW1 2671   3.742   0.641   4.155  2.5871 -0.4449 -0.8962
  824SOL    HW2 2672   3.794   0.633   4.309  1.1296  0.3418 -0.3412
  825SOL     OW 2673   3.820   3.009   0.040  0.1064  0.6930 -0.5349
  825SOL    HW1 2674   3.894   3.072   0.059  1.4349 -0.3401 -1.9760
  825SOL    HW2 2675   3.839   2.920   0.083 -0.8186  0.7015 -0.0708
  826SOL     OW 2676   4.878   1.655   2.335 -0.5330 -0.6235 -0.4836
  826SOL    HW1 2677   4.889   1.574   2.277 -1.7916 -2.0924  1.2008
  826SOL    HW2 2678   4.918   1.636   2.425  0.3374  1.1597 -0.4629
  827SOL     OW 2679   4.054   4.583   2.770 -0.4226 -0.0165 -0.2507
  827SOL    HW1 2680   4.025   4.643   2.845  1.2451  0.8021 -0.2082
  827SOL    HW2 2681   3.999   4.603   2.688 -1.3161  0.0625  0.3593
  828SOL     OW 2682   2.572   4.139   0.059  0.3796 -0.1043 -0.1322
  828SOL    HW1 2683   2.564   4.075   5.139 -1.0900  0.5364 -0.5445
  828SOL    HW2 2684   2.578   4.233   0.025  1.1178  0.0991  0.5110
  829SOL     OW 2685   2.056   3.373   1.930 -0.5587  0.0798  0.3222
  829SOL    HW1 2686   2.050   3.274   1.937  0.5830  0.0074  0.6304
  829SOL    HW2 2687   2.127   3.398   1.864  0.3993  0.6542  1.5165
  830SOL     OW 2688   4.506   0.433   4.282  0.2341 -0.3341 -0.0308
  830SOL    HW1 2689   4.422   0.390   4.315  1.4730 -1.1878  2.1843
  830SOL    HW2 2690   4.518   0.522   4.326  1.6148 -1.2307  1.4980
  831SOL     OW 2691   0.901   1.512   4.455  0.3198  0.0773 -0.3291
  831SOL    HW1 2692   0.928   1.416   4.447 -0.9586 -0.3016 -0.4262
  831SOL    HW2 2693   0.960   1.568   4.398  0.9092 -0.6861 -0.4911
  832SOL     OW 2694   2.291   5.119   0.970 -0.0628  0.0978  0.0065
  832SOL    HW1 2695   2.337   5.145   0.886 -2.2579  1.4737 -0.8444
  832SOL    HW2 2696   2.330   0.014   1.047  2.2788 -1.5227 -0.0010
  833SOL     OW 2697   1.413   3.496   1.981  0.5397 -0.4904 -0.2268
  833SOL    HW1 2698   1.320   3.502   2.018  1.3000  0.4652  1.6421
  833SOL    HW2 2699   1.440   3.400   1.975  0.0190 -0.7089  0.7831
  834SOL     OW 2700   2.385   0.221   2.917  0.0280  0.0261  0.6607
  834SOL    HW1 2701   2.387   0.257   2.823 -0.1656 -0.4932  0.4528
  834SOL    HW2 2702   2.296   0.239   2.958 -0.2893 -0.7564  0.3346
  835SOL     OW 2703   4.855   4.225   3.044 -0.3174 -0.8710 -0.1873
  835SOL    HW1 2704   4.797   4.229   2.963 -1.6893 -0.0745  0.8033
  835SOL    HW2 2705   4.825   4.151   3.104 -0.9216  0.1335  0.7711
  836SOL     OW 2706   5.145   4.549   3.409  0.1896  0.0335 -0.1549
  836SOL    HW1 2707   5.063   4.602   3.388  1.5616  1.0487 -3.8534
  836SOL    HW2 2708   5.127   4.452   3.393 -0.8702 -0.0772  1.4563
  837SOL     OW 2709   1.211   4.559   4.116 -0.1802  0.3053  0.1134
  837SOL    HW1 2710   1.224   4.473   4.164 -1.1088  0.2877  0.3659
  837SOL    HW2 2711   1.225   4.546   4.018  0.9498  0.1635  0.2882
  838SOL     OW 2712   4.502   4.235   3.061  0.2087  0.1227 -0.1927
  838SOL    HW1 2713   4.554   4.225   2.976 -1.1792 -1.3413 -0.9306
  838SOL    HW2 2714   4.497   4.147   3.108 -0.6394  0.4863  0.4365
  839SOL     OW 2715   3.192   3.681   2.050  0.1710  0.4414 -0.2617
  839SOL    HW1 2716   3.179   3.591   2.092  2.9030  0.6233  1.2503
  839SOL    HW2 2717   3.190   3.751   2.122 -0.6358  1.4497 -1.2449
  840SOL     OW 2718   3.450   1.382   4.119  0.1959 -0.4891 -0.3875
  840SOL    HW1 2719   3.399   1.459   4.158  1.5517  0.3737 -0.2569
  840SOL    HW2 2720   3.409   1.296   4.150  1.1376  0.1313  2.9994
  841SOL     OW 2721   4.970   1.768   4.959  0.5011 -0.1069  0.0351
  841SOL    HW1 2722   4.881   1.721   4.960 -0.3285  1.4013  0.9161
  841SOL    HW2 2723   5.030   1.727   5.027  0.5536 -1.2276 -0.6549
  842SOL     OW 2724   2.703   3.787   1.946  0.2494  0.5896  0.0126
  842SOL    HW1 2725   2.727   3.884   1.950  0.9077  0.5452 -1.8000
  842SOL    HW2 2726   2.783   3.735   1.916 -0.7116 -0.2160 -1.2018
  843SOL     OW 2727   0.460   1.567   4.283 -0.2675 -0.3828 -0.7445
  843SOL    HW1 2728   0.528   1.629   4.324 -0.9261  0.6052 -1.1137
  843SOL    HW2 2729   0.493   1.473   4.290  1.5356  0.1413 -1.6646
  844SOL     OW 2730   1.639   4.560   0.630  0.6667  0.2320  0.4256
  844SOL    HW1 2731   1.568   4.578   0.561  1.7907  2.2302 -0.2978
  844SOL    HW2 2732   1.616   4.608   0.715 -0.2058 -1.3991  1.1424
  845SOL     OW 2733   3.096   4.714   2.340 -0.0603  0.2974 -0.1209
  845SOL    HW1 2734   3.102   4.621   2.305  1.1318  0.4783 -0.4359
  845SOL    HW2 2735   3.082   4.712   2.439  1.0609 -0.2250  0.0353
  846SOL     OW 2736   0.446   4.901   4.957  0.4326 -0.3202  0.1422
  846SOL    HW1 2737   0.482   4.949   4.877  1.9590 -1.2334  0.2420
  846SOL    HW2 2738   0.439   4.803   4.937  0.8631 -0.5631  1.1298
  847SOL     OW 2739   4.845   4.503   3.104  0.1311  0.2450  0.6432
  847SOL    HW1 2740   4.877   4.411   3.126  0.4410  0.2273  0.1380
  847SOL    HW2 2741   4.923   4.564   3.090 -0.0264  0.1810 -0.6790
  848SOL     OW 2742   1.233   5.014   3.433 -0.2491  0.2682 -0.4561
  848SOL    HW1 2743   1.231   5.011   3.333  1.8318  0.0251 -0.5413
  848SOL    HW2 2744   1.181   5.093   3.465  0.4823  1.3582 -1.8381
  849SOL     OW 2745   4.171   4.531   3.740  0.0650 -0.2989 -0.3110
  849SOL    HW1 2746   4.215   4.559   3.654  0.3723  0.6513  0.1479
  849SOL    HW2 2747   4.238   4.533   3.813 -0.6542  0.8717  0.3454
  850SOL     OW 2748   1.366   3.615   3.709 -0.2343 -0.5059 -0.1909
  850SOL    HW1 2749   1.376   3.541   3.775  1.4003  0.1379  0.3322
  850SOL    HW2 2750   1.423   3.692   3.737 -0.2257  0.1339 -1.8730
  851SOL     OW 2751   4.506   4.018   4.400 -0.5377  0.1384 -0.1695
  851SOL    HW1 2752   4.525   4.116   4.403 -0.3357  0.1013 -0.2188
  851SOL    HW2 2753   4.428   3.997   4.459 -0.6108  0.3357 -0.1964
  852SOL     OW 2754   4.666   4.929   0.576 -1.0140 -0.4041 -0.2119
  852SOL    HW1 2755   4.740   4.885   0.525 -0.5543  2.3265 -2.1190
  852SOL    HW2 2756   4.583   4.928   0.521 -1.6137 -0.8598  0.6843
  853SOL     OW 2757   1.211   1.582   2.055  0.4009  0.0434  0.4124
  853SOL    HW1 2758   1.179   1.615   1.966 -0.4570  0.6653  0.9352
  853SOL    HW2 2759   1.158   1.625   2.128  1.7517  0.3028  1.2872
  854SOL     OW 2760   5.151   4.708   4.133 -0.0465  0.2793 -0.0817
  854SOL    HW1 2761   5.073   4.770   4.128 -0.5156 -0.2563  0.4488
  854SOL    HW2 2762   5.143   4.650   4.214  1.0542  0.4113  0.1295
  855SOL     OW 2763   1.897   2.330   2.601 -0.3027 -0.0502  0.2901
  855SOL    HW1 2764   1.903   2.256   2.668  2.7330  0.1334  0.3586
  855SOL    HW2 2765   1.955   2.308   2.523  0.1356  1.9275  0.0116
  856SOL     OW 2766   1.123   3.528   1.704 -0.5209 -0.9007  0.4069
  856SOL    HW1 2767   1.127   3.434   1.738 -0.3880 -0.6439  1.1180
  856SOL    HW2 2768   1.080   3.529   1.614 -1.0647 -1.5735  0.6524
  857SOL     OW 2769   0.619   4.727   2.277 -0.0057  0.3690  0.7118
  857SOL    HW1 2770   0.693   4.754   2.215  0.6680 -1.0369  0.8838
  857SOL    HW2 2771   0.632   4.633   2.307 -1.5927  0.2612  1.1658
  858SOL     OW 2772   2.126   2.382   2.207  0.1849 -0.2032  0.0163
  858SOL    HW1 2773   2.093   2.321   2.278  0.7403  1.4016  1.7491
  858SOL    HW2 2774   2.052   2.403   2.144 -0.9774  0.0871  1.4377
  859SOL     OW 2775   3.643   4.676   1.108 -0.2782 -0.1955 -0.0444
  859SOL    HW1 2776   3.593   4.595   1.075  0.2925  0.5941 -3.1327
  859SOL    HW2 2777   3.586   4.726   1.173 -1.4888 -1.9250  0.2915
  860SOL     OW 2778   4.529   0.461   2.152  0.3567  0.4456  0.1673
  860SOL    HW1 2779   4.575   0.427   2.070 -0.6100 -1.9478  0.5293
  860SOL    HW2 2780   4.594   0.462   2.228  0.6050  0.1019 -0.0319
  861SOL     OW 2781   4.925   3.120   2.501  0.4975  0.4220 -0.0432
  861SOL    HW1 2782   4.910   3.036   2.553  1.2764  1.3816  1.7959
  861SOL    HW2 2783   5.015   3.157   2.523  1.1113  0.5989 -2.5281
  862SOL     OW 2784   4.575   4.887   3.129  0.2365  0.2760  0.0276
  862SOL    HW1 2785   4.534   4.921   3.044  0.2083  0.3993  0.0895
  862SOL    HW2 2786   4.589   4.788   3.122 -1.1927  0.0161  0.4580
  863SOL     OW 2787   4.960   3.886   0.018 -0.1558  0.0489  0.4392
  863SOL    HW1 2788   4.885   3.863   0.080  0.9579 -1.1208  1.3987
  863SOL    HW2 2789   5.032   3.932   0.070 -0.5015  1.8938 -0.6229
  864SOL     OW 2790   4.449   4.061   5.034 -0.3224  0.3758  0.1847
  864SOL    HW1 2791   4.364   4.067   4.982 -0.0651 -2.7780 -0.7951
  864SOL    HW2 2792   4.461   3.967   5.068  2.8679  0.6361  0.0900
  865SOL     OW 2793   1.430   2.006   3.219  0.1528 -0.7277  0.0571
  865SOL    HW1 2794   1.333   2.029   3.223 -0.1425 -0.8407 -3.3275
  865SOL    HW2 2795   1.481   2.070   3.276 -1.7159  0.7147  0.2282
  866SOL     OW 2796   0.067   3.988   0.862 -0.3104 -0.6681 -0.1028
  866SOL    HW1 2797   0.021   3.935   0.933  0.7601 -3.1914 -1.1628
  866SOL    HW2 2798   0.153   3.943   0.837  0.4099  1.3229 -1.4898
  867SOL     OW 2799   2.762   5.042   0.431 -0.0911 -0.2047 -0.3804
  867SOL    HW1 2800   2.700   4.982   0.381  0.7968 -1.8675  0.3908
  867SOL    HW2 2801   2.750   5.026   0.530  1.4655 -0.5121 -0.2194
  868SOL     OW 2802   2.703   4.746   3.929 -0.5598 -0.3568 -0.3669
  868SOL    HW1 2803   2.688   4.776   3.835  0.1737 -2.4853 -1.2161
  868SOL    HW2 2804   2.631   4.681   3.954 -0.8235  0.2921  0.6252
  869SOL     OW 2805   3.989   0.162   1.766  0.2173 -0.0655 -0.2230
  869SOL    HW1 2806   4.039   0.115   1.693  2.3813 -0.3473  1.3081
  869SOL    HW2 2807   4.028   0.253   1.780 -1.0089  0.4727 -0.2517
  870SOL     OW 2808   1.524   4.572   4.016  0.0596  0.0604 -0.0727
  870SOL    HW1 2809   1.587   4.511   3.968  0.5684  1.0744 -0.7239
  870SOL    HW2 2810   1.433   4.530   4.020  0.5616 -1.0519  0.1396
  871SOL     OW 2811   1.296   0.856   3.384 -0.7384  0.1119 -0.2891
  871SOL    HW1 2812   1.295   0.921   3.307 -2.0183  0.7045  0.2025
  871SOL    HW2 2813   1.206   0.854   3.427 -0.3589 -1.0782  0.4902
  872SOL     OW 2814   2.511   1.560   0.016  0.0949  0.4512 -0.1331
  872SOL    HW1 2815   2.592   1.619   0.024 -1.1063  1.9726  1.5742
  872SOL    HW2 2816   2.462   1.582   5.089  1.5759 -0.7407 -1.3820
  873SOL     OW 2817   4.934   2.995   1.955 -0.0834  0.1668 -0.0343
  873SOL    HW1 2818   4.969   2.984   2.048  1.1248  1.3598 -0.3079
  873SOL    HW2 2819   4.933   3.092   1.931  1.4073 -0.1990 -1.8805
  874SOL     OW 2820   0.900   2.984   0.772 -0.1897  0.4295 -0.2131
  874SOL    HW1 2821   0.907   2.896   0.726 -0.3809  0.5593 -0.4920
  874SOL    HW2 2822   0.990   3.028   0.775 -0.5440  1.4577 -2.5312
  875SOL     OW 2823   2.465   1.821   4.020 -0.3729  0.3194  0.0930
  875SOL    HW1 2824   2.494   1.834   3.926  1.7379  0.3964  0.7130
  875SOL    HW2 2825   2.520   1.749   4.063 -1.4226  0.1519  1.2173
  876SOL     OW 2826   2.949   2.367   2.058  0.4998  0.7968 -0.1332
  876SOL    HW1 2827   2.973   2.313   1.977 -1.1477  0.9873 -0.7898
  876SOL    HW2 2828   2.851   2.361   2.074  0.3915  2.8747  0.3086
  877SOL     OW 2829   2.473   1.902   3.519  0.3352  0.2236  0.4084
  877SOL    HW1 2830   2.471   1.950   3.432  2.7931 -1.2881 -0.6043
  877SOL    HW2 2831   2.385   1.856   3.534 -1.1293  2.7555  0.1777
  878SOL     OW 2832   0.290   4.057   1.260 -0.3944  0.2122  0.3021
  878SOL    HW1 2833   0.270   4.079   1.356 -0.2946  0.4056  0.2790
  878SOL    HW2 2834   0.253   4.128   1.201  0.7198  0.7988  0.2878
  879SOL     OW 2835   1.587   4.637   3.238  0.5053  0.3377 -0.0878
  879SOL    HW1 2836   1.668   4.590   3.271  0.0520 -0.5420 -0.2059
  879SOL    HW2 2837   1.505   4.588   3.268  0.0735 -0.6006 -2.6100
  880SOL     OW 2838   0.336   4.321   1.456  0.0410  0.2935 -1.2917
  880SOL    HW1 2839   0.254   4.370   1.427  0.4095  1.1946 -0.8590
  880SOL    HW2 2840   0.415   4.355   1.404  0.3248  0.2635 -0.8841
  881SOL     OW 2841   1.759   1.824   4.438 -0.2064 -1.1557 -0.7292
  881SOL    HW1 2842   1.740   1.922   4.433  0.4283 -1.0167 -0.5148
  881SOL    HW2 2843   1.697   1.781   4.504 -1.6806 -1.2197 -2.1081
  882SOL     OW 2844   1.199   2.685   5.064 -0.0296 -0.3421 -0.1545
  882SOL    HW1 2845   1.196   2.723   0.000 -0.2766 -0.6963 -0.0155
  882SOL    HW2 2846   1.216   2.759   4.999  0.4145 -0.1277  0.1932
  883SOL     OW 2847   1.504   4.675   2.790  0.2163 -0.5398  0.6890
  883SOL    HW1 2848   1.457   4.755   2.829  0.1379 -0.0296 -0.3936
  883SOL    HW2 2849   1.576   4.707   2.728 -1.2115 -1.2293 -1.4568
  884SOL     OW 2850   2.716   3.908   2.984  0.3559 -0.1585 -0.3320
  884SOL    HW1 2851   2.757   3.972   2.918 -0.8758 -0.0278 -0.9851
  884SOL    HW2 2852   2.619   3.929   2.995  0.3925 -0.6419  0.9915
  885SOL     OW 2853   1.610   0.199   4.073 -1.1956  0.3171  0.1388
  885SOL    HW1 2854   1.625   0.265   4.146  0.4136 -0.9830  1.0196
  885SOL    HW2 2855   1.511   0.188   4.058 -1.5925  0.2838  2.4244
  886SOL     OW 2856   4.093   2.912   1.016 -0.1693  0.5451 -0.1165
  886SOL    HW1 2857   4.106   2.879   1.109  1.2864 -1.6592 -1.0167
  886SOL    HW2 2858   4.149   2.994   1.001  0.4027  0.2999  0.6329
  887SOL     OW 2859   2.481   2.879   2.335  0.0843 -0.1463  0.1917
  887SOL    HW1 2860   2.534   2.933   2.402  0.0687  1.4273 -1.0085
  887SOL    HW2 2861   2.518   2.786   2.331  1.6220  0.4016  0.6908
  888SOL     OW 2862   2.935   1.588   0.662 -0.4563 -0.0917 -0.2616
  888SOL    HW1 2863   2.939   1.630   0.753 -0.9461  1.2845 -0.8503
  888SOL    HW2 2864   2.840   1.587   0.630 -0.5155 -1.9935 -0.1452
  889SOL     OW 2865   4.646   2.730   0.869  0.1493  0.2640  0.6261
  889SOL    HW1 2866   4.591   2.809   0.841 -0.4028  0.4120  2.0436
  889SOL    HW2 2867   4.630   2.654   0.806 -0.8111  0.6666  0.3681
  890SOL     OW 2868   4.040   3.364   4.164 -0.1053 -0.0990 -0.0960
  890SOL    HW1 2869   3.995   3.284   4.204  0.9239 -0.1165  1.0721
  890SOL    HW2 2870   4.073   3.424   4.236  3.2954 -0.9529 -0.7676
  891SOL     OW 2871   3.389   1.809   3.810 -0.4270 -0.0230 -0.3763
  891SOL    HW1 2872   3.397   1.713   3.785  0.6868 -0.3596  1.1592
  891SOL    HW2 2873   3.435   1.866   3.741  1.7082 -0.8379  0.3198
  892SOL     OW 2874   2.432   0.240   0.953 -0.9624  0.2235 -0.5018
  892SOL    HW1 2875   2.341   0.235   0.994 -0.1051  1.2440  1.6631
  892SOL    HW2 2876   2.431   0.307   0.879 -1.5509  1.7149  0.7966
  893SOL     OW 2877   0.223   1.655   4.926  0.2950  0.1038 -0.5138
  893SOL    HW1 2878   0.142   1.601   4.904  0.4845 -0.7274  0.7564
  893SOL    HW2 2879   0.195   1.738   4.975  0.0856  0.7537 -1.6780
  894SOL     OW 2880   1.684   3.155   1.380  0.0765 -0.4221  0.0977
  894SOL    HW1 2881   1.734   3.069   1.376  0.0572 -0.4075 -0.8399
  894SOL    HW2 2882   1.698   3.198   1.469  2.9528  0.2904 -0.6068
  895SOL     OW 2883   5.099   3.537   0.550 -0.6324 -0.5502 -0.6472
  895SOL    HW1 2884   5.001   3.541   0.530 -0.9215  0.7778  0.8483
  895SOL    HW2 2885   5.151   3.561   0.468 -1.4797 -2.1615 -1.7305
  896SOL     OW 2886   3.586   3.013   0.434  0.1059 -0.0901  0.4098
  896SOL    HW1 2887   3.511   3.047   0.376 -0.9400 -0.6542  1.4091
  896SOL    HW2 2888   3.577   3.051   0.526  1.5199  0.4552  0.3629
  897SOL     OW 2889   3.622   0.021   0.483  0.1957  0.1030  0.3775
  897SOL    HW1 2890   3.531   0.057   0.506  0.2253  1.4507 -1.4158
  897SOL    HW2 2891   3.612   5.088   0.441 -0.3883  0.5153 -0.3954
  898SOL     OW 2892   1.418   4.330   4.515 -0.3278  0.8707 -0.2648
  898SOL    HW1 2893   1.396   4.427   4.526 -0.7538  0.7991 -0.4697
  898SOL    HW2 2894   1.333   4.278   4.504 -0.0653  0.5578 -0.8169
  899SOL     OW 2895   1.489   1.646   0.846  0.2014  0.1872 -0.0097
  899SOL    HW1 2896   1.479   1.745   0.845 -1.2328  0.0632  0.0518
  899SOL    HW2 2897   1.415   1.604   0.793  1.4503 -0.8145 -1.0267
  900SOL     OW 2898   4.910   3.502   3.811 -0.1863 -0.0475 -0.2767
  900SOL    HW1 2899   4.945   3.582   3.762  1.6078 -1.2922 -1.1447
  900SOL    HW2 2900   4.812   3.512   3.825 -0.3103  1.5183 -1.9093
  901SOL     OW 2901   5.052   4.359   2.441  0.2725  0.2186 -0.2682
  901SOL    HW1 2902   5.081   4.309   2.523  0.4257 -1.1130 -1.1085
  901SOL    HW2 2903   5.130   4.372   2.380  0.2026  1.3884 -0.1401
  902SOL     OW 2904   0.343   4.353   3.556 -0.0644  0.2693 -0.0305
  902SOL    HW1 2905   0.300   4.400   3.478  0.5754  1.2265  0.1756
  902SOL    HW2 2906   0.432   4.318   3.528 -0.5800 -0.9734 -0.2154
  903SOL     OW 2907   0.537   4.008   5.046 -0.4504  0.3855 -0.3199
  903SOL    HW1 2908   0.614   4.058   5.005 -0.2807  0.2398 -0.1820
  903SOL    HW2 2909   0.501   4.061   5.123  0.8442 -0.4809  0.9363
  904SOL     OW 2910   2.370   2.356   0.196  0.1839 -0.1861  0.2903
  904SOL    HW1 2911   2.462   2.349   0.235 -0.1211 -0.6013  0.9579
  904SOL    HW2 2912   2.376   2.396   0.105  0.7724  2.2115  1.3165
  905SOL     OW 2913   3.080   1.998   2.819  0.9139 -0.1651 -0.3289
  905SOL    HW1 2914   3.034   2.072   2.867  1.4761 -0.7710  1.2150
  905SOL    HW2 2915   3.166   2.032   2.780  0.6517  0.2332 -0.5672
  906SOL     OW 2916   1.413   1.530   3.285  0.7333 -0.2730 -0.4358
  906SOL    HW1 2917   1.452   1.611   3.241  0.9153 -0.4218 -0.5514
  906SOL    HW2 2918   1.487   1.475   3.324  0.4450  2.0969  4.1001
  907SOL     OW 2919   2.724   0.433   1.825 -0.8120 -0.1225 -0.0126
  907SOL    HW1 2920   2.732   0.527   1.791 -1.2373 -0.7442 -1.9577
  907SOL    HW2 2921   2.796   0.415   1.892 -0.1431  1.2955 -0.3183
  908SOL     OW 2922   1.264   0.988   0.245 -0.3599  0.0642  0.2388
  908SOL    HW1 2923   1.167   0.964   0.241 -0.9219  2.2906 -2.0594
  908SOL    HW2 2924   1.280   1.051   0.321 -0.5243 -0.9010  1.0918
  909SOL     OW 2925   2.723   3.503   1.779  0.4282  0.1050 -0.0983
  909SOL    HW1 2926   2.765   3.427   1.730 -0.0750 -0.4628  0.3355
  909SOL    HW2 2927   2.795   3.561   1.819  0.8188  0.0618 -0.7222
  910SOL     OW 2928   2.120   1.769   4.736  0.5147 -0.0823  0.1084
  910SOL    HW1 2929   2.102   1.847   4.676 -0.4123  0.2979  0.8565
  910SOL    HW2 2930   2.136   1.688   4.681  2.3748  0.7727 -0.7226
  911SOL     OW 2931   4.352   2.998   0.227  0.2160 -0.0041 -0.1823
  911SOL    HW1 2932   4.363   2.996   0.127 -3.6556  1.0413 -0.7867
  911SOL    HW2 2933   4.378   3.088   0.261 -1.1809  0.6559 -0.7648
  912SOL     OW 2934   4.399   2.327   1.311 -0.3740  0.2347 -0.3812
  912SOL    HW1 2935   4.394   2.263   1.234 -0.4323  0.1444 -0.3016
  912SOL    HW2 2936   4.482   2.309   1.363 -0.9274 -0.4854  0.2701
  913SOL     OW 2937   3.825   4.194   1.126  0.0659  0.2398  0.6642
  913SOL    HW1 2938   3.734   4.163   1.095 -0.0782  1.4784 -0.1866
  913SOL    HW2 2939   3.814   4.248   1.209 -0.1541  1.5101 -0.1570
  914SOL     OW 2940   3.322   0.779   0.658 -0.2270 -0.2512 -0.0164
  914SOL    HW1 2941   3.307   0.838   0.737 -0.8506  1.8784 -1.6429
  914SOL    HW2 2942   3.409   0.731   0.669  0.9478  1.9185  0.8805
  915SOL     OW 2943   3.787   4.166   3.341 -0.0957 -0.6134 -0.8528
  915SOL    HW1 2944   3.844   4.115   3.407 -1.2917 -0.7667  0.0887
  915SOL    HW2 2945   3.725   4.102   3.295 -0.4156 -0.2556 -0.9184
  916SOL     OW 2946   3.040   1.334   2.867 -0.0161 -0.4666  0.3170
  916SOL    HW1 2947   3.062   1.423   2.907  2.1991 -1.3185  1.1495
  916SOL    HW2 2948   2.964   1.344   2.802 -0.5793  1.7928  1.2280
  917SOL     OW 2949   4.740   4.086   2.603 -0.2116  0.4592 -0.8390
  917SOL    HW1 2950   4.705   4.131   2.521 -1.3943  1.8398  0.3719
  917SOL    HW2 2951   4.801   4.011   2.576  0.7067  1.8565 -2.9539
  918SOL     OW 2952   2.310   1.360   0.075  0.5066 -0.4980 -0.0265
  918SOL    HW1 2953   2.382   1.430   0.077 -0.2122  0.3124 -1.4388
  918SOL    HW2 2954   2.331   1.292   0.005  1.0319 -1.5682  1.1151
  919SOL     OW 2955   2.661   2.779   0.440  0.3842  0.2750 -0.0020
  919SOL    HW1 2956   2.596   2.836   0.390  1.8438  2.1527  0.1148
  919SOL    HW2 2957   2.735   2.750   0.379  0.5149 -0.1114  0.3300
  920SOL     OW 2958   2.959   4.617   3.894  0.0807  0.4781 -0.3066
  920SOL    HW1 2959   2.868   4.660   3.892 -0.6865 -1.0911 -1.2573
  920SOL    HW2 2960   2.962   4.550   3.968  0.2955  0.1936 -0.5707
  921SOL     OW 2961   3.832   1.381   2.625 -0.4412  0.3683  0.0511
  921SOL    HW1 2962   3.851   1.370   2.527 -3.4433  1.2087 -0.7206
  921SOL    HW2 2963   3.733   1.381   2.640 -0.0845  1.2916  2.9953
  922SOL     OW 2964   3.166   0.769   5.143  0.0977  0.0303  0.2347
  922SOL    HW1 2965   3.171   0.747   0.083  3.0851 -2.7292 -0.3836
  922SOL    HW2 2966   3.178   0.868   5.130  0.4915  0.3339  2.6081
  923SOL     OW 2967   0.160   0.267   0.294 -0.2330 -0.2276 -0.2534
  923SOL    HW1 2968   0.106   0.188   0.267 -0.3587 -0.0103 -0.6501
  923SOL    HW2 2969   0.174   0.266   0.393 -0.7078 -0.4486 -0.1851
  924SOL     OW 2970   1.129   0.870   2.551 -0.0136  0.0354  0.2588
  924SOL    HW1 2971   1.206   0.916   2.596 -1.8045  0.6042  2.9622
  924SOL    HW2 2972   1.077   0.937   2.498  0.5421 -0.0873 -0.4673
  925SOL     OW 2973   0.728   5.031   3.938  0.6615 -0.2714 -0.0610
  925SOL    HW1 2974   0.716   5.025   3.839 -0.5920 -1.1962  0.1240
  925SOL    HW2 2975   0.718   4.940   3.979 -3.2766  0.5901  1.3435
  926SOL     OW 2976   3.123   1.786   2.611  0.4283  0.2308 -0.3568
  926SOL    HW1 2977   3.089   1.767   2.703 -4.0915 -0.1853 -1.8423
  926SOL    HW2 2978   3.079   1.869   2.576  3.9601  1.8541 -1.3831
  927SOL     OW 2979   5.102   0.404   4.394 -0.0526  0.1447 -0.5598
  927SOL    HW1 2980   0.014   0.395   4.466 -1.3316  0.9715  0.8163
  927SOL    HW2 2981   5.132   0.474   4.328  1.0046 -0.4360 -0.7297
  928SOL     OW 2982   4.631   2.378   1.711  0.2203 -0.0517  0.0559
  928SOL    HW1 2983   4.713   2.323   1.730  2.4524  2.7136 -0.9226
  928SOL    HW2 2984   4.606   2.428   1.794 -0.5079 -0.8699  0.3443
  929SOL     OW 2985   3.870   4.342   4.698  0.0134  0.6036 -1.0216
  929SOL    HW1 2986   3.771   4.354   4.711  0.1117  0.3889  0.0275
  929SOL    HW2 2987   3.915   4.336   4.787  0.7126 -1.3964 -1.4444
  930SOL     OW 2988   2.794   4.041   1.652  0.2932 -0.1231 -0.1316
  930SOL    HW1 2989   2.709   4.084   1.682  0.5054 -0.2883  0.7080
  930SOL    HW2 2990   2.869   4.066   1.713  0.8235 -0.1229 -0.7607
  931SOL     OW 2991   2.011   0.931   0.139 -0.2946  0.3192  0.2429
  931SOL    HW1 2992   1.977   0.843   0.171 -2.0869  0.0850 -2.0547
  931SOL    HW2 2993   2.111   0.932   0.146 -0.3758 -0.7670  2.8681
  932SOL     OW 2994   2.478   2.748   4.545  0.6370  0.8717  0.4031
  932SOL    HW1 2995   2.424   2.672   4.511 -0.2510  0.8036  1.8727
  932SOL    HW2 2996   2.417   2.818   4.583  1.5238  0.4172  2.8923
  933SOL     OW 2997   3.784   0.006   3.067 -0.3261  0.2768  0.2774
  933SOL    HW1 2998   3.829   0.066   3.001 -1.7092 -0.0726 -1.0384
  933SOL    HW2 2999   3.696   0.045   3.094 -0.9465 -0.8243 -0.0990
  934SOL     OW 3000   1.644   0.317   0.347  1.1036  0.3248 -0.0133
  934SOL    HW1 3001   1.623   0.326   0.250 -0.3361  2.8600  0.4581
  934SOL    HW2 3002   1.615   0.399   0.396  0.4185 -1.4454  2.8263
  935SOL     OW 3003   3.343   3.611   0.669  0.0273  0.3627 -0.2906
  935SOL    HW1 3004   3.422   3.628   0.610  1.3295 -0.1219  1.2439
  935SOL    HW2 3005   3.355   3.524   0.717 -0.8946  0.8247  0.8213
  936SOL     OW 3006   1.817   0.765   1.982 -0.1553  0.0432  0.3420
  936SOL    HW1 3007   1.755   0.843   1.973  0.4486  0.3463 -1.8280
  936SOL    HW2 3008   1.766   0.687   2.019 -1.0939  1.0636  1.3066
  937SOL     OW 3009   0.738   1.196   3.787  0.5881 -0.6935 -0.4364
  937SOL    HW1 3010   0.713   1.123   3.723 -1.1542  1.4577 -2.3828
  937SOL    HW2 3011   0.659   1.255   3.803  2.6797  2.6937 -1.6363
  938SOL     OW 3012   2.242   5.145   4.759  0.1345  0.3885  0.3352
  938SOL    HW1 3013   2.316   5.141   4.691  0.4881 -0.6782  0.7638
  938SOL    HW2 3014   2.211   5.053   4.781 -0.7036  0.7770  0.8491
  939SOL     OW 3015   4.040   0.960   3.925  0.4070  0.6057  0.3276
  939SOL    HW1 3016   4.103   1.038   3.920  0.2584  0.6591 -2.7968
  939SOL    HW2 3017   4.029   0.920   3.834 -1.9776 -1.1403  1.2679
  940SOL     OW 3018   4.506   1.262   3.772 -0.2703  0.2889 -0.7371
  940SOL    HW1 3019   4.511   1.175   3.821 -2.7338  0.9852  0.9612
  940SOL    HW2 3020   4.583   1.320   3.799  0.8758 -1.0005 -1.1726
  941SOL     OW 3021   1.684   0.870   1.663 -0.4547  0.7397 -0.0401
  941SOL    HW1 3022   1.626   0.924   1.602  0.5781  1.7479 -0.1632
  941SOL    HW2 3023   1.780   0.895   1.650 -0.1282  0.3391  1.3664
  942SOL     OW 3024   3.453   1.304   0.406  1.1281  0.5906  0.3176
  942SOL    HW1 3025   3.491   1.310   0.498  1.1830  2.0316  0.2212
  942SOL    HW2 3026   3.380   1.372   0.395  0.9959  0.3185 -0.6477
  943SOL     OW 3027   0.806   2.707   0.559  0.3685 -0.3704 -0.0892
  943SOL    HW1 3028   0.774   2.794   0.522 -1.5221 -1.8103 -2.1576
  943SOL    HW2 3029   0.744   2.676   0.630 -2.1544 -2.3265 -2.8919
  944SOL     OW 3030   1.592   0.584   0.468 -0.4645  0.4390 -0.3645
  944SOL    HW1 3031   1.522   0.592   0.540 -0.5031  1.2925 -0.4832
  944SOL    HW2 3032   1.571   0.647   0.394 -0.7419 -0.8491 -1.4202
  945SOL     OW 3033   0.859   3.518   3.186  0.2015  0.2101  0.0088
  945SOL    HW1 3034   0.847   3.419   3.186 -0.7866  0.3235  0.3352
  945SOL    HW2 3035   0.780   3.561   3.142  0.2610  0.8902  0.5539
  946SOL     OW 3036   1.696   3.794   1.026 -0.6946  0.0990 -0.5623
  946SOL    HW1 3037   1.686   3.877   0.972  0.0517  0.7242  0.2409
  946SOL    HW2 3038   1.766   3.735   0.984 -1.4023 -0.2642 -1.2719
  947SOL     OW 3039   4.696   5.030   2.292  0.1736  0.5376  0.3674
  947SOL    HW1 3040   4.717   4.935   2.316 -0.2679  0.3935  0.2064
  947SOL    HW2 3041   4.609   5.033   2.243  0.6586  0.9085 -0.4991
  948SOL     OW 3042   1.798   0.978   4.408 -0.0784 -0.6088 -0.1012
  948SOL    HW1 3043   1.884   0.927   4.403  0.2719 -0.1972  1.2143
  948SOL    HW2 3044   1.776   0.995   4.504 -1.1060  0.1862 -0.4646
  949SOL     OW 3045   3.567   3.142   1.341  0.1976 -0.0056 -0.1863
  949SOL    HW1 3046   3.556   3.114   1.436  0.2554 -1.0806 -0.4822
  949SOL    HW2 3047   3.603   3.065   1.288  1.9441  1.1042 -0.7221
  950SOL     OW 3048   4.300   3.996   2.788 -0.5227  0.0988 -0.6435
  950SOL    HW1 3049   4.303   4.085   2.834 -2.7406  0.6782 -1.4968
  950SOL    HW2 3050   4.366   3.995   2.712 -1.0896  1.3680 -1.1775
  951SOL     OW 3051   1.014   1.251   4.452  0.3969  0.0842  0.0966
  951SOL    HW1 3052   1.039   1.221   4.544  0.8005  2.0101  0.6683
  951SOL    HW2 3053   1.096   1.252   4.394  0.2704 -0.4903 -0.0920
  952SOL     OW 3054   0.612   0.381   3.850  0.0038 -0.3109  0.2756
  952SOL    HW1 3055   0.586   0.299   3.901 -2.7629 -0.1294 -0.7066
  952SOL    HW2 3056   0.597   0.365   3.752  3.3564  0.0195 -0.4165
  953SOL     OW 3057   4.758   1.681   3.864 -0.3626  0.1511 -0.2902
  953SOL    HW1 3058   4.839   1.681   3.923 -1.8808 -2.0328  1.9872
  953SOL    HW2 3059   4.690   1.745   3.902 -0.5786  0.2724 -0.8755
  954SOL     OW 3060   2.922   2.239   0.455 -0.6394 -0.3479 -0.1189
  954SOL    HW1 3061   2.963   2.297   0.525 -0.6481 -0.1710 -0.2595
  954SOL    HW2 3062   2.841   2.193   0.492  0.4680 -1.7963  0.6023
  955SOL     OW 3063   0.225   1.364   4.048 -0.1623  0.1264 -0.6004
  955SOL    HW1 3064   0.282   1.435   4.007 -1.1166 -0.0030 -2.2169
  955SOL    HW2 3065   0.129   1.382   4.027 -0.3905 -2.0027 -1.6829
  956SOL     OW 3066   0.522   2.902   0.668 -0.4199  0.4629 -0.3442
  956SOL    HW1 3067   0.433   2.858   0.651 -0.7676  0.4686  1.3101
  956SOL    HW2 3068   0.584   2.836   0.711 -0.2230  0.9640  0.1547
  957SOL     OW 3069   3.526   0.729   1.580  0.1797 -0.0821  0.0249
  957SOL    HW1 3070   3.534   0.632   1.556 -2.7388 -0.5425  0.4599
  957SOL    HW2 3071   3.494   0.737   1.674 -2.1880  1.1186 -0.7842
  958SOL     OW 3072   3.575   1.467   2.656  0.0293  0.0731  0.1704
  958SOL    HW1 3073   3.480   1.470   2.687  0.1000  2.2180  0.3320
  958SOL    HW2 3074   3.579   1.485   2.558  0.1875 -1.7841 -0.2114
  959SOL     OW 3075   3.603   2.510   3.537 -0.2656 -0.0449 -0.0598
  959SOL    HW1 3076   3.537   2.508   3.461  2.3190  3.3777 -2.7470
  959SOL    HW2 3077   3.600   2.599   3.582  1.9893  0.0045  0.1305
  960SOL     OW 3078   4.340   3.617   0.495 -0.7007 -0.0234  0.2777
  960SOL    HW1 3079   4.400   3.668   0.433 -1.9834  1.3572  0.1109
  960SOL    HW2 3080   4.289   3.682   0.552 -3.1849 -1.0368 -0.6720
  961SOL     OW 3081   2.475   0.321   1.907 -0.3416 -1.0556 -0.1988
  961SOL    HW1 3082   2.570   0.333   1.877 -0.3474 -0.7148 -0.0871
  961SOL    HW2 3083   2.472   0.255   1.982 -0.0117 -0.0393  0.7447
  962SOL     OW 3084   1.770   2.506   4.842  0.1982 -0.0742 -0.6887
  962SOL    HW1 3085   1.769   2.596   4.797  1.5466 -0.7122 -2.0610
  962SOL    HW2 3086   1.744   2.435   4.777  0.3925 -0.8384  0.0475
  963SOL     OW 3087   4.856   0.010   3.318  0.0239 -0.3552  0.5349
  963SOL    HW1 3088   4.827   5.073   3.339 -1.9630  0.0730 -0.0487
  963SOL    HW2 3089   4.855   0.064   3.402 -1.0788 -0.3257  0.5213
  964SOL     OW 3090   0.428   1.941   5.120 -0.1053 -0.2062 -0.7916
  964SOL    HW1 3091   0.525   1.938   5.098 -0.0300 -1.0558 -0.3781
  964SOL    HW2 3092   0.374   1.932   5.037  0.1736 -2.9054 -0.7572
  965SOL     OW 3093   1.272   0.672   4.253 -0.3958  0.8204  0.3097
  965SOL    HW1 3094   1.174   0.652   4.251 -0.2555  0.1274 -0.2001
  965SOL    HW2 3095   1.320   0.605   4.197  0.4073  0.9603  0.8224
  966SOL     OW 3096   2.719   1.766   4.207 -0.3288 -0.1190  0.1308
  966SOL    HW1 3097   2.657   1.702   4.253  0.0760 -0.0079  0.8483
  966SOL    HW2 3098   2.722   1.852   4.259  2.1058 -0.8746  1.4014
  967SOL     OW 3099   3.833   1.741   3.873 -0.1441  0.0235 -0.2122
  967SOL    HW1 3100   3.923   1.780   3.891 -0.5701  1.7472 -1.5932
  967SOL    HW2 3101   3.839   1.641   3.879  1.4297  0.1636  1.4540
  968SOL     OW 3102   1.726   1.767   1.488 -0.3648 -0.2449  0.3297
  968SOL    HW1 3103   1.758   1.852   1.528 -1.1423 -0.1102  0.6804
  968SOL    HW2 3104   1.762   1.689   1.540 -0.6457 -0.0965  0.7475
  969SOL     OW 3105   5.002   4.498   1.459 -0.5990  0.2079  0.3653
  969SOL    HW1 3106   4.986   4.596   1.474 -1.6107 -0.1866  2.1781
  969SOL    HW2 3107   5.093   4.474   1.493  0.2556  0.7482 -1.4251
  970SOL     OW 3108   0.127   3.079   1.541  0.5310  0.6156 -0.0753
  970SOL    HW1 3109   0.201   3.045   1.484  0.5195 -0.5925  0.6055
  970SOL    HW2 3110   0.140   3.050   1.635 -0.8942  0.2188  0.0315
  971SOL     OW 3111   0.309   3.605   3.849 -0.0358  0.1594 -0.2227
  971SOL    HW1 3112   0.211   3.585   3.848  0.0070 -0.3263  1.3916
  971SOL    HW2 3113   0.326   3.690   3.801 -1.1936  0.0472 -0.8777
  972SOL     OW 3114   3.774   3.143   4.614 -0.1575 -0.1307  0.2305
  972SOL    HW1 3115   3.726   3.171   4.697 -1.8884  1.3785 -1.1709
  972SOL    HW2 3116   3.779   3.043   4.610  0.0822 -0.2335  2.1715
  973SOL     OW 3117   2.282   0.780   1.044  0.0593  0.4248  0.8383
  973SOL    HW1 3118   2.338   0.717   1.098  0.4663 -0.4098 -0.5180
  973SOL    HW2 3119   2.186   0.754   1.052  0.1627  0.0172  0.7938
  974SOL     OW 3120   5.043   0.952   1.121 -0.1597  0.7045  0.8090
  974SOL    HW1 3121   5.052   1.050   1.106  0.1472  0.9021  2.1147
  974SOL    HW2 3122   4.976   0.935   1.194  0.0444 -0.0318  0.8393
  975SOL     OW 3123   1.772   4.980   2.855  0.3901 -0.1115 -0.1687
  975SOL    HW1 3124   1.727   4.940   2.935 -1.5826 -0.5283 -1.4400
  975SOL    HW2 3125   1.777   5.079   2.866 -0.4616 -0.1059  0.1863
  976SOL     OW 3126   0.391   4.484   0.367 -0.4832  0.1532 -0.3591
  976SOL    HW1 3127   0.402   4.570   0.318 -2.1640  1.2026  1.0006
  976SOL    HW2 3128   0.473   4.427   0.353  0.8399  2.1026 -0.9790
  977SOL     OW 3129   4.843   4.758   0.159 -0.4021  0.2378  0.3376
  977SOL    HW1 3130   4.918   4.709   0.114 -1.3768 -0.8481 -0.1229
  977SOL    HW2 3131   4.790   4.695   0.215 -0.1261  1.2846  1.8331
  978SOL     OW 3132   3.554   2.620   2.309 -0.4091  0.2478  0.0107
  978SOL    HW1 3133   3.647   2.583   2.314  0.0313  1.3880  0.4477
  978SOL    HW2 3134   3.508   2.609   2.397 -0.2243  0.8599  0.1873
  979SOL     OW 3135   2.561   2.492   1.087 -0.6569 -0.0329 -0.0325
  979SOL    HW1 3136   2.579   2.590   1.101  1.0055 -0.5884  2.0721
  979SOL    HW2 3137   2.624   2.438   1.142 -0.1081 -2.3808 -2.7642
  980SOL     OW 3138   4.813   4.133   0.312 -0.0084 -0.0570 -0.4366
  980SOL    HW1 3139   4.717   4.151   0.336 -0.6265  0.2184 -2.9000
  980SOL    HW2 3140   4.871   4.203   0.354 -0.9134  0.0398  0.7121
  981SOL     OW 3141   4.573   2.584   5.058  0.2275  0.1297 -0.2972
  981SOL    HW1 3142   4.636   2.633   5.118  0.1599  0.1209 -0.2184
  981SOL    HW2 3143   4.619   2.504   5.019 -0.4769 -1.4459  1.8622
  982SOL     OW 3144   2.994   2.101   0.025  0.6383 -0.0068 -0.1032
  982SOL    HW1 3145   2.902   2.068   0.003  0.2478  0.9993 -0.0197
  982SOL    HW2 3146   3.054   2.023   0.040 -0.6373 -0.7098  1.7458
  983SOL     OW 3147   1.184   3.020   0.202 -0.1665  0.2000 -0.3321
  983SOL    HW1 3148   1.263   3.067   0.163 -0.2558  0.4093 -0.2615
  983SOL    HW2 3149   1.100   3.054   0.159 -0.4740  2.0808  1.5823
  984SOL     OW 3150   4.893   3.567   3.159  0.2475  0.3383  0.0620
  984SOL    HW1 3151   4.934   3.644   3.109  0.2460  0.4196  0.1867
  984SOL    HW2 3152   4.805   3.595   3.196 -0.4829 -0.1795 -1.1941
  985SOL     OW 3153   0.582   1.095   2.767  0.0020 -0.0343  0.2002
  985SOL    HW1 3154   0.595   0.999   2.794 -0.9522 -0.3793 -0.5419
  985SOL    HW2 3155   0.666   1.129   2.724  0.5189 -0.3757  0.9251
  986SOL     OW 3156   3.757   0.537   4.466  0.0607 -0.0001 -0.7116
  986SOL    HW1 3157   3.820   0.573   4.536 -0.0280 -0.7738 -0.2161
  986SOL    HW2 3158   3.720   0.450   4.497 -2.0450  0.8907 -0.5319
  987SOL     OW 3159   0.148   4.372   2.306  0.1165 -0.3992 -0.1533
  987SOL    HW1 3160   0.231   4.426   2.290 -0.6234  0.5548 -0.8539
  987SOL    HW2 3161   0.150   4.291   2.247  1.1776 -1.1108  0.8195
  988SOL     OW 3162   3.205   1.355   2.573  0.0408  0.0286 -0.2993
  988SOL    HW1 3163   3.145   1.424   2.534 -1.2096 -1.1948 -0.6076
  988SOL    HW2 3164   3.174   1.264   2.546  2.0080 -0.6556 -0.4178
  989SOL     OW 3165   3.633   2.715   0.994  0.1287 -0.2036  0.1801
  989SOL    HW1 3166   3.580   2.654   0.934  0.8753 -0.4106 -0.2955
  989SOL    HW2 3167   3.628   2.808   0.960 -1.2038  0.0607  1.0392
  990SOL     OW 3168   4.179   2.382   4.730 -0.5921  0.3776 -0.2776
  990SOL    HW1 3169   4.260   2.361   4.675 -0.8367 -1.1524 -0.0818
  990SOL    HW2 3170   4.114   2.435   4.675 -0.6038 -0.6683 -1.2949
  991SOL     OW 3171   4.251   1.353   1.881  0.4843  0.1246  0.4247
  991SOL    HW1 3172   4.241   1.272   1.938 -1.8706  1.8561  2.6850
  991SOL    HW2 3173   4.316   1.416   1.923  0.5436  0.4129 -0.0883
  992SOL     OW 3174   2.617   1.516   2.902 -0.4632 -0.2587 -0.7299
  992SOL    HW1 3175   2.695   1.526   2.840 -0.2387  1.2834 -0.2518
  992SOL    HW2 3176   2.614   1.595   2.963 -0.4404 -1.8674  1.4788
  993SOL     OW 3177   4.619   4.688   4.171 -0.0148  0.0368 -0.3148
  993SOL    HW1 3178   4.551   4.644   4.228  0.6802 -1.4282 -0.5540
  993SOL    HW2 3179   4.593   4.783   4.154 -1.8118 -0.3909 -0.1421
  994SOL     OW 3180   3.584   3.054   0.980 -0.5174 -0.0233 -0.0914
  994SOL    HW1 3181   3.663   3.115   0.981 -0.9058  0.5008  1.6408
  994SOL    HW2 3182   3.575   3.009   1.069 -0.1843 -2.7255 -1.3264
  995SOL     OW 3183   4.438   3.869   3.632  0.5460 -0.2787 -0.3716
  995SOL    HW1 3184   4.451   3.770   3.624 -0.1893 -0.3070 -1.4131
  995SOL    HW2 3185   4.344   3.893   3.608  1.2644  0.8849 -2.3338
  996SOL     OW 3186   3.784   2.350   1.330 -0.3329 -0.0952 -0.1374
  996SOL    HW1 3187   3.872   2.376   1.289  0.3128 -0.7360  0.8086
  996SOL    HW2 3188   3.772   2.397   1.417  0.4291 -2.1530  1.1521
  997SOL     OW 3189   3.145   2.042   2.103  0.0148  0.4202  0.3577
  997SOL    HW1 3190   3.057   2.057   2.057  0.4801 -1.5237 -1.2961
  997SOL    HW2 3191   3.202   2.124   2.093 -0.4988  0.6241 -1.1590
  998SOL     OW 3192   3.007   4.093   1.794  0.4001  0.2901 -0.3814
  998SOL    HW1 3193   3.050   4.167   1.845 -0.5220  0.7665 -0.2621
  998SOL    HW2 3194   3.054   4.007   1.813  2.1416  0.9848 -1.3341
  999SOL     OW 3195   3.268   0.707   1.420  0.2021 -0.7086 -0.1763
  999SOL    HW1 3196   3.367   0.695   1.429  0.3261 -5.1686 -3.7524
  999SOL    HW2 3197   3.248   0.784   1.361  1.2151  1.8250  2.5405
 1000SOL     OW 3198   0.021   3.204   0.395 -0.4278  0.4668  0.3991
 1000SOL    HW1 3199   0.030   3.230   0.491  0.5887 -2.3116  1.1600
 1000SOL    HW2 3200   0.110   3.178   0.359 -1.2726 -1.9350 -0.1554
 1001SOL     OW 3201   4.641   3.427   2.729  0.6246  0.4274 -0.5561
 1001SOL    HW1 3202   4.597   3.390   2.811 -0.0603 -0.7855 -1.4363
 1001SOL    HW2 3203   4.573   3.436   2.656  1.6533 -0.7145 -1.7068
 1002SOL     OW 3204   0.944   1.724   0.990  0.0818 -0.1146 -0.5535
 1002SOL    HW1 3205   1.038   1.713   1.024 -0.4526 -2.0812  0.3864
 1002SOL    HW2 3206   0.886   1.759   1.064  0.0417  1.0805 -1.1294
 1003SOL     OW 3207   2.460   3.323   3.888 -0.4689 -0.2303  0.0455
 1003SOL    HW1 3208   2.515   3.243   3.911 -0.6999 -0.6843 -0.9310
 1003SOL    HW2 3209   2.482   3.352   3.794 -0.7202  0.5704  0.2288
 1004SOL     OW 3210   0.608   4.721   2.689 -0.4049  0.2249 -0.4322
 1004SOL    HW1 3211   0.641   4.698   2.780 -0.8222 -1.0259 -0.5851
 1004SOL    HW2 3212   0.508   4.730   2.690 -0.3775  0.6026 -0.6884
 1005SOL     OW 3213   2.372   1.505   0.739 -0.3023 -0.3721  0.3571
 1005SOL    HW1 3214   2.398   1.415   0.704 -0.0969  1.4181 -5.0253
 1005SOL    HW2 3215   2.454   1.556   0.765  0.4148  0.3228 -2.8455
 1006SOL     OW 3216   4.235   4.866   2.638 -0.4609 -0.0300  0.5945
 1006SOL    HW1 3217   4.311   4.930   2.646 -0.1942 -0.2172 -0.3423
 1006SOL    HW2 3218   4.174   4.877   2.717  0.8756 -0.3522  1.7155
 1007SOL     OW 3219   2.442   1.152   4.649 -0.1631 -0.2884 -0.6732
 1007SOL    HW1 3220   2.540   1.135   4.654  0.0717  0.6776 -1.5413
 1007SOL    HW2 3221   2.392   1.067   4.668  0.8289 -0.7779 -0.1784
 1008SOL     OW 3222   3.242   2.854   2.974 -0.4513  0.3433 -0.2818
 1008SOL    HW1 3223   3.310   2.894   3.036  0.6978 -0.4515 -0.9803
 1008SOL    HW2 3224   3.161   2.827   3.026  0.0588  0.6569  0.6975
 1009SOL     OW 3225   0.295   4.452   4.051  0.5235  0.4837 -0.0979
 1009SOL    HW1 3226   0.372   4.505   4.016  0.3001 -0.6100 -2.3998
 1009SOL    HW2 3227   0.211   4.481   4.007  0.1573 -0.6505 -0.1902
 1010SOL     OW 3228   0.758   4.443   4.175 -0.2684  0.1122 -0.0756
 1010SOL    HW1 3229   0.822   4.510   4.214 -0.4459 -0.3909  1.1204
 1010SOL    HW2 3230   0.784   4.351   4.205 -1.2588 -0.1416  0.0237
 1011SOL     OW 3231   2.852   0.463   0.274 -0.8419  0.2272 -0.4775
 1011SOL    HW1 3232   2.764   0.416   0.258  0.4609 -2.9048  0.6090
 1011SOL    HW2 3233   2.838   0.538   0.339 -2.6878 -0.4472 -0.0129
 1012SOL     OW 3234   3.458   1.969   2.906  0.1792 -0.0520  0.1438
 1012SOL    HW1 3235   3.446   1.871   2.925 -2.0326  0.2931  0.7991
 1012SOL    HW2 3236   3.390   1.998   2.839  0.6425  1.1097  0.1652
 1013SOL     OW 3237   3.925   4.972   4.510 -0.3720 -0.0535 -0.1208
 1013SOL    HW1 3238   3.840   4.920   4.515 -1.1971  1.3390  0.9952
 1013SOL    HW2 3239   3.939   5.021   4.596  1.6070 -0.3009 -0.2546
 1014SOL     OW 3240   1.409   4.790   1.607 -0.5573 -0.5298  0.0930
 1014SOL    HW1 3241   1.480   4.812   1.674 -0.2338 -1.0315 -0.0777
 1014SOL    HW2 3242   1.346   4.722   1.646 -0.2841 -0.9319 -0.1546
 1015SOL     OW 3243   0.623   3.347   2.905  0.0919  0.0220 -0.8852
 1015SOL    HW1 3244   0.702   3.287   2.899 -0.3817 -0.5417 -1.4939
 1015SOL    HW2 3245   0.608   3.392   2.817  0.4626  1.0801 -0.4338
 1016SOL     OW 3246   1.551   1.235   1.022  0.2112  0.0610  0.0090
 1016SOL    HW1 3247   1.488   1.247   0.944 -0.6769 -0.7039  0.5802
 1016SOL    HW2 3248   1.569   1.323   1.064 -0.5730  0.2830 -0.1018
 1017SOL     OW 3249   1.458   1.437   1.331  0.3268  0.3626 -0.1296
 1017SOL    HW1 3250   1.470   1.516   1.390  1.0481  0.5342 -0.4950
 1017SOL    HW2 3251   1.477   1.463   1.236  2.2726 -0.6065 -0.0632
 1018SOL     OW 3252   1.143   4.822   1.469 -0.5768  0.3622  0.2254
 1018SOL    HW1 3253   1.131   4.741   1.526 -0.5181 -1.1928 -1.8726
 1018SOL    HW2 3254   1.238   4.827   1.438 -0.5708  1.2680  0.3649
 1019SOL     OW 3255   1.959   4.716   1.018  0.0037 -0.2996 -0.0491
 1019SOL    HW1 3256   1.944   4.732   1.116 -2.4123  1.1783 -0.5808
 1019SOL    HW2 3257   2.051   4.745   0.994  0.5471 -0.4087  1.6989
 1020SOL     OW 3258   2.102   4.353   3.916 -0.0230  0.1646  0.1700
 1020SOL    HW1 3259   2.055   4.338   3.829  0.3669 -0.8419  0.1180
 1020SOL    HW2 3260   2.048   4.313   3.990  0.0618  0.2714  0.2915
 1021SOL     OW 3261   1.361   3.115   4.156 -0.1469  0.2070  0.3094
 1021SOL    HW1 3262   1.431   3.098   4.087  0.0280  1.0979  0.2648
 1021SOL    HW2 3263   1.274   3.077   4.124  0.2124 -0.5130  0.1701
 1022SOL     OW 3264   4.143   5.099   2.374 -0.8040 -0.0330  0.4987
 1022SOL    HW1 3265   4.135   4.999   2.369  0.5670 -0.1104 -1.7784
 1022SOL    HW2 3266   4.236   5.123   2.403 -0.7738  0.5672 -0.0765
 1023SOL     OW 3267   2.147   1.498   2.046  0.2125  0.5032  1.0167
 1023SOL    HW1 3268   2.077   1.534   2.109  0.3100  1.1173  0.7822
 1023SOL    HW2 3269   2.116   1.411   2.008 -1.2729  1.6433 -0.5039
 1024SOL     OW 3270   4.195   4.020   1.037 -0.4198  0.0982  0.3825
 1024SOL    HW1 3271   4.129   3.997   1.108  0.3507 -0.4730  0.9439
 1024SOL    HW2 3272   4.194   4.118   1.021 -0.8603  0.1904  0.9361
 1025SOL     OW 3273   4.677   1.968   0.004 -0.0309 -0.5547 -0.1212
 1025SOL    HW1 3274   4.709   1.877   0.029  0.5326 -0.1572  0.6709
 1025SOL    HW2 3275   4.687   1.982   5.062  0.6498 -1.0523 -0.1261
 1026SOL     OW 3276   4.306   3.065   3.081  0.2583 -0.4220 -0.3965
 1026SOL    HW1 3277   4.219   3.095   3.121 -0.3108 -1.4963 -0.7842
 1026SOL    HW2 3278   4.381   3.088   3.143 -0.2945  0.4601 -0.0265
 1027SOL     OW 3279   1.699   2.389   2.426 -0.4267  0.6877  0.4050
 1027SOL    HW1 3280   1.760   2.351   2.496  0.6062  0.7893 -0.4056
 1027SOL    HW2 3281   1.707   2.488   2.426  2.2259  0.6109 -2.0439
 1028SOL     OW 3282   1.399   1.387   4.570 -0.4365 -0.0027  0.5530
 1028SOL    HW1 3283   1.370   1.384   4.475 -0.1721 -1.6780  0.5041
 1028SOL    HW2 3284   1.497   1.365   4.575 -0.5219 -0.2289  1.2442
 1029SOL     OW 3285   0.169   4.113   0.196 -0.1637  0.0927 -0.7114
 1029SOL    HW1 3286   0.162   4.209   0.221  0.2981  0.2353 -1.1004
 1029SOL    HW2 3287   0.265   4.084   0.202 -0.3184 -0.3821 -0.4636
 1030SOL     OW 3288   2.377   4.100   2.708  0.3161 -0.4006  0.1708
 1030SOL    HW1 3289   2.319   4.028   2.669 -0.5745 -0.0714  0.8530
 1030SOL    HW2 3290   2.369   4.183   2.653 -0.3807 -0.1570  0.6268
 1031SOL     OW 3291   3.528   4.785   2.274  0.3799 -0.3185  0.3333
 1031SOL    HW1 3292   3.448   4.838   2.245  0.1499  0.4902  2.2784
 1031SOL    HW2 3293   3.610   4.819   2.228  0.2815  2.0006  1.7282
 1032SOL     OW 3294   4.639   0.228   0.732 -0.4432  0.2748 -0.5849
 1032SOL    HW1 3295   4.576   0.233   0.654 -1.1966 -1.3815 -0.1311
 1032SOL    HW2 3296   4.695   0.146   0.724 -0.7418 -0.0767  0.7617
 1033SOL     OW 3297   3.834   3.533   1.665  0.4036 -0.0705  0.1066
 1033SOL    HW1 3298   3.795   3.621   1.693  2.1923  1.1924 -1.1645
 1033SOL    HW2 3299   3.922   3.519   1.712 -0.4535 -1.8598  1.3047
 1034SOL     OW 3300   1.493   5.093   4.665  0.0356 -0.0471 -0.4416
 1034SOL    HW1 3301   1.441   5.109   4.748  1.2874  1.0166  0.1763
 1034SOL    HW2 3302   1.436   5.113   4.585 -1.8195 -2.9185  0.0166
 1035SOL     OW 3303   0.216   3.377   1.843  0.5472  0.1369 -0.0538
 1035SOL    HW1 3304   0.202   3.281   1.868 -0.5656  0.5422  1.0317
 1035SOL    HW2 3305   0.241   3.429   1.924  1.2243  0.7562 -0.6503
 1036SOL     OW 3306   0.065   0.207   2.660  0.3355 -0.1751 -0.4001
 1036SOL    HW1 3307   0.014   0.135   2.615  0.5148  1.0751 -2.7473
 1036SOL    HW2 3308   0.140   0.238   2.601  0.2801  1.8989  0.5174
 1037SOL     OW 3309   3.826   2.189   3.252 -0.4222  0.1657  0.2168
 1037SOL    HW1 3310   3.827   2.276   3.303  0.0726  0.7037 -0.6845
 1037SOL    HW2 3311   3.740   2.180   3.203 -0.0815  0.6336 -0.4836
 1038SOL     OW 3312   1.036   1.424   1.805  0.3339 -0.2951  0.4662
 1038SOL    HW1 3313   1.134   1.407   1.793  0.8859  1.5699  1.9350
 1038SOL    HW2 3314   1.010   1.505   1.752  0.0624  0.4284  1.6777
 1039SOL     OW 3315   3.766   4.538   4.943  0.5458  0.6040  0.0658
 1039SOL    HW1 3316   3.852   4.497   4.973  1.6761  0.5001 -3.0081
 1039SOL    HW2 3317   3.784   4.626   4.900 -0.9134  0.6835 -0.4391
 1040SOL     OW 3318   0.332   3.682   1.738 -0.0160  0.1871  0.1457
 1040SOL    HW1 3319   0.293   3.724   1.820  0.2190  0.6967  0.0012
 1040SOL    HW2 3320   0.261   3.674   1.667 -0.5357 -1.3422  0.7788
 1041SOL     OW 3321   1.707   1.200   0.533  0.4514  0.0595  0.1717
 1041SOL    HW1 3322   1.665   1.112   0.553 -2.1404  1.2260  0.3075
 1041SOL    HW2 3323   1.730   1.206   0.436  1.0070 -0.8798  0.2372
 1042SOL     OW 3324   4.668   0.718   3.750 -0.0243  0.8466  0.1318
 1042SOL    HW1 3325   4.637   0.804   3.709  0.3587  0.4163 -1.1094
 1042SOL    HW2 3326   4.726   0.670   3.685  0.2261 -0.0899  1.0343
 1043SOL     OW 3327   1.828   4.549   3.339 -0.0534  0.0858 -0.4169
 1043SOL    HW1 3328   1.919   4.590   3.349 -0.1933  0.3496 -0.2125
 1043SOL    HW2 3329   1.837   4.450   3.329  0.0935 -0.4098  3.3759
 1044SOL     OW 3330   4.885   3.287   4.163  1.0481 -0.2977 -0.3012
 1044SOL    HW1 3331   4.927   3.197   4.149  0.7196 -0.3435 -1.0314
 1044SOL    HW2 3332   4.788   3.276   4.186  0.7434 -0.1069 -1.4479
 1045SOL     OW 3333   0.236   4.643   4.506 -0.2636 -0.2885 -0.6167
 1045SOL    HW1 3334   0.161   4.609   4.449  1.9151 -4.2594 -1.5036
 1045SOL    HW2 3335   0.310   4.675   4.447 -0.1807  1.0511  0.1803
 1046SOL     OW 3336   4.350   4.995   3.553 -0.1518 -0.4819  0.3004
 1046SOL    HW1 3337   4.290   4.992   3.633 -1.2772 -0.0980 -0.4969
 1046SOL    HW2 3338   4.320   5.069   3.492  0.7138 -0.7336 -0.4492
 1047SOL     OW 3339   1.723   2.742   2.634 -0.2572  0.6429 -0.3090
 1047SOL    HW1 3340   1.740   2.835   2.669  1.7859  0.0809  0.3286
 1047SOL    HW2 3341   1.769   2.731   2.546 -0.7973  0.3404 -0.5551
 1048SOL     OW 3342   1.035   4.681   4.461  0.2697  0.3511  0.1584
 1048SOL    HW1 3343   1.116   4.739   4.454  1.0195 -0.5899  0.6722
 1048SOL    HW2 3344   1.047   4.616   4.537 -1.2414  0.6039  0.6550
 1049SOL     OW 3345   2.631   2.421   1.722 -0.8841  0.1923 -0.5971
 1049SOL    HW1 3346   2.631   2.498   1.785 -3.4642 -0.6865  0.6307
 1049SOL    HW2 3347   2.675   2.447   1.636  0.3964  2.2355  0.6037
 1050SOL     OW 3348   2.956   4.690   2.607  0.3286  0.2868 -0.4084
 1050SOL    HW1 3349   2.949   4.668   2.704 -0.1819  0.1090 -0.4839
 1050SOL    HW2 3350   2.899   4.769   2.586  0.9505  0.7330 -0.4387
 1051SOL     OW 3351   2.259   2.737   0.933  0.3418  0.4599  0.4643
 1051SOL    HW1 3352   2.238   2.668   1.003  0.9156  2.0800  2.3490
 1051SOL    HW2 3353   2.176   2.787   0.910 -0.2161 -1.2371 -1.4171
 1052SOL     OW 3354   1.192   0.940   3.663  0.4389  0.2844  0.3166
 1052SOL    HW1 3355   1.176   0.963   3.759 -0.1762 -1.4126  0.6619
 1052SOL    HW2 3356   1.279   0.980   3.633  1.1615  0.0043  1.8962
 1053SOL     OW 3357   1.358   1.069   3.211  0.4138 -0.0060 -0.5297
 1053SOL    HW1 3358   1.384   1.124   3.290  0.3418  0.1027 -0.5817
 1053SOL    HW2 3359   1.438   1.021   3.175  0.5353  0.3064 -0.6742
 1054SOL     OW 3360   4.135   4.774   1.705 -0.3191  0.1370  0.0633
 1054SOL    HW1 3361   4.105   4.715   1.779 -0.6343 -0.7851 -0.7685
 1054SOL    HW2 3362   4.061   4.838   1.681  0.4703  1.8240  1.8256
 1055SOL     OW 3363   4.372   4.408   5.033 -0.4261 -0.4646  0.0362
 1055SOL    HW1 3364   4.304   4.342   5.063  1.6724 -2.0761  1.5689
 1055SOL    HW2 3365   4.339   4.501   5.049 -2.1327 -1.1922  0.9370
 1056SOL     OW 3366   4.855   1.959   1.781  0.6129 -0.6335  0.1425
 1056SOL    HW1 3367   4.844   1.909   1.695  0.7165 -1.6196  0.6833
 1056SOL    HW2 3368   4.919   1.909   1.840 -0.3846 -0.6244  1.2730
 1057SOL     OW 3369   0.894   1.177   4.000  0.1073 -0.6274 -0.3019
 1057SOL    HW1 3370   0.980   1.220   3.972 -0.1066  0.6876  0.9856
 1057SOL    HW2 3371   0.842   1.151   3.918  1.1705 -0.3259 -1.0919
 1058SOL     OW 3372   1.199   4.900   4.761 -0.1050 -0.3869 -0.2895
 1058SOL    HW1 3373   1.272   4.834   4.745 -1.0914 -0.9409 -3.0937
 1058SOL    HW2 3374   1.112   4.851   4.771 -0.2570  0.2888  2.4848
 1059SOL     OW 3375   1.442   4.337   0.763  0.2345  0.3383 -0.6750
 1059SOL    HW1 3376   1.462   4.285   0.846 -3.4746 -0.3009 -0.0156
 1059SOL    HW2 3377   1.422   4.432   0.788 -0.7904  0.1693 -0.8498
 1060SOL     OW 3378   4.241   1.439   5.001  0.4642  0.3624  0.2191
 1060SOL    HW1 3379   4.214   1.358   4.950  1.8781  0.2721 -0.4599
 1060SOL    HW2 3380   4.280   1.506   4.937  0.6197  0.9828  0.9584
 1061SOL     OW 3381   1.816   1.452   4.723 -0.1706 -1.1160 -0.1977
 1061SOL    HW1 3382   1.903   1.433   4.676  1.2931  1.9480  1.0104
 1061SOL    HW2 3383   1.833   1.463   4.821 -2.4078 -2.8551  0.4714
 1062SOL     OW 3384   2.333   2.744   3.800  0.6306 -0.0926  0.2122
 1062SOL    HW1 3385   2.273   2.681   3.750 -0.8574  0.7372  0.9003
 1062SOL    HW2 3386   2.279   2.799   3.863  1.4675  3.5193 -1.9449
 1063SOL     OW 3387   1.591   4.241   4.098 -0.5701 -0.7694 -0.3492
 1063SOL    HW1 3388   1.605   4.263   4.195 -0.9429 -0.6727 -0.3161
 1063SOL    HW2 3389   1.650   4.299   4.042 -1.3773  0.1749 -0.2527
 1064SOL     OW 3390   3.873   0.124   0.933  0.4043 -0.1802 -0.3107
 1064SOL    HW1 3391   3.963   0.095   0.901 -0.2076  0.1148 -2.5265
 1064SOL    HW2 3392   3.883   0.195   1.003  1.8852 -0.2055 -0.4746
 1065SOL     OW 3393   2.757   4.806   0.883  0.2556  0.1021 -0.0430
 1065SOL    HW1 3394   2.677   4.747   0.867  0.1691  0.4655 -1.0107
 1065SOL    HW2 3395   2.827   4.754   0.932  0.1385 -0.7917 -0.7866
 1066SOL     OW 3396   4.225   4.700   3.494 -0.4292  0.3780  0.2344
 1066SOL    HW1 3397   4.253   4.691   3.398  0.1127  0.1783  0.4100
 1066SOL    HW2 3398   4.237   4.795   3.522  2.4586 -0.1197  1.0161
 1067SOL     OW 3399   0.706   4.222   2.006 -0.0464 -0.3409 -0.0052
 1067SOL    HW1 3400   0.775   4.179   1.947 -0.3305 -0.5999 -0.1516
 1067SOL    HW2 3401   0.748   4.296   2.059  0.4339 -0.7477  0.1909
 1068SOL     OW 3402   4.841   0.142   2.641  0.1985 -0.9241 -0.1397
 1068SOL    HW1 3403   4.868   0.107   2.552  3.7536 -2.6531  1.4179
 1068SOL    HW2 3404   4.907   0.212   2.671 -3.3547  2.9664 -0.5530
 1069SOL     OW 3405   2.933   1.776   2.033  0.5371  0.6760  1.1656
 1069SOL    HW1 3406   2.907   1.872   2.036 -0.5716  0.4176  0.4487
 1069SOL    HW2 3407   2.916   1.739   1.942  1.6204 -0.0270  1.2320
 1070SOL     OW 3408   4.507   1.618   4.596 -0.6224 -0.7600  0.2072
 1070SOL    HW1 3409   4.520   1.713   4.568 -0.1992 -0.2740  1.9028
 1070SOL    HW2 3410   4.594   1.581   4.627 -1.2049 -0.8865  1.8177
 1071SOL     OW 3411   3.244   2.168   0.200 -0.4956 -0.1714  0.7075
 1071SOL    HW1 3412   3.331   2.193   0.244  0.8010 -0.6715 -1.4101
 1071SOL    HW2 3413   3.262   2.107   0.123 -2.4644  1.4999 -1.2340
 1072SOL     OW 3414   1.087   1.468   2.480 -0.1077  0.2861  0.0826
 1072SOL    HW1 3415   1.184   1.494   2.482  0.2901 -1.1046 -0.0575
 1072SOL    HW2 3416   1.050   1.472   2.573  0.6224 -1.0150  0.4559
 1073SOL     OW 3417   3.287   2.262   2.057 -0.5080 -0.2121 -0.4196
 1073SOL    HW1 3418   3.382   2.283   2.081 -0.8870 -0.2816  1.2809
 1073SOL    HW2 3419   3.227   2.331   2.098 -1.2652 -0.8095 -0.5057
 1074SOL     OW 3420   1.422   2.943   4.383 -0.9063 -0.4650 -0.1524
 1074SOL    HW1 3421   1.402   2.933   4.285 -0.3442  1.0388 -0.4426
 1074SOL    HW2 3422   1.499   3.006   4.395  0.7889 -2.6218  1.1364
 1075SOL     OW 3423   4.391   1.017   0.791  0.3157 -0.5090  0.2914
 1075SOL    HW1 3424   4.428   0.931   0.828  0.3817 -0.7623 -0.3598
 1075SOL    HW2 3425   4.292   1.010   0.782  0.0223  0.2958  2.3739
 1076SOL     OW 3426   0.815   0.049   3.617  0.5359 -0.0448  0.4237
 1076SOL    HW1 3427   0.782   5.112   3.606  0.9975 -0.0268 -1.4018
 1076SOL    HW2 3428   0.914   0.051   3.612  0.6059  0.4317  1.5803
 1077SOL     OW 3429   0.901   4.306   4.592  0.0024 -0.6392  0.4633
 1077SOL    HW1 3430   0.924   4.228   4.534  1.0776  1.6505 -2.4499
 1077SOL    HW2 3431   0.802   4.317   4.594 -0.0711 -0.9937 -0.6307
 1078SOL     OW 3432   0.290   1.811   1.355  0.2640  0.0112 -0.1920
 1078SOL    HW1 3433   0.242   1.779   1.437  0.6771  0.5057  0.2523
 1078SOL    HW2 3434   0.300   1.911   1.359  2.2971 -0.1701  0.2827
 1079SOL     OW 3435   1.187   0.172   1.713 -0.2857 -0.2876 -0.2784
 1079SOL    HW1 3436   1.139   0.253   1.679  1.3273  0.0099 -2.0174
 1079SOL    HW2 3437   1.202   0.108   1.638  0.5601 -1.1227  0.5702
 1080SOL     OW 3438   3.161   2.594   4.583 -0.0136  0.5488  0.2101
 1080SOL    HW1 3439   3.250   2.625   4.616  0.9562 -1.0536 -0.7843
 1080SOL    HW2 3440   3.173   2.536   4.503 -2.0763  1.5708 -0.9291
 1081SOL     OW 3441   3.849   4.995   2.712  0.1575 -0.3969 -0.1715
 1081SOL    HW1 3442   3.824   4.958   2.623 -0.5369 -0.4513  0.0327
 1081SOL    HW2 3443   3.770   5.043   2.752  0.3741 -0.5933  0.5183
 1082SOL     OW 3444   4.008   4.436   4.963  0.5566 -0.3902  0.0463
 1082SOL    HW1 3445   4.027   4.508   4.897  0.7020 -1.2752 -0.9072
 1082SOL    HW2 3446   4.093   4.410   5.009  0.8482 -1.1675 -0.8995
 1083SOL     OW 3447   1.867   3.618   3.344  0.1474 -0.4038  0.1409
 1083SOL    HW1 3448   1.775   3.653   3.329  0.0871 -0.0976  1.1561
 1083SOL    HW2 3449   1.929   3.656   3.275  0.0396  1.5498  1.0471
 1084SOL     OW 3450   0.615   2.483   4.124 -0.0554 -0.3522  0.8954
 1084SOL    HW1 3451   0.619   2.383   4.132 -0.6231 -0.3372  1.4292
 1084SOL    HW2 3452   0.541   2.509   4.063 -0.1555 -0.2500  1.0582
 1085SOL     OW 3453   0.451   1.888   0.811  0.5106 -0.0849  0.0584
 1085SOL    HW1 3454   0.428   1.839   0.895 -0.5838 -0.2008 -0.2976
 1085SOL    HW2 3455   0.367   1.913   0.763  1.1168 -1.2310 -1.6950
 1086SOL     OW 3456   3.776   0.367   0.258 -0.1942 -0.0923  0.5603
 1086SOL    HW1 3457   3.866   0.349   0.298 -0.3582 -0.3545  0.8036
 1086SOL    HW2 3458   3.763   0.466   0.251 -0.0646 -0.0476  0.9219
 1087SOL     OW 3459   4.567   0.753   2.899  0.5393 -0.4265  1.0990
 1087SOL    HW1 3460   4.492   0.764   2.833  1.5375 -2.3486 -0.4400
 1087SOL    HW2 3461   4.535   0.699   2.977  0.3571 -1.4996  0.3079
 1088SOL     OW 3462   5.123   0.830   3.538 -0.1471 -0.1831  0.7405
 1088SOL    HW1 3463   5.104   0.732   3.532 -0.4337 -0.2143  2.0101
 1088SOL    HW2 3464   5.044   0.877   3.577 -0.8506  0.8818 -1.7670
 1089SOL     OW 3465   1.516   0.599   5.123  0.0518 -0.2629  0.1052
 1089SOL    HW1 3466   1.597   0.636   5.077  0.6991 -1.2394  0.4327
 1089SOL    HW2 3467   1.436   0.611   5.065  0.1786  1.8854  0.3016
 1090SOL     OW 3468   2.323   3.818   2.978 -0.1994 -0.8874  0.6638
 1090SOL    HW1 3469   2.349   3.767   3.060  0.5596 -0.8566  0.4466
 1090SOL    HW2 3470   2.332   3.760   2.897 -0.1629 -0.6687  0.5096
 1091SOL     OW 3471   4.784   3.327   3.077  0.4284  0.2683 -0.3148
 1091SOL    HW1 3472   4.694   3.326   3.122  0.0292  0.1345 -1.0899
 1091SOL    HW2 3473   4.834   3.409   3.105  0.0392  0.3813  0.0723
 1092SOL     OW 3474   2.134   0.386   0.180  0.5416 -0.0803 -0.1460
 1092SOL    HW1 3475   2.137   0.382   0.080 -1.0955 -1.3318 -0.1748
 1092SOL    HW2 3476   2.042   0.407   0.210  0.9873  0.1379  1.1157
 1093SOL     OW 3477   0.688   1.310   2.577 -0.3088 -0.0888 -0.1463
 1093SOL    HW1 3478   0.641   1.396   2.597  0.7802  0.3681  0.5298
 1093SOL    HW2 3479   0.760   1.295   2.645 -0.2320 -1.3501 -0.4799
 1094SOL     OW 3480   3.721   0.317   0.780  0.3675 -0.0542  0.3451
 1094SOL    HW1 3481   3.728   0.389   0.850  2.7127  0.4457 -0.3384
 1094SOL    HW2 3482   3.804   0.261   0.781 -0.6449 -1.6296 -0.3862
 1095SOL     OW 3483   3.187   4.168   1.109 -0.0326  0.2074  0.5475
 1095SOL    HW1 3484   3.270   4.151   1.162 -0.4366 -0.7969  0.8683
 1095SOL    HW2 3485   3.167   4.089   1.052  0.4983  1.3422 -1.2775
 1096SOL     OW 3486   1.997   4.995   0.281  0.1042  0.5479 -0.1441
 1096SOL    HW1 3487   1.993   4.946   0.194 -0.0434  0.6025 -0.1684
 1096SOL    HW2 3488   2.092   5.003   0.311  0.3508  2.2842 -1.2942
 1097SOL     OW 3489   3.413   2.799   1.528  0.6071 -0.6846 -0.4201
 1097SOL    HW1 3490   3.504   2.758   1.513  0.2719 -1.0449 -1.6263
 1097SOL    HW2 3491   3.362   2.798   1.442  0.0619  1.0444 -0.1543
 1098SOL     OW 3492   1.235   2.121   3.840  0.2650  0.1581 -0.4764
 1098SOL    HW1 3493   1.142   2.156   3.832  0.0760 -0.2980 -0.2503
 1098SOL    HW2 3494   1.260   2.113   3.937  0.1113 -0.8565 -0.5112
 1099SOL     OW 3495   0.110   1.443   0.408 -0.2752 -0.0061 -0.7333
 1099SOL    HW1 3496   0.174   1.382   0.454 -1.6422 -0.3792  0.7454
 1099SOL    HW2 3497   0.057   1.494   0.475 -0.9989  0.8772 -1.9208
 1100SOL     OW 3498   1.514   0.325   2.226 -0.1552 -0.3742 -0.6812
 1100SOL    HW1 3499   1.569   0.388   2.170  0.9897  0.7720  1.6005
 1100SOL    HW2 3500   1.536   0.231   2.201  0.1080  0.0838 -2.3139
 1101SOL     OW 3501   3.356   1.260   1.359  0.0832  0.4760  0.1226
 1101SOL    HW1 3502   3.447   1.220   1.349  1.2256  3.1295 -1.3824
 1101SOL    HW2 3503   3.300   1.235   1.280 -0.3168 -0.6689  0.7526
 1102SOL     OW 3504   0.517   2.855   3.825  0.1954 -0.1048  0.6979
 1102SOL    HW1 3505   0.494   2.951   3.843  1.4201  0.0010  1.9584
 1102SOL    HW2 3506   0.615   2.849   3.805 -0.1610 -0.9273 -0.9576
 1103SOL     OW 3507   4.375   0.717   3.924 -0.5255  0.7023  0.2422
 1103SOL    HW1 3508   4.462   0.713   3.876 -1.0902 -1.4709 -0.7623
 1103SOL    HW2 3509   4.300   0.719   3.858 -1.2814 -0.6696  0.9918
 1104SOL     OW 3510   2.772   2.577   3.806 -0.7200 -0.6209 -0.3549
 1104SOL    HW1 3511   2.747   2.506   3.740 -0.5763 -0.2121 -0.8565
 1104SOL    HW2 3512   2.704   2.650   3.804  0.9467  1.0223 -2.4976
 1105SOL     OW 3513   1.199   3.973   4.746 -0.3130  0.2951 -0.0878
 1105SOL    HW1 3514   1.107   3.962   4.708 -0.4277  2.3911 -0.5812
 1105SOL    HW2 3515   1.264   3.991   4.672  0.3963 -0.5276  0.3114
 1106SOL     OW 3516   2.044   1.354   0.017  0.1222  0.7273 -0.5227
 1106SOL    HW1 3517   2.136   1.354   0.055 -0.2550  0.3784  0.4224
 1106SOL    HW2 3518   2.032   1.274   5.115  0.5066  0.9240 -0.8739
 1107SOL     OW 3519   1.597   3.729   4.809 -0.1700  0.1066  0.2061
 1107SOL    HW1 3520   1.559   3.685   4.890 -0.6849 -0.4744 -0.3454
 1107SOL    HW2 3521   1.592   3.667   4.731 -1.0331  1.1847 -0.6311
 1108SOL     OW 3522   2.616   0.842   2.993  0.3915  0.0894  0.1793
 1108SOL    HW1 3523   2.597   0.882   2.903  1.5013  0.0366 -0.0896
 1108SOL    HW2 3524   2.574   0.752   2.998 -0.4891  0.4768  0.0769
 1109SOL     OW 3525   0.185   2.197   4.910  0.0301 -0.5272 -0.0960
 1109SOL    HW1 3526   0.202   2.197   4.811 -1.9428  1.5079 -0.5213
 1109SOL    HW2 3527   0.267   2.228   4.958  0.3980  0.4234 -1.2689
 1110SOL     OW 3528   3.091   3.403   1.867 -0.1202  0.0309  0.3165
 1110SOL    HW1 3529   3.154   3.338   1.825 -1.6547 -1.6699  0.5341
 1110SOL    HW2 3530   3.110   3.410   1.965  0.6846  0.7201  0.1286
 1111SOL     OW 3531   2.756   3.347   4.114  0.0923  0.2490 -0.1110
 1111SOL    HW1 3532   2.739   3.277   4.045 -2.3319  1.2005 -0.5871
 1111SOL    HW2 3533   2.777   3.434   4.069 -2.0124  0.9995  0.2483
 1112SOL     OW 3534   1.313   2.622   3.035  0.5746  0.5456 -0.4522
 1112SOL    HW1 3535   1.348   2.533   3.062 -0.6711  0.3010  0.4485
 1112SOL    HW2 3536   1.387   2.676   2.993  2.1587  0.2420  1.7381
 1113SOL     OW 3537   3.401   3.726   3.833  0.2317  0.0084 -0.0580
 1113SOL    HW1 3538   3.396   3.825   3.825  0.3510 -0.0747 -1.4870
 1113SOL    HW2 3539   3.495   3.696   3.817  0.0674 -0.3727 -0.3349
 1114SOL     OW 3540   4.021   0.165   2.975 -0.2871  0.4149 -0.5489
 1114SOL    HW1 3541   4.098   0.229   2.977  0.9151 -1.0108 -0.1953
 1114SOL    HW2 3542   4.015   0.123   2.885 -1.7466  1.7424 -1.1353
 1115SOL     OW 3543   0.161   0.372   0.892  0.1007  0.1068  1.1230
 1115SOL    HW1 3544   0.148   0.291   0.836 -1.9993  0.3972  1.1162
 1115SOL    HW2 3545   0.180   0.451   0.833  1.5973 -0.2370  1.0995
 1116SOL     OW 3546   0.125   4.384   0.226  0.2311  0.3016 -0.6102
 1116SOL    HW1 3547   0.066   4.424   0.297 -1.1406  1.3834 -2.2545
 1116SOL    HW2 3548   0.214   4.430   0.227  0.8048 -0.7425  1.3409
 1117SOL     OW 3549   3.383   4.585   3.603 -0.0650 -0.3862 -0.0828
 1117SOL    HW1 3550   3.302   4.537   3.638 -0.8490  0.4197 -0.7391
 1117SOL    HW2 3551   3.378   4.590   3.504  0.8648 -0.4290 -0.1364
 1118SOL     OW 3552   0.078   3.644   2.449  0.6944 -0.2168 -0.6146
 1118SOL    HW1 3553   0.062   3.683   2.540  1.9348  1.7530 -1.1692
 1118SOL    HW2 3554   0.176   3.641   2.432  0.4427  0.6961 -2.3898
 1119SOL     OW 3555   0.323   4.051   3.129  0.0935  0.3291  0.7573
 1119SOL    HW1 3556   0.413   4.090   3.109 -0.1584  0.6375  0.1865
 1119SOL    HW2 3557   0.326   4.003   3.216  0.6526  0.8641  1.0448
 1120SOL     OW 3558   3.214   0.444   3.338 -0.0188 -0.1383 -0.2857
 1120SOL    HW1 3559   3.294   0.468   3.284 -0.3988  0.8846 -0.4119
 1120SOL    HW2 3560   3.132   0.450   3.282 -0.3977  0.7263  0.3390
 1121SOL     OW 3561   3.371   4.287   2.770  0.4552 -0.5632 -0.0366
 1121SOL    HW1 3562   3.317   4.345   2.709  0.6478  1.0232  1.2590
 1121SOL    HW2 3563   3.462   4.273   2.731  0.7741  0.9201  0.1395
 1122SOL     OW 3564   3.151   0.726   1.791 -0.3337  0.5543 -0.0515
 1122SOL    HW1 3565   3.088   0.681   1.854  2.2250 -1.0752  1.5083
 1122SOL    HW2 3566   3.168   0.666   1.713  1.0127 -0.0764  0.6958
 1123SOL     OW 3567   3.920   4.395   0.330  0.4602 -0.7911 -0.2864
 1123SOL    HW1 3568   3.993   4.369   0.393  1.2143  0.8855 -0.4188
 1123SOL    HW2 3569   3.831   4.375   0.372  0.9706 -1.1970  0.6260
 1124SOL     OW 3570   4.698   2.376   4.947  0.9339 -0.1085  0.5981
 1124SOL    HW1 3571   4.722   2.316   5.023  1.0362 -1.0547 -0.1596
 1124SOL    HW2 3572   4.759   2.359   4.870 -0.6129 -0.8753 -0.5277
 1125SOL     OW 3573   1.617   4.454   1.135 -0.6175  0.5731  0.1687
 1125SOL    HW1 3574   1.608   4.362   1.098  1.6386  0.7347 -0.9387
 1125SOL    HW2 3575   1.575   4.459   1.225 -2.2160 -1.0744 -0.4377
 1126SOL     OW 3576   2.607   4.013   1.300  0.0479  0.0430  0.4985
 1126SOL    HW1 3577   2.566   4.004   1.210  0.0260  0.5373  0.4540
 1126SOL    HW2 3578   2.670   4.091   1.301  2.3957 -1.7323  0.0533
 1127SOL     OW 3579   2.457   1.938   0.776 -0.3831 -0.1620  0.2560
 1127SOL    HW1 3580   2.387   1.974   0.838 -0.7338  0.2387 -0.3612
 1127SOL    HW2 3581   2.424   1.944   0.681  0.1877 -0.6633  0.0195
 1128SOL     OW 3582   1.223   0.766   2.885 -0.2916  0.1703 -0.0789
 1128SOL    HW1 3583   1.187   0.774   2.978 -1.0071  0.6693 -0.3865
 1128SOL    HW2 3584   1.197   0.677   2.847 -0.3710  0.1383  0.0493
 1129SOL     OW 3585   2.054   4.677   3.448  0.3405  0.4378  0.4490
 1129SOL    HW1 3586   1.990   4.655   3.521 -1.8042  0.8106 -1.2231
 1129SOL    HW2 3587   2.095   4.767   3.464 -0.9132  0.9794  0.6704
 1130SOL     OW 3588   3.977   0.101   3.945  0.4400 -0.3080  0.1063
 1130SOL    HW1 3589   3.951   0.084   3.850 -0.9384 -0.9691  0.5680
 1130SOL    HW2 3590   4.029   0.024   3.981 -3.6722 -2.7960  1.4441
 1131SOL     OW 3591   0.838   0.995   1.352 -0.6655 -0.7819  0.5606
 1131SOL    HW1 3592   0.893   0.915   1.377 -0.4725 -0.6308  0.6203
 1131SOL    HW2 3593   0.752   0.964   1.311 -0.5786 -1.0199  0.5527
 1132SOL     OW 3594   3.017   1.752   2.906 -0.0427  0.0596 -0.4198
 1132SOL    HW1 3595   3.058   1.843   2.904  1.7961 -0.7181 -0.4649
 1132SOL    HW2 3596   3.002   1.725   3.001  0.7288 -0.1268 -0.3427
 1133SOL     OW 3597   2.478   4.010   3.034 -0.2226 -0.1475 -0.2793
 1133SOL    HW1 3598   2.419   3.938   2.998  0.2635 -0.0543 -1.2759
 1133SOL    HW2 3599   2.425   4.093   3.048 -1.0433 -0.9726  1.9148
 1134SOL     OW 3600   2.321   1.305   1.442 -0.0799 -0.1848  0.0962
 1134SOL    HW1 3601   2.320   1.212   1.405 -1.1405  0.2859 -1.1772
 1134SOL    HW2 3602   2.291   1.303   1.537  0.2112 -1.1772  0.1817
 1135SOL     OW 3603   2.156   1.446   2.379 -0.2380 -0.1838 -0.3938
 1135SOL    HW1 3604   2.098   1.421   2.456  1.0297  0.3950  0.7904
 1135SOL    HW2 3605   2.099   1.478   2.303 -1.5015 -0.6246  0.3457
 1136SOL     OW 3606   3.106   5.122   0.936 -0.1756  0.3969 -0.8394
 1136SOL    HW1 3607   3.127   5.077   0.849  3.8558 -1.0282  0.6517
 1136SOL    HW2 3608   3.065   5.057   0.999  0.5111  0.3207 -0.4619
 1137SOL     OW 3609   1.098   1.639   4.919 -0.1165  0.0108  0.5735
 1137SOL    HW1 3610   1.049   1.562   4.878  2.0110 -1.0631 -0.1037
 1137SOL    HW2 3611   1.133   1.612   5.008 -0.2448  0.5572  0.7904
 1138SOL     OW 3612   4.331   3.993   4.613  0.0177 -0.6911  0.0632
 1138SOL    HW1 3613   4.365   3.928   4.681 -0.8626 -0.0268  1.1699
 1138SOL    HW2 3614   4.246   4.035   4.646  0.0268  0.2800 -1.0742
 1139SOL     OW 3615   4.637   1.796   3.098  0.4547  0.2624 -0.3990
 1139SOL    HW1 3616   4.733   1.784   3.072  0.1226 -0.9670 -1.1538
 1139SOL    HW2 3617   4.633   1.842   3.187  1.7635 -0.0034 -0.1669
 1140SOL     OW 3618   1.620   1.426   3.385 -0.0717 -0.2112 -0.7393
 1140SOL    HW1 3619   1.708   1.426   3.337  0.1337  2.0956 -0.4431
 1140SOL    HW2 3620   1.623   1.493   3.459 -1.1563 -2.0801  1.1061
 1141SOL     OW 3621   2.760   1.859   4.969 -0.6887  0.5416  0.0873
 1141SOL    HW1 3622   2.740   1.953   4.999 -2.7660 -0.2836  1.4946
 1141SOL    HW2 3623   2.679   1.820   4.927  0.3549 -0.4432 -1.0706
 1142SOL     OW 3624   1.697   1.066   0.869  0.3402 -0.0504  0.0702
 1142SOL    HW1 3625   1.718   0.975   0.904 -0.1952 -0.0487  0.4190
 1142SOL    HW2 3626   1.634   1.112   0.933 -1.1119 -0.2524 -1.1544
 1143SOL     OW 3627   0.162   3.332   1.577 -0.5677 -0.2816  0.0030
 1143SOL    HW1 3628   0.206   3.338   1.666  1.5735 -0.8556 -0.9294
 1143SOL    HW2 3629   0.152   3.236   1.551  2.1706 -0.2034 -1.7971
 1144SOL     OW 3630   3.886   2.888   2.453  0.1037  0.3291 -0.8006
 1144SOL    HW1 3631   3.909   2.833   2.373  0.3245  0.1298 -0.6027
 1144SOL    HW2 3632   3.853   2.977   2.424  0.3877  0.3349 -1.1096
 1145SOL     OW 3633   1.190   4.349   1.463 -0.2565 -0.7428 -0.4882
 1145SOL    HW1 3634   1.144   4.267   1.496 -1.2772  0.3924  1.0751
 1145SOL    HW2 3635   1.126   4.405   1.410  0.1501 -0.5043 -0.7337
 1146SOL     OW 3636   0.197   1.867   4.680 -0.2470  0.5999  0.9664
 1146SOL    HW1 3637   0.261   1.901   4.749 -0.8893  2.3160  0.7627
 1146SOL    HW2 3638   0.139   1.796   4.721  1.0749 -0.2538  1.4316
 1147SOL     OW 3639   4.339   0.987   3.346 -0.3473 -0.3395  0.0960
 1147SOL    HW1 3640   4.324   0.993   3.247 -3.1619 -0.5832  0.4316
 1147SOL    HW2 3641   4.389   0.903   3.367  1.3646  0.2915 -1.1525
 1148SOL     OW 3642   3.381   4.112   0.068 -0.1777 -0.3474 -0.5450
 1148SOL    HW1 3643   3.394   4.014   0.087 -0.7484 -0.1771  0.8792
 1148SOL    HW2 3644   3.349   4.157   0.151  2.1501  1.4604 -0.5296
 1149SOL     OW 3645   3.564   1.474   0.140 -0.2333 -0.3902 -0.5188
 1149SOL    HW1 3646   3.597   1.385   0.172 -0.4768  0.3129  1.8884
 1149SOL    HW2 3647   3.643   1.534   0.124  0.0983  1.0887  4.6419
 1150SOL     OW 3648   2.261   4.617   1.922  0.6444  0.6316 -0.2181
 1150SOL    HW1 3649   2.242   4.663   1.835  1.0195 -0.7506 -1.0608
 1150SOL    HW2 3650   2.186   4.635   1.986  0.1498  1.3092 -0.9658
 1151SOL     OW 3651   4.442   2.417   0.596  0.2244  0.1354  0.6476
 1151SOL    HW1 3652   4.372   2.444   0.662  1.8996 -0.3384  2.7368
 1151SOL    HW2 3653   4.443   2.317   0.587 -0.3671  0.2224 -0.5795
 1152SOL     OW 3654   4.742   4.059   4.999 -0.2226  0.1548 -0.0122
 1152SOL    HW1 3655   4.789   4.115   5.067 -0.1463 -0.4403  0.4244
 1152SOL    HW2 3656   4.653   4.032   5.035 -0.0948 -0.3380 -0.0710
 1153SOL     OW 3657   0.052   1.603   2.056  0.2466 -0.6356  0.2367
 1153SOL    HW1 3658   0.075   1.687   2.107  0.0726 -0.9268  0.8010
 1153SOL    HW2 3659   0.013   1.536   2.119 -1.2534 -0.5051 -0.5194
 1154SOL     OW 3660   1.147   3.728   4.933  0.4191  0.6725  0.0994
 1154SOL    HW1 3661   1.179   3.642   4.971 -1.1112  0.4932  1.0565
 1154SOL    HW2 3662   1.149   3.799   5.004 -1.9425  0.4642  0.4477
 1155SOL     OW 3663   4.025   2.144   3.087  0.0558  0.0790  0.4240
 1155SOL    HW1 3664   3.968   2.178   3.162  1.4982 -1.6387  2.4123
 1155SOL    HW2 3665   4.082   2.069   3.119  2.1144  0.4701 -1.9405
 1156SOL     OW 3666   0.120   4.918   3.282  0.0848 -0.3656 -0.2809
 1156SOL    HW1 3667   0.092   4.965   3.366 -0.4696 -2.1463  0.5943
 1156SOL    HW2 3668   0.044   4.916   3.218 -0.1605 -0.7408  0.0133
 1157SOL     OW 3669   4.236   2.265   3.692  0.1469  0.3057  0.5228
 1157SOL    HW1 3670   4.210   2.308   3.779  1.3222 -0.7579  1.4468
 1157SOL    HW2 3671   4.161   2.206   3.661  0.2278 -0.3622  1.5433
 1158SOL     OW 3672   2.708   4.325   0.343 -0.1725  0.1373 -0.1340
 1158SOL    HW1 3673   2.714   4.226   0.356 -0.6321  0.1771  0.4662
 1158SOL    HW2 3674   2.650   4.345   0.264  0.7034 -0.0802 -0.8515
 1159SOL     OW 3675   2.987   0.462   0.675  0.1221 -0.6657  0.0321
 1159SOL    HW1 3676   2.934   0.530   0.625 -0.6153 -1.7016 -0.6343
 1159SOL    HW2 3677   2.935   0.377   0.681  0.6735 -0.9132  1.5931
 1160SOL     OW 3678   0.596   0.879   1.334 -0.2712  0.1938 -0.6620
 1160SOL    HW1 3679   0.519   0.931   1.373 -0.4465 -0.1879 -0.4872
 1160SOL    HW2 3680   0.561   0.798   1.286 -0.0089  0.2964 -1.0315
 1161SOL     OW 3681   2.454   0.832   2.347  0.1133 -0.8616 -0.8215
 1161SOL    HW1 3682   2.494   0.749   2.308  1.1005 -0.7558 -0.0637
 1161SOL    HW2 3683   2.460   0.906   2.279 -0.6590 -1.3551 -1.4535
 1162SOL     OW 3684   1.212   1.721   0.649  0.0677  0.2048 -0.0284
 1162SOL    HW1 3685   1.119   1.757   0.652 -0.2520 -0.4226 -1.6017
 1162SOL    HW2 3686   1.223   1.663   0.568  1.3847 -0.9610  0.9355
 1163SOL     OW 3687   4.015   3.175   3.922 -0.1004  0.2887 -0.2877
 1163SOL    HW1 3688   4.110   3.191   3.948  0.4274  0.7525 -2.3202
 1163SOL    HW2 3689   4.012   3.126   3.835 -1.7040  0.8395 -0.5849
 1164SOL     OW 3690   1.392   2.560   3.462  0.4399 -0.9866 -0.1168
 1164SOL    HW1 3691   1.469   2.623   3.454 -0.0775 -0.0174  1.9644
 1164SOL    HW2 3692   1.306   2.611   3.462  0.0012 -1.6734  1.5274
 1165SOL     OW 3693   1.985   2.341   1.120 -0.1820  0.0577 -0.3080
 1165SOL    HW1 3694   1.941   2.429   1.102  3.2355  1.6831 -1.6570
 1165SOL    HW2 3695   2.030   2.309   1.036  1.9897 -0.8704  1.1158
 1166SOL     OW 3696   2.459   0.403   4.917  0.1097  0.1351  0.1045
 1166SOL    HW1 3697   2.390   0.395   4.989 -0.1419 -2.2239 -0.3292
 1166SOL    HW2 3698   2.417   0.386   4.828  0.3706  3.1920 -0.7434
 1167SOL     OW 3699   0.719   3.659   0.104  0.0153 -0.3028 -0.3287
 1167SOL    HW1 3700   0.622   3.677   0.121 -0.1442  0.0375 -1.5199
 1167SOL    HW2 3701   0.731   3.566   0.071 -0.2490  0.4122 -2.6088
 1168SOL     OW 3702   1.476   4.094   2.722  0.0441 -0.2938  0.4368
 1168SOL    HW1 3703   1.442   4.187   2.712  1.7422  0.5369  1.8313
 1168SOL    HW2 3704   1.523   4.085   2.810  1.7096 -1.8986 -0.5538
 1169SOL     OW 3705   4.706   0.684   0.964  0.2448  0.3364  0.1800
 1169SOL    HW1 3706   4.652   0.614   0.917 -0.0823  1.2870 -0.9165
 1169SOL    HW2 3707   4.654   0.769   0.967  1.5952  1.2494 -0.7833
 1170SOL     OW 3708   4.168   3.767   5.073  0.2470  0.3667  0.5866
 1170SOL    HW1 3709   4.164   3.693   5.006 -0.5088 -0.5364  1.5923
 1170SOL    HW2 3710   4.201   3.730   0.004  0.0256  1.2636  1.0595
 1171SOL     OW 3711   1.639   0.061   2.033  0.2886 -0.5968  0.0334
 1171SOL    HW1 3712   1.662   0.158   2.026  0.7354 -0.2845  3.8212
 1171SOL    HW2 3713   1.556   0.042   1.981 -0.8584  2.2176  0.6826
 1172SOL     OW 3714   4.723   3.840   0.147  0.1523 -0.2935 -0.3169
 1172SOL    HW1 3715   4.685   3.903   0.215 -1.2749 -2.4704  1.0539
 1172SOL    HW2 3716   4.656   3.826   0.074  0.1663 -0.7462 -0.2450
 1173SOL     OW 3717   1.474   0.950   3.966 -0.5796  0.6044 -0.0201
 1173SOL    HW1 3718   1.375   0.945   3.963 -0.5547 -0.4268  0.4862
 1173SOL    HW2 3719   1.504   0.964   4.060 -0.2828  2.4199 -0.3520
 1174SOL     OW 3720   1.748   4.844   0.901  0.7853 -0.0444 -0.5664
 1174SOL    HW1 3721   1.827   4.785   0.916  1.4672  0.7847 -0.8161
 1174SOL    HW2 3722   1.668   4.806   0.949  1.4488 -0.6198  0.1032
 1175SOL     OW 3723   5.001   4.803   1.479  0.1464  0.0931  0.2915
 1175SOL    HW1 3724   5.091   4.802   1.524  0.5611  1.7003 -0.4599
 1175SOL    HW2 3725   4.945   4.875   1.519 -0.0058  0.5645 -0.7586
 1176SOL     OW 3726   4.039   3.402   3.739 -0.4089 -0.1995 -0.2029
 1176SOL    HW1 3727   3.949   3.409   3.696 -0.4175 -1.1616 -0.3682
 1176SOL    HW2 3728   4.033   3.345   3.821 -0.2380  0.9916  0.6796
 1177SOL     OW 3729   2.090   0.584   4.654 -0.5116 -0.0842 -0.4357
 1177SOL    HW1 3730   2.107   0.489   4.628 -2.3330 -0.3937 -0.6808
 1177SOL    HW2 3731   2.012   0.620   4.601 -0.9996  0.9451  0.9119
 1178SOL     OW 3732   1.915   0.619   4.403 -0.3228 -0.4561 -0.3351
 1178SOL    HW1 3733   1.950   0.544   4.347  0.0491 -0.8974  0.4618
 1178SOL    HW2 3734   1.958   0.705   4.375  1.0072 -0.9026  0.2464
 1179SOL     OW 3735   3.950   4.304   2.586 -0.0971 -0.2003 -0.4578
 1179SOL    HW1 3736   4.049   4.299   2.599  0.0454  1.3124 -0.7581
 1179SOL    HW2 3737   3.911   4.368   2.651 -0.7935 -0.3445 -0.7271
 1180SOL     OW 3738   3.931   3.577   5.038 -0.3089 -0.1865 -0.1053
 1180SOL    HW1 3739   3.991   3.581   5.118 -1.1764  1.7167  0.4967
 1180SOL    HW2 3740   3.853   3.638   5.051 -0.6559 -0.0824 -2.2689
 1181SOL     OW 3741   3.736   4.310   1.357 -0.6275  0.0110  0.0570
 1181SOL    HW1 3742   3.638   4.314   1.337 -1.0270 -1.8936  1.2614
 1181SOL    HW2 3743   3.760   4.384   1.420 -1.2334  0.6499 -0.4518
 1182SOL     OW 3744   4.273   3.825   2.995  1.0200 -0.4412 -0.4872
 1182SOL    HW1 3745   4.197   3.837   3.058  2.0120 -0.6739  0.7887
 1182SOL    HW2 3746   4.276   3.903   2.932  1.6483  1.2574  1.5502
 1183SOL     OW 3747   0.488   4.786   3.554  0.8942  0.2973 -0.1071
 1183SOL    HW1 3748   0.446   4.794   3.464 -0.8759  1.4542  0.7859
 1183SOL    HW2 3749   0.438   4.719   3.609 -0.4844  2.4008  1.3046
 1184SOL     OW 3750   3.304   2.360   2.698  0.0127 -0.4723 -0.4433
 1184SOL    HW1 3751   3.365   2.384   2.622  1.2924 -1.0135  0.3848
 1184SOL    HW2 3752   3.209   2.363   2.666  0.3996  1.1115 -1.5684
 1185SOL     OW 3753   4.276   1.996   3.124  0.3177  0.8356 -0.5037
 1185SOL    HW1 3754   4.330   2.050   3.189 -0.5093  0.4416  0.5448
 1185SOL    HW2 3755   4.281   1.900   3.149 -0.7274  0.7748 -0.4833
 1186SOL     OW 3756   2.931   1.790   1.751 -0.0856  0.0778 -0.4310
 1186SOL    HW1 3757   2.980   1.875   1.739  0.7660 -0.4376 -0.6414
 1186SOL    HW2 3758   2.833   1.805   1.737  0.2613  0.5954 -2.5836
 1187SOL     OW 3759   0.522   3.853   2.094  0.2671 -0.2578  0.9951
 1187SOL    HW1 3760   0.577   3.838   2.012 -1.1579  0.4986 -0.1603
 1187SOL    HW2 3761   0.472   3.769   2.116 -0.2275 -0.1385  0.3723
 1188SOL     OW 3762   3.158   1.605   3.624  0.0372 -0.0986 -0.6056
 1188SOL    HW1 3763   3.184   1.552   3.705 -2.6580  1.1704  1.2445
 1188SOL    HW2 3764   3.060   1.593   3.606  0.0507  1.6067 -2.1612
 1189SOL     OW 3765   1.959   2.196   1.800 -0.0541  0.1289 -0.2594
 1189SOL    HW1 3766   1.867   2.201   1.839  0.3947 -0.2609  0.9045
 1189SOL    HW2 3767   1.989   2.100   1.798  0.7039  0.3435  0.3246
 1190SOL     OW 3768   4.013   4.534   4.228 -0.3399  0.2644  0.2163
 1190SOL    HW1 3769   3.990   4.469   4.154  0.8445  0.7904 -0.6477
 1190SOL    HW2 3770   3.957   4.514   4.308 -1.2892 -0.6686 -0.6423
 1191SOL     OW 3771   2.833   2.309   0.816  0.5201 -0.0202 -0.0823
 1191SOL    HW1 3772   2.894   2.376   0.774 -0.2318 -0.1839 -1.5051
 1191SOL    HW2 3773   2.764   2.280   0.749 -0.9691 -0.0391  1.3799
 1192SOL     OW 3774   1.852   1.487   5.011  0.3708 -0.5452  0.3139
 1192SOL    HW1 3775   1.904   1.424   5.068  1.8321  0.5130  0.2098
 1192SOL    HW2 3776   1.878   1.581   5.034 -0.8096 -0.0130 -0.4270
 1193SOL     OW 3777   5.066   3.370   4.411 -0.0546  0.2341 -0.3153
 1193SOL    HW1 3778   4.974   3.410   4.406  0.4711  1.5794  0.3007
 1193SOL    HW2 3779   5.128   3.435   4.456  1.0672 -0.8970 -0.1850
 1194SOL     OW 3780   3.872   4.939   4.241 -0.4611  0.5572 -0.1385
 1194SOL    HW1 3781   3.919   4.965   4.325  1.8394 -0.8132 -0.9087
 1194SOL    HW2 3782   3.831   5.020   4.199  0.0679  1.5926  1.2666
 1195SOL     OW 3783   2.722   0.903   2.508  0.3688 -0.4583  0.3481
 1195SOL    HW1 3784   2.750   0.993   2.473  0.1768 -0.2949  0.6089
 1195SOL    HW2 3785   2.756   0.831   2.447 -0.0659 -0.1709 -0.2415
 1196SOL     OW 3786   3.178   4.165   4.641 -0.2832  0.5443  0.2232
 1196SOL    HW1 3787   3.123   4.158   4.724 -0.4364  1.8486  0.2530
 1196SOL    HW2 3788   3.275   4.157   4.664 -0.3801 -0.3047  0.3590
 1197SOL     OW 3789   0.177   3.439   3.592 -0.1104  0.2238 -0.6480
 1197SOL    HW1 3790   0.243   3.365   3.584 -1.4201 -0.9817 -0.5824
 1197SOL    HW2 3791   0.154   3.453   3.689  0.4658  1.0453 -0.6149
 1198SOL     OW 3792   4.023   1.374   2.199 -0.3262  0.0900  0.4408
 1198SOL    HW1 3793   4.118   1.346   2.188 -0.0775  0.5558  1.3364
 1198SOL    HW2 3794   3.988   1.407   2.112  0.6284  0.8007  0.3035
 1199SOL     OW 3795   1.280   2.240   1.824 -0.5439 -0.2542 -0.5109
 1199SOL    HW1 3796   1.252   2.184   1.746  0.1822 -0.5247 -0.5887
 1199SOL    HW2 3797   1.249   2.334   1.811  0.1531 -0.1421 -1.4617
 1200SOL     OW 3798   3.544   0.089   2.314 -0.2394 -0.2407 -0.0166
 1200SOL    HW1 3799   3.561   0.024   2.388  2.1750  0.5041  0.1986
 1200SOL    HW2 3800   3.609   0.165   2.322 -1.3170  0.9168 -1.7055
 1201SOL     OW 3801   4.034   2.241   2.621  0.2232 -0.0886 -0.1178
 1201SOL    HW1 3802   3.994   2.153   2.646  1.4397 -0.5758  0.2078
 1201SOL    HW2 3803   4.033   2.302   2.700 -0.7782  0.2530 -0.3923
 1202SOL     OW 3804   1.591   1.978   0.234 -0.3308  0.1004 -0.6173
 1202SOL    HW1 3805   1.540   1.916   0.174 -0.6014  1.2020 -1.5716
 1202SOL    HW2 3806   1.552   2.070   0.227  0.7298  0.6077 -0.0610
 1203SOL     OW 3807   2.904   0.708   4.468 -0.0585  0.0061 -0.1242
 1203SOL    HW1 3808   2.836   0.774   4.436 -0.8088 -0.8822 -0.4184
 1203SOL    HW2 3809   2.873   0.616   4.446 -0.2572 -0.6319  2.4994
 1204SOL     OW 3810   2.080   1.781   2.401 -0.0626 -0.1783 -0.2739
 1204SOL    HW1 3811   2.059   1.686   2.380 -1.4072  0.4623 -2.0956
 1204SOL    HW2 3812   2.016   1.815   2.470 -1.4084  0.1352 -1.6215
 1205SOL     OW 3813   4.548   2.769   3.316  0.2433 -0.5817  0.1671
 1205SOL    HW1 3814   4.539   2.818   3.403  0.7002 -1.1921  0.5633
 1205SOL    HW2 3815   4.511   2.677   3.325  1.0180 -0.9245 -0.0409
 1206SOL     OW 3816   4.044   2.972   2.671  0.4520  0.6932 -0.1136
 1206SOL    HW1 3817   3.974   2.958   2.601 -0.5536  0.6979  0.8737
 1206SOL    HW2 3818   4.086   2.884   2.694 -0.3881  0.4324  0.4639
 1207SOL     OW 3819   0.188   0.658   2.922 -0.5066  0.0350  0.3984
 1207SOL    HW1 3820   0.240   0.632   3.004 -1.4452 -3.5030  0.0395
 1207SOL    HW2 3821   0.094   0.626   2.932 -1.9603  3.7394 -0.1846
 1208SOL     OW 3822   4.499   0.125   4.236 -0.0585 -0.7885  0.1460
 1208SOL    HW1 3823   4.455   0.159   4.153 -0.4454  0.1701  0.7227
 1208SOL    HW2 3824   4.466   0.032   4.255  0.4013 -1.2049 -1.0166
 1209SOL     OW 3825   2.542   0.706   2.652  0.2259  0.0110  0.0108
 1209SOL    HW1 3826   2.614   0.655   2.605  1.0332  1.8797 -0.8874
 1209SOL    HW2 3827   2.509   0.652   2.730  0.4087 -2.2158 -1.3451
 1210SOL     OW 3828   2.512   0.342   4.328 -0.5436  0.3923  0.1368
 1210SOL    HW1 3829   2.458   0.258   4.336 -0.5528  0.3344 -0.4819
 1210SOL    HW2 3830   2.451   0.418   4.305 -0.1789  0.0243 -2.2370
 1211SOL     OW 3831   3.841   1.021   0.695 -0.4174  0.3275  0.2355
 1211SOL    HW1 3832   3.745   0.995   0.683 -0.4505  1.1658 -1.5911
 1211SOL    HW2 3833   3.896   0.977   0.624  0.5325  0.0758  1.1008
 1212SOL     OW 3834   2.519   5.052   2.349  0.3300  0.0421  1.0499
 1212SOL    HW1 3835   2.510   4.957   2.379  2.6454 -0.2853  0.8486
 1212SOL    HW2 3836   2.437   5.078   2.298  0.6478 -2.6984 -1.1058
 1213SOL     OW 3837   3.951   0.456   4.746  0.0799  0.4910 -0.2825
 1213SOL    HW1 3838   3.893   0.537   4.744  0.2196  0.5986  0.0293
 1213SOL    HW2 3839   3.941   0.408   4.833 -0.4324 -0.1471 -0.6865
 1214SOL     OW 3840   3.836   3.730   3.050 -0.1886  0.6364  0.0701
 1214SOL    HW1 3841   3.802   3.652   2.997  1.5657  1.1597 -1.9491
 1214SOL    HW2 3842   3.796   3.814   3.014  0.5458  0.9516 -0.0191
 1215SOL     OW 3843   3.542   2.044   1.995 -0.3567  0.0320  0.1565
 1215SOL    HW1 3844   3.627   2.025   1.947  0.2323 -0.7280  1.4370
 1215SOL    HW2 3845   3.549   2.132   2.043 -0.2223 -0.1100  0.3994
 1216SOL     OW 3846   4.493   4.726   2.786  0.7018  0.0171  0.3070
 1216SOL    HW1 3847   4.471   4.640   2.740  2.6089  1.1604 -3.1338
 1216SOL    HW2 3848   4.567   4.711   2.851  2.2197 -0.7602 -1.5030
 1217SOL     OW 3849   3.705   3.379   1.315  0.4989  0.7075 -0.1587
 1217SOL    HW1 3850   3.664   3.447   1.255 -3.3072  0.4518  1.8290
 1217SOL    HW2 3851   3.657   3.292   1.305 -0.2208  0.6080  2.9546
 1218SOL     OW 3852   3.420   2.108   4.663  0.0084  0.1855 -0.2188
 1218SOL    HW1 3853   3.333   2.155   4.647 -0.8958 -1.7394 -1.2722
 1218SOL    HW2 3854   3.402   2.016   4.697  1.7206  0.3080  1.1787
 1219SOL     OW 3855   1.196   2.838   3.802 -0.1977 -0.1069 -0.0737
 1219SOL    HW1 3856   1.142   2.798   3.875 -1.0098 -0.9605 -1.1049
 1219SOL    HW2 3857   1.137   2.891   3.741  0.5238  0.9055  0.0775
 1220SOL     OW 3858   3.022   5.044   4.433  0.4231  0.0391 -0.4771
 1220SOL    HW1 3859   2.955   4.970   4.425  1.6248 -1.3895  1.7080
 1220SOL    HW2 3860   2.975   5.132   4.431 -1.6489 -0.9179  1.4353
 1221SOL     OW 3861   1.298   2.333   3.338  0.7733 -0.4872  0.1372
 1221SOL    HW1 3862   1.337   2.411   3.388  0.7646 -0.4143  0.0295
 1221SOL    HW2 3863   1.203   2.321   3.366  1.0969 -1.1632  1.0023
 1222SOL     OW 3864   2.966   1.259   5.150 -0.3462  0.1525  0.2142
 1222SOL    HW1 3865   2.943   1.166   5.122  0.4339  0.5063 -1.7626
 1222SOL    HW2 3866   2.883   1.315   5.155 -0.5024  0.2087 -2.0713
 1223SOL     OW 3867   0.307   1.297   0.557  0.1342  0.2628  0.2593
 1223SOL    HW1 3868   0.310   1.345   0.644 -0.5592  1.1166 -0.1751
 1223SOL    HW2 3869   0.366   1.343   0.491 -0.6351  0.6114 -0.1956
 1224SOL     OW 3870   3.467   4.217   2.374  0.2321  0.0820  0.5912
 1224SOL    HW1 3871   3.506   4.203   2.465 -0.2459 -1.1053  0.6283
 1224SOL    HW2 3872   3.525   4.281   2.323 -0.6913  2.5927  2.4695
 1225SOL     OW 3873   3.771   2.228   3.864 -0.1731 -0.7939  0.0942
 1225SOL    HW1 3874   3.761   2.161   3.937  0.9302 -2.3580 -1.1283
 1225SOL    HW2 3875   3.848   2.202   3.805 -0.8906  0.5295 -1.4978
 1226SOL     OW 3876   0.580   2.315   0.373  0.5426  0.5517 -0.1423
 1226SOL    HW1 3877   0.536   2.404   0.383  1.8715  1.1235  1.0056
 1226SOL    HW2 3878   0.655   2.323   0.308  1.4863  0.6363  0.9179
 1227SOL     OW 3879   2.410   1.103   2.467 -0.1884 -0.2500  0.4158
 1227SOL    HW1 3880   2.312   1.122   2.458  0.3605  2.3474 -1.0469
 1227SOL    HW2 3881   2.453   1.109   2.377  1.5459  0.1167  1.2297
 1228SOL     OW 3882   0.167   1.530   3.473 -0.2602 -0.2573 -0.7874
 1228SOL    HW1 3883   0.120   1.616   3.493  0.1347 -0.3756  0.8486
 1228SOL    HW2 3884   0.260   1.535   3.510  1.0405 -0.0759 -3.7934
 1229SOL     OW 3885   0.929   5.064   2.714  0.5307 -0.0935  0.1982
 1229SOL    HW1 3886   0.841   5.088   2.673 -0.1768 -0.7987  1.2464
 1229SOL    HW2 3887   1.002   5.116   2.669 -0.5305  1.2797 -0.0199
 1230SOL     OW 3888   3.787   4.050   0.301  0.5099  0.1041  0.5413
 1230SOL    HW1 3889   3.740   4.134   0.273  1.7229  0.7726  0.4478
 1230SOL    HW2 3890   3.721   3.974   0.304 -0.2017  0.5752 -1.4935
 1231SOL     OW 3891   3.257   4.168   0.306 -0.1562 -0.1077  0.2885
 1231SOL    HW1 3892   3.332   4.155   0.370 -0.9545  0.6013  1.4017
 1231SOL    HW2 3893   3.204   4.083   0.298  0.3767 -0.4163 -0.0177
 1232SOL     OW 3894   2.280   4.396   4.107  1.1387  0.1827 -0.0047
 1232SOL    HW1 3895   2.264   4.465   4.178 -0.2972 -2.8183  2.8277
 1232SOL    HW2 3896   2.215   4.411   4.032  2.6190  3.3614 -0.8277
 1233SOL     OW 3897   0.472   3.167   1.243 -0.1522  0.0819 -0.1036
 1233SOL    HW1 3898   0.455   3.159   1.341 -0.1835  2.1504  0.1095
 1233SOL    HW2 3899   0.567   3.144   1.223 -0.6434 -2.3869  0.0543
 1234SOL     OW 3900   0.583   2.398   3.336  0.3985 -0.8457 -0.3438
 1234SOL    HW1 3901   0.513   2.392   3.407 -0.3921 -0.2738 -1.0448
 1234SOL    HW2 3902   0.566   2.479   3.279  2.8851  0.5130  0.7315
 1235SOL     OW 3903   3.335   4.078   2.170  0.4893  0.1926 -0.0451
 1235SOL    HW1 3904   3.349   4.091   2.072 -0.8148 -0.5372 -0.3477
 1235SOL    HW2 3905   3.401   4.134   2.220  1.6981 -0.0144 -1.3235
 1236SOL     OW 3906   0.115   0.385   1.165 -0.6012  0.0758 -0.1995
 1236SOL    HW1 3907   0.120   0.382   1.065 -0.1700 -1.4428 -0.1565
 1236SOL    HW2 3908   0.020   0.375   1.194 -0.5422 -1.5899 -0.4490
 1237SOL     OW 3909   1.409   3.063   1.398  0.7609  0.2351  0.8011
 1237SOL    HW1 3910   1.502   3.095   1.383  1.3616 -2.4764 -2.5908
 1237SOL    HW2 3911   1.346   3.115   1.340  0.5078  0.5399  1.3439
 1238SOL     OW 3912   1.108   0.044   0.475  0.2789 -0.5373  0.0808
 1238SOL    HW1 3913   1.123   0.127   0.422 -0.2957 -1.0582 -0.9218
 1238SOL    HW2 3914   1.191   5.146   0.476  1.4688  1.0966  2.7412
 1239SOL     OW 3915   0.168   0.413   3.721 -0.2112  0.2060  0.1767
 1239SOL    HW1 3916   0.178   0.371   3.631 -0.5185  1.1368 -0.3007
 1239SOL    HW2 3917   0.081   0.386   3.761 -0.1941  0.0055  0.0801
 1240SOL     OW 3918   3.722   4.748   3.533  0.6480 -0.4853  0.0456
 1240SOL    HW1 3919   3.752   4.656   3.556 -1.8782 -1.7119 -1.0745
 1240SOL    HW2 3920   3.704   4.754   3.434 -2.8533 -0.1078  0.5536
 1241SOL     OW 3921   2.814   3.728   0.964  0.1299  0.1903 -0.2490
 1241SOL    HW1 3922   2.873   3.687   0.895  2.0354 -1.4561  2.1677
 1241SOL    HW2 3923   2.867   3.792   1.019 -0.8049  0.0302  0.8738
 1242SOL     OW 3924   4.219   3.523   3.146  0.3655  0.3041  0.1531
 1242SOL    HW1 3925   4.256   3.464   3.218 -1.3956 -0.1446  0.7313
 1242SOL    HW2 3926   4.214   3.472   3.060 -1.7977 -0.6685  0.8107
 1243SOL     OW 3927   5.135   1.271   2.853 -0.1024  0.7111  0.1447
 1243SOL    HW1 3928   5.121   1.295   2.757  0.4912  1.3791  0.2189
 1243SOL    HW2 3929   0.064   1.221   2.863 -0.5137  0.0086  0.2316
 1244SOL     OW 3930   1.880   4.072   0.729 -0.1283 -0.5353 -0.4389
 1244SOL    HW1 3931   1.864   4.166   0.698 -0.5540 -0.4983 -0.1249
 1244SOL    HW2 3932   1.875   4.069   0.829  0.1077 -0.8541 -0.4356
 1245SOL     OW 3933   1.610   2.588   0.379  0.1101  0.0617 -0.4267
 1245SOL    HW1 3934   1.649   2.507   0.422 -4.3407 -1.1597  1.8929
 1245SOL    HW2 3935   1.534   2.562   0.320 -0.4197  2.4528 -0.9224
 1246SOL     OW 3936   1.281   2.079   4.102  0.1775  0.5781  0.1545
 1246SOL    HW1 3937   1.233   2.147   4.158  0.9713  0.7007  0.6990
 1246SOL    HW2 3938   1.377   2.075   4.129  0.1413 -0.7922  0.1465
 1247SOL     OW 3939   4.289   1.549   0.658 -0.1648  0.0353  0.0604
 1247SOL    HW1 3940   4.331   1.600   0.584 -0.8469  1.3717  0.5634
 1247SOL    HW2 3941   4.190   1.567   0.660 -0.2836 -0.6143  0.7805
 1248SOL     OW 3942   1.822   4.174   0.979  0.4143 -0.1255  0.1733
 1248SOL    HW1 3943   1.841   4.271   0.999  0.0131  0.0039 -0.0627
 1248SOL    HW2 3944   1.844   4.119   1.059  1.8242  0.0129 -0.1004
 1249SOL     OW 3945   0.042   3.714   2.704 -0.1130 -0.3786 -0.5843
 1249SOL    HW1 3946   0.129   3.723   2.752 -0.4256  0.2071 -0.1235
 1249SOL    HW2 3947   5.134   3.664   2.761 -0.6774  0.8446 -0.1193
 1250SOL     OW 3948   2.784   0.626   2.063 -0.3999 -0.1836 -0.2627
 1250SOL    HW1 3949   2.856   0.626   1.994 -0.1693  1.4204 -0.0485
 1250SOL    HW2 3950   2.760   0.531   2.085  1.6538 -0.7666 -0.3162
 1251SOL     OW 3951   2.116   4.049   0.586 -0.1071 -0.1357 -0.4695
 1251SOL    HW1 3952   2.021   4.039   0.617  0.1838 -1.2485  0.1106
 1251SOL    HW2 3953   2.120   4.037   0.487 -0.6035  0.1906 -0.5337
 1252SOL     OW 3954   1.531   1.558   2.825 -0.4544  0.1374  0.4994
 1252SOL    HW1 3955   1.496   1.642   2.783  0.1542  0.5351  0.7732
 1252SOL    HW2 3956   1.456   1.510   2.872 -0.8312  0.4574  0.2314
 1253SOL     OW 3957   0.336   3.130   4.301 -0.3720 -0.3658  0.0044
 1253SOL    HW1 3958   0.350   3.127   4.400 -0.7006  0.7131  0.0952
 1253SOL    HW2 3959   0.338   3.037   4.264  0.9339 -0.6979  0.8537
 1254SOL     OW 3960   1.951   3.943   2.721 -0.1552 -0.2756  0.1459
 1254SOL    HW1 3961   1.907   4.007   2.658 -0.8246 -0.3255  0.5506
 1254SOL    HW2 3962   1.904   3.855   2.719 -0.6997 -0.0323  1.2888
 1255SOL     OW 3963   1.888   2.718   2.115  0.3118 -0.6655 -0.1028
 1255SOL    HW1 3964   1.965   2.656   2.100 -0.5505 -1.5652 -0.8922
 1255SOL    HW2 3965   1.844   2.739   2.028 -0.3834 -0.2089  0.3480
 1256SOL     OW 3966   3.394   5.066   2.894 -0.2339  0.2831 -0.4245
 1256SOL    HW1 3967   3.311   5.035   2.849 -1.1786  1.5286  0.3784
 1256SOL    HW2 3968   3.370   5.127   2.970  1.3781 -0.1682  0.4924
 1257SOL     OW 3969   3.024   4.166   4.845 -0.2898  0.6016 -0.2361
 1257SOL    HW1 3970   2.997   4.262   4.850  0.1916  0.7447 -0.3071
 1257SOL    HW2 3971   3.023   4.126   4.937 -2.9573 -0.0427 -0.4634
 1258SOL     OW 3972   3.380   0.127   0.576  0.7316  0.5334 -0.4480
 1258SOL    HW1 3973   3.380   0.118   0.676  2.4732 -1.7400 -0.5603
 1258SOL    HW2 3974   3.291   0.099   0.540  0.3959  0.4531  0.4175
 1259SOL     OW 3975   4.688   4.049   1.964 -0.6509 -0.4371 -0.2886
 1259SOL    HW1 3976   4.753   3.997   1.910 -0.2557 -0.7455  0.4665
 1259SOL    HW2 3977   4.602   4.060   1.913  0.1033  0.2996 -1.4426
 1260SOL     OW 3978   3.530   1.478   1.113  0.0747 -0.0484  0.2496
 1260SOL    HW1 3979   3.506   1.474   1.210  0.6802 -0.8588  0.3845
 1260SOL    HW2 3980   3.585   1.397   1.089 -0.8112 -0.3214 -0.9782
 1261SOL     OW 3981   1.908   1.032   1.828  0.1808 -0.4167 -0.2451
 1261SOL    HW1 3982   1.930   0.958   1.765 -1.0639 -0.7782 -0.2741
 1261SOL    HW2 3983   1.867   0.993   1.911 -1.7135  0.2996 -0.8023
 1262SOL     OW 3984   1.441   1.661   4.348 -0.0747 -0.0971  0.1631
 1262SOL    HW1 3985   1.411   1.708   4.264  0.8956  0.6795  0.2337
 1262SOL    HW2 3986   1.499   1.584   4.324  1.1526  0.8038  0.1166
 1263SOL     OW 3987   4.220   0.967   0.498  0.1452 -0.3904 -0.5722
 1263SOL    HW1 3988   4.215   0.906   0.577  0.0033  0.7885  0.3713
 1263SOL    HW2 3989   4.273   1.048   0.522 -1.3137  0.7810 -1.1175
 1264SOL     OW 3990   2.602   3.166   1.323  0.1692 -0.4930 -0.0915
 1264SOL    HW1 3991   2.666   3.215   1.383  1.1637 -1.2510 -0.5051
 1264SOL    HW2 3992   2.587   3.220   1.240  0.9241 -0.6747 -0.3545
 1265SOL     OW 3993   1.489   4.981   2.511 -0.5563 -0.8482 -0.0943
 1265SOL    HW1 3994   1.519   5.072   2.483 -0.2560 -0.4148  1.5132
 1265SOL    HW2 3995   1.398   4.987   2.552 -1.0263 -1.4679 -1.0223
 1266SOL     OW 3996   2.748   3.847   4.394 -0.3190  0.1305  0.2652
 1266SOL    HW1 3997   2.785   3.807   4.478 -1.2566  0.7627  0.9887
 1266SOL    HW2 3998   2.794   3.805   4.315  1.1223  0.0808  1.0951
 1267SOL     OW 3999   2.118   4.948   4.015  0.4279  0.0890 -0.7720
 1267SOL    HW1 4000   2.171   4.911   4.091 -0.2313 -0.8253 -0.7390
 1267SOL    HW2 4001   2.027   4.907   4.015  0.0492  0.8879 -1.4171
 1268SOL     OW 4002   1.846   2.065   3.149 -0.4574 -0.2195 -0.3676
 1268SOL    HW1 4003   1.872   1.970   3.130 -1.5762 -0.1154 -2.6458
 1268SOL    HW2 4004   1.772   2.093   3.089 -0.8820  1.8033  0.9822
 1269SOL     OW 4005   3.745   0.240   2.736  0.0009 -0.1244  0.0260
 1269SOL    HW1 4006   3.826   0.297   2.750 -0.4631  0.1959  1.6225
 1269SOL    HW2 4007   3.703   0.263   2.649  0.4910  1.1381  0.0997
 1270SOL     OW 4008   1.176   1.303   2.080 -0.1023 -0.3954  0.4765
 1270SOL    HW1 4009   1.199   1.400   2.066 -1.2416 -0.0838  0.6955
 1270SOL    HW2 4010   1.077   1.291   2.073 -0.0935 -1.3389  1.6547
 1271SOL     OW 4011   3.269   0.214   1.457  0.6847 -0.2029  0.1440
 1271SOL    HW1 4012   3.286   0.306   1.424 -0.8349 -0.1589 -0.6020
 1271SOL    HW2 4013   3.170   0.199   1.467  0.8379 -1.9739 -0.4636
 1272SOL     OW 4014   3.864   0.691   0.675  0.3142  0.4016 -1.0837
 1272SOL    HW1 4015   3.946   0.661   0.626 -0.9107 -0.0677 -2.9340
 1272SOL    HW2 4016   3.798   0.728   0.610 -0.7429  1.2845  0.4370
 1273SOL     OW 4017   3.613   1.800   0.500 -0.5499 -0.1162  0.5191
 1273SOL    HW1 4018   3.629   1.799   0.401  1.4746  0.6518  0.7783
 1273SOL    HW2 4019   3.587   1.892   0.528  1.1772  0.2794  0.9570
 1274SOL     OW 4020   5.087   1.268   4.155  0.2927 -0.5954  0.2154
 1274SOL    HW1 4021   0.005   1.250   4.219  1.6233  0.6226 -0.9430
 1274SOL    HW2 4022   5.106   1.351   4.103 -0.9431 -1.3152 -1.4831
 1275SOL     OW 4023   4.747   1.127   3.054 -0.6154  0.1220  0.5939
 1275SOL    HW1 4024   4.710   1.202   2.998  0.0405  1.5648  2.0289
 1275SOL    HW2 4025   4.771   1.050   2.994  2.5240  2.5323 -1.6114
 1276SOL     OW 4026   4.692   0.932   0.144 -0.0393  0.6008 -0.0129
 1276SOL    HW1 4027   4.767   0.869   0.124 -0.9653 -1.0366  1.3796
 1276SOL    HW2 4028   4.720   1.025   0.123  2.0730 -0.0566 -0.3327
 1277SOL     OW 4029   1.392   1.657   4.026 -0.0378  0.0062 -0.3687
 1277SOL    HW1 4030   1.439   1.678   3.941 -0.3324  0.2653 -0.4701
 1277SOL    HW2 4031   1.294   1.644   4.008  0.0364 -0.8084 -0.2051
 1278SOL     OW 4032   1.593   3.593   3.309 -0.1798  0.3446  0.1618
 1278SOL    HW1 4033   1.501   3.625   3.286 -0.4187 -0.1232  0.4442
 1278SOL    HW2 4034   1.636   3.555   3.227  0.6038  2.5037 -0.4962
 1279SOL     OW 4035   1.641   2.651   1.750 -0.0995  0.0671  0.0076
 1279SOL    HW1 4036   1.710   2.580   1.736 -2.2961 -2.2392  0.1724
 1279SOL    HW2 4037   1.624   2.698   1.663  0.1175 -0.8448 -0.5439
 1280SOL     OW 4038   1.135   0.535   2.850  0.2855  0.5789  0.3264
 1280SOL    HW1 4039   1.077   0.479   2.791 -0.2948  2.9921 -1.5934
 1280SOL    HW2 4040   1.223   0.490   2.865 -0.8432 -1.6902  0.6155
 1281SOL     OW 4041   3.188   1.117   1.902  0.0839 -0.1133  0.8989
 1281SOL    HW1 4042   3.252   1.138   1.976  3.3880 -1.3247 -1.3750
 1281SOL    HW2 4043   3.168   1.201   1.850  2.2813 -0.1292 -0.0760
 1282SOL     OW 4044   4.418   3.259   0.292  0.7185 -0.1016  0.2814
 1282SOL    HW1 4045   4.508   3.301   0.282  0.9768 -0.3628  1.4123
 1282SOL    HW2 4046   4.348   3.330   0.293  1.0824  0.2589  1.3613
 1283SOL     OW 4047   1.653   3.276   4.598  0.5104  0.3731  0.3357
 1283SOL    HW1 4048   1.620   3.183   4.616  2.0396 -1.1042 -3.4362
 1283SOL    HW2 4049   1.582   3.328   4.550  0.4815  0.3580  0.3624
 1284SOL     OW 4050   4.820   3.934   2.883  0.1550 -0.8777 -0.0948
 1284SOL    HW1 4051   4.913   3.942   2.847 -0.1286  0.2107 -0.6170
 1284SOL    HW2 4052   4.787   3.840   2.870  0.7171 -0.9489 -1.0654
 1285SOL     OW 4053   4.938   3.930   1.284 -0.2351  0.3316  0.6036
 1285SOL    HW1 4054   4.873   3.861   1.316  0.9106 -0.2555  1.7979
 1285SOL    HW2 4055   5.002   3.888   1.220 -0.0168  0.4731  0.7266
 1286SOL     OW 4056   5.017   5.097   1.246  0.1657  0.1089 -0.2716
 1286SOL    HW1 4057   5.002   0.009   1.175  0.4214  0.7486  0.2849
 1286SOL    HW2 4058   4.974   5.127   1.331  0.9056 -0.0724  0.1731
 1287SOL     OW 4059   0.632   3.517   4.785  0.4162 -0.4536  0.1476
 1287SOL    HW1 4060   0.683   3.547   4.866 -1.2244 -3.7441  2.6344
 1287SOL    HW2 4061   0.535   3.539   4.797  0.3561  0.5607 -1.8247
 1288SOL     OW 4062   4.804   4.957   4.331  0.0808 -0.1378 -0.7080
 1288SOL    HW1 4063   4.883   4.986   4.385  1.2237 -0.6770 -2.0248
 1288SOL    HW2 4064   4.750   4.891   4.384  0.1394  0.6985  0.4421
 1289SOL     OW 4065   4.598   1.506   3.304 -0.5183  0.0952  0.4291
 1289SOL    HW1 4066   4.582   1.409   3.319 -1.5696  0.3506  1.0814
 1289SOL    HW2 4067   4.696   1.523   3.299 -0.3031 -0.9027  0.9731
 1290SOL     OW 4068   3.143   4.432   1.441  0.0692 -0.2241  0.4770
 1290SOL    HW1 4069   3.102   4.453   1.530 -2.3069 -2.5559  0.0709
 1290SOL    HW2 4070   3.101   4.490   1.371  0.1059 -0.1355  0.5273
 1291SOL     OW 4071   3.318   2.860   1.030  0.3520 -0.4059  0.3865
 1291SOL    HW1 4072   3.288   2.927   0.962  1.1389  0.7554  1.1462
 1291SOL    HW2 4073   3.335   2.772   0.984 -4.0894 -1.2363 -0.1072
 1292SOL     OW 4074   0.407   1.005   4.604  0.1274 -0.4361  0.1481
 1292SOL    HW1 4075   0.376   1.054   4.522 -0.5109 -2.9458 -1.2049
 1292SOL    HW2 4076   0.372   1.052   4.685  0.2851  1.7936 -0.9865
 1293SOL     OW 4077   4.873   1.338   0.470  0.3476  0.0034 -0.2777
 1293SOL    HW1 4078   4.897   1.360   0.565 -0.5765  1.0440 -0.2548
 1293SOL    HW2 4079   4.819   1.254   0.468 -0.5059  0.5234  0.2531
 1294SOL     OW 4080   0.953   2.430   3.781 -0.0968 -0.4124 -0.0709
 1294SOL    HW1 4081   0.916   2.521   3.804 -1.8564 -1.6428  2.4219
 1294SOL    HW2 4082   0.925   2.406   3.688 -0.0102  1.3817 -0.5984
 1295SOL     OW 4083   3.736   2.595   0.028  0.0034 -0.0343 -0.6330
 1295SOL    HW1 4084   3.784   2.673   0.069 -0.4548  0.4339 -0.9762
 1295SOL    HW2 4085   3.658   2.628   5.131  0.1053 -0.6917 -1.2039
 1296SOL     OW 4086   1.448   5.055   3.840 -0.1432  0.3269 -0.1501
 1296SOL    HW1 4087   1.468   4.960   3.864 -0.0995  0.7179  1.5191
 1296SOL    HW2 4088   1.532   5.100   3.811 -0.2865 -0.2947 -1.6457
 1297SOL     OW 4089   4.441   3.124   1.271  0.3293 -1.0333  0.1436
 1297SOL    HW1 4090   4.533   3.141   1.236  0.2990  0.9471  0.9374
 1297SOL    HW2 4091   4.442   3.042   1.328  1.4270 -1.4396 -0.4188
 1298SOL     OW 4092   4.175   4.187   3.441 -0.1759 -0.2233 -0.3272
 1298SOL    HW1 4093   4.148   4.196   3.345 -1.0287 -1.1517 -0.1785
 1298SOL    HW2 4094   4.275   4.182   3.446 -0.0520  0.9963 -1.0551
 1299SOL     OW 4095   1.017   0.299   2.780 -0.1515  0.2623  0.2413
 1299SOL    HW1 4096   1.046   0.239   2.705 -0.0689  1.0826 -0.3960
 1299SOL    HW2 4097   1.056   0.265   2.866  0.2653 -0.3385 -0.1730
 1300SOL     OW 4098   4.942   5.087   5.063 -0.5206  0.2407  0.2595
 1300SOL    HW1 4099   4.924   5.098   4.966  1.4345  1.6870  0.0062
 1300SOL    HW2 4100   4.855   5.077   5.112 -1.5379 -3.8763 -1.8700
 1301SOL     OW 4101   3.464   3.400   1.496 -0.8535  0.3342  0.1103
 1301SOL    HW1 4102   3.481   3.379   1.593 -1.1976  0.0942  0.1220
 1301SOL    HW2 4103   3.548   3.432   1.454  0.0087 -2.0304 -0.1460
 1302SOL     OW 4104   2.174   1.117   2.076 -0.2366  0.0094 -0.0030
 1302SOL    HW1 4105   2.264   1.125   2.033 -0.4058 -1.1299 -0.6085
 1302SOL    HW2 4106   2.131   1.031   2.048 -1.2234  0.2077  0.8378
 1303SOL     OW 4107   3.970   5.019   0.270  0.2625 -0.1584 -0.1759
 1303SOL    HW1 4108   3.886   4.993   0.316 -0.2252 -0.1617 -1.0445
 1303SOL    HW2 4109   3.952   5.032   0.172  0.6558  2.5415  0.0290
 1304SOL     OW 4110   2.110   0.910   1.356 -0.4263  0.2030  0.3167
 1304SOL    HW1 4111   2.147   0.968   1.283  0.4834 -0.1869  0.4467
 1304SOL    HW2 4112   2.175   0.836   1.375 -0.7821  0.1352  1.3234
 1305SOL     OW 4113   0.369   0.380   2.991  0.2292 -0.0883 -0.0772
 1305SOL    HW1 4114   0.429   0.347   2.918 -0.0550  0.7380 -0.6870
 1305SOL    HW2 4115   0.278   0.341   2.979  0.6506 -1.4890  0.9519
 1306SOL     OW 4116   3.863   2.900   3.573 -0.5211 -0.0775 -0.0331
 1306SOL    HW1 4117   3.822   2.848   3.649 -0.0454 -0.1653  0.1684
 1306SOL    HW2 4118   3.791   2.946   3.522 -0.8055  0.5534  0.8952
 1307SOL     OW 4119   2.955   2.693   1.037 -0.0540  0.1664 -0.5449
 1307SOL    HW1 4120   2.910   2.649   1.115 -1.4580 -0.2363 -1.5235
 1307SOL    HW2 4121   3.051   2.663   1.033  0.1073  0.3531  1.1076
 1308SOL     OW 4122   2.828   1.421   0.309  0.3146 -0.1880  0.0450
 1308SOL    HW1 4123   2.779   1.410   0.222  0.1675 -1.1163  0.2289
 1308SOL    HW2 4124   2.768   1.461   0.377  0.3197  0.2109 -0.1856
 1309SOL     OW 4125   3.454   1.066   1.756  0.4470  0.2183 -0.3753
 1309SOL    HW1 4126   3.373   1.112   1.721  2.0237  2.0280 -1.8552
 1309SOL    HW2 4127   3.428   0.978   1.795 -2.3590  1.2306  0.2878
 1310SOL     OW 4128   0.712   3.692   4.332 -0.0430  0.0737  0.3462
 1310SOL    HW1 4129   0.764   3.610   4.306  0.7875 -0.1027  2.3593
 1310SOL    HW2 4130   0.663   3.674   4.417  0.1082  1.6375  0.7948
 1311SOL     OW 4131   0.120   5.073   1.183  0.2888 -0.7124  0.1578
 1311SOL    HW1 4132   0.169   5.118   1.258  0.0229  0.0954 -0.1392
 1311SOL    HW2 4133   0.023   5.067   1.206  0.3049 -1.0313  0.1432
 1312SOL     OW 4134   0.517   3.183   0.509  0.3934  0.3271  0.1587
 1312SOL    HW1 4135   0.499   3.227   0.597  0.3618  0.6795 -0.0224
 1312SOL    HW2 4136   0.486   3.088   0.512  0.8130  0.2007  0.6820
 1313SOL     OW 4137   3.628   1.759   0.237  0.4013 -0.1320 -0.3922
 1313SOL    HW1 4138   3.536   1.720   0.229  0.7514 -0.8417 -1.1712
 1313SOL    HW2 4139   3.693   1.699   0.191  1.4903 -0.4239  1.4210
 1314SOL     OW 4140   2.829   2.806   2.839  0.3951 -0.7194  0.6115
 1314SOL    HW1 4141   2.740   2.761   2.829  0.6542 -1.0281 -0.4957
 1314SOL    HW2 4142   2.877   2.769   2.919 -0.2358 -0.9504  0.8876
 1315SOL     OW 4143   5.149   3.241   3.059  0.0415 -0.1985 -0.2472
 1315SOL    HW1 4144   5.091   3.285   2.991  0.1369 -0.1775 -0.3136
 1315SOL    HW2 4145   5.091   3.207   3.134  0.1676  1.9664  0.8960
 1316SOL     OW 4146   4.295   4.938   1.409  0.0864  0.0700  0.5059
 1316SOL    HW1 4147   4.334   4.941   1.501 -0.9567  2.2246  0.9279
 1316SOL    HW2 4148   4.352   4.993   1.347 -0.0599 -0.1244  0.1969
 1317SOL     OW 4149   1.233   3.839   3.855  0.1886 -0.7459  0.4574
 1317SOL    HW1 4150   1.326   3.854   3.822 -0.6344 -1.1621 -2.3012
 1317SOL    HW2 4151   1.208   3.911   3.919  1.8667  0.2236  0.0760
 1318SOL     OW 4152   3.387   1.708   2.908  0.2266  0.1008  0.4485
 1318SOL    HW1 4153   3.338   1.744   2.988  0.5855  0.9569  0.2953
 1318SOL    HW2 4154   3.352   1.617   2.887 -0.0662 -0.0314  1.4143
 1319SOL     OW 4155   0.131   0.590   1.502 -0.6189 -0.1081 -0.3890
 1319SOL    HW1 4156   0.104   0.494   1.494 -0.1679 -0.1322 -1.7694
 1319SOL    HW2 4157   0.231   0.596   1.505 -0.6479  0.3188 -0.2090
 1320SOL     OW 4158   1.075   4.293   3.648  0.0389 -0.0032  0.7004
 1320SOL    HW1 4159   1.169   4.327   3.655 -0.8102  2.8016 -0.0533
 1320SOL    HW2 4160   1.070   4.224   3.575  1.3587  0.4365  0.1537
 1321SOL     OW 4161   3.424   4.750   2.522 -0.6745  0.3093  0.2910
 1321SOL    HW1 4162   3.361   4.823   2.549 -0.0595  0.5890  0.9983
 1321SOL    HW2 4163   3.438   4.753   2.423 -0.1875  1.5419  0.3771
 1322SOL     OW 4164   1.486   0.847   0.353 -0.0096  0.3160  0.2402
 1322SOL    HW1 4165   1.529   0.903   0.424 -0.0375 -0.1550  0.6382
 1322SOL    HW2 4166   1.403   0.892   0.320  1.0099  1.4483 -0.8591
 1323SOL     OW 4167   3.116   3.916   0.989  0.3659  0.2625  0.4528
 1323SOL    HW1 4168   3.086   3.903   1.084 -0.3473  2.1946  0.5197
 1323SOL    HW2 4169   3.161   3.832   0.958 -3.0712 -2.0163  1.0719
 1324SOL     OW 4170   3.629   3.831   1.158 -0.0307  0.3668  0.4317
 1324SOL    HW1 4171   3.715   3.803   1.116  0.9526  2.3215  1.0457
 1324SOL    HW2 4172   3.576   3.885   1.093 -1.6314 -2.1348 -0.5227
 1325SOL     OW 4173   1.232   3.289   2.245 -0.4116  0.0980  0.1923
 1325SOL    HW1 4174   1.224   3.196   2.208  1.4056 -1.0243  2.3304
 1325SOL    HW2 4175   1.150   3.310   2.298 -0.4975 -0.6343  0.3713
 1326SOL     OW 4176   2.210   3.490   2.872 -0.0636 -0.1389  0.7324
 1326SOL    HW1 4177   2.276   3.552   2.829 -0.9791 -1.1819 -2.5479
 1326SOL    HW2 4178   2.121   3.535   2.876  0.1309  0.1399  2.1329
 1327SOL     OW 4179   0.551   0.880   1.764 -0.2706  0.0520 -0.3001
 1327SOL    HW1 4180   0.470   0.856   1.711 -0.2723 -0.3917 -0.1021
 1327SOL    HW2 4181   0.567   0.979   1.758  1.6718 -0.3006 -3.9064
 1328SOL     OW 4182   2.771   0.929   4.038 -0.0664  0.2254  0.0864
 1328SOL    HW1 4183   2.856   0.936   4.090 -0.6195  2.8182  0.7452
 1328SOL    HW2 4184   2.789   0.954   3.943 -0.3647  2.4930  0.5878
 1329SOL     OW 4185   3.540   0.265   4.085 -0.1527  0.5763  0.5722
 1329SOL    HW1 4186   3.625   0.258   4.138 -0.7601  0.5297  1.5458
 1329SOL    HW2 4187   3.468   0.213   4.130 -0.5747  0.1606 -0.5381
 1330SOL     OW 4188   3.716   0.290   2.470  0.0841 -0.9171  0.1543
 1330SOL    HW1 4189   3.723   0.296   2.371 -0.2580 -0.7233  0.1388
 1330SOL    HW2 4190   3.806   0.271   2.510  0.6832  1.3238 -0.0084
 1331SOL     OW 4191   1.372   1.911   2.108  0.1743 -0.1860  0.6043
 1331SOL    HW1 4192   1.448   1.855   2.141 -0.1994 -1.0215  0.0720
 1331SOL    HW2 4193   1.365   1.993   2.165  0.1547 -1.1085  1.9910
 1332SOL     OW 4194   5.079   1.043   1.838  0.0288  0.4614  0.0386
 1332SOL    HW1 4195   5.109   0.984   1.763  3.0591 -0.0430  1.4856
 1332SOL    HW2 4196   0.001   1.093   1.874 -1.5321  1.5465  2.1309
 1333SOL     OW 4197   4.005   2.603   4.027 -0.7051 -0.3111  0.2391
 1333SOL    HW1 4198   4.033   2.623   4.121  0.4750 -2.0465  0.3051
 1333SOL    HW2 4199   3.919   2.553   4.028 -0.8972  0.0158  0.3566
 1334SOL     OW 4200   1.797   2.748   4.727 -0.2938 -0.4228 -0.2304
 1334SOL    HW1 4201   1.888   2.778   4.701 -1.0922  2.0085 -0.4421
 1334SOL    HW2 4202   1.762   2.805   4.801 -2.5510  0.3342 -1.7754
 1335SOL     OW 4203   3.221   3.990   1.579 -0.1042  0.0208  0.2068
 1335SOL    HW1 4204   3.212   3.905   1.528 -0.3039 -0.2909  0.7552
 1335SOL    HW2 4205   3.159   4.059   1.542 -1.1190 -0.5696  0.7760
 1336SOL     OW 4206   3.104   0.372   0.265 -0.2129  0.5461 -0.1545
 1336SOL    HW1 4207   3.109   0.301   0.195  0.0639  1.1979 -0.8094
 1336SOL    HW2 4208   3.010   0.407   0.271 -0.3172  0.2361  0.0677
 1337SOL     OW 4209   2.810   0.495   3.923  0.1379  0.1174  0.1785
 1337SOL    HW1 4210   2.728   0.441   3.941 -0.4811  0.4647 -1.4368
 1337SOL    HW2 4211   2.849   0.470   3.834  1.7391  0.0464  0.8577
 1338SOL     OW 4212   0.904   2.982   1.063 -0.2796 -0.0918 -0.0334
 1338SOL    HW1 4213   0.968   2.906   1.056 -1.3897 -0.9245 -2.1139
 1338SOL    HW2 4214   0.865   3.001   0.973 -4.0234 -0.5734  1.3388
 1339SOL     OW 4215   3.527   4.568   3.080 -0.2034 -0.1306  0.0614
 1339SOL    HW1 4216   3.442   4.520   3.059  0.5168 -0.5265 -2.2048
 1339SOL    HW2 4217   3.544   4.638   3.011  0.2742  1.4218  1.6676
 1340SOL     OW 4218   1.700   4.618   0.233  0.1931  0.4867  0.4783
 1340SOL    HW1 4219   1.646   4.554   0.179  2.0201  0.2639 -1.1828
 1340SOL    HW2 4220   1.660   4.709   0.227 -1.3727 -0.0988  1.3523
 1341SOL     OW 4221   4.438   0.879   3.665 -0.0379 -0.2496 -0.2974
 1341SOL    HW1 4222   4.345   0.843   3.674  0.2749 -0.8520  0.6986
 1341SOL    HW2 4223   4.466   0.923   3.750  0.2040  0.9085 -0.9488
 1342SOL     OW 4224   2.264   2.520   1.102  0.2809 -0.2216 -0.8755
 1342SOL    HW1 4225   2.198   2.445   1.091  0.1832 -0.4874  1.1239
 1342SOL    HW2 4226   2.355   2.488   1.078  0.2930 -1.1331  0.2766
 1343SOL     OW 4227   4.381   2.644   0.446 -0.0906 -0.4306  0.6196
 1343SOL    HW1 4228   4.446   2.716   0.472  0.0791  0.2485 -1.5012
 1343SOL    HW2 4229   4.404   2.559   0.494  0.6545  0.5082  1.9822
 1344SOL     OW 4230   4.055   3.654   0.930  0.0942 -0.2648 -0.6060
 1344SOL    HW1 4231   4.052   3.693   1.022  1.2553 -0.2423 -0.5611
 1344SOL    HW2 4232   4.030   3.558   0.933 -0.8208 -0.0289 -0.4191
 1345SOL     OW 4233   3.762   0.668   2.699 -0.2487 -0.6050 -0.0797
 1345SOL    HW1 4234   3.675   0.623   2.679 -0.3676 -0.2549 -0.3567
 1345SOL    HW2 4235   3.783   0.734   2.627  1.6849 -2.7304 -1.5985
 1346SOL     OW 4236   0.930   4.326   1.699 -0.4032  0.1163  0.3783
 1346SOL    HW1 4237   0.916   4.247   1.758 -0.5495  0.6846  1.1267
 1346SOL    HW2 4238   0.844   4.375   1.687 -0.1863  0.5164  0.4382
 1347SOL     OW 4239   4.279   0.980   3.072  0.3402  0.0951  0.6431
 1347SOL    HW1 4240   4.205   1.042   3.045  1.4897  1.1481 -0.1986
 1347SOL    HW2 4241   4.254   0.886   3.048 -0.7922  0.4082  0.5358
 1348SOL     OW 4242   4.827   2.415   2.152  0.1375  0.0273 -0.3568
 1348SOL    HW1 4243   4.771   2.382   2.228  0.8715 -1.6128 -0.4707
 1348SOL    HW2 4244   4.910   2.458   2.188 -0.1576  0.5020 -0.2277
 1349SOL     OW 4245   2.675   0.123   0.903 -0.4741  0.0422 -0.0419
 1349SOL    HW1 4246   2.718   0.089   0.987 -0.2797  3.9325  1.6426
 1349SOL    HW2 4247   2.592   0.173   0.927  0.2632  2.3411 -1.9464
 1350SOL     OW 4248   3.215   0.050   3.825  0.1849  0.0824  0.5120
 1350SOL    HW1 4249   3.261   0.134   3.855  1.9153 -0.6225 -0.0093
 1350SOL    HW2 4250   3.270   5.128   3.853  0.2012 -0.7445 -1.6750
 1351SOL     OW 4251   0.376   5.066   3.926  0.1464 -0.0912  0.3440
 1351SOL    HW1 4252   0.439   5.125   3.977  0.8426  0.5922 -1.2235
 1351SOL    HW2 4253   0.341   5.115   3.846 -1.7111 -0.7729  0.6790
 1352SOL     OW 4254   1.645   0.949   2.654 -0.0280 -0.5198  0.3762
 1352SOL    HW1 4255   1.556   0.923   2.689  0.0384 -0.5406  0.5302
 1352SOL    HW2 4256   1.634   1.013   2.578 -0.1835 -0.8103  0.1515
 1353SOL     OW 4257   0.732   0.209   3.409  0.3730  0.2306  0.5543
 1353SOL    HW1 4258   0.667   0.150   3.361  0.9783  0.2961 -0.3687
 1353SOL    HW2 4259   0.787   0.155   3.472 -0.9280  0.2588  1.7469
 1354SOL     OW 4260   4.847   4.520   4.230 -0.2406  0.6902  0.4088
 1354SOL    HW1 4261   4.895   4.526   4.318 -0.7856 -0.1977  0.7749
 1354SOL    HW2 4262   4.784   4.598   4.222 -0.6032  0.4762  1.0645
 1355SOL     OW 4263   0.954   3.301   0.909 -0.2563 -0.5821 -0.3349
 1355SOL    HW1 4264   0.942   3.341   1.000 -0.5937  0.0386 -0.6466
 1355SOL    HW2 4265   0.873   3.320   0.853 -0.4535 -1.7582 -0.4810
 1356SOL     OW 4266   3.713   0.764   0.431  0.1944  0.2901 -0.3581
 1356SOL    HW1 4267   3.643   0.769   0.360  0.3118  1.8494 -0.4059
 1356SOL    HW2 4268   3.797   0.806   0.397  1.0808 -1.2734 -0.1942
 1357SOL     OW 4269   0.832   4.547   1.964  0.5531  0.3627 -0.1866
 1357SOL    HW1 4270   0.856   4.476   2.030  1.0956  1.3560  0.7217
 1357SOL    HW2 4271   0.733   4.560   1.964  0.3304 -1.1052 -1.1470
 1358SOL     OW 4272   2.034   4.475   1.655  0.3289 -0.8194 -0.4981
 1358SOL    HW1 4273   1.948   4.504   1.698 -0.6340 -3.2242 -0.6549
 1358SOL    HW2 4274   2.094   4.554   1.644 -1.0563  0.5900  1.4251
 1359SOL     OW 4275   3.417   3.394   0.795 -0.1925 -0.3004 -0.1077
 1359SOL    HW1 4276   3.485   3.424   0.862 -0.2930  0.0701 -0.1683
 1359SOL    HW2 4277   3.389   3.300   0.815 -1.0472  0.1777  1.0513
 1360SOL     OW 4278   3.364   2.477   1.356 -0.0576 -0.3557  0.5888
 1360SOL    HW1 4279   3.339   2.380   1.361  2.2327 -0.9417  3.6095
 1360SOL    HW2 4280   3.350   2.519   1.445 -1.3709  2.2966 -0.7659
 1361SOL     OW 4281   0.492   1.572   0.192 -0.2123  0.5861 -0.2091
 1361SOL    HW1 4282   0.462   1.568   0.097 -0.9453 -1.5123  0.0665
 1361SOL    HW2 4283   0.586   1.606   0.195  0.2583 -0.4357 -1.8121
 1362SOL     OW 4284   2.645   3.518   4.815 -0.1348  0.0742 -0.0636
 1362SOL    HW1 4285   2.714   3.446   4.812  0.3628  0.4759  1.1083
 1362SOL    HW2 4286   2.554   3.479   4.798 -0.0702 -1.1219  2.0952
 1363SOL     OW 4287   0.511   3.506   3.295  0.1196 -0.3446  0.2620
 1363SOL    HW1 4288   0.472   3.455   3.219  1.8586 -1.2031 -0.1142
 1363SOL    HW2 4289   0.562   3.444   3.354 -1.5250  0.2380  2.4059
 1364SOL     OW 4290   1.749   0.251   2.692  0.0923 -0.0250 -0.3327
 1364SOL    HW1 4291   1.722   0.347   2.696  1.6009  0.3931  0.4865
 1364SOL    HW2 4292   1.755   0.222   2.597 -1.2087  0.4236 -0.5745
 1365SOL     OW 4293   4.652   1.249   1.787 -0.3364 -0.4543  0.4528
 1365SOL    HW1 4294   4.729   1.201   1.745 -0.7291 -1.1025  0.4677
 1365SOL    HW2 4295   4.682   1.291   1.872  0.4750  0.8862 -0.4454
 1366SOL     OW 4296   0.694   0.077   1.453 -0.1429  0.5820  0.3077
 1366SOL    HW1 4297   0.781   0.032   1.472 -0.6599 -1.1620 -1.1736
 1366SOL    HW2 4298   0.683   0.087   1.354 -1.3438  1.3931  0.5029
 1367SOL     OW 4299   4.983   4.559   1.169  0.2377 -0.4378 -0.0637
 1367SOL    HW1 4300   4.997   4.655   1.143 -0.0755 -0.7468 -1.4486
 1367SOL    HW2 4301   5.072   4.518   1.192  0.3836  0.1562  0.4614
 1368SOL     OW 4302   2.016   4.919   1.491  0.2004  0.3052  0.6043
 1368SOL    HW1 4303   1.924   4.882   1.478 -0.1214  1.3054 -0.1012
 1368SOL    HW2 4304   2.021   4.966   1.579 -0.2079  0.9218  0.3060
 1369SOL     OW 4305   4.726   1.309   3.511 -0.1175  0.0124 -0.3632
 1369SOL    HW1 4306   4.794   1.281   3.444 -0.1895 -1.8581  0.2994
 1369SOL    HW2 4307   4.644   1.253   3.500 -0.3095  0.0165  0.9509
 1370SOL     OW 4308   0.442   4.475   3.084 -0.0498 -0.1228 -0.0904
 1370SOL    HW1 4309   0.486   4.454   3.171  0.9597  0.2347 -0.4969
 1370SOL    HW2 4310   0.343   4.466   3.094  0.0170  0.2929  1.2049
 1371SOL     OW 4311   0.530   3.903   3.545  0.0778  0.0644 -0.1595
 1371SOL    HW1 4312   0.596   3.975   3.568 -0.1173  0.6039 -1.2592
 1371SOL    HW2 4313   0.575   3.814   3.551 -0.2483 -0.0378  3.6023
 1372SOL     OW 4314   3.551   2.730   5.031 -0.2759 -0.5446  0.4118
 1372SOL    HW1 4315   3.461   2.686   5.028 -0.0687 -1.1731  2.1154
 1372SOL    HW2 4316   3.543   2.816   5.082  0.2062 -0.9475  1.1778
 1373SOL     OW 4317   3.183   3.500   2.836  0.2300 -0.2064 -0.1528
 1373SOL    HW1 4318   3.108   3.463   2.891 -1.6149 -1.6560 -3.3499
 1373SOL    HW2 4319   3.238   3.424   2.799  0.5051  0.5710 -1.4261
 1374SOL     OW 4320   4.413   0.100   2.389  0.5968  0.3567  0.5925
 1374SOL    HW1 4321   4.409   0.184   2.442  2.0265  1.4676 -0.9619
 1374SOL    HW2 4322   4.433   0.121   2.293  1.0795 -1.7512  0.1625
 1375SOL     OW 4323   4.632   0.785   1.886 -0.2675 -0.0116 -0.0381
 1375SOL    HW1 4324   4.671   0.824   1.802 -2.3295 -1.3845 -1.7607
 1375SOL    HW2 4325   4.638   0.852   1.960  3.1721  0.6460 -0.7417
 1376SOL     OW 4326   1.491   3.408   1.013  0.4042 -0.2311  0.1056
 1376SOL    HW1 4327   1.551   3.425   1.091  1.1897  0.5383 -0.6385
 1376SOL    HW2 4328   1.489   3.490   0.955 -1.4541 -0.1966  0.1583
 1377SOL     OW 4329   0.447   4.142   2.643  0.0878 -0.0875  0.2374
 1377SOL    HW1 4330   0.384   4.065   2.657  0.9260 -0.5403  1.7784
 1377SOL    HW2 4331   0.536   4.119   2.683  1.4483  0.3032 -2.3608
 1378SOL     OW 4332   3.697   0.076   4.717 -0.0900 -0.2066  0.5622
 1378SOL    HW1 4333   3.650   0.094   4.803  1.0731 -0.3419  1.2399
 1378SOL    HW2 4334   3.645   0.010   4.663 -0.6208 -0.4266  1.3396
 1379SOL     OW 4335   2.703   0.306   4.639 -0.2496  0.4680  0.3698
 1379SOL    HW1 4336   2.749   0.349   4.561  0.2710 -0.2838  0.2430
 1379SOL    HW2 4337   2.698   0.370   4.715  0.5104  0.7524  0.1857
 1380SOL     OW 4338   3.340   5.096   1.085 -0.2093  0.0709 -0.4385
 1380SOL    HW1 4339   3.252   5.111   1.039 -0.2548 -0.9318 -0.7047
 1380SOL    HW2 4340   3.388   5.020   1.041  1.7477  1.9037 -1.6311
 1381SOL     OW 4341   4.947   2.523   3.401  0.2878  0.0956 -0.2431
 1381SOL    HW1 4342   5.045   2.508   3.414  0.6719  1.7278 -1.0516
 1381SOL    HW2 4343   4.929   2.547   3.306 -0.8935 -0.0949 -0.0806
 1382SOL     OW 4344   3.368   3.216   3.080 -0.2781 -0.0997 -0.1697
 1382SOL    HW1 4345   3.329   3.249   2.994 -1.7428  0.5993  0.7178
 1382SOL    HW2 4346   3.325   3.264   3.157  1.1384 -0.5574  0.9566
 1383SOL     OW 4347   3.037   0.901   3.217 -0.2534 -0.3283  0.1360
 1383SOL    HW1 4348   3.025   0.847   3.134  0.0052 -2.8060  1.5884
 1383SOL    HW2 4349   3.084   0.986   3.195 -2.5553  0.3953 -2.6112
 1384SOL     OW 4350   4.277   0.732   4.188  0.4581 -0.3259  0.3291
 1384SOL    HW1 4351   4.184   0.695   4.190  0.5307 -0.5500 -0.3271
 1384SOL    HW2 4352   4.317   0.718   4.098  1.4094 -0.9334  0.8234
 1385SOL     OW 4353   1.242   3.446   3.512  0.0546  0.5571 -0.2310
 1385SOL    HW1 4354   1.180   3.426   3.588  1.3115 -2.1875  0.2133
 1385SOL    HW2 4355   1.300   3.523   3.536 -2.2607  2.3851 -0.1623
 1386SOL     OW 4356   4.420   1.247   4.495  0.1733  0.3914 -0.1135
 1386SOL    HW1 4357   4.437   1.228   4.398 -2.6305 -1.5202 -0.3661
 1386SOL    HW2 4358   4.390   1.342   4.505 -1.1016  0.1693 -1.4325
 1387SOL     OW 4359   4.840   3.519   4.408 -0.5002  0.2281  0.5080
 1387SOL    HW1 4360   4.754   3.540   4.454  0.3784  1.5483  1.6552
 1387SOL    HW2 4361   4.826   3.521   4.309 -1.5774  1.4528  0.6560
 1388SOL     OW 4362   0.001   2.753   4.974 -0.4547 -0.2993 -0.0444
 1388SOL    HW1 4363   0.078   2.739   5.036  0.0445 -1.9577 -0.9769
 1388SOL    HW2 4364   0.035   2.754   4.880 -1.3054  1.3414 -0.3689
 1389SOL     OW 4365   0.823   4.396   2.910  0.6484  0.4354 -0.3298
 1389SOL    HW1 4366   0.789   4.303   2.899  0.0398  0.4299  1.3326
 1389SOL    HW2 4367   0.906   4.408   2.856  0.7132 -1.0582 -0.5960
 1390SOL     OW 4368   0.146   2.814   0.214  0.4057  0.4722 -0.3664
 1390SOL    HW1 4369   0.168   2.772   0.125  0.4369  0.8822 -0.5538
 1390SOL    HW2 4370   0.116   2.743   0.277 -1.1830  0.3845 -1.1848
 1391SOL     OW 4371   0.136   1.101   3.984  0.3183 -0.0928 -0.1991
 1391SOL    HW1 4372   0.130   1.066   4.078 -0.8351 -0.1943 -0.3032
 1391SOL    HW2 4373   0.187   1.187   3.985  1.1688 -0.5829  0.3783
 1392SOL     OW 4374   4.130   1.138   1.681  0.6282  0.5672  0.2608
 1392SOL    HW1 4375   4.091   1.048   1.700  2.4313 -0.3841 -0.3816
 1392SOL    HW2 4376   4.219   1.147   1.726  0.9115  1.6644 -0.4735
 1393SOL     OW 4377   4.333   3.693   4.175  0.1005 -0.1770 -0.2729
 1393SOL    HW1 4378   4.261   3.699   4.244  0.7416 -0.7323  0.4544
 1393SOL    HW2 4379   4.362   3.786   4.150 -0.0573  0.0268  0.2849
 1394SOL     OW 4380   0.477   4.712   4.396  0.3656 -0.3479  0.1689
 1394SOL    HW1 4381   0.554   4.757   4.440 -0.1791  1.5353 -0.6580
 1394SOL    HW2 4382   0.505   4.623   4.360  1.8638 -0.1339  0.7662
 1395SOL     OW 4383   0.451   2.597   0.030 -0.7105 -0.1652 -0.2794
 1395SOL    HW1 4384   0.425   2.502   0.042  0.8691 -0.6544 -0.5411
 1395SOL    HW2 4385   0.542   2.612   0.068 -0.3850  0.9240 -1.4081
 1396SOL     OW 4386   4.452   1.766   0.094  0.7997  0.3073 -0.1147
 1396SOL    HW1 4387   4.399   1.850   0.081  3.2184  1.4633 -4.8588
 1396SOL    HW2 4388   4.526   1.783   0.159  0.1287  1.2255  0.4274
 1397SOL     OW 4389   2.332   4.833   2.934 -0.5018 -0.0642  0.0112
 1397SOL    HW1 4390   2.411   4.790   2.977  0.8004  0.7727 -1.4298
 1397SOL    HW2 4391   2.319   4.795   2.843 -0.3857  1.3161 -0.6104
 1398SOL     OW 4392   5.142   0.786   3.242 -0.6640 -0.0835  0.0920
 1398SOL    HW1 4393   0.022   0.855   3.180  0.4780 -1.5932 -0.9957
 1398SOL    HW2 4394   0.001   0.813   3.336 -0.5815  1.2997 -0.3045
 1399SOL     OW 4395   0.388   2.310   0.096  0.2659 -0.8024 -0.5413
 1399SOL    HW1 4396   0.342   2.352   0.174 -0.7166 -0.3557 -1.3279
 1399SOL    HW2 4397   0.462   2.251   0.128  0.0556 -0.4176  0.7032
 1400SOL     OW 4398   2.889   1.270   4.791  0.4132  0.1114  0.1996
 1400SOL    HW1 4399   2.886   1.369   4.807  0.5321  0.0294  0.7431
 1400SOL    HW2 4400   2.984   1.238   4.795  0.3051 -0.1448  0.7859
 1401SOL     OW 4401   2.389   4.633   4.866  0.3006 -0.3051  0.0241
 1401SOL    HW1 4402   2.294   4.616   4.891  0.1381  0.5262  0.0130
 1401SOL    HW2 4403   2.439   4.547   4.862 -0.6685 -0.8528 -0.8739
 1402SOL     OW 4404   3.778   1.971   1.844  0.1788 -0.1346  0.1564
 1402SOL    HW1 4405   3.832   1.917   1.909  0.6720  0.2523  0.0737
 1402SOL    HW2 4406   3.799   2.068   1.856 -2.3280  0.2938  1.8339
 1403SOL     OW 4407   1.754   4.140   3.803 -0.2701  0.3930 -0.0640
 1403SOL    HW1 4408   1.673   4.090   3.774 -1.3183  2.3239 -0.7006
 1403SOL    HW2 4409   1.827   4.130   3.735 -0.4011 -0.3658 -0.0936
 1404SOL     OW 4410   4.043   0.200   4.617 -0.6420 -0.0620  0.1211
 1404SOL    HW1 4411   4.047   0.140   4.697  0.5593 -1.5192 -0.9702
 1404SOL    HW2 4412   4.030   0.294   4.647 -0.3544 -0.5817  2.0262
 1405SOL     OW 4413   4.622   1.336   2.681  0.1749 -0.0395  0.0204
 1405SOL    HW1 4414   4.540   1.377   2.641  0.2707 -0.4582 -0.6332
 1405SOL    HW2 4415   4.621   1.348   2.780 -1.7666 -1.9211  0.2974
 1406SOL     OW 4416   1.916   2.442   0.717 -0.0758 -0.1361  0.0076
 1406SOL    HW1 4417   1.977   2.374   0.755  0.4185  0.2414 -0.0988
 1406SOL    HW2 4418   1.875   2.407   0.632 -2.0026 -1.3976  1.3831
 1407SOL     OW 4419   1.585   4.113   3.009  0.0345  0.3059 -0.3564
 1407SOL    HW1 4420   1.606   4.019   3.036  1.4520  0.1571 -1.8191
 1407SOL    HW2 4421   1.566   4.168   3.090 -0.6410 -1.1829  0.5370
 1408SOL     OW 4422   2.595   4.355   2.612 -0.5214 -0.2545  0.5519
 1408SOL    HW1 4423   2.675   4.385   2.561  0.7465 -3.7746  0.2517
 1408SOL    HW2 4424   2.519   4.339   2.550 -0.8160  0.9835  0.5676
 1409SOL     OW 4425   3.591   0.256   3.601  0.1448 -0.6087 -0.1341
 1409SOL    HW1 4426   3.501   0.230   3.567  0.6394 -0.5149 -1.5799
 1409SOL    HW2 4427   3.652   0.276   3.524  0.4851  2.5546  0.7938
 1410SOL     OW 4428   1.906   1.354   3.360 -0.4610 -0.5823  0.0655
 1410SOL    HW1 4429   1.954   1.398   3.436 -0.6953  0.4706 -0.3838
 1410SOL    HW2 4430   1.883   1.260   3.386 -0.1173 -0.3976  1.1121
 1411SOL     OW 4431   4.831   3.580   0.187 -0.4905 -0.4399  0.2598
 1411SOL    HW1 4432   4.806   3.676   0.189 -0.3386 -0.4015  0.3721
 1411SOL    HW2 4433   4.897   3.564   0.113 -1.6748 -0.7507 -0.7524
 1412SOL     OW 4434   4.305   2.194   2.276  0.6451 -0.8928  0.2403
 1412SOL    HW1 4435   4.280   2.172   2.182  0.9178 -1.6274  0.3310
 1412SOL    HW2 4436   4.288   2.291   2.294 -0.2128 -0.9389 -0.3005
 1413SOL     OW 4437   0.132   0.510   2.463 -0.2765  0.1563 -0.4276
 1413SOL    HW1 4438   0.219   0.505   2.511 -1.2876  1.5156  1.7156
 1413SOL    HW2 4439   0.146   0.547   2.371  1.2041  2.2991  0.5854
 1414SOL     OW 4440   5.139   0.307   2.015  0.1557  0.4531 -0.4126
 1414SOL    HW1 4441   0.011   0.257   1.933 -0.6104  0.6679 -0.8190
 1414SOL    HW2 4442   5.155   0.405   2.002 -2.4718  0.8080 -1.4219
 1415SOL     OW 4443   0.110   1.796   3.468  0.7118 -0.1209 -0.7032
 1415SOL    HW1 4444   0.204   1.789   3.434  0.4827 -0.6810 -1.2311
 1415SOL    HW2 4445   0.063   1.871   3.422  1.1822  0.7964  0.2609
 1416SOL     OW 4446   1.875   1.916   1.787  0.0679 -0.1031  0.2444
 1416SOL    HW1 4447   1.781   1.883   1.796 -0.1777  0.9441  1.9182
 1416SOL    HW2 4448   1.938   1.839   1.796 -0.5980 -1.0244 -2.1472
 1417SOL     OW 4449   3.204   1.924   1.014 -0.3794  0.4395  0.2113
 1417SOL    HW1 4450   3.158   1.918   1.102  0.8182  1.4179  0.9402
 1417SOL    HW2 4451   3.285   1.865   1.014 -1.3965 -1.0258 -0.9430
 1418SOL     OW 4452   1.968   0.024   2.324 -0.2859 -0.1049 -0.0515
 1418SOL    HW1 4453   1.983   5.101   2.382 -0.9526 -1.6057 -1.8615
 1418SOL    HW2 4454   2.017   0.013   2.237  0.3762  1.9122 -0.0066
 1419SOL     OW 4455   2.862   0.524   3.634  0.4755 -0.1153  0.2273
 1419SOL    HW1 4456   2.954   0.548   3.603  0.2656  0.7092  0.2090
 1419SOL    HW2 4457   2.842   0.429   3.610  1.1077 -0.1274 -0.2703
 1420SOL     OW 4458   2.417   3.273   4.984  0.6821 -0.0290  0.0019
 1420SOL    HW1 4459   2.379   3.344   5.043  0.8573  0.9382 -1.0277
 1420SOL    HW2 4460   2.433   3.310   4.893  1.9330 -1.0540 -0.2193
 1421SOL     OW 4461   1.236   4.939   2.653  0.1451 -0.5424  0.2755
 1421SOL    HW1 4462   1.163   4.902   2.710 -1.7591  0.9184 -1.0654
 1421SOL    HW2 4463   1.314   4.964   2.710 -0.3987 -2.0871  1.7681
 1422SOL     OW 4464   1.707   4.263   0.350 -0.4180  0.0379 -0.2988
 1422SOL    HW1 4465   1.643   4.273   0.427 -1.4233 -2.5726 -0.6782
 1422SOL    HW2 4466   1.775   4.193   0.373 -0.3957 -0.3798 -1.5645
 1423SOL     OW 4467   2.258   3.682   4.999  0.5940  0.2971 -0.1211
 1423SOL    HW1 4468   2.292   3.596   5.038 -1.6684  0.5650  2.7803
 1423SOL    HW2 4469   2.313   3.758   5.032 -1.3833  0.5402  3.0550
 1424SOL     OW 4470   3.629   1.098   4.642  0.5769  0.7676  0.2339
 1424SOL    HW1 4471   3.675   1.179   4.678  1.6786  1.6103 -2.8129
 1424SOL    HW2 4472   3.695   1.039   4.596 -0.7503 -0.0362 -0.7287
 1425SOL     OW 4473   1.832   0.055   4.324  0.0853 -0.0876 -0.2730
 1425SOL    HW1 4474   1.789   5.129   4.290  0.4716 -1.6006  2.6623
 1425SOL    HW2 4475   1.762   0.117   4.360 -0.0472  0.0451 -0.7494
 1426SOL     OW 4476   1.361   4.432   2.955  0.2301 -0.4450  0.4594
 1426SOL    HW1 4477   1.350   4.375   3.037 -0.0198 -0.7603  0.2086
 1426SOL    HW2 4478   1.403   4.378   2.882 -0.8502 -0.5903 -0.0790
 1427SOL     OW 4479   3.761   4.435   2.991 -0.0687 -0.1922 -0.2848
 1427SOL    HW1 4480   3.681   4.460   3.046  1.0674 -0.7900  1.7715
 1427SOL    HW2 4481   3.839   4.420   3.052  1.4475 -0.3157 -2.1656
 1428SOL     OW 4482   4.951   3.058   0.419 -0.4514 -0.1822  0.1965
 1428SOL    HW1 4483   5.029   3.120   0.416 -0.2769 -0.3526  0.8721
 1428SOL    HW2 4484   4.873   3.104   0.460  0.1056 -0.8178  2.0880
 1429SOL     OW 4485   3.393   0.730   2.983 -0.4061  0.2168 -0.1410
 1429SOL    HW1 4486   3.375   0.803   2.917  0.1571 -0.6639 -1.3106
 1429SOL    HW2 4487   3.481   0.687   2.961 -0.5429 -0.5557  0.7632
 1430SOL     OW 4488   3.438   0.976   2.155  0.4136  0.0033  0.7418
 1430SOL    HW1 4489   3.367   1.042   2.131  0.9953  0.6622  0.8115
 1430SOL    HW2 4490   3.396   0.886   2.169 -0.0514 -0.4030 -2.4265
 1431SOL     OW 4491   5.056   0.967   4.851  0.4921 -0.6652  0.0489
 1431SOL    HW1 4492   5.105   0.880   4.840  0.9612 -0.5520  1.1360
 1431SOL    HW2 4493   5.102   1.022   4.921  1.0829  1.0992 -1.6392
 1432SOL     OW 4494   4.708   0.643   2.408 -0.3066  0.1807  0.1610
 1432SOL    HW1 4495   4.781   0.624   2.343 -0.4548  2.4626 -0.7687
 1432SOL    HW2 4496   4.743   0.706   2.478 -1.0348  0.2926  0.4244
 1433SOL     OW 4497   1.559   5.090   1.550  0.5119 -0.2332 -0.4740
 1433SOL    HW1 4498   1.607   5.007   1.523 -0.5288 -1.3116  0.8543
 1433SOL    HW2 4499   1.460   5.076   1.541  0.2897  0.6130  0.4295
 1434SOL     OW 4500   2.859   1.633   2.726  0.4703 -0.0317  0.1941
 1434SOL    HW1 4501   2.800   1.709   2.699  1.4024  0.3372 -0.8936
 1434SOL    HW2 4502   2.923   1.664   2.797  1.9693  0.7295 -1.4188
 1435SOL     OW 4503   2.665   1.966   2.890  0.0772  0.5038 -0.3863
 1435SOL    HW1 4504   2.648   1.900   2.963 -0.7081  0.5008 -0.5679
 1435SOL    HW2 4505   2.578   1.998   2.853  0.4273  2.0527  0.0641
 1436SOL     OW 4506   3.177   0.449   3.929  0.1537 -0.3974  0.9304
 1436SOL    HW1 4507   3.237   0.408   3.860 -0.8228  1.5260 -1.1871
 1436SOL    HW2 4508   3.109   0.381   3.958  0.2506 -1.1323 -0.4279
 1437SOL     OW 4509   2.170   3.412   1.467 -0.2763 -0.3611  0.3498
 1437SOL    HW1 4510   2.229   3.468   1.409 -0.3196 -0.2927  0.3714
 1437SOL    HW2 4511   2.183   3.439   1.562 -1.1317  0.3994  0.2686
 1438SOL     OW 4512   3.968   2.497   4.606 -0.2681  0.2675 -0.2383
 1438SOL    HW1 4513   3.872   2.495   4.634  0.0613  0.0136  0.9216
 1438SOL    HW2 4514   3.987   2.420   4.545 -0.5147 -0.4290  0.5432
 1439SOL     OW 4515   3.626   3.904   4.398 -0.4409  0.1438  0.5409
 1439SOL    HW1 4516   3.552   3.905   4.331 -0.8013 -0.6184  0.9178
 1439SOL    HW2 4517   3.637   3.812   4.435 -0.0437  0.4886  1.3119
 1440SOL     OW 4518   2.001   3.443   3.784 -0.3907 -0.1989  0.0139
 1440SOL    HW1 4519   1.919   3.461   3.839 -0.2135  1.6137 -0.2578
 1440SOL    HW2 4520   2.081   3.445   3.843 -0.2988  0.7125 -0.1338
 1441SOL     OW 4521   1.238   3.305   1.078 -0.4660 -0.5944  0.1254
 1441SOL    HW1 4522   1.333   3.321   1.052 -0.8256  3.8899  0.8576
 1441SOL    HW2 4523   1.180   3.303   0.997 -0.3145  2.4446 -0.1499
 1442SOL     OW 4524   0.679   4.880   1.313 -0.1380 -0.8524 -0.0074
 1442SOL    HW1 4525   0.675   4.868   1.412 -0.2952 -1.7762 -0.1227
 1442SOL    HW2 4526   0.773   4.899   1.285 -0.2337  0.3482  0.4096
 1443SOL     OW 4527   3.650   2.391   3.073 -0.4658 -0.7096  0.1303
 1443SOL    HW1 4528   3.750   2.402   3.082 -0.6269  0.4106  0.8553
 1443SOL    HW2 4529   3.626   2.295   3.087  0.4752 -0.9287  0.3803
 1444SOL     OW 4530   4.080   2.720   4.530  0.5732 -0.1062 -0.0539
 1444SOL    HW1 4531   4.044   2.628   4.547 -0.0829  0.2704  0.6948
 1444SOL    HW2 4532   4.180   2.720   4.542  0.5701 -0.7088 -0.0213
 1445SOL     OW 4533   0.391   1.433   2.784  0.2814 -0.3253  0.0132
 1445SOL    HW1 4534   0.462   1.442   2.713  0.4227 -0.8089  0.0904
 1445SOL    HW2 4535   0.345   1.345   2.773 -1.0286  0.4111 -0.6936
 1446SOL     OW 4536   1.259   3.017   0.458  0.2211  0.3375 -0.1026
 1446SOL    HW1 4537   1.261   2.924   0.496  1.1727 -0.1906 -1.3587
 1446SOL    HW2 4538   1.238   3.012   0.360  0.9349  1.3825 -0.3261
 1447SOL     OW 4539   2.842   3.092   3.547  0.7238 -0.4522  0.1412
 1447SOL    HW1 4540   2.936   3.088   3.515 -0.6545 -1.6210 -4.4884
 1447SOL    HW2 4541   2.823   3.013   3.606  2.4616 -0.3941  0.8219
 1448SOL     OW 4542   1.154   2.082   3.232  0.1408 -0.2886  0.5837
 1448SOL    HW1 4543   1.139   2.118   3.325 -0.3083  0.7785  0.1108
 1448SOL    HW2 4544   1.069   2.086   3.181  1.1685  2.8660 -1.1300
 1449SOL     OW 4545   1.985   1.020   2.441  0.0604 -0.3514  0.5363
 1449SOL    HW1 4546   2.072   1.068   2.454 -0.3788  0.4789  0.4700
 1449SOL    HW2 4547   1.942   1.052   2.356 -0.5722 -0.3479  0.8555
 1450SOL     OW 4548   3.042   0.383   2.321 -0.6379 -0.2686  0.2672
 1450SOL    HW1 4549   3.060   0.481   2.321  1.5844 -0.5857  2.2954
 1450SOL    HW2 4550   3.120   0.334   2.282 -1.6501 -1.2641 -0.5722
 1451SOL     OW 4551   2.395   0.936   3.584 -0.2148  0.2669 -0.0792
 1451SOL    HW1 4552   2.480   0.939   3.532 -0.5140  0.1521 -0.5820
 1451SOL    HW2 4553   2.328   0.881   3.535 -0.5376  0.2388  0.3821
 1452SOL     OW 4554   4.770   3.814   4.653  0.0992 -0.2118  0.0426
 1452SOL    HW1 4555   4.773   3.811   4.753  0.1100  0.5252  0.0724
 1452SOL    HW2 4556   4.856   3.779   4.616  0.3439  0.0923  0.3104
 1453SOL     OW 4557   0.530   4.582   3.956 -0.6822  0.3648  0.3645
 1453SOL    HW1 4558   0.474   4.665   3.956 -1.3716 -0.0582 -1.0920
 1453SOL    HW2 4559   0.548   4.554   3.861  1.9479  0.4275  0.7798
 1454SOL     OW 4560   3.390   4.996   3.865 -0.0072 -0.1759 -0.1762
 1454SOL    HW1 4561   3.485   5.017   3.889 -0.0305  1.7788 -1.6157
 1454SOL    HW2 4562   3.388   4.941   3.782 -0.1448  0.2030 -0.4251
 1455SOL     OW 4563   1.078   4.127   4.940 -0.2757 -0.4233  0.4471
 1455SOL    HW1 4564   1.151   4.073   4.899 -2.1151 -2.6380 -0.1092
 1455SOL    HW2 4565   1.069   4.213   4.891  0.6598 -0.9756 -0.7558
 1456SOL     OW 4566   2.014   0.036   3.908 -0.2353 -0.5445 -0.5274
 1456SOL    HW1 4567   2.059   5.105   3.923 -1.2051 -1.1269 -0.9010
 1456SOL    HW2 4568   1.927   0.038   3.957 -1.0188 -0.4709 -1.8580
 1457SOL     OW 4569   3.903   4.571   1.012 -0.5910 -0.0422  0.8065
 1457SOL    HW1 4570   3.825   4.625   1.042  0.3824  1.6674  0.3931
 1457SOL    HW2 4571   3.888   4.539   0.918 -0.9143  0.0336  0.8317
 1458SOL     OW 4572   4.906   4.267   0.649 -0.2568 -0.0803 -0.3762
 1458SOL    HW1 4573   4.891   4.169   0.665 -2.1453 -0.0268 -1.5632
 1458SOL    HW2 4574   4.988   4.296   0.699 -1.4639 -1.5138  2.7598
 1459SOL     OW 4575   5.028   0.252   1.232 -0.0150 -0.1432 -0.7457
 1459SOL    HW1 4576   5.044   0.205   1.146  1.8894  1.3099 -1.2568
 1459SOL    HW2 4577   4.950   0.315   1.221 -0.0248 -0.2416 -1.2865
 1460SOL     OW 4578   1.744   0.731   5.032  0.1536  0.6439  0.0661
 1460SOL    HW1 4579   1.668   0.783   4.992 -0.2183  1.4654  1.7011
 1460SOL    HW2 4580   1.830   0.777   5.011 -0.0546  1.1877  0.3776
 1461SOL     OW 4581   1.610   2.110   2.465  0.1404 -0.1361 -0.2889
 1461SOL    HW1 4582   1.535   2.116   2.399 -0.9887  0.0409  0.9633
 1461SOL    HW2 4583   1.587   2.164   2.546  1.1504 -0.9575  0.5696
 1462SOL     OW 4584   0.329   1.104   1.937  0.4472  0.0259  0.1048
 1462SOL    HW1 4585   0.404   1.147   1.886  0.6465 -0.1243  0.2710
 1462SOL    HW2 4586   0.246   1.105   1.881  0.6908 -0.2379 -0.2610
 1463SOL     OW 4587   0.282   2.601   4.293  0.4326 -0.4234  1.0281
 1463SOL    HW1 4588   0.282   2.534   4.219 -0.3812 -0.1737  0.7976
 1463SOL    HW2 4589   0.231   2.682   4.266  0.6793 -0.0562  1.6247
 1464SOL     OW 4590   0.215   1.669   0.260  0.2184 -0.1182  0.2293
 1464SOL    HW1 4591   0.240   1.589   0.206  2.4358 -0.1236  1.1388
 1464SOL    HW2 4592   0.193   1.641   0.354 -2.7598 -0.0196 -0.3669
 1465SOL     OW 4593   4.358   2.451   2.613  0.3158 -0.1992  0.1523
 1465SOL    HW1 4594   4.341   2.353   2.614 -0.3725 -0.0971 -0.1704
 1465SOL    HW2 4595   4.436   2.471   2.554 -1.1880 -0.3590 -2.0443
 1466SOL     OW 4596   2.219   2.057   2.664  0.6495  0.7472  0.6440
 1466SOL    HW1 4597   2.164   2.011   2.734  1.1910  1.6571  1.6883
 1466SOL    HW2 4598   2.164   2.069   2.581 -0.1262  0.0080  1.0424
 1467SOL     OW 4599   3.229   4.897   3.216  0.2888 -0.4010  0.1415
 1467SOL    HW1 4600   3.209   4.855   3.127  0.9108 -1.2000  0.3619
 1467SOL    HW2 4601   3.326   4.921   3.219  0.3893 -0.8609  0.7911
 1468SOL     OW 4602   2.135   1.754   5.004 -0.0285 -0.2551 -0.8837
 1468SOL    HW1 4603   2.048   1.779   5.047 -0.5253 -0.3380 -1.8259
 1468SOL    HW2 4604   2.126   1.756   4.905  1.0890 -0.1364 -1.0025
 1469SOL     OW 4605   1.320   3.172   3.556 -0.0740 -0.7449 -0.0746
 1469SOL    HW1 4606   1.364   3.187   3.644  0.6639 -0.0136 -0.5501
 1469SOL    HW2 4607   1.297   3.260   3.515 -0.6267 -1.0845 -0.5068
 1470SOL     OW 4608   2.396   2.310   0.973  0.7140  0.2277 -0.0984
 1470SOL    HW1 4609   2.360   2.351   0.889  2.2225  0.7105 -0.5507
 1470SOL    HW2 4610   2.464   2.371   1.013  3.1749 -1.8116 -0.8806
 1471SOL     OW 4611   1.071   4.809   5.085  0.0831 -0.0349  0.4417
 1471SOL    HW1 4612   0.997   4.770   5.030  0.6560 -1.0655  0.3756
 1471SOL    HW2 4613   1.072   4.908   5.074 -1.0045 -0.0508  0.0960
 1472SOL     OW 4614   3.566   3.491   3.146 -0.2525 -0.4519 -0.2903
 1472SOL    HW1 4615   3.636   3.494   3.075  0.0716 -0.2754  0.0317
 1472SOL    HW2 4616   3.477   3.513   3.107  0.2906  2.2693 -0.1929
 1473SOL     OW 4617   5.008   2.895   2.195 -0.1659  0.4836  0.3540
 1473SOL    HW1 4618   5.087   2.851   2.153  0.1452  1.0138  0.3796
 1473SOL    HW2 4619   4.961   2.829   2.253  0.2056  0.1363  0.2646
 1474SOL     OW 4620   4.187   3.407   0.381  0.4499 -0.3728 -0.5905
 1474SOL    HW1 4621   4.216   3.496   0.415  0.6886 -0.7604  0.2536
 1474SOL    HW2 4622   4.116   3.370   0.441  1.0399 -1.1741 -0.3712
 1475SOL     OW 4623   1.851   2.039   2.342  0.2910  0.6527  0.1822
 1475SOL    HW1 4624   1.773   2.097   2.365  1.8350  2.8532  0.2430
 1475SOL    HW2 4625   1.834   1.993   2.255 -2.2754 -1.3817  1.6144
 1476SOL     OW 4626   5.006   2.090   3.069 -0.0042 -0.1875 -0.0473
 1476SOL    HW1 4627   5.090   2.144   3.067 -0.2579  0.1971 -0.9801
 1476SOL    HW2 4628   4.937   2.138   3.123 -0.2609  0.4976 -0.9540
 1477SOL     OW 4629   2.513   4.856   1.457  0.3962 -0.1661  0.0183
 1477SOL    HW1 4630   2.428   4.908   1.444  1.4405  1.3536 -0.9211
 1477SOL    HW2 4631   2.495   4.780   1.520 -1.1046  1.4704  1.6950
 1478SOL     OW 4632   2.909   5.121   0.192  0.0796  0.1952 -0.4103
 1478SOL    HW1 4633   2.874   5.089   0.280  1.0425  0.3986  0.0711
 1478SOL    HW2 4634   2.845   5.098   0.119 -0.8707  0.2697  0.3793
 1479SOL     OW 4635   3.706   3.964   1.386 -0.0237 -0.6130 -0.0206
 1479SOL    HW1 4636   3.791   3.995   1.343 -0.3231  0.5219  0.1754
 1479SOL    HW2 4637   3.653   3.910   1.320  0.2420 -0.2082 -0.5706
 1480SOL     OW 4638   1.136   2.985   4.070  0.4413  0.0730  0.3889
 1480SOL    HW1 4639   1.041   2.988   4.038  0.2899 -1.2784  0.6324
 1480SOL    HW2 4640   1.150   2.903   4.125  1.7517  0.2741  0.3970
 1481SOL     OW 4641   3.467   3.929   0.949  0.4069 -0.1363 -0.4134
 1481SOL    HW1 4642   3.383   3.885   0.980 -0.3906  1.4871 -0.1556
 1481SOL    HW2 4643   3.485   3.904   0.854  0.4720 -1.6870 -0.0162
 1482SOL     OW 4644   1.927   4.170   4.031  0.0422 -0.4393 -0.4378
 1482SOL    HW1 4645   1.851   4.189   3.969 -2.1229 -0.2284  2.0856
 1482SOL    HW2 4646   1.937   4.072   4.044 -0.8017 -0.4282  0.3455
 1483SOL     OW 4647   0.045   3.615   3.886 -0.5206  0.2556  0.6202
 1483SOL    HW1 4648   5.155   3.641   3.802 -1.4710 -0.0468  1.0398
 1483SOL    HW2 4649   5.138   3.622   3.963 -0.3732 -1.7132  0.9807
 1484SOL     OW 4650   1.579   1.431   4.310  0.4557  0.2692  0.4198
 1484SOL    HW1 4651   1.566   1.374   4.229  2.4941  1.2830 -0.7004
 1484SOL    HW2 4652   1.612   1.375   4.385  0.4808 -0.3670 -0.0593
 1485SOL     OW 4653   2.138   0.774   2.353  0.3599 -0.4353 -0.5344
 1485SOL    HW1 4654   2.226   0.819   2.365  0.6805 -1.3703  0.8634
 1485SOL    HW2 4655   2.065   0.839   2.371  0.7995 -0.1407  0.2245
 1486SOL     OW 4656   4.589   3.086   2.706 -0.0053 -0.4233 -0.0907
 1486SOL    HW1 4657   4.535   3.169   2.693  2.0108  0.9233 -0.4584
 1486SOL    HW2 4658   4.665   3.105   2.769  0.1008 -2.2083  0.3822
 1487SOL     OW 4659   2.651   0.654   3.421 -0.3401  0.3837  0.4055
 1487SOL    HW1 4660   2.705   0.694   3.495 -0.8177 -0.1406  1.0483
 1487SOL    HW2 4661   2.676   0.697   3.335  1.5152 -0.2421  0.5888
 1488SOL     OW 4662   3.541   0.811   4.303 -0.3167 -0.6788  0.7959
 1488SOL    HW1 4663   3.467   0.748   4.325  0.4019 -1.3968  1.2368
 1488SOL    HW2 4664   3.625   0.759   4.286 -0.2661  0.0210 -1.2805
 1489SOL     OW 4665   4.359   3.686   0.168 -0.0864 -0.3514 -0.6897
 1489SOL    HW1 4666   4.432   3.730   0.221 -0.4599 -1.3780  0.7412
 1489SOL    HW2 4667   4.271   3.720   0.200 -0.2857  0.0734 -1.6633
 1490SOL     OW 4668   2.677   4.699   2.074 -0.2677 -0.6575 -0.0707
 1490SOL    HW1 4669   2.609   4.654   2.132 -1.4896  1.0636 -0.0998
 1490SOL    HW2 4670   2.731   4.763   2.129 -1.5051  1.0672 -0.7551
 1491SOL     OW 4671   2.791   1.470   2.029  0.3070  0.0695 -0.3223
 1491SOL    HW1 4672   2.813   1.516   2.115  0.9672 -0.5453 -0.1485
 1491SOL    HW2 4673   2.853   1.392   2.017 -1.1199 -1.1118 -0.3266
 1492SOL     OW 4674   0.542   4.110   4.270 -0.2805  0.1326  0.2859
 1492SOL    HW1 4675   0.550   4.012   4.248  2.2343  0.1082  1.0241
 1492SOL    HW2 4676   0.454   4.126   4.315 -0.6285 -1.8531  0.4328
 1493SOL     OW 4677   5.034   3.545   5.140 -0.0680  0.2186 -0.2283
 1493SOL    HW1 4678   5.065   3.627   5.092  1.2365 -0.1001  0.0473
 1493SOL    HW2 4679   5.104   3.515   0.048  0.1686 -2.0348 -1.4383
 1494SOL     OW 4680   4.329   1.701   3.667 -0.1505  0.0500 -0.2627
 1494SOL    HW1 4681   4.359   1.698   3.572  0.2798  0.9408 -0.1642
 1494SOL    HW2 4682   4.369   1.625   3.717 -1.6662 -1.3885 -1.1383
 1495SOL     OW 4683   3.226   4.848   1.923  0.2408  0.2729  0.0764
 1495SOL    HW1 4684   3.133   4.848   1.887  0.3606  0.8488 -0.2365
 1495SOL    HW2 4685   3.223   4.859   2.022 -0.0262  0.2200  0.0749
 1496SOL     OW 4686   2.884   2.956   2.583  0.0400 -0.0445 -0.2924
 1496SOL    HW1 4687   2.863   2.894   2.508  0.9062  0.8700 -1.3308
 1496SOL    HW2 4688   2.921   2.904   2.660  0.0776 -0.8995 -0.8773
 1497SOL     OW 4689   5.039   2.778   3.739 -0.2350 -0.0331  0.2150
 1497SOL    HW1 4690   4.960   2.784   3.679  0.9035 -1.3778 -1.5054
 1497SOL    HW2 4691   5.122   2.767   3.684  1.5065  3.4820  1.7947
 1498SOL     OW 4692   0.543   1.051   3.374  0.2877 -0.1598  0.0423
 1498SOL    HW1 4693   0.585   1.142   3.371 -0.1686  0.0441 -0.4108
 1498SOL    HW2 4694   0.489   1.037   3.290 -0.1315 -0.6106  0.3825
 1499SOL     OW 4695   3.391   0.512   4.096 -0.0488  0.6443  0.8869
 1499SOL    HW1 4696   3.317   0.493   4.030 -0.4040  1.1559  1.1321
 1499SOL    HW2 4697   3.448   0.430   4.106  1.0244  1.0554 -1.3155
 1500SOL     OW 4698   0.639   3.109   4.300 -0.9458 -0.2579  0.0271
 1500SOL    HW1 4699   0.542   3.126   4.311 -0.9039 -1.0258  1.9150
 1500SOL    HW2 4700   0.660   3.016   4.329  0.0458 -0.8741 -2.4146
 1501SOL     OW 4701   4.298   1.701   2.693 -0.0787 -0.0273  0.6261
 1501SOL    HW1 4702   4.339   1.775   2.747  0.7341 -0.6270  0.8351
 1501SOL    HW2 4703   4.324   1.613   2.732  0.8439 -0.4807 -0.9667
 1502SOL     OW 4704   2.039   3.684   3.145  0.2689  0.3455  0.2834
 1502SOL    HW1 4705   1.998   3.654   3.059 -0.4808 -0.8166  1.0152
 1502SOL    HW2 4706   2.035   3.784   3.151 -4.1797  0.3100  1.0587
 1503SOL     OW 4707   4.608   0.471   4.009 -0.0878  0.2245 -0.0486
 1503SOL    HW1 4708   4.640   0.563   4.031  1.5104 -0.0607 -1.0016
 1503SOL    HW2 4709   4.571   0.428   4.092  1.1978  0.9291  0.9352
 1504SOL     OW 4710   3.782   0.611   0.163  0.2341  0.0086 -0.1560
 1504SOL    HW1 4711   3.692   0.614   0.120 -0.0675  1.1264  0.5212
 1504SOL    HW2 4712   3.847   0.663   0.108  0.4790 -0.7889 -0.6388
 1505SOL     OW 4713   1.227   2.350   4.568  0.2459  0.1519 -0.2465
 1505SOL    HW1 4714   1.203   2.375   4.474 -2.7511 -0.9097  0.1451
 1505SOL    HW2 4715   1.166   2.278   4.601  2.8393 -1.3176  1.7107
 1506SOL     OW 4716   1.435   2.037   0.611 -0.5899 -0.6890 -0.0941
 1506SOL    HW1 4717   1.380   2.004   0.688  0.7601 -2.6176  0.1324
 1506SOL    HW2 4718   1.496   1.964   0.581 -0.7380  0.1675 -2.7248
 1507SOL     OW 4719   4.765   4.616   2.798 -0.2224  0.2975 -0.2080
 1507SOL    HW1 4720   4.785   4.597   2.894  0.8547 -0.4990 -0.5803
 1507SOL    HW2 4721   4.826   4.688   2.764 -0.1446  0.1101 -0.4716
 1508SOL     OW 4722   4.877   2.445   0.170  0.0645 -1.0336  0.1127
 1508SOL    HW1 4723   4.947   2.491   0.115 -0.9620 -0.3986 -0.7012
 1508SOL    HW2 4724   4.816   2.513   0.210 -1.9665 -1.6197 -1.7627
 1509SOL     OW 4725   0.566   0.204   2.352 -0.6779 -0.1304 -0.6124
 1509SOL    HW1 4726   0.600   0.112   2.334 -1.0299 -0.6958  1.3311
 1509SOL    HW2 4727   0.468   0.208   2.331 -1.5013 -1.2965  2.5010
 1510SOL     OW 4728   1.382   2.012   2.946 -0.0101  0.4444 -0.2368
 1510SOL    HW1 4729   1.340   1.949   2.881  1.4863 -1.1508  0.2619
 1510SOL    HW2 4730   1.385   1.970   3.037 -1.9716  2.5929  0.9245
 1511SOL     OW 4731   2.806   4.177   1.410  0.1998 -0.3526 -0.0781
 1511SOL    HW1 4732   2.773   4.116   1.481  0.3734 -0.5202 -0.1422
 1511SOL    HW2 4733   2.804   4.271   1.443 -0.0524 -0.3939  0.0257
 1512SOL     OW 4734   1.502   3.586   1.416 -0.1982  0.0733  0.2587
 1512SOL    HW1 4735   1.532   3.681   1.403 -1.1870  0.4258  0.5003
 1512SOL    HW2 4736   1.412   3.574   1.376 -0.4585 -0.5339  1.0176
 1513SOL     OW 4737   4.297   1.097   2.721  0.0905 -0.5706 -0.1323
 1513SOL    HW1 4738   4.344   1.059   2.801 -0.3139 -0.7058  0.0411
 1513SOL    HW2 4739   4.201   1.110   2.742 -0.1644 -1.2597 -0.8223
 1514SOL     OW 4740   2.190   0.041   3.168  0.1579  0.5207 -0.4140
 1514SOL    HW1 4741   2.217   0.024   3.074  0.5458  0.4856 -0.2949
 1514SOL    HW2 4742   2.133   5.122   3.200 -2.1999  1.7147 -1.4615
 1515SOL     OW 4743   1.570   2.602   3.823 -0.4468 -0.6387  0.2840
 1515SOL    HW1 4744   1.541   2.695   3.846  0.8018 -0.2296  0.2388
 1515SOL    HW2 4745   1.490   2.549   3.795 -1.1551  0.4637  0.1488
 1516SOL     OW 4746   2.549   3.726   0.990  0.1501  0.1897 -0.1949
 1516SOL    HW1 4747   2.649   3.730   0.987  0.1743 -0.8483 -1.1543
 1516SOL    HW2 4748   2.513   3.818   1.009  1.2946  0.4379  0.9431
 1517SOL     OW 4749   1.119   1.882   4.120 -0.0960  0.0483 -0.2871
 1517SOL    HW1 4750   1.178   1.959   4.095 -1.1952  0.2088 -2.6222
 1517SOL    HW2 4751   1.148   1.800   4.069  0.1893 -0.7636  1.1208
 1518SOL     OW 4752   3.842   2.971   3.227 -0.5429 -0.1055 -0.8545
 1518SOL    HW1 4753   3.783   3.002   3.152 -0.4540 -1.2315 -1.4097
 1518SOL    HW2 4754   3.860   2.873   3.217  0.3956 -0.0383  0.0100
 1519SOL     OW 4755   2.512   3.650   4.349 -0.1388  1.1576  0.0712
 1519SOL    HW1 4756   2.422   3.672   4.311 -0.2953  0.6007  0.1094
 1519SOL    HW2 4757   2.560   3.735   4.372 -1.2107  1.4440  1.3488
 1520SOL     OW 4758   0.043   4.521   3.952 -0.5959 -0.7588  0.2433
 1520SOL    HW1 4759   0.022   4.597   4.014  0.1476 -1.1172  0.9523
 1520SOL    HW2 4760   5.146   4.441   3.979 -3.2889  0.1242 -1.9988
 1521SOL     OW 4761   0.966   4.898   0.778 -0.0442 -0.1696 -0.0603
 1521SOL    HW1 4762   0.954   4.972   0.844 -0.2228 -1.0373  0.9202
 1521SOL    HW2 4763   0.905   4.822   0.803  0.6277 -0.9082 -0.6386
 1522SOL     OW 4764   1.779   0.541   1.257  0.0560  0.1960 -0.2629
 1522SOL    HW1 4765   1.801   0.483   1.179  2.5714  1.0284 -0.2637
 1522SOL    HW2 4766   1.680   0.553   1.264 -0.4920 -3.1529 -0.8950
 1523SOL     OW 4767   3.635   4.819   4.295 -0.4567  0.6996  0.3077
 1523SOL    HW1 4768   3.713   4.864   4.252 -0.1032  1.5323  1.7400
 1523SOL    HW2 4769   3.551   4.869   4.272 -0.2677  1.1594  0.6016
 1524SOL     OW 4770   4.709   2.154   2.802  0.1368  0.9037 -0.2724
 1524SOL    HW1 4771   4.696   2.059   2.831  2.3200  0.8007  0.5913
 1524SOL    HW2 4772   4.661   2.215   2.865 -0.1013  0.4279  0.0117
 1525SOL     OW 4773   5.127   3.707   3.062  0.1159  0.0824 -0.0288
 1525SOL    HW1 4774   0.043   3.640   3.077  0.2294 -0.0731 -1.2158
 1525SOL    HW2 4775   0.006   3.799   3.078  0.5454  0.0005 -0.4856
 1526SOL     OW 4776   0.110   0.538   1.914  0.2647  0.3169 -0.2040
 1526SOL    HW1 4777   0.161   0.624   1.912  0.8910 -0.0526 -0.1079
 1526SOL    HW2 4778   0.173   0.461   1.921 -0.3388 -0.0819  1.4029
 1527SOL     OW 4779   0.730   4.175   3.309 -0.1776  0.3778 -0.7760
 1527SOL    HW1 4780   0.735   4.145   3.404 -0.3193  0.3038 -0.7916
 1527SOL    HW2 4781   0.743   4.274   3.304  0.3062  0.3185 -0.7255
 1528SOL     OW 4782   4.811   1.072   3.937 -0.3412  0.3165 -0.5375
 1528SOL    HW1 4783   4.870   1.098   3.861 -0.6492  1.9999 -0.2294
 1528SOL    HW2 4784   4.843   1.115   4.021 -0.5491 -0.7874  0.1301
 1529SOL     OW 4785   1.201   0.448   1.041  0.2644 -0.4701 -0.2518
 1529SOL    HW1 4786   1.204   0.523   0.974 -1.9356 -1.3851 -1.4825
 1529SOL    HW2 4787   1.209   0.361   0.994  1.2481 -1.0768  0.9981
 1530SOL     OW 4788   1.113   1.327   3.920  0.2238  0.7172 -0.4665
 1530SOL    HW1 4789   1.210   1.314   3.899  1.5024  2.5014  3.2188
 1530SOL    HW2 4790   1.071   1.384   3.850  2.5026  1.8097 -1.0517
 1531SOL     OW 4791   4.402   4.542   4.751 -0.1317 -0.3808  0.5981
 1531SOL    HW1 4792   4.372   4.579   4.839  1.3591 -2.1219  1.9334
 1531SOL    HW2 4793   4.459   4.461   4.767  2.9543  1.1127 -1.8278
 1532SOL     OW 4794   3.016   0.163   1.922  0.4508  0.5007  0.1163
 1532SOL    HW1 4795   2.997   0.205   2.010  4.1377 -0.0892  1.3249
 1532SOL    HW2 4796   3.047   0.233   1.857 -0.2326  0.6103 -0.1074
 1533SOL     OW 4797   3.974   2.061   1.558  0.0340 -0.4640  0.1759
 1533SOL    HW1 4798   4.017   2.150   1.551  0.9545 -0.9131 -0.0406
 1533SOL    HW2 4799   3.875   2.070   1.545  0.0923  0.5428  0.3923
 1534SOL     OW 4800   1.218   4.672   2.968  0.0260  0.0347  0.4001
 1534SOL    HW1 4801   1.273   4.593   2.942  0.8924  0.5208  0.7458
 1534SOL    HW2 4802   1.156   4.695   2.893 -0.8959 -1.5229  0.6362
 1535SOL     OW 4803   3.872   2.914   4.125 -0.0186  0.1693 -0.6452
 1535SOL    HW1 4804   3.870   2.930   4.027  0.6603 -2.0185 -1.0662
 1535SOL    HW2 4805   3.791   2.862   4.152  1.1249 -1.6645 -0.5732
 1536SOL     OW 4806   3.344   3.167   0.945  0.0350  0.0211  0.3151
 1536SOL    HW1 4807   3.317   3.191   1.038  1.4436  0.3942  0.6593
 1536SOL    HW2 4808   3.427   3.111   0.948 -0.4771 -0.8183 -0.6855
 1537SOL     OW 4809   1.561   4.398   0.145  0.2177  0.1579 -0.3533
 1537SOL    HW1 4810   1.550   4.340   0.064  1.4885  1.2817 -1.3741
 1537SOL    HW2 4811   1.639   4.368   0.198  0.0425  0.0897 -0.1332
 1538SOL     OW 4812   3.558   0.885   2.640  0.1340 -1.6171 -0.0774
 1538SOL    HW1 4813   3.593   0.961   2.586  0.4563 -2.2735 -0.8097
 1538SOL    HW2 4814   3.489   0.919   2.705 -0.2946 -0.8161 -0.9271
 1539SOL     OW 4815   3.406   2.654   4.654  0.1332 -0.0971 -0.0048
 1539SOL    HW1 4816   3.460   2.584   4.607  0.2519 -0.1782  0.2520
 1539SOL    HW2 4817   3.462   2.736   4.668  0.3042 -0.3015  0.5641
 1540SOL     OW 4818   2.376   0.017   3.375 -0.1404  0.1494 -0.1590
 1540SOL    HW1 4819   2.318   0.032   3.295 -1.4552  1.6090  0.9955
 1540SOL    HW2 4820   2.404   5.078   3.378 -0.1903  0.0274 -2.2510
 1541SOL     OW 4821   3.089   2.804   0.344 -0.4084  0.0119  0.6002
 1541SOL    HW1 4822   3.147   2.860   0.404  0.4176 -0.1063 -0.0731
 1541SOL    HW2 4823   3.124   2.711   0.341  1.1202  0.5725 -2.0150
 1542SOL     OW 4824   2.548   1.714   4.798  0.1347  0.2284 -0.0345
 1542SOL    HW1 4825   2.473   1.671   4.849 -0.7663  0.9204 -0.7408
 1542SOL    HW2 4826   2.527   1.810   4.782  0.3968  0.0526 -1.6633
 1543SOL     OW 4827   4.400   4.712   2.216 -0.3701  0.1095 -0.0681
 1543SOL    HW1 4828   4.424   4.809   2.212 -0.9170  0.2452 -0.3155
 1543SOL    HW2 4829   4.375   4.687   2.309 -3.1978  0.9972 -0.4602
 1544SOL     OW 4830   3.514   1.982   4.986  0.1413  0.1270  0.0846
 1544SOL    HW1 4831   3.538   1.924   4.908  0.0366  0.3831 -0.1364
 1544SOL    HW2 4832   3.595   2.032   5.016  0.6742 -1.4328  1.3784
 1545SOL     OW 4833   2.988   2.174   4.405 -0.4693  0.6908  0.6666
 1545SOL    HW1 4834   2.963   2.079   4.392  2.5916 -0.1931  0.3069
 1545SOL    HW2 4835   2.994   2.219   4.316 -0.0728  0.6640  0.6771
 1546SOL     OW 4836   1.545   3.733   0.537 -0.0617 -0.3189 -0.0350
 1546SOL    HW1 4837   1.547   3.758   0.440 -0.1865 -0.1278  0.0110
 1546SOL    HW2 4838   1.639   3.730   0.572  0.1494 -2.2357 -0.6251
 1547SOL     OW 4839   2.065   0.910   3.512 -0.2737 -0.4126 -0.2685
 1547SOL    HW1 4840   2.113   0.848   3.574 -0.4979 -0.9896 -0.6658
 1547SOL    HW2 4841   2.093   0.892   3.418 -0.2214  0.1971 -0.3690
 1548SOL     OW 4842   0.686   1.743   2.979  0.1304  0.1899  0.4906
 1548SOL    HW1 4843   0.647   1.835   2.987 -1.2411 -0.3604  0.4598
 1548SOL    HW2 4844   0.722   1.729   2.887 -1.9631 -0.1298 -0.3325
 1549SOL     OW 4845   3.686   1.471   4.261 -0.0483 -0.3720 -0.2243
 1549SOL    HW1 4846   3.775   1.426   4.252  0.7279  1.1762 -0.6516
 1549SOL    HW2 4847   3.620   1.427   4.200  0.6424 -1.0156 -0.5222
 1550SOL     OW 4848   1.654   0.476   4.741  0.0299  0.8343 -0.0456
 1550SOL    HW1 4849   1.708   0.403   4.783  0.8398  1.4635  0.0286
 1550SOL    HW2 4850   1.559   0.469   4.774  0.3438  0.5050  0.8443
 1551SOL     OW 4851   4.493   0.114   3.437  0.7040 -0.0053  0.0039
 1551SOL    HW1 4852   4.405   0.068   3.443  0.8331 -0.1253  1.2510
 1551SOL    HW2 4853   4.534   0.097   3.347 -0.4441 -0.1072 -0.5091
 1552SOL     OW 4854   0.989   3.879   0.711 -0.1807  0.0344  0.4752
 1552SOL    HW1 4855   1.050   3.954   0.736 -0.1875  0.0562  0.4281
 1552SOL    HW2 4856   1.033   3.792   0.731 -0.5620  0.0529  1.4523
 1553SOL     OW 4857   4.552   0.501   3.342  0.1468 -0.6469 -0.2107
 1553SOL    HW1 4858   4.650   0.491   3.326  0.4269  0.1061  0.8763
 1553SOL    HW2 4859   4.518   0.423   3.394 -0.2448 -1.8333 -2.1471
 1554SOL     OW 4860   4.008   0.175   2.491  0.0291  0.3616  0.1965
 1554SOL    HW1 4861   4.050   0.258   2.453  3.1953 -1.3034 -0.3516
 1554SOL    HW2 4862   4.014   0.102   2.423 -0.6607 -0.8858  1.4461
 1555SOL     OW 4863   2.577   2.997   3.266  0.2763  0.0586 -0.2451
 1555SOL    HW1 4864   2.575   3.079   3.324  2.1045  0.8231 -1.1702
 1555SOL    HW2 4865   2.529   3.017   3.180 -0.4557 -0.3203  0.0644
 1556SOL     OW 4866   0.906   4.840   4.837  0.2781 -0.2652 -0.3069
 1556SOL    HW1 4867   0.831   4.774   4.831  0.2288 -0.1978 -0.4439
 1556SOL    HW2 4868   0.876   4.922   4.884  0.4103 -0.4379  0.0793
 1557SOL     OW 4869   2.796   0.285   3.555 -0.4630 -0.4627 -0.4144
 1557SOL    HW1 4870   2.728   0.277   3.482 -0.8904  1.9128 -0.3489
 1557SOL    HW2 4871   2.749   0.284   3.644 -0.3674  0.6370 -0.3466
 1558SOL     OW 4872   4.068   2.115   0.851  0.3113  0.0303 -0.4098
 1558SOL    HW1 4873   4.004   2.095   0.777 -0.0415 -0.6910  0.0829
 1558SOL    HW2 4874   4.161   2.101   0.820  0.0838 -3.0825  0.0709
 1559SOL     OW 4875   2.846   2.228   1.535  0.1160 -0.2405  0.2218
 1559SOL    HW1 4876   2.894   2.142   1.520 -0.7723 -0.8419  0.6915
 1559SOL    HW2 4877   2.791   2.250   1.453  1.0367  0.3596 -0.2489
 1560SOL     OW 4878   1.342   4.044   0.238  0.0301 -0.4526  0.0966
 1560SOL    HW1 4879   1.284   3.979   0.190  0.4496  0.0579 -1.1280
 1560SOL    HW2 4880   1.296   4.073   0.322 -0.3372 -1.9847  0.4566
 1561SOL     OW 4881   0.265   4.342   2.767 -0.1208 -0.0515 -0.7350
 1561SOL    HW1 4882   0.316   4.281   2.707 -0.6979 -0.4378 -0.8368
 1561SOL    HW2 4883   0.260   4.303   2.859 -0.7913 -0.3300 -0.8867
 1562SOL     OW 4884   5.114   4.142   1.417  0.0475  0.3024  0.5855
 1562SOL    HW1 4885   5.057   4.069   1.382 -1.2649  0.3293  2.5117
 1562SOL    HW2 4886   5.144   4.201   1.342 -1.3825 -0.4693 -0.6169
 1563SOL     OW 4887   2.312   0.639   0.199  0.3727 -0.3486 -0.3216
 1563SOL    HW1 4888   2.252   0.565   0.229  0.6637 -1.2900 -1.9459
 1563SOL    HW2 4889   2.398   0.600   0.165  0.6747  0.7528 -0.8519
 1564SOL     OW 4890   3.463   3.580   4.790 -0.5672  0.4128 -0.4874
 1564SOL    HW1 4891   3.519   3.524   4.730 -0.7903 -0.1238 -0.2083
 1564SOL    HW2 4892   3.367   3.555   4.780 -0.7271  1.0998 -0.7274
 1565SOL     OW 4893   2.956   3.618   0.727 -0.5834  0.3919 -0.5054
 1565SOL    HW1 4894   3.033   3.674   0.696 -0.8824  1.3734  0.4758
 1565SOL    HW2 4895   2.985   3.561   0.804 -1.1904  1.9067  0.9054
 1566SOL     OW 4896   3.380   1.527   3.408 -0.2117 -0.1652 -0.2751
 1566SOL    HW1 4897   3.431   1.485   3.484  1.4288 -0.7057 -1.6148
 1566SOL    HW2 4898   3.283   1.502   3.415  0.3132 -2.2296  0.3048
 1567SOL     OW 4899   2.734   5.056   0.736 -0.2528  0.6276  0.2737
 1567SOL    HW1 4900   2.777   4.985   0.792 -0.3492  0.5728  0.2794
 1567SOL    HW2 4901   2.706   5.132   0.795 -3.8097 -1.0379  0.9670
 1568SOL     OW 4902   3.304   4.213   3.980 -0.6499  0.0752  0.1039
 1568SOL    HW1 4903   3.241   4.169   4.044 -1.0316  0.3803 -0.0567
 1568SOL    HW2 4904   3.255   4.282   3.926 -0.3136 -0.1070 -0.4501
 1569SOL     OW 4905   3.923   0.144   2.053 -0.0289  0.2149 -0.0873
 1569SOL    HW1 4906   3.936   0.129   1.955 -0.6931 -1.3131  0.0276
 1569SOL    HW2 4907   4.010   0.171   2.094  1.0416 -2.1398 -0.6153
 1570SOL     OW 4908   4.042   1.141   3.046 -0.0458  0.8365 -0.4552
 1570SOL    HW1 4909   4.089   1.220   3.085  2.8139 -1.0366  0.2212
 1570SOL    HW2 4910   4.015   1.079   3.119  1.5508 -0.7164 -1.1057
 1571SOL     OW 4911   3.548   2.400   4.311 -0.1055  0.3037 -0.1695
 1571SOL    HW1 4912   3.593   2.452   4.383 -0.5204  1.7619 -0.9268
 1571SOL    HW2 4913   3.589   2.422   4.223  0.1134 -1.1347 -0.4610
 1572SOL     OW 4914   2.273   3.962   3.949 -0.1241 -0.3957  0.2438
 1572SOL    HW1 4915   2.365   3.982   3.984 -0.0156 -0.5073  0.0247
 1572SOL    HW2 4916   2.266   3.865   3.927 -0.5227 -0.5283  0.9264
 1573SOL     OW 4917   0.537   1.468   0.981 -0.0361  0.5421  0.6073
 1573SOL    HW1 4918   0.533   1.433   0.887  1.8237  0.5239  0.4881
 1573SOL    HW2 4919   0.478   1.413   1.040 -0.4454 -0.0928 -0.3675
 1574SOL     OW 4920   2.104   3.164   0.272  0.8012  0.6679 -0.1701
 1574SOL    HW1 4921   2.177   3.103   0.240 -0.7940 -1.8243  0.7062
 1574SOL    HW2 4922   2.020   3.112   0.287 -0.7304  3.1392  0.5107
 1575SOL     OW 4923   2.941   3.056   1.102  0.4501  0.0177 -0.2056
 1575SOL    HW1 4924   2.859   3.055   1.045  1.7268 -0.0934 -2.1499
 1575SOL    HW2 4925   2.947   2.970   1.153 -2.7803  1.6500  3.3944
 1576SOL     OW 4926   1.761   2.467   3.630 -0.6633 -0.2342 -0.8302
 1576SOL    HW1 4927   1.826   2.534   3.594  0.1748 -0.7010 -0.2025
 1576SOL    HW2 4928   1.699   2.512   3.694 -0.2987  0.0140 -0.6484
 1577SOL     OW 4929   0.283   4.649   2.144 -0.0607  0.0251 -0.0997
 1577SOL    HW1 4930   0.232   4.592   2.080 -0.3852 -0.2333  0.3839
 1577SOL    HW2 4931   0.359   4.596   2.182  0.2528  0.2411 -0.4176
 1578SOL     OW 4932   0.193   2.434   4.086  0.3623 -0.2901 -0.0948
 1578SOL    HW1 4933   0.215   2.415   3.991 -1.0318 -0.2126 -0.4535
 1578SOL    HW2 4934   0.094   2.437   4.098  0.4606  2.4877  0.8044
 1579SOL     OW 4935   1.983   4.148   1.601 -0.2899 -0.4306  0.3915
 1579SOL    HW1 4936   2.052   4.101   1.546 -0.6557  0.0279 -0.4705
 1579SOL    HW2 4937   2.019   4.164   1.693  0.3867 -1.0586  0.2429
 1580SOL     OW 4938   1.584   2.066   1.503 -0.2714 -0.2290  0.1118
 1580SOL    HW1 4939   1.607   2.112   1.417 -0.6443 -1.1834 -0.5132
 1580SOL    HW2 4940   1.496   2.018   1.493  0.4287 -1.6566  0.5128
 1581SOL     OW 4941   3.131   3.379   2.477 -0.2478  0.6250  0.7325
 1581SOL    HW1 4942   3.184   3.295   2.487 -0.5783  0.2321 -0.5974
 1581SOL    HW2 4943   3.193   3.456   2.464  0.0262  0.2208 -0.4435
 1582SOL     OW 4944   3.330   2.053   2.420  0.1586  1.0664  0.2871
 1582SOL    HW1 4945   3.238   2.044   2.382  0.9033 -1.3826 -1.1203
 1582SOL    HW2 4946   3.396   2.004   2.363  1.9645  0.5137  2.6437
 1583SOL     OW 4947   1.162   4.162   2.411  0.2626  0.2960 -0.3030
 1583SOL    HW1 4948   1.134   4.181   2.505  0.3895 -3.5116  0.6529
 1583SOL    HW2 4949   1.255   4.126   2.410 -0.1461 -0.8041 -1.7286
 1584SOL     OW 4950   2.323   2.197   4.850 -0.0058  0.0975  0.3166
 1584SOL    HW1 4951   2.333   2.294   4.871 -0.3516  0.8011 -2.3795
 1584SOL    HW2 4952   2.239   2.162   4.892  0.2637  0.8642  1.5469
 1585SOL     OW 4953   2.888   3.310   3.788  0.1328  0.2209 -0.3987
 1585SOL    HW1 4954   2.952   3.362   3.732  0.6005  0.0325 -0.0439
 1585SOL    HW2 4955   2.927   3.220   3.808 -0.7737 -0.3912 -1.2337
 1586SOL     OW 4956   2.422   1.565   3.619  0.5653  0.3701 -0.0060
 1586SOL    HW1 4957   2.488   1.570   3.544  0.3400  1.0750 -0.1620
 1586SOL    HW2 4958   2.358   1.641   3.613 -1.3577 -1.2299 -0.8573
 1587SOL     OW 4959   5.114   1.456   3.159  0.4822 -0.4264 -0.0089
 1587SOL    HW1 4960   5.047   1.424   3.091 -1.1283 -0.0116  1.2993
 1587SOL    HW2 4961   5.151   1.377   3.208  0.3051 -0.6074 -0.1650
 1588SOL     OW 4962   3.930   0.330   3.185  0.1541  0.1365 -0.0645
 1588SOL    HW1 4963   4.027   0.349   3.197  0.0353  0.6545  0.1096
 1588SOL    HW2 4964   3.915   0.284   3.098  0.6189 -0.4583  0.1617
 1589SOL     OW 4965   2.596   1.417   4.532 -0.2180  0.5828  0.3179
 1589SOL    HW1 4966   2.637   1.351   4.469 -0.6526 -0.3474  0.9813
 1589SOL    HW2 4967   2.526   1.371   4.587  0.5804  1.2057  1.9104
 1590SOL     OW 4968   0.418   2.630   3.226  0.1277 -0.0433  0.7340
 1590SOL    HW1 4969   0.392   2.602   3.319 -1.1781  1.3126  0.8085
 1590SOL    HW2 4970   0.438   2.728   3.225  2.2498 -0.4286 -0.0136
 1591SOL     OW 4971   4.431   3.883   1.033  0.5189 -0.0521 -0.0587
 1591SOL    HW1 4972   4.484   3.966   1.013  0.2875  0.3859  1.0543
 1591SOL    HW2 4973   4.337   3.909   1.057  1.1284 -0.3786  2.9674
 1592SOL     OW 4974   3.975   1.380   1.506  0.2216  0.2284  0.4175
 1592SOL    HW1 4975   3.995   1.285   1.482  0.2918 -0.2856  2.3457
 1592SOL    HW2 4976   3.973   1.435   1.423 -1.2292 -1.6844 -0.9073
 1593SOL     OW 4977   4.229   4.268   0.230  0.6807 -0.0749  0.0710
 1593SOL    HW1 4978   4.160   4.263   0.158  1.5225 -0.7999 -0.6888
 1593SOL    HW2 4979   4.318   4.241   0.194  1.2651  0.2980  1.1895
 1594SOL     OW 4980   2.060   1.498   3.568 -0.1581 -0.7635  0.3639
 1594SOL    HW1 4981   2.134   1.438   3.599 -1.4259 -2.2559  0.6628
 1594SOL    HW2 4982   2.004   1.525   3.647  1.1595  2.0307  0.4604
 1595SOL     OW 4983   0.615   3.560   3.795  0.2782  0.2723 -0.0835
 1595SOL    HW1 4984   0.515   3.565   3.806  0.2119  0.7529 -0.8311
 1595SOL    HW2 4985   0.655   3.647   3.822  0.4176  0.3436 -0.5147
 1596SOL     OW 4986   4.118   4.230   1.409 -0.3794  0.8577 -0.4253
 1596SOL    HW1 4987   4.077   4.294   1.343  0.8138  1.4209 -0.6419
 1596SOL    HW2 4988   4.216   4.223   1.392 -0.3118 -0.1712  0.3304
 1597SOL     OW 4989   1.072   3.586   1.394  0.3489  0.4702 -0.4593
 1597SOL    HW1 4990   1.135   3.531   1.340 -0.3444 -2.2964  1.3445
 1597SOL    HW2 4991   1.118   3.669   1.425  2.6205 -0.7052 -0.4894
 1598SOL     OW 4992   2.888   2.553   4.637 -0.3552  0.1366  0.2766
 1598SOL    HW1 4993   2.855   2.468   4.596  0.2261  0.7386 -1.5080
 1598SOL    HW2 4994   2.987   2.556   4.633 -0.4335  1.8632 -1.7736
 1599SOL     OW 4995   2.096   5.128   2.088 -0.3043 -0.2966  0.0778
 1599SOL    HW1 4996   2.149   5.117   2.004  1.4467 -0.4951  1.1707
 1599SOL    HW2 4997   2.007   5.082   2.077 -0.5031  0.4652 -1.9610
 1600SOL     OW 4998   3.873   3.647   4.316  0.0950 -0.1488  0.2973
 1600SOL    HW1 4999   3.930   3.590   4.375 -1.4499 -1.0806  0.9570
 1600SOL    HW2 5000   3.921   3.732   4.295  1.8806 -1.0756  0.4531
 1601SOL     OW 5001   1.355   4.404   3.668 -0.1684  0.4967  0.1621
 1601SOL    HW1 5002   1.316   4.488   3.707  0.4656  0.8353  0.0905
 1601SOL    HW2 5003   1.425   4.429   3.601 -0.3787 -0.0924 -0.2756
 1602SOL     OW 5004   2.486   0.940   1.108  0.2472 -0.0870 -0.4356
 1602SOL    HW1 5005   2.499   0.934   1.207 -2.2603  2.4869  0.1544
 1602SOL    HW2 5006   2.418   0.873   1.080  2.0649 -1.9025 -0.7810
 1603SOL     OW 5007   4.804   4.155   1.213 -0.4618 -0.3543 -0.4409
 1603SOL    HW1 5008   4.864   4.077   1.230 -0.6400 -0.0503  2.0970
 1603SOL    HW2 5009   4.721   4.125   1.166 -1.7310 -2.3029  2.7299
 1604SOL     OW 5010   4.646   0.281   1.005 -0.1955 -0.9438 -0.1394
 1604SOL    HW1 5011   4.551   0.295   1.034  0.4331  1.2852  1.1143
 1604SOL    HW2 5012   4.647   0.254   0.908 -2.1096 -1.4566 -0.0610
 1605SOL     OW 5013   1.191   0.232   2.098  0.5234 -0.8498 -0.3596
 1605SOL    HW1 5014   1.260   0.269   2.035  2.9904 -1.5028  1.7972
 1605SOL    HW2 5015   1.168   0.302   2.166  0.9934 -1.4084  0.3990
 1606SOL     OW 5016   0.028   3.278   0.641 -0.5816  0.2145  0.3003
 1606SOL    HW1 5017   0.097   3.287   0.713  0.8670  1.3555 -1.1628
 1606SOL    HW2 5018   5.152   3.368   0.614 -1.0436 -0.1853 -0.5373
 1607SOL     OW 5019   1.535   2.104   3.461  0.0808  0.4425  0.0539
 1607SOL    HW1 5020   1.484   2.190   3.468  0.6534  0.7393  0.7358
 1607SOL    HW2 5021   1.481   2.030   3.500 -0.1239  0.6223  0.1116
 1608SOL     OW 5022   4.266   1.746   3.230  0.6852 -0.2360  0.4839
 1608SOL    HW1 5023   4.179   1.704   3.255 -0.4443  2.4303  1.5270
 1608SOL    HW2 5024   4.335   1.723   3.298  0.8385 -2.3430 -0.3262
 1609SOL     OW 5025   0.767   4.901   0.097 -0.1958 -0.2106 -0.2961
 1609SOL    HW1 5026   0.783   4.816   0.048 -1.3443 -0.5286 -0.1449
 1609SOL    HW2 5027   0.854   4.947   0.113  0.4534 -1.4246 -0.2382
 1610SOL     OW 5028   3.932   4.040   2.068 -0.1095 -0.1768  0.3509
 1610SOL    HW1 5029   3.919   3.941   2.076 -2.0685 -0.0494 -0.6692
 1610SOL    HW2 5030   3.881   4.086   2.141  0.1101  0.1259  0.3152
 1611SOL     OW 5031   2.146   1.389   4.110  0.6224 -0.2545 -0.1921
 1611SOL    HW1 5032   2.094   1.433   4.182  0.8211  0.8224 -0.6863
 1611SOL    HW2 5033   2.117   1.425   4.021  1.4019 -0.4879 -0.5510
 1612SOL     OW 5034   4.719   1.572   4.910 -0.4102 -0.4323  0.1254
 1612SOL    HW1 5035   4.652   1.642   4.936  1.3512  0.1510  3.7700
 1612SOL    HW2 5036   4.708   1.492   4.969  1.6313 -0.5559  0.4121
 1613SOL     OW 5037   3.258   2.206   3.206  0.0895  0.1658 -0.2695
 1613SOL    HW1 5038   3.289   2.296   3.178  1.2513 -0.7745 -2.1793
 1613SOL    HW2 5039   3.337   2.147   3.223 -0.6483 -0.6787  0.3572
 1614SOL     OW 5040   0.868   1.843   0.131  0.5404  0.1660  0.4062
 1614SOL    HW1 5041   0.821   1.930   0.143 -1.8613 -0.7906 -1.3786
 1614SOL    HW2 5042   0.965   1.861   0.113  0.2596  2.4021  0.7566
 1615SOL     OW 5043   3.302   4.235   1.697 -0.4163 -0.2034  0.1174
 1615SOL    HW1 5044   3.213   4.273   1.719 -0.9582 -0.0773 -2.0700
 1615SOL    HW2 5045   3.291   4.146   1.654  0.6886 -1.4361  2.2029
 1616SOL     OW 5046   2.870   3.270   1.254 -1.0475  0.3708 -0.4291
 1616SOL    HW1 5047   2.894   3.194   1.193 -0.4889  0.4462 -0.3102
 1616SOL    HW2 5048   2.809   3.333   1.207  0.3703  1.1027 -1.3704
 1617SOL     OW 5049   0.123   4.655   4.905 -0.6003 -0.4654 -0.4384
 1617SOL    HW1 5050   0.052   4.712   4.945  1.1722 -0.0177  2.3196
 1617SOL    HW2 5051   0.183   4.711   4.848 -0.1687  0.0101  0.4630
 1618SOL     OW 5052   1.114   4.408   1.910 -0.3383 -0.6266 -0.7266
 1618SOL    HW1 5053   1.139   4.331   1.969  0.1684 -1.4121 -1.9175
 1618SOL    HW2 5054   1.074   4.372   1.825 -1.1368  0.4751 -0.8269
 1619SOL     OW 5055   3.288   2.757   1.296  0.3953  0.4685  0.2866
 1619SOL    HW1 5056   3.305   2.799   1.206  1.3852  1.6177  0.9764
 1619SOL    HW2 5057   3.315   2.661   1.294 -2.9360 -0.6070 -1.6715
 1620SOL     OW 5058   3.564   2.628   2.992 -0.0223  0.4850 -0.3803
 1620SOL    HW1 5059   3.550   2.688   3.071 -3.1773 -0.9165  0.2981
 1620SOL    HW2 5060   3.603   2.541   3.024 -0.4064  0.2672 -0.4994
 1621SOL     OW 5061   0.498   0.702   5.023 -0.1435 -1.0898 -0.4014
 1621SOL    HW1 5062   0.474   0.797   5.007 -0.6037 -0.9601  0.9166
 1621SOL    HW2 5063   0.597   0.690   5.017 -0.0729 -0.4928 -0.3974
 1622SOL     OW 5064   3.033   1.958   0.306 -0.1848 -0.2521  0.0874
 1622SOL    HW1 5065   3.084   1.940   0.390 -0.5081  1.7088  0.7677
 1622SOL    HW2 5066   3.056   1.889   0.237  2.7610  0.0557  0.6203
 1623SOL     OW 5067   0.116   2.762   2.205  0.0780 -0.1599 -0.2031
 1623SOL    HW1 5068   0.149   2.822   2.278  0.7020  0.6197 -1.1044
 1623SOL    HW2 5069   0.106   2.669   2.241  2.4353 -0.2696  0.3719
 1624SOL     OW 5070   4.710   2.792   3.655 -0.0507 -0.4438 -0.0028
 1624SOL    HW1 5071   4.738   2.697   3.638  0.9470 -0.2592  0.5276
 1624SOL    HW2 5072   4.618   2.807   3.618  1.3338 -0.4698 -3.8877
 1625SOL     OW 5073   3.373   2.904   0.067  0.3855  0.2936  0.3910
 1625SOL    HW1 5074   3.375   2.951   5.136 -0.1130  0.3694  0.4149
 1625SOL    HW2 5075   3.298   2.837   0.067  0.3340  0.3466  0.7822
 1626SOL     OW 5076   0.559   3.151   1.699 -0.3046 -0.2700  0.2200
 1626SOL    HW1 5077   0.644   3.204   1.691  1.5251 -3.0275 -0.0904
 1626SOL    HW2 5078   0.550   3.116   1.792 -0.3559 -1.0890 -0.0792
 1627SOL     OW 5079   0.486   4.112   2.131  0.1833  0.0121 -0.4194
 1627SOL    HW1 5080   0.496   4.013   2.126  1.6052 -0.0351  1.8136
 1627SOL    HW2 5081   0.565   4.156   2.089  1.3531  0.0558  1.6900
 1628SOL     OW 5082   4.616   2.440   4.641  0.0586 -0.4615  0.0317
 1628SOL    HW1 5083   4.561   2.413   4.721  1.8878 -0.0453  1.5123
 1628SOL    HW2 5084   4.667   2.523   4.663  0.7500 -0.4425 -1.5388
 1629SOL     OW 5085   3.563   4.591   3.856 -0.4620 -0.2311  0.3626
 1629SOL    HW1 5086   3.555   4.538   3.772  1.8435 -1.1187  0.6437
 1629SOL    HW2 5087   3.606   4.679   3.836 -1.3355  0.2162  0.4006
 1630SOL     OW 5088   1.604   4.835   0.116 -0.0724 -0.4724  0.2905
 1630SOL    HW1 5089   1.645   4.923   0.092  0.9902 -1.1934 -0.6647
 1630SOL    HW2 5090   1.561   4.795   0.035  0.6804 -1.4533  0.3566
 1631SOL     OW 5091   3.839   2.698   1.307 -0.0720  0.2947 -0.0401
 1631SOL    HW1 5092   3.923   2.751   1.318  0.7799 -0.9931 -0.0784
 1631SOL    HW2 5093   3.862   2.605   1.277 -1.3063 -0.8182  2.1954
 1632SOL     OW 5094   2.860   2.865   0.222 -0.1387 -0.2993 -0.4388
 1632SOL    HW1 5095   2.945   2.857   0.275  0.0107 -1.3388 -0.8062
 1632SOL    HW2 5096   2.854   2.788   0.158  0.6456  1.8626 -3.3662
 1633SOL     OW 5097   0.345   0.332   3.962 -0.1331 -0.4463 -0.5366
 1633SOL    HW1 5098   0.393   0.254   4.001  1.1977  0.3917 -0.4616
 1633SOL    HW2 5099   0.324   0.313   3.866 -0.2295 -1.0645 -0.3999
 1634SOL     OW 5100   2.116   4.401   2.815  0.1020 -0.1940  0.2559
 1634SOL    HW1 5101   2.195   4.438   2.767  0.6028  1.1669  2.0068
 1634SOL    HW2 5102   2.032   4.425   2.767  0.6348  0.2055 -0.4881
 1635SOL     OW 5103   0.186   5.032   0.291  0.1413  0.0123 -0.5969
 1635SOL    HW1 5104   0.191   5.013   0.389  0.9631 -0.5165 -0.7327
 1635SOL    HW2 5105   0.275   5.065   0.259 -1.0303  3.8233 -0.4677
 1636SOL     OW 5106   1.735   2.395   0.507 -0.0059  0.6046 -0.3794
 1636SOL    HW1 5107   1.651   2.376   0.558  0.6218  1.4424  1.0112
 1636SOL    HW2 5108   1.756   2.317   0.448 -2.6307  1.0254 -2.0308
 1637SOL     OW 5109   4.201   4.003   4.931  0.4255  0.6016 -0.3635
 1637SOL    HW1 5110   4.157   3.974   4.846  1.1255 -1.2822 -0.1321
 1637SOL    HW2 5111   4.175   3.942   5.005  2.1903  0.3474  0.1064
 1638SOL     OW 5112   2.535   1.538   1.198  0.0905  0.0508 -0.0878
 1638SOL    HW1 5113   2.492   1.564   1.285 -0.3563 -2.6934  0.6014
 1638SOL    HW2 5114   2.466   1.541   1.126 -0.9991 -2.8153  0.7243
 1639SOL     OW 5115   0.854   2.632   2.810  0.2418  0.2763 -0.0211
 1639SOL    HW1 5116   0.901   2.603   2.727  0.2654 -0.4337  0.2324
 1639SOL    HW2 5117   0.919   2.673   2.873  0.3026  0.4190 -0.1782
 1640SOL     OW 5118   3.808   3.146   2.407 -0.1714  0.3469 -0.2781
 1640SOL    HW1 5119   3.892   3.194   2.434  0.1886  0.0458 -0.8295
 1640SOL    HW2 5120   3.729   3.205   2.422  0.0555  0.3672  0.9533
 1641SOL     OW 5121   2.247   1.869   1.944  0.5032  0.0977  0.0832
 1641SOL    HW1 5122   2.219   1.964   1.957  0.6416  0.0196  1.0188
 1641SOL    HW2 5123   2.346   1.862   1.959  0.0368 -0.7564  3.5500
 1642SOL     OW 5124   0.395   1.851   3.427  0.6523 -0.1220  0.1084
 1642SOL    HW1 5125   0.443   1.936   3.409  1.0682 -0.1562  0.9730
 1642SOL    HW2 5126   0.355   1.816   3.343 -0.2454  1.3546 -0.0973
 1643SOL     OW 5127   0.850   2.624   4.091  0.0442 -0.5812 -0.2655
 1643SOL    HW1 5128   0.772   2.561   4.096 -0.7135  0.2937 -0.7635
 1643SOL    HW2 5129   0.850   2.685   4.170 -0.2686 -0.0242 -0.6922
 1644SOL     OW 5130   3.363   3.616   3.006 -0.7627  0.1733 -0.1001
 1644SOL    HW1 5131   3.451   3.627   2.961 -0.6950 -1.8295 -0.5194
 1644SOL    HW2 5132   3.299   3.571   2.944 -0.4826 -3.2487  1.8379
 1645SOL     OW 5133   4.160   0.843   1.466 -0.2980  0.0362 -0.1531
 1645SOL    HW1 5134   4.184   0.813   1.374 -1.4865 -0.5952 -0.2715
 1645SOL    HW2 5135   4.204   0.931   1.485 -0.9322  0.7320 -1.7465
 1646SOL     OW 5136   4.386   1.579   2.023 -0.3125  0.3618  0.1152
 1646SOL    HW1 5137   4.432   1.622   1.945  1.4395 -0.6022  0.5642
 1646SOL    HW2 5138   4.309   1.636   2.053 -0.7510  0.9621 -2.0183
 1647SOL     OW 5139   1.886   1.430   3.086  0.3048  0.0373 -0.5790
 1647SOL    HW1 5140   1.800   1.472   3.058  0.1414  0.9799  1.2265
 1647SOL    HW2 5141   1.876   1.390   3.177  1.2985 -1.4258 -1.0717
 1648SOL     OW 5142   0.838   3.644   4.984  0.4053  0.4889  0.1208
 1648SOL    HW1 5143   0.823   3.594   5.069  1.3535 -1.6856 -0.9236
 1648SOL    HW2 5144   0.934   3.673   4.979  0.3469  0.6326 -0.2105
 1649SOL     OW 5145   0.312   4.885   2.042  0.3126 -0.7548 -0.7012
 1649SOL    HW1 5146   0.404   4.912   2.015  0.3865 -1.2215 -0.9199
 1649SOL    HW2 5147   0.313   4.791   2.075  0.3550 -0.0258  1.5598
 1650SOL     OW 5148   0.842   4.787   2.120  0.1037 -0.1580  0.4858
 1650SOL    HW1 5149   0.829   4.700   2.072  0.8286 -0.0235  0.0206
 1650SOL    HW2 5150   0.877   4.855   2.056  2.0020 -0.2182  1.3688
 1651SOL     OW 5151   0.153   3.963   1.540  0.0909 -0.5138 -0.2298
 1651SOL    HW1 5152   0.083   4.034   1.529  0.9995  0.1371 -2.4495
 1651SOL    HW2 5153   0.109   3.876   1.562 -1.1367  0.4574  1.4460
 1652SOL     OW 5154   3.157   4.672   3.413  0.3426 -0.4723  0.0203
 1652SOL    HW1 5155   3.213   4.598   3.377  1.3085  0.4536 -0.4362
 1652SOL    HW2 5156   3.175   4.756   3.362  0.0170  0.3298  1.1735
 1653SOL     OW 5157   0.227   5.136   4.308 -0.3753  0.4289 -0.0570
 1653SOL    HW1 5158   0.234   0.051   4.239 -0.4681  0.9616  0.4768
 1653SOL    HW2 5159   0.279   5.056   4.279 -0.5024  0.6084 -0.7913
 1654SOL     OW 5160   3.735   3.946   2.953 -0.0493 -0.0982 -0.0633
 1654SOL    HW1 5161   3.815   3.996   2.923 -0.7543  0.9860 -0.1773
 1654SOL    HW2 5162   3.657   3.968   2.895 -1.3237  1.6786  2.1393
 1655SOL     OW 5163   4.453   0.118   2.111 -0.6789  0.1984 -0.5753
 1655SOL    HW1 5164   4.508   0.191   2.070 -1.3337  0.3411 -1.2373
 1655SOL    HW2 5165   4.388   0.084   2.043  0.6511 -2.0952 -0.7636
 1656SOL     OW 5166   3.953   2.718   3.070  0.0091 -0.2998 -0.2095
 1656SOL    HW1 5167   4.046   2.754   3.079  0.1189 -0.7359  0.4611
 1656SOL    HW2 5168   3.904   2.769   2.999 -0.0235  1.5457  1.0588
 1657SOL     OW 5169   4.731   2.227   4.527 -0.0745 -0.9685  0.5773
 1657SOL    HW1 5170   4.681   2.299   4.575  0.2566 -0.9550  0.9117
 1657SOL    HW2 5171   4.677   2.195   4.449  0.2045  0.3353 -0.1787
 1658SOL     OW 5172   3.307   2.075   2.714 -0.1402  0.0055 -0.3136
 1658SOL    HW1 5173   3.333   2.171   2.717  1.4750 -0.3867 -0.7795
 1658SOL    HW2 5174   3.315   2.041   2.621 -0.6921 -0.5856 -0.1523
 1659SOL     OW 5175   4.422   3.940   4.083 -0.2627  0.8257  0.0976
 1659SOL    HW1 5176   4.480   3.922   4.003  0.7717 -0.6688  1.1412
 1659SOL    HW2 5177   4.473   3.990   4.152 -1.5929  3.4269 -0.6864
 1660SOL     OW 5178   1.352   3.710   0.209 -0.0423  0.5262 -0.3245
 1660SOL    HW1 5179   1.433   3.765   0.228 -0.5094  1.5311 -1.1430
 1660SOL    HW2 5180   1.304   3.691   0.294  0.5857  0.6571  0.0657
 1661SOL     OW 5181   0.428   3.968   0.240 -0.0925 -0.1515  0.6210
 1661SOL    HW1 5182   0.420   3.901   0.165 -0.2282  0.0517  0.4527
 1661SOL    HW2 5183   0.452   3.920   0.324  2.0547 -0.1693  0.0624
 1662SOL     OW 5184   2.287   0.890   2.688  0.4678 -0.4822 -0.4382
 1662SOL    HW1 5185   2.232   0.808   2.703  1.5335 -1.4095 -1.3488
 1662SOL    HW2 5186   2.241   0.969   2.728 -1.7119 -1.1295 -1.4853
 1663SOL     OW 5187   2.153   1.113   0.442 -0.4871 -0.4174  0.1667
 1663SOL    HW1 5188   2.165   1.127   0.540 -1.4264 -1.6264  0.4880
 1663SOL    HW2 5189   2.077   1.049   0.427  0.4962 -1.2889 -1.2952
 1664SOL     OW 5190   1.375   4.320   3.945 -0.3092  0.0396 -0.4229
 1664SOL    HW1 5191   1.438   4.272   4.007 -2.2128  1.0402  2.5018
 1664SOL    HW2 5192   1.410   4.314   3.852  3.4527 -0.4615  0.8324
 1665SOL     OW 5193   1.207   2.755   2.632  0.1936 -0.1151  0.5336
 1665SOL    HW1 5194   1.192   2.828   2.698  0.2329  1.4052 -1.0739
 1665SOL    HW2 5195   1.278   2.694   2.666  2.3774  2.3093  0.6489
 1666SOL     OW 5196   3.105   1.505   1.580  0.1590 -0.1107 -0.0898
 1666SOL    HW1 5197   3.153   1.566   1.643  0.2343 -1.0064  0.7399
 1666SOL    HW2 5198   3.075   1.557   1.499  0.0263  1.0576  0.6906
 1667SOL     OW 5199   1.635   2.131   3.009  0.1236  0.2187  0.2711
 1667SOL    HW1 5200   1.660   2.228   3.005  1.1177 -0.0084  0.7327
 1667SOL    HW2 5201   1.540   2.120   2.978  0.1677  1.2696 -0.2918
 1668SOL     OW 5202   4.277   4.610   3.205  0.5164 -0.1710 -0.3500
 1668SOL    HW1 5203   4.289   4.664   3.122 -0.3486  1.0831  0.3138
 1668SOL    HW2 5204   4.360   4.556   3.223  1.3060  0.7516 -1.1551
 1669SOL     OW 5205   3.080   4.548   1.671 -0.0785 -0.2638 -0.1271
 1669SOL    HW1 5206   3.165   4.565   1.720 -0.0242  1.3569 -0.7315
 1669SOL    HW2 5207   3.002   4.574   1.727 -0.1245 -0.5459 -0.0574
 1670SOL     OW 5208   0.140   4.275   1.173 -0.4245  0.4514  0.1556
 1670SOL    HW1 5209   0.054   4.235   1.141  0.0005 -0.3858  0.0251
 1670SOL    HW2 5210   0.124   4.370   1.200 -1.4462  0.2341  0.3836
 1671SOL     OW 5211   2.660   1.374   0.698  0.4247 -0.3771  0.1320
 1671SOL    HW1 5212   2.693   1.448   0.638 -0.4635 -0.0499  0.0352
 1671SOL    HW2 5213   2.577   1.334   0.658 -0.0557 -0.2981  1.0347
 1672SOL     OW 5214   4.026   1.147   1.396 -0.2934  0.7256 -0.0093
 1672SOL    HW1 5215   3.967   1.087   1.450  1.1850  1.1536  2.2033
 1672SOL    HW2 5216   4.120   1.113   1.398  0.5323  2.9170  1.0799
 1673SOL     OW 5217   1.370   1.405   0.120  0.2760  0.2912 -0.0446
 1673SOL    HW1 5218   1.423   1.396   0.035  2.4829  1.1609  1.1555
 1673SOL    HW2 5219   1.420   1.360   0.194 -1.3515  0.0249  0.9228
 1674SOL     OW 5220   1.993   0.200   0.542  0.0128 -0.2660  0.2972
 1674SOL    HW1 5221   2.050   0.171   0.465 -2.6405 -0.0527 -1.9005
 1674SOL    HW2 5222   2.030   0.284   0.581  0.2492  0.8735 -2.2153
 1675SOL     OW 5223   4.734   3.061   0.833  0.7618 -0.1584  0.2194
 1675SOL    HW1 5224   4.773   3.067   0.741 -0.5159 -0.7311 -0.3802
 1675SOL    HW2 5225   4.808   3.047   0.899  1.5839 -1.3701 -0.9000
 1676SOL     OW 5226   5.061   0.558   3.490 -0.1637  0.2465  0.4131
 1676SOL    HW1 5227   5.075   0.487   3.420 -0.3320 -0.6056  1.2211
 1676SOL    HW2 5228   5.070   0.517   3.581  1.3338  1.5896  0.9140
 1677SOL     OW 5229   0.338   4.044   3.907 -0.9211 -0.2082 -0.5616
 1677SOL    HW1 5230   0.253   4.023   3.956  0.5525 -0.8336  1.9022
 1677SOL    HW2 5231   0.366   4.137   3.928 -0.4777 -0.3489 -0.5175
 1678SOL     OW 5232   1.352   0.448   3.560 -0.1824  0.4268  0.0952
 1678SOL    HW1 5233   1.260   0.443   3.599 -0.0777  0.1063  0.3103
 1678SOL    HW2 5234   1.388   0.540   3.572  0.4380 -0.0275  2.1528
 1679SOL     OW 5235   2.054   5.104   2.745  0.1029  0.3094  0.3395
 1679SOL    HW1 5236   2.043   5.086   2.648  0.1570 -1.7017  0.6500
 1679SOL    HW2 5237   1.979   0.004   2.778  0.8323  2.2096 -1.1136
 1680SOL     OW 5238   5.017   5.053   2.109 -0.2458  0.3090  0.2614
 1680SOL    HW1 5239   5.035   4.969   2.159  0.9451  0.5495  0.2699
 1680SOL    HW2 5240   4.986   5.124   2.173 -0.2992  0.1543  0.4058
 1681SOL     OW 5241   0.805   1.384   0.290 -0.7000 -0.0168 -0.2668
 1681SOL    HW1 5242   0.744   1.314   0.254 -0.7196  0.5676 -1.4459
 1681SOL    HW2 5243   0.782   1.473   0.249 -0.9544  0.7786  1.5040
 1682SOL     OW 5244   0.907   2.758   4.848 -0.1689 -0.8746 -0.3383
 1682SOL    HW1 5245   0.942   2.711   4.767 -0.1897 -0.0565 -0.8366
 1682SOL    HW2 5246   0.960   2.842   4.863 -1.7215  0.2712 -0.9635
 1683SOL     OW 5247   4.960   1.629   4.290 -0.1508  0.0213  0.3258
 1683SOL    HW1 5248   5.046   1.624   4.340  0.3574  0.0333 -0.5133
 1683SOL    HW2 5249   4.889   1.669   4.348  0.5862  0.6684  0.8040
 1684SOL     OW 5250   5.072   4.756   2.220  0.0407 -0.3280 -0.0708
 1684SOL    HW1 5251   0.005   4.761   2.264 -1.0999 -0.8451  2.5033
 1684SOL    HW2 5252   5.038   4.662   2.223 -0.7186 -0.0920 -0.7630
 1685SOL     OW 5253   4.060   5.052   5.000 -0.0467 -0.2962 -0.1630
 1685SOL    HW1 5254   4.062   4.969   5.056 -2.4338 -0.6555 -0.4928
 1685SOL    HW2 5255   4.026   5.128   5.055 -1.8355 -0.5182 -0.8934
 1686SOL     OW 5256   0.741   3.011   4.875 -0.0995  0.5972 -0.3295
 1686SOL    HW1 5257   0.829   2.963   4.880 -0.4504  0.0503  1.4754
 1686SOL    HW2 5258   0.690   2.979   4.795  0.3787 -0.8654 -0.0871
 1687SOL     OW 5259   3.648   0.512   0.515  0.0301  0.5890 -0.5679
 1687SOL    HW1 5260   3.731   0.455   0.519  0.0429  0.6465  2.5795
 1687SOL    HW2 5261   3.674   0.608   0.508  0.2178  0.5708 -0.1400
 1688SOL     OW 5262   1.891   1.828   3.736  0.3402  0.8096  0.6609
 1688SOL    HW1 5263   1.961   1.767   3.773 -0.2234 -0.4169 -0.2365
 1688SOL    HW2 5264   1.921   1.863   3.648 -0.2480  0.0934  0.1615
 1689SOL     OW 5265   0.575   4.197   3.069 -0.1666  0.6197  0.0897
 1689SOL    HW1 5266   0.542   4.291   3.056 -0.5602  0.3228 -1.2237
 1689SOL    HW2 5267   0.623   4.190   3.157  1.1921  2.4377 -0.4332
 1690SOL     OW 5268   1.798   3.104   3.226  0.1201  0.8689  0.0308
 1690SOL    HW1 5269   1.831   3.016   3.192  1.1950  1.5973 -0.8889
 1690SOL    HW2 5270   1.860   3.139   3.296 -0.1569  1.0151  0.2053
 1691SOL     OW 5271   4.192   2.027   3.462 -0.0346  0.5204 -0.1355
 1691SOL    HW1 5272   4.194   2.013   3.561  1.2284  1.3948 -0.0062
 1691SOL    HW2 5273   4.100   2.010   3.428  0.1063 -2.8426  0.7026
 1692SOL     OW 5274   0.435   1.263   0.813  0.1667 -0.2158 -0.2572
 1692SOL    HW1 5275   0.348   1.287   0.855  0.4714  1.0592 -0.3115
 1692SOL    HW2 5276   0.438   1.164   0.796 -0.2482 -0.6870  2.0463
 1693SOL     OW 5277   3.012   2.902   4.769 -0.6626 -0.4446 -0.3910
 1693SOL    HW1 5278   3.059   2.850   4.841 -2.0256 -1.7028 -0.3642
 1693SOL    HW2 5279   2.916   2.915   4.794 -1.2235 -1.0905 -2.0531
 1694SOL     OW 5280   1.187   4.940   2.374 -0.0659  0.3134  0.1437
 1694SOL    HW1 5281   1.185   4.939   2.474 -0.1475 -0.0912  0.1389
 1694SOL    HW2 5282   1.132   4.864   2.339  0.6675 -0.0644 -0.2056
 1695SOL     OW 5283   4.350   2.495   0.971  0.1700 -0.0388 -0.2277
 1695SOL    HW1 5284   4.333   2.592   0.951  2.1991  0.5721  0.7495
 1695SOL    HW2 5285   4.263   2.449   0.988 -0.8097  1.7172 -0.1906
 1696SOL     OW 5286   3.709   2.827   3.829 -0.0125  0.3270 -0.2492
 1696SOL    HW1 5287   3.680   2.767   3.903 -1.1783  0.4188 -0.6005
 1696SOL    HW2 5288   3.722   2.920   3.863 -0.6122  0.3827 -0.1672
 1697SOL     OW 5289   2.014   1.920   2.860  0.5656  0.0970 -0.0028
 1697SOL    HW1 5290   1.969   1.872   2.936 -1.3405  0.4534 -0.8530
 1697SOL    HW2 5291   2.091   1.865   2.828  1.7541  0.1742  2.4810
 1698SOL     OW 5292   4.536   0.874   1.131  0.1393 -0.1232  0.1538
 1698SOL    HW1 5293   4.573   0.929   1.056  1.1684  0.8727  1.3376
 1698SOL    HW2 5294   4.456   0.920   1.169  0.8163  0.4144  0.9473
 1699SOL     OW 5295   0.825   0.385   5.059  0.4329 -0.1660  0.3748
 1699SOL    HW1 5296   0.841   0.293   5.023 -0.9894 -0.2769 -0.0310
 1699SOL    HW2 5297   0.763   0.381   5.137 -0.0330  0.4852  0.0509
 1700SOL     OW 5298   2.049   3.828   1.706  0.3716 -0.5543 -0.4161
 1700SOL    HW1 5299   2.073   3.884   1.626  0.8010  0.7752  0.5961
 1700SOL    HW2 5300   2.130   3.779   1.737  0.8476  0.7611  0.5586
 1701SOL     OW 5301   4.942   2.534   0.856  0.1635 -0.0529 -0.2236
 1701SOL    HW1 5302   4.872   2.467   0.832  0.4560 -0.7427  0.7787
 1701SOL    HW2 5303   4.992   2.502   0.936 -0.0831  1.6450  0.6476
 1702SOL     OW 5304   1.663   0.590   1.614  0.2846  0.3591 -0.5179
 1702SOL    HW1 5305   1.608   0.582   1.531 -1.0422 -0.9370  0.4349
 1702SOL    HW2 5306   1.669   0.687   1.640 -2.8539  0.4843  0.1220
 1703SOL     OW 5307   0.782   1.602   2.763  0.5798  0.0482  0.2044
 1703SOL    HW1 5308   0.708   1.601   2.695 -0.8954  1.4495  1.6815
 1703SOL    HW2 5309   0.802   1.509   2.791 -0.9153 -0.3576  0.0249
 1704SOL     OW 5310   0.173   2.167   2.544 -0.3226 -0.0746 -0.1601
 1704SOL    HW1 5311   0.207   2.076   2.517 -0.9865 -0.9145  1.6662
 1704SOL    HW2 5312   0.073   2.163   2.553 -0.3040  0.6921  0.4481
 1705SOL     OW 5313   0.772   2.191   5.008 -0.3485  0.0232 -0.5033
 1705SOL    HW1 5314   0.866   2.187   4.975 -0.2281  0.2340 -0.1792
 1705SOL    HW2 5315   0.724   2.266   4.963  0.3777  1.5944  1.2627
 1706SOL     OW 5316   1.408   4.665   0.485 -0.0146  0.2347  0.7194
 1706SOL    HW1 5317   1.355   4.611   0.420  1.7045 -0.6783  0.0144
 1706SOL    HW2 5318   1.437   4.751   0.442  2.6501 -1.1381 -0.4954
 1707SOL     OW 5319   2.773   2.904   0.723  0.3849 -0.0280 -0.2866
 1707SOL    HW1 5320   2.786   2.821   0.668  2.3305 -0.2557  0.4218
 1707SOL    HW2 5321   2.676   2.927   0.726 -0.1301 -1.8719 -1.0811
 1708SOL     OW 5322   2.856   0.121   4.791  0.4784  0.1722 -0.1017
 1708SOL    HW1 5323   2.917   0.173   4.731 -1.7992  0.4870 -2.2934
 1708SOL    HW2 5324   2.761   0.141   4.767 -0.5051 -1.9794  1.6936
 1709SOL     OW 5325   2.041   3.903   4.060  0.0838  0.4980 -0.1821
 1709SOL    HW1 5326   2.121   3.933   4.008  1.3887 -0.3286  1.2609
 1709SOL    HW2 5327   2.065   3.897   4.157 -0.9590 -2.1148 -0.0018
 1710SOL     OW 5328   3.072   4.916   1.115  0.0899 -0.2501 -0.3555
 1710SOL    HW1 5329   3.137   4.880   1.047 -0.8436 -1.5760 -0.5904
 1710SOL    HW2 5330   3.117   4.922   1.204  0.1982 -2.4950 -0.1986
 1711SOL     OW 5331   0.902   2.702   0.308  0.0440 -0.0605  0.2065
 1711SOL    HW1 5332   0.893   2.703   0.408  1.7516 -0.9584  0.4106
 1711SOL    HW2 5333   0.934   2.612   0.279  0.2662  0.4227 -1.0870
 1712SOL     OW 5334   4.132   3.632   3.648  0.0115 -0.1924 -0.4422
 1712SOL    HW1 5335   4.232   3.628   3.641  0.2251  0.9271  1.2972
 1712SOL    HW2 5336   4.098   3.547   3.688  0.4858  0.1149  0.6600
 1713SOL     OW 5337   1.567   0.124   2.840  0.3007 -0.5121 -0.7370
 1713SOL    HW1 5338   1.632   0.166   2.776  0.2693 -0.8898 -1.0274
 1713SOL    HW2 5339   1.566   0.175   2.925  0.0958  0.2039 -1.1622
 1714SOL     OW 5340   0.636   4.489   0.173  0.0332 -1.0412 -0.4936
 1714SOL    HW1 5341   0.709   4.509   0.238  0.8860 -0.3822 -1.6212
 1714SOL    HW2 5342   0.628   4.390   0.161 -0.2501 -1.1808  0.7158
 1715SOL     OW 5343   3.629   0.024   0.919 -0.0221  0.4332 -0.2448
 1715SOL    HW1 5344   3.623   5.093   0.967 -1.4843  0.6127 -0.0623
 1715SOL    HW2 5345   3.712   0.071   0.948  1.6692 -1.5350 -1.5319
 1716SOL     OW 5346   2.536   0.336   2.418  0.0524  0.2187 -0.1475
 1716SOL    HW1 5347   2.565   0.249   2.457 -0.1485  0.4572  0.5707
 1716SOL    HW2 5348   2.595   0.409   2.453 -0.0461  0.4196 -0.4008
 1717SOL     OW 5349   0.324   3.524   4.466  0.2858  0.8183  0.1791
 1717SOL    HW1 5350   0.239   3.572   4.490 -0.9073 -1.0320 -0.1127
 1717SOL    HW2 5351   0.319   3.431   4.500  0.8572 -0.2704 -2.4980
 1718SOL     OW 5352   3.681   4.660   0.401 -0.2501  0.0836  0.0941
 1718SOL    HW1 5353   3.705   4.571   0.440  1.0470  0.5174  0.3236
 1718SOL    HW2 5354   3.655   4.648   0.305 -1.2149 -0.6817  0.4339
 1719SOL     OW 5355   1.828   3.574   0.988  0.1900  0.0439  0.2367
 1719SOL    HW1 5356   1.820   3.547   1.084  0.0816 -0.2251  0.1522
 1719SOL    HW2 5357   1.820   3.493   0.929 -0.7445  0.3230 -0.0472
 1720SOL     OW 5358   3.704   3.263   3.304 -0.1113 -0.1658 -0.4233
 1720SOL    HW1 5359   3.788   3.285   3.354  1.1716 -1.6251 -1.7987
 1720SOL    HW2 5360   3.704   3.312   3.217 -0.2986 -0.7705 -0.7678
 1721SOL     OW 5361   4.100   4.262   2.071  0.5351 -0.0317  0.2123
 1721SOL    HW1 5362   4.071   4.167   2.062 -1.9485  0.7900 -1.2460
 1721SOL    HW2 5363   4.124   4.281   2.166  1.5452 -2.1991  0.4398
 1722SOL     OW 5364   3.444   2.014   0.562 -0.1873  0.0956  0.0625
 1722SOL    HW1 5365   3.425   2.106   0.528  0.8401 -0.1210 -1.1933
 1722SOL    HW2 5366   3.414   2.006   0.657 -0.6704  1.5894  0.0525
 1723SOL     OW 5367   3.639   2.326   1.654  0.3853  0.1623  0.7600
 1723SOL    HW1 5368   3.542   2.308   1.671  0.1280 -1.5567 -1.9629
 1723SOL    HW2 5369   3.662   2.418   1.686 -1.7608  0.1207  2.7163
 1724SOL     OW 5370   4.448   5.063   2.603 -0.8776  0.1375  0.4175
 1724SOL    HW1 5371   4.451   5.112   2.516 -1.2541  1.8468  1.3231
 1724SOL    HW2 5372   4.541   5.049   2.636 -0.7851  1.0642  0.5732
 1725SOL     OW 5373   4.769   2.715   0.546  0.4568 -0.1818  0.5615
 1725SOL    HW1 5374   4.706   2.790   0.564 -0.9608 -0.7956 -1.4097
 1725SOL    HW2 5375   4.747   2.638   0.605  0.4864  0.1904  1.0647
 1726SOL     OW 5376   4.333   0.365   2.519 -0.2500 -0.5338  0.0560
 1726SOL    HW1 5377   4.430   0.389   2.512 -0.6315  1.1937  0.1327
 1726SOL    HW2 5378   4.298   0.394   2.608 -0.9172 -0.8244 -0.1041
 1727SOL     OW 5379   1.946   3.178   5.061  0.2565  0.3304 -0.4176
 1727SOL    HW1 5380   1.927   3.083   5.086  2.0001 -0.1092 -0.6350
 1727SOL    HW2 5381   2.005   3.219   5.131  1.3862  0.5273 -1.4630
 1728SOL     OW 5382   2.065   3.358   0.094  0.2392  0.1917 -0.4490
 1728SOL    HW1 5383   2.080   3.298   0.173 -0.6106 -0.1081 -0.4950
 1728SOL    HW2 5384   2.014   3.439   0.122  0.2800  0.2763 -0.6161
 1729SOL     OW 5385   4.203   3.793   2.544 -0.0311 -0.5352  0.2867
 1729SOL    HW1 5386   4.135   3.810   2.473 -0.0152 -0.8704  0.1911
 1729SOL    HW2 5387   4.257   3.876   2.559 -2.3634  0.7448  2.4390
 1730SOL     OW 5388   0.990   0.648   2.576 -0.2128 -0.0055 -0.0235
 1730SOL    HW1 5389   0.901   0.655   2.533  0.1967  0.7670 -0.7770
 1730SOL    HW2 5390   1.047   0.726   2.549  0.7570 -0.5823  0.2760
 1731SOL     OW 5391   1.307   3.616   2.306 -0.1554  0.4725 -0.2658
 1731SOL    HW1 5392   1.300   3.660   2.395  1.0958 -0.6997  0.4402
 1731SOL    HW2 5393   1.369   3.538   2.311  1.8757  1.7647 -2.6900
 1732SOL     OW 5394   0.841   4.574   3.249  0.5633 -0.1421 -0.6192
 1732SOL    HW1 5395   0.866   4.571   3.346 -0.1017  3.4907 -0.1699
 1732SOL    HW2 5396   0.873   4.660   3.209 -0.2419 -0.9915 -3.3321
 1733SOL     OW 5397   1.612   4.840   4.046 -0.5008 -0.2776  0.1445
 1733SOL    HW1 5398   1.580   4.745   4.055 -0.7111 -0.1904  0.3305
 1733SOL    HW2 5399   1.697   4.841   3.995 -1.1358 -0.4538 -0.9502
 1734SOL     OW 5400   4.467   2.263   1.966  0.7119 -0.0324 -0.5353
 1734SOL    HW1 5401   4.470   2.330   2.040  0.7640 -2.0749  1.4381
 1734SOL    HW2 5402   4.558   2.223   1.954  1.1786  1.5647 -3.0802
 1735SOL     OW 5403   0.443   2.826   4.348 -0.4669  0.3164  0.4751
 1735SOL    HW1 5404   0.419   2.732   4.373 -0.7679  0.2515 -0.0523
 1735SOL    HW2 5405   0.529   2.851   4.392  1.0216 -1.1356 -1.4027
 1736SOL     OW 5406   2.899   3.301   1.692  0.0847  0.3812 -0.6883
 1736SOL    HW1 5407   2.966   3.304   1.765 -0.5387 -0.6631 -0.0535
 1736SOL    HW2 5408   2.857   3.210   1.688 -2.0913  1.3008 -0.3226
 1737SOL     OW 5409   1.953   3.624   2.888  0.3608 -0.0414  0.3077
 1737SOL    HW1 5410   1.901   3.541   2.903  0.5320 -0.1916  0.0739
 1737SOL    HW2 5411   1.928   3.664   2.800 -0.3022  0.5871  0.7717
 1738SOL     OW 5412   1.889   4.863   1.851 -0.2602  0.3247 -0.1329
 1738SOL    HW1 5413   1.928   4.934   1.792  1.0799 -0.0519  0.2701
 1738SOL    HW2 5414   1.887   4.895   1.945  1.2505 -0.4991  0.2038
 1739SOL     OW 5415   1.367   1.174   2.924  0.0307  0.5462  0.3265
 1739SOL    HW1 5416   1.372   1.272   2.941  2.2949  0.2766  1.6483
 1739SOL    HW2 5417   1.368   1.125   3.011  0.9348 -0.6782 -0.3403
 1740SOL     OW 5418   4.721   2.530   2.936 -0.6642 -0.0722 -0.4141
 1740SOL    HW1 5419   4.674   2.616   2.956 -1.5889 -1.0936  2.3006
 1740SOL    HW2 5420   4.812   2.532   2.977 -1.0627 -0.7147  0.5393
 1741SOL     OW 5421   2.642   1.278   1.412 -0.1341 -0.0452  0.5622
 1741SOL    HW1 5422   2.545   1.257   1.417 -0.2968  0.7787  1.1768
 1741SOL    HW2 5423   2.664   1.315   1.321 -0.4205 -0.1158  0.4645
 1742SOL     OW 5424   3.605   0.590   3.615 -0.0565  0.0243 -0.0442
 1742SOL    HW1 5425   3.509   0.584   3.642  0.3592 -1.8125  1.1731
 1742SOL    HW2 5426   3.664   0.561   3.690  1.4588  0.6575 -0.9219
 1743SOL     OW 5427   4.172   2.791   3.380  0.1036 -0.5825 -0.1625
 1743SOL    HW1 5428   4.213   2.731   3.448 -0.4686  1.5898  2.2384
 1743SOL    HW2 5429   4.199   2.886   3.399 -0.7815  0.1993 -2.4802
 1744SOL     OW 5430   4.797   3.471   0.450 -0.7943 -0.0944 -0.0584
 1744SOL    HW1 5431   4.778   3.568   0.461 -1.3707  0.0516 -1.9451
 1744SOL    HW2 5432   4.783   3.445   0.354  1.5680 -1.5699 -0.0744
 1745SOL     OW 5433   4.110   5.045   4.024  0.3493 -0.1654 -0.0021
 1745SOL    HW1 5434   4.187   5.050   4.087  0.9367 -0.7147 -0.6549
 1745SOL    HW2 5435   4.057   4.962   4.042 -0.1057  0.2212  0.4580
 1746SOL     OW 5436   3.783   2.866   4.584  0.0749 -0.4798  0.2115
 1746SOL    HW1 5437   3.879   2.841   4.573  0.1004 -0.3752  0.1985
 1746SOL    HW2 5438   3.744   2.815   4.660 -0.0407 -1.0327 -0.2152
 1747SOL     OW 5439   4.135   3.667   4.775  0.2378 -0.3940  0.0717
 1747SOL    HW1 5440   4.226   3.701   4.753 -0.3427  0.5436 -0.9792
 1747SOL    HW2 5441   4.078   3.742   4.808  0.6346 -1.4605  3.6362
 1748SOL     OW 5442   0.171   1.156   1.209  0.0605 -0.1878 -0.2140
 1748SOL    HW1 5443   0.106   1.203   1.269  0.7017 -0.3687  0.6473
 1748SOL    HW2 5444   0.213   1.080   1.259 -0.0400 -0.9010 -1.1818
 1749SOL     OW 5445   5.014   3.720   4.526 -0.1449  0.0147  0.0560
 1749SOL    HW1 5446   4.963   3.656   4.469  0.9553 -0.5715 -0.3000
 1749SOL    HW2 5447   5.033   3.803   4.474  0.3425 -0.2777 -0.2414
 1750SOL     OW 5448   0.569   1.146   1.207  0.2546 -0.2946  0.3737
 1750SOL    HW1 5449   0.512   1.112   1.282  0.6075 -1.1130  0.2828
 1750SOL    HW2 5450   0.530   1.230   1.170 -1.0601 -0.9979  0.1139
 1751SOL     OW 5451   0.433   1.196   4.134  0.6743 -0.6426  0.2230
 1751SOL    HW1 5452   0.523   1.237   4.148  0.9136 -1.0943  0.0349
 1751SOL    HW2 5453   0.376   1.258   4.080  0.8102 -0.2770  0.4947
 1752SOL     OW 5454   4.198   4.963   3.778 -0.2037 -0.2799  0.2485
 1752SOL    HW1 5455   4.138   4.883   3.779 -2.0346  0.9217 -2.3962
 1752SOL    HW2 5456   4.156   5.037   3.829 -0.4862  0.2307 -0.7039
 1753SOL     OW 5457   4.052   3.145   3.224  0.4430  0.3475 -0.2444
 1753SOL    HW1 5458   4.045   3.221   3.288  0.6523  0.2336 -0.0873
 1753SOL    HW2 5459   3.966   3.094   3.224  0.8128 -0.2892  0.7383
 1754SOL     OW 5460   4.722   0.903   3.262  0.2242  0.3042 -0.1457
 1754SOL    HW1 5461   4.761   0.842   3.194  0.0660  0.1978 -0.1411
 1754SOL    HW2 5462   4.764   0.994   3.254  0.7273  0.0981  0.0943
 1755SOL     OW 5463   4.556   3.236   3.191 -0.4891  0.3899 -0.0398
 1755SOL    HW1 5464   4.599   3.162   3.243  0.7650  0.5568 -0.7959
 1755SOL    HW2 5465   4.486   3.280   3.248 -2.0980 -2.0733  0.0543
 1756SOL     OW 5466   2.585   2.947   0.234 -0.0354 -0.1573 -0.0742
 1756SOL    HW1 5467   2.680   2.917   0.238  0.9958  2.7357 -0.5330
 1756SOL    HW2 5468   2.538   2.900   0.160  1.8711  0.3327 -1.6881
 1757SOL     OW 5469   3.795   4.936   2.459  0.0252  0.1553 -0.2695
 1757SOL    HW1 5470   3.698   4.958   2.471 -0.5284 -1.6781 -0.9808
 1757SOL    HW2 5471   3.837   5.002   2.397 -0.7972  0.9101 -0.0306
 1758SOL     OW 5472   3.343   0.170   0.907 -0.1862  0.2992  0.2258
 1758SOL    HW1 5473   3.423   0.135   0.957 -0.2583 -0.8833 -0.4315
 1758SOL    HW2 5474   3.261   0.124   0.940 -0.2482 -0.4276 -0.8574
 1759SOL     OW 5475   1.172   4.680   2.299  0.3718  0.7458  0.7366
 1759SOL    HW1 5476   1.123   4.596   2.323 -1.5199  1.6935  0.3964
 1759SOL    HW2 5477   1.171   4.692   2.200  1.2968  0.8025  0.7261
 1760SOL     OW 5478   1.659   5.143   3.723  0.2768  0.0964 -0.1582
 1760SOL    HW1 5479   1.727   0.023   3.786  1.4312  0.2521 -1.4605
 1760SOL    HW2 5480   1.628   0.059   3.661  0.2962 -0.3998 -0.7628
 1761SOL     OW 5481   0.868   1.894   3.933  0.1932  0.2991  0.2849
 1761SOL    HW1 5482   0.833   1.880   4.025  0.1486 -0.2699  0.1807
 1761SOL    HW2 5483   0.909   1.985   3.927 -0.3780  0.5848  0.6815
 1762SOL     OW 5484   3.211   1.128   3.208 -0.1360  0.4602  0.0813
 1762SOL    HW1 5485   3.272   1.195   3.165  2.0226 -0.9887  0.7378
 1762SOL    HW2 5486   3.260   1.078   3.279 -2.4036 -0.1380  1.3250
 1763SOL     OW 5487   5.054   0.853   2.622 -0.1266  0.1732 -0.1756
 1763SOL    HW1 5488   5.122   0.881   2.690 -0.7183 -0.3929  0.6727
 1763SOL    HW2 5489   5.075   0.897   2.535  0.9745  0.4803  0.2175
 1764SOL     OW 5490   4.601   0.839   0.689 -0.1648  0.4375  0.0310
 1764SOL    HW1 5491   4.517   0.791   0.663 -0.2324  0.4313  0.2561
 1764SOL    HW2 5492   4.661   0.775   0.737  0.8382 -0.1186 -1.8578
 1765SOL     OW 5493   0.123   3.084   2.317  0.1494  0.1353 -0.0307
 1765SOL    HW1 5494   0.064   3.075   2.397 -1.1532  0.2177 -0.9449
 1765SOL    HW2 5495   0.076   3.139   2.247  1.0175 -0.3763 -1.0492
 1766SOL     OW 5496   3.934   1.783   3.127  0.6146 -0.2967  0.2249
 1766SOL    HW1 5497   3.845   1.779   3.082 -0.6916 -0.8403  2.6527
 1766SOL    HW2 5498   4.006   1.767   3.060 -1.0601  0.6071 -1.9035
 1767SOL     OW 5499   3.132   3.241   0.812  0.3741 -0.0361  0.4247
 1767SOL    HW1 5500   3.198   3.219   0.883 -0.1186  0.3849  1.0213
 1767SOL    HW2 5501   3.081   3.158   0.787  1.1853 -0.3849 -0.1148
 1768SOL     OW 5502   1.623   0.815   1.177  0.6229 -0.0755  0.1216
 1768SOL    HW1 5503   1.600   0.727   1.217  1.2659 -0.6514 -0.7521
 1768SOL    HW2 5504   1.544   0.877   1.183  0.3120 -0.5539  1.1300
 1769SOL     OW 5505   0.644   2.646   3.467 -0.9050 -0.1459 -0.1862
 1769SOL    HW1 5506   0.645   2.558   3.419  1.2314 -0.3532  0.1603
 1769SOL    HW2 5507   0.641   2.629   3.566  1.8604  0.0413 -0.0081
 1770SOL     OW 5508   3.283   4.076   2.919 -0.3721 -0.2316 -0.1564
 1770SOL    HW1 5509   3.333   4.157   2.889  1.0467 -0.5573  1.2174
 1770SOL    HW2 5510   3.185   4.097   2.923 -0.1985  0.8971 -1.3865
 1771SOL     OW 5511   0.607   1.151   0.214  0.1941  0.1022 -0.1461
 1771SOL    HW1 5512   0.654   1.085   0.273 -2.6838 -1.1589  0.8866
 1771SOL    HW2 5513   0.598   1.112   0.122  2.2770  0.9458 -0.7705
 1772SOL     OW 5514   0.921   4.495   3.520  0.4362 -0.1176 -0.6089
 1772SOL    HW1 5515   0.915   4.563   3.593  1.5672  1.3884 -1.8420
 1772SOL    HW2 5516   0.943   4.406   3.560 -0.5443  0.3217  1.0073
 1773SOL     OW 5517   0.713   1.922   5.030  0.3137 -0.4154  0.7039
 1773SOL    HW1 5518   0.782   1.876   5.085  1.0092 -0.1553  0.0659
 1773SOL    HW2 5519   0.742   2.016   5.012  0.2024 -0.5602 -0.2852
 1774SOL     OW 5520   0.368   0.255   3.237  0.1985 -0.2559  0.8454
 1774SOL    HW1 5521   0.382   0.304   3.151 -1.4818 -2.2581 -0.6871
 1774SOL    HW2 5522   0.292   0.296   3.287  0.2970  0.1074  0.6952
 1775SOL     OW 5523   3.584   3.162   4.085  0.1062 -0.5038 -0.5267
 1775SOL    HW1 5524   3.592   3.260   4.104 -0.9016  0.2710 -3.5354
 1775SOL    HW2 5525   3.656   3.134   4.022 -1.2058 -1.0106 -1.8657
 1776SOL     OW 5526   3.659   1.421   1.873  0.3948 -0.1285  0.1778
 1776SOL    HW1 5527   3.566   1.456   1.887  0.5679  0.0444  0.8866
 1776SOL    HW2 5528   3.654   1.340   1.814 -0.2625 -0.4328  0.6280
 1777SOL     OW 5529   3.805   3.407   3.624  0.1264 -0.2845  0.1125
 1777SOL    HW1 5530   3.754   3.485   3.585 -0.6120 -1.0833 -0.5667
 1777SOL    HW2 5531   3.740   3.342   3.663  0.7338 -0.6351  0.5357
 1778SOL     OW 5532   2.302   3.693   4.729 -0.0477  0.2004  0.0607
 1778SOL    HW1 5533   2.315   3.681   4.827 -0.5613 -0.0043  0.1036
 1778SOL    HW2 5534   2.323   3.608   4.681  1.3538  0.6213 -0.1308
 1779SOL     OW 5535   4.815   4.627   3.576 -0.6009  0.3161  0.5201
 1779SOL    HW1 5536   4.736   4.676   3.613 -0.6749  1.2606 -0.7981
 1779SOL    HW2 5537   4.788   4.576   3.495  0.5037  2.5057 -1.3530
 1780SOL     OW 5538   4.686   1.109   0.494  0.6084 -0.0948  0.5773
 1780SOL    HW1 5539   4.609   1.167   0.466  1.2925  0.4537 -0.2219
 1780SOL    HW2 5540   4.651   1.031   0.546 -0.3494  0.9718  1.6102
 1781SOL     OW 5541   2.182   3.758   2.398 -0.0051 -0.1469  0.5729
 1781SOL    HW1 5542   2.111   3.690   2.418  0.1750  0.1805  2.4516
 1781SOL    HW2 5543   2.173   3.787   2.303 -0.8925 -1.8443  0.0855
 1782SOL     OW 5544   3.823   1.809   0.684  0.7044  0.1449  0.3918
 1782SOL    HW1 5545   3.755   1.805   0.611  0.9431 -0.4992  0.2019
 1782SOL    HW2 5546   3.874   1.895   0.677 -0.4674  0.9090  0.8905
 1783SOL     OW 5547   4.891   4.830   2.695 -0.4722  0.4795  0.3285
 1783SOL    HW1 5548   4.973   4.774   2.702  0.3318  1.4678 -0.8186
 1783SOL    HW2 5549   4.868   4.844   2.598 -1.7074  0.6401  0.6252
 1784SOL     OW 5550   1.260   3.489   3.235 -0.3653 -0.6088  0.1769
 1784SOL    HW1 5551   1.204   3.571   3.224  0.0850 -0.2761  0.3379
 1784SOL    HW2 5552   1.273   3.470   3.332  0.7144 -0.0454  0.1529
 1785SOL     OW 5553   3.029   3.482   0.940 -0.2645  0.0999 -0.3023
 1785SOL    HW1 5554   3.071   3.403   0.896  0.4971 -0.1641  0.8722
 1785SOL    HW2 5555   3.046   3.480   1.038 -1.2254  1.1197 -0.0859
 1786SOL     OW 5556   1.999   3.997   2.098 -0.1901  0.3950  0.4556
 1786SOL    HW1 5557   1.919   4.001   2.037  0.4481  1.8346 -0.3291
 1786SOL    HW2 5558   2.027   3.901   2.108 -0.3965  0.0814 -1.4345
 1787SOL     OW 5559   1.017   1.377   3.524 -0.4699  0.1024 -0.2546
 1787SOL    HW1 5560   0.995   1.291   3.478  0.1103 -1.4905  2.2280
 1787SOL    HW2 5561   0.984   1.374   3.618  2.4396  1.2036  0.9291
 1788SOL     OW 5562   0.460   0.455   1.237  0.0931 -0.0171  0.2628
 1788SOL    HW1 5563   0.393   0.527   1.223 -0.5044 -0.6087  0.0215
 1788SOL    HW2 5564   0.413   0.369   1.258  0.8313 -0.0912  1.7347
 1789SOL     OW 5565   4.790   3.299   3.403  0.3631  0.6773 -1.0682
 1789SOL    HW1 5566   4.763   3.228   3.338 -0.2798  1.8516 -2.1420
 1789SOL    HW2 5567   4.889   3.296   3.417  0.4555  0.1389 -1.7721
 1790SOL     OW 5568   0.245   0.584   0.734  0.0029 -0.1339 -0.3470
 1790SOL    HW1 5569   0.269   0.593   0.637  0.4423  0.7443 -0.1750
 1790SOL    HW2 5570   0.156   0.627   0.750 -0.1102 -0.3568 -0.3752
 1791SOL     OW 5571   1.255   1.190   0.460 -0.1094 -0.5471 -0.0558
 1791SOL    HW1 5572   1.209   1.265   0.412  2.7920  0.3361 -1.6947
 1791SOL    HW2 5573   1.316   1.227   0.530 -0.3662 -1.5346  0.7019
 1792SOL     OW 5574   3.250   0.996   4.143  0.1479  0.5327  0.0533
 1792SOL    HW1 5575   3.343   1.020   4.172 -0.1367  1.6011  0.1392
 1792SOL    HW2 5576   3.246   0.996   4.043  0.1733  0.7712  0.0512
 1793SOL     OW 5577   3.555   4.329   4.434  0.5237 -0.1692 -0.3332
 1793SOL    HW1 5578   3.568   4.368   4.525 -1.9349  1.0627 -0.4273
 1793SOL    HW2 5579   3.585   4.396   4.365 -3.1495  1.5976 -0.4770
 1794SOL     OW 5580   0.934   3.715   4.563  0.0174  0.0118 -0.2206
 1794SOL    HW1 5581   0.958   3.632   4.612  0.2255  0.0519 -0.2534
 1794SOL    HW2 5582   0.935   3.793   4.626 -0.8544 -0.1182 -0.0449
 1795SOL     OW 5583   2.168   2.855   3.963 -0.1694 -0.0550  0.2109
 1795SOL    HW1 5584   2.146   2.806   4.048  0.6910  0.2262  0.6135
 1795SOL    HW2 5585   2.168   2.953   3.981  0.1696 -0.0038 -0.0767
 1796SOL     OW 5586   1.319   4.450   4.841  0.1865  0.2613 -0.1366
 1796SOL    HW1 5587   1.306   4.450   4.940  0.0547 -0.0265 -0.1534
 1796SOL    HW2 5588   1.368   4.367   4.814  0.0054  0.2216 -0.3414
 1797SOL     OW 5589   4.179   0.107   1.376  0.2384  0.7445 -0.1141
 1797SOL    HW1 5590   4.161   0.028   1.434 -1.4881  0.9772 -0.2810
 1797SOL    HW2 5591   4.250   0.164   1.418  0.3518 -0.0578  0.8089
 1798SOL     OW 5592   3.711   0.639   2.972 -0.0554 -0.0459  0.1166
 1798SOL    HW1 5593   3.736   0.641   2.875  2.4424  0.2603  0.7056
 1798SOL    HW2 5594   3.705   0.732   3.007 -0.1689 -0.1762  0.4457
 1799SOL     OW 5595   2.764   1.103   0.595 -0.0196 -0.6003  0.3250
 1799SOL    HW1 5596   2.753   1.171   0.668  3.2003 -0.5569  0.9143
 1799SOL    HW2 5597   2.824   1.140   0.524 -1.1325 -1.5532 -1.1554
 1800SOL     OW 5598   3.688   4.371   0.467  0.3549  0.3153  0.2785
 1800SOL    HW1 5599   3.704   4.318   0.551  2.6194 -1.5146 -1.2009
 1800SOL    HW2 5600   3.607   4.335   0.421  2.5668 -3.0679 -1.3798
 1801SOL     OW 5601   4.204   2.864   0.386  0.0828  0.1612 -0.0368
 1801SOL    HW1 5602   4.259   2.928   0.333  0.1330  1.6487  1.7230
 1801SOL    HW2 5603   4.254   2.778   0.398 -0.0367 -0.3273 -2.5359
 1802SOL     OW 5604   0.412   2.314   4.982 -0.4264 -0.5135  0.1182
 1802SOL    HW1 5605   0.423   2.279   5.075  0.4924 -1.2868 -0.2664
 1802SOL    HW2 5606   0.496   2.299   4.930 -1.1367 -0.6669 -1.0280
 1803SOL     OW 5607   3.866   2.353   0.401  0.1788 -0.4422  0.4340
 1803SOL    HW1 5608   3.805   2.414   0.351  0.9680 -0.1519 -0.2005
 1803SOL    HW2 5609   3.917   2.406   0.469  0.8251 -0.3812 -0.0804
 1804SOL     OW 5610   4.057   4.268   0.754  0.5730 -0.0266 -0.1434
 1804SOL    HW1 5611   3.993   4.341   0.730  0.2783 -0.6084 -1.1821
 1804SOL    HW2 5612   4.125   4.258   0.682  0.5261 -0.8755 -0.0776
 1805SOL     OW 5613   2.858   3.155   0.193 -0.1244 -0.3330 -0.3322
 1805SOL    HW1 5614   2.779   3.188   0.142 -1.5466 -0.7460  1.4520
 1805SOL    HW2 5615   2.844   3.058   0.215 -0.0555  0.0501  1.5866
 1806SOL     OW 5616   4.958   3.875   2.558  0.1090 -0.0390  0.7302
 1806SOL    HW1 5617   4.921   3.840   2.472  0.9652  0.4366  0.1512
 1806SOL    HW2 5618   4.971   3.800   2.622 -0.1197 -0.4614  0.2851
 1807SOL     OW 5619   0.815   1.397   4.970 -0.3547 -0.3789  0.7113
 1807SOL    HW1 5620   0.882   1.397   4.895 -0.8319  0.0842  0.2750
 1807SOL    HW2 5621   0.845   1.459   5.042 -0.1685 -0.3994  0.6533
 1808SOL     OW 5622   2.259   3.692   3.893  0.3216 -0.6652 -0.0978
 1808SOL    HW1 5623   2.213   3.609   3.927  0.1214 -0.2076  0.7701
 1808SOL    HW2 5624   2.346   3.667   3.851 -0.2274 -1.4313 -0.8167
 1809SOL     OW 5625   0.445   3.891   1.129  0.1368 -0.0587 -0.4633
 1809SOL    HW1 5626   0.380   3.941   1.187  0.2228 -0.5670  0.0803
 1809SOL    HW2 5627   0.497   3.826   1.185  0.8737  0.0930 -0.9511
 1810SOL     OW 5628   4.750   3.989   2.226  0.1077  0.2051 -0.2011
 1810SOL    HW1 5629   4.792   4.070   2.268 -1.0917  0.5751  0.3476
 1810SOL    HW2 5630   4.730   4.008   2.130  2.0630 -0.3316 -0.7518
 1811SOL     OW 5631   2.024   0.024   0.758  0.1150 -0.1379 -0.7837
 1811SOL    HW1 5632   1.964   5.102   0.746  1.3150 -1.1031 -0.6160
 1811SOL    HW2 5633   2.019   0.083   0.678  1.0545 -1.6692 -2.0149
 1812SOL     OW 5634   0.335   3.678   4.228 -0.2576 -0.3201 -0.3404
 1812SOL    HW1 5635   0.321   3.610   4.299  2.5847 -1.2252 -0.5080
 1812SOL    HW2 5636   0.249   3.724   4.208 -1.3437 -0.5987  3.0582
 1813SOL     OW 5637   0.717   4.244   0.059  0.1381 -0.2875  0.5154
 1813SOL    HW1 5638   0.795   4.182   0.058 -0.5230 -1.1372 -1.2741
 1813SOL    HW2 5639   0.721   4.304   5.136 -0.1527  0.8348  1.3179
 1814SOL     OW 5640   2.455   0.657   1.203 -0.1336 -0.7304  0.1180
 1814SOL    HW1 5641   2.480   0.674   1.298 -2.0298 -0.8815  0.6870
 1814SOL    HW2 5642   2.455   0.558   1.185  0.1965 -0.7038 -0.0388
 1815SOL     OW 5643   4.810   3.666   4.130  0.2676  0.5218 -0.4594
 1815SOL    HW1 5644   4.780   3.741   4.188  0.9664 -0.0479  0.6809
 1815SOL    HW2 5645   4.731   3.620   4.090 -0.1412  2.5027 -2.0541
 1816SOL     OW 5646   4.757   2.581   2.647  0.0171  0.3172  0.4308
 1816SOL    HW1 5647   4.721   2.561   2.738  1.3097 -3.1155  0.3058
 1816SOL    HW2 5648   4.689   2.557   2.578  0.0899  0.2103  0.3962
 1817SOL     OW 5649   3.202   4.256   2.425  0.5768 -0.4784 -0.1884
 1817SOL    HW1 5650   3.302   4.262   2.419  0.6802 -1.1454  0.7124
 1817SOL    HW2 5651   3.175   4.167   2.461 -0.2507  0.3954  1.4845
 1818SOL     OW 5652   3.506   1.021   5.040  0.5068  0.3590 -0.4455
 1818SOL    HW1 5653   3.550   0.998   5.127  1.3787  0.7517 -0.7724
 1818SOL    HW2 5654   3.539   1.110   5.008  0.5158  0.0224 -1.3958
 1819SOL     OW 5655   1.656   3.325   2.569 -0.3791 -0.4416  0.1954
 1819SOL    HW1 5656   1.659   3.407   2.511  1.0986  0.3451  1.2816
 1819SOL    HW2 5657   1.750   3.296   2.590 -0.8671 -1.0891  1.6229
 1820SOL     OW 5658   2.968   3.245   4.269 -0.5156  0.4486 -0.0138
 1820SOL    HW1 5659   2.902   3.268   4.198  0.0131  2.1253 -0.0265
 1820SOL    HW2 5660   2.926   3.185   4.337 -2.1286  1.6193  0.0842
 1821SOL     OW 5661   0.847   5.061   4.993 -0.6357 -0.0238  0.4891
 1821SOL    HW1 5662   0.763   5.104   5.025 -0.2295  1.5035 -0.3954
 1821SOL    HW2 5663   0.906   5.039   5.071 -0.9480  0.8517  0.9792
 1822SOL     OW 5664   4.134   0.097   0.262 -0.5529  0.3583  0.1629
 1822SOL    HW1 5665   4.142   0.139   0.171 -0.3755  2.3963  1.0589
 1822SOL    HW2 5666   4.096   0.005   0.253 -1.2871  0.8056 -1.9055
 1823SOL     OW 5667   2.325   2.165   3.425 -0.1726  0.2669  0.6872
 1823SOL    HW1 5668   2.403   2.120   3.380 -1.3846 -1.1436 -0.0924
 1823SOL    HW2 5669   2.314   2.128   3.517 -1.3813 -1.4019 -0.0747
 1824SOL     OW 5670   0.410   0.106   0.468 -0.5677  0.4142  0.4075
 1824SOL    HW1 5671   0.435   0.202   0.454  0.4654  0.2508  0.9607
 1824SOL    HW2 5672   0.427   0.054   0.384  1.0256  0.3164  0.7585
 1825SOL     OW 5673   2.349   4.012   0.716  0.2248  0.3873  0.2817
 1825SOL    HW1 5674   2.266   4.021   0.661  0.0395 -0.9026  0.3295
 1825SOL    HW2 5675   2.379   4.103   0.746  0.9901  1.3053 -2.8630
 1826SOL     OW 5676   4.201   0.714   3.726  0.1736 -0.3792  0.6606
 1826SOL    HW1 5677   4.195   0.614   3.723  0.9744 -0.4999  2.0241
 1826SOL    HW2 5678   4.110   0.753   3.709  0.1294 -1.2578 -1.3819
 1827SOL     OW 5679   1.889   0.928   4.768 -0.5341 -0.3126 -0.1305
 1827SOL    HW1 5680   1.861   0.849   4.713  0.0081  0.0952 -1.0047
 1827SOL    HW2 5681   1.910   0.897   4.861 -3.0775 -0.7622  0.3675
 1828SOL     OW 5682   4.114   4.837   2.387  0.0057  0.3666  0.1473
 1828SOL    HW1 5683   4.160   4.842   2.476  2.7234 -0.9091 -1.0722
 1828SOL    HW2 5684   4.051   4.759   2.387  2.0598 -1.3755  0.1598
 1829SOL     OW 5685   0.420   1.056   1.437 -0.1199  0.2903 -0.2088
 1829SOL    HW1 5686   0.327   1.026   1.459  0.3310 -1.0080  0.0057
 1829SOL    HW2 5687   0.454   1.115   1.510 -1.3699  2.1579 -1.0858
 1830SOL     OW 5688   3.700   4.016   4.810  0.8901 -0.8739  0.0819
 1830SOL    HW1 5689   3.610   3.975   4.824  0.6758 -0.4320  0.0141
 1830SOL    HW2 5690   3.697   4.079   4.733  0.6256  0.9953  1.5513
 1831SOL     OW 5691   2.063   1.659   1.071 -0.0669  0.2066 -0.7621
 1831SOL    HW1 5692   2.140   1.614   1.026  1.1286  1.7422 -0.3333
 1831SOL    HW2 5693   2.065   1.639   1.169 -0.8601 -0.6005 -0.8922
 1832SOL     OW 5694   1.115   3.347   4.519  0.0921 -0.0343  0.3556
 1832SOL    HW1 5695   1.137   3.254   4.549 -0.5258 -0.4865 -0.5492
 1832SOL    HW2 5696   1.057   3.391   4.588  2.2251  0.5285  1.8955
 1833SOL     OW 5697   2.274   0.356   2.693  0.3190 -0.1736 -0.0525
 1833SOL    HW1 5698   2.281   0.330   2.596  1.5208 -0.4837  0.1019
 1833SOL    HW2 5699   2.251   0.453   2.700  1.2921  0.1151 -0.6661
 1834SOL     OW 5700   4.431   1.946   1.336 -0.2304 -0.6436  0.2782
 1834SOL    HW1 5701   4.445   2.025   1.277  0.0169  0.2046  1.4403
 1834SOL    HW2 5702   4.334   1.937   1.358 -0.1933 -0.3228  0.5879
 1835SOL     OW 5703   4.421   0.069   0.254  0.1810 -0.3343 -0.7695
 1835SOL    HW1 5704   4.449   5.135   0.284 -0.3451  0.3959  2.2646
 1835SOL    HW2 5705   4.323   0.081   0.272  0.5916  1.3804  0.5832
 1836SOL     OW 5706   0.165   2.560   2.745 -0.7766 -0.6727  0.0958
 1836SOL    HW1 5707   0.080   2.605   2.718 -1.4737 -1.6261  0.6019
 1836SOL    HW2 5708   0.234   2.572   2.673 -1.0555  0.8339  0.0625
 1837SOL     OW 5709   2.243   4.669   2.245 -0.2387 -0.2454 -0.0919
 1837SOL    HW1 5710   2.216   4.639   2.336  1.0905  1.2467  0.8489
 1837SOL    HW2 5711   2.166   4.658   2.182 -1.3348 -0.8499  1.2950
 1838SOL     OW 5712   4.763   4.022   1.608 -0.3358  0.0401  0.0189
 1838SOL    HW1 5713   4.842   4.083   1.601 -1.9344  2.3554  0.7538
 1838SOL    HW2 5714   4.775   3.961   1.686 -0.2400  1.9952  1.6108
 1839SOL     OW 5715   1.652   1.158   2.470  0.0243 -0.7085  0.2064
 1839SOL    HW1 5716   1.733   1.213   2.449 -0.8532  0.2772 -0.7234
 1839SOL    HW2 5717   1.594   1.208   2.535 -0.1268 -1.1410  0.4043
 1840SOL     OW 5718   2.958   0.017   2.805 -0.3276 -0.2979  0.4794
 1840SOL    HW1 5719   2.874   5.139   2.847 -0.7769  1.7689  1.4595
 1840SOL    HW2 5720   2.937   0.053   2.714 -0.4671 -0.0461  0.6079
 1841SOL     OW 5721   0.178   4.462   1.996 -0.1021 -0.0122  0.2561
 1841SOL    HW1 5722   0.154   4.365   1.998 -0.2892  0.0102 -0.4832
 1841SOL    HW2 5723   0.167   4.497   1.902  2.0574  0.1829  0.0215
 1842SOL     OW 5724   1.175   3.455   4.058  0.1570 -0.0904 -0.8341
 1842SOL    HW1 5725   1.147   3.528   3.996  1.2086  0.8082 -0.2777
 1842SOL    HW2 5726   1.104   3.439   4.126 -0.2114  0.1894 -1.1496
 1843SOL     OW 5727   4.723   2.649   4.279 -0.4500 -0.1419 -0.3304
 1843SOL    HW1 5728   4.635   2.674   4.318  0.3747  1.0277  0.8806
 1843SOL    HW2 5729   4.757   2.723   4.222  0.9859  0.6765  1.4726
 1844SOL     OW 5730   2.620   3.199   0.016  0.1525  0.2380 -0.3708
 1844SOL    HW1 5731   2.627   3.101   5.156 -0.4389 -0.0128  0.7318
 1844SOL    HW2 5732   2.539   3.235   5.125 -1.4776 -0.4529  1.6962
 1845SOL     OW 5733   4.918   0.039   3.696  0.1891 -0.5255  0.4660
 1845SOL    HW1 5734   4.929   5.111   3.644 -1.6039 -0.7120  0.3322
 1845SOL    HW2 5735   4.874   0.108   3.638 -2.6668 -1.0071  1.8735
 1846SOL     OW 5736   4.818   4.532   2.416 -0.6282 -0.8374 -0.0998
 1846SOL    HW1 5737   4.775   4.514   2.327 -0.2284 -0.6931 -0.3227
 1846SOL    HW2 5738   4.906   4.484   2.421 -0.7581 -1.0382  0.3112
 1847SOL     OW 5739   2.151   2.918   2.100 -0.5373  0.0582  0.7790
 1847SOL    HW1 5740   2.176   2.828   2.135  0.1674  0.4685  1.3324
 1847SOL    HW2 5741   2.056   2.938   2.126 -1.9192 -1.8895 -2.1137
 1848SOL     OW 5742   1.255   1.908   0.331  0.3534  0.0179  0.9285
 1848SOL    HW1 5743   1.352   1.892   0.312  0.2072 -0.1594  0.3098
 1848SOL    HW2 5744   1.246   1.965   0.413  0.9840  0.1931  0.8807
 1849SOL     OW 5745   4.672   1.379   2.956  0.3875  0.2253 -0.3019
 1849SOL    HW1 5746   4.616   1.440   3.013  0.0681  1.6242 -2.0422
 1849SOL    HW2 5747   4.761   1.422   2.940  0.3558  0.0058 -1.1082
 1850SOL     OW 5748   3.956   0.435   2.720 -0.7104 -0.0996 -0.2797
 1850SOL    HW1 5749   3.902   0.519   2.713 -0.1124  0.4334  1.2302
 1850SOL    HW2 5750   4.052   0.458   2.731 -0.4275 -1.0099 -0.7611
 1851SOL     OW 5751   4.680   1.622   1.127  0.2369 -0.2828  0.2804
 1851SOL    HW1 5752   4.750   1.692   1.137  0.6907 -0.8209  0.9518
 1851SOL    HW2 5753   4.722   1.532   1.135 -0.4625 -0.6171  0.2199
 1852SOL     OW 5754   0.352   3.014   2.810 -0.0941  0.0630 -0.1624
 1852SOL    HW1 5755   0.302   3.043   2.891 -0.0032 -1.5194  0.4974
 1852SOL    HW2 5756   0.438   2.972   2.837  0.2726  0.1675 -1.1243
 1853SOL     OW 5757   1.766   4.826   1.439  0.1757  0.3155  0.1830
 1853SOL    HW1 5758   1.723   4.740   1.467 -0.3211  0.6962  0.6100
 1853SOL    HW2 5759   1.713   4.866   1.364 -1.1140  1.5040  1.6473
 1854SOL     OW 5760   3.674   4.826   4.566  0.0174  0.2464  0.3396
 1854SOL    HW1 5761   3.659   4.801   4.470 -0.9897 -2.5765  1.1546
 1854SOL    HW2 5762   3.634   4.916   4.584  0.0976  0.7671 -1.8082
 1855SOL     OW 5763   3.066   2.848   3.435  0.1276  0.7580 -0.4054
 1855SOL    HW1 5764   2.979   2.848   3.385  0.3619  1.4887 -0.8293
 1855SOL    HW2 5765   3.104   2.941   3.436  0.0977  0.7958  1.2026
 1856SOL     OW 5766   3.884   0.313   0.515 -0.1831  0.4072 -0.0545
 1856SOL    HW1 5767   3.957   0.297   0.582 -0.3094 -0.2988 -0.0775
 1856SOL    HW2 5768   3.818   0.239   0.521  0.0747  0.0658 -1.3241
 1857SOL     OW 5769   0.914   4.726   3.661  0.0333 -0.1683 -0.2780
 1857SOL    HW1 5770   0.929   4.807   3.604 -1.8730  0.4710  0.0309
 1857SOL    HW2 5771   0.952   4.743   3.752  1.6120 -0.5376 -0.8372
 1858SOL     OW 5772   1.335   4.864   0.287  0.1416 -0.2785 -0.7883
 1858SOL    HW1 5773   1.421   4.865   0.235  0.4774 -2.6279 -0.4059
 1858SOL    HW2 5774   1.265   4.816   0.234 -0.5158  0.2983 -0.4628
 1859SOL     OW 5775   3.082   5.117   2.374 -0.4771 -0.1949 -0.4421
 1859SOL    HW1 5776   2.993   5.150   2.408 -0.1265  0.5472 -0.2295
 1859SOL    HW2 5777   3.091   5.141   2.277 -0.7080 -0.7063 -0.5960
 1860SOL     OW 5778   1.999   0.606   3.937  0.4687  0.1447  0.1557
 1860SOL    HW1 5779   1.944   0.586   3.856  0.8806 -0.4852  0.0314
 1860SOL    HW2 5780   2.041   0.697   3.926 -0.9391  0.8663  0.4798
 1861SOL     OW 5781   2.033   2.922   1.224 -0.4637 -0.5073 -0.2019
 1861SOL    HW1 5782   2.061   2.836   1.266 -0.8917 -1.2554 -1.3729
 1861SOL    HW2 5783   2.097   2.995   1.250  0.2267 -1.2987  0.3618
 1862SOL     OW 5784   2.646   1.001   0.888  0.0274  0.2230 -0.0937
 1862SOL    HW1 5785   2.613   0.965   0.801  1.6544  0.6482 -0.9386
 1862SOL    HW2 5786   2.583   0.977   0.961 -1.2763 -0.3127 -1.3594
 1863SOL     OW 5787   4.607   4.571   2.574  0.3827 -0.3302  0.9805
 1863SOL    HW1 5788   4.668   4.591   2.650  1.4138  0.2045  0.0392
 1863SOL    HW2 5789   4.661   4.549   2.492 -0.6908 -2.0541  0.6790
 1864SOL     OW 5790   0.333   0.389   1.970 -0.3302  0.1240  0.2553
 1864SOL    HW1 5791   0.383   0.335   1.902 -0.4091 -1.0017  1.0633
 1864SOL    HW2 5792   0.392   0.462   2.004  1.0735 -1.5473  1.6468
 1865SOL     OW 5793   3.650   2.232   2.547 -0.1782 -0.0991 -0.6202
 1865SOL    HW1 5794   3.703   2.313   2.572  0.2500 -0.4064 -0.5300
 1865SOL    HW2 5795   3.668   2.159   2.612 -0.5824 -0.2638 -0.6900
 1866SOL     OW 5796   3.694   0.050   1.515 -0.4331  0.1524 -0.1847
[truncated: 546,305 more chars]
